# Supplementary material for: Functional protein dynamics in a crystal
Source: Nat Commun. 2024 Apr 15;15:3244. doi: 10.1038/s41467-024-47473-4 (PMC11018856; doi:10.1038/s41467-024-47473-4)
Supplement: Supplementary file 11 — Source Data [file 41467_2024_47473_MOESM11_ESM.zip]

Archive with 180 entries (151 files):
- fig_data/
- __MACOSX/._fig_data
- fig_data/Fig1/
- __MACOSX/fig_data/._Fig1
- fig_data/Fig5/
- __MACOSX/fig_data/._Fig5
- fig_data/Fig2/
- __MACOSX/fig_data/._Fig2
- fig_data/Fig3/
- __MACOSX/fig_data/._Fig3
- fig_data/Fig4/
- __MACOSX/fig_data/._Fig4
- fig_data/Fig1/readme.txt
- __MACOSX/fig_data/Fig1/._readme.txt
- fig_data/Fig1/c/
- __MACOSX/fig_data/Fig1/._c
- fig_data/Fig1/d/
- __MACOSX/fig_data/Fig1/._d
- fig_data/Fig1/e/
- __MACOSX/fig_data/Fig1/._e
- fig_data/Fig1/b/
- __MACOSX/fig_data/Fig1/._b
- fig_data/Fig5/a/
- __MACOSX/fig_data/Fig5/._a
- fig_data/Fig2/a/
- __MACOSX/fig_data/Fig2/._a
- fig_data/Fig2/c/
- __MACOSX/fig_data/Fig2/._c
- fig_data/Fig2/d/
- __MACOSX/fig_data/Fig2/._d
- fig_data/Fig2/e/
- __MACOSX/fig_data/Fig2/._e
- fig_data/Fig3/.DS_Store
- __MACOSX/fig_data/Fig3/._.DS_Store
- fig_data/Fig3/a/
- __MACOSX/fig_data/Fig3/._a
- fig_data/Fig3/.ipynb_checkpoints/
- __MACOSX/fig_data/Fig3/._.ipynb_checkpoints
- fig_data/Fig3/c/
- __MACOSX/fig_data/Fig3/._c
- fig_data/Fig3/b/
- __MACOSX/fig_data/Fig3/._b
- fig_data/Fig4/def/
- __MACOSX/fig_data/Fig4/._def
- fig_data/Fig4/g/
- __MACOSX/fig_data/Fig4/._g
- fig_data/Fig4/a/
- __MACOSX/fig_data/Fig4/._a
- fig_data/Fig4/.ipynb_checkpoints/
- __MACOSX/fig_data/Fig4/._.ipynb_checkpoints
- fig_data/Fig4/b/
- __MACOSX/fig_data/Fig4/._b
- fig_data/Fig1/c/ff14SB_prod2.txt
- __MACOSX/fig_data/Fig1/c/._ff14SB_prod2.txt
- fig_data/Fig1/c/ff14SB_prod3.txt
- __MACOSX/fig_data/Fig1/c/._ff14SB_prod3.txt
- fig_data/Fig1/c/ff14SB_prod1.txt
- __MACOSX/fig_data/Fig1/c/._ff14SB_prod1.txt
- fig_data/Fig1/d/ff94_prod2.txt
- __MACOSX/fig_data/Fig1/d/._ff94_prod2.txt
- fig_data/Fig1/d/ff94_prod3.txt
- __MACOSX/fig_data/Fig1/d/._ff94_prod3.txt
- fig_data/Fig1/d/ff94_prod1.txt
- __MACOSX/fig_data/Fig1/d/._ff94_prod1.txt
- fig_data/Fig1/e/ff14SB_crowd1.txt
- __MACOSX/fig_data/Fig1/e/._ff14SB_crowd1.txt
- fig_data/Fig1/e/ff14SB_crowd3.txt
- __MACOSX/fig_data/Fig1/e/._ff14SB_crowd3.txt
- fig_data/Fig1/e/ff14SB_crowd2.txt
- __MACOSX/fig_data/Fig1/e/._ff14SB_crowd2.txt
- fig_data/Fig1/b/C36m_prod2.txt
- __MACOSX/fig_data/Fig1/b/._C36m_prod2.txt
- fig_data/Fig1/b/C36m_prod3.txt
- __MACOSX/fig_data/Fig1/b/._C36m_prod3.txt
- fig_data/Fig1/b/C36m_prod1.txt
- __MACOSX/fig_data/Fig1/b/._C36m_prod1.txt
- fig_data/Fig5/a/readme.txt
- __MACOSX/fig_data/Fig5/a/._readme.txt
- fig_data/Fig5/a/data.txt
- __MACOSX/fig_data/Fig5/a/._data.txt
- fig_data/Fig2/a/msd_C36m.txt
- __MACOSX/fig_data/Fig2/a/._msd_C36m.txt
- fig_data/Fig2/a/msd_ff14SB.txt
- __MACOSX/fig_data/Fig2/a/._msd_ff14SB.txt
- fig_data/Fig2/a/msd_average_structures_ff.txt
- __MACOSX/fig_data/Fig2/a/._msd_average_structures_ff.txt
- fig_data/Fig2/a/readme.txt
- __MACOSX/fig_data/Fig2/a/._readme.txt
- fig_data/Fig2/c/B_C36m.txt
- __MACOSX/fig_data/Fig2/c/._B_C36m.txt
- fig_data/Fig2/c/B_ff14SB.txt
- __MACOSX/fig_data/Fig2/c/._B_ff14SB.txt
- fig_data/Fig2/c/readme.txt
- __MACOSX/fig_data/Fig2/c/._readme.txt
- fig_data/Fig2/d/ff14SB.txt
- __MACOSX/fig_data/Fig2/d/._ff14SB.txt
- fig_data/Fig2/d/C36m.txt
- __MACOSX/fig_data/Fig2/d/._C36m.txt
- fig_data/Fig2/d/readme.txt
- __MACOSX/fig_data/Fig2/d/._readme.txt
- fig_data/Fig2/e/data.txt
- __MACOSX/fig_data/Fig2/e/._data.txt
- fig_data/Fig3/a/crystal_ff94.txt
- __MACOSX/fig_data/Fig3/a/._crystal_ff94.txt
- fig_data/Fig3/a/e_up.txt
- __MACOSX/fig_data/Fig3/a/._e_up.txt
- fig_data/Fig3/a/solution_ff14SB.txt
- __MACOSX/fig_data/Fig3/a/._solution_ff14SB.txt
- fig_data/Fig3/a/crystal_C36m.txt
- __MACOSX/fig_data/Fig3/a/._crystal_C36m.txt
- fig_data/Fig3/a/e_down.txt
- __MACOSX/fig_data/Fig3/a/._e_down.txt
- fig_data/Fig3/a/crystal_ff14SB.txt
- __MACOSX/fig_data/Fig3/a/._crystal_ff14SB.txt
- fig_data/Fig3/a/experiment.txt
- __MACOSX/fig_data/Fig3/a/._experiment.txt
- fig_data/Fig3/a/crystal_ff14SB_crowd.txt
- __MACOSX/fig_data/Fig3/a/._crystal_ff14SB_crowd.txt
- fig_data/Fig3/a/solution_C36m.txt
- __MACOSX/fig_data/Fig3/a/._solution_C36m.txt
- fig_data/Fig3/c/.ipynb_checkpoints/
- __MACOSX/fig_data/Fig3/c/._.ipynb_checkpoints
- fig_data/Fig3/c/data.txt
- __MACOSX/fig_data/Fig3/c/._data.txt
- fig_data/Fig3/b/crystal_ff94.txt
- __MACOSX/fig_data/Fig3/b/._crystal_ff94.txt
- fig_data/Fig3/b/e_up.txt
- __MACOSX/fig_data/Fig3/b/._e_up.txt
- fig_data/Fig3/b/solution_ff14SB.txt
- __MACOSX/fig_data/Fig3/b/._solution_ff14SB.txt
- fig_data/Fig3/b/crystal_C36m.txt
- __MACOSX/fig_data/Fig3/b/._crystal_C36m.txt
- fig_data/Fig3/b/e_down.txt
- __MACOSX/fig_data/Fig3/b/._e_down.txt
- fig_data/Fig3/b/crystal_ff14SB.txt
- __MACOSX/fig_data/Fig3/b/._crystal_ff14SB.txt
- fig_data/Fig3/b/experiment.txt
- __MACOSX/fig_data/Fig3/b/._experiment.txt
- fig_data/Fig3/b/crystal_ff14SB_crowd.txt
- __MACOSX/fig_data/Fig3/b/._crystal_ff14SB_crowd.txt
- fig_data/Fig3/b/solution_C36m.txt
- __MACOSX/fig_data/Fig3/b/._solution_C36m.txt
- fig_data/Fig4/def/e.txt
- __MACOSX/fig_data/Fig4/def/._e.txt
- fig_data/Fig4/def/d.txt
- __MACOSX/fig_data/Fig4/def/._d.txt
- fig_data/Fig4/def/f.txt
- __MACOSX/fig_data/Fig4/def/._f.txt
- fig_data/Fig4/def/readme.txt
- __MACOSX/fig_data/Fig4/def/._readme.txt
- fig_data/Fig4/def/.ipynb_checkpoints/
- __MACOSX/fig_data/Fig4/def/._.ipynb_checkpoints
- fig_data/Fig4/g/solution_apo.txt
- __MACOSX/fig_data/Fig4/g/._solution_apo.txt
- fig_data/Fig4/g/crystal_bound.txt
- __MACOSX/fig_data/Fig4/g/._crystal_bound.txt
- fig_data/Fig4/g/solution_bound.txt
- __MACOSX/fig_data/Fig4/g/._solution_bound.txt
- fig_data/Fig4/g/readme.txt
- __MACOSX/fig_data/Fig4/g/._readme.txt
- fig_data/Fig4/g/.ipynb_checkpoints/
- __MACOSX/fig_data/Fig4/g/._.ipynb_checkpoints
- fig_data/Fig4/a/sim.txt
- __MACOSX/fig_data/Fig4/a/._sim.txt
- fig_data/Fig4/a/readme.txt
- __MACOSX/fig_data/Fig4/a/._readme.txt
- fig_data/Fig4/a/.ipynb_checkpoints/
- __MACOSX/fig_data/Fig4/a/._.ipynb_checkpoints
- fig_data/Fig4/a/exp.txt
- __MACOSX/fig_data/Fig4/a/._exp.txt
- fig_data/Fig4/b/closed.txt
- __MACOSX/fig_data/Fig4/b/._closed.txt
- fig_data/Fig4/b/intermediate.txt
- __MACOSX/fig_data/Fig4/b/._intermediate.txt
- fig_data/Fig4/b/open.txt
- __MACOSX/fig_data/Fig4/b/._open.txt
- fig_data/Fig4/b/readme.txt
- __MACOSX/fig_data/Fig4/b/._readme.txt
- fig_data/Fig4/b/.ipynb_checkpoints/
- __MACOSX/fig_data/Fig4/b/._.ipynb_checkpoints
