# Supplementary material for: Functional protein dynamics in a crystal
Source: Nat Commun. 2024 Apr 15;15:3244. doi: 10.1038/s41467-024-47473-4 (PMC11018856; doi:10.1038/s41467-024-47473-4)
Supplement: Supplementary file 11 — Source Data [file 41467_2024_47473_MOESM11_ESM.zip › fig_data/Fig1/c/ff14SB_prod2.txt]

1.507577295346953949e+00 1.531829477092490510e+00 1.561776003341066144e+00 1.582747998844701298e+00 1.605781303915543745e+00 1.610778596372201221e+00 1.618029633218256214e+00 1.633284931140781771e+00 1.637208929947847169e+00 1.634150554527238119e+00 1.634662860963958630e+00 1.630304787536873024e+00 1.640145890775363213e+00 1.626416092813536274e+00 1.640608816619427923e+00 1.643595577310113631e+00 1.648346102542673774e+00 1.655919428796521320e+00 1.658994481033707169e+00 1.646785246946821601e+00 1.658068461208851874e+00 1.646057324022399682e+00 1.651153700944049341e+00 1.644378627450623354e+00 1.647661508604053360e+00 1.651155258904616341e+00 1.641823779276353923e+00 1.667239872314909999e+00 1.664903879974980905e+00 1.652143391804084427e+00 1.662452178370341871e+00 1.665316171958756142e+00 1.667700504917728033e+00 1.645940749701851447e+00 1.666748397805770221e+00 1.671366346216233145e+00 1.654211033453528268e+00 1.656102711652898574e+00 1.666077304942399806e+00 1.661074198211066388e+00 1.654951036039335133e+00 1.653557563089051108e+00 1.642343219650179043e+00 1.646377917166715887e+00 1.651191144246871190e+00 1.664210422648481291e+00 1.656421179597127757e+00 1.677091418725307870e+00 1.674378845439860042e+00 1.654038687970454058e+00 1.651892183494649835e+00 1.657467956376935003e+00 1.668020315977110979e+00 1.679113571148055151e+00 1.683715665788134030e+00 1.670747940892479910e+00 1.671495131230126940e+00 1.658430768628418539e+00 1.669437514838215009e+00 1.664064257763013144e+00 1.666803607248875663e+00 1.672187461335643333e+00 1.672896061701038439e+00 1.671978691070179046e+00 1.665860958453907026e+00 1.670459898834323553e+00 1.673391372620597339e+00 1.668577029874707351e+00 1.672642619291659249e+00 1.675077752821817034e+00 1.660753954575166391e+00 1.692142219141802739e+00 1.683718745558031582e+00 1.659030486452792275e+00 1.668516381104096835e+00 1.667193991266219477e+00 1.683465816983939156e+00 1.672646359688731543e+00 1.679825932885648632e+00 1.668294724720256639e+00 1.681791003329908607e+00 1.654832994738645757e+00 1.668626014618558751e+00 1.680698096808237008e+00 1.675481639758124697e+00 1.667175452893395526e+00 1.671919193711565388e+00 1.655663913433841561e+00 1.649610989847224207e+00 1.666732931913880167e+00 1.684717380736899361e+00 1.677529899075925091e+00 1.683005063444008353e+00 1.669283850823565452e+00 1.676185499288506797e+00 1.672357833243173886e+00 1.656012909694672075e+00 1.666012638561938930e+00 1.685116354566234653e+00 1.678273862880960143e+00 1.682464986550467723e+00 1.677848538720449589e+00 1.680331610518332797e+00 1.685911539449020724e+00 1.679364854261389928e+00 1.677709693830970794e+00 1.670239195559670931e+00 1.665648289449821018e+00 1.687390723886091459e+00 1.687534768315691380e+00 1.676234145123191022e+00 1.671831838301726103e+00 1.667064762022239410e+00 1.671600180884561526e+00 1.681418845565191722e+00 1.684715376750540727e+00 1.681666844353710832e+00 1.685054274853584388e+00 1.689315287763267559e+00 1.698303996801423965e+00 1.681824843450749007e+00 1.677600992914902944e+00 1.702988226322681431e+00 1.676237415473714298e+00 1.676461513603698883e+00 1.686068553223492694e+00 1.702764233060011456e+00 1.688432549576853514e+00 1.694204863072360512e+00 1.664750504753427229e+00 1.673117991551789974e+00 1.685429524790418965e+00 1.674181875787880580e+00 1.686736765081154887e+00 1.681451932875160038e+00 1.679354603247098066e+00 1.687793749563156531e+00 1.670747322559900105e+00 1.661377877587580043e+00 1.672281557531835938e+00
0.000000000000000000e+00 5.000000000000000278e-02 1.000000000000000056e-01 1.499999999999999944e-01 2.000000000000000111e-01 2.500000000000000000e-01 2.999999999999999889e-01 3.499999999999999778e-01 4.000000000000000222e-01 4.500000000000000111e-01 5.000000000000000000e-01 5.500000000000000444e-01 5.999999999999999778e-01 6.500000000000000222e-01 6.999999999999999556e-01 7.500000000000000000e-01 8.000000000000000444e-01 8.499999999999999778e-01 9.000000000000000222e-01 9.499999999999999556e-01 1.000000000000000000e+00 1.050000000000000044e+00 1.100000000000000089e+00 1.149999999999999911e+00 1.199999999999999956e+00 1.250000000000000000e+00 1.300000000000000044e+00 1.350000000000000089e+00 1.399999999999999911e+00 1.449999999999999956e+00 1.500000000000000000e+00 1.550000000000000044e+00 1.600000000000000089e+00 1.649999999999999911e+00 1.699999999999999956e+00 1.750000000000000000e+00 1.800000000000000044e+00 1.850000000000000089e+00 1.899999999999999911e+00 1.949999999999999956e+00 2.000000000000000000e+00 2.049999999999999822e+00 2.100000000000000089e+00 2.149999999999999911e+00 2.200000000000000178e+00 2.250000000000000000e+00 2.299999999999999822e+00 2.350000000000000089e+00 2.399999999999999911e+00 2.450000000000000178e+00 2.500000000000000000e+00 2.549999999999999822e+00 2.600000000000000089e+00 2.649999999999999911e+00 2.700000000000000178e+00 2.750000000000000000e+00 2.799999999999999822e+00 2.850000000000000089e+00 2.899999999999999911e+00 2.950000000000000178e+00 3.000000000000000000e+00 3.049999999999999822e+00 3.100000000000000089e+00 3.149999999999999911e+00 3.200000000000000178e+00 3.250000000000000000e+00 3.299999999999999822e+00 3.350000000000000089e+00 3.399999999999999911e+00 3.450000000000000178e+00 3.500000000000000000e+00 3.549999999999999822e+00 3.600000000000000089e+00 3.649999999999999911e+00 3.700000000000000178e+00 3.750000000000000000e+00 3.799999999999999822e+00 3.850000000000000089e+00 3.899999999999999911e+00 3.950000000000000178e+00 4.000000000000000000e+00 4.049999999999999822e+00 4.099999999999999645e+00 4.150000000000000355e+00 4.200000000000000178e+00 4.250000000000000000e+00 4.299999999999999822e+00 4.349999999999999645e+00 4.400000000000000355e+00 4.450000000000000178e+00 4.500000000000000000e+00 4.549999999999999822e+00 4.599999999999999645e+00 4.650000000000000355e+00 4.700000000000000178e+00 4.750000000000000000e+00 4.799999999999999822e+00 4.849999999999999645e+00 4.900000000000000355e+00 4.950000000000000178e+00 5.000000000000000000e+00 5.049999999999999822e+00 5.099999999999999645e+00 5.150000000000000355e+00 5.200000000000000178e+00 5.250000000000000000e+00 5.299999999999999822e+00 5.349999999999999645e+00 5.400000000000000355e+00 5.450000000000000178e+00 5.500000000000000000e+00 5.549999999999999822e+00 5.599999999999999645e+00 5.650000000000000355e+00 5.700000000000000178e+00 5.750000000000000000e+00 5.799999999999999822e+00 5.849999999999999645e+00 5.900000000000000355e+00 5.950000000000000178e+00 6.000000000000000000e+00 6.049999999999999822e+00 6.099999999999999645e+00 6.150000000000000355e+00 6.200000000000000178e+00 6.250000000000000000e+00 6.299999999999999822e+00 6.349999999999999645e+00 6.400000000000000355e+00 6.450000000000000178e+00 6.500000000000000000e+00 6.549999999999999822e+00 6.599999999999999645e+00 6.650000000000000355e+00 6.700000000000000178e+00 6.750000000000000000e+00 6.799999999999999822e+00 6.849999999999999645e+00 6.900000000000000355e+00 6.950000000000000178e+00
1.147198578439991984e-01 1.086146775622097299e-01 1.220416509274636491e-01 1.193653297181986594e-01 1.238898685807431482e-01 1.191926367558934496e-01 1.077454836636149854e-01 1.227186695009030576e-01 1.300166461564159492e-01 1.130929769343737012e-01 1.250679954384658898e-01 1.205591727017585324e-01 1.206435444443434424e-01 1.501341530468074392e-01 1.310478162239386846e-01 1.342841961278503360e-01 1.372245541227422594e-01 1.291218467471995091e-01 1.304619606348009220e-01 1.281442434397972452e-01 1.401177461759337828e-01 1.500262035384841985e-01 1.298488051125272491e-01 1.314963483518644116e-01 1.301587572411698479e-01 1.324327670806510204e-01 1.309045169658228369e-01 1.276034004745272565e-01 1.370112937819992771e-01 1.218713119645940118e-01 1.274508689452589216e-01 1.229658048183382008e-01 1.272321328278268604e-01 1.234001106472807224e-01 1.145181090883274633e-01 1.197578106161351075e-01 1.137299312473448037e-01 1.194275900768682480e-01 1.291469380282523616e-01 1.286300669467503044e-01 1.189605028464704034e-01 1.231898018948924811e-01 1.162537363422645742e-01 1.085558507271458389e-01 1.294332209771396069e-01 1.203085074553828793e-01 1.331023956808529973e-01 1.180634700010009808e-01 1.107767450659975367e-01 1.215840934641680415e-01 1.300353916564867263e-01 1.307121216371276429e-01 1.359024623824460209e-01 1.405339189010166023e-01 1.293297116827151483e-01 1.409637906329454238e-01 1.452450897910763372e-01 1.333513225387217560e-01 1.325542688487212351e-01 1.293668346534727065e-01 1.358745904066996635e-01 1.145623882502631724e-01 1.183932270362851591e-01 1.265512374211237578e-01 1.420154907310980652e-01 1.312776914074646195e-01 1.271247366703938675e-01 1.242703072312295737e-01 1.401438067289409173e-01 1.188898497615231836e-01 1.265391917051472692e-01 1.265415434044404042e-01 1.312594276651870839e-01 1.171172133500656409e-01 1.161834874555190134e-01 1.238563833415690235e-01 1.236534799597143464e-01 1.221556318771053612e-01 1.346796882789056404e-01 1.230041600928219181e-01 1.118001633711597220e-01 1.159264117744549794e-01 1.117568852766629844e-01 9.471767146445035646e-02 1.081104925516494647e-01 1.026258084327314052e-01 1.126505521885758226e-01 1.122559933734878501e-01 1.050571149914525104e-01 1.073274876049778309e-01 1.083335466252278584e-01 9.740987550353823188e-02 1.178424161866990089e-01 9.920874482113803405e-02 1.038664674418134648e-01 1.054573503150913055e-01 1.167711634061761039e-01 1.117393645223198201e-01 9.495586191589798497e-02 1.172053952591878556e-01 1.096664585055761726e-01 1.049106999537369744e-01 1.069680798134148847e-01 1.098327670866714179e-01 1.023240815924364167e-01 9.575552705157462652e-02 1.363507577658468195e-01 1.158891035396782121e-01 9.753713510797995534e-02 1.179021033569861016e-01 1.106580032448831602e-01 1.162373567777848782e-01 1.107385192870067175e-01 1.198139377958662710e-01 1.068102251496663713e-01 1.071503592962539109e-01 1.144645326519691669e-01 1.121829091135285034e-01 1.110641189614103991e-01 1.078706676124695368e-01 1.107106826350566231e-01 1.168196178212069225e-01 1.106701908305804810e-01 1.083838314733227143e-01 1.125289918143666246e-01 1.129354782200341217e-01 1.055051778864857515e-01 1.110483728421948341e-01 1.050389858496701134e-01 9.388669003327519691e-02 1.010240281384394007e-01 1.059452750723345049e-01 9.595324340214538006e-02 1.032192376118977878e-01 1.043507890482232858e-01 1.102785068779296163e-01 1.051463830581570863e-01 1.093066597721771421e-01 1.112170830396716353e-01 1.095966062709648609e-01
