# Supplementary material for: Functional protein dynamics in a crystal
Source: Nat Commun. 2024 Apr 15;15:3244. doi: 10.1038/s41467-024-47473-4 (PMC11018856; doi:10.1038/s41467-024-47473-4)
Supplement: Supplementary file 11 — Source Data [file 41467_2024_47473_MOESM11_ESM.zip › fig_data/Fig1/c/ff14SB_prod3.txt]

1.503158252506848758e+00 1.549031955886166045e+00 1.577406243894398097e+00 1.594354637995049284e+00 1.600715933231866339e+00 1.597978408952424489e+00 1.629369319373741964e+00 1.613931072189452198e+00 1.628707104336071243e+00 1.622129893912577447e+00 1.618396968285633397e+00 1.636929520134699612e+00 1.626815763264044756e+00 1.657816475324145111e+00 1.635481249064757892e+00 1.664999054310070337e+00 1.660594513783615334e+00 1.654421819470487831e+00 1.658350178949740128e+00 1.664262785485442153e+00 1.657504449087309428e+00 1.640474521775033612e+00 1.642512691112890444e+00 1.661400448259397811e+00 1.651170878291295052e+00 1.639210784928194276e+00 1.661674870661483894e+00 1.672047774700826883e+00 1.678262903365004943e+00 1.663838606669682418e+00 1.671503473811394080e+00 1.668713117706272397e+00 1.674663527525707130e+00 1.660479590957735230e+00 1.661506866652366021e+00 1.662158671599661908e+00 1.665541659336009062e+00 1.659521629525711806e+00 1.670934592793802631e+00 1.659966948595843039e+00 1.662835065928600198e+00 1.663592633892633899e+00 1.678208926275365220e+00 1.675438579374709303e+00 1.671722802898425231e+00 1.673238185696220626e+00 1.676826110902236433e+00 1.671585948055354987e+00 1.654689242594557408e+00 1.666036858465471449e+00 1.675400305217752850e+00 1.671219835242308660e+00 1.660139249822198515e+00 1.662754527133162519e+00 1.681917163759122147e+00 1.669821289243121454e+00 1.689804518407694633e+00 1.702174220003864313e+00 1.691493239636774559e+00 1.687256121924730179e+00 1.683069222556383693e+00 1.694182467520910951e+00 1.679743759987416318e+00 1.669635100084109425e+00 1.650855135914537586e+00 1.678065330695033719e+00 1.681066853240072545e+00 1.665192842410885721e+00 1.668990420171419409e+00 1.673322151121674040e+00 1.675428093045413958e+00 1.671824616600547042e+00 1.679021583659207284e+00 1.678011621409729592e+00 1.671189174465735006e+00 1.673665056063674994e+00 1.669638493391578216e+00 1.678280217499024118e+00 1.692356039917856769e+00 1.683631993670256621e+00 1.684401389201553689e+00 1.681897472360400547e+00 1.678369720687544753e+00 1.664114036710893529e+00 1.682667226782627257e+00 1.672695879861227475e+00 1.677038616547205763e+00 1.701660207483416842e+00 1.679655210560521361e+00 1.681875391698192113e+00 1.673233564992049560e+00 1.674835562442277714e+00 1.675048324931412758e+00 1.677891745697228876e+00 1.660513733185490892e+00 1.673883094472672584e+00 1.664915353327163450e+00 1.667869341365409763e+00 1.665585240999231775e+00 1.664016654053844579e+00 1.665440576915869775e+00 1.659350336518593982e+00 1.665978488297597204e+00 1.663099466509925461e+00 1.669107458066504623e+00 1.655879704019046050e+00 1.679472470876405499e+00 1.671081439028802240e+00 1.678499311417174011e+00 1.686171811799116016e+00 1.676804516316533933e+00 1.649981711660936545e+00 1.665217104756801847e+00 1.701044627741693072e+00 1.676114092579043424e+00 1.690717474475011084e+00 1.680972973172656371e+00 1.691232434044609434e+00 1.677279586624658370e+00 1.668175749615177894e+00 1.676960781835377556e+00 1.684920706923393796e+00 1.678313210730624006e+00 1.688804415567814576e+00 1.690757966345798113e+00 1.684054497601602085e+00 1.677321362076999556e+00 1.672224257966529182e+00 1.683668028856285082e+00 1.685211544630369040e+00 1.671208865413011502e+00 1.673053690051856224e+00 1.664166387786560231e+00 1.666147193801026161e+00 1.676891993500207789e+00 1.673662725319536415e+00 1.668461353174680584e+00 1.670892886217645534e+00 1.678791903848888101e+00 1.661392096050775535e+00 1.674574662085867915e+00
0.000000000000000000e+00 5.000000000000000278e-02 1.000000000000000056e-01 1.499999999999999944e-01 2.000000000000000111e-01 2.500000000000000000e-01 2.999999999999999889e-01 3.499999999999999778e-01 4.000000000000000222e-01 4.500000000000000111e-01 5.000000000000000000e-01 5.500000000000000444e-01 5.999999999999999778e-01 6.500000000000000222e-01 6.999999999999999556e-01 7.500000000000000000e-01 8.000000000000000444e-01 8.499999999999999778e-01 9.000000000000000222e-01 9.499999999999999556e-01 1.000000000000000000e+00 1.050000000000000044e+00 1.100000000000000089e+00 1.149999999999999911e+00 1.199999999999999956e+00 1.250000000000000000e+00 1.300000000000000044e+00 1.350000000000000089e+00 1.399999999999999911e+00 1.449999999999999956e+00 1.500000000000000000e+00 1.550000000000000044e+00 1.600000000000000089e+00 1.649999999999999911e+00 1.699999999999999956e+00 1.750000000000000000e+00 1.800000000000000044e+00 1.850000000000000089e+00 1.899999999999999911e+00 1.949999999999999956e+00 2.000000000000000000e+00 2.049999999999999822e+00 2.100000000000000089e+00 2.149999999999999911e+00 2.200000000000000178e+00 2.250000000000000000e+00 2.299999999999999822e+00 2.350000000000000089e+00 2.399999999999999911e+00 2.450000000000000178e+00 2.500000000000000000e+00 2.549999999999999822e+00 2.600000000000000089e+00 2.649999999999999911e+00 2.700000000000000178e+00 2.750000000000000000e+00 2.799999999999999822e+00 2.850000000000000089e+00 2.899999999999999911e+00 2.950000000000000178e+00 3.000000000000000000e+00 3.049999999999999822e+00 3.100000000000000089e+00 3.149999999999999911e+00 3.200000000000000178e+00 3.250000000000000000e+00 3.299999999999999822e+00 3.350000000000000089e+00 3.399999999999999911e+00 3.450000000000000178e+00 3.500000000000000000e+00 3.549999999999999822e+00 3.600000000000000089e+00 3.649999999999999911e+00 3.700000000000000178e+00 3.750000000000000000e+00 3.799999999999999822e+00 3.850000000000000089e+00 3.899999999999999911e+00 3.950000000000000178e+00 4.000000000000000000e+00 4.049999999999999822e+00 4.099999999999999645e+00 4.150000000000000355e+00 4.200000000000000178e+00 4.250000000000000000e+00 4.299999999999999822e+00 4.349999999999999645e+00 4.400000000000000355e+00 4.450000000000000178e+00 4.500000000000000000e+00 4.549999999999999822e+00 4.599999999999999645e+00 4.650000000000000355e+00 4.700000000000000178e+00 4.750000000000000000e+00 4.799999999999999822e+00 4.849999999999999645e+00 4.900000000000000355e+00 4.950000000000000178e+00 5.000000000000000000e+00 5.049999999999999822e+00 5.099999999999999645e+00 5.150000000000000355e+00 5.200000000000000178e+00 5.250000000000000000e+00 5.299999999999999822e+00 5.349999999999999645e+00 5.400000000000000355e+00 5.450000000000000178e+00 5.500000000000000000e+00 5.549999999999999822e+00 5.599999999999999645e+00 5.650000000000000355e+00 5.700000000000000178e+00 5.750000000000000000e+00 5.799999999999999822e+00 5.849999999999999645e+00 5.900000000000000355e+00 5.950000000000000178e+00 6.000000000000000000e+00 6.049999999999999822e+00 6.099999999999999645e+00 6.150000000000000355e+00 6.200000000000000178e+00 6.250000000000000000e+00 6.299999999999999822e+00 6.349999999999999645e+00 6.400000000000000355e+00 6.450000000000000178e+00 6.500000000000000000e+00 6.549999999999999822e+00 6.599999999999999645e+00 6.650000000000000355e+00 6.700000000000000178e+00 6.750000000000000000e+00 6.799999999999999822e+00 6.849999999999999645e+00 6.900000000000000355e+00 6.950000000000000178e+00 7.000000000000000000e+00
1.076985370486224086e-01 1.172436785604965281e-01 1.171056673450940055e-01 1.171922386842511044e-01 1.235784459177536321e-01 1.131589550285148904e-01 1.083455997646843444e-01 1.084024381635294298e-01 1.032945758432568389e-01 9.569801741858151301e-02 9.733393782157442886e-02 1.154146104681821050e-01 1.092329558885960644e-01 1.069772334242481693e-01 9.801786117957395073e-02 9.801110122244620360e-02 9.775603035030497323e-02 9.981739521421596761e-02 1.127071883069320352e-01 1.087589681892821569e-01 1.146744827017973783e-01 1.058588276682090046e-01 1.110476201859913331e-01 1.159380856305583657e-01 1.003245283159566736e-01 9.968593948734283394e-02 1.142610812873165183e-01 1.101097527902257789e-01 1.078428769051558572e-01 1.174452607911618818e-01 1.077313230579683700e-01 1.156554340440859863e-01 9.916132921917999998e-02 1.098858547907006489e-01 1.009695313122354887e-01 1.139533654326271711e-01 1.039564055278065086e-01 1.083276893391900281e-01 1.073086762146839568e-01 9.928759011235395449e-02 1.063917871767253165e-01 9.644581087062650826e-02 1.115015855010951656e-01 1.143504383808699454e-01 1.012520409134590738e-01 1.073331043927329698e-01 9.357564829364772852e-02 1.020683330011561696e-01 1.027287965110148804e-01 1.060410046848446752e-01 1.002168747171334889e-01 1.183382325260315809e-01 1.033143414938363092e-01 1.018430667755612640e-01 1.179365271385234976e-01 1.230255925264783362e-01 9.655440302108939110e-02 1.077727615378172160e-01 9.859172134880248017e-02 1.042861946978080601e-01 1.144069385152413354e-01 1.118892098070246865e-01 1.052115064094681224e-01 1.109245579581201874e-01 1.157402774444114130e-01 1.076824967828584750e-01 1.026324055472098845e-01 1.015335722785333100e-01 1.002170584307938844e-01 1.182105238038244910e-01 1.268905631349219187e-01 1.211498876861084040e-01 1.115982512951927824e-01 1.166518980261391225e-01 1.135237664055978868e-01 9.930268603602060429e-02 1.071355682562805528e-01 9.977072484993305956e-02 1.155265410671910548e-01 1.152755980288858451e-01 9.930497574442261055e-02 1.116024405126664065e-01 1.069416862282702996e-01 1.197837283037018058e-01 1.155738136180002040e-01 1.217315893168722934e-01 1.216309927751843406e-01 1.062844658803356046e-01 1.190361356812542348e-01 1.028836457330521148e-01 1.140656148707865913e-01 1.150631708443344697e-01 1.076996754263482570e-01 1.103216983831996484e-01 1.094130846863975715e-01 1.076921710222807221e-01 1.045267174544836503e-01 1.161289075344504040e-01 1.200996857568282783e-01 1.211780008068230607e-01 1.256888934018241533e-01 1.111196074720218613e-01 1.003193050855152035e-01 1.050440539616008528e-01 1.132687195899210325e-01 1.040252079540653768e-01 1.158230583923099688e-01 1.079141063937001516e-01 1.046244543206088784e-01 1.159679049140506929e-01 1.148698406742346412e-01 1.089096830266798044e-01 1.033582126080743457e-01 1.086180918934942369e-01 9.650871024181013891e-02 1.033390039924621667e-01 1.103764390347321683e-01 1.189416019130297708e-01 1.126819081976634940e-01 1.108512214979547050e-01 1.058257942802258433e-01 1.068471411360552986e-01 1.005445690070853743e-01 1.099087752239811117e-01 1.007782117524667759e-01 1.110446246414367177e-01 1.173390943624548904e-01 1.266734400088602996e-01 1.315891885667287431e-01 1.137773410026382548e-01 1.166210932637379988e-01 1.068500122016638187e-01 1.204181192915467075e-01 1.203811543071945517e-01 1.123434667889853522e-01 1.117330559765297993e-01 1.082981461521078798e-01 1.095783878987712651e-01 1.065377307411917857e-01 1.088214543893061131e-01 1.157852410497571954e-01
