# Supplementary material for: Functional protein dynamics in a crystal
Source: Nat Commun. 2024 Apr 15;15:3244. doi: 10.1038/s41467-024-47473-4 (PMC11018856; doi:10.1038/s41467-024-47473-4)
Supplement: Supplementary file 11 — Source Data [file 41467_2024_47473_MOESM11_ESM.zip › fig_data/Fig1/c/ff14SB_prod1.txt]

1.507422392081356088e+00 1.526178706419210718e+00 1.557794781111757176e+00 1.582217469790085707e+00 1.592633244843671969e+00 1.600614927645392482e+00 1.604106863874216415e+00 1.614866445591850885e+00 1.618057854812502416e+00 1.615234962529677576e+00 1.633198889834244216e+00 1.650712148499930310e+00 1.635782604653182704e+00 1.644707129285862379e+00 1.652900964455428223e+00 1.643832697259470565e+00 1.645768573788176647e+00 1.654200757835120106e+00 1.649945107918840970e+00 1.651096946230564688e+00 1.662276399382547787e+00 1.646566588317556423e+00 1.643658272752236194e+00 1.655261927043514714e+00 1.669579105877120107e+00 1.654185803351725825e+00 1.655681370628931282e+00 1.651731977765305670e+00 1.677143813319415644e+00 1.655246297579708425e+00 1.656163977962931355e+00 1.659284931921756634e+00 1.664962846618547987e+00 1.653556758823676143e+00 1.659742526586427402e+00 1.643006182163814666e+00 1.645290918843770100e+00 1.646783656960593145e+00 1.652057427770438736e+00 1.652958311368050381e+00 1.664160420722485600e+00 1.641647013351873019e+00 1.671656112173839581e+00 1.651424123260430754e+00 1.662561143350381965e+00 1.657457872881943572e+00 1.665570723968285316e+00 1.659480473614491913e+00 1.657388535029029386e+00 1.665898819612598780e+00 1.663056134271780229e+00 1.647334457703040211e+00 1.657166311868842890e+00 1.673108631067707464e+00 1.665646447325116020e+00 1.662041420498163724e+00 1.644102102580845770e+00 1.659736844301815006e+00 1.658984371376574840e+00 1.646250381919138528e+00 1.660947919497823388e+00 1.645779064907509026e+00 1.662177705732880817e+00 1.657268719980957483e+00 1.656522861752367071e+00 1.653719810067510787e+00 1.659212129235078326e+00 1.647644216947642404e+00 1.658933827007877060e+00 1.653396549936653637e+00 1.662485712226833945e+00 1.656898106039145446e+00 1.669498214845255513e+00 1.675810078898872790e+00 1.648151198127701056e+00 1.660698632289100862e+00 1.655801581786305654e+00 1.663068015680210898e+00 1.660417938092983992e+00 1.652542502685716785e+00 1.674014373862445337e+00 1.672704783199040257e+00 1.667758355263211145e+00 1.654059546459155206e+00 1.663806161760069680e+00 1.670966062975143496e+00 1.679201279375008626e+00 1.682878474142181391e+00 1.685550086518636581e+00 1.667444284472315852e+00 1.669152130544105272e+00 1.660947699987800119e+00 1.650579967356051725e+00 1.647182383410624507e+00 1.674705296653818953e+00 1.667877279186592565e+00 1.674375872502341656e+00 1.666248361365920472e+00 1.671751325269937416e+00 1.662935048526985371e+00 1.671320340267864468e+00 1.667901674825918112e+00 1.656145915193632412e+00 1.662881343412607293e+00 1.675443606831562571e+00 1.682156575715731073e+00 1.676230212510713136e+00 1.686479875858969635e+00 1.683803928673586192e+00 1.684496042576676178e+00 1.682395299958369561e+00 1.666823971770580393e+00 1.693650710704968976e+00 1.686940546873107127e+00 1.675921367059883815e+00 1.683070558563896313e+00 1.665049570037306914e+00 1.681528397711574030e+00 1.687352307809255603e+00 1.677683426008234946e+00 1.666863767340625246e+00 1.674950707543661155e+00 1.662409872617048867e+00 1.676018335554819716e+00 1.660725457166059460e+00 1.668219161112236115e+00 1.663948395762906651e+00 1.670675974344432380e+00 1.671225939406444372e+00 1.665718253818856187e+00 1.679259342419051171e+00 1.683543122901260070e+00 1.661550219451580768e+00 1.659524644054232834e+00 1.651724302698061253e+00 1.681621558237319292e+00 1.684482655077009117e+00 1.676471288910206692e+00 1.675407126995782203e+00 1.665524019606795081e+00 1.658172403564872166e+00
0.000000000000000000e+00 5.000000000000000278e-02 1.000000000000000056e-01 1.499999999999999944e-01 2.000000000000000111e-01 2.500000000000000000e-01 2.999999999999999889e-01 3.499999999999999778e-01 4.000000000000000222e-01 4.500000000000000111e-01 5.000000000000000000e-01 5.500000000000000444e-01 5.999999999999999778e-01 6.500000000000000222e-01 6.999999999999999556e-01 7.500000000000000000e-01 8.000000000000000444e-01 8.499999999999999778e-01 9.000000000000000222e-01 9.499999999999999556e-01 1.000000000000000000e+00 1.050000000000000044e+00 1.100000000000000089e+00 1.149999999999999911e+00 1.199999999999999956e+00 1.250000000000000000e+00 1.300000000000000044e+00 1.350000000000000089e+00 1.399999999999999911e+00 1.449999999999999956e+00 1.500000000000000000e+00 1.550000000000000044e+00 1.600000000000000089e+00 1.649999999999999911e+00 1.699999999999999956e+00 1.750000000000000000e+00 1.800000000000000044e+00 1.850000000000000089e+00 1.899999999999999911e+00 1.949999999999999956e+00 2.000000000000000000e+00 2.049999999999999822e+00 2.100000000000000089e+00 2.149999999999999911e+00 2.200000000000000178e+00 2.250000000000000000e+00 2.299999999999999822e+00 2.350000000000000089e+00 2.399999999999999911e+00 2.450000000000000178e+00 2.500000000000000000e+00 2.549999999999999822e+00 2.600000000000000089e+00 2.649999999999999911e+00 2.700000000000000178e+00 2.750000000000000000e+00 2.799999999999999822e+00 2.850000000000000089e+00 2.899999999999999911e+00 2.950000000000000178e+00 3.000000000000000000e+00 3.049999999999999822e+00 3.100000000000000089e+00 3.149999999999999911e+00 3.200000000000000178e+00 3.250000000000000000e+00 3.299999999999999822e+00 3.350000000000000089e+00 3.399999999999999911e+00 3.450000000000000178e+00 3.500000000000000000e+00 3.549999999999999822e+00 3.600000000000000089e+00 3.649999999999999911e+00 3.700000000000000178e+00 3.750000000000000000e+00 3.799999999999999822e+00 3.850000000000000089e+00 3.899999999999999911e+00 3.950000000000000178e+00 4.000000000000000000e+00 4.049999999999999822e+00 4.099999999999999645e+00 4.150000000000000355e+00 4.200000000000000178e+00 4.250000000000000000e+00 4.299999999999999822e+00 4.349999999999999645e+00 4.400000000000000355e+00 4.450000000000000178e+00 4.500000000000000000e+00 4.549999999999999822e+00 4.599999999999999645e+00 4.650000000000000355e+00 4.700000000000000178e+00 4.750000000000000000e+00 4.799999999999999822e+00 4.849999999999999645e+00 4.900000000000000355e+00 4.950000000000000178e+00 5.000000000000000000e+00 5.049999999999999822e+00 5.099999999999999645e+00 5.150000000000000355e+00 5.200000000000000178e+00 5.250000000000000000e+00 5.299999999999999822e+00 5.349999999999999645e+00 5.400000000000000355e+00 5.450000000000000178e+00 5.500000000000000000e+00 5.549999999999999822e+00 5.599999999999999645e+00 5.650000000000000355e+00 5.700000000000000178e+00 5.750000000000000000e+00 5.799999999999999822e+00 5.849999999999999645e+00 5.900000000000000355e+00 5.950000000000000178e+00 6.000000000000000000e+00 6.049999999999999822e+00 6.099999999999999645e+00 6.150000000000000355e+00 6.200000000000000178e+00 6.250000000000000000e+00 6.299999999999999822e+00 6.349999999999999645e+00 6.400000000000000355e+00 6.450000000000000178e+00 6.500000000000000000e+00 6.549999999999999822e+00 6.599999999999999645e+00 6.650000000000000355e+00 6.700000000000000178e+00 6.750000000000000000e+00 6.799999999999999822e+00 6.849999999999999645e+00 6.900000000000000355e+00 6.950000000000000178e+00 7.000000000000000000e+00
1.110070992670982304e-01 1.104745585909161359e-01 9.657516151863575204e-02 1.047910843919388629e-01 9.542524620430847815e-02 1.027902454330324039e-01 8.817969930155072911e-02 9.729100836272071284e-02 1.011155867177821466e-01 8.629872155657962451e-02 8.892775108791386995e-02 1.022648807636061530e-01 9.046815540484864915e-02 9.938693501254262930e-02 1.005040615944029214e-01 9.579795290770942717e-02 9.427684719820766945e-02 9.364283383671896666e-02 9.535151709762942907e-02 1.095745544983266623e-01 1.041545322626142162e-01 1.111272106946517152e-01 1.005934758730077233e-01 1.038515351441854223e-01 9.812944595405949377e-02 1.139272668645038566e-01 1.038438902267888042e-01 1.008266952630965663e-01 9.652164240243578386e-02 8.946783453275655718e-02 8.922746820292440373e-02 9.315414896260626465e-02 8.691232106760281295e-02 9.442748027270264632e-02 1.021927429863069975e-01 8.915869230447633076e-02 1.001383415631437179e-01 9.804501943976014211e-02 8.627124630468054056e-02 9.312592745658318516e-02 1.011913348565834092e-01 8.839569915004256984e-02 1.003550464980541845e-01 1.034869943389812585e-01 9.680945745321442586e-02 9.735951695262552719e-02 9.745395988887189942e-02 9.969258786563800490e-02 9.492679597339476194e-02 9.557710224887153161e-02 1.022502997240249956e-01 1.086521578383126407e-01 9.147831951080082069e-02 1.057878483597177177e-01 9.108727171137968870e-02 9.732062850996769932e-02 1.044847051982062541e-01 1.041176355790336544e-01 1.067758617658406128e-01 1.032047240404428551e-01 1.040998630927552765e-01 1.030919115028499505e-01 1.113891513703527680e-01 1.071911004579348681e-01 1.018518955457299452e-01 1.010269551795372478e-01 1.102044238850950070e-01 1.092686649808250893e-01 1.035700868637747796e-01 1.057637478766474681e-01 1.008818315206390509e-01 1.220871334909418710e-01 9.935795804109090468e-02 1.110968351152130801e-01 1.025059550646405249e-01 1.013653399396465676e-01 1.047122840122594323e-01 1.046306262749615995e-01 1.004522214738445551e-01 1.078995375007462121e-01 1.048910773041089872e-01 1.108558165199652057e-01 1.120943091802358293e-01 9.462770845361800909e-02 1.028629684324841587e-01 1.119685394737276879e-01 9.830121733485081004e-02 9.757971857770199320e-02 1.009591694836670800e-01 9.504743668230125619e-02 1.042355916472477856e-01 9.970847559453610565e-02 9.508919866743494043e-02 9.744920390391023646e-02 1.086084724342196578e-01 1.105834718895299523e-01 9.556409680372282556e-02 1.044990771432070392e-01 9.274899800197647370e-02 1.040717492413198164e-01 1.072863186040807493e-01 1.016187033535635997e-01 9.851510748721405142e-02 1.088744881744912046e-01 1.134248593433848651e-01 1.219771225236922357e-01 1.199897566923497083e-01 1.141109341209661093e-01 1.126368929640667732e-01 1.115042955320895146e-01 1.115301824048056667e-01 1.121289782494387793e-01 1.121896799764120489e-01 1.198900704661490513e-01 1.285002749110353004e-01 1.286657599474484159e-01 1.154476459981729625e-01 1.114645346959180078e-01 1.049995485298548525e-01 1.138031625808673952e-01 1.017282405145007451e-01 9.950813078345931151e-02 9.724029761839421415e-02 1.016069560077521999e-01 1.106238823105893110e-01 1.103854101670999760e-01 9.872222351793219497e-02 1.028015700027037765e-01 9.574878144004596303e-02 8.977570671028242688e-02 1.051194011401264256e-01 1.084637607771680307e-01 1.100408846501667315e-01 9.315476971700142883e-02 1.036920704517405450e-01 1.072865856062807655e-01 1.221265844509457910e-01 1.067522744361928122e-01 1.119062670612483573e-01 1.044624197564087281e-01 1.008012012321001238e-01
