# Supplementary material for: Functional protein dynamics in a crystal
Source: Nat Commun. 2024 Apr 15;15:3244. doi: 10.1038/s41467-024-47473-4 (PMC11018856; doi:10.1038/s41467-024-47473-4)
Supplement: Supplementary file 11 — Source Data [file 41467_2024_47473_MOESM11_ESM.zip › fig_data/Fig1/d/ff94_prod2.txt]

1.657885161423085840e+00 1.659248844352977592e+00 1.671536037114200735e+00 1.668537635939631336e+00 1.680642610035748996e+00 1.681017407873758529e+00 1.685512053411465150e+00 1.696882627087285655e+00 1.679576694049848218e+00 1.700227709921042996e+00 1.707438486143406875e+00 1.710779305912153214e+00 1.706513450351748951e+00 1.722453259890772470e+00 1.716233599595348158e+00 1.718604304959697959e+00 1.719270854494179934e+00 1.724967679925063058e+00 1.731474763443169307e+00 1.728879388888286739e+00 1.737452670882476902e+00 1.733705005559023959e+00 1.737641331628254182e+00 1.733810950909444148e+00 1.751574118034165961e+00 1.738880944628345526e+00 1.735499476786423578e+00 1.752507012141615306e+00 1.742916382385973018e+00 1.738083014194905074e+00 1.738204569517425302e+00 1.743147806644127495e+00 1.737834814025029484e+00 1.742679982052256937e+00 1.741262059636189408e+00 1.738469331717553024e+00 1.749768741630456370e+00 1.751842833900593810e+00 1.759826242186679046e+00 1.754659721803601302e+00 1.748272275746132864e+00 1.748478030087786239e+00 1.750339155700124216e+00 1.761491187131414726e+00 1.747601564260435003e+00 1.767967004633381967e+00 1.767154715282530208e+00 1.773145845965476530e+00 1.768343541157754606e+00 1.766805313639782771e+00 1.753349886699821836e+00 1.761623726515315624e+00 1.759153189721900379e+00 1.754587822870762759e+00 1.759008209168702264e+00 1.771756486205040337e+00 1.748648445657303707e+00 1.762135825973611736e+00 1.763001414149602208e+00 1.763796221616931392e+00 1.777219068305464944e+00 1.776792232664790028e+00 1.783162952483161590e+00 1.777157292160096658e+00 1.791455927298341022e+00 1.781929466910158188e+00 1.784981169746915564e+00 1.775053081623201745e+00 1.783490493408257604e+00 1.778001508833894295e+00 1.791994706921090197e+00 1.775172898996087767e+00 1.782404437807900699e+00 1.783832019648856626e+00 1.783406692720995057e+00 1.795101038301696095e+00 1.794120185206828477e+00 1.793383167042698734e+00 1.800312564209294974e+00 1.792929947798006518e+00 1.787838745243268690e+00 1.807755219549070036e+00 1.800914719037351563e+00 1.794248287844169898e+00 1.814527052089000447e+00 1.802153541124043468e+00 1.791387309473744471e+00 1.793464688070541158e+00 1.803841937709618648e+00 1.804541225383902159e+00 1.799333169220748152e+00 1.792083838044069788e+00 1.791692694503561167e+00 1.805758250963037437e+00 1.789763483851765979e+00 1.779890539480443623e+00 1.784461192205890834e+00 1.798039060447541360e+00 1.801605610966636517e+00 1.787878577397977065e+00 1.793124623629898773e+00 1.805187373300783715e+00 1.800222247096344041e+00 1.816580537611863555e+00 1.804547901350813888e+00 1.816653731458300669e+00 1.816354003535793682e+00 1.813448765868276302e+00 1.814127618838185407e+00 1.802368923229521691e+00 1.807145698805551870e+00 1.802414735471355778e+00 1.805487936907671731e+00 1.797994440039299091e+00 1.803088932590739102e+00 1.809723425814057318e+00 1.804461252637497681e+00 1.804038975007862033e+00 1.811736952331910677e+00 1.796971741132517675e+00 1.801240657113090116e+00 1.803774469369700428e+00 1.814039577821028093e+00 1.803163261276281792e+00 1.815827820982683027e+00 1.811062625127793257e+00 1.825661809453853701e+00 1.803632217606873755e+00 1.799676238999945888e+00 1.803172880613648443e+00 1.804978650107565974e+00 1.817653132472148547e+00 1.812092022207311581e+00 1.811638503166638214e+00 1.816064370990961185e+00 1.818538994116279506e+00 1.823231958709462308e+00 1.818124768074793174e+00 1.819264620971977386e+00 1.812823241285448139e+00 1.815384587091067647e+00 1.819614768764565182e+00 1.820893714439418609e+00 1.825142201490695504e+00 1.832883780229280113e+00 1.827219935471336765e+00 1.825788577957331515e+00 1.829997835857304356e+00 1.829075671383462831e+00 1.821889445250178818e+00 1.818504952339564884e+00 1.823829021566505171e+00 1.826956719707242494e+00 1.828194071578558066e+00 1.822598685031973753e+00 1.835630014535104326e+00 1.841676605952917933e+00 1.837029142658194836e+00 1.832457976333762506e+00 1.827653922736543146e+00 1.829239514103806918e+00 1.832397495950025768e+00 1.840524632122541915e+00 1.837527813893191642e+00 1.843785813733071599e+00 1.850502833673057346e+00 1.845624934893730584e+00 1.841640438210441877e+00 1.839585542817930630e+00 1.830105992336719556e+00 1.836132370518508639e+00 1.826193860223150001e+00 1.838774447523705557e+00 1.828526386253065406e+00 1.833289205484613715e+00 1.828154407399715575e+00 1.831045717595120470e+00 1.821810309693216778e+00 1.821609371262522314e+00 1.829973541590957931e+00 1.824587998467299244e+00 1.823783530332605984e+00 1.824317115235893016e+00 1.833387462557623859e+00 1.828175114021995507e+00 1.838275616408448165e+00 1.836454534478264344e+00 1.849451911562496997e+00 1.839433187697803396e+00 1.846686478152902211e+00 1.852313642084677303e+00 1.857072483336843938e+00 1.850198089776724508e+00 1.849818526145456055e+00 1.844579976867973370e+00 1.841095422756103606e+00 1.857856767030503731e+00 1.844421728353345724e+00 1.858307178446865215e+00 1.862021559917621527e+00 1.852420424183382375e+00 1.855799354787487587e+00 1.853698076894174429e+00 1.852379892953180951e+00 1.852944701727717414e+00 1.859637873135553843e+00 1.852358131903405924e+00 1.847646702619604175e+00 1.844646478910776599e+00 1.852959716290404346e+00 1.849955219630306624e+00 1.849776186520516008e+00 1.848399695202832538e+00 1.838916117682120710e+00 1.850884919012568242e+00 1.849953875138241610e+00 1.845260051708626614e+00 1.849244266021631278e+00 1.851041521178035776e+00 1.849093499021366993e+00 1.850195275361596448e+00 1.833657952133196822e+00 1.846258612490192963e+00 1.845318003764085946e+00 1.850941633344675985e+00 1.852219674776937053e+00 1.843427938341448913e+00 1.845509103200994483e+00 1.850050837081758104e+00 1.845941547498699764e+00 1.848339701757702347e+00 1.861714588524729708e+00 1.855368558904088250e+00 1.845618019682971012e+00 1.837502775384592946e+00 1.852150936521193891e+00 1.851147077022285981e+00 1.848348822062721331e+00 1.848096964044734225e+00 1.855541302426439110e+00 1.851907679211199254e+00 1.851201515881260695e+00 1.854100657439458066e+00 1.857179700837717329e+00 1.853033528293286158e+00 1.845399275497055847e+00 1.856469792654770412e+00 1.842889949652990467e+00 1.852059312477867481e+00 1.845142534898279729e+00 1.841156548458065867e+00 1.834709598274764764e+00 1.836821374394008721e+00 1.841086217820307125e+00 1.838288336495747410e+00 1.848311333492135722e+00 1.849013756463148139e+00 1.846498797252379198e+00 1.848075333583372171e+00 1.855801278497905660e+00 1.859329629557556096e+00 1.855839043524305065e+00 1.857730838860757405e+00 1.858294926599123320e+00 1.863302766619670203e+00 1.860262444705950147e+00 1.854584775122146256e+00 1.852711502369425389e+00 1.850197408414578248e+00 1.858539148121860940e+00 1.850692310458138756e+00 1.852782926328373048e+00 1.850706891409457322e+00 1.853520466980433934e+00 1.854805868327655372e+00 1.861061901264514651e+00 1.852149524449578033e+00 1.852364038160282611e+00 1.858464970009525041e+00 1.866389397964440366e+00 1.860037554921664782e+00 1.855626222726630470e+00 1.862406666617003159e+00 1.865214930627384415e+00 1.861087585854824145e+00 1.858070809211297414e+00 1.860673954036367261e+00 1.862014874746706905e+00 1.867953140554779123e+00 1.864883782631391096e+00 1.870331248275546754e+00 1.859601905658915255e+00 1.863942682389439387e+00 1.860689463079238770e+00 1.878651400204099930e+00 1.867774476872629652e+00 1.871367401377588946e+00 1.866723675954657269e+00 1.862817523148137644e+00 1.869001772554552465e+00 1.856168748893662679e+00 1.860694747206518285e+00 1.867428505867149813e+00 1.866446645795229564e+00 1.856659690795854134e+00 1.856588582950412736e+00 1.868909105818584715e+00 1.853816274567392730e+00 1.858926804916944286e+00 1.863755567827376503e+00 1.873301915836299125e+00 1.871784019168995616e+00 1.871330800078353063e+00 1.865834467537047736e+00 1.868565871369480158e+00 1.880641624894132891e+00 1.872052171747348615e+00 1.869970749972327484e+00 1.862826842135564487e+00 1.878342173703398510e+00 1.874632965662323514e+00 1.867365806855600496e+00 1.858789566378058700e+00 1.859277137065358021e+00 1.867951640304892136e+00 1.866893974027205250e+00 1.873688785023913006e+00 1.886206932809267212e+00 1.868874805872414946e+00 1.871249012018194824e+00 1.873711816213820214e+00 1.871913787552761166e+00 1.873284301356948012e+00 1.878113540542260207e+00 1.865919640448936878e+00 1.864265846104415036e+00 1.856889444749443507e+00 1.872631147110287886e+00 1.867420243349635189e+00 1.863633239344211656e+00 1.880664840757152456e+00 1.866679167902814074e+00 1.878225209384529970e+00 1.866579687711502622e+00 1.872678670023145919e+00 1.877365642972472548e+00 1.871909003084790468e+00 1.869006088977313462e+00 1.867440084687569835e+00 1.871117488130755957e+00 1.881029809427098742e+00 1.875728979004182895e+00 1.882513972120349433e+00 1.884462281977985709e+00 1.892727654809421622e+00 1.888570899831507610e+00 1.890713684043806797e+00 1.880714806753419621e+00 1.874279160684784395e+00 1.887748662167186176e+00 1.876691054881511000e+00 1.886775856176881261e+00 1.884414926791472933e+00 1.880797023253432121e+00 1.882116813617541906e+00 1.880326229517987668e+00 1.891174315325287569e+00 1.890336604028917122e+00 1.884395684954291106e+00 1.885963497527986865e+00 1.889339367312640183e+00 1.877131304732254646e+00 1.886838959162000728e+00 1.895204406137860564e+00 1.901204032997953819e+00 1.887746459298923041e+00 1.885855362279453162e+00 1.878470575616461691e+00 1.892844497066747955e+00 1.891135417577056499e+00 1.885283862761191642e+00 1.888463743709122955e+00 1.901669570704306089e+00 1.894712476100853360e+00 1.895127411302581555e+00 1.886623325959205344e+00 1.894601069066778942e+00 1.895116057035524326e+00 1.886854343852445215e+00 1.886626530471063878e+00 1.880322631369840014e+00 1.880821349307854273e+00 1.880653550815571728e+00 1.884080453270883027e+00 1.878289585196246447e+00 1.874053527891615500e+00 1.884780429308293037e+00 1.889690593873257329e+00 1.887663288345538204e+00 1.892492521323483112e+00 1.883772289265865263e+00 1.890914220185978989e+00
0.000000000000000000e+00 5.000000000000000104e-03 1.000000000000000021e-02 1.499999999999999944e-02 2.000000000000000042e-02 2.500000000000000139e-02 2.999999999999999889e-02 3.500000000000000333e-02 4.000000000000000083e-02 4.499999999999999833e-02 5.000000000000000278e-02 5.500000000000000028e-02 5.999999999999999778e-02 6.500000000000000222e-02 7.000000000000000666e-02 7.499999999999999722e-02 8.000000000000000167e-02 8.500000000000000611e-02 8.999999999999999667e-02 9.500000000000000111e-02 1.000000000000000056e-01 1.049999999999999961e-01 1.100000000000000006e-01 1.150000000000000050e-01 1.199999999999999956e-01 1.250000000000000000e-01 1.300000000000000044e-01 1.350000000000000089e-01 1.400000000000000133e-01 1.449999999999999900e-01 1.499999999999999944e-01 1.549999999999999989e-01 1.600000000000000033e-01 1.650000000000000078e-01 1.700000000000000122e-01 1.749999999999999889e-01 1.799999999999999933e-01 1.849999999999999978e-01 1.900000000000000022e-01 1.950000000000000067e-01 2.000000000000000111e-01 2.049999999999999878e-01 2.099999999999999922e-01 2.149999999999999967e-01 2.200000000000000011e-01 2.250000000000000056e-01 2.300000000000000100e-01 2.349999999999999867e-01 2.399999999999999911e-01 2.449999999999999956e-01 2.500000000000000000e-01 2.550000000000000044e-01 2.600000000000000089e-01 2.650000000000000133e-01 2.700000000000000178e-01 2.750000000000000222e-01 2.800000000000000266e-01 2.849999999999999756e-01 2.899999999999999800e-01 2.949999999999999845e-01 2.999999999999999889e-01 3.049999999999999933e-01 3.099999999999999978e-01 3.150000000000000022e-01 3.200000000000000067e-01 3.250000000000000111e-01 3.300000000000000155e-01 3.350000000000000200e-01 3.400000000000000244e-01 3.449999999999999734e-01 3.499999999999999778e-01 3.549999999999999822e-01 3.599999999999999867e-01 3.649999999999999911e-01 3.699999999999999956e-01 3.750000000000000000e-01 3.800000000000000044e-01 3.850000000000000089e-01 3.900000000000000133e-01 3.950000000000000178e-01 4.000000000000000222e-01 4.050000000000000266e-01 4.099999999999999756e-01 4.149999999999999800e-01 4.199999999999999845e-01 4.249999999999999889e-01 4.299999999999999933e-01 4.349999999999999978e-01 4.400000000000000022e-01 4.450000000000000067e-01 4.500000000000000111e-01 4.550000000000000155e-01 4.600000000000000200e-01 4.650000000000000244e-01 4.699999999999999734e-01 4.749999999999999778e-01 4.799999999999999822e-01 4.849999999999999867e-01 4.899999999999999911e-01 4.949999999999999956e-01 5.000000000000000000e-01 5.050000000000000044e-01 5.100000000000000089e-01 5.150000000000000133e-01 5.200000000000000178e-01 5.250000000000000222e-01 5.300000000000000266e-01 5.350000000000000311e-01 5.400000000000000355e-01 5.450000000000000400e-01 5.500000000000000444e-01 5.550000000000000488e-01 5.600000000000000533e-01 5.649999999999999467e-01 5.699999999999999512e-01 5.749999999999999556e-01 5.799999999999999600e-01 5.849999999999999645e-01 5.899999999999999689e-01 5.949999999999999734e-01 5.999999999999999778e-01 6.049999999999999822e-01 6.099999999999999867e-01 6.149999999999999911e-01 6.199999999999999956e-01 6.250000000000000000e-01 6.300000000000000044e-01 6.350000000000000089e-01 6.400000000000000133e-01 6.450000000000000178e-01 6.500000000000000222e-01 6.550000000000000266e-01 6.600000000000000311e-01 6.650000000000000355e-01 6.700000000000000400e-01 6.750000000000000444e-01 6.800000000000000488e-01 6.850000000000000533e-01 6.899999999999999467e-01 6.949999999999999512e-01 6.999999999999999556e-01 7.049999999999999600e-01 7.099999999999999645e-01 7.149999999999999689e-01 7.199999999999999734e-01 7.249999999999999778e-01 7.299999999999999822e-01 7.349999999999999867e-01 7.399999999999999911e-01 7.449999999999999956e-01 7.500000000000000000e-01 7.550000000000000044e-01 7.600000000000000089e-01 7.650000000000000133e-01 7.700000000000000178e-01 7.750000000000000222e-01 7.800000000000000266e-01 7.850000000000000311e-01 7.900000000000000355e-01 7.950000000000000400e-01 8.000000000000000444e-01 8.050000000000000488e-01 8.100000000000000533e-01 8.149999999999999467e-01 8.199999999999999512e-01 8.249999999999999556e-01 8.299999999999999600e-01 8.349999999999999645e-01 8.399999999999999689e-01 8.449999999999999734e-01 8.499999999999999778e-01 8.549999999999999822e-01 8.599999999999999867e-01 8.649999999999999911e-01 8.699999999999999956e-01 8.750000000000000000e-01 8.800000000000000044e-01 8.850000000000000089e-01 8.900000000000000133e-01 8.950000000000000178e-01 9.000000000000000222e-01 9.050000000000000266e-01 9.100000000000000311e-01 9.150000000000000355e-01 9.200000000000000400e-01 9.250000000000000444e-01 9.300000000000000488e-01 9.350000000000000533e-01 9.399999999999999467e-01 9.449999999999999512e-01 9.499999999999999556e-01 9.549999999999999600e-01 9.599999999999999645e-01 9.649999999999999689e-01 9.699999999999999734e-01 9.749999999999999778e-01 9.799999999999999822e-01 9.849999999999999867e-01 9.899999999999999911e-01 9.949999999999999956e-01 1.000000000000000000e+00 1.004999999999999893e+00 1.010000000000000009e+00 1.014999999999999902e+00 1.020000000000000018e+00 1.024999999999999911e+00 1.030000000000000027e+00 1.034999999999999920e+00 1.040000000000000036e+00 1.044999999999999929e+00 1.050000000000000044e+00 1.054999999999999938e+00 1.060000000000000053e+00 1.064999999999999947e+00 1.070000000000000062e+00 1.074999999999999956e+00 1.080000000000000071e+00 1.084999999999999964e+00 1.090000000000000080e+00 1.094999999999999973e+00 1.100000000000000089e+00 1.104999999999999982e+00 1.110000000000000098e+00 1.114999999999999991e+00 1.120000000000000107e+00 1.125000000000000000e+00 1.129999999999999893e+00 1.135000000000000009e+00 1.139999999999999902e+00 1.145000000000000018e+00 1.149999999999999911e+00 1.155000000000000027e+00 1.159999999999999920e+00 1.165000000000000036e+00 1.169999999999999929e+00 1.175000000000000044e+00 1.179999999999999938e+00 1.185000000000000053e+00 1.189999999999999947e+00 1.195000000000000062e+00 1.199999999999999956e+00 1.205000000000000071e+00 1.209999999999999964e+00 1.215000000000000080e+00 1.219999999999999973e+00 1.225000000000000089e+00 1.229999999999999982e+00 1.235000000000000098e+00 1.239999999999999991e+00 1.245000000000000107e+00 1.250000000000000000e+00 1.254999999999999893e+00 1.260000000000000009e+00 1.264999999999999902e+00 1.270000000000000018e+00 1.274999999999999911e+00 1.280000000000000027e+00 1.284999999999999920e+00 1.290000000000000036e+00 1.294999999999999929e+00 1.300000000000000044e+00 1.304999999999999938e+00 1.310000000000000053e+00 1.314999999999999947e+00 1.320000000000000062e+00 1.324999999999999956e+00 1.330000000000000071e+00 1.334999999999999964e+00 1.340000000000000080e+00 1.344999999999999973e+00 1.350000000000000089e+00 1.354999999999999982e+00 1.360000000000000098e+00 1.364999999999999991e+00 1.370000000000000107e+00 1.375000000000000000e+00 1.379999999999999893e+00 1.385000000000000009e+00 1.389999999999999902e+00 1.395000000000000018e+00 1.399999999999999911e+00 1.405000000000000027e+00 1.409999999999999920e+00 1.415000000000000036e+00 1.419999999999999929e+00 1.425000000000000044e+00 1.429999999999999938e+00 1.435000000000000053e+00 1.439999999999999947e+00 1.445000000000000062e+00 1.449999999999999956e+00 1.455000000000000071e+00 1.459999999999999964e+00 1.465000000000000080e+00 1.469999999999999973e+00 1.475000000000000089e+00 1.479999999999999982e+00 1.485000000000000098e+00 1.489999999999999991e+00 1.495000000000000107e+00 1.500000000000000000e+00 1.504999999999999893e+00 1.510000000000000009e+00 1.514999999999999902e+00 1.520000000000000018e+00 1.524999999999999911e+00 1.530000000000000027e+00 1.534999999999999920e+00 1.540000000000000036e+00 1.544999999999999929e+00 1.550000000000000044e+00 1.554999999999999938e+00 1.560000000000000053e+00 1.564999999999999947e+00 1.570000000000000062e+00 1.574999999999999956e+00 1.580000000000000071e+00 1.584999999999999964e+00 1.590000000000000080e+00 1.594999999999999973e+00 1.600000000000000089e+00 1.604999999999999982e+00 1.610000000000000098e+00 1.614999999999999991e+00 1.620000000000000107e+00 1.625000000000000000e+00 1.629999999999999893e+00 1.635000000000000009e+00 1.639999999999999902e+00 1.645000000000000018e+00 1.649999999999999911e+00 1.655000000000000027e+00 1.659999999999999920e+00 1.665000000000000036e+00 1.669999999999999929e+00 1.675000000000000044e+00 1.679999999999999938e+00 1.685000000000000053e+00 1.689999999999999947e+00 1.695000000000000062e+00 1.699999999999999956e+00 1.705000000000000071e+00 1.709999999999999964e+00 1.715000000000000080e+00 1.719999999999999973e+00 1.725000000000000089e+00 1.729999999999999982e+00 1.735000000000000098e+00 1.739999999999999991e+00 1.745000000000000107e+00 1.750000000000000000e+00 1.754999999999999893e+00 1.760000000000000009e+00 1.764999999999999902e+00 1.770000000000000018e+00 1.774999999999999911e+00 1.780000000000000027e+00 1.784999999999999920e+00 1.790000000000000036e+00 1.794999999999999929e+00 1.800000000000000044e+00 1.804999999999999938e+00 1.810000000000000053e+00 1.814999999999999947e+00 1.820000000000000062e+00 1.824999999999999956e+00 1.830000000000000071e+00 1.834999999999999964e+00 1.840000000000000080e+00 1.844999999999999973e+00 1.850000000000000089e+00 1.854999999999999982e+00 1.860000000000000098e+00 1.864999999999999991e+00 1.870000000000000107e+00 1.875000000000000000e+00 1.879999999999999893e+00 1.885000000000000009e+00 1.889999999999999902e+00 1.895000000000000018e+00 1.899999999999999911e+00 1.905000000000000027e+00 1.909999999999999920e+00 1.915000000000000036e+00 1.919999999999999929e+00 1.925000000000000044e+00 1.929999999999999938e+00 1.935000000000000053e+00 1.939999999999999947e+00 1.945000000000000062e+00 1.949999999999999956e+00 1.955000000000000071e+00 1.959999999999999964e+00 1.965000000000000080e+00 1.969999999999999973e+00 1.975000000000000089e+00 1.979999999999999982e+00 1.985000000000000098e+00 1.989999999999999991e+00 1.995000000000000107e+00 2.000000000000000000e+00 2.004999999999999893e+00
1.316849223327052898e-01 1.322993015965856223e-01 1.282108622323548108e-01 1.157513998006453465e-01 1.214945011663241953e-01 1.208127060554758520e-01 1.202791142821953707e-01 1.280933505943521733e-01 1.285097682006471620e-01 1.185138816319636357e-01 1.161456429504436061e-01 1.134276896354547426e-01 1.140571620177330547e-01 1.129525048328530595e-01 1.258987134701871069e-01 1.098649296277204451e-01 1.189459972501615004e-01 1.088528597073538384e-01 1.173124889064600662e-01 1.156262394163934115e-01 1.154337829505735075e-01 1.134749570260446955e-01 1.246115245287982148e-01 1.150263590159505966e-01 1.101613398990566595e-01 1.220196460078004780e-01 1.266192086773153536e-01 1.271411111459354593e-01 1.143799103121624638e-01 1.175352414800254902e-01 1.233986587924970207e-01 1.166810157308172946e-01 1.163292354479922991e-01 1.120163244447713452e-01 1.143652929417555697e-01 1.087917896319297306e-01 1.197819791053409688e-01 1.138038808527487011e-01 1.300346898640981907e-01 1.270295046733881106e-01 1.259738363950791140e-01 1.260275347805672463e-01 1.257981242591571514e-01 1.220904022839649633e-01 1.157839658519689841e-01 1.217835285506423948e-01 1.195677576924147195e-01 1.275725284993603492e-01 1.176833210871773561e-01 1.162104324089483914e-01 9.886159735247909697e-02 1.194289241642302879e-01 1.058959601238714243e-01 1.086868412329787814e-01 1.046702303981212057e-01 1.167414170081798735e-01 1.162858636906083654e-01 1.133872284319508150e-01 1.194509666589672614e-01 1.260308617245438079e-01 1.335678578326602028e-01 1.296725471743270242e-01 1.210380809602675939e-01 1.280928041653868754e-01 1.314152429441196590e-01 1.243340971158751057e-01 1.358235470017908897e-01 1.336145810526155886e-01 1.471394524971221529e-01 1.506725514802750854e-01 1.420033673808396568e-01 1.487823830616240295e-01 1.455465466181114775e-01 1.608944832293410787e-01 1.644564383322835444e-01 1.645714920234113698e-01 1.591702725951586461e-01 1.556846720387427274e-01 1.538522830477359604e-01 1.514961185250719156e-01 1.544281452005429045e-01 1.539712060469643762e-01 1.599760638801883683e-01 1.588861968577357509e-01 1.572187986885807132e-01 1.591577988128469179e-01 1.638346360942638802e-01 1.616846716698192854e-01 1.579874658218775596e-01 1.639766348659761619e-01 1.624225444557574061e-01 1.759611588283440942e-01 1.492252964539121651e-01 1.474407901445748958e-01 1.482912088707930565e-01 1.502392335214977337e-01 1.394963817731757760e-01 1.481459684027404688e-01 1.712373913070707743e-01 1.601135426996263267e-01 1.639166798417810156e-01 1.759006929203391356e-01 1.668757908115570954e-01 1.753062751037271216e-01 1.674628435211267530e-01 1.611698782134259045e-01 1.604454609058009462e-01 1.785744011835317391e-01 1.891030785972109829e-01 1.877993239409797288e-01 1.820372472396855623e-01 1.836798420254463493e-01 1.752428504089711958e-01 1.797347696409492268e-01 1.730437907561978017e-01 1.722707013807615040e-01 1.691741131522616626e-01 1.629588300729582773e-01 1.738914325501397240e-01 1.698239556991693322e-01 1.694536864978210544e-01 1.692798206516043236e-01 1.698992884204157949e-01 1.722153326531828677e-01 1.713322401157287289e-01 1.839284431053224422e-01 1.635456235979181883e-01 1.694637239817205487e-01 1.778965673049534568e-01 1.852507254096930622e-01 1.655394024587586443e-01 1.637503722517635874e-01 1.823835896667014012e-01 1.709438384909032493e-01 1.772441164738447206e-01 1.746332135070528258e-01 1.817183391564060613e-01 1.859157972185410124e-01 1.724478523338736358e-01 1.732284170039666560e-01 1.685858694703014360e-01 1.674068702465267844e-01 1.645041573219920561e-01 1.763048291517692878e-01 1.669538097515397002e-01 1.627415100297129325e-01 1.687229456923361459e-01 1.795392972437796775e-01 1.697870153629938983e-01 1.908167638372768871e-01 1.793793349019203176e-01 1.896637612554333552e-01 1.888890210418867899e-01 1.933382077048518555e-01 1.916512791990043207e-01 1.910888769422232347e-01 1.922990943441132972e-01 1.816044995924143146e-01 1.863458606370379245e-01 1.928473454814657595e-01 1.856955668703931805e-01 1.766691837317069247e-01 1.837422713197703339e-01 1.867709474274837911e-01 1.824629929746875712e-01 1.771627010781869904e-01 1.875079980044388750e-01 1.874678074772716252e-01 1.856855267118931174e-01 2.036473486681890099e-01 1.928169639650821610e-01 1.760729279705308403e-01 1.844378136155168657e-01 1.783069067534916730e-01 1.762367090646992374e-01 1.686705217310594529e-01 1.769988405206948112e-01 1.958826725248296596e-01 1.789876270270179259e-01 1.891399649747634304e-01 1.920931935682867464e-01 1.865906471663033583e-01 1.802648174426503269e-01 1.939801675951210447e-01 1.863232682089628056e-01 2.001723366690305594e-01 2.052697307290551609e-01 1.953276010829018139e-01 1.709184605578111804e-01 1.857115202614503524e-01 1.859781743501512929e-01 1.796630592443184959e-01 1.789530418941982504e-01 1.817583572916229573e-01 1.870930655680387023e-01 1.883603181016872963e-01 1.773058081020309762e-01 1.807632261194589696e-01 1.917685954955987426e-01 1.873424231752744140e-01 1.911438588730300647e-01 1.853969021827574504e-01 1.878352724126408080e-01 1.832991659331984491e-01 1.700627707230902286e-01 1.732755808126278385e-01 1.691912746247552224e-01 1.668921869157178606e-01 1.682332702233445831e-01 1.674653539608948472e-01 1.642019762957695750e-01 1.683962738727807218e-01 1.745956260603052923e-01 1.766128493061482618e-01 1.711679148024186914e-01 1.647737278082543610e-01 1.773284397634727894e-01 1.745852303814851569e-01 1.682184314467834174e-01 1.754432986340744294e-01 1.770648714080928499e-01 1.741948477897814485e-01 1.767597132880976418e-01 1.708253668361703892e-01 1.769527436580853319e-01 1.806695811500355353e-01 1.661786330441518134e-01 1.744018096453467670e-01 1.784713921034681017e-01 1.634761299398043988e-01 1.754711831259807009e-01 1.661513714752468340e-01 1.722141802484516704e-01 1.744772353740306481e-01 1.681588632183474985e-01 1.694396617871781474e-01 1.601519683789394688e-01 1.739784662569537343e-01 1.535722045356828214e-01 1.634460342890539375e-01 1.666384672204609396e-01 1.650648310207674940e-01 1.720189790616710179e-01 1.635120080852884572e-01 1.676358990468680976e-01 1.568895445809503075e-01 1.624753212828717319e-01 1.610756169770755364e-01 1.606880462304735302e-01 1.471343122389819069e-01 1.467285870722418173e-01 1.425601069124943776e-01 1.491401797244633343e-01 1.469687738402495336e-01 1.427826194537407944e-01 1.287297743512108572e-01 1.384198168142091456e-01 1.428459308951264273e-01 1.415770166797125917e-01 1.486804597721302634e-01 1.544070782610605375e-01 1.461770113630243839e-01 1.460115449679359467e-01 1.465475738293564034e-01 1.515742932505511897e-01 1.491690529370069684e-01 1.488568052113230233e-01 1.604170070299918427e-01 1.581943815740644299e-01 1.563014501087615915e-01 1.595854465182912352e-01 1.528558695030003411e-01 1.588682745385667783e-01 1.547901714843727128e-01 1.525028393641752744e-01 1.462295806060539827e-01 1.560123735845310722e-01 1.620845813131138180e-01 1.477149831981743322e-01 1.539077356166361488e-01 1.610967846182472241e-01 1.687865110231145660e-01 1.625051504683278358e-01 1.680436369533634122e-01 1.653673883452364823e-01 1.650908051542803734e-01 1.662359697210732123e-01 1.631987730783985846e-01 1.646859715285373948e-01 1.509307982590749608e-01 1.475550748588288219e-01 1.550298648325858231e-01 1.553151363599752088e-01 1.560073002989704194e-01 1.615306471910425146e-01 1.605426374821262436e-01 1.567019296688282326e-01 1.575987595815961650e-01 1.589638234927484295e-01 1.549218246498685614e-01 1.563892468881794007e-01 1.538203307495645544e-01 1.577240286859409035e-01 1.597233462503879486e-01 1.611596227142073345e-01 1.676076023713320429e-01 1.623786622872081531e-01 1.682703118298866374e-01 1.567803324825977340e-01 1.519188465214297568e-01 1.537249967801362915e-01 1.559918529825723155e-01 1.564894282526938796e-01 1.417174259651983459e-01 1.457776998199958318e-01 1.555699759935542659e-01 1.578474742904275585e-01 1.582655995887558842e-01 1.671813946484227431e-01 1.555883068364962429e-01 1.525755760490327684e-01 1.600972019156033654e-01 1.638063569147104603e-01 1.548443845765745397e-01 1.522585758079618157e-01 1.528390688897592886e-01 1.534465927791482109e-01 1.530408936072857051e-01 1.462558575137937467e-01 1.427682871364515937e-01 1.535902960237880144e-01 1.526549322852088775e-01 1.580398120188721278e-01 1.445060075835177260e-01 1.453536271353534637e-01 1.475186764141592222e-01 1.475071264186063602e-01 1.610028593937468111e-01 1.558594509316048871e-01 1.577200230056757246e-01 1.745203620776773212e-01 1.535227885857889385e-01 1.594211512171670453e-01 1.626450962157795221e-01 1.605028197441683846e-01 1.576251428634547758e-01 1.663222420188112116e-01 1.650654165847724730e-01 1.632728664362905202e-01 1.642588952439213990e-01 1.608569064041354690e-01 1.690074608910929199e-01 1.830943714605600681e-01 1.624933076382400754e-01 1.564907401911807272e-01 1.519114223065889391e-01 1.649906289880030963e-01 1.714749328927895333e-01 1.611299928732446429e-01 1.714793551667328220e-01 1.567769351820567925e-01 1.556059694207122535e-01 1.486141917643721833e-01 1.518461635818000588e-01 1.537477009753659418e-01 1.497936018012157866e-01 1.676992324096995834e-01 1.601935149213786491e-01 1.631797776425817359e-01 1.461203787641892626e-01 1.491664122676046034e-01 1.549066026574312804e-01 1.548575830038512180e-01 1.545457053231752420e-01 1.597142892005166404e-01 1.426624096897651517e-01 1.528356492518898047e-01 1.594297539356469839e-01 1.572205797751312639e-01 1.486859187489409651e-01 1.475702770515087969e-01 1.554438942760613396e-01 1.711640022019064733e-01 1.548413299474436511e-01 1.525308360220374859e-01 1.431288337733468419e-01 1.544283590989366239e-01 1.602297920795574260e-01 1.514313902851961713e-01 1.460533048154149804e-01 1.616943981151374721e-01 1.601627190802332457e-01 1.638385528019980220e-01 1.647970990422350512e-01 1.654588334154195595e-01 1.607275665428354872e-01 1.595582834551176055e-01 1.581543551678736004e-01 1.615376114135899099e-01 1.683729535994620830e-01 1.545048637078789699e-01 1.621599487019540764e-01
