# Supplementary material for: Functional protein dynamics in a crystal
Source: Nat Commun. 2024 Apr 15;15:3244. doi: 10.1038/s41467-024-47473-4 (PMC11018856; doi:10.1038/s41467-024-47473-4)
Supplement: Supplementary file 11 — Source Data [file 41467_2024_47473_MOESM11_ESM.zip › fig_data/Fig1/d/ff94_prod3.txt]

1.674483124091457942e+00 1.663066755812269371e+00 1.678260499652452165e+00 1.684210549252972644e+00 1.673962563746550725e+00 1.687461513793003132e+00 1.671843744788441111e+00 1.675504284542721045e+00 1.683874791270105753e+00 1.680893478560757881e+00 1.689515652417421299e+00 1.708646500875816487e+00 1.710597793698770852e+00 1.708104937213487107e+00 1.717194422052337188e+00 1.718324282021337135e+00 1.715606114017867334e+00 1.731680533697369517e+00 1.730466007701111142e+00 1.737019756885047173e+00 1.737375596066664585e+00 1.735784553181773493e+00 1.736824962052511578e+00 1.736267801763275553e+00 1.736203406813976668e+00 1.746458563261324093e+00 1.753660078300274927e+00 1.750217057499343865e+00 1.744676677572054579e+00 1.757211003513698300e+00 1.759219873155032365e+00 1.757898176927969791e+00 1.775115512021303132e+00 1.765526881049212848e+00 1.770720653500119424e+00 1.763466891825615779e+00 1.769152429443778596e+00 1.765627066942507373e+00 1.774514996181433046e+00 1.766770520754966878e+00 1.775349298723591041e+00 1.786485740391908994e+00 1.777904944977615420e+00 1.781870116037003848e+00 1.783825572300555384e+00 1.773441341876636823e+00 1.785590137151397583e+00 1.770049018165104737e+00 1.774989576652237000e+00 1.778457167644133197e+00 1.780893238083522956e+00 1.776788939546971813e+00 1.795925816173915335e+00 1.782946240545610017e+00 1.767289241381096998e+00 1.788922716931905521e+00 1.784303677748665384e+00 1.775462713998899211e+00 1.771621557764963439e+00 1.769819465690886995e+00 1.763865350198282611e+00 1.777561815969688874e+00 1.777453199574302145e+00 1.774718717546318603e+00 1.782390737786943014e+00 1.785339288878142305e+00 1.783049241868037704e+00 1.779320875174401406e+00 1.772558720800247123e+00 1.788305497070793004e+00 1.777817115334582088e+00 1.782965423195608468e+00 1.780280870465774656e+00 1.775060223335300558e+00 1.777059992459749216e+00 1.780899829580034899e+00 1.780251691717931406e+00 1.780392832005833759e+00 1.785915763767341957e+00 1.778353401583746995e+00 1.788307072988968072e+00 1.787520705292179324e+00 1.779725545855260771e+00 1.769945583442398274e+00 1.771348892719231793e+00 1.786133389594770415e+00 1.774352793423904284e+00 1.771483279896838292e+00 1.771250664786714113e+00 1.785922064424274369e+00 1.761345949592860061e+00 1.770133441884097047e+00 1.776177542322069813e+00 1.783612548776540629e+00 1.783110642238982635e+00 1.783177676693826541e+00 1.782979228443186015e+00 1.774321867667505437e+00 1.788499858305567125e+00 1.781324438964438706e+00 1.776639593257181460e+00 1.784259508234829372e+00 1.784496358560308638e+00 1.791989484825357470e+00 1.783828428924723930e+00 1.783287675874592804e+00 1.778009326300419302e+00 1.784141366763897230e+00 1.782435580828982458e+00 1.797685678971923329e+00 1.792009604451686444e+00 1.789855750332518980e+00 1.789628661557987721e+00 1.789032019794785322e+00 1.789392074512820452e+00 1.791297601393732508e+00 1.793047634449465466e+00 1.781808529045739276e+00 1.793097965502635116e+00 1.791214485814355939e+00 1.798032028855992115e+00 1.774464044636789417e+00 1.781627395938347735e+00 1.787774685629076821e+00 1.784778775340256196e+00 1.780975345013387834e+00 1.789869450542046270e+00 1.785181395482864586e+00 1.782311852912030536e+00 1.796055505127015284e+00 1.786001570437734998e+00 1.785731076050411037e+00 1.776602358982071417e+00 1.782618675654349172e+00 1.776701774903528985e+00 1.781427181499448231e+00 1.783404094597061507e+00 1.794972809263124525e+00 1.809156661437393510e+00 1.786462112696694637e+00 1.798909987498187757e+00 1.779900445269220199e+00 1.787290553539722548e+00 1.781239046648383839e+00 1.805687901484560154e+00 1.800178643279124913e+00 1.799651328071861345e+00 1.801216107530417387e+00 1.795838859798923215e+00 1.791544166631206858e+00 1.805335816890774936e+00 1.794963381971703686e+00 1.787871001999686182e+00 1.804715411923053070e+00 1.807336652068663341e+00 1.800748770784777797e+00 1.792079423696116169e+00 1.802633748469912645e+00 1.799533121401101887e+00 1.789185712618613699e+00 1.795490842492754702e+00 1.792819508524719163e+00 1.783468472144339234e+00 1.796333926887975219e+00 1.804735285891675423e+00 1.802302830679632040e+00 1.795520924994042256e+00 1.796047076819627053e+00 1.794559977447650834e+00 1.795383563389487014e+00 1.789071803434840957e+00 1.786573521788505037e+00 1.784537137589238043e+00 1.790125057280436138e+00 1.785715400693260735e+00 1.798098291860441122e+00 1.798699097253671608e+00 1.784425001295332436e+00 1.790225031135488809e+00 1.789359436202903497e+00 1.792976152031388937e+00 1.795446476396365787e+00 1.805576824242217659e+00 1.791279972949654686e+00 1.803592476892291963e+00 1.806446751860814270e+00 1.784142040991381295e+00 1.798582456148365649e+00 1.810125706492757836e+00 1.803343297036713366e+00 1.813667942270922984e+00 1.814684493248224229e+00 1.805351598513688316e+00 1.810338555916775283e+00 1.822294502248936965e+00 1.808747825140771814e+00 1.810829530859845216e+00 1.805926915148822420e+00 1.795517172621275082e+00 1.811397316348613673e+00 1.811055328811834508e+00 1.798106930231810452e+00 1.803040228118179211e+00 1.800986566087953600e+00 1.793393497319304641e+00 1.802105062640549482e+00 1.813847289603113699e+00 1.808667207864890214e+00 1.813296477496516124e+00 1.806620507348121407e+00 1.798262154341896624e+00 1.805900549541439748e+00 1.810779748123613864e+00 1.809976498864923844e+00 1.799228717933137212e+00 1.803100970774244027e+00 1.805433424331412517e+00 1.814599354121631647e+00 1.807239971357759378e+00 1.820014237387314049e+00 1.827607243640303247e+00 1.810098206735526682e+00 1.814728279455341653e+00 1.835556336354744689e+00 1.821072567549889110e+00 1.822358149614946798e+00 1.821533812002897879e+00 1.812742006087882274e+00 1.811655939275880201e+00 1.829934081812720992e+00 1.825385017202516780e+00 1.818840158999745826e+00 1.826435634634694383e+00 1.820405407713609369e+00 1.812719704339093463e+00 1.825703675468382858e+00 1.818741090328604093e+00 1.823756455386187580e+00 1.825548825059236657e+00 1.825877685346456225e+00 1.826141942653000783e+00 1.825676430893232727e+00 1.821914249268882013e+00 1.823691831892626292e+00 1.802211669058813914e+00 1.815336722776076828e+00 1.816156814280013077e+00 1.821735801290073065e+00 1.820665125561985453e+00 1.817786118471345302e+00 1.814782108466928001e+00 1.820023121292967394e+00 1.805509267441698151e+00 1.816160043140286895e+00 1.820032084032146669e+00 1.817398941364693377e+00 1.815699510353843360e+00 1.814685060868669542e+00 1.818730637281336771e+00 1.821607597420414448e+00 1.812723865437162907e+00 1.811562759476418760e+00 1.815179251957838247e+00 1.827080822621636180e+00 1.815435140745046416e+00 1.816322841531125443e+00 1.810730934016841154e+00 1.820123156170201373e+00 1.816858363171296009e+00 1.815683726317335545e+00 1.827634459629216668e+00 1.830715923713784221e+00 1.821250294886747945e+00 1.819404294127417776e+00 1.817513390320072642e+00 1.823079270176775291e+00 1.823029530875518667e+00 1.821288303080901283e+00 1.826104478737140768e+00 1.833044595909502528e+00 1.807231875825414003e+00 1.824405226605693597e+00 1.819872550722761995e+00 1.832980989536821204e+00 1.818374068150611977e+00 1.814447926422920299e+00 1.826166216579973467e+00 1.828238379574885553e+00 1.828831759865601869e+00 1.821158292321324312e+00 1.825484345660812968e+00 1.816749353928797106e+00 1.831816100456598484e+00 1.832766001196195038e+00 1.822074323395407092e+00 1.826610465966004293e+00 1.828216277818847324e+00 1.818666840265451334e+00 1.823387631516010021e+00 1.813059348301496065e+00 1.827520848694546896e+00 1.831006283592900408e+00 1.827474734732661865e+00 1.821678938686175808e+00 1.824660045756036686e+00 1.826651088165728298e+00 1.831397676505901462e+00 1.840685912891792730e+00 1.830794020091039087e+00 1.831040299011169825e+00 1.822926521250761711e+00 1.831537938993479164e+00 1.833131582285006944e+00 1.834980664554843877e+00 1.838653626823281595e+00 1.844265615391820434e+00 1.834664811134143703e+00 1.829989617226864818e+00 1.841225114433737930e+00 1.852590263869066112e+00 1.847270930285709323e+00 1.841736180943906342e+00 1.848384211083773820e+00 1.841889031593066273e+00 1.840441014674440767e+00 1.839092360261793457e+00 1.840232882254105196e+00 1.837200321235044509e+00 1.841017415162939486e+00 1.843839029827759379e+00 1.846976574085124723e+00 1.849086118779484034e+00 1.853256087321983658e+00 1.849495565796319907e+00 1.846416479888208118e+00 1.846698195743202930e+00 1.849958820774679102e+00 1.844180710142820701e+00 1.849022577627148944e+00 1.855993746804998290e+00 1.853559100907773871e+00 1.854931013979079113e+00 1.853418187555641028e+00 1.839156280416907263e+00 1.850269365269179511e+00 1.860356631498051083e+00 1.844510203282957228e+00 1.838726689562366845e+00 1.840371636879137407e+00 1.843428499751539995e+00 1.838207642984827306e+00 1.855899127529163417e+00 1.833812088070215784e+00 1.850790744549748235e+00 1.839815356279431935e+00 1.846709606938775172e+00 1.838629532845583503e+00 1.846180996416250331e+00 1.845181913646888328e+00 1.847280757075378421e+00 1.843380897410699770e+00 1.842145604511896906e+00 1.840532056166479524e+00 1.848534912518623674e+00 1.838885548531328906e+00 1.839907407376430992e+00 1.840451242593925896e+00 1.839637750059023302e+00 1.855828670537239322e+00 1.833802311233371896e+00 1.849412641949044422e+00 1.848667443352298267e+00 1.842873000226842750e+00 1.849205483616152002e+00 1.837036293458468528e+00 1.838568783627219760e+00 1.842460800997618664e+00 1.842020536688747434e+00 1.838583817419171762e+00 1.843497250132664078e+00 1.845521655796575233e+00 1.839771727231559462e+00 1.855508657591795396e+00 1.861312679491573085e+00 1.857908363624092507e+00 1.847708808825005322e+00 1.843678778706461463e+00 1.846373712623319951e+00 1.844264667471335661e+00 1.851845727518916407e+00 1.849799890487825449e+00 1.846233702905111462e+00 1.850456324343543901e+00 1.856924152780883075e+00 1.853470382718798382e+00 1.858920449473518088e+00 1.854179329039154389e+00 1.850296701538238997e+00 1.852671803525835159e+00 1.851898746210654645e+00 1.866875454767382259e+00 1.854584408823523045e+00 1.848143133605192556e+00 1.850839254096636743e+00 1.851484693890845801e+00
0.000000000000000000e+00 5.000000000000000104e-03 1.000000000000000021e-02 1.499999999999999944e-02 2.000000000000000042e-02 2.500000000000000139e-02 2.999999999999999889e-02 3.500000000000000333e-02 4.000000000000000083e-02 4.499999999999999833e-02 5.000000000000000278e-02 5.500000000000000028e-02 5.999999999999999778e-02 6.500000000000000222e-02 7.000000000000000666e-02 7.499999999999999722e-02 8.000000000000000167e-02 8.500000000000000611e-02 8.999999999999999667e-02 9.500000000000000111e-02 1.000000000000000056e-01 1.049999999999999961e-01 1.100000000000000006e-01 1.150000000000000050e-01 1.199999999999999956e-01 1.250000000000000000e-01 1.300000000000000044e-01 1.350000000000000089e-01 1.400000000000000133e-01 1.449999999999999900e-01 1.499999999999999944e-01 1.549999999999999989e-01 1.600000000000000033e-01 1.650000000000000078e-01 1.700000000000000122e-01 1.749999999999999889e-01 1.799999999999999933e-01 1.849999999999999978e-01 1.900000000000000022e-01 1.950000000000000067e-01 2.000000000000000111e-01 2.049999999999999878e-01 2.099999999999999922e-01 2.149999999999999967e-01 2.200000000000000011e-01 2.250000000000000056e-01 2.300000000000000100e-01 2.349999999999999867e-01 2.399999999999999911e-01 2.449999999999999956e-01 2.500000000000000000e-01 2.550000000000000044e-01 2.600000000000000089e-01 2.650000000000000133e-01 2.700000000000000178e-01 2.750000000000000222e-01 2.800000000000000266e-01 2.849999999999999756e-01 2.899999999999999800e-01 2.949999999999999845e-01 2.999999999999999889e-01 3.049999999999999933e-01 3.099999999999999978e-01 3.150000000000000022e-01 3.200000000000000067e-01 3.250000000000000111e-01 3.300000000000000155e-01 3.350000000000000200e-01 3.400000000000000244e-01 3.449999999999999734e-01 3.499999999999999778e-01 3.549999999999999822e-01 3.599999999999999867e-01 3.649999999999999911e-01 3.699999999999999956e-01 3.750000000000000000e-01 3.800000000000000044e-01 3.850000000000000089e-01 3.900000000000000133e-01 3.950000000000000178e-01 4.000000000000000222e-01 4.050000000000000266e-01 4.099999999999999756e-01 4.149999999999999800e-01 4.199999999999999845e-01 4.249999999999999889e-01 4.299999999999999933e-01 4.349999999999999978e-01 4.400000000000000022e-01 4.450000000000000067e-01 4.500000000000000111e-01 4.550000000000000155e-01 4.600000000000000200e-01 4.650000000000000244e-01 4.699999999999999734e-01 4.749999999999999778e-01 4.799999999999999822e-01 4.849999999999999867e-01 4.899999999999999911e-01 4.949999999999999956e-01 5.000000000000000000e-01 5.050000000000000044e-01 5.100000000000000089e-01 5.150000000000000133e-01 5.200000000000000178e-01 5.250000000000000222e-01 5.300000000000000266e-01 5.350000000000000311e-01 5.400000000000000355e-01 5.450000000000000400e-01 5.500000000000000444e-01 5.550000000000000488e-01 5.600000000000000533e-01 5.649999999999999467e-01 5.699999999999999512e-01 5.749999999999999556e-01 5.799999999999999600e-01 5.849999999999999645e-01 5.899999999999999689e-01 5.949999999999999734e-01 5.999999999999999778e-01 6.049999999999999822e-01 6.099999999999999867e-01 6.149999999999999911e-01 6.199999999999999956e-01 6.250000000000000000e-01 6.300000000000000044e-01 6.350000000000000089e-01 6.400000000000000133e-01 6.450000000000000178e-01 6.500000000000000222e-01 6.550000000000000266e-01 6.600000000000000311e-01 6.650000000000000355e-01 6.700000000000000400e-01 6.750000000000000444e-01 6.800000000000000488e-01 6.850000000000000533e-01 6.899999999999999467e-01 6.949999999999999512e-01 6.999999999999999556e-01 7.049999999999999600e-01 7.099999999999999645e-01 7.149999999999999689e-01 7.199999999999999734e-01 7.249999999999999778e-01 7.299999999999999822e-01 7.349999999999999867e-01 7.399999999999999911e-01 7.449999999999999956e-01 7.500000000000000000e-01 7.550000000000000044e-01 7.600000000000000089e-01 7.650000000000000133e-01 7.700000000000000178e-01 7.750000000000000222e-01 7.800000000000000266e-01 7.850000000000000311e-01 7.900000000000000355e-01 7.950000000000000400e-01 8.000000000000000444e-01 8.050000000000000488e-01 8.100000000000000533e-01 8.149999999999999467e-01 8.199999999999999512e-01 8.249999999999999556e-01 8.299999999999999600e-01 8.349999999999999645e-01 8.399999999999999689e-01 8.449999999999999734e-01 8.499999999999999778e-01 8.549999999999999822e-01 8.599999999999999867e-01 8.649999999999999911e-01 8.699999999999999956e-01 8.750000000000000000e-01 8.800000000000000044e-01 8.850000000000000089e-01 8.900000000000000133e-01 8.950000000000000178e-01 9.000000000000000222e-01 9.050000000000000266e-01 9.100000000000000311e-01 9.150000000000000355e-01 9.200000000000000400e-01 9.250000000000000444e-01 9.300000000000000488e-01 9.350000000000000533e-01 9.399999999999999467e-01 9.449999999999999512e-01 9.499999999999999556e-01 9.549999999999999600e-01 9.599999999999999645e-01 9.649999999999999689e-01 9.699999999999999734e-01 9.749999999999999778e-01 9.799999999999999822e-01 9.849999999999999867e-01 9.899999999999999911e-01 9.949999999999999956e-01 1.000000000000000000e+00 1.004999999999999893e+00 1.010000000000000009e+00 1.014999999999999902e+00 1.020000000000000018e+00 1.024999999999999911e+00 1.030000000000000027e+00 1.034999999999999920e+00 1.040000000000000036e+00 1.044999999999999929e+00 1.050000000000000044e+00 1.054999999999999938e+00 1.060000000000000053e+00 1.064999999999999947e+00 1.070000000000000062e+00 1.074999999999999956e+00 1.080000000000000071e+00 1.084999999999999964e+00 1.090000000000000080e+00 1.094999999999999973e+00 1.100000000000000089e+00 1.104999999999999982e+00 1.110000000000000098e+00 1.114999999999999991e+00 1.120000000000000107e+00 1.125000000000000000e+00 1.129999999999999893e+00 1.135000000000000009e+00 1.139999999999999902e+00 1.145000000000000018e+00 1.149999999999999911e+00 1.155000000000000027e+00 1.159999999999999920e+00 1.165000000000000036e+00 1.169999999999999929e+00 1.175000000000000044e+00 1.179999999999999938e+00 1.185000000000000053e+00 1.189999999999999947e+00 1.195000000000000062e+00 1.199999999999999956e+00 1.205000000000000071e+00 1.209999999999999964e+00 1.215000000000000080e+00 1.219999999999999973e+00 1.225000000000000089e+00 1.229999999999999982e+00 1.235000000000000098e+00 1.239999999999999991e+00 1.245000000000000107e+00 1.250000000000000000e+00 1.254999999999999893e+00 1.260000000000000009e+00 1.264999999999999902e+00 1.270000000000000018e+00 1.274999999999999911e+00 1.280000000000000027e+00 1.284999999999999920e+00 1.290000000000000036e+00 1.294999999999999929e+00 1.300000000000000044e+00 1.304999999999999938e+00 1.310000000000000053e+00 1.314999999999999947e+00 1.320000000000000062e+00 1.324999999999999956e+00 1.330000000000000071e+00 1.334999999999999964e+00 1.340000000000000080e+00 1.344999999999999973e+00 1.350000000000000089e+00 1.354999999999999982e+00 1.360000000000000098e+00 1.364999999999999991e+00 1.370000000000000107e+00 1.375000000000000000e+00 1.379999999999999893e+00 1.385000000000000009e+00 1.389999999999999902e+00 1.395000000000000018e+00 1.399999999999999911e+00 1.405000000000000027e+00 1.409999999999999920e+00 1.415000000000000036e+00 1.419999999999999929e+00 1.425000000000000044e+00 1.429999999999999938e+00 1.435000000000000053e+00 1.439999999999999947e+00 1.445000000000000062e+00 1.449999999999999956e+00 1.455000000000000071e+00 1.459999999999999964e+00 1.465000000000000080e+00 1.469999999999999973e+00 1.475000000000000089e+00 1.479999999999999982e+00 1.485000000000000098e+00 1.489999999999999991e+00 1.495000000000000107e+00 1.500000000000000000e+00 1.504999999999999893e+00 1.510000000000000009e+00 1.514999999999999902e+00 1.520000000000000018e+00 1.524999999999999911e+00 1.530000000000000027e+00 1.534999999999999920e+00 1.540000000000000036e+00 1.544999999999999929e+00 1.550000000000000044e+00 1.554999999999999938e+00 1.560000000000000053e+00 1.564999999999999947e+00 1.570000000000000062e+00 1.574999999999999956e+00 1.580000000000000071e+00 1.584999999999999964e+00 1.590000000000000080e+00 1.594999999999999973e+00 1.600000000000000089e+00 1.604999999999999982e+00 1.610000000000000098e+00 1.614999999999999991e+00 1.620000000000000107e+00 1.625000000000000000e+00 1.629999999999999893e+00 1.635000000000000009e+00 1.639999999999999902e+00 1.645000000000000018e+00 1.649999999999999911e+00 1.655000000000000027e+00 1.659999999999999920e+00 1.665000000000000036e+00 1.669999999999999929e+00 1.675000000000000044e+00 1.679999999999999938e+00 1.685000000000000053e+00 1.689999999999999947e+00 1.695000000000000062e+00 1.699999999999999956e+00 1.705000000000000071e+00 1.709999999999999964e+00 1.715000000000000080e+00 1.719999999999999973e+00 1.725000000000000089e+00 1.729999999999999982e+00 1.735000000000000098e+00 1.739999999999999991e+00 1.745000000000000107e+00 1.750000000000000000e+00 1.754999999999999893e+00 1.760000000000000009e+00 1.764999999999999902e+00 1.770000000000000018e+00 1.774999999999999911e+00 1.780000000000000027e+00 1.784999999999999920e+00 1.790000000000000036e+00 1.794999999999999929e+00 1.800000000000000044e+00 1.804999999999999938e+00 1.810000000000000053e+00 1.814999999999999947e+00 1.820000000000000062e+00 1.824999999999999956e+00 1.830000000000000071e+00 1.834999999999999964e+00 1.840000000000000080e+00 1.844999999999999973e+00 1.850000000000000089e+00 1.854999999999999982e+00 1.860000000000000098e+00 1.864999999999999991e+00 1.870000000000000107e+00 1.875000000000000000e+00 1.879999999999999893e+00 1.885000000000000009e+00 1.889999999999999902e+00 1.895000000000000018e+00 1.899999999999999911e+00 1.905000000000000027e+00 1.909999999999999920e+00 1.915000000000000036e+00 1.919999999999999929e+00 1.925000000000000044e+00 1.929999999999999938e+00 1.935000000000000053e+00 1.939999999999999947e+00 1.945000000000000062e+00 1.949999999999999956e+00 1.955000000000000071e+00 1.959999999999999964e+00 1.965000000000000080e+00 1.969999999999999973e+00 1.975000000000000089e+00 1.979999999999999982e+00 1.985000000000000098e+00 1.989999999999999991e+00 1.995000000000000107e+00 2.000000000000000000e+00 2.004999999999999893e+00 2.009999999999999787e+00 2.015000000000000124e+00 2.020000000000000018e+00
1.123818862239490957e-01 9.627656548618152010e-02 1.069295886003746171e-01 1.180510172365421967e-01 1.036355843528712489e-01 1.067376770657035567e-01 1.109587027402738069e-01 1.182901622941270880e-01 1.102922820142664961e-01 1.146024300407861157e-01 1.194943098239623636e-01 1.195476651364160980e-01 1.046392312530766422e-01 1.108827817157898993e-01 1.149550583621506000e-01 1.149280728797695689e-01 1.127036937400965055e-01 9.436525300026772645e-02 1.069380815873748752e-01 1.044096816173924469e-01 1.028728028929666305e-01 1.123706445900036766e-01 1.090000713092827145e-01 9.126294155743684688e-02 9.361786646315052585e-02 1.102535505762465978e-01 1.087715871758588165e-01 1.109027386652633451e-01 1.058287682817670439e-01 1.094285790760088084e-01 1.051913334134188249e-01 1.083954315961921377e-01 1.040872653619036164e-01 1.065268960817991883e-01 1.068428372117399827e-01 1.049075164216457662e-01 9.657366876883083373e-02 1.095022854366842074e-01 1.159474268313315376e-01 9.339556319231497039e-02 9.595145941834046233e-02 9.958847350599751846e-02 1.040313334079375623e-01 1.155344974849961820e-01 9.794827791386810645e-02 1.025404450786833455e-01 9.450637102199672956e-02 1.014334177962726707e-01 1.054704678652822747e-01 1.028061977898430540e-01 9.506665572023571820e-02 1.075192220991242203e-01 9.320663458600612905e-02 1.068075462697689049e-01 1.067997036359583096e-01 9.424705321854441598e-02 1.048872679044196843e-01 1.079858735389090940e-01 1.073342503197217968e-01 1.104065344897499357e-01 9.415242697124413807e-02 1.075886710042747024e-01 1.059425433001795064e-01 1.050397287485307363e-01 1.086569976493046569e-01 1.066799708406046265e-01 1.097252716346089896e-01 9.998338709308354777e-02 1.112741944506324687e-01 1.048275645672139961e-01 1.050525771689211352e-01 1.097283067030687120e-01 1.154132487687627578e-01 1.222996647907957785e-01 1.087426515988839798e-01 1.137146542116445197e-01 1.078839086653602813e-01 9.826794916810586977e-02 1.175341854907101663e-01 1.204172657418348391e-01 1.248724685165924914e-01 1.135658182360049367e-01 1.137518778090352012e-01 1.235139602180065771e-01 1.193567679419311883e-01 1.216243780681274533e-01 1.205624189491045495e-01 1.100512793763130936e-01 1.160271567168052603e-01 1.164783214265383005e-01 1.146564944591521584e-01 1.129756606296345722e-01 1.054646859910754741e-01 1.035657257664523989e-01 1.100452868656678629e-01 1.176119958802693821e-01 1.127811420755863020e-01 1.102569237093378035e-01 1.114482538024790942e-01 1.010719196957896582e-01 9.604627740638370381e-02 1.003141624102471818e-01 1.026257327047308127e-01 1.013433807042882356e-01 9.251520809389640609e-02 1.030726871123877481e-01 9.756606443601488488e-02 1.073910300089466335e-01 1.030965727940212351e-01 9.454684431913458476e-02 1.065944650103131802e-01 9.821785625188088342e-02 1.030316232448360708e-01 1.022779319395642067e-01 1.087736282841943458e-01 1.039759578966758802e-01 1.078070193195436316e-01 9.895380058469992191e-02 1.163134206713099805e-01 1.007535153613482864e-01 1.089327385043774438e-01 1.045433091405695292e-01 1.124437280170072495e-01 1.098684168617426044e-01 1.129667071354733127e-01 1.209869884845516802e-01 1.188995573906479197e-01 1.180958873372655871e-01 1.241171385552508888e-01 1.097842145029798988e-01 1.149820907484727789e-01 1.210299594090672864e-01 1.153524263085544538e-01 1.150403190623585925e-01 1.181218291226585893e-01 1.080863112396835274e-01 1.081449184026478383e-01 1.057793069110878753e-01 1.123083621781117980e-01 1.217753213104441484e-01 1.078898362112800241e-01 1.165659687450459614e-01 1.054627598561205110e-01 1.116120025070726218e-01 1.308161920462660999e-01 1.290866840608624055e-01 1.209284782867679625e-01 1.190873376968704656e-01 1.273516933994005285e-01 1.198848095429755761e-01 1.283764331000601111e-01 1.178529307137568677e-01 1.264583130614743978e-01 1.118155248792346707e-01 1.167492801218063397e-01 1.175007204556873658e-01 1.137870080548610552e-01 1.016131615569248609e-01 1.028560684777455880e-01 1.037989396983943907e-01 1.083308239738070555e-01 1.168168379531900475e-01 1.195971057196850013e-01 1.055470078744856210e-01 1.051858173522865619e-01 1.204709769026179184e-01 1.130113104798663448e-01 1.268817801787773814e-01 1.013225345669382660e-01 1.182259439279226415e-01 1.204405527649479030e-01 1.259751963859364332e-01 1.028043577434264166e-01 1.132130614471707764e-01 1.138450452354625719e-01 1.101840876425723564e-01 1.137971494037443021e-01 1.118713616950465090e-01 1.157523239985284585e-01 1.169307789836193656e-01 1.178010765941717303e-01 1.150734729755599900e-01 1.143975038653817916e-01 1.237746703778726254e-01 1.145445203104501763e-01 1.190036026127097440e-01 1.230857801296139226e-01 1.300613490971403441e-01 1.228652765039270484e-01 1.199075647729467148e-01 1.318796702081037886e-01 1.146803259187545998e-01 1.203376993962627234e-01 1.293737948381460390e-01 1.313648452348036011e-01 1.235708534650770407e-01 1.212189578520290745e-01 1.259956439318749288e-01 1.176954266590642117e-01 1.359233422582786788e-01 1.235107814509279062e-01 1.219879580236909872e-01 1.246747077486521360e-01 1.246587268579959357e-01 1.281846999455864833e-01 1.284236005068418174e-01 1.179805187208143730e-01 1.150938554352724796e-01 1.228416822875309372e-01 1.266973818802725193e-01 1.151468280828745194e-01 1.160388765510115966e-01 1.219035404965086306e-01 1.252218069243200282e-01 1.194925782956970800e-01 1.223317555992596284e-01 1.119988371618956674e-01 1.291752967435503552e-01 1.139312106503914263e-01 1.166265571224942704e-01 1.137648388580656811e-01 1.176865457542952270e-01 1.211660570230918416e-01 1.280529834049408122e-01 1.304415400287632920e-01 1.110836769895818810e-01 1.272084337652456820e-01 1.154057355596598972e-01 1.111507983556570822e-01 1.201840766317334858e-01 1.197902910250508157e-01 1.182757312070399913e-01 1.087637661864923611e-01 1.205904881291876979e-01 1.187193744498302311e-01 1.272698646582914039e-01 1.267725133705524254e-01 1.261215895570688972e-01 1.301300955025325723e-01 1.307479215138245832e-01 1.314435015241983695e-01 1.331572466132625587e-01 1.382527997308964363e-01 1.301796594499502191e-01 1.218692134260156573e-01 1.177323802443933365e-01 1.222602776175013839e-01 1.193973599343684938e-01 1.132529569719890744e-01 1.134641254903815538e-01 1.114897658800186597e-01 1.162066473565284558e-01 1.227600063061489305e-01 1.255405550791120484e-01 1.205770706115436436e-01 1.201618725742012034e-01 1.273553897086862896e-01 1.268431867264162571e-01 1.279159539369822685e-01 1.260794711289421333e-01 1.306411116483185697e-01 1.212167801596972655e-01 1.222286179766954722e-01 1.246664313336611762e-01 1.182057613867634194e-01 1.263944352767662205e-01 1.291626297752052621e-01 1.295635563905783716e-01 1.306702906321419722e-01 1.292838658024390019e-01 1.335242388102809985e-01 1.217567021172612785e-01 1.263574995084543739e-01 1.290040406189109923e-01 1.299629963797431509e-01 1.233948818114859042e-01 1.284520232180573762e-01 1.307979718358624477e-01 1.222801155990027588e-01 1.191870668562361041e-01 1.260319440770555355e-01 1.316446478177401291e-01 1.272224695882246126e-01 1.226770889786432811e-01 1.388509080817610097e-01 1.279862207324497514e-01 1.349298779939697435e-01 1.329833478362391908e-01 1.365842125479261038e-01 1.292521997550292179e-01 1.251259442987096848e-01 1.364464509168257789e-01 1.316676464287677428e-01 1.266080003981719104e-01 1.335219134918532724e-01 1.320520255502703189e-01 1.349273991178516485e-01 1.321684256108462685e-01 1.433477490050697190e-01 1.333859897638110803e-01 1.293452488712637793e-01 1.383888341663061239e-01 1.338472982852203785e-01 1.327749342453625192e-01 1.326367118157145419e-01 1.311790812253481597e-01 1.339796404295423016e-01 1.315480609864449479e-01 1.366921014042693228e-01 1.314443904263726814e-01 1.254821321158093861e-01 1.309345082183879516e-01 1.280166212189904063e-01 1.244177883793245593e-01 1.312091574929088178e-01 1.288474847838408932e-01 1.335604775594905480e-01 1.364777392806009737e-01 1.323712654995103377e-01 1.325911880148633870e-01 1.324828368726781169e-01 1.237533568955982849e-01 1.424435216587292274e-01 1.356487516999370091e-01 1.395748381116927173e-01 1.438729619932399284e-01 1.453878159360433575e-01 1.515370153401602027e-01 1.455479403840465591e-01 1.337588801640069991e-01 1.464004229319536832e-01 1.410589023488512672e-01 1.425854453388187004e-01 1.311505603503636541e-01 1.375927752274587745e-01 1.384250490248264964e-01 1.362124829271132154e-01 1.385964943053787368e-01 1.403138304592430607e-01 1.389406285409557629e-01 1.441370438193680659e-01 1.405477789563544799e-01 1.396060634549999846e-01 1.471087414990542297e-01 1.303628653578229324e-01 1.337711285139832618e-01 1.256477234606108440e-01 1.325676121698855792e-01 1.223847651485480970e-01 1.335838131838540666e-01 1.271874656388837233e-01 1.263800766566633149e-01 1.327979252456934767e-01 1.358189112133098841e-01 1.337048327050241736e-01 1.319706590478584574e-01 1.437516762662662817e-01 1.457838967734726709e-01 1.380008528740132856e-01 1.363633802132325490e-01 1.370702570405773479e-01 1.303226623578703225e-01 1.340950054474630282e-01 1.365425352632197720e-01 1.329667621011539902e-01 1.318235276428674219e-01 1.270139274478917502e-01 1.392692760382418238e-01 1.312566634531619758e-01 1.276229786868309235e-01 1.412659263359043182e-01 1.401212424723428385e-01 1.392853495809477371e-01 1.426695720850449378e-01 1.373484975966290933e-01 1.372449219161182843e-01 1.352901655856623420e-01 1.367222850236567422e-01 1.302608088516589158e-01 1.464414291419153524e-01 1.381009173374243282e-01 1.313051997028906459e-01 1.407585319062205076e-01 1.409542379530413503e-01 1.358519290981638483e-01 1.395878429677610555e-01 1.396016374173519592e-01 1.318295997456110924e-01 1.310195800934721710e-01 1.439938056825251500e-01 1.345600677515411403e-01 1.413657362832784758e-01 1.358699482499893252e-01 1.385448169138334129e-01 1.473026074999063961e-01 1.306166894274308765e-01 1.441252150019649014e-01 1.486099517345770837e-01 1.445589660263411624e-01 1.431761887269106248e-01 1.513258041196816617e-01 1.494206630844959471e-01 1.359827990310652768e-01 1.424850598720536765e-01 1.577261894820823351e-01
