# Supplementary material for: Functional protein dynamics in a crystal
Source: Nat Commun. 2024 Apr 15;15:3244. doi: 10.1038/s41467-024-47473-4 (PMC11018856; doi:10.1038/s41467-024-47473-4)
Supplement: Supplementary file 11 — Source Data [file 41467_2024_47473_MOESM11_ESM.zip › fig_data/Fig1/d/ff94_prod1.txt]

1.653590646223601190e+00 1.654523362736748604e+00 1.655895492083563569e+00 1.680666072903846731e+00 1.681559941070179809e+00 1.697752846104410462e+00 1.709859650777607376e+00 1.712935189417141624e+00 1.689631093547867557e+00 1.696558484919195919e+00 1.712817036391384162e+00 1.714024267579590921e+00 1.714537661960580328e+00 1.712994323850508316e+00 1.718587418508227049e+00 1.736727581103606255e+00 1.723050555524183070e+00 1.719288891472299019e+00 1.730388856127056396e+00 1.730002761045091431e+00 1.728134084401179882e+00 1.725944241438467586e+00 1.725038275502088991e+00 1.734308067755266913e+00 1.742265628899297703e+00 1.743900889627246320e+00 1.729409619731870906e+00 1.732026917951320355e+00 1.736469378557081722e+00 1.755927971846074298e+00 1.763385330367922776e+00 1.743433295582390352e+00 1.742343244490086818e+00 1.748329470080640657e+00 1.760702945881120973e+00 1.755903204524112304e+00 1.765725182452102970e+00 1.762123153084055094e+00 1.755288440646804116e+00 1.761930807414231248e+00 1.765435454773214285e+00 1.771753529966615615e+00 1.766895589980736814e+00 1.782339189776463106e+00 1.763465746107376164e+00 1.758747199075853196e+00 1.758398718617252054e+00 1.761259681629965490e+00 1.761531766951420108e+00 1.761389996640374767e+00 1.757108397686223844e+00 1.756719897103162786e+00 1.759213814125271558e+00 1.748221591398028352e+00 1.752225711869172198e+00 1.759151215370362120e+00 1.753888205987497839e+00 1.759574740461808062e+00 1.751777167737645469e+00 1.751046596477153994e+00 1.761577880805731633e+00 1.761899056603954516e+00 1.751737843962058783e+00 1.762390639807194681e+00 1.771385421872420540e+00 1.765008294684940360e+00 1.774290763804623916e+00 1.765797152109926493e+00 1.759180678593713854e+00 1.768008441793175622e+00 1.770586385284758757e+00 1.776535898620237530e+00 1.773725406184552877e+00 1.762367626368319895e+00 1.781962679815257911e+00 1.774548883609345706e+00 1.773762866718169295e+00 1.769113956307291735e+00 1.782541365985272241e+00 1.780760024714703960e+00 1.781353020588323011e+00 1.782260405463723441e+00 1.776333930021955165e+00 1.794665262624406843e+00 1.791120470748188920e+00 1.776502080625604663e+00 1.775649029408610913e+00 1.772790060478615537e+00 1.762681837810102126e+00 1.766290469311161182e+00 1.775371824510876051e+00 1.772486998652363921e+00 1.770945530734517659e+00 1.774578939189099591e+00 1.785679220351922059e+00 1.782460865069836808e+00 1.793895006637693745e+00 1.790335770923973335e+00 1.798259531401794620e+00 1.779068420883698431e+00 1.798595785806945013e+00 1.781964667611951603e+00 1.794349889521355657e+00 1.797924216507566619e+00 1.793481821131860388e+00 1.791927350346214087e+00 1.781192276750192649e+00 1.792457274771754649e+00 1.796564038206571290e+00 1.796258717703014041e+00 1.788549397171000921e+00 1.811666484648982722e+00 1.802110080853699392e+00 1.802198246800406967e+00 1.801077775201869180e+00 1.800468560251401007e+00 1.809060660473362780e+00 1.807472092552954823e+00 1.804587735360798195e+00 1.804691495472785512e+00 1.809297426901825601e+00 1.809734780727318304e+00 1.806447139704860927e+00 1.811258353078663674e+00 1.798423373734363784e+00 1.813366509442371877e+00 1.814892403900945528e+00 1.816582727811552722e+00 1.802009664937574751e+00 1.791128720215384718e+00 1.782576575124761309e+00 1.792628649648780659e+00 1.797410147699125993e+00 1.794812039203320442e+00 1.797666194953605689e+00 1.791857579781145793e+00 1.788471414841517948e+00 1.783514479283989429e+00 1.794933071520497414e+00 1.788805325069711571e+00 1.802855566364901296e+00 1.797373237677579949e+00 1.803376577257518099e+00 1.801344056176778397e+00 1.809196398868238020e+00 1.810565301753534362e+00 1.796116459050203451e+00 1.804028138478313226e+00 1.793956777770121080e+00 1.803954832288875876e+00 1.804456134059841066e+00 1.803352538224433532e+00 1.795567405320843024e+00 1.801441495642966295e+00 1.797788859855434129e+00 1.806226990264580001e+00 1.801612441948687415e+00 1.803290920765991068e+00 1.800936202233355710e+00 1.797143914493199324e+00 1.805399982138112147e+00 1.794200159414506945e+00 1.813817771599190110e+00 1.807264301150197650e+00 1.804941953994092962e+00 1.806426378675263678e+00 1.800838179144940598e+00 1.804431854580259342e+00 1.808460786988061120e+00 1.798876823307870687e+00 1.803080419528241496e+00 1.805187519016380859e+00 1.797276415378751269e+00 1.795696440339105582e+00 1.812255213762416384e+00 1.798845101071866237e+00 1.808025451851664078e+00 1.802580748245273812e+00 1.797427671077143962e+00 1.809042655103260788e+00 1.800496843043785544e+00 1.813944162891333534e+00 1.801849706642033810e+00 1.806369941265854706e+00 1.794625979275041638e+00 1.808278358128025731e+00 1.804635589974067811e+00 1.803958476337903072e+00 1.796326672951312320e+00 1.803452046264632402e+00 1.809726853250810841e+00 1.799495146064895801e+00 1.800551067005072170e+00 1.811145165583033512e+00 1.813277910341611232e+00 1.814502316287515793e+00 1.811286619910388973e+00 1.807251629723811037e+00 1.814102072793469134e+00 1.818690288403924660e+00 1.800267993853721604e+00 1.814428084077958303e+00 1.804904666315231054e+00 1.816135556922304772e+00 1.810903196188371700e+00 1.812614333237883235e+00 1.813285887338508706e+00 1.805070135330072656e+00 1.810863712294448424e+00 1.820381029978752840e+00 1.818171755472486106e+00 1.823313741577812674e+00 1.823110739397832969e+00 1.814721720990771781e+00 1.810268498376333079e+00 1.826234877480999108e+00 1.817917889759984140e+00 1.821249928285800346e+00 1.816892307315845390e+00 1.820252334717323839e+00 1.822862701522515394e+00 1.824015446984483813e+00 1.814407393402931890e+00 1.830017029602646339e+00 1.832725311420337233e+00 1.822433382584470740e+00 1.830918973116262283e+00 1.822111996680029211e+00 1.822116810018336697e+00 1.815468888694498295e+00 1.816536661767348848e+00 1.822850271062313121e+00 1.821406922318342003e+00 1.812842626527610301e+00 1.810108257656554365e+00 1.824051761780403957e+00 1.823524751754764361e+00 1.824814996253627086e+00 1.829982787943417177e+00 1.821698618914325163e+00 1.810959223478775248e+00 1.819363524901538964e+00 1.822744101418692475e+00 1.824106466926786130e+00 1.823620881947882300e+00 1.829181738722627237e+00 1.828657583201591441e+00 1.841225336537657187e+00 1.835904880589799504e+00 1.821784445717788081e+00 1.827315003702986829e+00 1.815053224727376957e+00 1.817363225155343320e+00 1.819052594783579613e+00 1.822122275223461374e+00 1.817093106596511243e+00 1.823709842837436534e+00 1.819455162358222244e+00 1.836010215417310798e+00 1.828242380844747661e+00 1.817015564574200104e+00 1.830468118609649641e+00 1.827517649190171234e+00 1.813280693263614074e+00 1.819904228555464298e+00 1.817524307793711991e+00 1.821375240834668174e+00 1.823950667258105618e+00 1.833939535938695631e+00 1.815683106548493519e+00 1.810640293115882260e+00 1.806379725832467864e+00 1.834390256137087727e+00 1.816653304378279099e+00 1.821718538075331129e+00 1.811610989766980540e+00 1.820561506512693883e+00 1.828840744860289469e+00 1.826576137149941381e+00 1.825020314361342821e+00 1.831973841714974904e+00 1.837211421698051739e+00 1.841865929809111346e+00 1.828392224862333659e+00 1.822075882494325505e+00 1.813438531223478423e+00 1.821684859380842125e+00 1.820123292478278865e+00 1.820920560694473389e+00 1.822562226116815509e+00 1.816051200909080787e+00 1.824470393431494086e+00 1.819545592188079208e+00 1.822424154283614151e+00 1.828508970325747107e+00 1.827060716684972608e+00 1.821924894597161781e+00 1.832503843426178447e+00 1.822365172698478641e+00 1.826182742748176047e+00 1.824693289486486014e+00 1.826037359630648282e+00 1.831868578777041012e+00 1.839734570196104313e+00 1.829127617291176344e+00 1.825414954280909718e+00 1.829344675850558044e+00 1.830515000020180194e+00 1.830129415712383967e+00 1.820288526700722720e+00 1.823251648361768895e+00 1.824952886636327820e+00 1.820867676257447165e+00 1.823513828905875878e+00 1.833662648722468980e+00 1.838618617921655263e+00 1.833945063251021912e+00 1.832595836630603658e+00 1.838617796149698336e+00 1.832990976318920939e+00 1.833615017778442269e+00 1.834338215547995921e+00 1.831997003651966605e+00 1.828831657009901246e+00 1.827083157583522910e+00 1.823856786925068585e+00 1.823115650763228013e+00 1.819326483901410496e+00 1.821497520366244460e+00 1.824274654401204510e+00 1.822327787526916598e+00 1.821805917440219025e+00 1.814963418921489602e+00 1.821296781035030676e+00 1.824478984371360024e+00 1.824245758265527817e+00 1.828167591411583803e+00 1.822981407022425282e+00 1.825964665812368715e+00 1.839995726445381896e+00 1.835212168884712280e+00 1.822381292126485697e+00 1.827232713464338465e+00 1.820132752697688705e+00 1.831886118348001080e+00 1.823682154202605155e+00 1.815361930023629000e+00 1.820054788454639194e+00 1.820666278297503160e+00 1.837220535630013973e+00 1.835759247334359578e+00 1.826569783743821951e+00 1.830579141910733121e+00 1.836001066415586358e+00 1.837439425745725607e+00 1.840627507534818186e+00 1.834609632361312137e+00 1.825052838705029545e+00 1.826409823797521925e+00 1.827731466514158409e+00 1.833952230613479450e+00 1.839451578165095746e+00 1.829879339802371385e+00 1.837856687371820952e+00 1.833930068662175339e+00 1.830241830613015264e+00 1.843859760501050271e+00 1.850164692054002025e+00 1.843317886338910583e+00 1.848472290584763700e+00 1.852409267146001071e+00 1.847450512276231915e+00 1.851617970675006219e+00 1.853281134055683621e+00 1.850055712522861162e+00 1.850430527945816195e+00 1.842788686992715030e+00 1.847296840896606840e+00 1.842015178745244564e+00 1.843707787819516719e+00 1.846135803628625505e+00 1.848892893439105123e+00 1.838775982981006640e+00 1.843943743711290439e+00 1.837425412703390659e+00 1.844292019293058527e+00 1.843387360090979588e+00 1.846504217458869945e+00 1.852944724187511438e+00 1.829331968913287421e+00 1.838170016657862504e+00 1.834395153313398641e+00 1.831220267025632120e+00 1.843938640833352460e+00 1.836020111095237661e+00 1.833240836730233303e+00 1.831416008489036296e+00 1.842322373976077676e+00 1.835597508262329036e+00 1.835710897861620117e+00 1.840755539142601149e+00 1.833648226997821817e+00 1.854292847703631786e+00
0.000000000000000000e+00 5.000000000000000104e-03 1.000000000000000021e-02 1.499999999999999944e-02 2.000000000000000042e-02 2.500000000000000139e-02 2.999999999999999889e-02 3.500000000000000333e-02 4.000000000000000083e-02 4.499999999999999833e-02 5.000000000000000278e-02 5.500000000000000028e-02 5.999999999999999778e-02 6.500000000000000222e-02 7.000000000000000666e-02 7.499999999999999722e-02 8.000000000000000167e-02 8.500000000000000611e-02 8.999999999999999667e-02 9.500000000000000111e-02 1.000000000000000056e-01 1.049999999999999961e-01 1.100000000000000006e-01 1.150000000000000050e-01 1.199999999999999956e-01 1.250000000000000000e-01 1.300000000000000044e-01 1.350000000000000089e-01 1.400000000000000133e-01 1.449999999999999900e-01 1.499999999999999944e-01 1.549999999999999989e-01 1.600000000000000033e-01 1.650000000000000078e-01 1.700000000000000122e-01 1.749999999999999889e-01 1.799999999999999933e-01 1.849999999999999978e-01 1.900000000000000022e-01 1.950000000000000067e-01 2.000000000000000111e-01 2.049999999999999878e-01 2.099999999999999922e-01 2.149999999999999967e-01 2.200000000000000011e-01 2.250000000000000056e-01 2.300000000000000100e-01 2.349999999999999867e-01 2.399999999999999911e-01 2.449999999999999956e-01 2.500000000000000000e-01 2.550000000000000044e-01 2.600000000000000089e-01 2.650000000000000133e-01 2.700000000000000178e-01 2.750000000000000222e-01 2.800000000000000266e-01 2.849999999999999756e-01 2.899999999999999800e-01 2.949999999999999845e-01 2.999999999999999889e-01 3.049999999999999933e-01 3.099999999999999978e-01 3.150000000000000022e-01 3.200000000000000067e-01 3.250000000000000111e-01 3.300000000000000155e-01 3.350000000000000200e-01 3.400000000000000244e-01 3.449999999999999734e-01 3.499999999999999778e-01 3.549999999999999822e-01 3.599999999999999867e-01 3.649999999999999911e-01 3.699999999999999956e-01 3.750000000000000000e-01 3.800000000000000044e-01 3.850000000000000089e-01 3.900000000000000133e-01 3.950000000000000178e-01 4.000000000000000222e-01 4.050000000000000266e-01 4.099999999999999756e-01 4.149999999999999800e-01 4.199999999999999845e-01 4.249999999999999889e-01 4.299999999999999933e-01 4.349999999999999978e-01 4.400000000000000022e-01 4.450000000000000067e-01 4.500000000000000111e-01 4.550000000000000155e-01 4.600000000000000200e-01 4.650000000000000244e-01 4.699999999999999734e-01 4.749999999999999778e-01 4.799999999999999822e-01 4.849999999999999867e-01 4.899999999999999911e-01 4.949999999999999956e-01 5.000000000000000000e-01 5.050000000000000044e-01 5.100000000000000089e-01 5.150000000000000133e-01 5.200000000000000178e-01 5.250000000000000222e-01 5.300000000000000266e-01 5.350000000000000311e-01 5.400000000000000355e-01 5.450000000000000400e-01 5.500000000000000444e-01 5.550000000000000488e-01 5.600000000000000533e-01 5.649999999999999467e-01 5.699999999999999512e-01 5.749999999999999556e-01 5.799999999999999600e-01 5.849999999999999645e-01 5.899999999999999689e-01 5.949999999999999734e-01 5.999999999999999778e-01 6.049999999999999822e-01 6.099999999999999867e-01 6.149999999999999911e-01 6.199999999999999956e-01 6.250000000000000000e-01 6.300000000000000044e-01 6.350000000000000089e-01 6.400000000000000133e-01 6.450000000000000178e-01 6.500000000000000222e-01 6.550000000000000266e-01 6.600000000000000311e-01 6.650000000000000355e-01 6.700000000000000400e-01 6.750000000000000444e-01 6.800000000000000488e-01 6.850000000000000533e-01 6.899999999999999467e-01 6.949999999999999512e-01 6.999999999999999556e-01 7.049999999999999600e-01 7.099999999999999645e-01 7.149999999999999689e-01 7.199999999999999734e-01 7.249999999999999778e-01 7.299999999999999822e-01 7.349999999999999867e-01 7.399999999999999911e-01 7.449999999999999956e-01 7.500000000000000000e-01 7.550000000000000044e-01 7.600000000000000089e-01 7.650000000000000133e-01 7.700000000000000178e-01 7.750000000000000222e-01 7.800000000000000266e-01 7.850000000000000311e-01 7.900000000000000355e-01 7.950000000000000400e-01 8.000000000000000444e-01 8.050000000000000488e-01 8.100000000000000533e-01 8.149999999999999467e-01 8.199999999999999512e-01 8.249999999999999556e-01 8.299999999999999600e-01 8.349999999999999645e-01 8.399999999999999689e-01 8.449999999999999734e-01 8.499999999999999778e-01 8.549999999999999822e-01 8.599999999999999867e-01 8.649999999999999911e-01 8.699999999999999956e-01 8.750000000000000000e-01 8.800000000000000044e-01 8.850000000000000089e-01 8.900000000000000133e-01 8.950000000000000178e-01 9.000000000000000222e-01 9.050000000000000266e-01 9.100000000000000311e-01 9.150000000000000355e-01 9.200000000000000400e-01 9.250000000000000444e-01 9.300000000000000488e-01 9.350000000000000533e-01 9.399999999999999467e-01 9.449999999999999512e-01 9.499999999999999556e-01 9.549999999999999600e-01 9.599999999999999645e-01 9.649999999999999689e-01 9.699999999999999734e-01 9.749999999999999778e-01 9.799999999999999822e-01 9.849999999999999867e-01 9.899999999999999911e-01 9.949999999999999956e-01 1.000000000000000000e+00 1.004999999999999893e+00 1.010000000000000009e+00 1.014999999999999902e+00 1.020000000000000018e+00 1.024999999999999911e+00 1.030000000000000027e+00 1.034999999999999920e+00 1.040000000000000036e+00 1.044999999999999929e+00 1.050000000000000044e+00 1.054999999999999938e+00 1.060000000000000053e+00 1.064999999999999947e+00 1.070000000000000062e+00 1.074999999999999956e+00 1.080000000000000071e+00 1.084999999999999964e+00 1.090000000000000080e+00 1.094999999999999973e+00 1.100000000000000089e+00 1.104999999999999982e+00 1.110000000000000098e+00 1.114999999999999991e+00 1.120000000000000107e+00 1.125000000000000000e+00 1.129999999999999893e+00 1.135000000000000009e+00 1.139999999999999902e+00 1.145000000000000018e+00 1.149999999999999911e+00 1.155000000000000027e+00 1.159999999999999920e+00 1.165000000000000036e+00 1.169999999999999929e+00 1.175000000000000044e+00 1.179999999999999938e+00 1.185000000000000053e+00 1.189999999999999947e+00 1.195000000000000062e+00 1.199999999999999956e+00 1.205000000000000071e+00 1.209999999999999964e+00 1.215000000000000080e+00 1.219999999999999973e+00 1.225000000000000089e+00 1.229999999999999982e+00 1.235000000000000098e+00 1.239999999999999991e+00 1.245000000000000107e+00 1.250000000000000000e+00 1.254999999999999893e+00 1.260000000000000009e+00 1.264999999999999902e+00 1.270000000000000018e+00 1.274999999999999911e+00 1.280000000000000027e+00 1.284999999999999920e+00 1.290000000000000036e+00 1.294999999999999929e+00 1.300000000000000044e+00 1.304999999999999938e+00 1.310000000000000053e+00 1.314999999999999947e+00 1.320000000000000062e+00 1.324999999999999956e+00 1.330000000000000071e+00 1.334999999999999964e+00 1.340000000000000080e+00 1.344999999999999973e+00 1.350000000000000089e+00 1.354999999999999982e+00 1.360000000000000098e+00 1.364999999999999991e+00 1.370000000000000107e+00 1.375000000000000000e+00 1.379999999999999893e+00 1.385000000000000009e+00 1.389999999999999902e+00 1.395000000000000018e+00 1.399999999999999911e+00 1.405000000000000027e+00 1.409999999999999920e+00 1.415000000000000036e+00 1.419999999999999929e+00 1.425000000000000044e+00 1.429999999999999938e+00 1.435000000000000053e+00 1.439999999999999947e+00 1.445000000000000062e+00 1.449999999999999956e+00 1.455000000000000071e+00 1.459999999999999964e+00 1.465000000000000080e+00 1.469999999999999973e+00 1.475000000000000089e+00 1.479999999999999982e+00 1.485000000000000098e+00 1.489999999999999991e+00 1.495000000000000107e+00 1.500000000000000000e+00 1.504999999999999893e+00 1.510000000000000009e+00 1.514999999999999902e+00 1.520000000000000018e+00 1.524999999999999911e+00 1.530000000000000027e+00 1.534999999999999920e+00 1.540000000000000036e+00 1.544999999999999929e+00 1.550000000000000044e+00 1.554999999999999938e+00 1.560000000000000053e+00 1.564999999999999947e+00 1.570000000000000062e+00 1.574999999999999956e+00 1.580000000000000071e+00 1.584999999999999964e+00 1.590000000000000080e+00 1.594999999999999973e+00 1.600000000000000089e+00 1.604999999999999982e+00 1.610000000000000098e+00 1.614999999999999991e+00 1.620000000000000107e+00 1.625000000000000000e+00 1.629999999999999893e+00 1.635000000000000009e+00 1.639999999999999902e+00 1.645000000000000018e+00 1.649999999999999911e+00 1.655000000000000027e+00 1.659999999999999920e+00 1.665000000000000036e+00 1.669999999999999929e+00 1.675000000000000044e+00 1.679999999999999938e+00 1.685000000000000053e+00 1.689999999999999947e+00 1.695000000000000062e+00 1.699999999999999956e+00 1.705000000000000071e+00 1.709999999999999964e+00 1.715000000000000080e+00 1.719999999999999973e+00 1.725000000000000089e+00 1.729999999999999982e+00 1.735000000000000098e+00 1.739999999999999991e+00 1.745000000000000107e+00 1.750000000000000000e+00 1.754999999999999893e+00 1.760000000000000009e+00 1.764999999999999902e+00 1.770000000000000018e+00 1.774999999999999911e+00 1.780000000000000027e+00 1.784999999999999920e+00 1.790000000000000036e+00 1.794999999999999929e+00 1.800000000000000044e+00 1.804999999999999938e+00 1.810000000000000053e+00 1.814999999999999947e+00 1.820000000000000062e+00 1.824999999999999956e+00 1.830000000000000071e+00 1.834999999999999964e+00 1.840000000000000080e+00 1.844999999999999973e+00 1.850000000000000089e+00 1.854999999999999982e+00 1.860000000000000098e+00 1.864999999999999991e+00 1.870000000000000107e+00 1.875000000000000000e+00 1.879999999999999893e+00 1.885000000000000009e+00 1.889999999999999902e+00 1.895000000000000018e+00 1.899999999999999911e+00 1.905000000000000027e+00 1.909999999999999920e+00 1.915000000000000036e+00 1.919999999999999929e+00 1.925000000000000044e+00 1.929999999999999938e+00 1.935000000000000053e+00 1.939999999999999947e+00 1.945000000000000062e+00 1.949999999999999956e+00 1.955000000000000071e+00 1.959999999999999964e+00 1.965000000000000080e+00 1.969999999999999973e+00 1.975000000000000089e+00 1.979999999999999982e+00 1.985000000000000098e+00 1.989999999999999991e+00 1.995000000000000107e+00 2.000000000000000000e+00 2.004999999999999893e+00 2.009999999999999787e+00
1.226598747803803735e-01 1.277252891596209194e-01 1.226316958553162195e-01 1.169772282248408568e-01 1.187685648040434638e-01 1.224562903858484320e-01 1.141049891559414026e-01 1.086764828559290963e-01 1.152733314481102639e-01 1.173582296439725781e-01 1.285002651577256128e-01 1.186244377828414576e-01 1.266003953520847269e-01 1.220854579144900753e-01 1.315089818152525014e-01 1.324828223993081699e-01 1.345402321067773466e-01 1.279804584680763191e-01 1.277351835146661452e-01 1.310542870340038468e-01 1.266827898602561897e-01 1.213325332404919937e-01 1.180857146411702363e-01 1.216897851470877950e-01 1.215282081229831918e-01 1.203166439910881985e-01 1.160404960653128592e-01 1.101635329122438584e-01 1.071086971898100315e-01 1.119448284910028180e-01 1.297980043601860978e-01 1.169126972317798274e-01 1.209894843359401451e-01 1.211822247549262654e-01 1.121328492404021770e-01 1.114356371883167551e-01 1.192069739803512246e-01 1.233460778995140589e-01 1.145914019731723577e-01 1.101086093904568158e-01 1.033467672358533707e-01 1.109438709458975131e-01 1.166240631800650462e-01 1.203110156873613834e-01 1.143916102378901845e-01 1.117673202290457440e-01 1.206460443000009070e-01 1.158152388229957003e-01 1.132058537876296928e-01 1.190666867971325454e-01 1.144340372463969607e-01 1.088108421650307300e-01 1.209760916796595448e-01 1.127042391912757568e-01 1.186386037643099023e-01 1.085105865049343921e-01 1.153392671709687345e-01 1.142656665077520506e-01 1.322092708639877878e-01 1.126129993344281016e-01 1.294554155521787098e-01 1.163556845026686576e-01 1.184048389724137035e-01 1.240085816658386131e-01 1.405881820514111036e-01 1.341289315308699659e-01 1.204322875243787477e-01 1.262147438731489324e-01 1.224723447930644860e-01 1.248711514190177785e-01 1.311545364191598340e-01 1.319287722452388845e-01 1.213759991638014152e-01 1.172226885903255716e-01 1.323594702326397199e-01 1.333025345627234515e-01 1.263991706974963714e-01 1.295949535450556800e-01 1.362549636147997734e-01 1.332091199324189068e-01 1.219428780658842054e-01 1.276459701165595650e-01 1.348403381680165769e-01 1.272262166972158992e-01 1.300979854271749891e-01 1.286663190873285623e-01 1.181045420113273209e-01 1.223131176742903864e-01 1.197203922731504971e-01 1.263094103882660135e-01 1.234003559350860257e-01 1.284437252240051008e-01 1.140638033629798459e-01 1.315066688309333709e-01 1.335829802738363881e-01 1.208580243474060428e-01 1.193443701254078004e-01 1.196204952309365827e-01 1.276997795414529513e-01 1.241949449838166825e-01 1.239176652341376500e-01 1.351336180095268069e-01 1.241740814645163893e-01 1.296139707972418231e-01 1.268793230435723285e-01 1.330033529382268209e-01 1.312196808858156483e-01 1.420345301613706313e-01 1.349972641991567246e-01 1.290274678512173812e-01 1.271364743383971985e-01 1.202530543102876548e-01 1.328934317022235079e-01 1.315484870213351754e-01 1.255878618110097544e-01 1.193293271680404416e-01 1.204562633842359426e-01 1.161829223426938812e-01 1.217116063176748308e-01 1.224130136271422697e-01 1.079725585563411361e-01 1.131034510667031090e-01 1.110924516766110537e-01 1.089975347863945121e-01 1.165327857892464597e-01 1.220298561068792476e-01 1.166364002454246124e-01 1.220326617035680516e-01 1.193013862650478124e-01 1.162522446975145368e-01 1.204352114709855842e-01 1.150854374598508922e-01 1.107272775059253145e-01 1.080565150172415889e-01 1.200185142570729252e-01 1.137404690865323892e-01 1.189540268593183014e-01 1.145538291832865901e-01 1.180607591319493277e-01 1.248256948691445212e-01 1.286762857492257106e-01 1.148056606191289325e-01 1.262128384677404236e-01 1.245772071251941698e-01 1.178713727612036022e-01 1.247989997203582530e-01 1.193441866064154228e-01 1.190588964108912351e-01 1.128004297268459105e-01 1.212908998621654161e-01 1.291582841387861613e-01 1.324689808282343007e-01 1.179764121993031184e-01 1.316986066871341232e-01 1.208699645300050501e-01 1.206661403617834555e-01 1.201315009388686100e-01 1.189618861578961989e-01 1.222208133206322128e-01 1.145632741562823548e-01 1.307236605154249998e-01 1.356740355802929232e-01 1.257995424509115168e-01 1.263351181842382875e-01 1.313902210081005495e-01 1.212716816124069508e-01 1.386973195063785080e-01 1.385583161122029561e-01 1.294526733680512187e-01 1.383914227690540844e-01 1.386574060595109070e-01 1.381108303472341758e-01 1.313118726940452063e-01 1.304752494871652679e-01 1.352593837805486365e-01 1.258631559016075152e-01 1.369226329217731741e-01 1.203493445787718469e-01 1.333179090965337099e-01 1.329851713664584600e-01 1.340930731675814280e-01 1.326056079479007443e-01 1.282674011260497016e-01 1.437735016555016232e-01 1.379703874165603694e-01 1.419716417302692990e-01 1.419173200919994771e-01 1.408474860860414457e-01 1.359192211955723983e-01 1.424089577332611212e-01 1.306349604460906311e-01 1.354387288953290969e-01 1.389691353801794371e-01 1.319402241921147634e-01 1.305189911280469073e-01 1.338063803053630429e-01 1.333959897878313761e-01 1.294190203301214814e-01 1.387692945850123871e-01 1.421803576904905331e-01 1.266429481707193327e-01 1.407454721498728745e-01 1.302614214639300216e-01 1.384096631021458357e-01 1.420783079598869070e-01 1.423928918731899307e-01 1.476906666944575730e-01 1.470657040412461647e-01 1.453511219991499570e-01 1.475420270189382876e-01 1.351639228542414750e-01 1.454855841286211704e-01 1.430410959032080431e-01 1.369611724463599411e-01 1.338047044243068640e-01 1.247013072805953221e-01 1.375711378955047082e-01 1.472349423906212096e-01 1.361225625072469692e-01 1.336345034240499496e-01 1.323496848199572640e-01 1.390248140406241117e-01 1.415579676278810595e-01 1.426147217478931917e-01 1.380165514566251139e-01 1.349600545665719797e-01 1.418449492646714216e-01 1.369028501327597402e-01 1.457833865367942072e-01 1.447525424980376785e-01 1.291333358968322353e-01 1.389429873584677178e-01 1.388607185832046453e-01 1.404575237948846034e-01 1.484949646131245304e-01 1.365742558428095499e-01 1.441471116018582521e-01 1.431543320024419030e-01 1.374515598945259542e-01 1.418140530478209094e-01 1.319419485610867915e-01 1.375631237430473275e-01 1.339045919085432301e-01 1.382191203240355493e-01 1.372116085474270053e-01 1.385842902816213917e-01 1.445315275062404592e-01 1.421232737868931006e-01 1.392991670116815739e-01 1.441775877028743935e-01 1.397887655984568767e-01 1.410544510384522665e-01 1.384194068723283155e-01 1.435984665097899959e-01 1.368805897636067304e-01 1.564335742112749894e-01 1.433179503285866574e-01 1.437723889045121328e-01 1.537960355766803400e-01 1.376570877798653503e-01 1.412698264003473814e-01 1.398835696104049342e-01 1.430571000890812905e-01 1.442975465760547304e-01 1.369230039088250583e-01 1.349447300765050373e-01 1.430320988844292762e-01 1.431328411693051361e-01 1.381713837023561819e-01 1.493529736719317325e-01 1.490916096337410734e-01 1.395121598377080663e-01 1.443492485342373621e-01 1.453992037099428314e-01 1.606266618476719643e-01 1.476160794093558382e-01 1.487552480983322933e-01 1.579523969614081702e-01 1.603877128889106829e-01 1.575374413639696602e-01 1.564169486464667691e-01 1.585527991463404895e-01 1.480772385250660739e-01 1.565654603217332963e-01 1.542478967309455495e-01 1.464556849373983560e-01 1.463258594366611265e-01 1.557395543284431916e-01 1.551847459430194809e-01 1.350530534481008960e-01 1.437301604716990922e-01 1.389695317627617221e-01 1.344029583542097062e-01 1.446772822937695824e-01 1.436809119034586635e-01 1.442336233136847223e-01 1.542181136560109023e-01 1.435476625200312328e-01 1.472034990038545987e-01 1.468784007265519220e-01 1.373915609738373400e-01 1.456652594024391012e-01 1.395840946019792639e-01 1.507707028238081115e-01 1.490172827717778647e-01 1.481951556813701776e-01 1.450985436993018352e-01 1.513100013279224387e-01 1.533371987479432708e-01 1.551619874006872624e-01 1.518546525728057817e-01 1.402396345401595856e-01 1.502939649375542308e-01 1.518105598893506047e-01 1.494418774928294724e-01 1.531770981354871886e-01 1.460186682351243548e-01 1.495212644719187689e-01 1.445524103587350617e-01 1.483796370400375653e-01 1.428105097960739867e-01 1.436955319425770872e-01 1.458569684133783628e-01 1.445531477153716160e-01 1.420752984511214623e-01 1.339099482373889705e-01 1.433732854917098842e-01 1.458150048419817879e-01 1.409789572121098455e-01 1.451899280537231329e-01 1.524550040084092506e-01 1.360728890000190427e-01 1.469685593903219678e-01 1.459995689249521389e-01 1.444896644938292729e-01 1.392905452304606939e-01 1.405437841603262294e-01 1.501491588664604637e-01 1.524377687299002526e-01 1.404499542705347492e-01 1.511043206358679281e-01 1.471725563096646094e-01 1.440614904003722496e-01 1.510945719256422404e-01 1.471723287756900866e-01 1.454542908653518596e-01 1.425252115198877012e-01 1.477959436559417028e-01 1.401774506794636332e-01 1.470412721095843978e-01 1.477573778875684030e-01 1.395440388751699456e-01 1.501863012148989263e-01 1.368064599998405351e-01 1.475479649819658734e-01 1.403404103995850027e-01 1.331438353028863708e-01 1.332087597611482099e-01 1.314012952000306600e-01 1.322528104871467935e-01 1.434117122170512071e-01 1.556894188448611216e-01 1.373338572801318935e-01 1.466695295556728340e-01 1.368848142730749728e-01 1.499511971410079358e-01 1.497772580551516297e-01 1.504001445096655731e-01 1.415089762573353560e-01 1.477124922660508211e-01 1.547495808341685652e-01 1.447832451057614600e-01 1.276920026511136896e-01 1.403535964147504811e-01 1.444718459108602082e-01 1.331670983594470392e-01 1.347072236224052255e-01 1.359133856130857743e-01 1.378774230917800270e-01 1.420753944743276265e-01 1.299844971362369705e-01 1.364365522731693370e-01 1.404992227829522100e-01 1.328567933206254992e-01 1.382643097080691053e-01 1.358184633674823505e-01 1.401642828192833645e-01 1.367872146068158379e-01 1.454314420192165114e-01 1.307402877485547843e-01 1.396157271367912678e-01 1.361409241910777057e-01 1.397367547437901314e-01 1.436308001531023948e-01 1.334549564205563255e-01 1.248362810855930954e-01 1.419411126277320967e-01 1.448384093082776825e-01 1.362920563859018885e-01 1.410665132849748260e-01 1.458771574427092932e-01 1.409807910247233842e-01 1.401664987811019059e-01
