# Supplementary material for: Functional protein dynamics in a crystal
Source: Nat Commun. 2024 Apr 15;15:3244. doi: 10.1038/s41467-024-47473-4 (PMC11018856; doi:10.1038/s41467-024-47473-4)
Supplement: Supplementary file 11 — Source Data [file 41467_2024_47473_MOESM11_ESM.zip › fig_data/Fig1/e/ff14SB_crowd1.txt]

1.603389600876049759e+00 1.607742592726435271e+00 1.612225953240572052e+00 1.614704932393235204e+00 1.635509021952909814e+00 1.636883891666253588e+00 1.641877676122007523e+00 1.642998985435539794e+00 1.643710096955264488e+00 1.636428926807276696e+00 1.643651950281348029e+00 1.638364071827532520e+00 1.642707871862320257e+00 1.657616271289900078e+00 1.644176273759202056e+00 1.649888027007274438e+00 1.652882568587602741e+00 1.657183780817299779e+00 1.662060576801459799e+00 1.664841268346188397e+00 1.655649217403475371e+00 1.667784620025225095e+00 1.677547598283301911e+00 1.688598754736359897e+00 1.684660994556121061e+00 1.682309374184902007e+00 1.671762876502953965e+00 1.680043049335219862e+00 1.683423175112540360e+00 1.678103913932122104e+00 1.687139545524315887e+00 1.678929168413966666e+00 1.691650549087515776e+00 1.690396597090589648e+00 1.691955275433882022e+00 1.684728297486075110e+00 1.690669562968767581e+00 1.687899307854319408e+00 1.702506960753528364e+00 1.700041628483301315e+00 1.702411504378412488e+00 1.704468989857140127e+00 1.709931839080440108e+00 1.703865543341692046e+00 1.701266727264607370e+00 1.713462911764243035e+00 1.718428697887078194e+00 1.713481386483782565e+00 1.709666039722203656e+00 1.701743877061900889e+00 1.714107833816085336e+00 1.705386729887474084e+00 1.712316131091254467e+00 1.713833409589197387e+00 1.701151868804800404e+00 1.722346582354445932e+00 1.705216880794816925e+00 1.708062654827793292e+00 1.712581675609887499e+00 1.707249842934628781e+00 1.705966222816378774e+00 1.709958164331754515e+00 1.707954299646684548e+00 1.702815362704661606e+00 1.700899941561283102e+00 1.721652125522830978e+00 1.717028462788946053e+00 1.715504425408236777e+00 1.721316687083493946e+00 1.714550307531038431e+00 1.714796940209180720e+00 1.713608049455534132e+00 1.717765000091486804e+00 1.713253516267155607e+00 1.716357188779802811e+00 1.721133948399307334e+00 1.723282423476416136e+00 1.721091108518732371e+00 1.723582442178621443e+00 1.729396862900558496e+00 1.724733115717640652e+00 1.729049071847315044e+00 1.726984809717872160e+00 1.712753721367930027e+00 1.730445048680984588e+00 1.719330897046354556e+00 1.725055647462180763e+00 1.734202026372375638e+00 1.733400427982463743e+00 1.737416321504560157e+00 1.735574080663322638e+00 1.736026058015355256e+00 1.733186660069198970e+00 1.732918178865461734e+00 1.742611106314867264e+00 1.731771040495341474e+00 1.742593853471798404e+00 1.742580490700466944e+00 1.754872994815011022e+00 1.738848967455320249e+00 1.750715126592778281e+00 1.742519331284431372e+00 1.737325868602322521e+00 1.745492578566671282e+00 1.742865814106068223e+00 1.745747353143389580e+00 1.746022377859218100e+00 1.744195463979113514e+00 1.751512449148584949e+00 1.749298560174951556e+00 1.734126819285228605e+00 1.738490843508652128e+00 1.741450863621708312e+00 1.751037713989950895e+00 1.765575479549402749e+00 1.757462091055700171e+00 1.768204568057637927e+00 1.755747602171572552e+00 1.765895904298412145e+00 1.759024102721968186e+00 1.757754602357432638e+00 1.746290192197574420e+00 1.755356097564849671e+00 1.749750615810960142e+00 1.747661372282774961e+00 1.750112014237772851e+00 1.740934874137046728e+00 1.751448622911040198e+00 1.756154163230429388e+00 1.753572388515616920e+00 1.755899178080957634e+00 1.756810626069163606e+00 1.751068198923427133e+00 1.748712946817922997e+00 1.736230127502218057e+00 1.750742390489582023e+00 1.747606546087167700e+00 1.747918158258990662e+00 1.757618684529784314e+00 1.753312036357885129e+00 1.752909884626766113e+00 1.758328009528224545e+00 1.751057313884690991e+00 1.753824312416557119e+00 1.750925619749436057e+00 1.751571867603034960e+00 1.743476995189075174e+00 1.745456763743399975e+00 1.749300096725652898e+00 1.763197492731403804e+00 1.757207731024657438e+00 1.756206912113106533e+00 1.758294583690640289e+00 1.753270171368133568e+00 1.745970935462519469e+00 1.759463129486484423e+00 1.770966931603706440e+00 1.761339450705491139e+00 1.752560428140865545e+00 1.745692563076794102e+00 1.758275673172093878e+00 1.757675972254738372e+00 1.765957510596824376e+00 1.767619594490983159e+00 1.767892873111565732e+00 1.770985293098079838e+00 1.783890874835672991e+00 1.777652179383478970e+00 1.777624189063396365e+00 1.775426743238240013e+00 1.783308096948809540e+00 1.776826240262070922e+00 1.775629179021154913e+00 1.767530175245364932e+00 1.767597524376034457e+00 1.773828078007033904e+00 1.780301298499314955e+00 1.770251487173824190e+00 1.777191827692404358e+00 1.766380459198804376e+00 1.777655145669165160e+00 1.774867386683463888e+00 1.777817571845230482e+00 1.780124514837892136e+00 1.781224907685023506e+00 1.780794257237058975e+00 1.777370660801967484e+00 1.780438260633747216e+00 1.764465498863532433e+00 1.779047687289841084e+00 1.777043635118724874e+00 1.768571038762999592e+00 1.764214084141331185e+00 1.779722303129585681e+00 1.773191109878868188e+00 1.785962584812056830e+00 1.782309491389080014e+00 1.779749970430098971e+00 1.771599960967233489e+00 1.797115949840295324e+00 1.779715013147875613e+00 1.773819314644047740e+00 1.781327160130068643e+00 1.778744238451116733e+00 1.768940283799906643e+00 1.768945268577421626e+00 1.775170886805588211e+00 1.761907328514706439e+00 1.763164275255135749e+00 1.764751925520845477e+00 1.770529999324723880e+00 1.770894038700685735e+00 1.770013100483972979e+00 1.775590292811610515e+00 1.784474413514951285e+00 1.775460906756518131e+00 1.784798726105118805e+00 1.775949309374077467e+00 1.783732479700018025e+00 1.782014482354773666e+00 1.772505585813343387e+00 1.773576467275812529e+00 1.767994216072591440e+00 1.777734979415722227e+00 1.778137434807033124e+00 1.771016196965237155e+00 1.773380158435223342e+00 1.775579416804466737e+00 1.774212320663635989e+00 1.773209896164320565e+00 1.771286446160629913e+00 1.781661167843437532e+00 1.767799312076455021e+00 1.774644152947624010e+00 1.772535479161930549e+00 1.768484309573215230e+00 1.779680709070303957e+00 1.773435927015873048e+00 1.775638663331922773e+00 1.774802191622236958e+00 1.761475054737727808e+00 1.766779391012852862e+00 1.774290144420450410e+00 1.767881373623873209e+00 1.769754064874297317e+00 1.771151152673137164e+00 1.783043395306598056e+00 1.775849367283359959e+00 1.771130302420235614e+00 1.775896261895319128e+00 1.782503567399843725e+00 1.762379818053549707e+00 1.769297197350508499e+00 1.776959854950324269e+00 1.779139997457366507e+00 1.783953132016452781e+00 1.768525073489297217e+00 1.782708830708917835e+00 1.776049927757357816e+00 1.777430383444949413e+00 1.777642416508424805e+00 1.759657135423943197e+00 1.781239012577943592e+00 1.776065179078260448e+00 1.769059944370631854e+00 1.762309284192267844e+00 1.775807355251343589e+00 1.769692795696333310e+00 1.776706849880929528e+00 1.777565044580893039e+00 1.776493120680227467e+00 1.792132534496396312e+00 1.777476636499930818e+00 1.790747245717781988e+00 1.784511255867866186e+00 1.782262016384331016e+00 1.771236869295083283e+00 1.778774737072737810e+00 1.785965480125491833e+00 1.777910628288070782e+00 1.774643240203785721e+00 1.778501473242263931e+00 1.771166488135418104e+00 1.782711801971034182e+00 1.779273220612218154e+00 1.780403812635073857e+00 1.771702347508175901e+00 1.773429380539440547e+00 1.779340719842277041e+00 1.774817913027370020e+00 1.776878718184077277e+00 1.779837578868709524e+00 1.780740725792034906e+00 1.774057504546568076e+00 1.776218224182554151e+00 1.770001696667595992e+00 1.781244536584946969e+00 1.775039947641667171e+00 1.783669337190481485e+00 1.778096983129148212e+00 1.782486973759192850e+00 1.785316861767156205e+00 1.789533786923175551e+00 1.779284922133258728e+00 1.789558307631508249e+00 1.795843530114580977e+00 1.790556334666769001e+00 1.786149492424109031e+00 1.781223507518393756e+00 1.784577273238603379e+00 1.788894467950799871e+00 1.787791609232405765e+00 1.778678083405439869e+00 1.768087756042488801e+00 1.774379594498358914e+00 1.778906702876540402e+00 1.768027043215997685e+00 1.775405681004180725e+00 1.784526954916656249e+00 1.780225364243491759e+00 1.781110520222962457e+00 1.785196527089209173e+00 1.769235256630357300e+00 1.777675432034929726e+00 1.772030202870313653e+00 1.779790704572789428e+00 1.770959851681263242e+00 1.770629759802258674e+00 1.779150370062192232e+00 1.769091318334390595e+00 1.770760158291071473e+00 1.775934929305737375e+00 1.775630709607952662e+00 1.775383436496989598e+00 1.781338555380942656e+00 1.783726838424332106e+00 1.775961695612724434e+00 1.779612108885031407e+00 1.785666754409015455e+00 1.773409940570302101e+00 1.778889839544737450e+00 1.778527951987575406e+00 1.781470870182617849e+00 1.793212471844624956e+00 1.787858785347096635e+00
0.000000000000000000e+00 5.000000000000000104e-03 1.000000000000000021e-02 1.499999999999999944e-02 2.000000000000000042e-02 2.500000000000000139e-02 2.999999999999999889e-02 3.500000000000000333e-02 4.000000000000000083e-02 4.499999999999999833e-02 5.000000000000000278e-02 5.500000000000000028e-02 5.999999999999999778e-02 6.500000000000000222e-02 7.000000000000000666e-02 7.499999999999999722e-02 8.000000000000000167e-02 8.500000000000000611e-02 8.999999999999999667e-02 9.500000000000000111e-02 1.000000000000000056e-01 1.049999999999999961e-01 1.100000000000000006e-01 1.150000000000000050e-01 1.199999999999999956e-01 1.250000000000000000e-01 1.300000000000000044e-01 1.350000000000000089e-01 1.400000000000000133e-01 1.449999999999999900e-01 1.499999999999999944e-01 1.549999999999999989e-01 1.600000000000000033e-01 1.650000000000000078e-01 1.700000000000000122e-01 1.749999999999999889e-01 1.799999999999999933e-01 1.849999999999999978e-01 1.900000000000000022e-01 1.950000000000000067e-01 2.000000000000000111e-01 2.049999999999999878e-01 2.099999999999999922e-01 2.149999999999999967e-01 2.200000000000000011e-01 2.250000000000000056e-01 2.300000000000000100e-01 2.349999999999999867e-01 2.399999999999999911e-01 2.449999999999999956e-01 2.500000000000000000e-01 2.550000000000000044e-01 2.600000000000000089e-01 2.650000000000000133e-01 2.700000000000000178e-01 2.750000000000000222e-01 2.800000000000000266e-01 2.849999999999999756e-01 2.899999999999999800e-01 2.949999999999999845e-01 2.999999999999999889e-01 3.049999999999999933e-01 3.099999999999999978e-01 3.150000000000000022e-01 3.200000000000000067e-01 3.250000000000000111e-01 3.300000000000000155e-01 3.350000000000000200e-01 3.400000000000000244e-01 3.449999999999999734e-01 3.499999999999999778e-01 3.549999999999999822e-01 3.599999999999999867e-01 3.649999999999999911e-01 3.699999999999999956e-01 3.750000000000000000e-01 3.800000000000000044e-01 3.850000000000000089e-01 3.900000000000000133e-01 3.950000000000000178e-01 4.000000000000000222e-01 4.050000000000000266e-01 4.099999999999999756e-01 4.149999999999999800e-01 4.199999999999999845e-01 4.249999999999999889e-01 4.299999999999999933e-01 4.349999999999999978e-01 4.400000000000000022e-01 4.450000000000000067e-01 4.500000000000000111e-01 4.550000000000000155e-01 4.600000000000000200e-01 4.650000000000000244e-01 4.699999999999999734e-01 4.749999999999999778e-01 4.799999999999999822e-01 4.849999999999999867e-01 4.899999999999999911e-01 4.949999999999999956e-01 5.000000000000000000e-01 5.050000000000000044e-01 5.100000000000000089e-01 5.150000000000000133e-01 5.200000000000000178e-01 5.250000000000000222e-01 5.300000000000000266e-01 5.350000000000000311e-01 5.400000000000000355e-01 5.450000000000000400e-01 5.500000000000000444e-01 5.550000000000000488e-01 5.600000000000000533e-01 5.649999999999999467e-01 5.699999999999999512e-01 5.749999999999999556e-01 5.799999999999999600e-01 5.849999999999999645e-01 5.899999999999999689e-01 5.949999999999999734e-01 5.999999999999999778e-01 6.049999999999999822e-01 6.099999999999999867e-01 6.149999999999999911e-01 6.199999999999999956e-01 6.250000000000000000e-01 6.300000000000000044e-01 6.350000000000000089e-01 6.400000000000000133e-01 6.450000000000000178e-01 6.500000000000000222e-01 6.550000000000000266e-01 6.600000000000000311e-01 6.650000000000000355e-01 6.700000000000000400e-01 6.750000000000000444e-01 6.800000000000000488e-01 6.850000000000000533e-01 6.899999999999999467e-01 6.949999999999999512e-01 6.999999999999999556e-01 7.049999999999999600e-01 7.099999999999999645e-01 7.149999999999999689e-01 7.199999999999999734e-01 7.249999999999999778e-01 7.299999999999999822e-01 7.349999999999999867e-01 7.399999999999999911e-01 7.449999999999999956e-01 7.500000000000000000e-01 7.550000000000000044e-01 7.600000000000000089e-01 7.650000000000000133e-01 7.700000000000000178e-01 7.750000000000000222e-01 7.800000000000000266e-01 7.850000000000000311e-01 7.900000000000000355e-01 7.950000000000000400e-01 8.000000000000000444e-01 8.050000000000000488e-01 8.100000000000000533e-01 8.149999999999999467e-01 8.199999999999999512e-01 8.249999999999999556e-01 8.299999999999999600e-01 8.349999999999999645e-01 8.399999999999999689e-01 8.449999999999999734e-01 8.499999999999999778e-01 8.549999999999999822e-01 8.599999999999999867e-01 8.649999999999999911e-01 8.699999999999999956e-01 8.750000000000000000e-01 8.800000000000000044e-01 8.850000000000000089e-01 8.900000000000000133e-01 8.950000000000000178e-01 9.000000000000000222e-01 9.050000000000000266e-01 9.100000000000000311e-01 9.150000000000000355e-01 9.200000000000000400e-01 9.250000000000000444e-01 9.300000000000000488e-01 9.350000000000000533e-01 9.399999999999999467e-01 9.449999999999999512e-01 9.499999999999999556e-01 9.549999999999999600e-01 9.599999999999999645e-01 9.649999999999999689e-01 9.699999999999999734e-01 9.749999999999999778e-01 9.799999999999999822e-01 9.849999999999999867e-01 9.899999999999999911e-01 9.949999999999999956e-01 1.000000000000000000e+00 1.004999999999999893e+00 1.010000000000000009e+00 1.014999999999999902e+00 1.020000000000000018e+00 1.024999999999999911e+00 1.030000000000000027e+00 1.034999999999999920e+00 1.040000000000000036e+00 1.044999999999999929e+00 1.050000000000000044e+00 1.054999999999999938e+00 1.060000000000000053e+00 1.064999999999999947e+00 1.070000000000000062e+00 1.074999999999999956e+00 1.080000000000000071e+00 1.084999999999999964e+00 1.090000000000000080e+00 1.094999999999999973e+00 1.100000000000000089e+00 1.104999999999999982e+00 1.110000000000000098e+00 1.114999999999999991e+00 1.120000000000000107e+00 1.125000000000000000e+00 1.129999999999999893e+00 1.135000000000000009e+00 1.139999999999999902e+00 1.145000000000000018e+00 1.149999999999999911e+00 1.155000000000000027e+00 1.159999999999999920e+00 1.165000000000000036e+00 1.169999999999999929e+00 1.175000000000000044e+00 1.179999999999999938e+00 1.185000000000000053e+00 1.189999999999999947e+00 1.195000000000000062e+00 1.199999999999999956e+00 1.205000000000000071e+00 1.209999999999999964e+00 1.215000000000000080e+00 1.219999999999999973e+00 1.225000000000000089e+00 1.229999999999999982e+00 1.235000000000000098e+00 1.239999999999999991e+00 1.245000000000000107e+00 1.250000000000000000e+00 1.254999999999999893e+00 1.260000000000000009e+00 1.264999999999999902e+00 1.270000000000000018e+00 1.274999999999999911e+00 1.280000000000000027e+00 1.284999999999999920e+00 1.290000000000000036e+00 1.294999999999999929e+00 1.300000000000000044e+00 1.304999999999999938e+00 1.310000000000000053e+00 1.314999999999999947e+00 1.320000000000000062e+00 1.324999999999999956e+00 1.330000000000000071e+00 1.334999999999999964e+00 1.340000000000000080e+00 1.344999999999999973e+00 1.350000000000000089e+00 1.354999999999999982e+00 1.360000000000000098e+00 1.364999999999999991e+00 1.370000000000000107e+00 1.375000000000000000e+00 1.379999999999999893e+00 1.385000000000000009e+00 1.389999999999999902e+00 1.395000000000000018e+00 1.399999999999999911e+00 1.405000000000000027e+00 1.409999999999999920e+00 1.415000000000000036e+00 1.419999999999999929e+00 1.425000000000000044e+00 1.429999999999999938e+00 1.435000000000000053e+00 1.439999999999999947e+00 1.445000000000000062e+00 1.449999999999999956e+00 1.455000000000000071e+00 1.459999999999999964e+00 1.465000000000000080e+00 1.469999999999999973e+00 1.475000000000000089e+00 1.479999999999999982e+00 1.485000000000000098e+00 1.489999999999999991e+00 1.495000000000000107e+00 1.500000000000000000e+00 1.504999999999999893e+00 1.510000000000000009e+00 1.514999999999999902e+00 1.520000000000000018e+00 1.524999999999999911e+00 1.530000000000000027e+00 1.534999999999999920e+00 1.540000000000000036e+00 1.544999999999999929e+00 1.550000000000000044e+00 1.554999999999999938e+00 1.560000000000000053e+00 1.564999999999999947e+00 1.570000000000000062e+00 1.574999999999999956e+00 1.580000000000000071e+00 1.584999999999999964e+00 1.590000000000000080e+00 1.594999999999999973e+00 1.600000000000000089e+00 1.604999999999999982e+00 1.610000000000000098e+00 1.614999999999999991e+00 1.620000000000000107e+00 1.625000000000000000e+00 1.629999999999999893e+00 1.635000000000000009e+00 1.639999999999999902e+00 1.645000000000000018e+00 1.649999999999999911e+00 1.655000000000000027e+00 1.659999999999999920e+00 1.665000000000000036e+00 1.669999999999999929e+00 1.675000000000000044e+00 1.679999999999999938e+00 1.685000000000000053e+00 1.689999999999999947e+00 1.695000000000000062e+00 1.699999999999999956e+00 1.705000000000000071e+00 1.709999999999999964e+00 1.715000000000000080e+00 1.719999999999999973e+00
2.150235590585765633e-01 1.963971796923180135e-01 2.068476297590428337e-01 2.012227204481199516e-01 2.187820688900724564e-01 2.093740072558939735e-01 2.065507559089334588e-01 2.157702731556475906e-01 2.142666909621961102e-01 2.046495479271522866e-01 2.066483042141012694e-01 2.085544378998292203e-01 1.919463980270735837e-01 1.963053228735996414e-01 2.071040752666091500e-01 2.018058699180309834e-01 1.936236286214352564e-01 1.989810743929988357e-01 1.905419639399175413e-01 1.944880558685254945e-01 2.060493110677732720e-01 2.002784585827548369e-01 2.022166699919930866e-01 2.204628576643561377e-01 2.099152389086750559e-01 2.130652919269481471e-01 2.221193493135712183e-01 2.190426515430069221e-01 2.177777633397834367e-01 2.120537703102118587e-01 2.144224496897979004e-01 2.141810377419542111e-01 2.044896299993620159e-01 2.159150488300997373e-01 2.137047319831284209e-01 2.127399351590570642e-01 2.165172412084960807e-01 2.072670524545278947e-01 2.102140036894660224e-01 2.105281839638810659e-01 2.173809299810926243e-01 2.222742026894097001e-01 2.319925388209425343e-01 2.191669209981965127e-01 2.308995439177355113e-01 2.351446855482067777e-01 2.336842274227086680e-01 2.266313678379170138e-01 2.293752379794111729e-01 2.267837728938305042e-01 2.184398235942068001e-01 2.154657250153245718e-01 2.170465685174441939e-01 2.198660618592197524e-01 2.239183610066396712e-01 2.256641202506509958e-01 2.162874434772183163e-01 2.059293072204867181e-01 2.099023294577136989e-01 2.060112411824873702e-01 2.056091000846246297e-01 2.034931505267709995e-01 1.954238853050820346e-01 1.953187447071324800e-01 2.064593763305694607e-01 2.091413891300810401e-01 2.136296824529994309e-01 2.055940790458221090e-01 2.026506683084548788e-01 2.093787790875455690e-01 2.077041836674950182e-01 2.043692496166771011e-01 2.141240519675025600e-01 1.982039169515124877e-01 2.139152606267983869e-01 2.066397229771836930e-01 2.188620600899902346e-01 2.173179886299456132e-01 2.212190181267428557e-01 2.029540655983799735e-01 2.103772161130796625e-01 2.250862908569623011e-01 2.046035046301585836e-01 1.985277827790069838e-01 2.102031135853914268e-01 2.005850882880774733e-01 2.086210746914114178e-01 1.976505094683550512e-01 2.098225827976545610e-01 2.178371908791918443e-01 2.176176839328915480e-01 2.058516998394503139e-01 1.915740870379998850e-01 1.906977328912437541e-01 1.861817158455159882e-01 1.912968699407292250e-01 1.930026249257609239e-01 1.978107861999328920e-01 2.058106429207912369e-01 1.977705148623316311e-01 1.944926914122039607e-01 1.976851243290277671e-01 1.897641002986222569e-01 1.946230473222400892e-01 1.958010794740130955e-01 1.920568065300195248e-01 1.898151003512013046e-01 1.931670831970163094e-01 1.905880944644385566e-01 1.847770972472667361e-01 1.813393634481548777e-01 1.817606054234258695e-01 1.804588296130828218e-01 1.715706217854583993e-01 1.650359076132079106e-01 1.564301319152844871e-01 1.831313262652269347e-01 1.823934948959530233e-01 1.824522465058971976e-01 1.769440429740732346e-01 1.704947671655960284e-01 1.767306084105185193e-01 1.790221477947156470e-01 1.819346571976722671e-01 1.862346673312106071e-01 1.740809265743914203e-01 1.641938223799086216e-01 1.716925558523634265e-01 1.703323272353529927e-01 1.792831147438582740e-01 1.815229157099920998e-01 1.800731719851593748e-01 1.864319515442540154e-01 1.887792365685347917e-01 1.914427693554285048e-01 1.882109865604509880e-01 1.860543170410108582e-01 1.826432467428515671e-01 1.806155827040693274e-01 1.851311204167210012e-01 1.884387798536753533e-01 1.827880845951969646e-01 1.871141039140337414e-01 1.770692794921313873e-01 1.879197205960133621e-01 1.905420198772495022e-01 1.845887618492801641e-01 1.919546249349705358e-01 1.923611241102342884e-01 1.873511882641290538e-01 1.881369924233113333e-01 1.889997585190992258e-01 1.869677519288676371e-01 1.917941581748155710e-01 1.828384244008493809e-01 1.948837380636843641e-01 1.836351828285835430e-01 1.960487843746137882e-01 1.828525081124694196e-01 1.871948667513785303e-01 1.946829850605598378e-01 1.863664512685590802e-01 1.852847657506047907e-01 1.876094069862639102e-01 1.755282377347522627e-01 1.833285694204795924e-01 1.901789572210852985e-01 1.861330226753235562e-01 1.827433875214788950e-01 1.859729899035187373e-01 1.839069940549396265e-01 1.892189541710712353e-01 1.914124530190054740e-01 2.030869097166170534e-01 1.867591292019947780e-01 1.928632024430074754e-01 2.053268925357123742e-01 1.918594625701945666e-01 1.915993310529745253e-01 1.957969478109796435e-01 1.923387666955039543e-01 1.867408479391417242e-01 1.876424775598181105e-01 1.811719068957906020e-01 1.791487329987977994e-01 1.913630796244986665e-01 1.927529679942957541e-01 1.961068269118086960e-01 1.921629423765496558e-01 1.974372125241660447e-01 1.946625752298853373e-01 1.947082834924352968e-01 1.840745631310519437e-01 1.785326618185971714e-01 1.815974090669720264e-01 1.810304541734470696e-01 1.884934074881916832e-01 1.814512387303129082e-01 1.750890768382435958e-01 1.917869607224504946e-01 1.929516059165337083e-01 1.850877156008845503e-01 1.902417923799682165e-01 1.861061978268803707e-01 1.773122078778591737e-01 1.928381642015250808e-01 1.820551263438580647e-01 1.765770166318874623e-01 1.829556777950852586e-01 1.919757937799032033e-01 1.905559526954098692e-01 1.916244690986809440e-01 1.975938147361710751e-01 1.845207199211051918e-01 1.865553301618186888e-01 1.894027898736535820e-01 1.878600636702874582e-01 1.862914866292574578e-01 1.729774786918545915e-01 1.930609878850620131e-01 1.961236596818063671e-01 1.951205486427778635e-01 1.904780080291016420e-01 1.879553033624843106e-01 1.995293399631955511e-01 1.932725087223462757e-01 1.951050668837116808e-01 1.867987758519278063e-01 1.940189840161939128e-01 1.832623994069831064e-01 1.815895563781356747e-01 1.919208209885319427e-01 1.769563708579184880e-01 1.863243603998991360e-01 1.829789072493980817e-01 1.894016762808541088e-01 2.001523067611763185e-01 2.002183348169044863e-01 1.876379705947894549e-01 1.838419001561264199e-01 1.876692052115309095e-01 1.867438480798152833e-01 1.934232763852912484e-01 1.827123927805380799e-01 1.820894958124153473e-01 1.826875907642524777e-01 1.866077361806839918e-01 1.832204419901374559e-01 1.965213815032087474e-01 1.922634621145171141e-01 1.915762467511295808e-01 1.865437942195378451e-01 1.979600251720879112e-01 1.866185161852857433e-01 1.827038166825224186e-01 1.760595896049942932e-01 1.822238911116074445e-01 1.795859894185641015e-01 1.731623490522346265e-01 1.808283844424219688e-01 1.943711657877432164e-01 1.833782279228633461e-01 1.922547285097893077e-01 1.871945543430727221e-01 1.862231720646356781e-01 1.859256992960034438e-01 1.889235976338921041e-01 1.878910232696005544e-01 1.754250132068765344e-01 1.945041942533557999e-01 1.894864254613416177e-01 1.874300604544806015e-01 1.922907423473576294e-01 1.955354268409867091e-01 1.949686909283082914e-01 1.802820335536272633e-01 1.829642514430223077e-01 1.939034186605434751e-01 1.826484941298149312e-01 1.889299098542239208e-01 1.929996145217288961e-01 1.913015423762242928e-01 1.853155513707370472e-01 1.995675032381852565e-01 1.920385034785436762e-01 2.025149448105857397e-01 2.009505221361426175e-01 1.997155979459767361e-01 1.911419907654944850e-01 1.926008769494345907e-01 1.914556126412055859e-01 1.882826895851330284e-01 1.969807714352264372e-01 1.989873721228463122e-01 1.899527710162205729e-01 1.979622142184108979e-01 1.878961943204241758e-01 1.869718115957465232e-01 1.847624741708291107e-01 1.860171362723612165e-01 1.831548215310828398e-01 1.762433599194648814e-01 1.915382740366102787e-01 1.835028965936185419e-01 1.876979582393807633e-01 1.862761166958055159e-01 1.877485981838382390e-01 1.847730066669467652e-01 1.871481288005599486e-01 1.803023848122694006e-01 1.740765858473350691e-01 1.833376920667388887e-01 1.843163304684273252e-01 1.800836393771968191e-01 1.822485704631894576e-01 1.752244798548264759e-01 1.654237861524656961e-01 1.710495779324435750e-01 1.835338248656446236e-01 1.837696125017694859e-01 1.764137721871423814e-01 1.841623926800867728e-01 1.776571641397381440e-01 1.835205988619630080e-01 1.785858494910078642e-01 1.708557028907685127e-01 1.717754510916159327e-01 1.811131368330524405e-01 1.857942363153131105e-01 1.778913157803068967e-01 1.748336496729283596e-01 1.679111022377233198e-01 1.760164202489060969e-01 1.709229035797104057e-01 1.674718158479232000e-01 1.751127585397393716e-01 1.790582122493420969e-01 1.831948081013615726e-01 1.848328751257480307e-01 1.777586235991137631e-01 1.799301964963154477e-01 1.830069559573838378e-01 1.726939481540510357e-01 1.766148664256708412e-01 1.752092385371192551e-01
