# Supplementary material for: Functional protein dynamics in a crystal
Source: Nat Commun. 2024 Apr 15;15:3244. doi: 10.1038/s41467-024-47473-4 (PMC11018856; doi:10.1038/s41467-024-47473-4)
Supplement: Supplementary file 11 — Source Data [file 41467_2024_47473_MOESM11_ESM.zip › fig_data/Fig1/e/ff14SB_crowd3.txt]

1.577428186462556781e+00 1.588518719424386605e+00 1.591630393405015997e+00 1.586055994602397101e+00 1.606439966556949761e+00 1.602412899486703735e+00 1.607365904064623319e+00 1.611575204616591872e+00 1.614457456303234562e+00 1.615073363974240062e+00 1.624294860933608531e+00 1.620408822233305290e+00 1.625334097587060045e+00 1.626313562123601342e+00 1.647943387866389386e+00 1.644467584477245614e+00 1.651463086700052818e+00 1.642123271876403168e+00 1.650031258965104941e+00 1.643023078682052773e+00 1.646808641894975445e+00 1.653642751361391161e+00 1.664559435661262965e+00 1.651728730214672369e+00 1.655188267762791154e+00 1.668482372685272663e+00 1.672278672360118845e+00 1.665651501225883901e+00 1.666060460964176482e+00 1.683862960640554851e+00 1.669694695711503973e+00 1.666403807489537536e+00 1.664896176929695493e+00 1.670806979400372372e+00 1.680622329499422696e+00 1.682529498290853409e+00 1.677141988302892628e+00 1.680583314567818176e+00 1.680116639233455444e+00 1.673053464883905495e+00 1.673345436966944266e+00 1.672154612032444199e+00 1.654104701953022394e+00 1.669542809795494076e+00 1.664265027890385662e+00 1.663069134844863850e+00 1.657271033315392383e+00 1.666879667796739239e+00 1.672993643274255371e+00 1.666453772000786149e+00 1.679036332757402716e+00 1.671591665754682987e+00 1.673808767017504584e+00 1.669951498508499776e+00 1.686756888105827024e+00 1.682991263927380521e+00 1.680808196077880456e+00 1.680342419801416520e+00 1.688132115322207083e+00 1.684644237845414283e+00 1.689757542779580568e+00 1.691991908822633395e+00 1.693942441435566604e+00 1.692331382099221626e+00 1.688068877870968709e+00 1.696318797402180723e+00 1.697878617669319024e+00 1.691222253042506951e+00 1.678733148678268838e+00 1.691238913609186989e+00 1.694901682835615375e+00 1.689028656074064383e+00 1.691651671805321611e+00 1.698510548338299397e+00 1.689182173222731453e+00 1.700975196895819774e+00 1.700975722421203651e+00 1.697138479724582760e+00 1.703085313951294477e+00 1.697832106467879187e+00 1.697465024470429018e+00 1.693457545519735818e+00 1.696135811611344746e+00 1.699042493293581257e+00 1.704101272048149873e+00 1.701942742641311401e+00 1.710373839672811425e+00 1.711554143190067823e+00 1.732218181972919879e+00 1.705563436479991202e+00 1.708081143136287450e+00 1.710006669581391803e+00 1.735351133568652893e+00 1.731424787534874055e+00 1.715038385648804287e+00 1.720115645927703829e+00 1.718360239698968339e+00 1.716014617076247806e+00 1.723686398260701358e+00 1.715459152951381849e+00 1.736078733511204897e+00 1.706904432313256281e+00 1.727969423308028940e+00 1.730212657256056552e+00 1.714513611492553657e+00 1.714311825719106119e+00 1.721631804749687467e+00 1.726971566663003887e+00 1.734458668261186665e+00 1.725724811169980999e+00 1.725766401047505783e+00 1.732048553654131684e+00 1.736264723896122852e+00 1.723689469094557003e+00 1.730688696758255096e+00 1.729374649716800105e+00 1.729289361462921892e+00 1.720192469280231951e+00 1.713136540507142369e+00 1.720099762110055996e+00 1.721382040345885489e+00 1.715112410191514059e+00 1.726752481845507114e+00 1.728577443100140831e+00 1.728717459847695315e+00 1.730957859222819195e+00 1.733125624963375522e+00 1.731435249693833889e+00 1.741679544933269819e+00 1.729677226451798333e+00 1.719139358290983743e+00 1.746039161362289871e+00 1.749627427702423965e+00 1.748346832301869602e+00 1.750256021147696295e+00 1.751680059213641893e+00 1.747174799853459914e+00 1.750794349862498267e+00 1.748194502588725996e+00 1.744459770633588924e+00 1.754712103676649315e+00 1.746251048423424601e+00 1.732084028566512668e+00 1.744593802013763018e+00 1.751830355002587325e+00 1.754650243202508175e+00 1.749145548703378017e+00 1.747413797258536405e+00 1.748260424333897722e+00 1.755125499926366794e+00 1.748476059624203049e+00 1.756257457194384974e+00 1.741787755192857112e+00 1.737960770585419645e+00 1.744958835716284851e+00 1.748824288861904996e+00 1.750403357645285984e+00 1.749324251866898994e+00 1.750431941192339469e+00 1.748928770604663452e+00 1.752669270572330351e+00 1.750091036571087777e+00 1.739438543944643367e+00 1.746278013081832059e+00 1.748171165555287176e+00 1.751151699744008416e+00 1.746651347971832857e+00 1.749132093690242806e+00 1.750497010453384128e+00 1.754692349879724000e+00 1.751422739983901744e+00 1.749312629956007559e+00 1.767297451503225370e+00 1.758649632695900467e+00 1.752686782197672377e+00 1.753463019321026772e+00 1.756504459225567638e+00 1.757652525614321393e+00 1.760474065040515734e+00 1.745102897707802247e+00 1.746481240840762172e+00 1.761229928937321443e+00 1.734973035761982363e+00 1.757640138504080518e+00 1.743263832031816118e+00 1.753358167038220117e+00 1.749323880513033558e+00 1.743635314669411462e+00 1.745975480101686017e+00 1.749268894829417276e+00 1.746245930439126459e+00 1.748091507178456849e+00 1.753448453617016733e+00 1.752181387282033986e+00 1.753197562631736206e+00 1.759366039454680397e+00 1.752408317989412989e+00 1.742466459199400131e+00 1.757178192125500527e+00 1.766601861911107241e+00 1.757670065221725864e+00 1.747257288439832967e+00 1.757118533955701389e+00 1.766118517648426423e+00 1.757045352223628010e+00 1.761374887796993027e+00 1.757954381457803361e+00 1.765503954293610400e+00 1.752046246494384230e+00 1.759702417460715207e+00 1.744449864808428119e+00 1.755848619327653237e+00 1.759489272906148871e+00 1.756543604502001754e+00 1.761828976078935183e+00 1.752111916553205750e+00 1.754669239095560274e+00 1.753158181136532878e+00 1.765096510722836021e+00 1.756927615088524464e+00 1.764959678411244681e+00 1.757832240521943978e+00 1.758165257068171394e+00 1.762917626564652229e+00 1.762844778533072976e+00 1.767918451283139625e+00 1.762485509432456743e+00 1.770575366491932812e+00 1.765791823817516537e+00 1.764555647663544669e+00 1.758666956952059879e+00 1.757468508655180006e+00 1.768243915228931762e+00 1.766073722738866314e+00 1.763303377981272346e+00 1.767485385826568889e+00 1.760522597908871889e+00 1.759290446059580404e+00 1.767706992776754804e+00 1.763577587116435863e+00 1.765298865555888552e+00 1.760605449809534928e+00 1.773824486511174303e+00 1.773752814310997072e+00 1.771721578236069350e+00 1.771110952874343614e+00 1.762713750025094894e+00 1.763796170863108470e+00 1.779059643903780907e+00 1.765581027929070679e+00 1.770980105905995083e+00 1.765796544770858567e+00 1.767319612747140889e+00 1.769102456708436355e+00 1.763640777276538119e+00 1.782613421052225089e+00 1.776985871376063786e+00 1.767704536208957400e+00 1.752602665053712760e+00 1.762264798529283860e+00 1.771716221986752826e+00 1.767473070709971283e+00 1.772362261767084002e+00 1.768429588944227859e+00 1.767450978729691258e+00 1.773115466218699643e+00 1.767139107926068098e+00 1.778717055039605199e+00 1.759520860046616786e+00 1.757045143076615412e+00 1.759829122122239520e+00 1.763826251535035805e+00 1.768859654198795095e+00 1.758375645197253201e+00 1.763650656816551310e+00 1.773276683675705012e+00 1.768651447870522420e+00 1.766502794279773969e+00 1.764688619119056945e+00 1.759896042471637223e+00 1.772479735158605241e+00 1.772015961916428850e+00 1.769865160044438834e+00 1.761449947288913798e+00 1.771674121735240304e+00 1.764868562990235645e+00 1.752415519767964724e+00 1.756796218084667460e+00 1.761596136150851422e+00 1.761255212410000492e+00 1.761287881060493055e+00 1.764769084624135509e+00 1.764476547288129415e+00 1.768913287089388442e+00 1.761775155879282240e+00 1.760610692693536761e+00 1.769837783426754463e+00 1.770081580459448301e+00 1.763676655211633193e+00 1.763322973739596566e+00 1.759046062075169781e+00 1.774966279253205492e+00 1.770758834414899674e+00 1.768700020998797529e+00 1.768337854146668109e+00 1.760426481535530607e+00 1.764405363764406154e+00 1.763747758186642534e+00 1.765421175533407050e+00 1.771303297202215354e+00 1.766358770484329987e+00 1.781863849408118705e+00 1.762391946043400104e+00 1.773584858793491925e+00 1.783041459993069955e+00 1.774231379711342482e+00 1.778481587173543321e+00 1.764411018026308176e+00 1.785088508218159120e+00 1.778241696412668604e+00 1.769316219650395761e+00 1.768339158204189188e+00 1.771874502497593484e+00 1.780285455173436615e+00 1.779511538507033475e+00 1.766781316350698239e+00 1.764807205334932627e+00 1.781539225818155048e+00 1.785769368608473240e+00 1.785883771581270985e+00 1.779801210411478873e+00 1.778425511026056949e+00 1.784549147082775455e+00 1.786232000286494204e+00 1.789577356327220592e+00 1.780888275591875791e+00 1.779310793059560858e+00 1.769013854736147584e+00 1.778378572981771821e+00 1.779485751068521582e+00 1.779450027011285407e+00 1.780357951461467136e+00 1.795671017691019333e+00 1.790707780223628642e+00 1.792867256249811581e+00 1.791143781529299872e+00
0.000000000000000000e+00 5.000000000000000104e-03 1.000000000000000021e-02 1.499999999999999944e-02 2.000000000000000042e-02 2.500000000000000139e-02 2.999999999999999889e-02 3.500000000000000333e-02 4.000000000000000083e-02 4.499999999999999833e-02 5.000000000000000278e-02 5.500000000000000028e-02 5.999999999999999778e-02 6.500000000000000222e-02 7.000000000000000666e-02 7.499999999999999722e-02 8.000000000000000167e-02 8.500000000000000611e-02 8.999999999999999667e-02 9.500000000000000111e-02 1.000000000000000056e-01 1.049999999999999961e-01 1.100000000000000006e-01 1.150000000000000050e-01 1.199999999999999956e-01 1.250000000000000000e-01 1.300000000000000044e-01 1.350000000000000089e-01 1.400000000000000133e-01 1.449999999999999900e-01 1.499999999999999944e-01 1.549999999999999989e-01 1.600000000000000033e-01 1.650000000000000078e-01 1.700000000000000122e-01 1.749999999999999889e-01 1.799999999999999933e-01 1.849999999999999978e-01 1.900000000000000022e-01 1.950000000000000067e-01 2.000000000000000111e-01 2.049999999999999878e-01 2.099999999999999922e-01 2.149999999999999967e-01 2.200000000000000011e-01 2.250000000000000056e-01 2.300000000000000100e-01 2.349999999999999867e-01 2.399999999999999911e-01 2.449999999999999956e-01 2.500000000000000000e-01 2.550000000000000044e-01 2.600000000000000089e-01 2.650000000000000133e-01 2.700000000000000178e-01 2.750000000000000222e-01 2.800000000000000266e-01 2.849999999999999756e-01 2.899999999999999800e-01 2.949999999999999845e-01 2.999999999999999889e-01 3.049999999999999933e-01 3.099999999999999978e-01 3.150000000000000022e-01 3.200000000000000067e-01 3.250000000000000111e-01 3.300000000000000155e-01 3.350000000000000200e-01 3.400000000000000244e-01 3.449999999999999734e-01 3.499999999999999778e-01 3.549999999999999822e-01 3.599999999999999867e-01 3.649999999999999911e-01 3.699999999999999956e-01 3.750000000000000000e-01 3.800000000000000044e-01 3.850000000000000089e-01 3.900000000000000133e-01 3.950000000000000178e-01 4.000000000000000222e-01 4.050000000000000266e-01 4.099999999999999756e-01 4.149999999999999800e-01 4.199999999999999845e-01 4.249999999999999889e-01 4.299999999999999933e-01 4.349999999999999978e-01 4.400000000000000022e-01 4.450000000000000067e-01 4.500000000000000111e-01 4.550000000000000155e-01 4.600000000000000200e-01 4.650000000000000244e-01 4.699999999999999734e-01 4.749999999999999778e-01 4.799999999999999822e-01 4.849999999999999867e-01 4.899999999999999911e-01 4.949999999999999956e-01 5.000000000000000000e-01 5.050000000000000044e-01 5.100000000000000089e-01 5.150000000000000133e-01 5.200000000000000178e-01 5.250000000000000222e-01 5.300000000000000266e-01 5.350000000000000311e-01 5.400000000000000355e-01 5.450000000000000400e-01 5.500000000000000444e-01 5.550000000000000488e-01 5.600000000000000533e-01 5.649999999999999467e-01 5.699999999999999512e-01 5.749999999999999556e-01 5.799999999999999600e-01 5.849999999999999645e-01 5.899999999999999689e-01 5.949999999999999734e-01 5.999999999999999778e-01 6.049999999999999822e-01 6.099999999999999867e-01 6.149999999999999911e-01 6.199999999999999956e-01 6.250000000000000000e-01 6.300000000000000044e-01 6.350000000000000089e-01 6.400000000000000133e-01 6.450000000000000178e-01 6.500000000000000222e-01 6.550000000000000266e-01 6.600000000000000311e-01 6.650000000000000355e-01 6.700000000000000400e-01 6.750000000000000444e-01 6.800000000000000488e-01 6.850000000000000533e-01 6.899999999999999467e-01 6.949999999999999512e-01 6.999999999999999556e-01 7.049999999999999600e-01 7.099999999999999645e-01 7.149999999999999689e-01 7.199999999999999734e-01 7.249999999999999778e-01 7.299999999999999822e-01 7.349999999999999867e-01 7.399999999999999911e-01 7.449999999999999956e-01 7.500000000000000000e-01 7.550000000000000044e-01 7.600000000000000089e-01 7.650000000000000133e-01 7.700000000000000178e-01 7.750000000000000222e-01 7.800000000000000266e-01 7.850000000000000311e-01 7.900000000000000355e-01 7.950000000000000400e-01 8.000000000000000444e-01 8.050000000000000488e-01 8.100000000000000533e-01 8.149999999999999467e-01 8.199999999999999512e-01 8.249999999999999556e-01 8.299999999999999600e-01 8.349999999999999645e-01 8.399999999999999689e-01 8.449999999999999734e-01 8.499999999999999778e-01 8.549999999999999822e-01 8.599999999999999867e-01 8.649999999999999911e-01 8.699999999999999956e-01 8.750000000000000000e-01 8.800000000000000044e-01 8.850000000000000089e-01 8.900000000000000133e-01 8.950000000000000178e-01 9.000000000000000222e-01 9.050000000000000266e-01 9.100000000000000311e-01 9.150000000000000355e-01 9.200000000000000400e-01 9.250000000000000444e-01 9.300000000000000488e-01 9.350000000000000533e-01 9.399999999999999467e-01 9.449999999999999512e-01 9.499999999999999556e-01 9.549999999999999600e-01 9.599999999999999645e-01 9.649999999999999689e-01 9.699999999999999734e-01 9.749999999999999778e-01 9.799999999999999822e-01 9.849999999999999867e-01 9.899999999999999911e-01 9.949999999999999956e-01 1.000000000000000000e+00 1.004999999999999893e+00 1.010000000000000009e+00 1.014999999999999902e+00 1.020000000000000018e+00 1.024999999999999911e+00 1.030000000000000027e+00 1.034999999999999920e+00 1.040000000000000036e+00 1.044999999999999929e+00 1.050000000000000044e+00 1.054999999999999938e+00 1.060000000000000053e+00 1.064999999999999947e+00 1.070000000000000062e+00 1.074999999999999956e+00 1.080000000000000071e+00 1.084999999999999964e+00 1.090000000000000080e+00 1.094999999999999973e+00 1.100000000000000089e+00 1.104999999999999982e+00 1.110000000000000098e+00 1.114999999999999991e+00 1.120000000000000107e+00 1.125000000000000000e+00 1.129999999999999893e+00 1.135000000000000009e+00 1.139999999999999902e+00 1.145000000000000018e+00 1.149999999999999911e+00 1.155000000000000027e+00 1.159999999999999920e+00 1.165000000000000036e+00 1.169999999999999929e+00 1.175000000000000044e+00 1.179999999999999938e+00 1.185000000000000053e+00 1.189999999999999947e+00 1.195000000000000062e+00 1.199999999999999956e+00 1.205000000000000071e+00 1.209999999999999964e+00 1.215000000000000080e+00 1.219999999999999973e+00 1.225000000000000089e+00 1.229999999999999982e+00 1.235000000000000098e+00 1.239999999999999991e+00 1.245000000000000107e+00 1.250000000000000000e+00 1.254999999999999893e+00 1.260000000000000009e+00 1.264999999999999902e+00 1.270000000000000018e+00 1.274999999999999911e+00 1.280000000000000027e+00 1.284999999999999920e+00 1.290000000000000036e+00 1.294999999999999929e+00 1.300000000000000044e+00 1.304999999999999938e+00 1.310000000000000053e+00 1.314999999999999947e+00 1.320000000000000062e+00 1.324999999999999956e+00 1.330000000000000071e+00 1.334999999999999964e+00 1.340000000000000080e+00 1.344999999999999973e+00 1.350000000000000089e+00 1.354999999999999982e+00 1.360000000000000098e+00 1.364999999999999991e+00 1.370000000000000107e+00 1.375000000000000000e+00 1.379999999999999893e+00 1.385000000000000009e+00 1.389999999999999902e+00 1.395000000000000018e+00 1.399999999999999911e+00 1.405000000000000027e+00 1.409999999999999920e+00 1.415000000000000036e+00 1.419999999999999929e+00 1.425000000000000044e+00 1.429999999999999938e+00 1.435000000000000053e+00 1.439999999999999947e+00 1.445000000000000062e+00 1.449999999999999956e+00 1.455000000000000071e+00 1.459999999999999964e+00 1.465000000000000080e+00 1.469999999999999973e+00 1.475000000000000089e+00 1.479999999999999982e+00 1.485000000000000098e+00 1.489999999999999991e+00 1.495000000000000107e+00 1.500000000000000000e+00 1.504999999999999893e+00 1.510000000000000009e+00 1.514999999999999902e+00 1.520000000000000018e+00 1.524999999999999911e+00 1.530000000000000027e+00 1.534999999999999920e+00 1.540000000000000036e+00 1.544999999999999929e+00 1.550000000000000044e+00 1.554999999999999938e+00 1.560000000000000053e+00 1.564999999999999947e+00 1.570000000000000062e+00 1.574999999999999956e+00 1.580000000000000071e+00 1.584999999999999964e+00 1.590000000000000080e+00 1.594999999999999973e+00 1.600000000000000089e+00 1.604999999999999982e+00 1.610000000000000098e+00 1.614999999999999991e+00 1.620000000000000107e+00 1.625000000000000000e+00 1.629999999999999893e+00 1.635000000000000009e+00 1.639999999999999902e+00 1.645000000000000018e+00 1.649999999999999911e+00 1.655000000000000027e+00 1.659999999999999920e+00 1.665000000000000036e+00 1.669999999999999929e+00 1.675000000000000044e+00 1.679999999999999938e+00 1.685000000000000053e+00 1.689999999999999947e+00 1.695000000000000062e+00 1.699999999999999956e+00 1.705000000000000071e+00 1.709999999999999964e+00 1.715000000000000080e+00 1.719999999999999973e+00 1.725000000000000089e+00
1.793143288728599738e-01 1.918661072827208824e-01 1.839472911152209289e-01 1.981921930861801628e-01 1.837837842725928705e-01 1.882647939525772529e-01 1.777042571401075410e-01 1.914503113766727327e-01 1.851517634854487060e-01 1.906274976750693129e-01 1.745450050536393460e-01 1.935138196249614195e-01 1.847107425310821338e-01 1.859592421050924316e-01 1.778918261926492050e-01 1.763132890878156001e-01 1.800601002222810276e-01 1.845735994338291996e-01 1.760484439697121428e-01 1.845639864329247093e-01 1.739258985794710222e-01 1.810206302090549557e-01 1.781424086831135956e-01 1.688065161446341000e-01 1.835417172683666831e-01 1.855554766335814343e-01 1.870428838306991692e-01 1.755206561812705790e-01 1.721381101903362854e-01 1.883323813271743641e-01 1.738395832017467224e-01 1.743116305790532450e-01 1.825739567079088521e-01 1.875020321893523523e-01 1.864699417884517763e-01 1.952822583637994769e-01 1.816647682375711892e-01 1.843439575735117408e-01 1.819438032920860926e-01 1.859712361989468155e-01 1.768239035285295302e-01 1.796044922461007554e-01 1.858674356259872040e-01 1.684674367177971810e-01 1.644513751906717391e-01 1.709767809055033894e-01 1.749297077353263452e-01 1.784436395262979924e-01 1.728868994728211539e-01 1.888246822066963482e-01 1.861257160815244782e-01 1.817653561942393081e-01 1.742018532602301606e-01 1.717388560545821674e-01 1.741755125367382140e-01 1.862509337862630343e-01 1.822837125893118082e-01 1.877390128288213000e-01 1.757090427477676076e-01 1.787630810965011585e-01 1.748707997913674927e-01 1.730136230177412304e-01 1.741038386627592471e-01 1.740513105692400586e-01 1.679770909519328337e-01 1.742742100520900117e-01 1.751287536988259952e-01 1.711962374075766125e-01 1.751755177338112923e-01 1.769405617960791710e-01 1.727595790039498647e-01 1.752576989284156395e-01 1.811881152460822486e-01 1.717008154343887538e-01 1.807110612600427435e-01 1.842944413845588325e-01 1.800200251157149378e-01 1.805476755163429592e-01 1.801692058752383252e-01 1.775778554941583043e-01 1.738460346132923995e-01 1.768315357387762188e-01 1.715602201462206322e-01 1.711495064895542650e-01 1.739224468410751900e-01 1.734557970870601040e-01 1.820252038653914217e-01 1.819688488580134267e-01 1.713839835547923407e-01 1.765697890392824154e-01 1.825728520654493481e-01 1.809179642060777804e-01 1.799578240663547435e-01 1.716857203015016153e-01 1.866554143171255675e-01 1.751251159232687926e-01 1.820158883251697390e-01 1.769706350094425729e-01 1.638539382908919262e-01 1.748226569661125163e-01 1.741619195068892512e-01 1.718158883033568674e-01 1.738498855809975097e-01 1.754197549426616265e-01 1.693497945132132754e-01 1.789850839007421646e-01 1.721704436355355472e-01 1.799601200219148045e-01 1.703545217329605066e-01 1.660383401847762563e-01 1.633203962621547212e-01 1.701061010900333237e-01 1.778382970998900747e-01 1.733914003269355353e-01 1.825854476595695774e-01 1.763384501562569873e-01 1.756889810006219410e-01 1.765379518285469240e-01 1.663277497383924552e-01 1.802880109387207108e-01 1.664793171842924302e-01 1.797334204577418215e-01 1.822711618281434298e-01 1.780478729622846368e-01 1.679837481551360867e-01 1.958635342072576335e-01 1.890221018746399695e-01 1.784247702259258161e-01 1.825532120242657486e-01 1.694071218613703578e-01 1.772092937863843642e-01 1.930438790260352588e-01 1.951045155512850238e-01 1.896492284956921570e-01 1.993011114911489023e-01 2.079571380607089792e-01 1.978305652945374915e-01 1.882965893316616846e-01 1.897119868978557056e-01 1.850152368309390949e-01 1.905473273301033221e-01 1.859969314621882364e-01 1.989709562701658385e-01 1.921710101874659349e-01 1.866036389065783840e-01 2.042055404647121208e-01 1.945724220866144605e-01 1.973798498707665106e-01 1.935427799409203120e-01 2.001260978745408592e-01 1.882035134746205540e-01 1.952347723204212737e-01 1.984455940203917468e-01 1.950864654981591395e-01 1.950156646441996156e-01 1.976429362252401789e-01 1.912019942896172331e-01 1.919648475356306450e-01 1.988086768259229031e-01 1.949675247856349491e-01 1.917882735278054751e-01 1.949615791516836338e-01 1.878390765122163741e-01 1.926073692215006239e-01 1.899998771404312059e-01 1.926848425197521530e-01 1.862497512124555998e-01 1.848445601539728256e-01 1.843404535447665804e-01 1.650602775005745315e-01 1.883223989187669811e-01 1.756953945908366621e-01 1.799118949420625557e-01 1.867021646479480879e-01 1.854997110968729934e-01 1.778502925979101590e-01 1.825770355692286351e-01 1.855566202170486068e-01 1.830998399062373216e-01 1.810795331973426292e-01 1.805127457013051273e-01 1.818637487608154302e-01 1.882677673701416976e-01 1.841629297647399965e-01 1.947445392664654273e-01 1.853767798177289872e-01 1.881580976786589310e-01 1.812744350282208816e-01 1.780309384473459100e-01 1.660063081078795855e-01 1.666601545011732743e-01 1.721527999465561620e-01 1.630270294709295353e-01 1.736036858797918858e-01 1.733662900716606559e-01 1.826391322631026326e-01 1.886335744495583333e-01 1.835579973220251293e-01 1.739939252406904335e-01 1.769613446612199326e-01 1.672537588657769525e-01 1.659191298832584094e-01 1.675123215976357938e-01 1.679024643641351955e-01 1.676906084857345269e-01 1.649219198269180064e-01 1.667550653032737196e-01 1.734106419929332676e-01 1.631297302797857229e-01 1.683707404296421462e-01 1.769661861407456349e-01 1.762783431716432869e-01 1.732372456464884858e-01 1.763464075437000123e-01 1.742539683182373345e-01 1.901914875352574141e-01 1.770133955504108458e-01 1.765503867270696858e-01 1.715477823669699642e-01 1.803423499622116288e-01 1.830928425134214499e-01 1.797371485700364480e-01 1.762870395479004260e-01 1.727227525902080008e-01 1.764792318630233059e-01 1.761766612802533050e-01 1.766425738237122345e-01 1.703074598392213812e-01 1.673082309634570941e-01 1.718705527192742888e-01 1.655096963428007995e-01 1.657784541377939624e-01 1.725003982878985653e-01 1.707107557851222368e-01 1.785333479472681339e-01 1.654393390832889221e-01 1.660306544166374187e-01 1.745270106381286712e-01 1.755525851441342711e-01 1.778513311282713949e-01 1.755951168029034615e-01 1.813718395181992959e-01 1.830801729516049192e-01 1.799273369415206603e-01 1.730922459900908483e-01 1.688957118741770125e-01 1.705299845140903492e-01 1.636601276232960978e-01 1.479711629861597821e-01 1.711197030439205735e-01 1.702658750211648031e-01 1.766750073859225112e-01 1.682850504217166254e-01 1.683976075731590250e-01 1.763389264959716873e-01 1.732092960170415197e-01 1.800248646862537272e-01 1.702936428539314484e-01 1.847380936711247035e-01 1.739225555072755891e-01 1.892373875865184241e-01 1.886297811618212472e-01 1.897236682037539701e-01 1.779334498903053230e-01 1.828772833767110528e-01 1.739121990007350960e-01 1.837479699335929639e-01 1.836486374388784371e-01 1.792794273677162931e-01 1.782629292584632930e-01 1.812970241087190348e-01 1.882220590231505619e-01 1.862545967544557146e-01 1.781935725246706903e-01 1.881357353353362849e-01 2.030019784181918141e-01 1.916743578537694614e-01 1.822127820547706500e-01 1.753174989810788176e-01 1.631775462793232934e-01 1.723835016753617888e-01 1.702226152075870247e-01 1.799307859002761412e-01 1.811306817465364316e-01 1.921538259976005580e-01 1.752249877841370596e-01 1.846197022329723603e-01 1.880159747336128950e-01 1.997106341369920546e-01 1.966397706778860999e-01 2.049385997929517589e-01 1.895990913479282114e-01 1.896391517508961566e-01 1.916831971605005014e-01 1.948870721285741181e-01 2.017303970738905938e-01 1.988229242830698296e-01 1.999713382450435117e-01 1.937083342537875286e-01 1.951517998574747448e-01 1.872197783485141376e-01 1.970628298285959090e-01 1.971460735959473520e-01 2.118848690392871048e-01 2.096334087205806718e-01 2.005896431013965142e-01 1.982400596350708255e-01 2.046806757239733598e-01 2.055456412791093201e-01 2.016604012186412054e-01 2.055146988586178947e-01 2.065006838433298131e-01 2.132680530873222458e-01 2.097717299378807909e-01 2.076512894051808222e-01 2.050821313012342884e-01 2.140151414256369622e-01 2.129560707129790342e-01 2.005896696707250293e-01 1.961525258043024245e-01 2.042757328016720220e-01 2.185867614675877368e-01 2.103382049385284780e-01 2.048402952496846119e-01 2.134396132467354934e-01 2.000107599377625722e-01 2.063957034246583500e-01 2.239389342366502056e-01 2.098318592421945239e-01 2.176515888017518108e-01 2.094719098805003510e-01 2.173761013269176479e-01 2.147024533191407014e-01 2.087806173710813062e-01 2.096668097952125442e-01 2.004917063368594210e-01 2.077794324617788235e-01 2.082001867901142056e-01 2.094428875031011661e-01 2.091482273472267117e-01 2.118074121200947402e-01 2.166373269167749249e-01 2.102672181571206556e-01 2.077950542298628023e-01 2.190084532881694523e-01 2.271474322323716044e-01
