# Supplementary material for: Functional protein dynamics in a crystal
Source: Nat Commun. 2024 Apr 15;15:3244. doi: 10.1038/s41467-024-47473-4 (PMC11018856; doi:10.1038/s41467-024-47473-4)
Supplement: Supplementary file 11 — Source Data [file 41467_2024_47473_MOESM11_ESM.zip › fig_data/Fig1/e/ff14SB_crowd2.txt]

1.564012132300540481e+00 1.569887991422159512e+00 1.578892851836518396e+00 1.592372519363693062e+00 1.593888411910546976e+00 1.585352379171293347e+00 1.578139124158142614e+00 1.586453516363090621e+00 1.585085373095052708e+00 1.600092728341208526e+00 1.598028907451997549e+00 1.605929724933876424e+00 1.615458897318994058e+00 1.622826886833636850e+00 1.618757219049882234e+00 1.629860307817780241e+00 1.636203310856213067e+00 1.625485217511816405e+00 1.624506664985481130e+00 1.623575934375560914e+00 1.636350004270680447e+00 1.626694265607838696e+00 1.641015918480495550e+00 1.634844280513197523e+00 1.645006683467359565e+00 1.649876322124462780e+00 1.654241203991847931e+00 1.656154248467414769e+00 1.649132153937570289e+00 1.649517754465317232e+00 1.647588670421447965e+00 1.658238843882246405e+00 1.652138102592827673e+00 1.654195969007237421e+00 1.664189716826385723e+00 1.656183350242532715e+00 1.659248263361454923e+00 1.661470059321220383e+00 1.675459996182725009e+00 1.677002527399692022e+00 1.676049986223832944e+00 1.670557315256492315e+00 1.669336309944613461e+00 1.679406589422608453e+00 1.690067128230148930e+00 1.690002646329601621e+00 1.687474526426312016e+00 1.680488713860694094e+00 1.690026201477575096e+00 1.694250834043568243e+00 1.692780974699520380e+00 1.694064562415051656e+00 1.693277234091312033e+00 1.697460721248254867e+00 1.700075964723380517e+00 1.699275187464095449e+00 1.694558662575407659e+00 1.696773984209539954e+00 1.699168527019229602e+00 1.687026057070486251e+00 1.691639393910049805e+00 1.689226446515691427e+00 1.687294173560337507e+00 1.694403119541071590e+00 1.690338369248203909e+00 1.701534933041391584e+00 1.699930894213704358e+00 1.707902088517353034e+00 1.702911630611083638e+00 1.708725468293610827e+00 1.699741425279301721e+00 1.701348791881886591e+00 1.692208084359434483e+00 1.703323709835192989e+00 1.700747581919155982e+00 1.703890204389565843e+00 1.697837500949617606e+00 1.709990242901033186e+00 1.707561443065957363e+00 1.703385358148762352e+00 1.699787014694128962e+00 1.716296818210716335e+00 1.702257760158770949e+00 1.699410069505809195e+00 1.703648294344475289e+00 1.700703184819286173e+00 1.710563914109894945e+00 1.710877495677234128e+00 1.707464429765319203e+00 1.706675520705675408e+00 1.707845528876669405e+00 1.712509978280833289e+00 1.716802775516239388e+00 1.707489610560331439e+00 1.720889117909989219e+00 1.721448338220309848e+00 1.719486926942729976e+00 1.720372031218607267e+00 1.712415166179512838e+00 1.719856895681197928e+00 1.716010033920969402e+00 1.706664120656088413e+00 1.710650960799428910e+00 1.715196646013930959e+00 1.721056593201315765e+00 1.707628093900850796e+00 1.711316254958147320e+00 1.707980042309432456e+00 1.720925553605386460e+00 1.716733247901978565e+00 1.716380645050587406e+00 1.719070344454563415e+00 1.714545299750092289e+00 1.723112950533603360e+00 1.726163860526530147e+00 1.718166983695110561e+00 1.724628562328992309e+00 1.718437980477168558e+00 1.711384005863805013e+00 1.706657920637506987e+00 1.715371138470524359e+00 1.715037292003747771e+00 1.719098849021338138e+00 1.708527886422616549e+00 1.720710648111412278e+00 1.726370822733548804e+00 1.725947517071032777e+00 1.725902914849519965e+00 1.720764132701172011e+00 1.715556318331199703e+00 1.714262264824732762e+00 1.710081050568696970e+00 1.723170929905373017e+00 1.733004874102873183e+00 1.727626752192130022e+00 1.733154684734736550e+00 1.717589021368512547e+00 1.720723815728906869e+00 1.720474338228743072e+00 1.721153434354036005e+00 1.718986705644477420e+00 1.722902587258667184e+00 1.719676008866570127e+00 1.725575422922857483e+00 1.736679141714036367e+00 1.721556803438118788e+00 1.733631096509378411e+00 1.723711187800719857e+00 1.736178513498479070e+00 1.725495811409389457e+00 1.724922927050725585e+00 1.726142912767379745e+00 1.726372561050198762e+00 1.727718031499104301e+00 1.729523044787028452e+00 1.728563579904180969e+00 1.723564857688294705e+00 1.734329576396600681e+00 1.733285370046480978e+00 1.734557091430275921e+00 1.727031638726124418e+00 1.726789246653837928e+00 1.724899000452944753e+00 1.729873888961973805e+00 1.720853435759008176e+00 1.714125323426717085e+00 1.720418890183904592e+00 1.715686239118589418e+00 1.721025471412424235e+00 1.729660967423584994e+00 1.723918372393365317e+00 1.733679038947290696e+00 1.729626708230381782e+00 1.724265573080423497e+00 1.725235969061259755e+00 1.731044896452723414e+00 1.720871478917000319e+00 1.724503967542692306e+00 1.717131207480232069e+00 1.726536316227063494e+00 1.718345769470671858e+00 1.728866527176040391e+00 1.716435379352380997e+00 1.724005606476686658e+00 1.724416030127391641e+00 1.731122190636206648e+00 1.715899977245528341e+00 1.724570345531139859e+00 1.719955920769083102e+00 1.728239719380447070e+00 1.726865182293912282e+00 1.715108890210717663e+00 1.717406776344114538e+00 1.721278261303477386e+00 1.716200675142550258e+00 1.720829517107152151e+00 1.731260478570491923e+00 1.727907139547786963e+00 1.729544553884668101e+00 1.721322903713227825e+00 1.716171871919463410e+00 1.716303489838372665e+00 1.719659671437592685e+00 1.729754793825212467e+00 1.733379925571908453e+00 1.722846925517959482e+00 1.730246940448280757e+00 1.723018709972697238e+00 1.727419889283207999e+00 1.731665922976394212e+00 1.738266909166385599e+00 1.733298284237494435e+00 1.739262515645036089e+00 1.726379317285476445e+00 1.730353599457427061e+00 1.734366391871596580e+00 1.727755726646915457e+00 1.724413575376256391e+00 1.716688063823427202e+00 1.727035847719908590e+00 1.734408957631955017e+00 1.714762873923014075e+00 1.732458847718644002e+00 1.719052137844592432e+00 1.723501273489037366e+00 1.718495237646882501e+00 1.720895038422722623e+00 1.727017202947911612e+00 1.725490373962473400e+00 1.716453626629430129e+00 1.713465786801450008e+00 1.717726219142642341e+00 1.706481184356573033e+00 1.718410523566412218e+00 1.714622108671123524e+00 1.726711780656768669e+00 1.724644802223394446e+00 1.723117645483063010e+00 1.722201435000282776e+00 1.727925579695829716e+00 1.723396734777749462e+00 1.725261048664482155e+00 1.732170343859152917e+00 1.724442799161073347e+00 1.742589753533009267e+00 1.732455780970620918e+00 1.732633171221990231e+00 1.736945825327860904e+00 1.724252313846800444e+00 1.737075628594318966e+00 1.729516162433968329e+00 1.734461392244883271e+00 1.737976267820033671e+00 1.747928347462302856e+00 1.741203140132302485e+00 1.728402529387734976e+00 1.749696754850480929e+00 1.738391788937599047e+00 1.735094182108678273e+00 1.738955689215789802e+00 1.742920570207988851e+00 1.739118683328527704e+00 1.735653701142922278e+00 1.747851063754042755e+00 1.738817073464322016e+00 1.737278808778284667e+00 1.745426245746872995e+00 1.722368005919966194e+00 1.737182755186853722e+00 1.742040576062793278e+00 1.743484427382006707e+00 1.740761190022316107e+00 1.738568194944062117e+00 1.741840351130701903e+00 1.740149594711533965e+00 1.741367911625782749e+00 1.732109924600221396e+00 1.727779089323790762e+00 1.736871669839687771e+00 1.741916924743192485e+00 1.738229246928994831e+00 1.733040513223361945e+00 1.746415340910493885e+00 1.747992120540668326e+00 1.739058644489751781e+00 1.737380795087424934e+00 1.748408351582910081e+00 1.751935562271158764e+00 1.760376142060524396e+00 1.746108455115545244e+00 1.740469746825616282e+00 1.738140713392172687e+00 1.740302507773061835e+00 1.746582095825286451e+00 1.738977481440171502e+00 1.754394494575814312e+00 1.758936095481657080e+00 1.750178749505080900e+00 1.765762512335935064e+00 1.754299582005525604e+00 1.749352163394547466e+00 1.741349302686340472e+00 1.742932160962040511e+00 1.743955950187249693e+00 1.743959498287740661e+00 1.754351204318383761e+00 1.755536619193370118e+00 1.751709075216210554e+00 1.753780575577066569e+00 1.747999671539447908e+00 1.746058411181047321e+00 1.742601852336074453e+00 1.765920230594947959e+00 1.767712777765468646e+00 1.763922506215294117e+00 1.762020255033805327e+00 1.749147334847890090e+00 1.747456764456997824e+00 1.745431149397727033e+00 1.758256777099014290e+00 1.763447371704758515e+00 1.758307847196449281e+00 1.763595828778020014e+00 1.763669083852616115e+00 1.757502282668172766e+00 1.759952076063734383e+00 1.745404766178795475e+00 1.752045018157539769e+00 1.755715499673584645e+00 1.766925118262079764e+00 1.767094948054873660e+00 1.751861081011356847e+00 1.757346227579428044e+00 1.759180607359099202e+00 1.758376454997162108e+00 1.755974596205641447e+00 1.760174350282825095e+00 1.767999781276077709e+00 1.751425056990360662e+00 1.757752574599045658e+00 1.756746288666073408e+00 1.755503086744444108e+00 1.760834307154724332e+00 1.760791634948600803e+00 1.751614082686939966e+00 1.761066683846742587e+00
0.000000000000000000e+00 5.000000000000000104e-03 1.000000000000000021e-02 1.499999999999999944e-02 2.000000000000000042e-02 2.500000000000000139e-02 2.999999999999999889e-02 3.500000000000000333e-02 4.000000000000000083e-02 4.499999999999999833e-02 5.000000000000000278e-02 5.500000000000000028e-02 5.999999999999999778e-02 6.500000000000000222e-02 7.000000000000000666e-02 7.499999999999999722e-02 8.000000000000000167e-02 8.500000000000000611e-02 8.999999999999999667e-02 9.500000000000000111e-02 1.000000000000000056e-01 1.049999999999999961e-01 1.100000000000000006e-01 1.150000000000000050e-01 1.199999999999999956e-01 1.250000000000000000e-01 1.300000000000000044e-01 1.350000000000000089e-01 1.400000000000000133e-01 1.449999999999999900e-01 1.499999999999999944e-01 1.549999999999999989e-01 1.600000000000000033e-01 1.650000000000000078e-01 1.700000000000000122e-01 1.749999999999999889e-01 1.799999999999999933e-01 1.849999999999999978e-01 1.900000000000000022e-01 1.950000000000000067e-01 2.000000000000000111e-01 2.049999999999999878e-01 2.099999999999999922e-01 2.149999999999999967e-01 2.200000000000000011e-01 2.250000000000000056e-01 2.300000000000000100e-01 2.349999999999999867e-01 2.399999999999999911e-01 2.449999999999999956e-01 2.500000000000000000e-01 2.550000000000000044e-01 2.600000000000000089e-01 2.650000000000000133e-01 2.700000000000000178e-01 2.750000000000000222e-01 2.800000000000000266e-01 2.849999999999999756e-01 2.899999999999999800e-01 2.949999999999999845e-01 2.999999999999999889e-01 3.049999999999999933e-01 3.099999999999999978e-01 3.150000000000000022e-01 3.200000000000000067e-01 3.250000000000000111e-01 3.300000000000000155e-01 3.350000000000000200e-01 3.400000000000000244e-01 3.449999999999999734e-01 3.499999999999999778e-01 3.549999999999999822e-01 3.599999999999999867e-01 3.649999999999999911e-01 3.699999999999999956e-01 3.750000000000000000e-01 3.800000000000000044e-01 3.850000000000000089e-01 3.900000000000000133e-01 3.950000000000000178e-01 4.000000000000000222e-01 4.050000000000000266e-01 4.099999999999999756e-01 4.149999999999999800e-01 4.199999999999999845e-01 4.249999999999999889e-01 4.299999999999999933e-01 4.349999999999999978e-01 4.400000000000000022e-01 4.450000000000000067e-01 4.500000000000000111e-01 4.550000000000000155e-01 4.600000000000000200e-01 4.650000000000000244e-01 4.699999999999999734e-01 4.749999999999999778e-01 4.799999999999999822e-01 4.849999999999999867e-01 4.899999999999999911e-01 4.949999999999999956e-01 5.000000000000000000e-01 5.050000000000000044e-01 5.100000000000000089e-01 5.150000000000000133e-01 5.200000000000000178e-01 5.250000000000000222e-01 5.300000000000000266e-01 5.350000000000000311e-01 5.400000000000000355e-01 5.450000000000000400e-01 5.500000000000000444e-01 5.550000000000000488e-01 5.600000000000000533e-01 5.649999999999999467e-01 5.699999999999999512e-01 5.749999999999999556e-01 5.799999999999999600e-01 5.849999999999999645e-01 5.899999999999999689e-01 5.949999999999999734e-01 5.999999999999999778e-01 6.049999999999999822e-01 6.099999999999999867e-01 6.149999999999999911e-01 6.199999999999999956e-01 6.250000000000000000e-01 6.300000000000000044e-01 6.350000000000000089e-01 6.400000000000000133e-01 6.450000000000000178e-01 6.500000000000000222e-01 6.550000000000000266e-01 6.600000000000000311e-01 6.650000000000000355e-01 6.700000000000000400e-01 6.750000000000000444e-01 6.800000000000000488e-01 6.850000000000000533e-01 6.899999999999999467e-01 6.949999999999999512e-01 6.999999999999999556e-01 7.049999999999999600e-01 7.099999999999999645e-01 7.149999999999999689e-01 7.199999999999999734e-01 7.249999999999999778e-01 7.299999999999999822e-01 7.349999999999999867e-01 7.399999999999999911e-01 7.449999999999999956e-01 7.500000000000000000e-01 7.550000000000000044e-01 7.600000000000000089e-01 7.650000000000000133e-01 7.700000000000000178e-01 7.750000000000000222e-01 7.800000000000000266e-01 7.850000000000000311e-01 7.900000000000000355e-01 7.950000000000000400e-01 8.000000000000000444e-01 8.050000000000000488e-01 8.100000000000000533e-01 8.149999999999999467e-01 8.199999999999999512e-01 8.249999999999999556e-01 8.299999999999999600e-01 8.349999999999999645e-01 8.399999999999999689e-01 8.449999999999999734e-01 8.499999999999999778e-01 8.549999999999999822e-01 8.599999999999999867e-01 8.649999999999999911e-01 8.699999999999999956e-01 8.750000000000000000e-01 8.800000000000000044e-01 8.850000000000000089e-01 8.900000000000000133e-01 8.950000000000000178e-01 9.000000000000000222e-01 9.050000000000000266e-01 9.100000000000000311e-01 9.150000000000000355e-01 9.200000000000000400e-01 9.250000000000000444e-01 9.300000000000000488e-01 9.350000000000000533e-01 9.399999999999999467e-01 9.449999999999999512e-01 9.499999999999999556e-01 9.549999999999999600e-01 9.599999999999999645e-01 9.649999999999999689e-01 9.699999999999999734e-01 9.749999999999999778e-01 9.799999999999999822e-01 9.849999999999999867e-01 9.899999999999999911e-01 9.949999999999999956e-01 1.000000000000000000e+00 1.004999999999999893e+00 1.010000000000000009e+00 1.014999999999999902e+00 1.020000000000000018e+00 1.024999999999999911e+00 1.030000000000000027e+00 1.034999999999999920e+00 1.040000000000000036e+00 1.044999999999999929e+00 1.050000000000000044e+00 1.054999999999999938e+00 1.060000000000000053e+00 1.064999999999999947e+00 1.070000000000000062e+00 1.074999999999999956e+00 1.080000000000000071e+00 1.084999999999999964e+00 1.090000000000000080e+00 1.094999999999999973e+00 1.100000000000000089e+00 1.104999999999999982e+00 1.110000000000000098e+00 1.114999999999999991e+00 1.120000000000000107e+00 1.125000000000000000e+00 1.129999999999999893e+00 1.135000000000000009e+00 1.139999999999999902e+00 1.145000000000000018e+00 1.149999999999999911e+00 1.155000000000000027e+00 1.159999999999999920e+00 1.165000000000000036e+00 1.169999999999999929e+00 1.175000000000000044e+00 1.179999999999999938e+00 1.185000000000000053e+00 1.189999999999999947e+00 1.195000000000000062e+00 1.199999999999999956e+00 1.205000000000000071e+00 1.209999999999999964e+00 1.215000000000000080e+00 1.219999999999999973e+00 1.225000000000000089e+00 1.229999999999999982e+00 1.235000000000000098e+00 1.239999999999999991e+00 1.245000000000000107e+00 1.250000000000000000e+00 1.254999999999999893e+00 1.260000000000000009e+00 1.264999999999999902e+00 1.270000000000000018e+00 1.274999999999999911e+00 1.280000000000000027e+00 1.284999999999999920e+00 1.290000000000000036e+00 1.294999999999999929e+00 1.300000000000000044e+00 1.304999999999999938e+00 1.310000000000000053e+00 1.314999999999999947e+00 1.320000000000000062e+00 1.324999999999999956e+00 1.330000000000000071e+00 1.334999999999999964e+00 1.340000000000000080e+00 1.344999999999999973e+00 1.350000000000000089e+00 1.354999999999999982e+00 1.360000000000000098e+00 1.364999999999999991e+00 1.370000000000000107e+00 1.375000000000000000e+00 1.379999999999999893e+00 1.385000000000000009e+00 1.389999999999999902e+00 1.395000000000000018e+00 1.399999999999999911e+00 1.405000000000000027e+00 1.409999999999999920e+00 1.415000000000000036e+00 1.419999999999999929e+00 1.425000000000000044e+00 1.429999999999999938e+00 1.435000000000000053e+00 1.439999999999999947e+00 1.445000000000000062e+00 1.449999999999999956e+00 1.455000000000000071e+00 1.459999999999999964e+00 1.465000000000000080e+00 1.469999999999999973e+00 1.475000000000000089e+00 1.479999999999999982e+00 1.485000000000000098e+00 1.489999999999999991e+00 1.495000000000000107e+00 1.500000000000000000e+00 1.504999999999999893e+00 1.510000000000000009e+00 1.514999999999999902e+00 1.520000000000000018e+00 1.524999999999999911e+00 1.530000000000000027e+00 1.534999999999999920e+00 1.540000000000000036e+00 1.544999999999999929e+00 1.550000000000000044e+00 1.554999999999999938e+00 1.560000000000000053e+00 1.564999999999999947e+00 1.570000000000000062e+00 1.574999999999999956e+00 1.580000000000000071e+00 1.584999999999999964e+00 1.590000000000000080e+00 1.594999999999999973e+00 1.600000000000000089e+00 1.604999999999999982e+00 1.610000000000000098e+00 1.614999999999999991e+00 1.620000000000000107e+00 1.625000000000000000e+00 1.629999999999999893e+00 1.635000000000000009e+00 1.639999999999999902e+00 1.645000000000000018e+00 1.649999999999999911e+00 1.655000000000000027e+00 1.659999999999999920e+00 1.665000000000000036e+00 1.669999999999999929e+00 1.675000000000000044e+00 1.679999999999999938e+00 1.685000000000000053e+00 1.689999999999999947e+00 1.695000000000000062e+00 1.699999999999999956e+00 1.705000000000000071e+00 1.709999999999999964e+00 1.715000000000000080e+00 1.719999999999999973e+00 1.725000000000000089e+00
1.856220641827665274e-01 1.822002983759175021e-01 1.762544177364827880e-01 1.800011464941326245e-01 1.686310995166574456e-01 1.780437149396285612e-01 1.598639017903752679e-01 1.781117538687773671e-01 1.664912472024631940e-01 1.817401902070862052e-01 1.718556530834608465e-01 1.781260870464741464e-01 1.797790861743619184e-01 1.747996872184224282e-01 1.756910667836994733e-01 1.813227866521642528e-01 1.732391964768106585e-01 1.805826430825810680e-01 1.768671597454625211e-01 1.636797926929848823e-01 1.743940499916508124e-01 1.769944313901722910e-01 1.859930415211555610e-01 1.645491613385912100e-01 1.625436288167629861e-01 1.662877894773193976e-01 1.673072522315096622e-01 1.647597995853808117e-01 1.598585617633886125e-01 1.628416175821654766e-01 1.744643841008604590e-01 1.599454130981625977e-01 1.712065856382677387e-01 1.759561271279959094e-01 1.784245624356218807e-01 1.761675471621813593e-01 1.727072859610552791e-01 1.802854745840879735e-01 1.720220519550371141e-01 1.713532786089182192e-01 1.868200684773965725e-01 1.688893203387300257e-01 1.662225683665980447e-01 1.669309907806360849e-01 1.740966608378853864e-01 1.761531108822873837e-01 1.817986029721299079e-01 1.818940366586580260e-01 1.751321144356826620e-01 1.880541753079963407e-01 1.776189542291905232e-01 1.812028217044125422e-01 1.681260909810845250e-01 1.722706835758940624e-01 1.684212075912978890e-01 1.778557734098254739e-01 1.722503446652215164e-01 1.752070703294218712e-01 1.808615850195959829e-01 1.711447677812053814e-01 1.718183877560592598e-01 1.645328748754722181e-01 1.711008760264417228e-01 1.735969963354009327e-01 1.723008925831233662e-01 1.733804565781940366e-01 1.650505482206447716e-01 1.798503813323551193e-01 1.737508232359789295e-01 1.767010453983461626e-01 1.693703134960438672e-01 1.670547644199512904e-01 1.726953044172352680e-01 1.722786270159930855e-01 1.665042193483901312e-01 1.708289054498908499e-01 1.607868023575153293e-01 1.588646223560593596e-01 1.623693061400882376e-01 1.606622301265970276e-01 1.761936236003055489e-01 1.747571735444995999e-01 1.725596237524746890e-01 1.554672261550169299e-01 1.588953103825966606e-01 1.627117276038394789e-01 1.620018459346224959e-01 1.780669162091368107e-01 1.673175396284087846e-01 1.646099864832001880e-01 1.675942867912778578e-01 1.667049313108811270e-01 1.631205078410309095e-01 1.604922843849352077e-01 1.730947851052049569e-01 1.616076039578399903e-01 1.601559470449260558e-01 1.699497346377092655e-01 1.679744659313124056e-01 1.589663667416517379e-01 1.633599702910235596e-01 1.677507041684235256e-01 1.626885101518598387e-01 1.707163465602151986e-01 1.601666319761864687e-01 1.590439615028672871e-01 1.631197916120781799e-01 1.669445601400477708e-01 1.514933983661268246e-01 1.511966252052974746e-01 1.579939969444745518e-01 1.580583871945039631e-01 1.651369531712708338e-01 1.646229269858485722e-01 1.644283244815767098e-01 1.672092267924239206e-01 1.663445770155438375e-01 1.678340546778381570e-01 1.677328957225855399e-01 1.714666673204192082e-01 1.681020297509761008e-01 1.709049065039700555e-01 1.601996654424404365e-01 1.616353770419485525e-01 1.753495601148420402e-01 1.702256214950729485e-01 1.769059414559316090e-01 1.658169664088948447e-01 1.735456600279540740e-01 1.650799541304070750e-01 1.614500331190442950e-01 1.653132615555775176e-01 1.755091018316752849e-01 1.821281985623200983e-01 1.826581113563431336e-01 1.863072966847506284e-01 1.784040269765633513e-01 1.870898660645264333e-01 1.784030212067147791e-01 1.729449399782971020e-01 1.712593164917782240e-01 1.797353883931918639e-01 1.718337710388027351e-01 1.664157241013575761e-01 1.691962181478494087e-01 1.640173090034289516e-01 1.674924079408203481e-01 1.537984733151839811e-01 1.644074610173605344e-01 1.582578364010824024e-01 1.643910392713611168e-01 1.685404766522535236e-01 1.572923155255811778e-01 1.607132474648753639e-01 1.651336394637235860e-01 1.562417060176871930e-01 1.592007353150991511e-01 1.521654886629502379e-01 1.597250890236471821e-01 1.621939529223390131e-01 1.549653603002524860e-01 1.595759762190003817e-01 1.623892419328195891e-01 1.674602793593646111e-01 1.743624217274420685e-01 1.582512981852883804e-01 1.672504632347124043e-01 1.609575938001249762e-01 1.638698862215157148e-01 1.607657100150403362e-01 1.562426723719391730e-01 1.600552912416650930e-01 1.656910116836285141e-01 1.667773550351096812e-01 1.583136600649490411e-01 1.459039856266552138e-01 1.476984290063512728e-01 1.521387660245320517e-01 1.485131212877077445e-01 1.632778025283948553e-01 1.626543698787179804e-01 1.578640399188412091e-01 1.686656154573945021e-01 1.630355213617999399e-01 1.664494992104464388e-01 1.612075765473713340e-01 1.591847771947944301e-01 1.607683467653664156e-01 1.533029860685367896e-01 1.664758935494265457e-01 1.673731736640704237e-01 1.634902798729954143e-01 1.663424393333948759e-01 1.641195112538759993e-01 1.533251196919136472e-01 1.643669769495884059e-01 1.704316563029820430e-01 1.762280525927228114e-01 1.723613010148208891e-01 1.657358518778360157e-01 1.674055632778701785e-01 1.632436538621267474e-01 1.679144203654324430e-01 1.723502930043679937e-01 1.654716264847646001e-01 1.530030991333262425e-01 1.514235948411482846e-01 1.571109417272548159e-01 1.554160686052852014e-01 1.646277952920022492e-01 1.639831939095267588e-01 1.603008991133409999e-01 1.622100424551944919e-01 1.630925702862203730e-01 1.592979014431245843e-01 1.555960454956870909e-01 1.560741770943720186e-01 1.460774357478597241e-01 1.634250220519289087e-01 1.670368159736974056e-01 1.536240054727487370e-01 1.624346918905869019e-01 1.617932151253390904e-01 1.573839578281334139e-01 1.552579610906704155e-01 1.433647149355961326e-01 1.592828090984721445e-01 1.592686010575948830e-01 1.597727782376174854e-01 1.567333116906511614e-01 1.552765605775366653e-01 1.557842196656112066e-01 1.556806906225701170e-01 1.590539532624842545e-01 1.573644552457240109e-01 1.557705496826153058e-01 1.633203054218456962e-01 1.564733639078579597e-01 1.443754517741406285e-01 1.490998363850843389e-01 1.584422276761234261e-01 1.528666480604801703e-01 1.545488287218482193e-01 1.554321297584564388e-01 1.439985333241751153e-01 1.497428906831481665e-01 1.562022059522695794e-01 1.549382318085907040e-01 1.524623265643724745e-01 1.557962111819720108e-01 1.428411828321402566e-01 1.495194839044185486e-01 1.439036592234299028e-01 1.502345945246818248e-01 1.583402784517209672e-01 1.528820086235113396e-01 1.424411290078625159e-01 1.578366935295491269e-01 1.475404902801208118e-01 1.497911656489051557e-01 1.532276187239381415e-01 1.541079996193603363e-01 1.616680292449403644e-01 1.568700272334225265e-01 1.542540843064189593e-01 1.549733149997813142e-01 1.629462347136564349e-01 1.573905955441489979e-01 1.551238666185326409e-01 1.590074811307012337e-01 1.543658857187711619e-01 1.552823379229657519e-01 1.537339564471549014e-01 1.553181145176396882e-01 1.465181795925225849e-01 1.492322956908991027e-01 1.508278366210661359e-01 1.496139760993039636e-01 1.559332587161722794e-01 1.599272881884814257e-01 1.533383005914744079e-01 1.471970371138024980e-01 1.489648508089828072e-01 1.513802997322352406e-01 1.462525810469825494e-01 1.503608398927444856e-01 1.466457684199244105e-01 1.407349243179973897e-01 1.480973369904255432e-01 1.526595158996724155e-01 1.468946224684381241e-01 1.407334068051946663e-01 1.482233972567847669e-01 1.464223012103205712e-01 1.451854594295308165e-01 1.486383955972350734e-01 1.514879513640714492e-01 1.545732871031032796e-01 1.630522594720882901e-01 1.545907290155166536e-01 1.561990589148175845e-01 1.640940529988050012e-01 1.523151126748731043e-01 1.584245764039466098e-01 1.540589041098203438e-01 1.494722458594950898e-01 1.545326408347105218e-01 1.484878809361457608e-01 1.575767770803605528e-01 1.461816911110310757e-01 1.502060380470963963e-01 1.531796533631932800e-01 1.534427073065533498e-01 1.512356234739593575e-01 1.390937250198605868e-01 1.518416072660497274e-01 1.486629746770260219e-01 1.552851864131918613e-01 1.512060817144190994e-01 1.440952964798490887e-01 1.351215678107632323e-01 1.466568109200434844e-01 1.556866275366066421e-01 1.462302117469758134e-01 1.496259267836037854e-01 1.620397308766353406e-01 1.585256600800918347e-01 1.552299371536053352e-01 1.514052221327630843e-01 1.552003286757757394e-01 1.589093838308227868e-01 1.541818922119629620e-01 1.520021994925030429e-01 1.553203901435246392e-01 1.477905034507009108e-01 1.545181412715730951e-01 1.571249296623035141e-01 1.521390612837762724e-01 1.455195689242289314e-01 1.486635184741680049e-01 1.532810660244708634e-01 1.473034076801582881e-01 1.548359633131123070e-01 1.514862240435870810e-01 1.541559219800723024e-01 1.634215581194388145e-01
