# Supplementary material for: Functional protein dynamics in a crystal
Source: Nat Commun. 2024 Apr 15;15:3244. doi: 10.1038/s41467-024-47473-4 (PMC11018856; doi:10.1038/s41467-024-47473-4)
Supplement: Supplementary file 11 — Source Data [file 41467_2024_47473_MOESM11_ESM.zip › fig_data/Fig1/b/C36m_prod2.txt]

1.422774831558021091e+00 1.466531596145714156e+00 1.476337390508646541e+00 1.485411759781710694e+00 1.500995291435863521e+00 1.496916099126758493e+00 1.526505062118830969e+00 1.517637124529514603e+00 1.516120651521349227e+00 1.516715405314341902e+00 1.524099510808412994e+00 1.536704786350256535e+00 1.568243296502566553e+00 1.564654513713133577e+00 1.565049651362577787e+00 1.550984477333255063e+00 1.574047960290741566e+00 1.582591380871022357e+00 1.572551827001524405e+00 1.592756547540449485e+00 1.586233469418214304e+00 1.589618725882480987e+00 1.592185884630410220e+00 1.596662831761576973e+00 1.593981528041625406e+00 1.608076219783607153e+00 1.614408862331960570e+00 1.607869683518097670e+00 1.601558850129218614e+00 1.582951968694924050e+00 1.591707667408270410e+00 1.583666660964253570e+00 1.582017204411525491e+00 1.594120169284724664e+00 1.599472834338327099e+00 1.594349344272012470e+00 1.601901560567425831e+00 1.611816196624079600e+00 1.611577781907877149e+00 1.613483821047503985e+00 1.611295300612292758e+00 1.610478062880841499e+00 1.597494027712323517e+00 1.607891156346470618e+00 1.601977469329340265e+00 1.610965530091763798e+00 1.623828274858164500e+00 1.616122119047822991e+00 1.619417246271763977e+00 1.624384509182008607e+00 1.630597092279708615e+00 1.630874841361302563e+00 1.637406150575818176e+00 1.637219894734623038e+00 1.628717804442384232e+00 1.648788200506585477e+00 1.647448967124556463e+00 1.631646271869961584e+00 1.635971050265261351e+00 1.656823297991354638e+00 1.638485282949284638e+00 1.645954649550280813e+00 1.652602061985425586e+00 1.631891376477298206e+00 1.628773608805494710e+00 1.649235430088715537e+00 1.648477707600358722e+00 1.648820844984726364e+00 1.650438964408386111e+00 1.655824885615851505e+00 1.642718124233573329e+00 1.640526868042017972e+00 1.667299427612767282e+00 1.655916664045534281e+00 1.649751951788479998e+00 1.657301559313962391e+00 1.656923141717864700e+00 1.666407616438439820e+00 1.662350472915115507e+00 1.662184218738640640e+00 1.666031355720143381e+00 1.668139106602947397e+00 1.665045347440422985e+00 1.690574579319781279e+00 1.684485543114355721e+00 1.692974509358057489e+00 1.687878529102238678e+00 1.693404031268588295e+00 1.685868849604246655e+00 1.657130562485544356e+00 1.707173817753652179e+00 1.697622838033844950e+00 1.680886754403081218e+00 1.678510988015427641e+00 1.685446544899281696e+00 1.675737094966673446e+00 1.695355351264147270e+00 1.689490150741494334e+00 1.685282997569781172e+00 1.699012620571710208e+00 1.693900865943061218e+00 1.689538033494281999e+00 1.686201731237106038e+00 1.691606308264988812e+00 1.674025286039540150e+00 1.680430503124538566e+00 1.702995668875383117e+00 1.695429291183981446e+00 1.695492904392290390e+00 1.709417376810609346e+00 1.710002623872961314e+00 1.708942883317222217e+00 1.711607469745650034e+00 1.731474770128733187e+00 1.714114923188928330e+00 1.724645495316645905e+00 1.723474401200986827e+00 1.721567344826202328e+00 1.703487373541103578e+00 1.718224760022340369e+00 1.731330828470558414e+00 1.717439196831884507e+00 1.724331669717853233e+00 1.717637456469760515e+00 1.719001601981021032e+00 1.717561147394534249e+00 1.720114284033861018e+00 1.721354932014888428e+00 1.710394699223456660e+00 1.721264452117331922e+00 1.724019622325890344e+00 1.715658290591218549e+00 1.705591138183741418e+00 1.712514911513453475e+00 1.703910028602550364e+00 1.703878147845546476e+00 1.713571689171017765e+00 1.701958223287542760e+00 1.710720098338863293e+00 1.713396184381359655e+00 1.699833632522047777e+00 1.714588371551901913e+00 1.707979287841756122e+00 1.702749858045497167e+00 1.702504857051627685e+00 1.706107875734572010e+00 1.702418191613973564e+00 1.723608693445955353e+00 1.714773403392581663e+00 1.712252893072222282e+00 1.723294800221748746e+00 1.731826110385851880e+00 1.728076668827553952e+00 1.733248222133940475e+00 1.724731814504372407e+00 1.717475816789547416e+00 1.728662790546262373e+00 1.724198625166002863e+00 1.751186916001994387e+00 1.736828689836032558e+00 1.753670881079179900e+00 1.756234773255208603e+00 1.739628347037861955e+00 1.746620894507911137e+00 1.730992196494983482e+00 1.746073522915362775e+00 1.743235298609482342e+00 1.744735513116926429e+00 1.761777758572233843e+00 1.747338505026666100e+00 1.749583958829843189e+00 1.740339930498024268e+00 1.737018434376695453e+00 1.732695578863139296e+00 1.739599634821327401e+00 1.729657099085652128e+00 1.738355973826416712e+00 1.739115265106452757e+00 1.738931319845899548e+00 1.747862742278428749e+00 1.763798639813113356e+00 1.756414176930991555e+00 1.750871378086506613e+00 1.757850497689630087e+00 1.742064607623565742e+00 1.751482907085460283e+00 1.748793518324630369e+00 1.765398464276587420e+00 1.776307841327895654e+00 1.777822265760545584e+00 1.779792230774045025e+00 1.750861958488316272e+00 1.774387488767290799e+00 1.765116962814634372e+00 1.765480620787628796e+00 1.763288332575453810e+00 1.762600113346926900e+00 1.755312931549116273e+00 1.771505003870375239e+00 1.755267868764979866e+00 1.760557302182156780e+00 1.756650568839505766e+00 1.776278901767993634e+00 1.775089173886656102e+00 1.779089726459853749e+00 1.777162479318236343e+00 1.788540604640556309e+00 1.778118327586496683e+00 1.778128717795621094e+00
0.000000000000000000e+00 5.000000000000000278e-02 1.000000000000000056e-01 1.499999999999999944e-01 2.000000000000000111e-01 2.500000000000000000e-01 2.999999999999999889e-01 3.499999999999999778e-01 4.000000000000000222e-01 4.500000000000000111e-01 5.000000000000000000e-01 5.500000000000000444e-01 5.999999999999999778e-01 6.500000000000000222e-01 6.999999999999999556e-01 7.500000000000000000e-01 8.000000000000000444e-01 8.499999999999999778e-01 9.000000000000000222e-01 9.499999999999999556e-01 1.000000000000000000e+00 1.050000000000000044e+00 1.100000000000000089e+00 1.149999999999999911e+00 1.199999999999999956e+00 1.250000000000000000e+00 1.300000000000000044e+00 1.350000000000000089e+00 1.399999999999999911e+00 1.449999999999999956e+00 1.500000000000000000e+00 1.550000000000000044e+00 1.600000000000000089e+00 1.649999999999999911e+00 1.699999999999999956e+00 1.750000000000000000e+00 1.800000000000000044e+00 1.850000000000000089e+00 1.899999999999999911e+00 1.949999999999999956e+00 2.000000000000000000e+00 2.049999999999999822e+00 2.100000000000000089e+00 2.149999999999999911e+00 2.200000000000000178e+00 2.250000000000000000e+00 2.299999999999999822e+00 2.350000000000000089e+00 2.399999999999999911e+00 2.450000000000000178e+00 2.500000000000000000e+00 2.549999999999999822e+00 2.600000000000000089e+00 2.649999999999999911e+00 2.700000000000000178e+00 2.750000000000000000e+00 2.799999999999999822e+00 2.850000000000000089e+00 2.899999999999999911e+00 2.950000000000000178e+00 3.000000000000000000e+00 3.049999999999999822e+00 3.100000000000000089e+00 3.149999999999999911e+00 3.200000000000000178e+00 3.250000000000000000e+00 3.299999999999999822e+00 3.350000000000000089e+00 3.399999999999999911e+00 3.450000000000000178e+00 3.500000000000000000e+00 3.549999999999999822e+00 3.600000000000000089e+00 3.649999999999999911e+00 3.700000000000000178e+00 3.750000000000000000e+00 3.799999999999999822e+00 3.850000000000000089e+00 3.899999999999999911e+00 3.950000000000000178e+00 4.000000000000000000e+00 4.049999999999999822e+00 4.099999999999999645e+00 4.150000000000000355e+00 4.200000000000000178e+00 4.250000000000000000e+00 4.299999999999999822e+00 4.349999999999999645e+00 4.400000000000000355e+00 4.450000000000000178e+00 4.500000000000000000e+00 4.549999999999999822e+00 4.599999999999999645e+00 4.650000000000000355e+00 4.700000000000000178e+00 4.750000000000000000e+00 4.799999999999999822e+00 4.849999999999999645e+00 4.900000000000000355e+00 4.950000000000000178e+00 5.000000000000000000e+00 5.049999999999999822e+00 5.099999999999999645e+00 5.150000000000000355e+00 5.200000000000000178e+00 5.250000000000000000e+00 5.299999999999999822e+00 5.349999999999999645e+00 5.400000000000000355e+00 5.450000000000000178e+00 5.500000000000000000e+00 5.549999999999999822e+00 5.599999999999999645e+00 5.650000000000000355e+00 5.700000000000000178e+00 5.750000000000000000e+00 5.799999999999999822e+00 5.849999999999999645e+00 5.900000000000000355e+00 5.950000000000000178e+00 6.000000000000000000e+00 6.049999999999999822e+00 6.099999999999999645e+00 6.150000000000000355e+00 6.200000000000000178e+00 6.250000000000000000e+00 6.299999999999999822e+00 6.349999999999999645e+00 6.400000000000000355e+00 6.450000000000000178e+00 6.500000000000000000e+00 6.549999999999999822e+00 6.599999999999999645e+00 6.650000000000000355e+00 6.700000000000000178e+00 6.750000000000000000e+00 6.799999999999999822e+00 6.849999999999999645e+00 6.900000000000000355e+00 6.950000000000000178e+00 7.000000000000000000e+00 7.049999999999999822e+00 7.099999999999999645e+00 7.150000000000000355e+00 7.200000000000000178e+00 7.250000000000000000e+00 7.299999999999999822e+00 7.349999999999999645e+00 7.400000000000000355e+00 7.450000000000000178e+00 7.500000000000000000e+00 7.549999999999999822e+00 7.599999999999999645e+00 7.650000000000000355e+00 7.700000000000000178e+00 7.750000000000000000e+00 7.799999999999999822e+00 7.849999999999999645e+00 7.900000000000000355e+00 7.950000000000000178e+00 8.000000000000000000e+00 8.050000000000000711e+00 8.099999999999999645e+00 8.150000000000000355e+00 8.199999999999999289e+00 8.250000000000000000e+00 8.300000000000000711e+00 8.349999999999999645e+00 8.400000000000000355e+00 8.449999999999999289e+00 8.500000000000000000e+00 8.550000000000000711e+00 8.599999999999999645e+00 8.650000000000000355e+00 8.699999999999999289e+00 8.750000000000000000e+00 8.800000000000000711e+00 8.849999999999999645e+00 8.900000000000000355e+00 8.949999999999999289e+00 9.000000000000000000e+00 9.050000000000000711e+00 9.099999999999999645e+00 9.150000000000000355e+00 9.199999999999999289e+00 9.250000000000000000e+00 9.300000000000000711e+00 9.349999999999999645e+00 9.400000000000000355e+00 9.449999999999999289e+00 9.500000000000000000e+00 9.550000000000000711e+00 9.599999999999999645e+00 9.650000000000000355e+00 9.699999999999999289e+00 9.750000000000000000e+00 9.800000000000000711e+00 9.849999999999999645e+00 9.900000000000000355e+00 9.949999999999999289e+00 1.000000000000000000e+01 1.005000000000000071e+01 1.009999999999999964e+01 1.015000000000000036e+01 1.019999999999999929e+01 1.025000000000000000e+01 1.030000000000000071e+01 1.034999999999999964e+01 1.040000000000000036e+01
1.115767890425860553e-01 1.445099011190681959e-01 1.374922572611896876e-01 1.488118596969386365e-01 1.581814524551597156e-01 1.581423057045396874e-01 1.465592144549765219e-01 1.340541659077992276e-01 1.399233220040324299e-01 1.411769998397878756e-01 1.408247003210877368e-01 1.444988909563764135e-01 1.609891165381258649e-01 1.549793369348288208e-01 1.532014666007202597e-01 1.380589137086878915e-01 1.603913401672811823e-01 1.583312946986614456e-01 1.600061569814567874e-01 1.545521130780183328e-01 1.540651306430540768e-01 1.480305865701450896e-01 1.493977824952388567e-01 1.712183895406278189e-01 1.552384539388944051e-01 1.743006186364355892e-01 1.600070323950885665e-01 1.637626628297239595e-01 1.569888427873681325e-01 1.625728674826202591e-01 1.599534458190289832e-01 1.679950397765850034e-01 1.631606218947898035e-01 1.525307874790666485e-01 1.614357338261466768e-01 1.726254472348246194e-01 1.609036357425124020e-01 1.453079172350645043e-01 1.756918684605470182e-01 1.587655547330687478e-01 1.677912199204047994e-01 1.661329242841476650e-01 1.637007857882964712e-01 1.750144341135276005e-01 1.576548161136894777e-01 1.782622034056373095e-01 1.786387848709224679e-01 1.716088378971035999e-01 1.743274478886832901e-01 1.718934398205724245e-01 1.788213690473268169e-01 1.776929096058228186e-01 1.868555584753662235e-01 1.982860209129754525e-01 2.064715536428466669e-01 2.172748323763112610e-01 2.079166511879353141e-01 2.237183476133514370e-01 2.328936887157062596e-01 2.408155719190117894e-01 2.241286230566910675e-01 2.292197580717688088e-01 2.424365845197987424e-01 2.424351630870227314e-01 2.418918487701652575e-01 2.285353181964238367e-01 2.367172897823444366e-01 2.503894265981393974e-01 2.435796505582033811e-01 2.357081853505633151e-01 2.280225552889963425e-01 2.171309650575341810e-01 2.253184810164970964e-01 2.344150736891939535e-01 2.383550312656186609e-01 2.443203132315204251e-01 2.254794525867539756e-01 2.254111246950347980e-01 2.394905726120779843e-01 2.416341166365262028e-01 2.464271468999533754e-01 2.425761691310106272e-01 2.292730509344134138e-01 2.566911971715811758e-01 2.405099128817987653e-01 2.340855478006955148e-01 2.470660718799312927e-01 2.630438471206214546e-01 2.569236801884743904e-01 2.386530648578253089e-01 2.575694611241458043e-01 2.407177052109709114e-01 2.566778278327323526e-01 2.200598323339689188e-01 2.390369381485112077e-01 2.558420565442550698e-01 2.477189777984695196e-01 2.542786633459582779e-01 2.589578333027517387e-01 2.474159025899458075e-01 2.395346880842905701e-01 2.483436882866254802e-01 2.576490715279318722e-01 2.380117304690137769e-01 2.451732186978033134e-01 2.329229167052356553e-01 2.463902228755303625e-01 2.349009873503155876e-01 2.491948772189056527e-01 2.406850326547116115e-01 2.517839379091968977e-01 2.538396384962282593e-01 2.470164207414975444e-01 2.476849600904029169e-01 2.528858150064856591e-01 2.569199926648655374e-01 2.702215333947159959e-01 2.700693755095487369e-01 2.586969690000192057e-01 2.596561628173051361e-01 2.828930882871840691e-01 2.690057608792199018e-01 2.676823229152014982e-01 2.321324247403929730e-01 2.524872053725770726e-01 2.484774764807090308e-01 2.573428260452245153e-01 2.619270820987527615e-01 2.385280556548158848e-01 2.560910972060807533e-01 2.538443150088835476e-01 2.503531707730348166e-01 2.562014988127664372e-01 2.394503144093948765e-01 2.615946165053207317e-01 2.596067378371377798e-01 2.673252814462194760e-01 2.414850647185253774e-01 2.575503543297320008e-01 2.612280242824023269e-01 2.458475053134609178e-01 2.455300040940954776e-01 2.482386098204323321e-01 2.559139782808389496e-01 2.606091178897947391e-01 2.569794599082505515e-01 2.542835881016061728e-01 2.702228537984156520e-01 2.721308810277854318e-01 2.593644800276072027e-01 2.673970639240436653e-01 2.674249141923847883e-01 2.581104173946822677e-01 2.549531906226532030e-01 2.503387816404167854e-01 2.529558876791319633e-01 2.491995267690683691e-01 2.535431281577056883e-01 2.409870573235476654e-01 2.303302070579460181e-01 2.402044302420003608e-01 2.367196599909026644e-01 2.252253780361578306e-01 2.372717421291493378e-01 2.225141696107869604e-01 2.396094140924567573e-01 2.556086849900499613e-01 2.407065394567095562e-01 2.568110653517911568e-01 2.521612985998878398e-01 2.522125031322835498e-01 2.420551078153855840e-01 2.332197234927076146e-01 2.163069842337645987e-01 2.494547468231467502e-01 2.305045635804267301e-01 2.499210970078038774e-01 2.491025361730344334e-01 2.687043200858499348e-01 2.558812211830495120e-01 2.737589507166875991e-01 2.499382143698217207e-01 2.488753222893630990e-01 2.780397067562480062e-01 2.656157917769251253e-01 2.809061485505303657e-01 2.733965894531012464e-01 2.665032867322529864e-01 2.534995313550842400e-01 2.416441561736635268e-01 2.479061722846834515e-01 2.619815387625414327e-01 2.710999430601567783e-01 2.870986329479158217e-01 2.576557756754843664e-01 2.731150814050352649e-01 2.411037022651838779e-01 2.303950405711221172e-01 2.540316177764549987e-01 2.500633176245831701e-01 2.615046522377657556e-01 2.501144030336246993e-01 2.541144355333610494e-01 2.446888105644648426e-01 2.405771872905708431e-01 2.413131642207336225e-01 2.564556219044516472e-01 2.525083052755657254e-01 2.540453940636714369e-01
