# Supplementary material for: Functional protein dynamics in a crystal
Source: Nat Commun. 2024 Apr 15;15:3244. doi: 10.1038/s41467-024-47473-4 (PMC11018856; doi:10.1038/s41467-024-47473-4)
Supplement: Supplementary file 11 — Source Data [file 41467_2024_47473_MOESM11_ESM.zip › fig_data/Fig1/b/C36m_prod3.txt]

1.433576259742382231e+00 1.461363867447812437e+00 1.488392173567818499e+00 1.487224933507909075e+00 1.516041779079482676e+00 1.504046230736959533e+00 1.504437810240037088e+00 1.517658894909081013e+00 1.545670664130026184e+00 1.541940736007885171e+00 1.553883273231550843e+00 1.550711251520234812e+00 1.552676091558976568e+00 1.563157442718764667e+00 1.575267349000097017e+00 1.586954276140124964e+00 1.567131331557049867e+00 1.576133719945998379e+00 1.591579149847522023e+00 1.566101513250923727e+00 1.588698123389554295e+00 1.576175575591699740e+00 1.578564692700262562e+00 1.594550486501351783e+00 1.590408281305399463e+00 1.599596462206699821e+00 1.591852871980800721e+00 1.606040626539342764e+00 1.596001878290475018e+00 1.600792034306097733e+00 1.600219895159831429e+00 1.608221234256960619e+00 1.599524248888178013e+00 1.609971690779828490e+00 1.626217280077402405e+00 1.625348872581453108e+00 1.627691339901549350e+00 1.628874179215892060e+00 1.641758150543651373e+00 1.638905635210082146e+00 1.632925787782532501e+00 1.629882630394334120e+00 1.636496743623642613e+00 1.646437345346667636e+00 1.651862711300309483e+00 1.645687045986156338e+00 1.636867553996554259e+00 1.639253799612707452e+00 1.642431270653617048e+00 1.645986763974150779e+00 1.655549667294192506e+00 1.659744428139925398e+00 1.648073232847795833e+00 1.667176167160728806e+00 1.663183991391582683e+00 1.666247551346763611e+00 1.669373095948138097e+00 1.649962066727322263e+00 1.660410858919142196e+00 1.663232415080945437e+00 1.663501220872539932e+00 1.673267022582374475e+00 1.688855149020775714e+00 1.693984457791807063e+00 1.677248037358790578e+00 1.680916648740989450e+00 1.673002093043922889e+00 1.690517330715510802e+00 1.702282924699238364e+00 1.699129739352114976e+00 1.699166797615347724e+00 1.717064300878866856e+00 1.715386544010195413e+00 1.708538112620148208e+00 1.715010304077934755e+00 1.710919189286428832e+00 1.723761925614525570e+00 1.717949155440669839e+00 1.723573591300620045e+00 1.742275260993290553e+00 1.736474411231121007e+00 1.727648911081818728e+00 1.736982006744856033e+00 1.735693208445892255e+00 1.728737016189577425e+00 1.735724659435916584e+00 1.735978319445258933e+00 1.752662672790907594e+00 1.755505605080743159e+00 1.756205656474904675e+00 1.744118287143486157e+00 1.744394103437069576e+00 1.762360560805479981e+00 1.765413921130472907e+00 1.769888897929597027e+00 1.781134431118447159e+00 1.785126599179729379e+00 1.788757805817448698e+00 1.776935888294142174e+00 1.786613139823382879e+00 1.770183390728100381e+00 1.804437911565450747e+00 1.816330443216087609e+00 1.802510747702010363e+00 1.802657183322552870e+00 1.795259453744389999e+00 1.795190071533216969e+00 1.808434954095046621e+00 1.799173172289703304e+00 1.786107984083693312e+00 1.805572606679705983e+00 1.798805633355191169e+00 1.806154126565001627e+00 1.807454550941495652e+00 1.807181114453940696e+00 1.809207724028380815e+00 1.792583387269829354e+00 1.807887710052737296e+00 1.813206621584686706e+00 1.803973576695092174e+00 1.801190880754174550e+00 1.811256772096150991e+00 1.807974547459793913e+00 1.788783396681280280e+00 1.808816589538134956e+00 1.818796992112899691e+00 1.802244365322712705e+00 1.814442143069472380e+00 1.812452208128864317e+00 1.816180679289962629e+00 1.812298921177014410e+00 1.816838235755189546e+00 1.807279377550240707e+00 1.803230947269617079e+00 1.813411190922560534e+00 1.801852801738165422e+00 1.818799295725865184e+00 1.823232146896443862e+00 1.797477698473444852e+00 1.823743341832209319e+00 1.818230596780904040e+00 1.823245752058428204e+00 1.822821343679754458e+00 1.820816980015459663e+00 1.815092566930236684e+00 1.803127148538222091e+00 1.816769729048154369e+00 1.802063781806879428e+00 1.810635472542556412e+00 1.821033537609899167e+00 1.809790992832380319e+00 1.821115651137441116e+00 1.817338674501778550e+00 1.820627567912845191e+00 1.823565787458189202e+00 1.814701607120716709e+00 1.812085634812297563e+00 1.811182505165252143e+00 1.810808886435063325e+00 1.814044489390316039e+00 1.808606084209831710e+00 1.813400808950499155e+00 1.819384197114177981e+00 1.822475424623592133e+00 1.827189284683179427e+00 1.832337921655681434e+00 1.824237596543810014e+00 1.831042606373292969e+00 1.824134931252445302e+00 1.819856955295505285e+00 1.824761487146271843e+00 1.834393251237313782e+00 1.815699731455180155e+00 1.822716166097168466e+00 1.833073573182431026e+00 1.809825098128801768e+00 1.820443955904836653e+00 1.820731185430433996e+00 1.836702223753456709e+00 1.830136122063299897e+00 1.833541080387268485e+00 1.810876517665842123e+00 1.827711119403879314e+00 1.834049611562527549e+00 1.834204741107532621e+00 1.832863372620380016e+00 1.835447914412234205e+00 1.841935961467367155e+00 1.845545686539165731e+00 1.836140268464308001e+00 1.829400509435245237e+00 1.838146107112487382e+00 1.836931586879124501e+00 1.829265184191805726e+00 1.840134382077063258e+00 1.833677177033561367e+00 1.825094222963831170e+00 1.827897165336268559e+00 1.827692151031093282e+00 1.842566467763567140e+00 1.850876124332463180e+00 1.829609655652579381e+00 1.852043705943906104e+00 1.842671167802519605e+00 1.847818710717922697e+00 1.836245158249931508e+00 1.841243716178378786e+00 1.836309541477212148e+00 1.842619262209448161e+00 1.835310397297066798e+00
0.000000000000000000e+00 5.000000000000000278e-02 1.000000000000000056e-01 1.499999999999999944e-01 2.000000000000000111e-01 2.500000000000000000e-01 2.999999999999999889e-01 3.499999999999999778e-01 4.000000000000000222e-01 4.500000000000000111e-01 5.000000000000000000e-01 5.500000000000000444e-01 5.999999999999999778e-01 6.500000000000000222e-01 6.999999999999999556e-01 7.500000000000000000e-01 8.000000000000000444e-01 8.499999999999999778e-01 9.000000000000000222e-01 9.499999999999999556e-01 1.000000000000000000e+00 1.050000000000000044e+00 1.100000000000000089e+00 1.149999999999999911e+00 1.199999999999999956e+00 1.250000000000000000e+00 1.300000000000000044e+00 1.350000000000000089e+00 1.399999999999999911e+00 1.449999999999999956e+00 1.500000000000000000e+00 1.550000000000000044e+00 1.600000000000000089e+00 1.649999999999999911e+00 1.699999999999999956e+00 1.750000000000000000e+00 1.800000000000000044e+00 1.850000000000000089e+00 1.899999999999999911e+00 1.949999999999999956e+00 2.000000000000000000e+00 2.049999999999999822e+00 2.100000000000000089e+00 2.149999999999999911e+00 2.200000000000000178e+00 2.250000000000000000e+00 2.299999999999999822e+00 2.350000000000000089e+00 2.399999999999999911e+00 2.450000000000000178e+00 2.500000000000000000e+00 2.549999999999999822e+00 2.600000000000000089e+00 2.649999999999999911e+00 2.700000000000000178e+00 2.750000000000000000e+00 2.799999999999999822e+00 2.850000000000000089e+00 2.899999999999999911e+00 2.950000000000000178e+00 3.000000000000000000e+00 3.049999999999999822e+00 3.100000000000000089e+00 3.149999999999999911e+00 3.200000000000000178e+00 3.250000000000000000e+00 3.299999999999999822e+00 3.350000000000000089e+00 3.399999999999999911e+00 3.450000000000000178e+00 3.500000000000000000e+00 3.549999999999999822e+00 3.600000000000000089e+00 3.649999999999999911e+00 3.700000000000000178e+00 3.750000000000000000e+00 3.799999999999999822e+00 3.850000000000000089e+00 3.899999999999999911e+00 3.950000000000000178e+00 4.000000000000000000e+00 4.049999999999999822e+00 4.099999999999999645e+00 4.150000000000000355e+00 4.200000000000000178e+00 4.250000000000000000e+00 4.299999999999999822e+00 4.349999999999999645e+00 4.400000000000000355e+00 4.450000000000000178e+00 4.500000000000000000e+00 4.549999999999999822e+00 4.599999999999999645e+00 4.650000000000000355e+00 4.700000000000000178e+00 4.750000000000000000e+00 4.799999999999999822e+00 4.849999999999999645e+00 4.900000000000000355e+00 4.950000000000000178e+00 5.000000000000000000e+00 5.049999999999999822e+00 5.099999999999999645e+00 5.150000000000000355e+00 5.200000000000000178e+00 5.250000000000000000e+00 5.299999999999999822e+00 5.349999999999999645e+00 5.400000000000000355e+00 5.450000000000000178e+00 5.500000000000000000e+00 5.549999999999999822e+00 5.599999999999999645e+00 5.650000000000000355e+00 5.700000000000000178e+00 5.750000000000000000e+00 5.799999999999999822e+00 5.849999999999999645e+00 5.900000000000000355e+00 5.950000000000000178e+00 6.000000000000000000e+00 6.049999999999999822e+00 6.099999999999999645e+00 6.150000000000000355e+00 6.200000000000000178e+00 6.250000000000000000e+00 6.299999999999999822e+00 6.349999999999999645e+00 6.400000000000000355e+00 6.450000000000000178e+00 6.500000000000000000e+00 6.549999999999999822e+00 6.599999999999999645e+00 6.650000000000000355e+00 6.700000000000000178e+00 6.750000000000000000e+00 6.799999999999999822e+00 6.849999999999999645e+00 6.900000000000000355e+00 6.950000000000000178e+00 7.000000000000000000e+00 7.049999999999999822e+00 7.099999999999999645e+00 7.150000000000000355e+00 7.200000000000000178e+00 7.250000000000000000e+00 7.299999999999999822e+00 7.349999999999999645e+00 7.400000000000000355e+00 7.450000000000000178e+00 7.500000000000000000e+00 7.549999999999999822e+00 7.599999999999999645e+00 7.650000000000000355e+00 7.700000000000000178e+00 7.750000000000000000e+00 7.799999999999999822e+00 7.849999999999999645e+00 7.900000000000000355e+00 7.950000000000000178e+00 8.000000000000000000e+00 8.050000000000000711e+00 8.099999999999999645e+00 8.150000000000000355e+00 8.199999999999999289e+00 8.250000000000000000e+00 8.300000000000000711e+00 8.349999999999999645e+00 8.400000000000000355e+00 8.449999999999999289e+00 8.500000000000000000e+00 8.550000000000000711e+00 8.599999999999999645e+00 8.650000000000000355e+00 8.699999999999999289e+00 8.750000000000000000e+00 8.800000000000000711e+00 8.849999999999999645e+00 8.900000000000000355e+00 8.949999999999999289e+00 9.000000000000000000e+00 9.050000000000000711e+00 9.099999999999999645e+00 9.150000000000000355e+00 9.199999999999999289e+00 9.250000000000000000e+00 9.300000000000000711e+00 9.349999999999999645e+00 9.400000000000000355e+00 9.449999999999999289e+00 9.500000000000000000e+00 9.550000000000000711e+00 9.599999999999999645e+00 9.650000000000000355e+00 9.699999999999999289e+00 9.750000000000000000e+00 9.800000000000000711e+00 9.849999999999999645e+00 9.900000000000000355e+00 9.949999999999999289e+00 1.000000000000000000e+01 1.005000000000000071e+01 1.009999999999999964e+01 1.015000000000000036e+01 1.019999999999999929e+01 1.025000000000000000e+01 1.030000000000000071e+01 1.034999999999999964e+01 1.040000000000000036e+01 1.044999999999999929e+01
1.098897379542795871e-01 1.093865952922640356e-01 1.239746874926291598e-01 1.303289346114069602e-01 1.323457725097378634e-01 1.526772732762625429e-01 1.439389329107020610e-01 1.473408780370731030e-01 1.393472632630642638e-01 1.552280294686924078e-01 1.573818785174139756e-01 1.610758044766102126e-01 1.594377802758384088e-01 1.574037950361255045e-01 1.700171270020781056e-01 1.773463802163373626e-01 1.666775838215941163e-01 1.807165287262599007e-01 1.800297793900779708e-01 1.663782441084396546e-01 1.632432977884419878e-01 1.648932855686236210e-01 1.698483699177205652e-01 1.698677867120899909e-01 1.565233180900524046e-01 1.654258052968933801e-01 1.561319332298883866e-01 1.669405589830840475e-01 1.602207206958453645e-01 1.591396563189576840e-01 1.560693626702320536e-01 1.573884747919661875e-01 1.685729994260166675e-01 1.731803665054798547e-01 1.782113417565143465e-01 1.806919602185165508e-01 1.780655977644397814e-01 1.758436075372664109e-01 1.763752649951235152e-01 1.643224718742666568e-01 1.759736040326869699e-01 1.708113498906123073e-01 1.785229584576474848e-01 1.637029133066277842e-01 1.685388633345555331e-01 1.674195867273904348e-01 1.587725614718331069e-01 1.686942635116243927e-01 1.533802493423246649e-01 1.682665786327374458e-01 1.610667376714620125e-01 1.802556732290303554e-01 1.868355333225558412e-01 1.840434610531794524e-01 1.690232297479461743e-01 1.825179079287526651e-01 1.846194950671104229e-01 1.782659747185665888e-01 1.751418239828439194e-01 1.791351352553376963e-01 1.692819400934912066e-01 1.918925988158643736e-01 1.849141514515967588e-01 1.824170788657132891e-01 1.906650941791828147e-01 1.876953183170393114e-01 1.936446895694148018e-01 1.972130844645377801e-01 1.924557662541837300e-01 1.848408040010003361e-01 1.930616638999876067e-01 1.996471976741577559e-01 2.079190976177420491e-01 1.944763714201734883e-01 1.827557970011711996e-01 1.960964147116177614e-01 1.985370083695807419e-01 2.080964381881348912e-01 1.995817354171466607e-01 1.978256888086312448e-01 1.873564077859076749e-01 1.895409189923875359e-01 1.932728258877415839e-01 2.080570094502924849e-01 1.978139075538032365e-01 2.107440940746055091e-01 1.983296045260296847e-01 2.101877900258184717e-01 2.014161702217025507e-01 1.938133049403144015e-01 1.901322790380743089e-01 1.993252297767001691e-01 2.090994647433544462e-01 2.030193822615362076e-01 1.893176019966829882e-01 2.080995154180485529e-01 2.028905106711218209e-01 2.038800353014113276e-01 2.126820758368077324e-01 2.073196240399592105e-01 2.011825221487890114e-01 2.032087037476209279e-01 2.030747234840629412e-01 2.159643796726548881e-01 2.089508527537536076e-01 2.178716023747377384e-01 1.954958313397014980e-01 1.953224038583475930e-01 1.948148839879187966e-01 2.040496418501037412e-01 1.937601930462054256e-01 1.924548901642945675e-01 1.931976233166672330e-01 1.877247890093752813e-01 1.757622412998045835e-01 1.821454526135673491e-01 1.862626962332495362e-01 1.905554721782186933e-01 1.826233673591566020e-01 1.873929027055956376e-01 1.951171642964608932e-01 1.944479908527791401e-01 1.962605446381104346e-01 2.056749561865327813e-01 1.858022807649999109e-01 1.979468538916909770e-01 2.065934186726590405e-01 2.059582842176845840e-01 1.987489828591741392e-01 1.960614950940627044e-01 1.961187452118866303e-01 2.030179814388995974e-01 2.045810871369104222e-01 1.931598527481742933e-01 2.032551314789940999e-01 1.905817883069641228e-01 2.122141796879085662e-01 2.001526770949536849e-01 1.950815290690132708e-01 1.991605318508872513e-01 1.931880686895538768e-01 2.023615636609362167e-01 2.032664908756074140e-01 2.123622771660631237e-01 1.867290098289805245e-01 2.019221054233121537e-01 1.929845913717619932e-01 1.980445051377533461e-01 2.146173099092638925e-01 2.077734188271478655e-01 2.102733087839646076e-01 2.088202531818157959e-01 2.092349060853418152e-01 1.994531257401828128e-01 2.176212668001524519e-01 2.119711067699986129e-01 2.152642079460893310e-01 2.107761097252683902e-01 1.967226441301222206e-01 2.084964932383042147e-01 1.970575226589328932e-01 2.014136678403188052e-01 2.065596887241447910e-01 1.987003578269223580e-01 2.148519179357434861e-01 2.081608528136981162e-01 2.064256705742782694e-01 1.960578208866984862e-01 1.879000746950857392e-01 2.062085461989677515e-01 2.123829606204968856e-01 2.001540188721657454e-01 2.088008420077836769e-01 2.095277765586444907e-01 1.919546402231666893e-01 1.903439393200848651e-01 2.007217048451378216e-01 1.972716156659782283e-01 2.026918607623502677e-01 1.945932984261017906e-01 2.014887588401204077e-01 2.010134756229135788e-01 2.035367723440248966e-01 1.964309908357449175e-01 1.887106725746392211e-01 1.934958694558474024e-01 1.905301238781218209e-01 1.999444277080561772e-01 2.012865954092837029e-01 2.000003613139852698e-01 1.953807639747779101e-01 2.024584056243456109e-01 1.977472414365183118e-01 1.942760382249358320e-01 1.952949998140526833e-01 1.941771759909353690e-01 1.829375760198011514e-01 1.913633780038455912e-01 1.836294704511637899e-01 1.794529987393196080e-01 1.818291812327507140e-01 1.873554113967320911e-01 1.925790760691432069e-01 1.910227347401062536e-01 1.838860813540986738e-01 1.830417407812055530e-01 1.886052496212136664e-01 2.023855572811021630e-01 1.961460876450545066e-01 1.910360779816446530e-01
