# Supplementary material for: Functional protein dynamics in a crystal
Source: Nat Commun. 2024 Apr 15;15:3244. doi: 10.1038/s41467-024-47473-4 (PMC11018856; doi:10.1038/s41467-024-47473-4)
Supplement: Supplementary file 11 — Source Data [file 41467_2024_47473_MOESM11_ESM.zip › fig_data/Fig1/b/C36m_prod1.txt]

1.420870942622680877e+00 1.449892152004656376e+00 1.462142810866058129e+00 1.484394242292147448e+00 1.495256883192227715e+00 1.513454011926265830e+00 1.516393298844678661e+00 1.535464323695560740e+00 1.531778603252341275e+00 1.537619871223674828e+00 1.536489526278660200e+00 1.537395264411462570e+00 1.529694889791616275e+00 1.542650178693868446e+00 1.543416359143617411e+00 1.559727375141592765e+00 1.554034550170946716e+00 1.561744563120053497e+00 1.585806514217863228e+00 1.581772327367489739e+00 1.592455590547330768e+00 1.608558499029282718e+00 1.610201638904622312e+00 1.622268797958478670e+00 1.615982997009132838e+00 1.615909365227841787e+00 1.614576276081678863e+00 1.617087232695700427e+00 1.624614199780938018e+00 1.640645716710288582e+00 1.641517127369343187e+00 1.638198452722224419e+00 1.638836743673780960e+00 1.649671577134988354e+00 1.644684671536700504e+00 1.643528564912644097e+00 1.639622737511842621e+00 1.638732150823330347e+00 1.642422299009406617e+00 1.643596138548882202e+00 1.654949928704120499e+00 1.688530414272584546e+00 1.682379538107365624e+00 1.683614042735913197e+00 1.687385283082110332e+00 1.695151512615665323e+00 1.695643476587090470e+00 1.705448070258540838e+00 1.700376865766011436e+00 1.711951920664698701e+00 1.732987023712685870e+00 1.739424950563595029e+00 1.728075785514608720e+00 1.734184621109332580e+00 1.732707491704456704e+00 1.726039507863262212e+00 1.726929536977782176e+00 1.741240748850751086e+00 1.722159376702135702e+00 1.740727189153941978e+00 1.732242084957615003e+00 1.734828504819241779e+00 1.746277578872796665e+00 1.745088914516190526e+00 1.734717881117840754e+00 1.761443982552961529e+00 1.766174997863763307e+00 1.756072467052922415e+00 1.760884078920194939e+00 1.761053448510051522e+00 1.764141941114096834e+00 1.780171292380278159e+00 1.782936582004433390e+00 1.768475047858120597e+00 1.792732281336993472e+00 1.794519356622973572e+00 1.781516036068655051e+00 1.768077987474574231e+00 1.773342850218030620e+00 1.776289382073193091e+00 1.780639561149482075e+00 1.781285310348969197e+00 1.777983564266385041e+00 1.781150147979509990e+00 1.783702818071861929e+00 1.767594272195492477e+00 1.791467750688515492e+00 1.779506636026463973e+00 1.782122629159949678e+00 1.790552927424218455e+00 1.774146023021543339e+00 1.790375046407398862e+00 1.793791989242500273e+00 1.794728927254580331e+00 1.790149578339738978e+00 1.803414667320723197e+00 1.801719510586230921e+00 1.802047435519955165e+00 1.800606116108555588e+00 1.794690150764338910e+00 1.813214763353255599e+00 1.804637005569003083e+00 1.799778954537881726e+00 1.789206490438881580e+00 1.804717699858075619e+00 1.808444599449068990e+00 1.790776674919959399e+00 1.805073424915041969e+00 1.808842670655755214e+00 1.805990302686906634e+00 1.814972589687533722e+00 1.807862073814418435e+00 1.832268874158656580e+00 1.817966713411114377e+00 1.817808657760631386e+00 1.812185433734158524e+00 1.828722068930266786e+00 1.817824805478062800e+00 1.821313254649332691e+00 1.802674745767731457e+00 1.823577656944029179e+00 1.816906763181067364e+00 1.828239796147569596e+00 1.820097269851966182e+00 1.811818952232342905e+00 1.826252503182572262e+00 1.807165196581493216e+00 1.823611908130530868e+00 1.818781670334091771e+00 1.810716393746329311e+00 1.826746021116856689e+00 1.809596387545048479e+00 1.811978000387887144e+00 1.820054530663999248e+00 1.818454310297841880e+00 1.818946520738197181e+00 1.819237172463937569e+00 1.818272419680249108e+00 1.821655979077099197e+00 1.823419110028404511e+00 1.809393800498395155e+00 1.825745256412912187e+00 1.813917667344521645e+00 1.829242708197233780e+00 1.838559450159880315e+00 1.836391630533179331e+00 1.824408661122964403e+00 1.835781052727684548e+00 1.829042845341435353e+00 1.840240836400010460e+00 1.835137608608845561e+00 1.834153622745245960e+00 1.817418396881383069e+00 1.831676105167320712e+00 1.850786783472269992e+00 1.834543502708665175e+00 1.848237488357563407e+00 1.852579294891754991e+00 1.838701002958566200e+00 1.830801136836075260e+00 1.828828734147834645e+00 1.823947937832695931e+00 1.821292165819872633e+00 1.826240101882528943e+00 1.839167058857287707e+00 1.824502622869681012e+00 1.823503624523889366e+00 1.815886418233278787e+00 1.821163784763965232e+00 1.824023075923949744e+00 1.838439979387068046e+00 1.821961276624107562e+00 1.827990100383099614e+00 1.803986311105496121e+00 1.809195769665076670e+00 1.833114582428236217e+00 1.818694204621966737e+00 1.811057275953491308e+00 1.816755746802647842e+00 1.838816203027114238e+00 1.830368422298123132e+00 1.832781391257979564e+00 1.831602555827958057e+00 1.832723327924550727e+00 1.843012212213674061e+00 1.834684523536597389e+00 1.820797490532850782e+00 1.841992020418562026e+00 1.831482736103517306e+00 1.831013671257642583e+00 1.828650706373360801e+00 1.842645183818758525e+00 1.828066186142568883e+00 1.836255813271829407e+00 1.839737195149084847e+00 1.832629510240227466e+00 1.838938725968555898e+00 1.830814771316832124e+00 1.831722380654240201e+00 1.844989242502793170e+00 1.828599782394275897e+00 1.828855256343658198e+00 1.825572184081055260e+00 1.820812843895652344e+00 1.828915716551584802e+00
0.000000000000000000e+00 5.000000000000000278e-02 1.000000000000000056e-01 1.499999999999999944e-01 2.000000000000000111e-01 2.500000000000000000e-01 2.999999999999999889e-01 3.499999999999999778e-01 4.000000000000000222e-01 4.500000000000000111e-01 5.000000000000000000e-01 5.500000000000000444e-01 5.999999999999999778e-01 6.500000000000000222e-01 6.999999999999999556e-01 7.500000000000000000e-01 8.000000000000000444e-01 8.499999999999999778e-01 9.000000000000000222e-01 9.499999999999999556e-01 1.000000000000000000e+00 1.050000000000000044e+00 1.100000000000000089e+00 1.149999999999999911e+00 1.199999999999999956e+00 1.250000000000000000e+00 1.300000000000000044e+00 1.350000000000000089e+00 1.399999999999999911e+00 1.449999999999999956e+00 1.500000000000000000e+00 1.550000000000000044e+00 1.600000000000000089e+00 1.649999999999999911e+00 1.699999999999999956e+00 1.750000000000000000e+00 1.800000000000000044e+00 1.850000000000000089e+00 1.899999999999999911e+00 1.949999999999999956e+00 2.000000000000000000e+00 2.049999999999999822e+00 2.100000000000000089e+00 2.149999999999999911e+00 2.200000000000000178e+00 2.250000000000000000e+00 2.299999999999999822e+00 2.350000000000000089e+00 2.399999999999999911e+00 2.450000000000000178e+00 2.500000000000000000e+00 2.549999999999999822e+00 2.600000000000000089e+00 2.649999999999999911e+00 2.700000000000000178e+00 2.750000000000000000e+00 2.799999999999999822e+00 2.850000000000000089e+00 2.899999999999999911e+00 2.950000000000000178e+00 3.000000000000000000e+00 3.049999999999999822e+00 3.100000000000000089e+00 3.149999999999999911e+00 3.200000000000000178e+00 3.250000000000000000e+00 3.299999999999999822e+00 3.350000000000000089e+00 3.399999999999999911e+00 3.450000000000000178e+00 3.500000000000000000e+00 3.549999999999999822e+00 3.600000000000000089e+00 3.649999999999999911e+00 3.700000000000000178e+00 3.750000000000000000e+00 3.799999999999999822e+00 3.850000000000000089e+00 3.899999999999999911e+00 3.950000000000000178e+00 4.000000000000000000e+00 4.049999999999999822e+00 4.099999999999999645e+00 4.150000000000000355e+00 4.200000000000000178e+00 4.250000000000000000e+00 4.299999999999999822e+00 4.349999999999999645e+00 4.400000000000000355e+00 4.450000000000000178e+00 4.500000000000000000e+00 4.549999999999999822e+00 4.599999999999999645e+00 4.650000000000000355e+00 4.700000000000000178e+00 4.750000000000000000e+00 4.799999999999999822e+00 4.849999999999999645e+00 4.900000000000000355e+00 4.950000000000000178e+00 5.000000000000000000e+00 5.049999999999999822e+00 5.099999999999999645e+00 5.150000000000000355e+00 5.200000000000000178e+00 5.250000000000000000e+00 5.299999999999999822e+00 5.349999999999999645e+00 5.400000000000000355e+00 5.450000000000000178e+00 5.500000000000000000e+00 5.549999999999999822e+00 5.599999999999999645e+00 5.650000000000000355e+00 5.700000000000000178e+00 5.750000000000000000e+00 5.799999999999999822e+00 5.849999999999999645e+00 5.900000000000000355e+00 5.950000000000000178e+00 6.000000000000000000e+00 6.049999999999999822e+00 6.099999999999999645e+00 6.150000000000000355e+00 6.200000000000000178e+00 6.250000000000000000e+00 6.299999999999999822e+00 6.349999999999999645e+00 6.400000000000000355e+00 6.450000000000000178e+00 6.500000000000000000e+00 6.549999999999999822e+00 6.599999999999999645e+00 6.650000000000000355e+00 6.700000000000000178e+00 6.750000000000000000e+00 6.799999999999999822e+00 6.849999999999999645e+00 6.900000000000000355e+00 6.950000000000000178e+00 7.000000000000000000e+00 7.049999999999999822e+00 7.099999999999999645e+00 7.150000000000000355e+00 7.200000000000000178e+00 7.250000000000000000e+00 7.299999999999999822e+00 7.349999999999999645e+00 7.400000000000000355e+00 7.450000000000000178e+00 7.500000000000000000e+00 7.549999999999999822e+00 7.599999999999999645e+00 7.650000000000000355e+00 7.700000000000000178e+00 7.750000000000000000e+00 7.799999999999999822e+00 7.849999999999999645e+00 7.900000000000000355e+00 7.950000000000000178e+00 8.000000000000000000e+00 8.050000000000000711e+00 8.099999999999999645e+00 8.150000000000000355e+00 8.199999999999999289e+00 8.250000000000000000e+00 8.300000000000000711e+00 8.349999999999999645e+00 8.400000000000000355e+00 8.449999999999999289e+00 8.500000000000000000e+00 8.550000000000000711e+00 8.599999999999999645e+00 8.650000000000000355e+00 8.699999999999999289e+00 8.750000000000000000e+00 8.800000000000000711e+00 8.849999999999999645e+00 8.900000000000000355e+00 8.949999999999999289e+00 9.000000000000000000e+00 9.050000000000000711e+00 9.099999999999999645e+00 9.150000000000000355e+00 9.199999999999999289e+00 9.250000000000000000e+00 9.300000000000000711e+00 9.349999999999999645e+00 9.400000000000000355e+00 9.449999999999999289e+00 9.500000000000000000e+00 9.550000000000000711e+00 9.599999999999999645e+00 9.650000000000000355e+00 9.699999999999999289e+00 9.750000000000000000e+00 9.800000000000000711e+00 9.849999999999999645e+00 9.900000000000000355e+00 9.949999999999999289e+00 1.000000000000000000e+01 1.005000000000000071e+01 1.009999999999999964e+01 1.015000000000000036e+01 1.019999999999999929e+01
9.285360641593704001e-02 1.139096992439853073e-01 1.342623150982510394e-01 1.284141427785444323e-01 1.504578417919687772e-01 1.752504135570099597e-01 1.853654630695755479e-01 1.899041546919656431e-01 1.906088804168975526e-01 1.896523852798239484e-01 1.664217035481920237e-01 1.626082423623001205e-01 1.711760573573771482e-01 1.844326767028325043e-01 1.678972328569541539e-01 1.793752878555212871e-01 1.681984785248732683e-01 1.594239726502868493e-01 2.020101690513408654e-01 1.883974601421214701e-01 1.889731515731029599e-01 1.994823186232840551e-01 1.987009166967058926e-01 1.711583378258018928e-01 1.807961255872494177e-01 1.828661026862858918e-01 1.845529320446325228e-01 1.952881851351630782e-01 1.920814603930115771e-01 1.738004338531364823e-01 1.953497871460464497e-01 1.953732303685502547e-01 1.986566317334701459e-01 2.044989327062795570e-01 1.910912559976098990e-01 1.950323505197625595e-01 1.872184801171792590e-01 1.846754855136975015e-01 1.957283123929202118e-01 2.019606232102216237e-01 1.885178555966622871e-01 2.107757274439447104e-01 1.921280434927410685e-01 2.021623041125046594e-01 2.195740154883042972e-01 2.090536640573627536e-01 2.160531395844068059e-01 2.163417988316758411e-01 1.957895559285050269e-01 2.123559609674625925e-01 2.013097008639557206e-01 2.072166161340801005e-01 2.141782451386953778e-01 2.120320440097757109e-01 2.013147822680781684e-01 2.092166875939405202e-01 2.112560664569575197e-01 2.097349243119131790e-01 2.097496565629184129e-01 2.087456438814543624e-01 2.091050485910706247e-01 2.052735456290644689e-01 1.878887105761682108e-01 2.051597567645619402e-01 1.977357798649970466e-01 1.798809480499029001e-01 1.708523918258088858e-01 1.904261932056925677e-01 1.955323051412451163e-01 2.116904891236094377e-01 2.053405117618291864e-01 2.090420353469530645e-01 2.061757138315355453e-01 2.019760649575272904e-01 2.023450375824810965e-01 1.950035656667167827e-01 1.932992416671803493e-01 1.819750408178424095e-01 1.846758361035943097e-01 1.824183529713236940e-01 1.800365788484901419e-01 1.821660513968203221e-01 1.729975662746731091e-01 1.909559260020528559e-01 1.775060985573975736e-01 1.813173322756862493e-01 1.855145915211467433e-01 1.857288549299248026e-01 1.843407276721133192e-01 1.690978901581961513e-01 1.707500224393292132e-01 1.676386812347864519e-01 1.733775693243819194e-01 1.729917645778545343e-01 1.744014028518257597e-01 1.786258540218943758e-01 1.867456459127260215e-01 1.767991397240087637e-01 1.829907584690890487e-01 1.861818495820320440e-01 1.917083148432636996e-01 1.847376640924900948e-01 1.905368545337766673e-01 1.834246043261844039e-01 1.801893019137340568e-01 1.950397667393352352e-01 1.911582014892449499e-01 1.836461317098805335e-01 1.897084372925397500e-01 1.886227850266491146e-01 1.873252554320866681e-01 1.873321677587257705e-01 2.057845308761308278e-01 1.910821541218159780e-01 1.969257657228940805e-01 1.989762037804690964e-01 2.056053585999297606e-01 2.020428741237980386e-01 2.048416220740477134e-01 2.003812174725545237e-01 2.062525231371155343e-01 2.075200648770850476e-01 2.103609045405737676e-01 2.168773665612069856e-01 2.105814705345168125e-01 2.203092476669229471e-01 2.158215335545552449e-01 2.193390650929085972e-01 2.196560731774833408e-01 2.131600688203348359e-01 2.030688010072708716e-01 2.028517262883655081e-01 2.047150673494037287e-01 2.194231048457353506e-01 2.158848950221849139e-01 2.166141324655149747e-01 2.158932493116491880e-01 2.100716594255969683e-01 2.197781465124920286e-01 2.084803812571468518e-01 2.053079656671754905e-01 2.121539792790130552e-01 2.108647130581795814e-01 2.229594128205865666e-01 2.315957325749916085e-01 2.157606592035235249e-01 2.247817932588998258e-01 2.174247908363954873e-01 2.172934171439592776e-01 2.362769716424619193e-01 2.343018140838156460e-01 2.357815015659674163e-01 2.222616982398576135e-01 2.181386670691738972e-01 2.285139201746672344e-01 2.230047025016953510e-01 2.198565417809954514e-01 2.170438725214334508e-01 2.179085621007488816e-01 2.226443884080634705e-01 2.189547761160992589e-01 2.347261837065131584e-01 2.143935380663450629e-01 2.255221988793905674e-01 2.283829347565601853e-01 2.085310579756211868e-01 2.243357223501690756e-01 2.263867080375477070e-01 2.286637850637972535e-01 2.304492243106389393e-01 2.244563811330982095e-01 2.157221237141307424e-01 2.296862236320242334e-01 2.255099834105294687e-01 2.301847928741618254e-01 2.374001248339465964e-01 2.248021364222290153e-01 2.235934640143578123e-01 2.156971005236850980e-01 2.182336435785224016e-01 2.184485546444459303e-01 2.220528789593227692e-01 2.271843310442076547e-01 2.283663954478980795e-01 2.254815736660135128e-01 2.159788263457446122e-01 2.332197808666411631e-01 2.467690500380289587e-01 2.374733688946343846e-01 2.174958234766981580e-01 2.361924471182979546e-01 2.277543765513114216e-01 2.289711464465090662e-01 2.183178845796897305e-01 2.350309929297330624e-01 2.304298966367998580e-01 2.273916870971092186e-01 2.256262250408148373e-01 2.252338997481049543e-01 2.274416119583865803e-01 2.166172237312632143e-01 2.142746062477050850e-01 2.248535218445544270e-01 2.338333172678150884e-01 2.297532887181260031e-01
