# Supplementary material for: Functional protein dynamics in a crystal
Source: Nat Commun. 2024 Apr 15;15:3244. doi: 10.1038/s41467-024-47473-4 (PMC11018856; doi:10.1038/s41467-024-47473-4)
Supplement: Supplementary file 11 — Source Data [file 41467_2024_47473_MOESM11_ESM.zip › fig_data/Fig5/a/readme.txt]

line 1: deviations at equilibrium in a crystal (A)
line 2: deviations in pairs of apo-bound crystal structures of the PDZ domains (A)
line 3: residue numbers mapped on LNX2_PDZ2
