# Supplementary material for: Functional protein dynamics in a crystal
Source: Nat Commun. 2024 Apr 15;15:3244. doi: 10.1038/s41467-024-47473-4 (PMC11018856; doi:10.1038/s41467-024-47473-4)
Supplement: Supplementary file 11 — Source Data [file 41467_2024_47473_MOESM11_ESM.zip › fig_data/Fig5/a/data.txt]

6.624225635509938259e-01 7.111984677184373105e-01 6.570879818946122608e-01 6.145527291223407129e-01 6.943690016735345472e-01 8.273997570611536512e-01 8.031524750404059887e-01 9.059744306802749447e-01 1.271814060922711986e+00 1.600305251196026735e+00 1.901968120723962707e+00 1.356393258977681482e+00 9.832910978458822004e-01 8.140868841372430609e-01 7.403381346203387059e-01 7.014732133094221389e-01 6.109931776011362503e-01 5.456239810865372020e-01 5.849714911757036839e-01 5.982765237875282693e-01 7.333930544247850847e-01 1.140513238560408427e+00 1.408614886507391972e+00 1.248936213158071018e+00 1.100159483078867240e+00 7.975260155256838068e-01 8.275335649494082180e-01 5.676112963128835398e-01 5.101625104444101888e-01 5.019193083941936306e-01 5.737387437000870394e-01 5.979312338270247329e-01 6.248455767873675182e-01 7.617582634016871745e-01 1.179766478234901994e+00 1.316748836282640722e+00 8.952912264838814860e-01 7.850249194307252765e-01 6.979299327274784970e-01 7.214370587165467308e-01 7.475731096491217142e-01 6.771242834171280478e-01 8.520992116611451062e-01 6.743785774586722459e-01 6.376017066165804437e-01 6.372162267882376385e-01 5.742462474554776986e-01 5.865060631185770035e-01 5.339340971969067651e-01 4.758142610229551539e-01 4.798516999334097033e-01 5.053588372170925158e-01 5.461644182167947337e-01 5.431256838049739466e-01 6.046752308774739904e-01 7.622857763692736377e-01 6.383228754997253285e-01 6.618407962806522882e-01 5.593268486652522853e-01 6.365177857121452343e-01 6.413887920193374059e-01 7.361598630435765012e-01 8.295696333963423763e-01 8.045031670313328442e-01 8.681022666711359914e-01 7.041520489919930181e-01 6.518304849863052475e-01 7.774618628323077818e-01 7.771180220879614353e-01 6.291049511972814923e-01 7.988756244257092520e-01 9.747431582584976661e-01 9.226654297243803704e-01 8.851596423014997939e-01 8.948225684799253621e-01 1.083882836624979973e+00 8.933021254204213113e-01 7.067294054897501621e-01 6.503152799587696986e-01 6.264821430821903014e-01 5.569818031089380783e-01 5.491024819184094907e-01 5.481504378365352759e-01 6.598884488968178585e-01
4.057974070310592651e-01 3.202896714210510254e-01 3.197029083967208862e-01 3.692780584096908569e-01 2.879461199045181274e-01 3.478927910327911377e-01 2.836152464151382446e-01 3.986808359622955322e-01 9.337111711502075195e-01 1.485787570476531982e+00 7.021191716194152832e-01 8.826920986175537109e-01 5.345652997493743896e-01 5.345374941825866699e-01 4.352619647979736328e-01 4.016345441341400146e-01 5.177289247512817383e-01 4.145432263612747192e-01 4.308124929666519165e-01 5.196951925754547119e-01 4.411692321300506592e-01 5.499758124351501465e-01 8.033398389816284180e-01 4.621064215898513794e-01 5.231451392173767090e-01 3.814131915569305420e-01 4.254037737846374512e-01 2.747251093387603760e-01 2.709399312734603882e-01 2.590268254280090332e-01 4.381013512611389160e-01 4.337686151266098022e-01 5.025661587715148926e-01 5.437360703945159912e-01 5.480211973190307617e-01 7.537125945091247559e-01 4.539336860179901123e-01 3.602313250303268433e-01 2.723585665225982666e-01 4.251187145709991455e-01 4.536304026842117310e-01 3.965690433979034424e-01 3.819434046745300293e-01 3.696882873773574829e-01 3.200465738773345947e-01 2.943692803382873535e-01 3.174126297235488892e-01 3.553142249584197998e-01 2.845105230808258057e-01 2.602228969335556030e-01 2.323179766535758972e-01 2.517218887805938721e-01 2.406820952892303467e-01 2.521980851888656616e-01 3.832013905048370361e-01 4.148990958929061890e-01 3.858572840690612793e-01 3.748835474252700806e-01 3.729204982519149780e-01 5.398174524307250977e-01 5.894079804420471191e-01 5.634871423244476318e-01 7.415012121200561523e-01 7.658714652061462402e-01 7.187108099460601807e-01 7.233500480651855469e-01 6.242592632770538330e-01 7.295877337455749512e-01 7.475010752677917480e-01 5.073673129081726074e-01 4.536933451890945435e-01 5.217995345592498779e-01 4.768131375312805176e-01 6.492535769939422607e-01 5.360400080680847168e-01 4.687368869781494141e-01 3.113225102424621582e-01 2.821299880743026733e-01 2.473051697015762329e-01 2.186619341373443604e-01 1.823875010013580322e-01 2.046248018741607666e-01 2.792790681123733521e-01 3.587001860141754150e-01
4.000000000000000000e+00 5.000000000000000000e+00 6.000000000000000000e+00 7.000000000000000000e+00 8.000000000000000000e+00 9.000000000000000000e+00 1.000000000000000000e+01 1.100000000000000000e+01 1.200000000000000000e+01 1.300000000000000000e+01 1.400000000000000000e+01 1.500000000000000000e+01 1.600000000000000000e+01 1.700000000000000000e+01 1.800000000000000000e+01 1.900000000000000000e+01 2.000000000000000000e+01 2.100000000000000000e+01 2.200000000000000000e+01 2.300000000000000000e+01 2.400000000000000000e+01 2.500000000000000000e+01 2.600000000000000000e+01 2.700000000000000000e+01 2.800000000000000000e+01 2.900000000000000000e+01 3.000000000000000000e+01 3.100000000000000000e+01 3.200000000000000000e+01 3.300000000000000000e+01 3.400000000000000000e+01 3.500000000000000000e+01 3.600000000000000000e+01 3.700000000000000000e+01 3.800000000000000000e+01 3.900000000000000000e+01 4.000000000000000000e+01 4.100000000000000000e+01 4.200000000000000000e+01 4.300000000000000000e+01 4.400000000000000000e+01 4.500000000000000000e+01 4.600000000000000000e+01 4.700000000000000000e+01 4.800000000000000000e+01 4.900000000000000000e+01 5.000000000000000000e+01 5.100000000000000000e+01 5.200000000000000000e+01 5.300000000000000000e+01 5.400000000000000000e+01 5.500000000000000000e+01 5.600000000000000000e+01 5.700000000000000000e+01 5.800000000000000000e+01 5.900000000000000000e+01 6.000000000000000000e+01 6.100000000000000000e+01 6.200000000000000000e+01 6.300000000000000000e+01 6.400000000000000000e+01 6.500000000000000000e+01 6.600000000000000000e+01 6.700000000000000000e+01 6.800000000000000000e+01 6.900000000000000000e+01 7.000000000000000000e+01 7.100000000000000000e+01 7.200000000000000000e+01 7.300000000000000000e+01 7.400000000000000000e+01 7.500000000000000000e+01 7.600000000000000000e+01 7.700000000000000000e+01 7.800000000000000000e+01 7.900000000000000000e+01 8.000000000000000000e+01 8.100000000000000000e+01 8.200000000000000000e+01 8.300000000000000000e+01 8.400000000000000000e+01 8.500000000000000000e+01 8.600000000000000000e+01 8.700000000000000000e+01
