# Supplementary material for: Functional protein dynamics in a crystal
Source: Nat Commun. 2024 Apr 15;15:3244. doi: 10.1038/s41467-024-47473-4 (PMC11018856; doi:10.1038/s41467-024-47473-4)
Supplement: Supplementary file 11 — Source Data [file 41467_2024_47473_MOESM11_ESM.zip › fig_data/Fig2/a/msd_C36m.txt]

2.263208737989017116e+00 7.338519281911298764e-01 3.463236820791328885e-01 3.455026054825382498e-01 4.024170991715300127e-01 4.614108005265055712e-01 3.756499579329922178e-01 3.691743336450146185e-01 3.929072125562125817e-01 3.833114837561658605e-01 8.845051149354624664e-01 1.845400133252760311e+00 3.666897559895711645e+00 6.233409934580121714e+00 4.038631463068541372e+00 2.064529056670956209e+00 1.008920283283323505e+00 3.848221240411304200e-01 3.995113825523638473e-01 3.894810492297725579e-01 3.369908380605241560e-01 2.797396446309673990e-01 4.028060991645051048e-01 6.471213234363135669e-01 9.861267315760315899e-01 1.420337090523072110e+00 1.037878330512997049e+00 1.378239987119667997e+00 8.971717565473509293e-01 6.494530889716638722e-01 4.769344478006720123e-01 3.799385115609481001e-01 2.307197486105206918e-01 2.386577222155827627e-01 4.443582993445936435e-01 3.112191145511090662e-01 7.931299051935377653e-01 2.559987272920882351e+00 1.585422790147335892e+00 6.557152223718524242e-01 3.622532969569665640e-01 3.869689306787262861e-01 6.182912824219043424e-01 6.348702994576218561e-01 5.186201833689558782e-01 5.688640561270039697e-01 4.045408906575787000e-01 2.499107185738555226e-01 3.710108662010250802e-01 2.619481648357568915e-01 2.529337163269221866e-01 2.639408133645695931e-01 2.577855275494803089e-01 2.603803333077612248e-01 2.721004522633125311e-01 2.479814885600430396e-01 2.943034846502525226e-01 6.638330240861116671e-01 9.845531334860770922e-01 6.544858170805761821e-01 4.916991636584926439e-01 3.226864599640932862e-01 4.493612882424955490e-01 8.703183207874989336e-01 6.677044977732735642e-01 6.942584246208428622e-01 6.792466913808067330e-01 6.738670263559913831e-01 5.351315794851603247e-01 4.802100892981731040e-01 5.439623448466751610e-01 7.698510903241213565e-01 5.883545519308355232e-01 8.615220320171723678e-01 2.446417740304919430e+00 2.081766322672222724e+00 8.680621789909616082e-01 2.635947080967418366e+00 1.710413363335805625e+00 1.099000715133532591e+00 3.044396047997905419e-01 4.305416056017238313e-01 3.080357820727870344e-01 2.066649031088632626e-01 2.453873880522709494e-01 3.482243897981110448e-01 5.606276698614854892e-01 1.819177119416842681e+00 4.547173503751220203e+00 1.190966568505101186e+00 1.731149616083126563e+00 2.333539015033675668e+00 2.445599016476427412e+00 4.912511186014362430e+00 5.405573265215885215e+00
1.000000000000000000e+00 2.000000000000000000e+00 3.000000000000000000e+00 4.000000000000000000e+00 5.000000000000000000e+00 6.000000000000000000e+00 7.000000000000000000e+00 8.000000000000000000e+00 9.000000000000000000e+00 1.000000000000000000e+01 1.100000000000000000e+01 1.200000000000000000e+01 1.300000000000000000e+01 1.400000000000000000e+01 1.500000000000000000e+01 1.600000000000000000e+01 1.700000000000000000e+01 1.800000000000000000e+01 1.900000000000000000e+01 2.000000000000000000e+01 2.100000000000000000e+01 2.200000000000000000e+01 2.300000000000000000e+01 2.400000000000000000e+01 2.500000000000000000e+01 2.600000000000000000e+01 2.700000000000000000e+01 2.800000000000000000e+01 2.900000000000000000e+01 3.000000000000000000e+01 3.100000000000000000e+01 3.200000000000000000e+01 3.300000000000000000e+01 3.400000000000000000e+01 3.500000000000000000e+01 3.600000000000000000e+01 3.700000000000000000e+01 3.800000000000000000e+01 3.900000000000000000e+01 4.000000000000000000e+01 4.100000000000000000e+01 4.200000000000000000e+01 4.300000000000000000e+01 4.400000000000000000e+01 4.500000000000000000e+01 4.600000000000000000e+01 4.700000000000000000e+01 4.800000000000000000e+01 4.900000000000000000e+01 5.000000000000000000e+01 5.100000000000000000e+01 5.200000000000000000e+01 5.300000000000000000e+01 5.400000000000000000e+01 5.500000000000000000e+01 5.600000000000000000e+01 5.700000000000000000e+01 5.800000000000000000e+01 5.900000000000000000e+01 6.000000000000000000e+01 6.100000000000000000e+01 6.200000000000000000e+01 6.300000000000000000e+01 6.400000000000000000e+01 6.500000000000000000e+01 6.600000000000000000e+01 6.700000000000000000e+01 6.800000000000000000e+01 6.900000000000000000e+01 7.000000000000000000e+01 7.100000000000000000e+01 7.200000000000000000e+01 7.300000000000000000e+01 7.400000000000000000e+01 7.500000000000000000e+01 7.600000000000000000e+01 7.700000000000000000e+01 7.800000000000000000e+01 7.900000000000000000e+01 8.000000000000000000e+01 8.100000000000000000e+01 8.200000000000000000e+01 8.300000000000000000e+01 8.400000000000000000e+01 8.500000000000000000e+01 8.600000000000000000e+01 8.700000000000000000e+01 8.800000000000000000e+01 8.900000000000000000e+01 9.000000000000000000e+01 9.100000000000000000e+01 9.200000000000000000e+01 9.300000000000000000e+01 9.400000000000000000e+01 9.500000000000000000e+01
2.995528675501173410e-01 5.235160513505451169e-02 3.109921154062765536e-02 3.599440922519477060e-02 3.118220784135963819e-02 5.517679358923471139e-02 5.483140293014112515e-02 6.497704711729888893e-02 7.322969706133691803e-02 3.686256532489944754e-02 9.341663109181319591e-02 1.325954072282304885e-01 3.643708120678467166e-01 7.268679090648463292e-01 7.482070072894700941e-01 4.257237164418174458e-01 1.352093236379922347e-01 3.196247121923490031e-02 3.959501694193998111e-02 4.103890194188187374e-02 4.302129345438032021e-02 2.521511408837585205e-02 7.481192935373480457e-02 1.590877130764715430e-01 2.892125740388725164e-01 4.340889561374505767e-01 1.201514334671286710e-01 7.485854103987867048e-02 8.102953714538836671e-02 6.051672005069288346e-02 8.722704789344606913e-02 7.229601800515676746e-02 3.603274249560748516e-02 2.407490506980823619e-02 5.863759638397988277e-02 2.055052300417757952e-02 1.533562676208945763e-01 4.647673844530783027e-01 1.383810063620018183e-01 5.594740717945741876e-02 2.652137943290617736e-02 6.080853862006372484e-02 1.063857459009044104e-01 1.031259313551891044e-01 9.379466442051301311e-02 7.724631131228409942e-02 4.517133713442759990e-02 2.326344276844587167e-02 6.265414736144939156e-02 4.452574207873720435e-02 4.421521367157994764e-02 6.217076647705132436e-02 6.616859009905762257e-02 3.297468250603920181e-02 4.655594567147740281e-02 4.052682744315831698e-02 5.816192341374633312e-02 1.839410677023745611e-01 2.866720713496455075e-01 2.026150799360994792e-01 1.189631950884651734e-01 8.212953225651394018e-02 1.210060580834175087e-01 1.766476675953299602e-01 1.502077813292946040e-01 8.501502400063816467e-02 8.202336781764772711e-02 7.805426392736108943e-02 5.053608325590883132e-02 3.140234589161302464e-02 5.586592396952962114e-02 8.957097243120426544e-02 3.376731616098064409e-02 1.275717018831117044e-01 3.386403541093925829e-01 2.215747970932682998e-01 1.138443053953000911e-01 5.749021967409958522e-01 3.019424823462772967e-01 1.723753870548871414e-01 5.278990301914140287e-02 1.018248720836299193e-01 5.749617528623784252e-02 1.440351516054153881e-02 2.954414742770444802e-02 6.606317815496583201e-02 1.804325827203438204e-01 5.222931270956713279e-01 2.088007990419871174e-01 1.153520729656065669e-01 4.429756535329894551e-01 7.792202813908893910e-01 7.732311643096616560e-01 1.615127706584105871e+00 1.485158327461854277e+00
