# Supplementary material for: Functional protein dynamics in a crystal
Source: Nat Commun. 2024 Apr 15;15:3244. doi: 10.1038/s41467-024-47473-4 (PMC11018856; doi:10.1038/s41467-024-47473-4)
Supplement: Supplementary file 11 — Source Data [file 41467_2024_47473_MOESM11_ESM.zip › fig_data/Fig2/a/msd_ff14SB.txt]

2.601960525744440478e+00 8.303569329049250713e-01 6.087129011059353445e-01 4.049330911160832769e-01 4.258902042099493856e-01 3.647643590121367185e-01 4.740548764631841161e-01 3.193519877628997472e-01 6.446775005756711918e-01 4.520447462426128715e-01 1.153531844867443645e+00 1.117990107143802980e+00 1.112211729419160688e+00 2.498188776692856550e+00 9.589789981416535491e-01 9.805301806526213193e-01 1.083018554947437151e+00 5.033424172133259544e-01 4.934341015725980384e-01 3.239136265615289445e-01 2.629079499664672692e-01 1.965095758647774915e-01 2.703078347085780542e-01 4.155035150767712460e-01 8.374476135049131464e-01 9.902172193088912833e-01 8.251274147812565074e-01 6.676303101814907714e-01 5.123686779742726571e-01 5.185337620154212290e-01 3.547798747101712502e-01 2.187865582591096703e-01 1.389510152663834541e-01 1.933699096398296957e-01 2.057638500015236127e-01 3.037453974489138786e-01 1.011672516553045131e+00 4.545251782172720745e+00 2.733161268438651259e+00 9.215489026075189827e-01 4.893668358914720629e-01 5.055575443967056382e-01 7.970391365417157647e-01 8.085079671721238093e-01 5.732335938978484480e-01 6.027587337837647663e-01 5.182476247938790914e-01 2.723841741968064945e-01 2.282164893141432893e-01 1.696529820697111890e-01 1.660662297753083827e-01 1.633734695342069498e-01 1.542494350433932238e-01 1.735339969813356198e-01 1.377140891118925625e-01 1.786854010198092035e-01 4.114617519812434621e-01 7.615253204075742577e-01 5.468586809552299366e-01 2.405537268680384699e-01 2.523168318809640986e-01 1.990692300430449424e-01 3.905899525664024985e-01 6.178037249405737841e-01 4.855876361616080494e-01 4.900819361776372340e-01 3.788848630010617224e-01 5.293947718453355655e-01 3.534742056869538684e-01 2.679562759911280345e-01 3.453345850392723904e-01 6.755151147905845699e-01 4.706778565458528685e-01 7.095616906833761561e-01 2.230214159750460112e+00 1.894417246139449951e+00 5.965882682189098674e-01 2.712300735435837051e+00 2.190885892263308321e+00 1.497757395968502436e+00 5.588985142146617457e-01 4.657813091295857633e-01 2.522964401797618827e-01 1.672044261528150277e-01 2.313123269845670238e-01 2.034355255582015742e-01 3.522448886597259743e-01 1.309173623802496911e+00 3.453004637792533860e+00 1.360895345959109104e+00 1.164228369570828869e+00 1.662712257648852665e+00 1.713138629264010282e+00 3.249257147993554362e+00 3.791344841049693937e+00
1.000000000000000000e+00 2.000000000000000000e+00 3.000000000000000000e+00 4.000000000000000000e+00 5.000000000000000000e+00 6.000000000000000000e+00 7.000000000000000000e+00 8.000000000000000000e+00 9.000000000000000000e+00 1.000000000000000000e+01 1.100000000000000000e+01 1.200000000000000000e+01 1.300000000000000000e+01 1.400000000000000000e+01 1.500000000000000000e+01 1.600000000000000000e+01 1.700000000000000000e+01 1.800000000000000000e+01 1.900000000000000000e+01 2.000000000000000000e+01 2.100000000000000000e+01 2.200000000000000000e+01 2.300000000000000000e+01 2.400000000000000000e+01 2.500000000000000000e+01 2.600000000000000000e+01 2.700000000000000000e+01 2.800000000000000000e+01 2.900000000000000000e+01 3.000000000000000000e+01 3.100000000000000000e+01 3.200000000000000000e+01 3.300000000000000000e+01 3.400000000000000000e+01 3.500000000000000000e+01 3.600000000000000000e+01 3.700000000000000000e+01 3.800000000000000000e+01 3.900000000000000000e+01 4.000000000000000000e+01 4.100000000000000000e+01 4.200000000000000000e+01 4.300000000000000000e+01 4.400000000000000000e+01 4.500000000000000000e+01 4.600000000000000000e+01 4.700000000000000000e+01 4.800000000000000000e+01 4.900000000000000000e+01 5.000000000000000000e+01 5.100000000000000000e+01 5.200000000000000000e+01 5.300000000000000000e+01 5.400000000000000000e+01 5.500000000000000000e+01 5.600000000000000000e+01 5.700000000000000000e+01 5.800000000000000000e+01 5.900000000000000000e+01 6.000000000000000000e+01 6.100000000000000000e+01 6.200000000000000000e+01 6.300000000000000000e+01 6.400000000000000000e+01 6.500000000000000000e+01 6.600000000000000000e+01 6.700000000000000000e+01 6.800000000000000000e+01 6.900000000000000000e+01 7.000000000000000000e+01 7.100000000000000000e+01 7.200000000000000000e+01 7.300000000000000000e+01 7.400000000000000000e+01 7.500000000000000000e+01 7.600000000000000000e+01 7.700000000000000000e+01 7.800000000000000000e+01 7.900000000000000000e+01 8.000000000000000000e+01 8.100000000000000000e+01 8.200000000000000000e+01 8.300000000000000000e+01 8.400000000000000000e+01 8.500000000000000000e+01 8.600000000000000000e+01 8.700000000000000000e+01 8.800000000000000000e+01 8.900000000000000000e+01 9.000000000000000000e+01 9.100000000000000000e+01 9.200000000000000000e+01 9.300000000000000000e+01 9.400000000000000000e+01 9.500000000000000000e+01
2.914981641595899564e-01 5.415599898620584302e-02 4.567626088936962286e-02 3.383175096206102184e-02 2.948718352908891172e-02 1.767102498354009704e-02 2.559573253644741378e-02 1.898383433927293418e-02 3.788166539331863647e-02 2.101041553193991676e-02 3.079364887351412547e-02 6.606112680673040249e-02 1.329501171883744615e-01 1.348602429900049859e-01 8.333179196771424435e-02 4.195336521111817096e-02 5.890733114008813581e-02 2.506059210690161562e-02 1.984006016934713665e-02 1.464517640842324421e-02 1.328483661890720278e-02 1.020083017941883843e-02 1.759856479618313735e-02 3.135919075869650352e-02 8.724580024195034700e-02 7.792325257863609578e-02 5.298207211862747401e-02 3.724521379634491286e-02 3.247357020760679308e-02 2.152480367238268633e-02 1.781591336188357091e-02 1.486641573337025082e-02 7.251795970835954279e-03 9.874187924065778305e-03 1.075927323210795067e-02 1.693067350556206815e-02 3.996312001290779764e-02 1.502309649317791485e-01 1.019106036622055844e-01 3.854974565606253400e-02 2.088666712935560027e-02 2.410009205968073262e-02 3.908741045307995154e-02 3.402916973461183464e-02 2.574648583042099884e-02 3.114788753964525814e-02 2.159268623650352492e-02 1.449869895143164784e-02 1.265649097622684356e-02 7.686400744772881738e-03 8.305464720814770968e-03 9.745078300321403930e-03 7.628026116778854372e-03 8.825472551001986229e-03 6.757841531965787067e-03 8.479954647736145587e-03 2.172570319806978179e-02 3.555242858057992145e-02 2.331420817550042615e-02 1.338827491468408924e-02 1.357611598085729440e-02 9.585747790015992226e-03 2.387742717826686276e-02 3.504058908789128152e-02 3.209408443430648850e-02 2.314371199745366911e-02 1.795042016957722544e-02 2.446380908543688629e-02 1.606509791157555503e-02 1.266892085781269953e-02 1.777788674974213265e-02 2.675250627603701151e-02 1.762437765811070145e-02 3.348802076338128902e-02 9.978338361538233170e-02 6.164680635060295483e-02 2.313599238591323992e-02 1.015301472478749439e-01 7.670189181412648272e-02 4.861027515870841587e-02 2.074089328711985550e-02 1.748697137773074645e-02 1.250832181304516871e-02 9.123454949356121085e-03 1.129455742408345259e-02 1.425650853911220040e-02 2.397276752863403484e-02 1.161350979208343598e-01 3.935331880085990996e-01 7.507396984041900256e-02 8.309801197818000862e-02 9.900540989571926520e-02 9.674026057635366771e-02 2.203386484207585094e-01 2.197244683959770073e-01
