# Supplementary material for: Functional protein dynamics in a crystal
Source: Nat Commun. 2024 Apr 15;15:3244. doi: 10.1038/s41467-024-47473-4 (PMC11018856; doi:10.1038/s41467-024-47473-4)
Supplement: Supplementary file 11 — Source Data [file 41467_2024_47473_MOESM11_ESM.zip › fig_data/Fig2/a/msd_average_structures_ff.txt]

2.594569921493530273e+00 2.105120420455932617e+00 2.548407614231109619e-01 1.040045171976089478e-01 8.601527661085128784e-02 7.176684588193893433e-02 6.890141218900680542e-02 3.058942407369613647e-02 2.078811526298522949e-01 1.782401055097579956e-01 1.878093928098678589e-01 1.416876763105392456e-01 1.084424853324890137e-01 2.115393877029418945e-01 1.302049458026885986e-01 1.703730970621109009e-01 9.045525453984737396e-03 4.602244496345520020e-02 1.159875988960266113e-01 1.338098011910915375e-02 4.491129517555236816e-02 3.071654029190540314e-02 3.084430098533630371e-02 6.367268413305282593e-02 2.482739537954330444e-01 3.247801363468170166e-01 4.147669374942779541e-01 9.488701224327087402e-01 9.087790846824645996e-01 9.852355122566223145e-01 2.523019611835479736e-01 1.428261585533618927e-02 3.628214299678802490e-01 2.913639545440673828e-01 2.209241986274719238e-01 9.205076843500137329e-02 1.216059401631355286e-01 2.119794785976409912e-01 2.402344346046447754e-01 2.683486342430114746e-01 3.967258706688880920e-02 6.698018312454223633e-02 6.846868991851806641e-02 6.013138219714164734e-03 2.682251036167144775e-01 4.236113727092742920e-01 1.385421603918075562e-01 1.883252561092376709e-01 5.268266797065734863e-01 4.210821688175201416e-01 3.056561052799224854e-01 4.902731254696846008e-02 2.425483316183090210e-01 6.739415973424911499e-02 1.066766977310180664e-01 1.083553358912467957e-01 5.040115490555763245e-02 2.255037426948547363e-01 2.025700509548187256e-01 9.955785274505615234e-01 1.053391933441162109e+00 5.452395603060722351e-02 1.663300544023513794e-01 1.578002125024795532e-01 2.964719384908676147e-02 2.258067727088928223e-01 2.103772312402725220e-01 1.609654277563095093e-01 1.736822724342346191e-02 1.073748767375946045e-01 1.354136466979980469e-01 2.119633406400680542e-01 1.620244383811950684e-01 1.505899131298065186e-01 3.541608750820159912e-01 1.165573120117187500e+00 7.940757870674133301e-01 4.595071375370025635e-01 2.574980556964874268e-01 1.332981586456298828e-01 5.183377861976623535e-02 5.442264676094055176e-02 1.030611917376518250e-01 3.305182978510856628e-02 4.550030529499053955e-01 2.787211239337921143e-01 4.307122528553009033e-01 2.837725877761840820e-01 4.641767442226409912e-01 2.089106291532516479e-01 8.960051834583282471e-02 6.375061720609664917e-02 1.047031059861183167e-01 8.004404902458190918e-01 9.573451280593872070e-01
1.000000000000000000e+00 2.000000000000000000e+00 3.000000000000000000e+00 4.000000000000000000e+00 5.000000000000000000e+00 6.000000000000000000e+00 7.000000000000000000e+00 8.000000000000000000e+00 9.000000000000000000e+00 1.000000000000000000e+01 1.100000000000000000e+01 1.200000000000000000e+01 1.300000000000000000e+01 1.400000000000000000e+01 1.500000000000000000e+01 1.600000000000000000e+01 1.700000000000000000e+01 1.800000000000000000e+01 1.900000000000000000e+01 2.000000000000000000e+01 2.100000000000000000e+01 2.200000000000000000e+01 2.300000000000000000e+01 2.400000000000000000e+01 2.500000000000000000e+01 2.600000000000000000e+01 2.700000000000000000e+01 2.800000000000000000e+01 2.900000000000000000e+01 3.000000000000000000e+01 3.100000000000000000e+01 3.200000000000000000e+01 3.300000000000000000e+01 3.400000000000000000e+01 3.500000000000000000e+01 3.600000000000000000e+01 3.700000000000000000e+01 3.800000000000000000e+01 3.900000000000000000e+01 4.000000000000000000e+01 4.100000000000000000e+01 4.200000000000000000e+01 4.300000000000000000e+01 4.400000000000000000e+01 4.500000000000000000e+01 4.600000000000000000e+01 4.700000000000000000e+01 4.800000000000000000e+01 4.900000000000000000e+01 5.000000000000000000e+01 5.100000000000000000e+01 5.200000000000000000e+01 5.300000000000000000e+01 5.400000000000000000e+01 5.500000000000000000e+01 5.600000000000000000e+01 5.700000000000000000e+01 5.800000000000000000e+01 5.900000000000000000e+01 6.000000000000000000e+01 6.100000000000000000e+01 6.200000000000000000e+01 6.300000000000000000e+01 6.400000000000000000e+01 6.500000000000000000e+01 6.600000000000000000e+01 6.700000000000000000e+01 6.800000000000000000e+01 6.900000000000000000e+01 7.000000000000000000e+01 7.100000000000000000e+01 7.200000000000000000e+01 7.300000000000000000e+01 7.400000000000000000e+01 7.500000000000000000e+01 7.600000000000000000e+01 7.700000000000000000e+01 7.800000000000000000e+01 7.900000000000000000e+01 8.000000000000000000e+01 8.100000000000000000e+01 8.200000000000000000e+01 8.300000000000000000e+01 8.400000000000000000e+01 8.500000000000000000e+01 8.600000000000000000e+01 8.700000000000000000e+01 8.800000000000000000e+01 8.900000000000000000e+01 9.000000000000000000e+01 9.100000000000000000e+01 9.200000000000000000e+01 9.300000000000000000e+01 9.400000000000000000e+01 9.500000000000000000e+01
