# Supplementary material for: Functional protein dynamics in a crystal
Source: Nat Commun. 2024 Apr 15;15:3244. doi: 10.1038/s41467-024-47473-4 (PMC11018856; doi:10.1038/s41467-024-47473-4)
Supplement: Supplementary file 11 — Source Data [file 41467_2024_47473_MOESM11_ESM.zip › fig_data/Fig2/c/B_C36m.txt]

3.095294645321258642e+01 1.220647077728526497e+01 7.295904509326814669e+00 7.025248311616827834e+00 9.359962431727407051e+00 8.263183094786159089e+00 6.603956362388407442e+00 7.378675934574363993e+00 7.422623513765853609e+00 7.782157628539736471e+00 8.671168801413267957e+00 1.456732733713475980e+01 1.686426110177576732e+01 1.636042945752359401e+01 1.445242147311745740e+01 9.453609330034510094e+00 7.650429491165188445e+00 7.714446671505491793e+00 7.514094996436277540e+00 6.620888681957268318e+00 5.761024052166621168e+00 6.372161088572338983e+00 6.537626613183739721e+00 7.235985145118110751e+00 1.034721938538324792e+01 1.549419020679298242e+01 1.737938633482471218e+01 1.396830929776180774e+01 9.383229797127702554e+00 9.346335744582294325e+00 6.379539066582727180e+00 5.715931884838970412e+00 5.455728402461226700e+00 6.247967776324728995e+00 7.908578109459210914e+00 8.058413090459556116e+00 9.468049986804752294e+00 1.567145316572503688e+01 1.740807590770312885e+01 9.743113468267221577e+00 7.719618154466555637e+00 6.669773172273659512e+00 7.445791542816622588e+00 7.688812018047380903e+00 6.363952543059716582e+00 8.273904159603256758e+00 6.914646055378413259e+00 6.195053098253271884e+00 6.804391188086904130e+00 5.851771636271011268e+00 5.776777428168726303e+00 5.018367942235922641e+00 5.215085109120737528e+00 5.430035954561138745e+00 6.163245956633168987e+00 6.652770360255995996e+00 6.560107320303323775e+00 8.424686337886054588e+00 1.946560193926692861e+01 1.114517381690192011e+01 9.830738123976214382e+00 7.580997456283745883e+00 7.381463632114694917e+00 7.909547457558240069e+00 9.546629677821758975e+00 9.997118110991406681e+00 9.176068087213117508e+00 1.016987938435195105e+01 9.388819026842876170e+00 8.311013371049014609e+00 9.049320268672381928e+00 9.818999233372583291e+00 8.408861683623477745e+00 8.618854619575124332e+00 1.105146677161694413e+01 1.163144099700218703e+01 9.201126294071210410e+00 9.820850643256308743e+00 9.098427933190482264e+00 7.747377357936864328e+00 6.800958970309685547e+00 6.801473632390211854e+00 6.757786240287682489e+00 5.761087987248922460e+00 5.445210616032064799e+00 6.228853354287783084e+00 6.209430324016127933e+00 8.713843277298881418e+00 1.235751620928409444e+01 1.226379709459180312e+01 1.041265925715332408e+01 8.519833753073742244e+00 7.251940548770032358e+00 7.515106931464955231e+00 9.379482425145091895e+00
2.649968021863303846e+01 8.329014406061592268e+00 4.096291044086050270e+00 3.828344680900465757e+00 5.876221903308272765e+00 4.580429653737231988e+00 3.321739719573033156e+00 3.877285887733921133e+00 3.775425326313805119e+00 3.581657108513209842e+00 4.123655662272444289e+00 8.609119852713856602e+00 1.077578375862757554e+01 1.104291516976594423e+01 9.745476140593623882e+00 5.419215033199124676e+00 4.331491887991346879e+00 4.341145843443739771e+00 4.111608251640509692e+00 3.572211034000604357e+00 2.736305984027386451e+00 3.259114829617987041e+00 3.163799281758108428e+00 3.640890390000038224e+00 6.003995161657742941e+00 1.124106018134971841e+01 1.274680548206230668e+01 9.694129834741000096e+00 5.932603885127573307e+00 5.804841344970673056e+00 3.128089317931421753e+00 2.669597486413799015e+00 2.565116468536486671e+00 3.093082037031276155e+00 4.549358015487064755e+00 4.403191123123012751e+00 5.083645649135824840e+00 9.990245518322836915e+00 1.152707131229901094e+01 5.224745484908533300e+00 3.799640933794842468e+00 3.420698038489654813e+00 3.934067666482540915e+00 4.046789146596373676e+00 3.061253968673679271e+00 4.913060728503526597e+00 3.701158858527226148e+00 3.368734923179339980e+00 3.873130146582485445e+00 3.004482795464572309e+00 2.911522769362464125e+00 2.240251225697998727e+00 2.289654332779909929e+00 2.513001258590660925e+00 2.714943087716322090e+00 3.048880405846152275e+00 3.175372838194706393e+00 4.382149286465650384e+00 1.368531051569507540e+01 6.164153823204991944e+00 5.185848243263279755e+00 3.714164395377967054e+00 3.740767963772542615e+00 4.090407702873902096e+00 5.461883512006285635e+00 5.750526154971254300e+00 5.310898536802672432e+00 5.591486309552546885e+00 4.645629249448064435e+00 4.230602847556180102e+00 4.852952904488359920e+00 4.947093992033622989e+00 3.993240274173933457e+00 4.594087912009372054e+00 6.670198749213211542e+00 7.301373774208319567e+00 5.259779740816411753e+00 5.615281877840093472e+00 4.548031082834717687e+00 3.950034134646204009e+00 3.269626518743320442e+00 3.389407896543940701e+00 3.646159665219070423e+00 2.478459379724556655e+00 2.428204925561624705e+00 2.915486487803200966e+00 2.875213652838941591e+00 5.083059154448701378e+00 8.687175985505774634e+00 9.065362372997023854e+00 8.258578620573675977e+00 7.137628161600074961e+00 6.788029312855009323e+00 8.298601054840375468e+00 1.077230485020827722e+01
1.000000000000000000e+00 2.000000000000000000e+00 3.000000000000000000e+00 4.000000000000000000e+00 5.000000000000000000e+00 6.000000000000000000e+00 7.000000000000000000e+00 8.000000000000000000e+00 9.000000000000000000e+00 1.000000000000000000e+01 1.100000000000000000e+01 1.200000000000000000e+01 1.300000000000000000e+01 1.400000000000000000e+01 1.500000000000000000e+01 1.600000000000000000e+01 1.700000000000000000e+01 1.800000000000000000e+01 1.900000000000000000e+01 2.000000000000000000e+01 2.100000000000000000e+01 2.200000000000000000e+01 2.300000000000000000e+01 2.400000000000000000e+01 2.500000000000000000e+01 2.600000000000000000e+01 2.700000000000000000e+01 2.800000000000000000e+01 2.900000000000000000e+01 3.000000000000000000e+01 3.100000000000000000e+01 3.200000000000000000e+01 3.300000000000000000e+01 3.400000000000000000e+01 3.500000000000000000e+01 3.600000000000000000e+01 3.700000000000000000e+01 3.800000000000000000e+01 3.900000000000000000e+01 4.000000000000000000e+01 4.100000000000000000e+01 4.200000000000000000e+01 4.300000000000000000e+01 4.400000000000000000e+01 4.500000000000000000e+01 4.600000000000000000e+01 4.700000000000000000e+01 4.800000000000000000e+01 4.900000000000000000e+01 5.000000000000000000e+01 5.100000000000000000e+01 5.200000000000000000e+01 5.300000000000000000e+01 5.400000000000000000e+01 5.500000000000000000e+01 5.600000000000000000e+01 5.700000000000000000e+01 5.800000000000000000e+01 5.900000000000000000e+01 6.000000000000000000e+01 6.100000000000000000e+01 6.200000000000000000e+01 6.300000000000000000e+01 6.400000000000000000e+01 6.500000000000000000e+01 6.600000000000000000e+01 6.700000000000000000e+01 6.800000000000000000e+01 6.900000000000000000e+01 7.000000000000000000e+01 7.100000000000000000e+01 7.200000000000000000e+01 7.300000000000000000e+01 7.400000000000000000e+01 7.500000000000000000e+01 7.600000000000000000e+01 7.700000000000000000e+01 7.800000000000000000e+01 7.900000000000000000e+01 8.000000000000000000e+01 8.100000000000000000e+01 8.200000000000000000e+01 8.300000000000000000e+01 8.400000000000000000e+01 8.500000000000000000e+01 8.600000000000000000e+01 8.700000000000000000e+01 8.800000000000000000e+01 8.900000000000000000e+01 9.000000000000000000e+01 9.100000000000000000e+01 9.200000000000000000e+01 9.300000000000000000e+01 9.400000000000000000e+01 9.500000000000000000e+01
2.064999961853027344e+01 1.518000030517578125e+01 1.201000022888183594e+01 1.171000003814697266e+01 1.347999954223632812e+01 1.265999984741210938e+01 1.105000019073486328e+01 1.322000026702880859e+01 1.242000007629394531e+01 1.314999961853027344e+01 1.651000022888183594e+01 2.462000083923339844e+01 2.393000030517578125e+01 2.093000030517578125e+01 1.677000045776367188e+01 1.468000030517578125e+01 1.632999992370605469e+01 1.236999988555908203e+01 1.140999984741210938e+01 1.101000022888183594e+01 1.080000019073486328e+01 1.163000011444091797e+01 1.125000000000000000e+01 1.381999969482421875e+01 1.920999908447265625e+01 2.754000091552734375e+01 2.639999961853027344e+01 2.351000022888183594e+01 1.787000083923339844e+01 1.489999961853027344e+01 1.077000045776367188e+01 9.920000076293945312e+00 1.025000000000000000e+01 1.225000000000000000e+01 1.336999988555908203e+01 1.310999965667724609e+01 1.539000034332275391e+01 2.138999938964843750e+01 2.057999992370605469e+01 1.477000045776367188e+01 1.302000045776367188e+01 1.053999996185302734e+01 1.157999992370605469e+01 1.181999969482421875e+01 1.042000007629394531e+01 1.297999954223632812e+01 1.194999980926513672e+01 1.086999988555908203e+01 1.213000011444091797e+01 1.093999958038330078e+01 1.092000007629394531e+01 8.979999542236328125e+00 9.119999885559082031e+00 9.369999885559082031e+00 9.470000267028808594e+00 9.970000267028808594e+00 9.659999847412109375e+00 1.080000019073486328e+01 1.244999980926513672e+01 1.123999977111816406e+01 1.256999969482421875e+01 1.122000026702880859e+01 1.144999980926513672e+01 1.357999992370605469e+01 1.522999954223632812e+01 1.517000007629394531e+01 1.431999969482421875e+01 1.660000038146972656e+01 1.534000015258789062e+01 1.282999992370605469e+01 1.465999984741210938e+01 1.737000083923339844e+01 1.339000034332275391e+01 1.331999969482421875e+01 1.577000045776367188e+01 1.493000030517578125e+01 1.400000000000000000e+01 1.442000007629394531e+01 1.647999954223632812e+01 1.405000019073486328e+01 1.130000019073486328e+01 1.068000030517578125e+01 1.002000045776367188e+01 9.340000152587890625e+00 9.630000114440917969e+00 1.035000038146972656e+01 1.114000034332275391e+01 1.803000068664550781e+01 1.907999992370605469e+01 1.787999916076660156e+01 1.604999923706054688e+01 1.313000011444091797e+01 1.231000041961669922e+01 1.214000034332275391e+01 1.690999984741210938e+01
