# Supplementary material for: Functional protein dynamics in a crystal
Source: Nat Commun. 2024 Apr 15;15:3244. doi: 10.1038/s41467-024-47473-4 (PMC11018856; doi:10.1038/s41467-024-47473-4)
Supplement: Supplementary file 11 — Source Data [file 41467_2024_47473_MOESM11_ESM.zip › fig_data/Fig2/c/B_ff14SB.txt]

4.442094154908835435e+01 1.348287993387608630e+01 8.843533525165353737e+00 8.036753586935024174e+00 9.115608457136831433e+00 8.396189654303492844e+00 6.770020047637674843e+00 8.011543711148490843e+00 8.778215697466270839e+00 8.166736481677347115e+00 8.831788935478122937e+00 1.287701879205638633e+01 1.248432640453608578e+01 1.211763188287364379e+01 1.061905367035787862e+01 8.047122580236552025e+00 7.085741802860510141e+00 8.172511481598439431e+00 6.831903592896120259e+00 6.095088982476133843e+00 5.574260929215186344e+00 6.237859429084521068e+00 6.537206914893348042e+00 7.691142677598905131e+00 1.527115136814859930e+01 2.002626724468810337e+01 1.838670497182394925e+01 1.442969786702304980e+01 9.269013840066552490e+00 1.049531407606755451e+01 6.707192429600833172e+00 5.641970536998802466e+00 5.374293343188957905e+00 6.127765396049722035e+00 6.652958487052101688e+00 6.969612346674797898e+00 8.402170148093881963e+00 1.591239367805753702e+01 2.000173259586927799e+01 9.830911162124570168e+00 8.151768425799739148e+00 6.775048222426563349e+00 7.216962753750979509e+00 7.648961781696031359e+00 6.274466337745413291e+00 9.036219664351611058e+00 6.807752441384213427e+00 6.187136924281624317e+00 6.416888401410546727e+00 5.600157783748797691e+00 6.106809019843494113e+00 5.375061009643217425e+00 5.262176008312789754e+00 5.423471655219774590e+00 5.874934093945888058e+00 6.039840287269894858e+00 5.586343629602987804e+00 5.969684741188832078e+00 8.683236716780054820e+00 6.666620782810788626e+00 7.858910334271419273e+00 6.500293949775326929e+00 7.425077012478006999e+00 7.889001357081235177e+00 9.762325020883334759e+00 1.085311009299018359e+01 9.532365346123594207e+00 1.124326526403310567e+01 9.002486403225558931e+00 7.809389770541242726e+00 9.188335115276240472e+00 9.596770691883504512e+00 7.536420873580795821e+00 8.648404356623801803e+00 1.093002724902334677e+01 1.012740573528762056e+01 8.247096665685596406e+00 9.451521379250385380e+00 9.456571442507366143e+00 9.508719436440856043e+00 7.696051216112772764e+00 8.051009510681454984e+00 7.433006058463538679e+00 6.410123222476699745e+00 5.946272771904510535e+00 6.896954358317102241e+00 7.919101111836619467e+00 1.199807122738030252e+01 1.568728671788682760e+01 1.257929323040637826e+01 9.829779306828001495e+00 7.436594281657970207e+00 6.521541773810239917e+00 6.473864987142375682e+00 7.858921955626579248e+00
3.801402988222162804e+01 9.282250152086348294e+00 5.358222152898260759e+00 4.649972464373410830e+00 5.575361035308075586e+00 4.712894766051132223e+00 3.481643744696909959e+00 4.374558737464743885e+00 4.958679207301869063e+00 4.218445254510472253e+00 4.543510117660520820e+00 7.946644387706434109e+00 7.917959219533333481e+00 8.336537246203294060e+00 7.548305860385254640e+00 4.786123670647543626e+00 4.041720552358218477e+00 4.978748637421589684e+00 3.634047539598051380e+00 3.238036588501121305e+00 2.625871306706015318e+00 3.092263159435580722e+00 3.022429801554063378e+00 3.823575619249049318e+00 1.043660657758106858e+01 1.543957467842567866e+01 1.316327567578688296e+01 9.980774518546356333e+00 5.699004525015038070e+00 6.695952345834444763e+00 3.253738015752275281e+00 2.496210930840907061e+00 2.471935015488568421e+00 2.955897456506593191e+00 3.394316131391531766e+00 3.578853720281276463e+00 4.332807255978511130e+00 1.063751939367777233e+01 1.423568328844866748e+01 5.453302496684967693e+00 4.252175745880571789e+00 3.555797728565198490e+00 3.786842170459956858e+00 4.077566822501321298e+00 3.111492679536061345e+00 5.777512617998561417e+00 3.581875784256000728e+00 3.345812242120318913e+00 3.463256681124887049e+00 2.746151779611740285e+00 3.191983149167947342e+00 2.534013754613059444e+00 2.229435920178195030e+00 2.541370653792868861e+00 2.608844022066507673e+00 2.724468154404798170e+00 2.589508504968546454e+00 2.993401767630960553e+00 5.305690452151691439e+00 3.135899371181393391e+00 3.996496443333910520e+00 2.894015710755517112e+00 3.989350471370080253e+00 4.038674223142392883e+00 5.630066663439180275e+00 6.579925042994370088e+00 5.485971546832703716e+00 6.355120366877026861e+00 4.308511299432227659e+00 3.761067660214354014e+00 4.956690672642228179e+00 4.861853151102669912e+00 3.332381095903258927e+00 4.635025567021736848e+00 6.614010375924078033e+00 6.036946617457620512e+00 4.508205107192307715e+00 5.250016975920224205e+00 4.931385297813910107e+00 5.600399798835437259e+00 4.272059815635419255e+00 4.673758992389122291e+00 4.460394671278178791e+00 3.162111384052037177e+00 2.792636446335953870e+00 3.400089742318395558e+00 4.211502745223940636e+00 8.188769495816657695e+00 1.191413618827025900e+01 9.644812509426444080e+00 7.802780162026596855e+00 6.205381862888923905e+00 6.317945610735715256e+00 7.617720636871955442e+00 9.671211182873873824e+00
1.000000000000000000e+00 2.000000000000000000e+00 3.000000000000000000e+00 4.000000000000000000e+00 5.000000000000000000e+00 6.000000000000000000e+00 7.000000000000000000e+00 8.000000000000000000e+00 9.000000000000000000e+00 1.000000000000000000e+01 1.100000000000000000e+01 1.200000000000000000e+01 1.300000000000000000e+01 1.400000000000000000e+01 1.500000000000000000e+01 1.600000000000000000e+01 1.700000000000000000e+01 1.800000000000000000e+01 1.900000000000000000e+01 2.000000000000000000e+01 2.100000000000000000e+01 2.200000000000000000e+01 2.300000000000000000e+01 2.400000000000000000e+01 2.500000000000000000e+01 2.600000000000000000e+01 2.700000000000000000e+01 2.800000000000000000e+01 2.900000000000000000e+01 3.000000000000000000e+01 3.100000000000000000e+01 3.200000000000000000e+01 3.300000000000000000e+01 3.400000000000000000e+01 3.500000000000000000e+01 3.600000000000000000e+01 3.700000000000000000e+01 3.800000000000000000e+01 3.900000000000000000e+01 4.000000000000000000e+01 4.100000000000000000e+01 4.200000000000000000e+01 4.300000000000000000e+01 4.400000000000000000e+01 4.500000000000000000e+01 4.600000000000000000e+01 4.700000000000000000e+01 4.800000000000000000e+01 4.900000000000000000e+01 5.000000000000000000e+01 5.100000000000000000e+01 5.200000000000000000e+01 5.300000000000000000e+01 5.400000000000000000e+01 5.500000000000000000e+01 5.600000000000000000e+01 5.700000000000000000e+01 5.800000000000000000e+01 5.900000000000000000e+01 6.000000000000000000e+01 6.100000000000000000e+01 6.200000000000000000e+01 6.300000000000000000e+01 6.400000000000000000e+01 6.500000000000000000e+01 6.600000000000000000e+01 6.700000000000000000e+01 6.800000000000000000e+01 6.900000000000000000e+01 7.000000000000000000e+01 7.100000000000000000e+01 7.200000000000000000e+01 7.300000000000000000e+01 7.400000000000000000e+01 7.500000000000000000e+01 7.600000000000000000e+01 7.700000000000000000e+01 7.800000000000000000e+01 7.900000000000000000e+01 8.000000000000000000e+01 8.100000000000000000e+01 8.200000000000000000e+01 8.300000000000000000e+01 8.400000000000000000e+01 8.500000000000000000e+01 8.600000000000000000e+01 8.700000000000000000e+01 8.800000000000000000e+01 8.900000000000000000e+01 9.000000000000000000e+01 9.100000000000000000e+01 9.200000000000000000e+01 9.300000000000000000e+01 9.400000000000000000e+01 9.500000000000000000e+01
2.064999961853027344e+01 1.518000030517578125e+01 1.201000022888183594e+01 1.171000003814697266e+01 1.347999954223632812e+01 1.265999984741210938e+01 1.105000019073486328e+01 1.322000026702880859e+01 1.242000007629394531e+01 1.314999961853027344e+01 1.651000022888183594e+01 2.462000083923339844e+01 2.393000030517578125e+01 2.093000030517578125e+01 1.677000045776367188e+01 1.468000030517578125e+01 1.632999992370605469e+01 1.236999988555908203e+01 1.140999984741210938e+01 1.101000022888183594e+01 1.080000019073486328e+01 1.163000011444091797e+01 1.125000000000000000e+01 1.381999969482421875e+01 1.920999908447265625e+01 2.754000091552734375e+01 2.639999961853027344e+01 2.351000022888183594e+01 1.787000083923339844e+01 1.489999961853027344e+01 1.077000045776367188e+01 9.920000076293945312e+00 1.025000000000000000e+01 1.225000000000000000e+01 1.336999988555908203e+01 1.310999965667724609e+01 1.539000034332275391e+01 2.138999938964843750e+01 2.057999992370605469e+01 1.477000045776367188e+01 1.302000045776367188e+01 1.053999996185302734e+01 1.157999992370605469e+01 1.181999969482421875e+01 1.042000007629394531e+01 1.297999954223632812e+01 1.194999980926513672e+01 1.086999988555908203e+01 1.213000011444091797e+01 1.093999958038330078e+01 1.092000007629394531e+01 8.979999542236328125e+00 9.119999885559082031e+00 9.369999885559082031e+00 9.470000267028808594e+00 9.970000267028808594e+00 9.659999847412109375e+00 1.080000019073486328e+01 1.244999980926513672e+01 1.123999977111816406e+01 1.256999969482421875e+01 1.122000026702880859e+01 1.144999980926513672e+01 1.357999992370605469e+01 1.522999954223632812e+01 1.517000007629394531e+01 1.431999969482421875e+01 1.660000038146972656e+01 1.534000015258789062e+01 1.282999992370605469e+01 1.465999984741210938e+01 1.737000083923339844e+01 1.339000034332275391e+01 1.331999969482421875e+01 1.577000045776367188e+01 1.493000030517578125e+01 1.400000000000000000e+01 1.442000007629394531e+01 1.647999954223632812e+01 1.405000019073486328e+01 1.130000019073486328e+01 1.068000030517578125e+01 1.002000045776367188e+01 9.340000152587890625e+00 9.630000114440917969e+00 1.035000038146972656e+01 1.114000034332275391e+01 1.803000068664550781e+01 1.907999992370605469e+01 1.787999916076660156e+01 1.604999923706054688e+01 1.313000011444091797e+01 1.231000041961669922e+01 1.214000034332275391e+01 1.690999984741210938e+01
