# Supplementary material for: Functional protein dynamics in a crystal
Source: Nat Commun. 2024 Apr 15;15:3244. doi: 10.1038/s41467-024-47473-4 (PMC11018856; doi:10.1038/s41467-024-47473-4)
Supplement: Supplementary file 11 — Source Data [file 41467_2024_47473_MOESM11_ESM.zip › fig_data/Fig2/d/ff14SB.txt]

4.699710930289313637e-02 1.719123769799253409e-01 4.551916176348385079e-01 3.281108392452836142e-02 -1.198467202071071824e-01 -1.314023400891457527e-01 3.401119266802439256e-01 3.339615836416953698e-01 -3.259088170693758002e-01 -2.762937898403663439e-01 7.145141126515568430e-01 2.674074347380539507e-01 -4.299289407588275935e-01 -2.288771764259465158e-01 5.531441885845751472e-01 7.181903103419102763e-01 1.968482573174625827e-01 2.415004829834259681e-01 3.694405008481140840e-01 4.728724605316472207e-01 1.820730839731155015e-01 9.974880655288131948e-02 3.386186365293184508e-01 6.476952640134001626e-01 -5.365618007380277277e-01 -4.673965636205466012e-01 4.849668582626378566e-01 6.458413326382483888e-01 -1.744100869742553073e-01 1.169610934188014539e-01 2.306183680595097485e-01 5.646759100599396675e-01 -7.544963720135910989e-02 -3.287200884214129815e-01 4.835841472090649518e-01 4.569583709912237168e-01 -1.605072453624316609e-01 -3.423582128401108093e-01 1.438314874196464643e-01 3.574169675811234015e-01 2.099601549927569977e-01 -1.632273526378824613e-01 2.711726530403666402e-01 2.101104285781758563e-01 -2.212507027182439856e-01 -1.267754944529926320e-01 7.207792000620898420e-01 5.218732906370249225e-01 -2.965600221067390407e-01 -3.484823340518374835e-01 5.673011074685945232e-01 5.367478169832864410e-01 7.090770193546802602e-02 -3.045865632524851208e-01 -6.473980204106055680e-02 -5.671297356700932824e-02 -2.830754569176718860e-01 -1.489492843618620554e-01 2.607316009489935027e-01 4.717467752400139602e-01 2.501079670536228150e-01 -3.005107863060914042e-01 2.622468606295385030e-01 -9.384257825011133036e-02 3.099301954913045165e-01 -2.792198066393325462e-02 1.763544022344305517e-01 2.778341015253289470e-01 -3.276654858331013997e-01 -2.198987160969565480e-01 4.703018924560353753e-01 6.507377288493714218e-01 -9.508125940101308515e-02 8.920496566440050401e-02 3.759171944878403337e-01 2.644153662683663697e-01 -2.736697954307487635e-02 -1.409086068830234240e-01 7.643788303444267740e-01 6.957326560285252981e-01 -1.826758404235562239e-01 -3.556943766609776958e-01 2.860827399985268471e-01 1.477856490912259346e-01 9.522133480813721462e-02 -4.706430994219346076e-02 3.272874675743224770e-01 3.960312579661362520e-01 -6.184741246374869661e-02 -1.402264892267979235e-01 4.777233771350495317e-01 3.218580759615079501e-01 -6.096330009886230528e-02 -1.275549821317483179e-01 5.191523260484558477e-01 2.139995590469823128e-02 -2.281774860934646654e-01 -1.662968548026952931e-01 4.227429489861478373e-01 2.776592297724889136e-01 -1.776412137812144465e-02 -2.020317911321640736e-01 4.589474343299997372e-01 2.115784488113376938e-01 -9.420761034817104473e-02 -3.585255707449164220e-02 2.950569701480389995e-01 4.433167773009927259e-01
-4.700919493036792574e-01 -3.130986838702014552e-01 1.942855585546524821e+00 2.209279095274915505e+00 -5.909988762563500586e-02 -1.912499228536717055e-01 1.953422219156344397e+00 2.041491841722695710e+00 -7.051210219316317307e-02 -4.651241800839898133e-01 2.242150114811963135e+00 1.823436137450563876e+00 -1.839804168086445202e-01 -1.486225533056995118e-02 1.970993730308755687e+00 1.646196162641231808e+00 -6.697357977274975838e-02 1.709951698924569996e-01 2.003381997238790291e+00 1.845248905700174191e+00 -2.436244829393174882e-01 -3.323020098788731502e-01 2.212558019800006548e+00 2.095960574200560700e+00 5.636695415239501017e-02 -4.126618942843265359e-01 1.835400863464784038e+00 2.012963543218710072e+00 -3.870055753360830408e-01 -1.976516643135965978e-01 2.099905703097853404e+00 1.924405152435582522e+00 -7.273484635858551428e-02 -1.328217347866740283e-01 1.968391018311699270e+00 2.077638711775321667e+00 -4.236606375880640485e-01 -2.125984133459084546e-01 1.801416705181921429e+00 1.873559316987567058e+00 -3.749635869362606400e-01 -2.520087418239853605e-01 1.843621709409596576e+00 1.893991718839757255e+00 -5.114180406895982856e-01 -1.779867276829563139e-01 1.962317297056593191e+00 2.343841425709136672e+00 -4.647417807699696368e-01 -1.527576146803539814e-01 2.208048572228392459e+00 2.425284141738586641e+00 -1.567738524934370048e-01 -2.821356659237110875e-01 1.922625327583943999e+00 1.735555589624773631e+00 -9.439825881616101810e-01 -3.923392907315772504e-01 1.980793352187298240e+00 2.427534216533302924e+00 -1.981906963070798611e-01 -4.191737328909610483e-01 2.406448961616540316e+00 1.906659883142928891e+00 -3.696888078416407097e-01 -3.078814569640115906e-01 2.162362240129660051e+00 1.966760823180656814e+00 -3.869174606778926773e-01 -1.801121946415591424e-01 1.797712300613362402e+00 2.113688655285294260e+00 -5.575131096357139882e-01 -3.688880078813809860e-01 1.926113587561964380e+00 2.077239926569014017e+00 -4.032489365203630882e-01 -1.457394148175694681e-01 1.882291697186055046e+00 1.866840825748774080e+00 -4.541310889008158824e-01 -2.977627878465014533e-01 2.129007892498513854e+00 1.962330405321701221e+00 -4.207974981170750084e-01 -2.406713373421567326e-01 2.033805460469309878e+00 2.020398685849592368e+00 -2.865648535482776538e-01 -4.179356232807052152e-01 1.845916942543937012e+00 1.955158229082037735e+00 -1.550659015996131984e-01 -1.653215131471341692e-02 1.534924570074451822e+00 1.949115969037009677e+00 -2.366204986631075258e-01 -3.664376891406107006e-01 2.150350070754733167e+00 1.987698142543180779e+00 -3.134179516217798778e-01 -5.447700039217977519e-01 2.424424852126819019e+00 2.390105493464254494e+00 -4.022636340708842795e-01 -3.377337280285246379e-01 2.016367044679014953e+00 2.109101933463307432e+00
