# Supplementary material for: Functional protein dynamics in a crystal
Source: Nat Commun. 2024 Apr 15;15:3244. doi: 10.1038/s41467-024-47473-4 (PMC11018856; doi:10.1038/s41467-024-47473-4)
Supplement: Supplementary file 11 — Source Data [file 41467_2024_47473_MOESM11_ESM.zip › fig_data/Fig2/d/C36m.txt]

7.805435877185544769e-01 1.320103903016601521e+00 -1.249858533453434006e+00 -1.283712404684742125e+00 1.106626199337760852e+00 8.674485231645121530e-01 -1.333217976073662214e+00 -1.358404133243965362e+00 1.140646097211487131e+00 8.865255653147627868e-01 -1.268305286410459587e+00 -8.752329766083590812e-01 8.243561725830303999e-01 7.687039245837539170e-01 -5.805157172664792142e-01 -9.459068338562843792e-01 8.633079262298508638e-01 7.321378949309647055e-01 -1.122412318496500916e+00 -4.498569922238644381e-01 1.030656782029460317e+00 9.132874208285954865e-01 -1.419959368244448683e+00 -9.583632919962283836e-01 7.305203244590003919e-01 1.165929392385635310e+00 -8.899664025639353326e-01 -6.402234139742404295e-01 8.009723480382859861e-01 6.592014867622708607e-01 -1.034377577503761358e+00 -1.089336386129794221e+00 3.344010999925544070e-01 1.085554695053538410e+00 -1.239210797000659170e+00 -6.451461185725690939e-01 8.634426828304953005e-01 4.527239524658526193e-01 -1.147522673882939159e+00 -1.014794196055376574e+00 1.050935354909590558e+00 8.410789165705239157e-01 -1.302969823736887633e+00 -9.198122128376411410e-01 1.347616143467043059e+00 1.205167395257660701e+00 -1.290134981508828105e+00 -1.579820737325711377e+00 1.222991189112967447e+00 1.024761321709348749e+00 -8.971553947078447777e-01 -1.305041126182715061e+00 9.527449462409123271e-01 5.824940976655099689e-01 -9.692349945027984859e-01 -9.370622228006979526e-01 1.039416342155476514e+00 9.899687624641231309e-01 -1.147887077515861165e+00 -7.598986876813356162e-01 8.034805165460383591e-01 6.925215592859217395e-01 -1.338050534623960175e+00 -1.178594027017297208e+00 1.015557357760144441e+00 8.679028312455585592e-01 -7.427143928960546759e-01 -1.369101693060287062e+00 9.534959155198734493e-01 9.661644531238877676e-01 -1.241773138967246837e+00 -5.938167660990529839e-01 1.515199598546153936e+00 1.414942443247653614e+00 -1.398922700297895005e+00 -1.405038650592850047e+00 1.427736471780875149e+00 1.114944982572403376e+00 -1.649032045694156068e+00 -1.037731247617578845e+00 1.303612507156593381e+00 2.103105074753941039e+00 -1.948192382700980829e+00 -1.516059907343688451e+00 1.161124394920960867e+00 1.339708799005428830e+00 -1.537685504190292818e+00 -1.030200386466020746e+00 9.316262426492301074e-01 1.277632439979548451e+00 -1.267421422653718821e+00 -1.563948811218608625e+00 1.334353373273408749e+00 9.122407570508954677e-01 -1.530005179193025810e+00 -1.182116354325117413e+00 1.266576800343486298e+00 1.753679670349406194e+00 -1.628315532201213500e+00 -9.970785483266766391e-01 1.239927197779309154e+00 1.031770952529548424e+00 -9.615844735276937172e-01 -1.818680503907124546e+00 1.761310039922378223e+00 1.423791925405438974e+00 -1.824583038779387323e+00 -1.163289056136548538e+00
7.756037336374888014e-01 1.031579229072228543e+00 -1.262635236831528118e+00 -1.485453791046730032e+00 5.657269182600757063e-01 2.846610156886768550e-01 -1.015988693853500990e+00 -7.234210321526077792e-01 1.126228757142264669e+00 1.320133901188356162e+00 -1.601577983379847581e+00 -1.418846138653321987e+00 1.659897997587492569e+00 1.622538102513864544e+00 -1.904026759266344015e+00 -2.024143419364420993e+00 4.162295696604729756e-01 4.731881203966850080e-01 -8.887679748325325590e-01 -1.025361638600756464e+00 7.632127554659646762e-01 8.585727343978746262e-01 -1.724539324143393060e+00 -9.518310305914994274e-01 1.396060942560580997e+00 1.662076447310475658e+00 -1.934256912258632610e+00 -1.780582431782342212e+00 6.185734654024201973e-01 1.176862125970643547e-01 -5.951026017123055567e-01 -1.015245468831231790e+00 1.107382927504517056e+00 1.009898549845580362e+00 -1.642027532648157262e+00 -1.261446153940440240e+00 1.938653375186191852e+00 1.369572176054347779e+00 -2.062231030977848434e+00 -1.874853970328338448e+00 -2.224489041173285386e-01 1.362401842793303786e-01 -4.856573014139016209e-01 -7.581034899044070130e-01 9.427422620678598264e-01 3.829373960944693067e-01 -1.177345922125766720e+00 -1.249377747632074431e+00 1.162689192992239384e+00 1.379220118705035247e+00 -1.902266109129946869e+00 -1.826834759083688198e+00 2.211040335859593142e-02 5.211366630086970986e-01 -6.628453721145035615e-01 -7.422090839389028361e-01 1.196547225405524273e+00 1.696211724413146271e+00 -1.918970849099039810e+00 -1.909308598232371423e+00 2.342808122887518607e-01 -1.697589003468635838e-02 -5.878190569651664532e-01 -3.831722319346582140e-01 5.651933281264476250e-01 9.833534611087486610e-01 -8.991521539281350783e-01 -1.539061578202172598e+00 1.942726563222230141e+00 2.162714276980601369e+00 -2.256761531280517374e+00 -1.483931032669907779e+00 -8.114257731158147635e-03 -1.288530116112056589e-01 -6.062637666301284867e-01 -7.803527978252589037e-01 4.695632338008266515e-01 9.324581644971416949e-01 -1.207384296261274415e+00 -1.443595197992742385e+00 1.598266803027527772e+00 1.029934695226224051e+00 -1.583166848002313998e+00 -1.772172568271422222e+00 1.875526951660333452e-01 4.159368229679216711e-04 -4.478507248621355075e-01 -9.775166629047475908e-01 1.013181767554485191e+00 4.407159713847335070e-01 -1.222553790180370470e+00 -1.272491815878034060e+00 1.717601286018641815e+00 1.342584236944112774e+00 -1.849768141490208961e+00 -1.924669167922331781e+00 3.265485023353065230e-01 1.339917414852038746e-01 -7.244587108533337982e-01 -3.265983216788583832e-01 1.307004499642992812e+00 6.818929417008590121e-01 -1.323477788137672917e+00 -1.532092762511744866e+00 1.647454450552622518e+00 1.552711716582336976e+00 -1.948912891043377726e+00 -2.295360614996027948e+00
