# Supplementary material for: Functional protein dynamics in a crystal
Source: Nat Commun. 2024 Apr 15;15:3244. doi: 10.1038/s41467-024-47473-4 (PMC11018856; doi:10.1038/s41467-024-47473-4)
Supplement: Supplementary file 11 — Source Data [file 41467_2024_47473_MOESM11_ESM.zip › fig_data/Fig2/d/readme.txt]

Each text file contains data plotted: 

line 1 - projection on the a-axis of the unit cell (x-axis)
line 2 - projection on the c-axis of the unit cell (y-axis)
