# Supplementary material for: Functional protein dynamics in a crystal
Source: Nat Commun. 2024 Apr 15;15:3244. doi: 10.1038/s41467-024-47473-4 (PMC11018856; doi:10.1038/s41467-024-47473-4)
Supplement: Supplementary file 11 — Source Data [file 41467_2024_47473_MOESM11_ESM.zip › fig_data/Fig2/e/data.txt]

ff14SB

[0.84, 0.67, 0.54],
[0.84, 0.69, 0.54],
[0.84, 0.65, 0.46]

10-30, 30-50, 50-70 

C36m

[0.84, 0.69, 0.54],
[0.88, 0.73, 0.54],
[0.81, 0.69, 0.46]

10-30, 30-50, 50-70
