# Supplementary material for: Functional protein dynamics in a crystal
Source: Nat Commun. 2024 Apr 15;15:3244. doi: 10.1038/s41467-024-47473-4 (PMC11018856; doi:10.1038/s41467-024-47473-4)
Supplement: Supplementary file 11 — Source Data [file 41467_2024_47473_MOESM11_ESM.zip › fig_data/Fig3/a/crystal_ff94.txt]

3.433313795315619643e+00 1.192993772569640232e+00
3.956686662467669535e+00 2.142755767540652556e+00
3.667159117519163125e+00 3.327882960911419996e+00
2.890654332743076260e+00 1.459191779407379208e+00
3.248680287676518841e+00 2.579250611115959213e+00
3.799778280637524652e+00 3.601210427884701915e+00
3.809584877744354170e+00 1.926311336655048168e+00
4.436856356702120863e+00 3.564912517845774786e+00
3.948779117818467466e+00 1.862093019916074343e+00
2.348010610898618733e+00 2.790842204490553868e+00
4.548886288145426171e+00 3.949367153628369209e+00
4.380321230220699746e+00 2.861792040567626483e+00
3.408168508427463550e+00 3.163629251535138742e+00
4.014178840718204633e+00 3.766600044495829636e+00
3.523511205096549581e+00 3.576127613614801248e+00
4.988115307974091195e+00 2.770060252765097708e+00
4.237473450034663358e+00 4.034047123463979645e+00
5.048135441754466157e+00 3.869580635129421964e+00
4.899096805759807438e+00 3.815773851757872759e+00
5.200054028357711466e+00 3.753958416307276114e+00
4.898991017691185057e+00 3.827578908155437887e+00
5.620984486739386554e+00 4.593623971924928995e+00
4.568119291177924701e+00 4.397069894357644948e+00
4.521451985391765405e+00 4.251380910757692533e+00
4.896823639706692433e+00 3.618351011706126830e+00
4.477772206025541379e+00 4.632006650732165554e+00
4.656248341856637829e+00 3.016209011703955500e+00
5.331368342801368954e+00 3.880132017345268025e+00
4.764997954713246386e+00 3.482161129555177759e+00
4.578116670675195010e+00 4.122874362635686296e+00
4.120470774560455851e+00 3.071827901670876049e+00
5.555878744862177143e+00 4.988344201822482837e+00
4.303134162298245080e+00 3.772416770811787501e+00
4.781304531325414331e+00 5.452094459802525606e+00
4.632596111147624818e+00 5.533834445699149285e+00
4.445360363112470736e+00 5.724126984397740259e+00
3.838666562416776173e+00 5.462165291609820450e+00
4.117839713417590808e+00 6.060983170408879239e+00
4.401859288818508631e+00 5.589017217268418491e+00
4.114038228606417213e+00 5.837038505740682837e+00
4.596887206309011376e+00 5.869277782575228919e+00
5.160204012356194525e+00 5.522654585685173423e+00
4.457937271043947547e+00 5.843391636316039417e+00
3.922403316749920599e+00 4.997952583685111527e+00
4.596125288660251940e+00 4.900906449263553455e+00
4.965809803632224018e+00 5.193751194630005230e+00
5.682256921373055825e+00 5.082070052127189541e+00
5.420377307308898551e+00 5.645204444593472815e+00
5.013850966146176091e+00 5.636120795223678925e+00
5.377481255831060736e+00 5.284892580074529889e+00
5.279275994469152522e+00 5.107884548273236014e+00
5.133694806200449712e+00 5.043104746357029100e+00
4.822970206807599247e+00 4.051307129781678285e+00
5.569248816841156469e+00 4.768060373126048468e+00
5.312822476082287970e+00 5.319341377321546105e+00
4.839858467333849390e+00 3.202437945202081249e+00
4.584950596341084150e+00 4.751353029390264382e+00
4.176128605006621086e+00 4.196651636165717569e+00
4.474818887696945247e+00 4.331635619120399738e+00
4.981294056911229617e+00 4.153326315392106949e+00
4.398864108254349148e+00 4.315884517680228072e+00
3.724639604002562443e+00 4.934190097879545434e+00
3.566812811031988772e+00 3.927291325197433736e+00
3.552780644594506487e+00 3.733699008461488944e+00
4.864587794467458259e+00 4.861955400241253500e+00
5.168955429789189537e+00 5.128733884854377756e+00
4.507186417788863864e+00 4.764143452595538619e+00
4.684067443305160339e+00 4.911614073435459638e+00
4.020423059652651787e+00 4.967802882534829934e+00
4.646514252267862410e+00 4.419592242261703774e+00
4.685017881360048264e+00 3.922395404356850968e+00
4.007231677060135056e+00 5.586489468029780525e+00
5.260432028458945197e+00 4.478019196044638051e+00
4.744120970787365721e+00 3.691536912341409238e+00
4.425134546908381594e+00 4.090875015367159584e+00
4.833300040196112590e+00 4.170776274534814476e+00
5.246780798629585796e+00 3.915579865003203430e+00
3.952029068330021211e+00 4.356818502980640773e+00
4.120938055530245947e+00 4.269467494029316690e+00
4.900309752592011847e+00 3.729088633194973745e+00
4.247373052174735264e+00 4.051442765305990790e+00
4.710607220824329033e+00 4.480110337358823358e+00
3.773389560480162164e+00 3.721029291952148377e+00
4.743394546743424200e+00 3.494590179515458139e+00
3.990389852667961534e+00 5.171605106060897405e+00
4.667663065039781678e+00 4.600551168711133343e+00
4.185870707499397270e+00 4.002988533871524979e+00
4.922264536185197770e+00 4.998267158070165195e+00
4.247644122014285983e+00 4.133390042714054857e+00
4.621561833125030105e+00 5.142186545066635972e+00
4.741659509193150157e+00 5.162570181222026378e+00
4.343480704142581139e+00 5.442830398009744997e+00
4.731176812272021692e+00 5.143462070818530130e+00
4.963613760001246433e+00 4.523754798711856928e+00
4.331059069648834026e+00 4.491707105119018273e+00
5.178270349603202760e+00 4.357091003444115707e+00
4.810859198647755797e+00 4.037125714931290688e+00
4.854363064324969557e+00 5.063316340313428476e+00
5.544344879692014061e+00 5.264948812932914279e+00
4.870583206410747046e+00 4.095607385605834594e+00
4.828788099795078281e+00 4.560514053578241800e+00
5.130014615603901262e+00 4.287816584641541695e+00
5.711500521792101992e+00 3.829201264782751579e+00
4.971978978762394696e+00 4.280117308780599927e+00
4.984648089789564196e+00 4.911684095422701901e+00
4.265814929107375697e+00 4.721425713264130408e+00
4.302305895510320610e+00 5.110761265966013767e+00
4.985373063555880613e+00 4.610022710419474201e+00
4.824700338532162291e+00 5.152739883239797258e+00
5.078774340020712152e+00 4.956264021235943673e+00
4.757139419260751012e+00 4.027298736104576449e+00
4.635520437685503481e+00 3.278316761097332055e+00
4.726028558348028596e+00 4.532258449466501027e+00
5.917958013281308105e+00 4.393477379125173776e+00
3.768842130272711088e+00 4.385634454212014255e+00
4.709881734715023249e+00 4.466948260867255271e+00
5.094252247820294954e+00 5.098316837557862691e+00
4.645109512584054023e+00 3.250704123944615720e+00
5.054812156542722867e+00 4.121020491254092200e+00
4.984900038919836796e+00 4.671890813625575234e+00
5.000198221202854398e+00 3.975538403255144182e+00
5.261452406346010413e+00 3.829633141831235488e+00
5.739872928199700297e+00 5.079664585204282545e+00
5.577109247392693092e+00 4.403372888565525223e+00
6.134892768928246198e+00 3.862983601405677980e+00
5.448393397979658381e+00 4.214818208093403129e+00
5.158843876726734834e+00 4.354246811576370391e+00
4.968635488796371291e+00 4.200800217396317038e+00
4.917803241481196963e+00 3.859173745595172011e+00
4.657439753001458627e+00 4.082400457941287364e+00
5.585094502536342986e+00 4.192603719042122812e+00
4.572745038678106333e+00 4.165560112413571936e+00
5.121146514135066496e+00 4.298373255905526769e+00
4.633733793824574398e+00 3.436428480008985709e+00
5.636020764426731944e+00 4.236684440968300436e+00
4.764893187636960903e+00 4.519725055084451881e+00
5.336606494112118959e+00 5.085643347247920332e+00
5.359545821106242336e+00 3.416334773068945285e+00
5.209861465163177385e+00 4.438433414530675414e+00
5.311758726759701510e+00 4.712643618975945081e+00
4.629437854454741874e+00 4.685976677735880891e+00
4.578253275331916505e+00 3.975433271259190438e+00
4.604840880928289693e+00 5.004879254679337919e+00
4.214695702065801797e+00 3.892474203025074964e+00
3.874621013368921840e+00 4.085240182541130416e+00
4.377739680900591956e+00 3.906729459047780573e+00
4.190212947211642280e+00 4.051310232660492616e+00
3.949951433470324513e+00 3.425462198258705904e+00
4.860886135400512842e+00 3.499964121590640076e+00
4.343138653550168371e+00 3.310712359313861874e+00
4.778117529418732801e+00 3.483897244998320986e+00
4.082300729276544082e+00 3.757057921101339293e+00
4.632074119226078146e+00 3.559660256340201112e+00
4.439854137485697905e+00 4.046175882734183382e+00
4.861762246869107074e+00 3.658604092405695063e+00
4.528840355785623828e+00 3.349569867906267540e+00
4.984055869381972315e+00 4.159245403694898258e+00
5.489310690642478008e+00 4.401908805468783825e+00
4.977642726910628035e+00 4.733983878624089314e+00
5.209306322194430017e+00 4.517728980338544531e+00
4.271769282110641441e+00 4.906964056415802133e+00
5.323739948794771415e+00 4.088374950617395420e+00
4.277127593974184627e+00 3.823191306453597171e+00
4.344589625988250603e+00 3.859583343115792431e+00
4.350317844418746915e+00 3.108653797493943660e+00
4.196208270384730987e+00 4.891819683543726427e+00
4.714264150113796958e+00 4.686739285508370934e+00
4.809912468409120123e+00 4.873803438832560175e+00
4.519064511743266621e+00 3.992578031194336408e+00
5.362516551295990475e+00 4.822806311077222574e+00
3.834878937973102531e+00 4.288618798296005785e+00
4.678982374949842260e+00 4.536927560247249858e+00
4.799307957497281230e+00 4.731287485904513979e+00
4.257186712160862641e+00 3.941125363023838979e+00
4.765238805074253570e+00 4.485705413006577658e+00
4.668331191285119530e+00 4.873926022432618410e+00
4.818116042047938308e+00 3.894072343075335674e+00
4.938090541696045221e+00 3.718138645992602243e+00
5.197840224654704855e+00 3.646906790281168043e+00
4.679560655210282860e+00 5.091379019733108358e+00
5.445247538074895033e+00 5.296433805939061656e+00
4.341368487461399361e+00 4.362903292643570019e+00
4.416162565370096438e+00 3.891786696307014459e+00
5.474085306974763476e+00 4.663174632433751299e+00
4.897252262872776818e+00 4.934082648816036532e+00
5.201118503753563438e+00 5.186697505916903594e+00
4.722463990009714507e+00 4.693045344514484185e+00
6.122547151276942046e+00 4.515621782679174245e+00
4.767426292744268324e+00 4.635070937597956409e+00
5.025944353958671229e+00 4.795100481365270895e+00
4.563003756405351830e+00 4.702056212420220760e+00
4.783019832029544283e+00 5.005787208776261821e+00
4.128018919588235747e+00 5.085502218774709426e+00
4.914822167681629494e+00 5.753253603448496456e+00
4.086911100706601907e+00 5.564604159084756141e+00
4.781036104667327535e+00 5.914618529069350039e+00
5.827255644751847541e+00 5.590592376314757139e+00
5.149886977780171904e+00 4.940452454951367756e+00
4.836630345208252635e+00 5.269720445252932706e+00
4.681161351591416775e+00 4.768374422162293236e+00
3.944196745147101613e+00 4.679373877011207661e+00
5.619534111467135773e+00 5.606287470609646384e+00
3.120867124549416616e+00 1.871093854499578324e+00
4.023329617444483475e+00 2.560964962403753375e+00
4.700652221563645483e+00 1.545262217014461203e+00
4.598302805707914942e+00 1.499461544629935750e+00
4.287117867496142765e+00 2.031029871789100660e+00
4.723501071321980049e+00 1.904141463231931120e+00
4.948855835706705619e+00 2.467777249837171283e+00
4.196924917816273748e+00 1.972411723934739847e+00
4.199523599768387960e+00 1.949406228260356810e+00
4.996936524340506836e+00 2.534680424594689452e+00
4.312889046698815676e+00 2.018445144148247383e+00
4.041744215817091757e+00 1.927745039009440164e+00
4.036078938782736714e+00 1.990904586209647054e+00
3.634442739304350578e+00 2.639281547357279489e+00
3.423793706993108366e+00 2.192902357038565953e+00
3.899708701366197516e+00 1.366504007330226145e+00
2.294924744580331577e+00 1.942402843610457008e+00
3.864199754083741389e+00 1.496992481260290830e+00
4.341122659552718588e+00 2.316058953034149770e+00
4.205802628564900836e+00 2.214166614851586168e+00
3.196399858824754858e+00 2.683476658741604126e+00
4.567038560434689032e+00 4.253046036820684606e+00
4.452586811688375334e+00 4.416653303522820373e+00
4.289313806844037735e+00 4.675143926664673266e+00
5.153076594264579313e+00 5.182857781066165792e+00
5.893400225156821826e+00 5.821785725023539193e+00
4.858802700660111995e+00 5.248836372970790087e+00
4.656273228658027286e+00 5.487069983566950526e+00
4.341408791541408796e+00 5.516456766522755295e+00
3.524285790971077414e+00 5.607714287770853012e+00
4.921192931506058521e+00 4.888190452900508021e+00
5.226709898613252747e+00 5.049266064545749444e+00
4.738233850187590690e+00 5.043120887465993185e+00
4.405491969181260181e+00 4.130352322584229796e+00
4.634183661416659383e+00 4.605746444985635790e+00
3.935929016684937665e+00 5.356118833352310205e+00
4.301176576716368771e+00 4.913096723228267848e+00
4.470121694966930903e+00 5.064627077967904789e+00
5.206255541820872246e+00 4.972054685478501490e+00
4.065225361580340646e+00 5.355007757782719757e+00
4.934092830710341993e+00 5.576769978568409059e+00
4.647492397045929202e+00 4.823806465309457892e+00
4.775625648520803068e+00 5.162480796117140613e+00
4.297270419537999153e+00 5.034391075333540577e+00
4.563489808635553757e+00 5.249181494588745167e+00
4.194669030110834917e+00 4.226371670987278506e+00
4.922438148817583681e+00 5.713930683864687943e+00
5.003319507486837736e+00 4.678925064137120948e+00
5.097836022187037130e+00 5.177999274935107366e+00
4.539369225403121710e+00 5.607648786296826060e+00
4.058933719795922102e+00 5.483578439688272077e+00
4.260419231002556373e+00 5.474044229983005216e+00
4.148448014586003652e+00 5.233136044347043381e+00
4.400418435207424039e+00 5.583593606153226752e+00
5.257008455908497524e+00 4.726967704610792076e+00
3.949470606175566889e+00 4.581679324403401310e+00
3.935522579930946563e+00 4.175649626507116352e+00
3.810557987132543456e+00 3.856687796249808731e+00
3.715296747962613111e+00 4.100420664615721300e+00
3.944585645543212671e+00 3.602130239417177471e+00
4.481238938313660825e+00 4.019249389740846112e+00
4.747808768062355078e+00 4.395781116413509437e+00
3.617540110902618178e+00 3.585716572872602814e+00
3.874030612385684691e+00 3.967440718894209351e+00
4.846403557082666680e+00 4.074466287657103614e+00
3.621999118123123917e+00 3.877372258313033893e+00
3.963016687713169173e+00 3.331639957999959822e+00
4.144672802300259917e+00 3.308172290715150066e+00
4.866272961604719782e+00 4.411096112931813806e+00
4.623416646809153541e+00 3.495066407961091137e+00
5.296156383366136033e+00 3.844457813577529137e+00
4.652380013072567877e+00 3.450570105008804678e+00
5.202308521632240002e+00 3.395387571021935891e+00
4.506268005760992956e+00 4.928014365822490639e+00
4.326699298111449821e+00 4.537971272577205895e+00
4.183318753163097981e+00 4.733161844425466391e+00
4.176988375663029274e+00 4.670811052439058919e+00
4.189860829023421829e+00 4.542812071240647676e+00
4.034437133115608809e+00 4.555698450147950496e+00
4.686049024450885447e+00 4.562329567722345658e+00
5.175138660503157517e+00 5.293116736021597823e+00
4.325291804883665492e+00 4.454387529575282834e+00
4.316007116652578190e+00 4.518273849320171287e+00
4.688716377336629826e+00 4.076418751986367717e+00
4.067860580095509881e+00 4.724161473398213573e+00
4.405127258130499435e+00 4.581687331338865299e+00
3.308240605129180611e+00 4.178546187753385155e+00
5.051669177036555602e+00 5.291973975373895911e+00
5.417491897253043476e+00 4.935657879591722974e+00
4.771235622395503917e+00 4.824721008276672052e+00
5.165274741694014793e+00 5.070933834765106063e+00
5.638953520978596146e+00 5.106805698687606032e+00
4.689278935249239666e+00 4.861948533501802672e+00
5.152130155643337872e+00 5.108587144049232087e+00
4.576044973635927882e+00 5.269808180046712032e+00
4.920757196393123145e+00 5.581273880620179817e+00
4.791731842970420985e+00 5.134843026910855812e+00
4.740129000261367409e+00 5.548531253491704618e+00
4.792333424083143001e+00 5.486981876056613139e+00
5.036058275371281923e+00 5.341820557479540099e+00
5.072502102320637363e+00 5.400008295365666733e+00
4.073482260310639980e+00 4.429084717643015701e+00
3.942693022278761728e+00 5.610831503744257986e+00
4.787636660780752784e+00 6.307840999269338056e+00
5.167666191739371584e+00 5.975117740907592179e+00
5.018720695121976050e+00 5.966165591971856585e+00
4.588592363146283937e+00 6.038201584285169510e+00
5.172927741665467316e+00 6.237615883776852499e+00
4.704837989405843857e+00 6.044830851053387910e+00
4.938663004288542879e+00 5.715240902209259843e+00
4.593143565658586169e+00 4.885294840906458269e+00
4.453403594213861894e+00 4.643452590965041260e+00
4.232366906754553071e+00 5.174067694147717944e+00
3.754560091761086404e+00 4.545770664788018500e+00
4.893493676579609541e+00 4.612800675678307982e+00
5.325194881212571119e+00 4.237934963556931223e+00
5.093969751555129655e+00 5.388526089072805725e+00
4.644533094862793199e+00 5.653903758147253100e+00
4.372075273069406798e+00 5.757609330643662204e+00
4.694073572159267016e+00 4.722461211119012070e+00
4.289639932353104257e+00 3.881023769633945797e+00
5.144122591274040701e+00 4.414120743690896020e+00
4.799908646626572128e+00 3.684850898000004094e+00
4.632770850920049810e+00 4.411917323062833240e+00
4.697265644893050762e+00 4.069479120815250539e+00
3.603369824570440638e+00 3.652949716793429502e+00
4.539273814849236643e+00 4.006989816448054853e+00
4.513990220893334460e+00 4.674987553580630006e+00
4.957624809959439105e+00 4.197084975224665726e+00
4.566104294041962497e+00 3.254665168940294340e+00
3.638773342985689219e+00 4.313771910738061877e+00
5.258469538158937695e+00 4.636751262257062578e+00
5.100836608614722323e+00 4.642019240047530637e+00
5.357011383906173485e+00 4.406105566580010624e+00
5.369468660810227334e+00 4.309806577530202354e+00
5.395726331980176482e+00 4.369895531093083818e+00
4.904173002390419533e+00 4.560022397833494168e+00
4.799215880274638302e+00 5.007300008718913453e+00
4.102724384441088112e+00 4.466619735577522121e+00
3.655502618063144027e+00 4.502118388714290376e+00
4.170659050615153518e+00 4.508663725703675240e+00
4.669259144520625959e+00 4.533136394959012883e+00
4.914092812698905632e+00 4.627238314970263389e+00
3.792145342641498829e+00 4.873767556293174152e+00
5.253986204349306632e+00 4.940845595329592221e+00
4.277527053314075012e+00 4.671350344232010343e+00
4.483740023683719045e+00 4.567647824601289486e+00
4.556515360543569315e+00 4.325882378631344949e+00
4.254249004129417422e+00 4.303381346800361662e+00
4.456564418357486623e+00 5.041316669843583398e+00
4.237265446710334338e+00 4.670220132183184880e+00
4.229794585016707131e+00 3.914148468963989380e+00
4.074818506191363099e+00 4.165333248546448708e+00
4.811675487349464930e+00 3.818193262948213818e+00
4.285508930115712545e+00 3.677137897740238692e+00
4.921694831293450534e+00 4.787099744520182831e+00
5.201647262696861063e+00 5.132114133630008013e+00
3.679568892069490005e+00 3.115099330890083618e+00
4.685095853624432038e+00 4.645512556398363913e+00
5.172377969651615004e+00 4.859963341957829641e+00
4.177403416638036049e+00 4.070841366568962449e+00
4.579098330841520514e+00 4.886331880270613048e+00
4.594017004668814685e+00 5.390187210120795491e+00
3.744637759058841997e+00 4.815837554355166361e+00
4.957612585949132900e+00 4.785958191838299847e+00
3.957933686537425721e+00 4.874779486990498789e+00
4.388395136405208952e+00 5.031928179423002412e+00
4.057087079939174501e+00 4.634949163124846727e+00
4.224450172897258327e+00 3.584483541160799369e+00
3.177378212349199149e+00 4.298559929094251331e+00
4.661006774037207201e+00 5.080787531503548671e+00
4.308980646934308822e+00 5.322300071039600233e+00
5.000299506131701044e+00 5.557274337884508419e+00
4.526179798230195672e+00 6.147156826985102462e+00
4.518900563538720938e+00 6.114510594213386163e+00
4.518138062475704153e+00 5.526383346361713578e+00
4.040754348588443179e+00 5.245376934982014738e+00
3.098633048206951734e+00 5.734967910865689689e+00
5.029317175118560357e+00 5.843142714544954153e+00
5.200495908114226573e+00 5.731573829553131105e+00
6.090743708881287688e+00 5.527781050350531800e+00
5.081422085942370437e+00 5.731224693610570853e+00
6.076761400289717230e+00 6.065071885610088920e+00
4.354657554695558375e+00 4.963639843690428322e+00
3.743060541443147038e+00 4.597724943740061576e+00
5.825683376275786252e+00 4.513464971846658180e+00
4.693607146840826694e+00 4.701023314234222816e+00
4.435543015736275407e+00 4.871581995846153035e+00
4.870573712527839660e+00 4.703002863124983612e+00
5.130601064275355228e+00 6.559854988198868142e+00
5.904246747374337190e+00 5.704220701332955556e+00
5.570288111795654196e+00 5.450565964716558298e+00
5.480466226372616489e+00 4.918520419167309754e+00
5.141603967679147402e+00 3.384652786106433275e+00
4.633788616868503851e+00 3.126434272836990935e+00
4.479489556165895614e+00 3.512463339997693446e+00
4.455231663421647781e+00 4.383631792016013939e+00
4.570347299122079043e+00 4.457602072869418564e+00
4.092908191181149569e+00 5.075131664597204662e+00
5.809076790299879889e+00 4.969375192578466383e+00
6.212405812070940669e+00 5.095732246297064449e+00
4.941694987542580186e+00 5.158168105667050085e+00
4.388849363891891286e+00 2.885840026135425340e+00
4.126873882032731089e+00 2.644736904849043668e+00
4.244868515894839156e+00 3.204022943170672821e+00
4.023167408413939938e+00 3.907427784467224718e+00
4.160020830949948234e+00 4.259766466533212004e+00
4.644724493878069183e+00 3.705021193272362012e+00
3.116952544248071000e+00 4.521642317330670124e+00
5.123687865910301120e+00 4.404255773008330266e+00
4.656696410308247991e+00 4.522438080352406686e+00
5.454925119522094690e+00 4.653939822348599265e+00
4.354207880300675626e+00 3.725028750850430725e+00
4.760319640565107591e+00 3.108188485622520147e+00
4.950348308295856370e+00 4.124263723495254830e+00
4.862177203007307824e+00 3.798487688261286799e+00
5.032256532458509568e+00 4.515457377702151831e+00
5.409526543359836737e+00 4.198285972903444296e+00
5.053027383786373505e+00 4.614044466146754786e+00
5.071478671465786014e+00 4.392657034018393247e+00
4.681257205818639910e+00 3.820296732725616096e+00
4.926033745108748363e+00 4.549465569602497261e+00
5.053407022426888773e+00 4.207814864323360382e+00
5.662439456832095708e+00 5.519720243957138450e+00
4.705616707805470256e+00 5.290895780357301348e+00
5.284784998434150616e+00 5.522554044341885238e+00
5.466373292228336567e+00 5.650792116767801687e+00
5.794881127799300202e+00 4.586156897095803764e+00
5.375934909040058329e+00 5.334372986504280156e+00
5.512127644587584641e+00 4.790875939567232678e+00
5.570291527475497162e+00 4.513431806931056833e+00
5.308078457997089217e+00 5.490090124770743429e+00
5.797215331190449739e+00 4.860855199207024135e+00
5.439066821288651710e+00 5.156265101090061087e+00
5.073394853342739097e+00 5.204107451363118031e+00
4.728072159526628404e+00 6.220177560657054627e+00
5.357182608370696819e+00 5.693833486061539162e+00
6.163176284225185597e+00 5.915758512179678519e+00
5.216773663335164457e+00 4.718960813146479971e+00
4.534858937863729622e+00 5.557219755252364557e+00
5.462898985121101170e+00 6.109351993378331791e+00
5.137394461258853795e+00 4.608038500872574161e+00
5.612166752490761468e+00 4.995801276370929855e+00
5.882593257977255519e+00 5.117938951777072809e+00
5.574621843488323236e+00 4.779234164970192822e+00
5.348567420709706255e+00 4.152450465708080074e+00
5.445549563623380607e+00 4.021980134919795447e+00
5.602739059146620626e+00 4.610223772785915664e+00
5.585593528769402738e+00 4.962259073382573327e+00
5.535419671166323496e+00 5.203717338916466595e+00
5.637104178367534857e+00 5.474057705198921653e+00
5.545617973492486641e+00 4.261299342304209148e+00
4.740648586219309735e+00 4.749770068784281207e+00
5.293766104949922280e+00 4.490528040316863922e+00
4.944822600404258139e+00 5.439098704437949294e+00
5.739205819224797445e+00 5.122556674270329680e+00
5.486747009940041941e+00 5.209139562811317070e+00
6.394787395908897665e+00 4.544284952502771091e+00
5.643392214766564052e+00 5.017882499837895693e+00
6.320052631992709280e+00 5.190153011748272149e+00
5.756717409989432710e+00 4.405356574942094205e+00
6.103482033383147431e+00 4.589708931921673063e+00
5.483637730574304925e+00 5.020626121409535791e+00
6.236608678547501228e+00 4.709980092885223790e+00
5.635029161838792433e+00 4.409925043215036311e+00
5.465760500222543783e+00 4.816987362445364518e+00
5.291200174206720952e+00 4.533892826065394566e+00
5.688395511065630572e+00 4.556460555076833785e+00
5.734197691513831074e+00 4.503146253179471259e+00
4.942714811637671346e+00 3.997524864276532419e+00
5.405996963619674744e+00 4.055521438424420921e+00
5.230758140845887638e+00 4.029785106565481279e+00
4.450251218959300203e+00 5.351188896188459054e+00
5.357496671093255003e+00 5.042660142715514660e+00
4.159751919456286195e+00 3.739051008100178652e+00
5.421787460929412994e+00 4.097295222916298663e+00
4.798060475337601716e+00 4.891365805270360134e+00
5.142864439739893712e+00 4.600406462210618663e+00
5.320854622733433459e+00 4.385500260529678229e+00
5.729640346031583675e+00 4.772338658374387421e+00
5.143980116108259004e+00 4.901334928838664950e+00
5.953938305793331054e+00 4.463486437139621898e+00
5.699676280332189648e+00 4.947187177555984583e+00
5.923344621666124965e+00 4.236057229496897669e+00
5.477152368744146571e+00 4.699091840484626026e+00
6.264341246421238907e+00 4.711063752421730477e+00
5.182922197298810651e+00 5.840636944795337016e+00
5.726163110522032085e+00 5.501276493920610022e+00
5.372341122694221482e+00 5.941918734819127579e+00
5.847340637294724530e+00 6.496763589632916336e+00
6.325577806000953984e+00 5.435728828136083379e+00
6.719673503516910174e+00 5.047978256685437870e+00
5.315116416184686443e+00 4.939242362376702111e+00
5.990701952502865524e+00 4.857501479299512148e+00
5.264560505827898140e+00 5.629559926214702692e+00
5.371072399574599032e+00 4.561349566515302101e+00
5.486964791846188128e+00 5.646548989557321541e+00
4.406210417080835384e+00 4.102397323107931371e+00
4.743903846190802298e+00 5.253536271277652325e+00
5.894040244360091663e+00 4.073962449971921806e+00
5.037068716278144009e+00 3.938047013421144271e+00
5.728715750065029866e+00 4.953506116271006121e+00
4.989246012846660250e+00 5.474733565853870054e+00
5.284356011892342053e+00 5.731422778074387381e+00
5.371326337073516477e+00 6.163944787379497470e+00
5.381166923139140579e+00 5.551836980710338487e+00
5.145565760623376228e+00 6.555168897514020543e+00
5.197891802782026005e+00 5.657793719357503193e+00
5.354684062978325443e+00 4.837015824843042822e+00
5.639306923578208952e+00 5.162684216020032579e+00
5.631644270183201684e+00 5.378504974263517369e+00
5.314830429188773131e+00 5.178478518702468669e+00
4.802839469079045465e+00 5.581218970586808048e+00
5.898033253772481999e+00 6.041230554073703019e+00
5.432645352926566140e+00 5.619198074329359471e+00
4.989183809410993931e+00 5.831474292227087908e+00
5.829891729631714092e+00 4.805106585677286546e+00
4.358157401146906196e+00 4.216022553128936146e+00
4.962641284188942237e+00 4.464177743608101601e+00
4.871341955805217339e+00 5.032649123419734138e+00
5.157319651228046808e+00 3.888749222532686733e+00
4.753186004935040287e+00 3.664456939741545405e+00
4.864564278070701242e+00 3.774152814534164069e+00
5.055440568481673225e+00 4.021280713145556795e+00
3.638726319557594735e+00 4.352607951046466361e+00
4.732815552177185303e+00 5.032973489998230576e+00
5.051494976623884803e+00 4.546965413902761100e+00
4.710086461926601409e+00 5.611439948119232746e+00
4.888030275853443740e+00 5.335103592786794913e+00
4.723352967602521879e+00 5.682953547925632343e+00
4.707218932301730163e+00 4.172625943114714353e+00
5.614071057920775765e+00 3.924704877678442116e+00
4.879174083264992134e+00 5.370274523625655938e+00
4.847536567105078298e+00 4.868198593619718295e+00
5.744125941417816961e+00 4.765583360248073497e+00
5.140818147625122236e+00 4.663211190143339735e+00
5.116600648405293050e+00 3.846964859927614278e+00
4.824030167593269525e+00 4.305058346934483637e+00
5.591832119363459697e+00 4.967357479887748894e+00
5.550458840008731798e+00 4.348476180372621513e+00
5.725313795218538004e+00 5.025265143653816047e+00
4.306765539374407759e+00 3.919694192747979145e+00
5.726175769921227676e+00 4.989352527984529218e+00
5.430672155982367855e+00 4.775213813509316729e+00
5.228318662437543729e+00 4.943832670251463668e+00
5.189031812910814168e+00 3.782999973973437680e+00
6.069578831384232487e+00 4.830541722057781762e+00
4.422359464653343508e+00 4.646261737301679240e+00
5.365156056859246902e+00 4.858881349099320346e+00
5.082776998878000718e+00 6.009481167915161848e+00
5.436380306691098063e+00 5.529591517241600584e+00
5.210896475300704545e+00 4.199251995675911786e+00
3.965629045591595236e+00 4.757497962416815440e+00
4.142108829183649199e+00 5.227341870912592725e+00
4.587740763928265686e+00 4.142038797183746901e+00
4.128686822675144086e+00 4.984719734923134915e+00
4.160240997409820451e+00 4.645591371410564108e+00
5.056710028951496128e+00 4.384841764095966710e+00
5.209398640822757720e+00 5.207780754892123554e+00
5.166096737897048818e+00 4.843587631835751139e+00
5.465234125648446906e+00 5.280826866738828507e+00
5.190229471382725279e+00 5.217056072016631241e+00
5.335371024951534480e+00 4.248888068748724045e+00
5.473042708982359450e+00 4.607423723587388942e+00
4.791432471467573784e+00 4.140896780150714385e+00
4.516251917511564073e+00 5.966585229669236767e+00
4.697682823425138210e+00 3.980098876830520993e+00
4.813770350868137982e+00 4.203381565823822719e+00
4.971133658581479153e+00 5.365139576712655511e+00
3.783304204880114874e+00 4.384702282286631281e+00
4.076884831517296526e+00 4.451720722278997400e+00
5.454444207123022359e+00 4.376500183085321183e+00
4.491296359261274240e+00 4.982843136646672555e+00
5.467886196890747286e+00 5.168057892028116385e+00
5.651224086945430436e+00 4.279842834594997036e+00
5.081526495482176387e+00 4.419555997800968861e+00
4.684083304066000153e+00 3.871729511986033767e+00
4.958056690587952176e+00 5.110446578529252548e+00
5.815261127675761088e+00 5.637709340892591570e+00
5.988669789792621323e+00 5.131072476556363782e+00
5.948915690080937679e+00 4.464389963051730525e+00
5.879026647132963745e+00 4.998821937641228175e+00
5.626235462862402947e+00 4.269713335607003835e+00
5.454751722272401793e+00 4.892103429728967612e+00
5.666030535380295774e+00 4.804622735528037758e+00
5.633159946453188738e+00 4.956165501813815766e+00
5.577366252416823045e+00 5.621015407364976291e+00
5.883583191128749945e+00 6.190692479798334702e+00
5.515557125526772353e+00 6.006029167016853521e+00
5.802118490083106650e+00 4.908549661139798737e+00
6.063763082186081732e+00 5.702871140823383200e+00
5.846433861211226990e+00 5.738298943475217406e+00
5.970933214647992315e+00 5.530653231788507540e+00
5.435348004332966276e+00 6.486961003109334989e+00
5.808254574870140630e+00 5.679187250993768643e+00
4.836402908468977913e+00 5.208346223238686790e+00
5.762225568449635738e+00 5.608817630252699971e+00
4.575909261837074915e+00 6.223612266261655535e+00
5.302891242007341077e+00 5.367923913804811598e+00
4.995859178135272138e+00 4.372281374665488940e+00
5.263470309727942720e+00 5.725208675361441735e+00
4.769173009570948807e+00 6.115081446320084879e+00
4.947540496719890157e+00 6.126419944631140702e+00
5.759895515350024198e+00 5.948370778305481998e+00
3.138741066244260747e+00 3.998277898135081720e+00
3.312244448634726446e+00 3.096834882287081925e+00
3.504820636697930425e+00 3.845604121397986574e+00
3.496673156179477715e+00 3.571232978462102636e+00
2.343119962519868427e+00 3.904007001720391390e+00
3.663927128863766480e+00 4.006967421050114275e+00
4.195306168946790315e+00 3.601423114191868002e+00
3.910057268000061370e+00 4.443608253170639344e+00
4.353772014927424827e+00 3.859571561438357001e+00
4.375411903809664160e+00 4.376847134333603506e+00
3.566588461484680117e+00 4.244303109898426740e+00
4.308988486706714305e+00 4.463467443101746923e+00
4.613889008706011374e+00 3.388025857196053536e+00
4.577444519844962478e+00 3.999309118704825750e+00
4.808778359129702196e+00 4.299578766029321208e+00
4.032584928563935023e+00 3.496716991620639980e+00
3.843200691480375131e+00 4.583885588815682866e+00
4.403728151362702903e+00 5.148349688911450173e+00
3.684687592867654349e+00 4.491032976717718839e+00
4.824658388802331999e+00 4.938634383440223985e+00
4.393164474992425461e+00 4.772621896132390518e+00
4.602626405731708559e+00 4.625415815063281144e+00
4.743538296254322439e+00 4.777922128982503125e+00
4.095359037461598462e+00 4.559559463133714630e+00
3.979831830146966176e+00 4.799588444108879415e+00
3.863024679883402701e+00 3.757385695711356277e+00
4.184119972445194513e+00 4.759763693727622424e+00
4.401548984339784809e+00 3.424786734261260346e+00
5.017780118188406746e+00 4.459981138473266604e+00
4.033008387319783949e+00 4.490019427590396184e+00
3.898081610917174533e+00 5.113544470214988813e+00
4.287567285015214225e+00 4.652785102152808605e+00
4.875083519960915268e+00 5.396806703431980878e+00
4.645199214147459621e+00 4.942325208144849213e+00
4.424622145024741826e+00 5.054275219240159878e+00
3.780379318345806539e+00 4.364492533012016118e+00
4.356138847935861591e+00 5.106120913232149228e+00
4.271242029672100315e+00 4.078202020261978866e+00
4.059522197331262738e+00 4.999646305646219702e+00
4.698079148384059600e+00 5.026470432373155717e+00
4.122737274760309489e+00 4.529520639206837451e+00
4.979438514925922377e+00 4.294075621749477989e+00
4.542061900404579688e+00 3.381994483632433379e+00
4.346725657568521584e+00 3.617759828815366951e+00
4.364649325520536749e+00 4.135554211564944183e+00
4.602614791674693784e+00 3.545881081601920393e+00
4.343786334483666245e+00 4.027307357287073231e+00
4.618175110292939145e+00 3.530584143667360841e+00
4.675897668185086786e+00 3.458039391945293861e+00
4.408304856474108746e+00 4.768511725434994020e+00
3.883885823178281349e+00 3.878509018572211087e+00
3.691459150400060452e+00 3.880623055630341156e+00
3.958976122160608568e+00 4.065959149776809944e+00
4.968151618109789780e+00 4.570407906355697492e+00
4.520236428265404172e+00 4.554047690371408663e+00
5.026058021339887993e+00 4.578302213234169749e+00
3.509782393287743218e+00 4.449747688651325639e+00
4.375849467785466018e+00 4.255336756531304943e+00
4.176853197617752755e+00 3.633583249605976562e+00
4.238773463399604147e+00 4.462781976510226123e+00
3.869826395010917075e+00 5.010201245357992050e+00
3.570228530584367732e+00 2.938334585271927146e+00
4.397150610399933157e+00 3.491592485089094033e+00
4.911077492906979813e+00 3.789473048621408324e+00
4.317177189083413857e+00 3.197681696672197482e+00
3.476302984574812349e+00 3.762473079845314761e+00
3.242887621361691508e+00 3.999944044816186040e+00
4.344526113513980548e+00 3.102146202239664419e+00
4.123010321727980987e+00 3.955054295111149365e+00
4.944996761235637805e+00 4.152333738646298400e+00
4.429356701936923102e+00 3.473806198127821876e+00
4.856680495216651572e+00 4.220369489752334502e+00
4.754351375486109532e+00 4.759960132003721256e+00
4.583647616893630428e+00 4.675545868850842446e+00
4.381092847544677760e+00 4.819299523452543532e+00
3.960655679763800840e+00 5.568751535461769819e+00
5.189108086708208667e+00 5.361090060510589339e+00
5.644801425178110676e+00 6.034518342831014515e+00
4.528804643004316510e+00 5.776687924779494665e+00
4.360390492327077538e+00 5.449727127810774618e+00
5.038785932434253212e+00 5.585228389104424096e+00
4.193917308636017083e+00 6.034679551520669705e+00
4.616877089875663920e+00 5.278887607873953058e+00
4.310314206954021898e+00 5.373146013437212432e+00
3.655412626864889880e+00 5.338697700990070238e+00
4.346572277035965826e+00 6.046395851241924468e+00
4.698456965162665533e+00 6.467159926858316865e+00
4.936672599613046053e+00 6.284695668871412622e+00
5.297347287890470824e+00 5.800954683997581185e+00
5.145039169204633112e+00 6.451071420496695019e+00
5.500560159240622582e+00 5.530743504682231304e+00
5.642304914136085259e+00 5.307554645896868095e+00
4.855477725834804303e+00 5.062210771869497528e+00
5.439464412023802709e+00 5.105708334608344501e+00
5.353613550738065996e+00 5.107574491420898255e+00
5.283830216534655122e+00 5.151091740323169965e+00
5.496416184883184286e+00 6.572875868062469706e+00
5.021865173520675185e+00 4.920909322468025593e+00
5.459993963087804048e+00 5.227220434914995550e+00
5.669744759799937306e+00 5.611196886010882956e+00
4.905970392257254176e+00 5.663722111864809783e+00
5.170787238621982418e+00 5.205349795662844059e+00
4.651359912778351813e+00 5.081584259202627685e+00
5.510271760333119495e+00 6.219484933626104883e+00
4.892087758214102244e+00 6.033854230000332386e+00
5.288437125916802373e+00 5.300896867476731167e+00
4.698730021985605632e+00 5.323060701159548991e+00
4.494855904758676246e+00 5.076087487119273156e+00
5.114090911660910344e+00 4.249772131412509424e+00
4.479089265079314153e+00 4.233222685787213280e+00
5.331451364148894534e+00 5.025537113044996396e+00
5.554792690268978816e+00 5.229599798807130995e+00
5.657720206484210479e+00 5.404695681756038539e+00
5.397621571315502464e+00 3.876764335046644305e+00
5.164966030903927141e+00 5.393742144583381304e+00
5.041153891493054040e+00 5.571552943682485548e+00
4.683994837891637175e+00 4.494111834843214304e+00
5.260207852836364495e+00 4.967108022838555570e+00
6.229504708023171133e+00 4.877390291691308555e+00
5.223670756779546842e+00 5.120251928121690277e+00
5.958819785844792882e+00 4.324956454891510482e+00
5.867111343525261091e+00 5.723838436868582846e+00
5.895638089964500672e+00 5.140337635272770100e+00
5.440086189400881622e+00 5.608597788033437226e+00
4.654398289562927893e+00 5.512426366805703637e+00
5.380004082763808704e+00 5.133650234336362139e+00
5.781572889087051692e+00 4.868869266707954502e+00
5.502199662682945913e+00 5.784592706771887194e+00
5.785323114570679159e+00 5.436305698676193288e+00
5.103659798522922841e+00 5.523349732755723274e+00
4.914150764337779087e+00 4.965875685524386185e+00
5.365022150974300352e+00 5.294397567640610980e+00
5.232196807606708688e+00 5.117861627616376197e+00
4.847223469634633908e+00 5.784988843257099944e+00
5.583491456540777165e+00 5.457600577469483127e+00
6.008561630377071694e+00 5.339857552675423946e+00
4.767353622420529291e+00 6.268432082011541340e+00
5.988049086656702436e+00 5.039629834139139675e+00
5.037834770307016541e+00 5.339895495836907813e+00
5.573919195414340777e+00 6.167574244042139497e+00
4.672631547195294388e+00 5.836684196702396576e+00
5.013996406640120362e+00 5.611774800344927705e+00
5.736085620021926346e+00 5.780917988904623606e+00
5.425503888254190166e+00 5.344306640045426882e+00
5.404503070050436619e+00 4.651244286095259639e+00
5.396605525466688036e+00 5.798496416705383183e+00
6.060702274133749512e+00 5.925022468408863929e+00
4.820392806470486846e+00 5.718648916026261020e+00
4.963306300640596191e+00 5.757655764653119235e+00
4.290721359342597907e+00 6.044419193305326843e+00
5.179666435188220674e+00 5.696982710082233226e+00
4.725630179043644574e+00 4.949704857623705934e+00
4.957203724372195808e+00 4.491179608286479663e+00
5.681487386434499243e+00 5.710893349567714772e+00
5.412953422612943655e+00 5.782567268802295324e+00
5.137021556884962870e+00 5.624650435797154735e+00
5.103456956834405034e+00 4.152009798760029291e+00
4.432747678285745785e+00 4.877043053128572225e+00
5.330766526843403241e+00 5.730017380608387612e+00
5.034160561521553667e+00 5.555183015383747147e+00
4.952485343390962136e+00 5.983706122043823683e+00
5.176222679812523708e+00 5.833128191968713239e+00
4.818316552972429889e+00 5.843860506435656355e+00
4.783886001889621653e+00 5.756864299675634733e+00
5.367776733795816213e+00 5.391270832967204996e+00
4.837874195472169347e+00 5.200759330348773801e+00
4.844822788659765678e+00 5.176629409786994707e+00
4.194169356937131887e+00 5.894103078545751551e+00
5.104483091508717152e+00 5.989187095335691602e+00
4.826118875838371736e+00 5.541116116014838333e+00
5.203367059488360979e+00 5.844197445256998691e+00
5.316021958381854873e+00 5.096518269849978466e+00
5.564708592029415257e+00 6.092886872859834213e+00
5.415278812465150082e+00 4.949015089761308772e+00
4.980311093075060924e+00 5.365569492195870538e+00
5.109562410557900947e+00 5.990808888133910770e+00
4.865040050822067030e+00 5.573939336206800377e+00
5.629150666384767021e+00 4.294308811273991999e+00
4.633796090200253737e+00 5.024085018518563928e+00
3.910361712636266862e+00 4.993490085340923201e+00
4.673022133455813076e+00 5.716836628844155221e+00
5.157365791836964419e+00 5.220713029657116699e+00
4.448295869292977933e+00 5.028629307620641420e+00
5.184268365426600411e+00 5.646143098304023056e+00
5.173323045511978080e+00 5.525912858090029189e+00
4.071498995744210703e+00 5.814597602552745492e+00
5.646856841637223567e+00 4.749701332454494107e+00
5.531090684583724659e+00 3.773947846090863756e+00
4.963514730489670512e+00 5.207949237787628860e+00
4.036051655034368579e+00 5.833549388847624861e+00
4.795223232828213611e+00 5.640904616242240266e+00
4.872344438549958134e+00 5.832955337879533353e+00
4.839882648414586264e+00 5.222392520614832279e+00
5.142330392515029658e+00 6.200536644187541135e+00
4.568005452549577683e+00 6.446157003986519030e+00
4.614502112488891861e+00 4.317182340320174561e+00
5.383004156137356944e+00 4.462527211693807061e+00
4.780843319739644492e+00 6.274282091442394460e+00
5.437682375880899421e+00 6.371499643267803492e+00
4.815300592923632550e+00 4.994613555618673928e+00
4.955729214344091638e+00 5.732588330679284638e+00
4.564842549512244219e+00 5.292315029857080688e+00
4.954236845032187198e+00 3.476073862106148216e+00
5.171333804118589228e+00 3.158090911838625559e+00
5.134443725260792846e+00 1.914516068511260993e+00
4.100385026588694970e+00 2.739031111199902835e+00
3.890298556463832824e+00 3.015699191704391158e+00
5.099526081968031477e+00 5.272162868487519027e+00
5.053626711869021904e+00 4.007463170755133142e+00
5.067565716544361720e+00 5.147757486383420122e+00
4.005545860107114109e+00 5.154284173411507908e+00
4.215226507558194946e+00 5.903758866926527737e+00
3.909356149753864251e+00 4.048850771990761821e+00
3.878771270325284348e+00 3.959751933648720801e+00
4.450694645341433109e+00 3.213213671372658009e+00
4.049387980876223203e+00 2.036744963608609460e+00
4.782790390388430346e+00 3.041555545968285479e+00
4.903608345932392254e+00 4.158023533246066883e+00
4.377012484546985327e+00 2.949090856734691624e+00
5.288313839098457869e+00 3.420813444825242300e+00
4.681437426582593986e+00 3.226766970057594275e+00
4.625710374881652598e+00 4.695991806525025680e+00
3.145358435734313396e+00 4.323678516753229673e+00
4.307740902347562795e+00 4.223681583612161283e+00
4.743158382194676115e+00 4.079934739471896776e+00
4.537475585837673187e+00 3.197163560881195465e+00
4.165645098744856334e+00 3.552324357331598570e+00
2.072948225892170093e+00 3.548681251565659167e+00
3.830355750925431568e+00 4.002259164487497856e+00
4.719314317225514976e+00 3.649656323727563212e+00
3.750910364446858658e+00 3.647535759958723478e+00
3.544115076307517764e+00 3.356854517647871017e+00
2.965703844689310031e+00 3.342911170509571761e+00
2.776418961077760539e+00 2.819777242684733842e+00
3.241313661267439361e+00 3.745990960903276878e+00
2.801112272355465560e+00 3.333302848866869894e+00
3.601890211981410239e+00 3.981772384125624953e+00
2.932244714054055734e+00 3.692487286937272017e+00
2.507238235789259306e+00 4.589723675250140467e+00
4.579632452264190690e+00 3.222636934833465805e+00
3.712462974869955801e+00 4.534151885884185162e+00
3.788259042322940751e+00 3.841660603333413970e+00
4.141198984337211897e+00 3.700559135860027382e+00
4.758725458346055426e+00 4.550630087338895180e+00
3.671851675567407547e+00 3.841406710527802026e+00
4.336249441558971185e+00 3.476048633335167448e+00
4.380715643331554610e+00 3.827941215916511375e+00
3.635786146983762457e+00 3.690454074176641619e+00
3.770991608169921960e+00 3.202024641656627146e+00
3.435351369211314232e+00 3.830091213021155738e+00
4.379009120244463205e+00 3.518884823612931090e+00
4.167639804509537527e+00 3.971149708723103799e+00
3.709956482256178578e+00 4.218703365306008202e+00
4.588912594579371174e+00 3.337785264700530163e+00
3.923592542953495688e+00 4.264758695687178580e+00
4.195405349669619532e+00 4.243325581336980790e+00
3.868676133213555968e+00 3.656507752496013453e+00
4.147121284038832734e+00 4.387129008137685915e+00
4.007780370719283169e+00 5.536928910199677034e+00
3.842881068548934298e+00 3.729032077629258701e+00
4.041797910469238531e+00 2.955404552041505095e+00
3.275660977940340945e+00 3.076760001226717556e+00
4.184063630171470649e+00 3.946178022219517523e+00
4.854714927240277866e+00 3.955427698949871118e+00
4.357035097067872620e+00 3.107326945663657192e+00
4.081924166449939051e+00 3.190190050074785511e+00
5.093012212589096421e+00 2.950610263629736885e+00
4.547671141253677440e+00 4.622276394335028016e+00
4.378339315893445161e+00 4.886927801116648595e+00
4.131789674034543225e+00 3.827276008855120537e+00
3.540980895845701859e+00 2.978784290085199515e+00
4.022150531574730792e+00 4.584751639366150044e+00
3.940168617250123795e+00 2.105887084593113912e+00
4.559378440218937456e+00 2.810668552529954844e+00
2.935925349334724377e+00 2.215510430544522791e+00
3.859614162979158714e+00 2.543914718148220455e+00
3.365598285745341478e+00 2.448660419998630822e+00
2.293011761435630902e+00 2.952897915473752466e+00
3.729582051053770719e+00 2.634885019308113030e+00
4.168462111820089078e+00 2.673996733421860839e+00
4.818588012162500434e+00 2.863015864832934909e+00
3.543837604641019379e+00 5.248113316966721342e+00
3.949538689733574692e+00 4.707591054091897931e+00
4.094710398595807987e+00 3.866307867583971714e+00
3.530854457287188275e+00 4.356418832830135202e+00
4.113910113369299459e+00 3.811550632786829595e+00
4.458715764420863259e+00 3.242479117267835775e+00
4.844889072218675707e+00 3.643631735060019583e+00
4.320759197653923245e+00 3.230731695210710352e+00
3.831099457300453537e+00 4.185909638537093969e+00
4.244776906372146996e+00 4.751472626232930097e+00
3.580849819994881944e+00 4.811319122350164790e+00
4.165166079216597872e+00 3.574361625616025329e+00
3.788865326246189991e+00 4.393044765632747151e+00
3.693165241402635246e+00 2.896849079233128510e+00
3.233235981319532382e+00 4.130306684421107377e+00
2.886754493237662977e+00 3.117038341688535219e+00
2.571400901839787867e+00 3.614286045731261776e+00
2.777013319476020481e+00 4.484871896960055615e+00
3.236053553825162243e+00 4.045492153626078391e+00
3.074370207412434386e+00 3.920279170457005691e+00
3.148285129298477258e+00 3.446353506111067055e+00
3.609907951344860866e+00 3.257204887385060754e+00
2.925846213615014957e+00 3.584190340945516695e+00
3.605297873723925406e+00 4.751832078196861708e+00
3.731817905513236333e+00 4.832628017358155503e+00
4.353668572433489814e+00 4.322868125932303407e+00
4.158164242593255899e+00 5.114110877563665447e+00
3.437363575259809512e+00 4.453869562317274600e+00
4.538967917832080978e+00 4.180136139924992555e+00
3.898037558527183144e+00 4.441455705573598145e+00
5.125174726777464329e+00 4.178091758858974991e+00
4.853893649932087939e+00 4.852344503240801465e+00
4.459592241566721071e+00 4.671553371528325727e+00
5.015563642140559608e+00 4.518964715263747323e+00
4.865232460077656640e+00 4.904917549673617927e+00
5.365995126683588801e+00 4.627204016275528353e+00
4.918060591536556281e+00 4.472229424533118447e+00
4.513620803183151509e+00 5.154899210359259243e+00
5.336329334079785269e+00 5.163082449623527026e+00
4.963402632653552971e+00 4.889611516329642527e+00
4.173707436033565088e+00 4.786008842857898848e+00
3.901699377325722473e+00 4.677759916865628753e+00
4.310811585666923129e+00 4.267019405090485051e+00
4.962502218308732616e+00 4.351900174700621626e+00
4.232058158670239933e+00 4.360159544506879925e+00
4.487006396937462505e+00 4.936230646514191633e+00
4.244871966708753774e+00 4.218687156860782217e+00
4.765793487808643647e+00 4.408203700971416339e+00
5.044005704160089643e+00 4.296674250276630858e+00
4.432824079229193082e+00 4.284126993525790184e+00
4.359853876381444060e+00 4.428337958206700620e+00
3.609446169911767033e+00 4.277288006735626702e+00
4.036608273173060368e+00 5.168296843999912404e+00
4.843711030360221770e+00 4.619929589737628461e+00
4.011724033717364080e+00 4.704867982006570415e+00
4.494309569739844079e+00 5.101411110673728544e+00
4.680768289893792122e+00 5.025395639601818232e+00
4.867939900137025155e+00 5.514593811947584356e+00
4.279130723617990739e+00 5.246728662020844425e+00
4.959049371637416215e+00 3.973309986915345426e+00
3.656310484262646820e+00 4.193992928888515159e+00
3.541829808872198448e+00 3.967485587878690545e+00
3.559805492909795976e+00 3.547561188209155780e+00
4.027957413857646607e+00 4.233718647752075626e+00
4.168064020823541327e+00 3.973428548568848750e+00
3.590525285024288138e+00 5.098005354751251161e+00
4.020213287137902824e+00 5.043957457035700642e+00
4.355330318626781327e+00 4.459245430534156895e+00
4.054708085473794910e+00 3.478030712013527648e+00
4.233597089176797112e+00 3.770983064138786922e+00
3.002592443773265174e+00 3.822460716397146907e+00
3.888381813654646635e+00 5.068887916505701696e+00
4.043921610385235788e+00 4.684860789703549244e+00
3.900175849142302642e+00 5.499967812394657152e+00
4.693868665855350564e+00 4.506535322286711498e+00
4.480907417209504473e+00 3.752527052900473947e+00
4.829331471090294592e+00 3.996501843801484988e+00
4.364273091807779892e+00 4.707927191334313477e+00
4.584995514627006052e+00 4.644651349484538727e+00
4.227727782841981252e+00 4.591951119541780812e+00
4.176480965191469608e+00 4.721166663152320808e+00
4.911870169652279294e+00 4.448275839383978969e+00
4.357303105793256748e+00 4.647399584536065831e+00
5.183962664689122590e+00 4.447275759325194144e+00
5.495809161406238097e+00 4.217509069152998613e+00
5.384306769141466553e+00 4.324821591262131726e+00
4.483401938726636615e+00 4.757469404058298323e+00
3.323007378101226816e+00 4.365793668151626505e+00
3.308012332855557069e+00 4.400101612472282930e+00
3.468933980211263979e+00 4.872619053201417749e+00
4.411046752380389790e+00 6.162980793196480178e+00
3.688888850595923863e+00 4.891686993174920062e+00
3.648425710058231353e+00 4.334398625605535571e+00
3.580725188601095788e+00 4.080995610579503108e+00
4.275566268015168703e+00 3.827175515505049752e+00
4.694857487009864272e+00 4.597930018427290655e+00
5.188688881684084819e+00 4.546764492998716101e+00
4.059119959107006181e+00 4.012286885801246150e+00
3.910869007507908002e+00 4.240569855537138722e+00
4.616020013677481160e+00 5.091954107001564367e+00
4.561428035250302493e+00 3.974425873021364630e+00
4.168445051495367260e+00 4.481725849584763388e+00
3.962528792234877528e+00 4.058259752551208521e+00
5.264395201907258404e+00 4.280677415557264887e+00
4.333549021269708312e+00 3.632710729286255713e+00
3.869833623798116129e+00 3.871574164596224499e+00
4.494512824099784254e+00 3.906707167312123641e+00
4.140057764986447175e+00 5.014612403067095769e+00
4.361187721922607174e+00 4.664041071586423115e+00
5.004291985369877516e+00 5.285655689490026177e+00
5.082586603706877426e+00 4.933902237157603565e+00
4.368988444333090193e+00 4.952112698790715584e+00
4.668929704804068770e+00 5.523295442726569249e+00
4.171480018845789672e+00 5.056498235428764865e+00
4.114755033547583984e+00 4.832627727350748970e+00
4.044269439524128984e+00 4.433037481320824647e+00
4.459216827771270708e+00 4.702421070604449582e+00
4.522108420668926598e+00 5.039581062457625826e+00
4.535138483408735155e+00 4.734176857081408230e+00
4.504822634644479962e+00 4.285897261613086151e+00
4.749623581525452387e+00 4.306223925255732610e+00
4.379252029194757867e+00 3.964814666819594713e+00
4.972905529390070356e+00 3.143520960067949233e+00
4.456356631764895937e+00 3.908031426513208562e+00
3.434623662239449704e+00 3.875852591931507440e+00
4.499235892075844845e+00 4.744098187139174527e+00
3.367302508426679886e+00 4.802639506665543401e+00
3.843676362451961204e+00 3.858740649686117852e+00
3.317143152746484525e+00 3.376230904039188907e+00
3.676973753339584761e+00 3.185616325965766826e+00
5.042384602018703532e+00 4.782661228412753651e+00
4.014940641915812236e+00 3.933327647898460011e+00
5.087668863715919088e+00 3.307828112842694956e+00
4.310863653654096517e+00 3.902730827556854187e+00
4.898783907186139430e+00 3.832674438999542854e+00
5.090625649916302287e+00 4.625141605818567925e+00
5.695131169585833320e+00 4.408985458820875891e+00
5.475032494695653895e+00 5.304869966283437321e+00
5.050425013615769565e+00 4.607852932418333936e+00
4.380900393933964132e+00 5.026554185856191737e+00
4.933255611759591375e+00 4.788923847817979862e+00
4.263357354236362973e+00 4.069590604891435426e+00
5.077765750134217271e+00 5.149388514499465330e+00
5.628283925403409604e+00 4.754047433275625067e+00
5.550260846680513893e+00 5.332275825931281688e+00
5.145954306088370345e+00 4.956039029610611379e+00
4.980190090910152634e+00 6.171674104781551762e+00
4.545861962459810002e+00 4.963619886983961393e+00
5.484469164655983775e+00 5.245827492956586902e+00
5.144445116502057047e+00 4.243359863734887050e+00
5.799733692582572431e+00 4.058331379549889206e+00
4.994302655538471747e+00 5.314925304817160523e+00
3.965974151966939143e+00 4.772151004628669924e+00
4.334873386927657890e+00 4.103947828172643142e+00
4.125838849646023654e+00 4.524142252752481497e+00
3.751128290572135704e+00 5.103178377456115911e+00
4.214387436776938500e+00 5.790931181904698022e+00
4.574239749572820202e+00 5.038442843211458744e+00
4.537476432944042237e+00 5.138852091934579924e+00
4.354328862567550473e+00 3.564611256288028773e+00
4.435973784573636891e+00 5.180136703993942326e+00
3.835647667971963770e+00 5.530939121022488081e+00
3.913752325533184528e+00 5.284994302304295566e+00
4.302551688519399065e+00 5.049796990683585562e+00
4.819479829269456062e+00 4.897087385361326817e+00
4.819900265625909341e+00 5.033959757588269746e+00
5.065265663959333864e+00 5.017964633608367642e+00
4.591929019903101761e+00 4.917142064991195660e+00
5.127018438907221309e+00 5.241287603499740655e+00
3.559741177955427105e+00 4.725751130228786678e+00
5.220650138353667202e+00 6.153331582640284125e+00
5.107727307153218987e+00 5.673420730795762701e+00
5.158982892621772010e+00 5.774033258280546477e+00
5.857625161954829629e+00 5.372877468203533624e+00
5.018518915433189065e+00 5.969683453474045720e+00
5.145536370108247048e+00 6.431657729587533012e+00
4.700871233856499742e+00 6.692464209864602331e+00
4.963239409649066403e+00 5.731114211967675232e+00
4.353002003217310012e+00 5.676002627663371491e+00
4.960244294342679439e+00 5.619775351740228686e+00
5.567984440062394569e+00 6.256812316956802178e+00
5.061198770088977561e+00 5.893149946676414785e+00
4.958410872228622424e+00 6.651084736058698432e+00
5.409550099226102304e+00 6.135504791863544582e+00
4.697161377655159953e+00 6.107925189770216257e+00
5.728390544194882139e+00 5.728786410145941588e+00
5.905029867600187998e+00 4.851580160653208296e+00
5.085162309512915257e+00 4.211499573703548549e+00
5.758352686507462792e+00 6.227842259428313376e+00
4.402159549682566286e+00 4.364285628165159636e+00
4.420560468947801525e+00 4.979811142802945234e+00
4.961320876028205262e+00 4.197874871880906689e+00
5.003751327892799416e+00 4.901120843685230710e+00
4.644478143383770075e+00 5.358056424454346711e+00
4.995868564554689861e+00 5.245870525709256604e+00
4.806442933136128914e+00 5.476397342997048057e+00
4.630509952103333937e+00 6.378961499196202034e+00
4.947880688697484430e+00 5.910232560650586109e+00
4.346543582605358225e+00 5.339868721021291620e+00
4.576772940797272149e+00 6.107882064875327366e+00
3.784880428216534476e+00 4.206503561632405130e+00
4.665064311584849577e+00 5.330687036170934867e+00
4.338352139641890481e+00 5.548305318828149701e+00
3.666090901700248317e+00 4.890409767318235623e+00
3.878147246249705304e+00 5.154654328836784316e+00
3.485199948368181033e+00 4.543617710771309604e+00
4.321285986520533307e+00 6.437093182137012093e+00
3.557097087140199676e+00 4.889261674445104511e+00
4.679277140655130118e+00 6.010932690167846815e+00
4.882963694354319983e+00 6.796233615597899735e+00
3.772680912306373813e+00 5.581399155425827097e+00
5.361849426035906419e+00 5.785879319564209311e+00
5.325256051026551418e+00 5.654177470737895561e+00
5.175077281540113816e+00 6.297454633056377205e+00
4.971360528292562364e+00 5.753944880106304893e+00
4.732006404288040535e+00 6.061003643549202735e+00
6.106262552698717982e+00 6.287804082169992093e+00
5.406877841332253354e+00 6.285942167103087286e+00
4.771104562390806159e+00 4.772121224071698364e+00
5.025908476514204359e+00 4.804858079026899986e+00
5.163795535144314997e+00 5.881011600664506567e+00
4.707296820408561899e+00 5.045974132099235732e+00
4.491706906109421027e+00 6.525580571596147017e+00
4.887900314280537728e+00 6.487515379194561227e+00
4.796633234754651198e+00 6.612990062817132753e+00
5.019597025031928617e+00 6.364404596443098860e+00
5.104450015418793285e+00 6.394473444262565920e+00
4.798550492507146714e+00 5.682600212908218040e+00
5.218984677225940061e+00 6.133755660991544900e+00
4.303896308716490537e+00 5.311705202597476472e+00
4.773612119079500893e+00 5.869196277802506856e+00
5.162079232166978393e+00 5.817565806364815018e+00
4.044341460933852161e+00 5.631670886911078533e+00
4.840087969570530113e+00 5.841485967773909493e+00
4.984847726334240114e+00 5.538522701569217332e+00
4.985848299459902933e+00 4.819118928676516589e+00
4.644581568912848013e+00 5.894514361200694275e+00
4.546135110702483217e+00 5.153971006018201351e+00
5.503131915053674383e+00 5.987686238295429675e+00
4.729495118972852019e+00 6.088396184508131803e+00
5.177495371153168158e+00 4.969492270122430000e+00
4.509111955531898808e+00 6.081210623492832923e+00
3.408569234439779105e+00 6.115768568351025003e+00
4.811107346237037952e+00 5.029859110361147856e+00
5.061283284999031906e+00 5.694464998649017673e+00
4.404170942497675156e+00 4.759935400358719981e+00
4.653035533191936857e+00 4.611247943468413268e+00
5.082437643227828872e+00 6.271482858170635666e+00
5.033916003032290476e+00 5.668400410585880955e+00
4.974392412305804534e+00 5.660305524324749982e+00
4.640091354844333438e+00 5.835629516947840045e+00
5.096554010082578579e+00 5.582316060739821673e+00
4.544683040670778773e+00 4.829575868614333523e+00
5.155941832126835322e+00 5.227571920109029158e+00
5.190257360333009551e+00 5.958432590192366263e+00
4.838638565879302078e+00 5.819864647664078738e+00
4.938252324508979996e+00 5.415054587219903404e+00
5.041930335879073688e+00 6.462245680246536672e+00
4.424638837015207216e+00 4.872852054591946924e+00
5.497725725577012668e+00 5.738362841976048401e+00
4.768130154188494174e+00 5.206536231197309128e+00
6.003834135322455801e+00 4.726377083176894089e+00
5.666658272194795565e+00 6.037095705357698350e+00
5.137844716882364438e+00 5.537397980237464878e+00
4.906716859397157293e+00 6.803978536401311672e+00
5.046027362343971312e+00 5.401268419861803061e+00
4.896393137843797483e+00 4.846508431918916671e+00
5.131415410720473247e+00 6.776768012295461219e+00
4.566628887546070104e+00 6.029481726325148117e+00
4.800722323865282526e+00 5.068113640379681151e+00
4.597823915379731119e+00 6.399894184442572964e+00
4.675715330697419070e+00 5.563528301696357481e+00
5.474987196149134761e+00 4.754094580014553095e+00
5.142718473594548811e+00 5.735254463486814558e+00
5.398317912390933060e+00 6.152808770918584358e+00
4.930998686847178902e+00 5.135397423716122844e+00
4.887077998415186642e+00 6.126370714190860767e+00
5.222460500329312971e+00 6.277161240053439784e+00
5.084965974386944865e+00 5.033816859839264524e+00
4.094017335842456973e+00 5.513706851171351175e+00
4.420337546980084298e+00 5.954412089357369098e+00
4.416755402098253569e+00 5.142801685249736465e+00
4.447082931218476531e+00 5.672775292567681760e+00
4.934514555172944128e+00 6.668507776063826498e+00
4.995985404255002926e+00 6.033911583343454232e+00
5.011934287299200541e+00 6.034941793412986755e+00
4.564645282463489551e+00 5.959013636414040249e+00
4.824273723581546491e+00 6.017475734180712799e+00
4.397044857829083497e+00 6.059855967730460868e+00
5.937068471919031865e+00 6.121210732367116769e+00
5.385330907729017014e+00 5.852300195393085325e+00
4.961687826102529897e+00 5.211790384102706675e+00
5.378527339271059304e+00 6.325745450705540840e+00
5.313913645114984874e+00 6.232975828779217409e+00
4.797581933359736261e+00 6.487671136519797876e+00
4.079378206425733566e+00 5.460348713375671181e+00
4.640680844643263470e+00 4.443865052264263760e+00
4.912625284219928723e+00 6.491839692885336355e+00
4.533981490452444696e+00 5.046343651846912692e+00
5.396274284506231922e+00 5.213335277559488112e+00
3.901540727621529037e+00 4.072766642030012818e+00
3.263908711653727757e+00 3.838454126163025837e+00
4.491788234134101998e+00 4.953106390673443826e+00
3.906538855032603230e+00 4.899821398201177125e+00
4.450626912390120538e+00 4.749872959303725217e+00
3.847541040641676346e+00 5.055610008156696367e+00
4.508589887626781589e+00 5.544419055496224935e+00
4.110868213804762306e+00 4.412833040931001705e+00
4.318132178187902070e+00 5.290831173411595145e+00
5.140960776029803725e+00 4.748465569740385028e+00
5.051871078429327255e+00 5.728307050148068846e+00
5.087430159121565154e+00 5.566593806883256335e+00
5.826801978752609301e+00 5.934929891035805483e+00
5.012172024150558514e+00 5.876721295192472994e+00
4.610762083048198789e+00 5.967008254641916309e+00
5.279704386224638668e+00 5.260947179844635002e+00
5.090635765875642704e+00 5.697690486630881068e+00
4.489695398709406149e+00 5.915189906997862401e+00
4.110867940940369003e+00 6.203109984297610069e+00
4.245596073318896657e+00 5.618737121560737791e+00
4.800885879888632246e+00 5.538441614396254487e+00
4.064818248788329313e+00 6.139070508375704449e+00
5.035635360056710752e+00 5.574946367825053706e+00
4.485582249373928576e+00 5.389326162993129721e+00
4.424177307637380707e+00 4.915624663635281166e+00
3.723442469850685832e+00 5.344866598216746922e+00
3.780488856291194910e+00 3.971379340323211160e+00
3.582866603208039180e+00 4.688289031213936475e+00
4.051841861177333470e+00 4.589681249929600249e+00
3.263462662101425327e+00 3.596146504009333000e+00
3.486592998492647144e+00 3.536853371900618548e+00
2.859801154285976921e+00 3.544008905867070958e+00
3.613183484535684276e+00 2.915397182400071063e+00
4.990199743203421967e+00 4.389350045142800916e+00
4.717707475524332672e+00 3.917549441710032720e+00
4.969454474428614432e+00 4.934067423576339984e+00
4.495470244965640738e+00 3.647244449398448829e+00
3.999735590603211932e+00 5.218550117336228311e+00
4.828816110445739440e+00 3.567680162156265489e+00
3.340047430721753141e+00 5.207192803585293461e+00
4.678750075510777151e+00 5.233565304949906682e+00
3.451812217356571288e+00 4.744483931657350162e+00
2.506888711415268034e+00 4.393747378963012373e+00
2.771326655467788669e+00 3.994604740863893610e+00
4.022220839087768063e+00 5.278081804980574887e+00
4.477592267626971712e+00 5.691187066076990320e+00
3.437227026285830878e+00 5.091033188028013079e+00
3.199224955057021536e+00 4.972594368858966440e+00
4.963446684811922083e+00 4.970626958576655596e+00
5.206215698149009086e+00 4.654382611616357579e+00
4.040381480802069269e+00 4.876551307480982977e+00
5.392513797432278544e+00 4.921825321993363644e+00
4.580918427600149556e+00 5.130917244539960009e+00
4.060331796204957655e+00 5.497861756574237369e+00
3.911323097178624586e+00 5.279730268637439217e+00
4.801439182485850665e+00 4.913884311471758082e+00
3.704981025343616174e+00 4.381448097147682574e+00
3.978540660271717488e+00 4.510726517393135460e+00
3.819411931802485949e+00 3.955049464809189175e+00
3.495466141348452904e+00 4.142608327856207140e+00
3.681883187305109217e+00 3.625880465443306555e+00
4.234172906948209025e+00 4.227760287300015740e+00
3.518223610261183687e+00 5.120718825441740840e+00
3.715858988378975436e+00 4.579969952637526376e+00
3.634962775391830103e+00 4.675770177861559240e+00
3.443950739849691800e+00 4.479688158073415138e+00
3.453876223849835725e+00 4.739405237320361231e+00
3.852178181857119021e+00 3.830817763237078566e+00
4.207621817039059131e+00 4.826945924126478715e+00
4.607540016084282541e+00 5.596457460349579804e+00
4.618091828972143986e+00 4.933025691605597451e+00
4.250671449486755016e+00 5.269997761377076095e+00
3.522825708252275589e+00 6.122058188713876525e+00
4.943683673434904335e+00 3.807552535404231442e+00
3.938612045158141228e+00 5.373148472913163332e+00
4.101037294438675040e+00 4.601872467907956121e+00
4.182097399022871365e+00 4.428560191663329704e+00
4.162233180559441692e+00 4.558040965396767064e+00
3.268678452530527245e+00 5.388897312798397010e+00
3.341806972613979188e+00 4.014130219725786652e+00
3.044923118804080175e+00 5.298565943817592938e+00
3.249797916722326097e+00 4.749902958323290569e+00
4.574034248917959289e+00 5.538652043571241634e+00
4.188238086595616139e+00 5.920155870577937129e+00
4.023400171928277480e+00 5.767740221419442648e+00
4.600148199355446721e+00 5.262665052069451121e+00
3.595150865936813656e+00 4.122319279566977634e+00
3.648590669632780781e+00 5.609314714023550863e+00
3.899259658695297226e+00 4.983833963006174983e+00
4.371384855904770106e+00 4.596746693625451741e+00
4.064213843023306794e+00 4.537961175314559448e+00
3.242972806772646877e+00 3.308882366171121969e+00
3.343923892993589941e+00 3.761522565990608413e+00
2.575379259409471544e+00 3.762687704826137569e+00
2.587740389308227584e+00 4.569643901108015882e+00
4.175582790771285246e+00 4.539758182869132241e+00
4.127286936875682599e+00 4.181265938127546100e+00
4.093425706518637242e+00 4.102430371424204303e+00
3.908865910731694093e+00 4.223993278418931574e+00
3.912299480594722212e+00 3.206882386583260747e+00
3.219428802977000181e+00 3.264071402999925819e+00
2.889689231305027306e+00 2.952438871587815150e+00
4.306763035761075997e+00 3.045026390158884766e+00
3.765328067817629965e+00 4.532231237092073428e+00
4.258146511975391846e+00 4.665246967616901053e+00
4.049191524495573624e+00 3.828677073371743234e+00
4.806430856154570996e+00 4.339502222012025179e+00
4.754697673688567328e+00 4.015646947573972447e+00
3.324237585990247545e+00 3.134385235974251671e+00
3.470910580093749864e+00 2.895412338822407339e+00
3.189836370487276529e+00 3.636134275345005662e+00
2.082670828578139233e+00 3.241470263417574493e+00
3.325351968899377120e+00 2.925648050103609066e+00
3.426919869991324141e+00 2.114306468312761922e+00
3.839884623227729943e+00 3.318059583802831725e+00
3.472162719040530199e+00 3.114445498660933787e+00
3.228770614952133577e+00 3.270364183768934563e+00
3.477762666663448687e+00 3.497851033555241962e+00
3.888208478711686400e+00 3.073473985187634483e+00
3.974695589618190361e+00 2.791281642556601383e+00
3.679496438277157999e+00 4.293884034947273776e+00
3.898483995595590557e+00 1.827973913194212319e+00
3.448488326334487653e+00 3.328402949082784890e+00
3.560771681691554669e+00 2.824052377083823728e+00
3.529062385447288008e+00 3.030640962965345242e+00
3.832214566474321238e+00 2.777306643052893431e+00
2.706114494183856856e+00 3.147904522600224020e+00
3.512908711743427670e+00 3.006189687877048655e+00
3.510097918405327810e+00 2.998535396747208814e+00
3.334627141116865978e+00 3.969394993606814914e+00
3.419233676330393656e+00 4.075910098596549069e+00
2.698197600638899463e+00 2.438866756796089774e+00
3.664145763369863751e+00 2.036875634400617585e+00
2.938255680059696395e+00 3.846344978759659305e+00
2.253563229665592083e+00 2.759995277841317929e+00
3.630994076583399899e+00 3.076889718372450844e+00
3.343876737677765831e+00 3.090600936730864667e+00
3.153516961231143334e+00 3.733490762711255240e+00
4.336487124304147400e+00 3.531664183828487680e+00
3.151656471286709671e+00 3.010027138057831397e+00
2.433700766840533269e+00 3.369511420562536053e+00
3.940017709893564035e+00 3.877415170130541711e+00
3.698768201337482964e+00 3.680939592534279381e+00
3.924991675183511219e+00 3.538682935632727400e+00
3.469932674030519859e+00 3.566948011023829412e+00
4.015393231959892617e+00 3.237370360125863655e+00
3.698926332650614768e+00 1.986710083711061392e+00
2.473850068070340580e+00 2.948098375768454016e+00
3.279044102615726430e+00 3.214818480997364336e+00
3.891375552193898635e+00 3.304768426351049282e+00
4.040545356604372529e+00 2.969305183005446658e+00
3.606619615490828323e+00 3.246735859265632129e+00
4.053552434090146761e+00 2.807951058417810675e+00
3.911986838209966955e+00 2.732831366816344865e+00
2.460610576212293843e+00 2.686032513780646003e+00
3.124354399720862929e+00 2.842038250910698061e+00
3.297476009801686203e+00 2.638969006873715273e+00
4.088831138499380735e+00 1.729340879747268245e+00
3.759880019506397275e+00 1.971128864563270522e+00
3.387187889586181555e+00 2.348988412673916670e+00
3.496364567046645000e+00 1.846341017920811289e+00
3.602493228014354010e+00 2.633927641810186682e+00
4.238157180177877237e+00 2.802069069211124752e+00
3.797151983859026636e+00 2.513151011833384629e+00
2.909751060284698987e+00 2.075061287107929697e+00
2.969447402765185373e+00 2.767282997290622326e+00
3.894613628762654933e+00 2.207749161081567824e+00
4.029509915671840581e+00 2.395427266212212025e+00
4.046950923115745447e+00 2.452627265509349730e+00
5.150291349305743616e+00 2.697809839672295151e+00
3.622371496931780399e+00 2.580689005154371163e+00
3.616702389238882986e+00 2.440888705373616574e+00
5.469271310546552911e+00 4.724695017001633524e+00
4.901819405978408817e+00 3.894132261428981501e+00
4.982960226868486941e+00 3.839615211566935304e+00
5.100712785871033716e+00 4.050752485846333073e+00
4.881324797415230954e+00 4.634254359830143777e+00
4.157735554444442982e+00 3.561988244424744376e+00
5.078123651799682392e+00 3.649567177813897612e+00
5.436868025596083065e+00 4.274739574251801955e+00
4.875197651773312657e+00 3.867396378685145741e+00
5.493963372045191917e+00 2.471458078692176041e+00
5.898523953519232421e+00 3.279246490640531420e+00
5.058701858028683773e+00 3.131270249199186839e+00
5.922245799429790125e+00 4.009554325614033132e+00
4.943385924506592310e+00 4.092594505681937278e+00
4.208116082244686140e+00 3.199010523021345698e+00
5.085554749202654712e+00 4.532662581329354623e+00
4.179714767625629435e+00 4.120153998317516830e+00
4.768906861648885886e+00 4.735240556270103873e+00
5.270582247506598428e+00 2.940697459798784941e+00
4.855311652863528060e+00 3.824614191865609136e+00
4.445095778796086528e+00 3.392575392922520194e+00
4.370969784541872905e+00 3.075436128389942514e+00
4.321537007841429023e+00 3.438498541925432139e+00
4.411880161670823419e+00 3.083898355738864616e+00
5.122491718651017933e+00 3.599616105070115424e+00
3.579052224690249417e+00 3.611689843613681727e+00
3.148838138725997382e+00 2.215982714539795673e+00
4.465679003320474294e+00 1.594378937713356148e+00
4.843619421384369517e+00 3.179245190092271578e+00
5.187629476003904117e+00 3.071824851391155242e+00
4.679137027860040376e+00 3.773302369689767843e+00
4.746454384810523841e+00 3.472868524936912671e+00
4.244285976340677280e+00 2.928959527452522860e+00
4.473405658641689264e+00 3.351038084722750998e+00
4.181582676794226572e+00 3.052820627517821794e+00
4.672674079829759464e+00 3.473235439354758647e+00
5.093485577646065465e+00 3.415063633164569179e+00
4.231450837093940542e+00 3.841288328642590955e+00
3.482593293715980920e+00 3.263588731401231513e+00
4.303605059871918215e+00 3.253673394122284623e+00
4.112206939089866786e+00 3.931157095082930653e+00
4.561774568406789854e+00 3.783254778878905711e+00
4.951959543474605319e+00 3.897348186012454807e+00
4.788269907825625893e+00 3.977333503095716427e+00
4.637726476008770859e+00 3.044439556558160120e+00
4.014166485964546283e+00 2.664352866266289421e+00
5.575311607601850739e+00 3.487688642226956848e+00
5.207468776321826809e+00 3.271623906833831974e+00
4.881495616449461394e+00 3.765892781688228830e+00
4.896848360621634200e+00 3.627965903494273281e+00
4.250294226415324061e+00 3.186775889934662764e+00
4.749395569785345828e+00 3.387823016035575119e+00
3.710242158950116664e+00 3.206194513907449473e+00
3.946407787120854493e+00 3.082983151270271449e+00
4.756953499506739291e+00 3.682966586601599701e+00
3.791289093735696447e+00 3.435159939852266753e+00
3.016066245396451073e+00 3.516644268244495830e+00
3.133425171671070153e+00 2.649628965970214356e+00
2.790472938031593575e+00 3.528828567954107598e+00
4.207205008816985448e+00 3.695171194138140436e+00
3.759550347662412584e+00 4.397656471816889123e+00
4.079139051273642735e+00 4.526724635889275206e+00
4.268532609486946683e+00 3.328654833452383333e+00
4.227556222802059338e+00 3.280552359392983064e+00
4.322509916855565848e+00 3.749823611639717669e+00
4.148895560473912170e+00 2.727724561539190518e+00
4.783687886711154746e+00 4.548447612173990962e+00
4.319479199330536368e+00 5.673762784405995241e+00
4.344161255323175652e+00 5.568219468465109401e+00
4.198610579299030476e+00 5.299184678150997918e+00
4.331011222628508683e+00 4.208910133579978563e+00
4.249047616434862285e+00 4.754752525751692716e+00
4.902432283042074346e+00 5.142669208450523222e+00
4.639438264269832857e+00 5.524030469401470356e+00
4.390007515183469877e+00 5.048196218962763382e+00
5.428180393274436355e+00 5.335693152913314918e+00
4.822326056163177554e+00 5.257462358469433994e+00
4.201517772106658555e+00 3.289100611015947084e+00
5.618873941797616567e+00 3.618664323904752678e+00
4.824933640042187832e+00 4.227729791853889196e+00
5.804506208190794325e+00 3.742034618741319818e+00
5.754154888117696487e+00 4.591282803457835016e+00
5.018325147919518336e+00 4.377243698471172451e+00
4.978575195937422038e+00 4.701003789601286620e+00
5.167585780345468116e+00 5.486232196342272438e+00
3.893147399959802080e+00 4.205873306989808214e+00
5.149188814899428479e+00 3.343242736339466781e+00
4.918853216251874549e+00 5.410608747139835195e+00
5.378240961569681566e+00 3.599865944772560944e+00
5.712412586703969453e+00 4.780740511999829856e+00
5.233453842849282722e+00 4.400246699949512674e+00
5.462684302261429536e+00 4.078309213102370379e+00
4.469378458959378797e+00 3.790853154712894302e+00
4.803658800176986432e+00 4.430383569674320121e+00
5.139748474055320315e+00 5.843944073817059603e+00
4.870573869900240993e+00 4.698396461655175216e+00
5.845394164239499979e+00 4.790178158357743854e+00
5.793827038003451335e+00 4.778505273949058996e+00
4.736058827321247833e+00 4.186584951962630363e+00
5.779272941118015261e+00 3.492780699896074648e+00
6.883545567774599583e+00 3.566081036972516660e+00
5.096206427963850594e+00 3.263476980932273008e+00
5.337590892426129940e+00 3.809563152752030835e+00
6.010646643944278722e+00 3.702957987356329195e+00
5.497480934206996572e+00 2.358588092890108179e+00
5.544768690804422917e+00 2.887737559611157412e+00
5.517285476124202503e+00 1.999626303465542154e+00
5.029775813723441402e+00 2.586861544363153964e+00
4.549650651540416035e+00 1.967540727699148340e+00
4.652124288763987536e+00 2.187149197810348333e+00
4.782620907658952092e+00 2.398807430457255307e+00
5.395632313364110644e+00 2.613423469262315280e+00
5.724480576627016148e+00 4.610297315953274300e+00
5.225493483026749431e+00 3.010636545125475738e+00
5.534001270355993540e+00 2.922508235863701120e+00
5.768036815944600271e+00 5.194312669165094931e+00
6.464815153344258825e+00 5.049436977415460603e+00
5.409384403501473315e+00 5.265103821627272751e+00
5.371384030441209489e+00 4.763211450867659735e+00
5.447161463767692169e+00 4.790125552523960550e+00
5.009986383098471663e+00 4.034225174158270200e+00
3.955920419636842045e+00 3.931558927516944912e+00
5.329849704610513328e+00 4.149596575079284477e+00
5.304008866658342924e+00 5.085134371640322115e+00
4.397288020879290826e+00 5.496911284183413571e+00
3.979646625208229871e+00 3.497943613280994679e+00
5.026019574241541221e+00 4.131130108446756211e+00
5.143074459267239718e+00 5.016165843635005395e+00
4.932856978280121929e+00 4.004115751108137999e+00
5.125833101247218693e+00 3.672070032644300319e+00
5.415146325407240724e+00 5.098971809067296412e+00
5.275888151657843750e+00 4.403277270884137451e+00
5.227836344577128536e+00 5.212651418156061922e+00
5.439045200304351901e+00 5.293003660441889302e+00
5.353458914152437131e+00 5.211417309877178994e+00
4.993210376324162425e+00 5.402488699554697682e+00
6.156811345968935534e+00 6.004288911866733081e+00
5.036994356824861185e+00 6.064740387539961475e+00
5.881629799755490495e+00 5.758501130200158080e+00
5.456374719657588912e+00 5.937535299968198288e+00
6.256811317336183897e+00 5.647889331347168529e+00
5.572137998540938497e+00 5.032745057255509025e+00
5.815303238513055639e+00 5.066608902207407006e+00
5.698433067992739076e+00 5.475221359647433950e+00
6.548215513910971453e+00 5.319049014098406580e+00
6.231663823783104128e+00 4.632946503312497910e+00
6.089606062077811188e+00 4.469175656854867285e+00
6.147804966117700332e+00 5.481451806721443276e+00
5.452955330179685589e+00 5.583650710311458099e+00
5.594709681213892338e+00 5.764956185052386495e+00
5.813001163540422844e+00 5.934603653569797466e+00
5.054524186031652988e+00 5.621716933255830995e+00
4.558622147805287739e+00 5.702030919164172040e+00
5.851004561817944705e+00 5.549330939558239528e+00
5.563850787947759002e+00 5.708228459000933341e+00
5.470439099704766051e+00 4.825996295239934675e+00
4.572916796636097736e+00 4.835876489817539259e+00
5.121325214185174168e+00 5.605621637112943034e+00
4.662383781461461041e+00 5.682881374938594909e+00
5.633031258660590623e+00 5.602776712151742444e+00
4.681989668524890291e+00 3.601301567806963533e+00
4.215082938882797947e+00 5.073509225928733102e+00
4.949203142018756552e+00 5.363104387093009073e+00
5.277797785227659411e+00 5.941816999523274134e+00
4.782123786198659410e+00 5.576805485923276962e+00
5.432452157221643319e+00 5.400516831413819219e+00
4.356372419243772498e+00 6.079336862355015469e+00
4.727799101876707155e+00 5.102214619503294912e+00
5.256042513602685595e+00 5.070590555082006290e+00
5.603470340478423850e+00 4.720493307883129930e+00
4.254558851346454063e+00 5.903699734413188516e+00
3.953507913336380852e+00 5.822516545797774334e+00
3.775400212725872784e+00 4.904111070035213515e+00
4.625207191488197367e+00 5.097107595190198737e+00
4.794124308635215215e+00 5.707975927086460288e+00
5.102198539613340245e+00 6.068405308820039146e+00
4.517189545749406676e+00 4.947354249017721806e+00
5.404040942397582370e+00 5.955532728816182342e+00
4.185950611354625650e+00 5.712613494612168275e+00
4.691681331121696275e+00 6.409771789577737522e+00
4.420863555088253349e+00 6.043895307496669034e+00
4.616405757394425713e+00 5.383367683400003045e+00
4.378754062887260545e+00 5.480510324610204265e+00
4.893185286989122140e+00 5.032423059304481860e+00
4.207053363938237034e+00 5.874564270573377378e+00
3.861382913143268425e+00 5.889669904142436963e+00
3.389463843477971139e+00 4.986833488784750301e+00
3.818591479687806434e+00 5.929054874927741636e+00
5.120367653886753523e+00 5.325454792121429470e+00
4.271271687569464959e+00 6.194544071360224002e+00
3.962984763495819962e+00 5.552692480091868887e+00
4.611305921036733757e+00 5.759588600956110582e+00
5.006605774583243296e+00 6.079105846409038172e+00
4.741004580819230263e+00 6.333303245762952116e+00
5.408564435754842137e+00 4.597559956882487420e+00
5.132901191694061893e+00 6.017882177268440991e+00
5.251620173823766891e+00 5.230421334804817413e+00
4.972406469808625218e+00 6.045885065999881292e+00
4.951280504603965404e+00 6.185557264317642634e+00
5.105696022396564615e+00 5.867742497539129687e+00
4.484929273900804425e+00 6.237843435314845308e+00
4.317186348013084540e+00 6.254634921244081269e+00
5.371807338012548172e+00 5.917009704100244072e+00
4.288449037369694850e+00 5.974967567405022884e+00
5.446071805496262463e+00 5.968912922668978993e+00
5.510705878990437512e+00 5.851894218381622714e+00
5.245928510890292884e+00 4.627723889341742947e+00
5.251403839633852044e+00 5.242927911896185122e+00
5.228039750486735748e+00 4.582079672165786377e+00
5.932878994415940355e+00 3.715636956604838836e+00
5.749818954466562992e+00 5.026733772665298972e+00
5.593683894480567353e+00 5.771081108801185522e+00
4.536011817725660755e+00 5.558093388003300994e+00
5.294641726157417239e+00 5.395641511332134321e+00
5.364707775969134396e+00 5.205681193258339334e+00
5.385249844290711962e+00 5.348750641143381834e+00
5.540746392820967259e+00 5.734584621524360770e+00
4.867224050538230706e+00 4.759465157931693113e+00
5.517018833840074521e+00 4.382757759974933442e+00
6.198069436632234641e+00 4.296375576645774075e+00
5.964015882627307974e+00 3.654996258762489347e+00
6.082845914522771125e+00 4.367297481234205137e+00
5.903437930376284726e+00 4.436532429097839625e+00
6.012268359029715015e+00 5.523826309898277387e+00
5.662367798572575772e+00 6.412698075800919995e+00
6.036459680944289197e+00 5.810470776371919222e+00
5.412943324649139853e+00 6.187172187726042161e+00
5.038034364358415118e+00 5.384930242370534970e+00
6.325533577066637214e+00 4.808843072317545264e+00
5.750895672089717969e+00 5.102628865012020398e+00
5.879353159950730046e+00 4.950765083099621933e+00
5.981936397276250261e+00 4.211989009789887106e+00
6.077391208732107586e+00 5.188040813559715581e+00
6.126179826669089223e+00 4.692903340308072657e+00
5.705500601573792352e+00 4.924713436849601500e+00
5.822182667988287541e+00 4.671381347498841485e+00
5.787183525351188962e+00 5.429256567087552554e+00
5.636525625252257754e+00 4.423100504234099617e+00
5.247606411921774239e+00 4.502429943644184362e+00
5.692054195168362085e+00 5.202418912126701933e+00
6.175845003942072253e+00 5.831156616324473241e+00
5.351447394513976441e+00 5.408878602424458393e+00
5.965157550358886063e+00 3.660158877016781886e+00
5.330130221556154346e+00 4.272210273972923744e+00
5.068364679148094964e+00 4.309925646106947283e+00
4.282000290121425579e+00 4.982392911878006814e+00
6.096609269521283458e+00 4.808075729532951037e+00
5.379109120764431040e+00 5.815442263753291208e+00
5.430444585466908336e+00 4.518932906762588075e+00
5.540664918015890450e+00 5.307172916225702863e+00
6.637518395984336905e+00 4.548060646527727791e+00
4.668696753861240722e+00 4.942430248278384397e+00
4.915970172332183807e+00 5.111303674757332161e+00
5.872195146488196293e+00 4.282322451012810838e+00
5.459579595717122480e+00 4.448639300884019043e+00
4.249586888744625313e+00 4.139166886891738173e+00
5.157384366980393153e+00 4.060169512703222239e+00
3.968215486071339893e+00 3.507009044185668944e+00
3.494494199971254211e+00 4.145126307036886004e+00
4.827224800920056680e+00 4.755581718650729428e+00
4.140138892434031881e+00 4.553211418607691741e+00
3.928979714481905194e+00 4.435899489253547934e+00
3.522652755947690562e+00 4.759775783850734854e+00
4.194161207095854493e+00 4.596118460030181652e+00
4.218579200078193203e+00 4.263281981326531245e+00
4.353647709209623073e+00 4.868968952046135890e+00
4.274996315022747240e+00 4.869559913513125338e+00
4.421223522974788267e+00 3.904163322084851728e+00
3.712612037801514830e+00 4.214619359601982751e+00
4.135840524546096297e+00 3.617816818022372871e+00
5.273807774080121469e+00 4.560786591031172676e+00
4.604592679166032987e+00 3.698213238994492169e+00
5.112767632250510452e+00 4.166247016700853401e+00
4.551659770839233232e+00 4.320141310972360316e+00
3.965805678415167179e+00 5.764085203677639768e+00
3.874530491377455643e+00 4.264741033861218611e+00
4.764770176329820472e+00 5.248595944461048823e+00
4.072221846683532043e+00 5.091348461569736195e+00
4.949663743198631671e+00 4.937581459448835197e+00
4.677742352137107318e+00 5.095126635047044772e+00
4.691614623648499460e+00 4.870347728221343431e+00
4.311423208811458352e+00 4.854169244058184063e+00
4.696124488534872299e+00 5.339319624111582563e+00
4.777864551945196325e+00 5.269635819755341011e+00
4.120643459618937854e+00 4.214941781962586731e+00
4.256704087915140100e+00 5.050688999828593317e+00
3.862584720637252111e+00 4.867453032437587979e+00
4.554182069778748065e+00 3.734508561284364703e+00
4.688218817071794220e+00 3.540457146487303586e+00
4.998422384289533227e+00 4.010479842338378731e+00
5.561434632965989167e+00 4.522958064426370939e+00
5.047922967039089492e+00 4.832939662513482837e+00
4.888456141800035404e+00 4.169853946073001971e+00
5.489770115076961332e+00 4.194526818317382499e+00
5.706121982654096314e+00 4.709076063042612503e+00
6.005346371302494823e+00 4.848914891685403461e+00
4.826980310781786798e+00 4.998844752042741035e+00
5.121229155279918288e+00 4.534360999553604721e+00
4.494389468941015764e+00 4.880276705961116512e+00
4.696540242159255030e+00 5.140192399701052572e+00
5.098375952567304026e+00 4.546477664353846926e+00
4.264846417224897657e+00 4.476814040162212294e+00
4.481669136071110060e+00 5.113590256875900408e+00
5.213833160543266843e+00 3.410142679386376496e+00
3.852674385747428154e+00 4.003152807024646265e+00
4.241981859838207747e+00 3.455491719102582238e+00
4.369545451575857165e+00 4.596847085270355571e+00
4.250657193784667776e+00 4.491681627804906540e+00
3.826331097635165879e+00 5.018902861746137312e+00
3.576614886491833012e+00 4.465190452951207867e+00
5.530179717878077383e+00 3.539266047436814944e+00
5.512830269555713869e+00 3.959894464026010752e+00
5.078758728588999460e+00 4.312038694846950015e+00
4.843937962975306988e+00 3.798624773719280867e+00
4.847405286045297856e+00 4.090176460242375356e+00
4.691273230214653367e+00 3.627626263262928585e+00
4.575529936893791394e+00 4.637562473536991803e+00
5.046286356847494048e+00 4.036316789337382360e+00
4.988879858571354298e+00 4.530851084284737595e+00
4.940076580707223108e+00 4.228132186550907612e+00
5.645414813305841051e+00 4.575627602444765074e+00
5.734159637127165254e+00 4.531304316145909894e+00
5.752041980774680319e+00 4.384612408587608812e+00
5.931084563919311492e+00 3.851657151181528072e+00
5.876807888489740783e+00 3.621468390124206405e+00
5.454358807176746815e+00 4.420578847090803620e+00
5.031743473525430055e+00 3.534822870833161712e+00
4.529792350022175285e+00 4.238838462014676622e+00
5.133010928787851590e+00 4.365526449041191803e+00
5.638579229195563869e+00 4.827454567466549662e+00
5.313933893183291346e+00 3.793227042986742070e+00
5.511846129148688433e+00 3.684296808464232242e+00
4.483335443396018860e+00 4.320939870860890153e+00
4.396814810743149948e+00 4.015648477152088169e+00
4.483229339235032640e+00 4.154986685281583547e+00
4.892020150858343186e+00 3.646128642627192828e+00
5.825905631915660798e+00 3.800237965762527814e+00
4.958094399417140252e+00 4.563042722356136949e+00
5.414883880992901410e+00 3.359403150143563277e+00
4.871920045526008103e+00 4.445703428396093670e+00
4.665661634688516912e+00 4.725670222823659117e+00
3.615286213714521857e+00 4.462214336916378699e+00
4.431193609685596613e+00 4.577138735683221604e+00
4.781939850508388545e+00 4.180032973104535365e+00
4.515801264492463218e+00 3.745674795339983820e+00
4.085900463325057963e+00 4.084496765575702959e+00
4.305621685723177272e+00 4.346627299253109200e+00
5.020060354148547788e+00 3.610181982151940971e+00
4.351137080150003555e+00 4.551921472633698507e+00
4.597624486326004956e+00 4.670837015279755811e+00
4.183364155856077460e+00 4.206397521891825697e+00
3.934713779143343970e+00 3.977239858810475148e+00
3.285572797338888407e+00 4.515415515507196886e+00
4.613766922835802475e+00 3.682287290596561569e+00
4.598361111155785608e+00 3.975798686355378919e+00
4.696650057434215597e+00 4.929266485633585049e+00
4.718614041813333770e+00 3.917944277944261700e+00
4.877438813498182313e+00 4.473542328264436208e+00
5.698965003728705625e+00 3.752982125996195517e+00
4.841573558791516518e+00 3.692880370191681916e+00
5.590008857985862889e+00 4.356194237278064207e+00
4.703613792814176797e+00 3.830919097767577775e+00
5.594328745066446729e+00 4.580517004496053701e+00
4.437465320474577979e+00 3.377995399733422222e+00
4.666560519833353737e+00 4.046307780146658040e+00
4.418173959735623768e+00 4.594208603485373743e+00
4.856688754867173330e+00 4.339634158671569431e+00
4.453965030955219895e+00 4.192329710368354334e+00
4.639024002161600713e+00 4.220934140490992803e+00
4.889912841292116674e+00 3.998167005275182984e+00
4.441919533490532146e+00 4.744701290892025192e+00
4.929934747511052429e+00 4.191870204006281853e+00
5.662927661754210362e+00 5.537853381585971846e+00
4.846777930503880505e+00 6.021276058276443521e+00
4.350871924637364607e+00 4.940456665864209285e+00
5.736362069600323466e+00 5.156661150112920033e+00
5.649635065943961365e+00 5.761906878424317924e+00
5.869474180539166142e+00 5.605359802080843501e+00
5.644018060049614149e+00 5.839081108990113123e+00
5.256141672565229683e+00 5.426976606331306741e+00
5.082699786064909020e+00 5.352744060293288086e+00
5.482744887330721184e+00 5.807601837075564433e+00
5.748102123447592859e+00 5.688588908489494500e+00
5.145116550928488408e+00 5.375625361934035951e+00
4.988931479568807781e+00 3.972795436114516132e+00
5.376639340261267996e+00 5.137679686863751982e+00
4.950745847199692129e+00 4.768863568608565195e+00
5.768654167835802760e+00 5.796383086845610322e+00
4.811897314125174852e+00 4.474900826679213850e+00
5.154255258421846619e+00 4.968326312849880466e+00
4.419189360976890413e+00 4.638856831968461769e+00
4.206853111045022686e+00 4.144633495753263119e+00
5.104580031980308519e+00 4.507461758796146967e+00
4.644119826991684796e+00 4.220719155452607119e+00
5.027684336308698931e+00 5.214555502711822221e+00
4.640268959152800576e+00 4.072857965311294848e+00
4.491024017225063503e+00 4.960173986277332858e+00
4.778601415704358146e+00 4.609495005971702142e+00
4.763634086507789966e+00 5.485190901554811482e+00
4.088265207549635072e+00 6.121735273286223133e+00
3.756748299494583332e+00 5.675112036604430976e+00
4.856927717673082512e+00 5.919635178135040476e+00
3.844245150740023931e+00 6.408327732001552590e+00
5.145026079379976025e+00 5.362688117253052056e+00
4.941763019835571313e+00 5.306692948938041887e+00
4.020965411205918549e+00 5.489197474837473223e+00
4.507867952015870650e+00 5.180141687929717520e+00
4.340739551643909344e+00 5.235619033037535175e+00
4.561225082218563820e+00 3.917617222507185915e+00
4.254150238361817493e+00 6.187821081449206950e+00
4.427551130747602315e+00 5.796573919352801418e+00
4.680139398696573139e+00 5.741530793884778383e+00
4.338230460497348062e+00 5.116955470110216453e+00
3.826405208451321371e+00 4.921545255854766765e+00
3.601404460528220941e+00 5.028932775373201380e+00
4.329234287601718023e+00 5.941161949447515411e+00
3.840720916276651131e+00 5.083689397629409967e+00
4.506997193817717573e+00 5.027381914977164357e+00
4.184832125141211279e+00 4.398877855248499280e+00
4.917785368615597008e+00 5.541575782449402965e+00
4.681628015451826386e+00 5.412590971282510210e+00
4.554445498527595504e+00 4.908689671902637386e+00
4.417618239109750711e+00 5.180135361779094616e+00
5.142407332709183265e+00 5.135153051687126435e+00
4.661013957320690793e+00 6.360572988775063052e+00
5.462483628810511860e+00 5.860067706684846556e+00
4.923596762079435862e+00 5.492483565109240295e+00
5.041319340030932850e+00 5.817075955536044063e+00
5.169702503752535705e+00 5.856839258063906151e+00
4.803588888501677090e+00 4.725025620853455344e+00
4.764571333382194851e+00 4.651888039041555345e+00
4.723387168580694961e+00 5.213542768809466210e+00
4.599886189452885077e+00 5.326899796080358129e+00
5.512069459328549748e+00 5.817558874332966923e+00
5.190083445095591941e+00 5.198689090620582931e+00
4.701930994219714499e+00 4.218595754835709144e+00
5.010722592081634730e+00 3.853088631134139241e+00
4.726432812655019688e+00 4.282995641645722884e+00
5.190766900598811517e+00 4.954461678741225228e+00
4.264690601223649402e+00 4.828049569412399045e+00
4.617869846228284558e+00 4.701310556151955922e+00
4.870798109429875566e+00 4.056047009167111916e+00
4.458863790836006480e+00 5.125770674507123204e+00
4.949499773915928102e+00 4.542962151001895599e+00
5.009971125427327365e+00 3.609149321971246493e+00
4.924900831457014405e+00 5.208316752092152946e+00
4.807632148950132134e+00 5.161961517481314488e+00
4.346146455818740151e+00 4.918106565886581905e+00
4.713387038798871664e+00 4.462540233957339453e+00
4.224968883450893387e+00 5.586225127894266507e+00
4.372403386418077353e+00 4.277173552580588733e+00
4.871270828614959747e+00 5.492186707785496225e+00
4.863267271388643564e+00 5.417764923276542355e+00
4.094067625051585502e+00 4.377333084500991234e+00
4.557198457539795911e+00 4.325695362092912610e+00
5.162142053087846350e+00 3.952963831300443154e+00
5.293697443935300839e+00 4.464719812859958559e+00
5.470191426434555027e+00 5.743208677118763816e+00
4.878079326171651076e+00 4.801370742754520471e+00
3.913082117444771413e+00 2.780886429385570846e+00
2.871307995667278234e+00 3.123720404233026215e+00
2.763616360796697258e+00 2.837642041516499347e+00
4.005452619888464127e+00 3.702110652356236820e+00
3.953633277240624633e+00 2.799731418187115572e+00
3.878189847023700398e+00 3.248990206879856846e+00
3.940365701545180954e+00 2.594558177372319641e+00
4.259701851534498651e+00 2.481751059363717982e+00
4.318852880966762342e+00 1.478127946505187529e+00
5.013257746749730792e+00 2.957305506982182752e+00
3.786961699511405932e+00 2.762008181738325074e+00
4.546419523756020986e+00 1.899052819702380157e+00
4.288846124372749813e+00 1.903819361394988086e+00
3.668882272406953415e+00 2.898372571141360599e+00
4.394186193450291711e+00 5.326916344223261213e+00
5.127569388886499269e+00 4.650041783113079141e+00
4.943855490011905829e+00 4.617554748269017573e+00
4.780034898581916991e+00 5.014472454159788484e+00
5.616107559241422464e+00 4.852145305415706211e+00
4.754817086934576054e+00 4.647227925713849572e+00
4.752252958130034344e+00 5.258644310658896259e+00
4.194464282947460987e+00 4.580906063015509844e+00
4.882322515142394792e+00 4.897394480300969022e+00
5.171248617103784362e+00 5.078105607059718807e+00
5.262803793374914108e+00 5.003109241102198013e+00
4.829122188093498913e+00 4.588008268830678915e+00
5.081950009868332785e+00 4.553409860844814361e+00
4.597390542028293225e+00 5.405916747170328662e+00
4.109372728523143614e+00 5.108601361614786285e+00
4.358888813980014376e+00 4.595782729609519279e+00
4.496911697402312669e+00 4.650907103299895873e+00
4.764679448664256967e+00 4.825217171430431939e+00
4.626833012619868235e+00 4.387067257918083385e+00
5.041865681029515045e+00 4.492730376909752188e+00
3.547792371979844539e+00 3.592182234172451416e+00
4.815887930972909459e+00 4.020773145711970642e+00
5.184212280006095241e+00 4.621005981803306462e+00
4.863687691811296787e+00 4.613206035905337288e+00
4.267867702203450797e+00 4.872051390326345377e+00
4.257973932483114510e+00 3.886583162412208914e+00
4.092078014742300596e+00 4.292059690891787405e+00
4.737528074016864821e+00 4.433310406421671956e+00
4.771872028992990344e+00 4.759774980457178728e+00
4.659959038735857817e+00 3.689548583063260168e+00
4.457945686422031706e+00 5.243672291111877826e+00
4.647777673614252869e+00 3.900164628778190590e+00
4.464175026595610163e+00 4.520162129297194298e+00
4.638822370890227198e+00 3.687196309011928630e+00
4.800610260609630586e+00 4.602734819850151204e+00
4.548069869635556373e+00 3.734642812503275788e+00
4.835029619317577243e+00 4.227130832738177801e+00
4.472271207508546453e+00 4.519681666071496906e+00
5.059469502916700279e+00 4.050096752110084353e+00
4.374540192705033803e+00 4.526211289192873188e+00
4.883835318586762675e+00 4.302890482646992254e+00
4.381059996430577641e+00 3.102082886443513488e+00
5.031255887741126642e+00 4.435943736941178273e+00
5.383429023239722611e+00 4.050901680787033499e+00
4.288738522458388047e+00 4.116411166861550619e+00
4.398026906208475140e+00 4.235592819705082945e+00
3.637017498333341425e+00 4.689562625377758920e+00
4.141429799293958602e+00 3.793781838924063621e+00
3.536848150612998509e+00 4.168706912617125226e+00
5.147664872291213278e+00 4.193505184263998764e+00
4.315098338952793711e+00 4.363276119943380493e+00
5.336026145394575870e+00 3.456898973026716781e+00
5.533394283829396798e+00 3.896800198906446688e+00
5.818760486457128955e+00 3.389810812628114789e+00
5.045711711829484969e+00 4.941030612117288001e+00
4.846109313873637525e+00 4.632613245134836966e+00
4.630819612626080328e+00 5.025736463360958695e+00
4.839725305438334679e+00 3.893123933026845229e+00
5.713248445832535438e+00 3.750921460906726512e+00
6.113864168876038008e+00 4.629440804487734873e+00
5.742430831995683604e+00 4.362284496034038561e+00
4.490179176346187795e+00 3.994295405406634192e+00
4.878322452610159843e+00 3.672430249559920590e+00
5.376436086688491045e+00 4.514550222358831633e+00
5.162250602452551185e+00 4.306128239544539937e+00
4.726802357176728364e+00 3.566404202040124982e+00
5.639329753185863936e+00 4.728036523841089078e+00
4.100008398573523394e+00 4.732961832652872403e+00
5.189725414059200403e+00 3.400723763222308627e+00
5.119532440387937200e+00 4.540287221502052439e+00
4.288853828067695773e+00 4.952096714115564069e+00
4.506729198341359321e+00 3.507037408230829101e+00
5.338924107465763846e+00 4.326909005778012407e+00
4.369445544365578193e+00 3.485199401935075159e+00
4.976028408598068609e+00 4.388453529436123546e+00
4.900852759340514453e+00 3.871879767891164281e+00
5.067158384784845815e+00 4.748590127102588099e+00
5.789005757138911967e+00 4.046091919230860867e+00
5.468450476830479801e+00 4.386577232405616478e+00
5.592948937965472211e+00 4.958467664041307899e+00
5.742186696982272132e+00 5.233443786908467565e+00
5.298173721447675177e+00 4.117278313812068546e+00
4.969604051160738223e+00 4.313069507268348701e+00
4.821435729518486646e+00 3.730577821181042975e+00
4.747721732801648997e+00 2.775832838072105346e+00
4.582781550922280012e+00 4.618837298554900883e+00
4.807927283896423987e+00 4.968461257938874276e+00
4.792276155998509424e+00 4.545265113141753410e+00
3.988749065752895007e+00 4.462860650408420504e+00
3.957624961973925437e+00 4.142635792604584921e+00
4.826605867920387816e+00 3.504406335262161498e+00
4.751806912530410543e+00 4.430055929534137071e+00
5.379703640993951375e+00 4.705026286337668395e+00
4.390077199549656584e+00 3.564490064348975640e+00
4.914288782094898167e+00 5.107392888847756218e+00
5.544535741582146571e+00 5.187435799229993982e+00
4.100792686122188613e+00 5.113015026644283978e+00
4.881997606723532002e+00 2.771497271417914909e+00
4.644027368669126687e+00 3.788248082440778486e+00
4.840268746962770763e+00 3.760756876988498920e+00
4.208588993744951878e+00 2.307596966801522154e+00
4.435391647353726263e+00 4.050965163216212694e+00
3.582705045081269191e+00 4.540971430085763316e+00
4.518819620481997035e+00 4.775905111842885020e+00
4.060221760389827850e+00 3.470847962806829834e+00
4.943500052711821802e+00 5.095221592081619733e+00
3.676869578642089298e+00 4.052949463667190777e+00
4.413030864280871768e+00 4.578851367783915549e+00
5.227589143782139125e+00 3.369240224640058123e+00
5.369759850139375956e+00 5.386998975835519232e+00
4.365746161639452616e+00 3.656274994857624527e+00
5.084389571519056794e+00 4.652549221013413394e+00
4.551705660765631656e+00 4.383300778709083190e+00
4.045059785779135275e+00 5.220503148395723159e+00
3.930957442878951547e+00 4.844303189809359367e+00
3.412534754344199950e+00 3.903801455747848870e+00
4.994299976060653456e+00 3.965485210995477239e+00
4.769178364638737122e+00 4.747223701815600272e+00
3.547802113623828468e+00 3.421733171312681954e+00
4.434021814540153095e+00 3.335864854897407028e+00
3.634693467252647636e+00 2.996687086030557445e+00
5.000314259606485123e+00 3.806798585896534526e+00
4.172404206072514832e+00 4.199486398241713658e+00
4.889645717879219866e+00 3.547533832836681889e+00
5.436495682687964681e+00 4.091555022175447753e+00
4.215485816028514243e+00 4.450971691274165032e+00
4.706188324662718081e+00 2.906269845226780557e+00
5.016016756973711743e+00 4.027119282837513303e+00
4.286348471043309516e+00 3.129140895998059335e+00
4.864115155489503906e+00 2.141264224078124556e+00
4.470984619795731696e+00 2.885554196881928490e+00
4.735466347882979932e+00 3.856869873315873942e+00
4.925464604191473583e+00 3.651561939302669479e+00
4.598868878183944631e+00 3.766455079613434176e+00
4.465100482662842651e+00 2.430582170561332411e+00
4.958320055549725325e+00 4.175290523458324188e+00
5.935094392919349815e+00 5.120015063885713147e+00
4.676265856479679073e+00 3.509169402758304024e+00
4.649471764182417033e+00 3.592198365008018701e+00
5.364405257919776737e+00 4.895930983480475618e+00
5.593577207535556539e+00 4.139374516069994847e+00
5.013930722512062843e+00 4.054134232990058706e+00
4.603553854664460765e+00 3.423170759844337052e+00
3.948376660843675445e+00 2.496012475668963226e+00
3.947941941420435974e+00 4.008190035842478238e+00
4.589220995735158404e+00 4.573694684713117908e+00
4.734354359513808674e+00 4.552034368522389407e+00
4.902418816027284798e+00 4.427178289193882676e+00
4.042688713833041625e+00 3.704911940455677399e+00
5.400722333374691431e+00 3.876871962203120248e+00
4.923239852354760693e+00 4.336151504618372066e+00
4.563794051125423579e+00 4.268871473998118837e+00
4.517521281962900481e+00 4.600040187495949340e+00
4.850093609084936475e+00 3.675747309325618772e+00
4.306494697856995124e+00 4.559373311904602488e+00
5.192870430825261785e+00 5.496172630334893228e+00
5.167693318228194777e+00 5.367314442817211706e+00
3.981777938745745260e+00 4.158998898173319247e+00
5.262757769152702991e+00 5.281712700131669713e+00
5.496928188664015558e+00 4.672811540214123482e+00
5.164797452914593023e+00 4.886292465527237283e+00
4.898680736200634378e+00 5.323309207052616898e+00
4.856617346442433814e+00 5.866165168197664315e+00
4.958940993837686939e+00 5.969510046342848320e+00
4.802855539782912686e+00 4.334982139794629319e+00
4.666688144302461261e+00 3.667345922561046301e+00
3.905163638048148478e+00 4.671647477147462979e+00
4.304976390131909803e+00 4.278130711216681981e+00
4.187333361754340011e+00 3.871904239787404833e+00
5.098547722880789834e+00 4.129596182783398461e+00
4.247616795817446445e+00 4.631536640022824614e+00
4.167338450601247857e+00 5.188422778247005596e+00
4.044978287749541934e+00 4.114417424610969043e+00
4.133068556765426393e+00 5.181986766767887609e+00
3.839917651269009191e+00 4.575980621199912335e+00
4.137799337722351645e+00 4.960428407184513944e+00
4.591121434583797623e+00 4.944596614047689798e+00
5.376894881544376226e+00 5.098092385152090067e+00
5.764107278921463795e+00 4.627013181587649626e+00
5.935641750985372056e+00 4.603482700975179753e+00
5.014991352234186905e+00 4.780217930123185077e+00
5.405464703811766469e+00 5.304001337200531019e+00
5.686499665816396210e+00 5.830408121614178540e+00
5.330500213672040744e+00 5.944807980281111348e+00
5.396359833844709186e+00 5.080343569699961925e+00
5.028561451075374222e+00 5.835097437926037856e+00
5.581942442348962530e+00 5.175256354072006459e+00
5.490496036798481860e+00 5.665069249553980946e+00
3.374118524920069806e+00 3.303612101426787184e+00
2.852939994641198407e+00 2.500304926867779276e+00
3.873683413019938016e+00 3.114879361907084920e+00
3.433962599066478383e+00 3.576229752713858900e+00
3.204088624702607024e+00 2.895141087121266388e+00
3.076949579922701794e+00 2.263998518319365605e+00
3.341098406522553077e+00 2.452166827816157912e+00
3.128896483857324551e+00 2.097513927330022288e+00
2.637951073086878928e+00 1.085915891371848074e+00
3.335325335067115482e+00 2.978548509403277311e+00
3.065403335271580154e+00 1.741167623782064133e+00
2.765258899411117799e+00 3.240263163212687481e+00
2.995800425222770347e+00 1.243910660007590208e+00
3.518221601309351243e+00 1.013604163737335861e+00
2.178733336214644822e+00 1.411237691915733894e+00
3.246848867067251732e+00 1.016669673938261242e+00
2.532777176746749070e+00 1.268753715113057678e+00
3.316207935964516906e+00 2.587375107433718568e+00
3.884045641051914188e+00 2.479186284321519551e+00
3.002331205933565172e+00 3.472608191405646139e+00
2.503893623678254521e+00 4.289847355685160402e+00
3.908151615877181406e+00 4.886071390688680793e+00
3.819188037427762250e+00 3.037649679454796026e+00
3.561906957751708624e+00 2.647415750048040195e+00
2.157431337242774916e+00 2.469220964223619141e+00
3.950918384285294849e+00 3.924993073376312314e+00
3.602409605899720368e+00 4.223271824416861442e+00
3.764330114775573666e+00 3.701451588927304304e+00
4.378218250764688513e+00 3.030548326402317194e+00
3.821649549341104901e+00 2.736120862220896122e+00
3.662713045805760181e+00 3.976844205055820147e+00
2.828289489045202387e+00 3.670380238345251289e+00
3.450341940546873154e+00 3.133682037781310825e+00
3.239468889940226859e+00 3.007557384097875985e+00
2.870604917053540817e+00 4.930738893430572034e+00
3.407564613300533729e+00 3.428038018731093928e+00
3.493691078349768997e+00 3.414026906897941416e+00
4.111032691707447562e+00 3.119938755227545713e+00
4.578086041099687975e+00 3.975915532443454303e+00
4.313407840510731894e+00 2.469834343819009792e+00
4.149130827484543538e+00 3.027089629051079811e+00
3.966353223914614645e+00 3.263883714408424286e+00
4.231499437105817663e+00 2.890326686700807723e+00
4.160138266799976670e+00 2.436915080133300382e+00
3.596474761172235191e+00 4.162549894072590462e+00
3.541722998966234659e+00 2.898241854464900236e+00
3.823848152588944949e+00 3.356078874461142725e+00
3.813704360025318429e+00 2.624753728772532657e+00
4.417107585385705804e+00 2.285869333809759318e+00
4.571259957266826213e+00 2.874662293715251948e+00
4.430300747485865998e+00 2.524490447544155636e+00
3.502196087062518171e+00 2.504429991031681624e+00
4.001046689743073870e+00 4.329077146598412362e+00
4.126996208761147145e+00 3.351272388601764796e+00
4.219247745562583418e+00 2.649121579885117761e+00
3.815961655033885958e+00 2.286496879287331474e+00
4.001240696381040962e+00 2.407842121980130035e+00
3.874336278046084381e+00 2.565449916308693901e+00
5.202456392710660182e+00 4.032518292525466563e+00
3.206422539884446365e+00 3.589472516959081538e+00
4.145933702585974601e+00 3.345089095805047208e+00
4.172600607503489378e+00 4.259015519628565727e+00
4.482328688249374693e+00 3.412197726541656095e+00
4.716798043340942215e+00 3.697775184916008762e+00
4.597499064082732012e+00 4.206683840014979303e+00
4.609305495733985403e+00 4.209764188305249455e+00
3.881551543581321262e+00 3.173011158944583521e+00
4.071358350775208024e+00 4.066874320613161231e+00
3.723971796517622224e+00 5.194076617415343655e+00
4.355300254379526059e+00 5.855062000511759734e+00
4.251166113446629424e+00 5.551943057042575624e+00
4.260815533014393530e+00 5.597530905041527838e+00
3.834755391911469857e+00 5.093998724114469745e+00
3.542930678021265045e+00 4.645363498525120427e+00
3.929664517603324470e+00 4.674421822303582275e+00
3.109201164597219069e+00 4.922478658759447789e+00
3.120294323996470887e+00 3.518869747691852012e+00
2.481064318711641903e+00 4.005072301742569785e+00
3.845374390560319267e+00 4.557830751296696903e+00
3.596413830592452676e+00 3.986306705912705972e+00
3.422356768746245947e+00 3.859036563700855904e+00
2.849738860635824267e+00 4.882593430713178861e+00
3.462729231287615672e+00 4.594114804334700430e+00
3.786540974161640705e+00 3.849440348629650011e+00
3.361780752579321518e+00 3.555692780265701902e+00
3.907673902233963492e+00 3.758694559168143989e+00
3.850565089470443958e+00 4.170747972778788615e+00
4.284007379993648890e+00 4.754828774653950596e+00
4.636824037280621980e+00 4.644024091201087501e+00
3.996196419347763484e+00 4.977398547647625904e+00
3.172114634551012280e+00 3.650204398186263965e+00
4.156183632639502967e+00 4.528918430064938327e+00
3.520562412545876096e+00 2.979569079328066028e+00
4.544161725024611798e+00 3.858173980076933240e+00
4.039159450218646974e+00 4.195147318838210460e+00
3.417986372779358462e+00 3.960440771764783374e+00
2.655728332040916850e+00 3.095467474421382370e+00
3.720634142734461580e+00 3.990859768957768505e+00
2.227840454984156615e+00 3.502720481895836624e+00
3.829126699175853688e+00 2.687406150706466601e+00
3.568523362049768721e+00 3.135694300253419442e+00
3.864775713321011885e+00 4.199848235469477942e+00
3.917388619658464854e+00 4.880099184279672819e+00
4.652418526082088057e+00 3.546076092852979755e+00
3.537537247704253929e+00 3.596524630098596020e+00
2.885976491573215341e+00 3.765500598762710815e+00
3.214112590087659704e+00 1.905323194010690280e+00
3.492094594600877677e+00 3.806336323507646391e+00
3.315459161389758602e+00 3.707589814153268826e+00
4.138233530355687861e+00 2.823620556496136746e+00
4.229914047390892051e+00 3.361531482129735515e+00
4.346204133944470804e+00 2.456220763835650356e+00
4.261084777780395960e+00 2.188129053798018031e+00
3.094386118098817029e+00 2.400752930509224559e+00
3.543535715600508951e+00 3.466346935061778822e+00
3.574225819678953808e+00 2.266966650877388467e+00
2.478068631351995510e+00 1.694823955573345753e+00
4.328587353471538890e+00 2.572018904066885714e+00
3.721753645766093133e+00 3.270733310688515694e+00
4.153928921117027606e+00 3.712135389518333550e+00
3.516797352852549796e+00 3.700597061270296972e+00
4.232290803265255974e+00 2.394257115056967589e+00
3.673605389606778626e+00 2.466709441017949089e+00
3.637114719413059305e+00 3.469123773279554790e+00
4.390509266730162174e+00 3.368798055118319645e+00
3.806065350128033042e+00 3.612802102609835586e+00
4.001880555278479079e+00 4.396670542290886274e+00
4.391118085478471045e+00 3.719349099864742936e+00
4.648085916372191484e+00 3.653601496216479561e+00
2.789660257517233788e+00 2.954238705181530644e+00
2.771413870666681767e+00 3.031518184624231615e+00
4.162402641706973050e+00 3.831457867207193502e+00
3.420829917021559030e+00 3.873105757761123868e+00
4.427085505604237525e+00 3.642407358293000996e+00
1.990847844174522763e+00 3.225740861038757235e+00
3.005363442132971574e+00 2.284375084691464330e+00
3.039045611122214385e+00 2.091911304979622521e+00
2.649662215546021216e+00 3.224836230717320618e+00
3.029132459902130314e+00 3.282116582770971736e+00
2.567532420461460241e+00 2.501653166958227370e+00
2.899539321129110725e+00 2.874014068825862189e+00
2.904969288901417812e+00 1.428227542756607349e+00
3.084366499601727263e+00 2.359612368235364244e+00
2.356557609425480315e+00 2.819545984088142276e+00
3.723087457689580049e+00 2.796371349408143914e+00
3.218416742607657977e+00 2.334858240827392795e+00
3.079555649900477921e+00 2.159874272629736414e+00
4.228635191050969411e+00 2.415183848295896496e+00
3.639974526885264794e+00 2.574078160889434308e+00
2.991633182848671968e+00 2.083620777066066410e+00
3.814867615460159733e+00 3.053237170950895418e+00
2.812450477426325701e+00 3.241769118304738129e+00
4.557247355366046193e+00 2.707854880230598837e+00
3.374319478293635655e+00 4.230765535657734944e+00
3.796006154923255327e+00 3.483878161652612437e+00
3.486361248056201401e+00 3.955225571795080164e+00
3.716745886804999177e+00 3.222502549465758648e+00
3.226443584416401222e+00 2.316694754200364414e+00
4.239990131324054445e+00 1.618361559589732934e+00
3.626617172640437481e+00 2.269838151428585249e+00
3.278396551432670059e+00 2.483355019488773241e+00
2.914259536754544300e+00 2.122249253975497130e+00
2.070924825743134967e+00 2.916386906922578515e+00
3.412747905343932686e+00 2.375336698555460480e+00
3.960719456725475762e+00 2.037616349661315773e+00
2.327487231719219007e+00 1.439336212212643629e+00
3.936803834039854344e+00 1.284830036071682891e+00
2.175567724048539819e+00 1.017852668181889131e+00
3.203712340419877957e+00 3.498283794714058814e+00
3.796496391044679619e+00 3.146496148163105744e+00
2.534166430055755370e+00 2.266665420500003858e+00
2.876494215683301547e+00 2.820083424800039928e+00
3.498441745419536897e+00 2.040024018543582063e+00
2.720553320033886280e+00 1.885249805635805131e+00
3.048889156189710459e+00 2.047849197147598055e+00
3.978358478627638029e+00 2.714309985262525871e+00
3.793787035738441116e+00 2.231550059018126753e+00
4.283226955326586705e+00 2.016791179915865762e+00
3.429871279640349435e+00 1.704735583915977015e+00
2.969353672041544545e+00 2.409338021097300775e+00
2.774599894179925474e+00 3.228148794388391085e+00
2.639918944307965365e+00 2.766176777854299385e+00
2.685811759502824358e+00 1.104366289316261573e+00
3.458804316171247173e+00 3.394175285768795902e+00
3.207356676878212909e+00 3.702885603194226327e+00
2.557880782906626571e+00 1.568010457318118611e+00
2.948037257246664211e+00 1.815810277638278292e+00
2.725487286716894886e+00 1.863352187063330945e+00
3.261065146575238050e+00 2.348429737780806548e+00
3.368877663071774275e+00 2.599666265435624624e+00
3.589741658692080950e+00 2.868013725448009144e+00
4.386332545838530272e+00 3.170467380269357704e+00
2.790302855827998307e+00 1.417140504360264286e+00
2.929126615885773610e+00 2.783393798023266807e+00
4.447852562958567901e+00 3.234103076735685089e+00
3.538922464476670804e+00 1.878215437628161233e+00
4.337429492980107604e+00 2.395399154357571003e+00
4.100671290210106790e+00 1.851857057967316367e+00
4.020931908212278749e+00 2.264891615917259404e+00
3.180912113704777777e+00 1.820751463329456810e+00
3.759641910548701116e+00 2.239149698978715630e+00
3.440811705378933993e+00 2.419646520882170915e+00
4.744446063315518103e+00 4.692995876939851208e+00
5.521398876132399103e+00 4.211101319743494997e+00
4.576242072495098512e+00 4.035156605422226761e+00
5.864807170393483204e+00 2.723007795180858004e+00
5.996653108200368898e+00 4.373593368711961027e+00
5.787450337459624450e+00 4.034792792645876425e+00
5.597130526158148989e+00 5.172323137798064963e+00
5.537101755129478775e+00 4.447013121287144877e+00
5.479567836953965099e+00 4.563070548764910583e+00
5.564422326571742516e+00 5.610857063183479099e+00
5.061721717949282606e+00 4.914729289532949963e+00
5.004875064251059769e+00 5.295664468728690011e+00
5.142346980478087914e+00 5.288383372433147045e+00
5.050766231765835279e+00 5.033802784325336788e+00
5.480097412813233149e+00 5.828080268515304141e+00
5.877075659724334322e+00 5.602702249462057082e+00
6.336445251093728359e+00 5.417013869225741907e+00
4.853235405818985271e+00 4.820503077504463718e+00
5.713977942572859625e+00 4.653172091607914673e+00
4.418761053841146591e+00 4.693283630142452978e+00
4.593812127024921921e+00 5.201116871117483775e+00
5.065742051386505906e+00 4.716702363378049156e+00
5.239408791508537000e+00 4.330248265779919947e+00
5.548408509006997669e+00 5.065144754729431043e+00
5.466771536004380039e+00 5.914632636393747589e+00
4.999633754853539003e+00 4.651129885334666980e+00
5.695267367053199692e+00 4.587390434681373641e+00
5.399310604885505960e+00 5.794341700811013851e+00
4.872038843883048642e+00 5.272742449078242188e+00
5.362876350221227995e+00 5.752734905036444246e+00
5.070706998006819788e+00 5.560132766130871040e+00
5.146707217240850341e+00 5.133577419559748556e+00
5.543359340623643661e+00 5.191352872530385021e+00
4.807090083294996319e+00 5.575605578268454821e+00
5.674255646722048851e+00 5.227312081046163073e+00
5.972426689116138832e+00 4.275412641246990830e+00
5.465926902397453269e+00 3.324260283994243004e+00
6.065282186127486597e+00 3.816675582549292400e+00
5.434618398920079585e+00 3.621096213207353642e+00
5.468867617412728421e+00 4.295072607490995509e+00
5.420993719376628661e+00 5.060642266118906996e+00
5.491367885508807944e+00 4.974250795546238280e+00
5.571670246531286175e+00 5.942449194847822191e+00
5.379747727065694818e+00 5.117504559762521943e+00
4.326364032623790656e+00 6.012700835415365042e+00
4.204415933490150969e+00 4.380447129603039613e+00
5.699333120356937954e+00 3.768291234546459645e+00
4.274651830936555541e+00 4.953068690053502365e+00
5.234300652189869396e+00 5.364959288452573638e+00
4.482371544636539085e+00 4.475923431803709107e+00
4.788276284750741851e+00 5.424647107924383427e+00
3.938328931016118695e+00 5.069639041720487960e+00
5.173946087406562810e+00 4.157947163608977093e+00
4.957860840327833252e+00 4.910066621112800789e+00
4.438925654944336330e+00 4.483536524804340395e+00
4.866922775450551519e+00 6.068797035623508584e+00
5.282367246164671570e+00 5.293179010781440041e+00
4.936523752641796214e+00 5.261484703874482527e+00
4.559820794560853763e+00 4.273227680889920777e+00
4.856166149671040877e+00 5.483972318350589070e+00
5.070336743471062668e+00 4.515036159817437778e+00
5.360622823734119358e+00 4.228370388788640355e+00
4.321784514950475220e+00 4.427133319419109370e+00
5.450213904854377844e+00 4.725395186578676743e+00
4.856429061283387583e+00 3.777262353233050263e+00
5.402203418217291997e+00 3.727264515729086902e+00
5.768903840442421327e+00 3.451967763177269610e+00
5.719941075260877028e+00 4.465377429040767510e+00
5.192147394127193394e+00 4.483988264442733573e+00
5.884379536488051343e+00 4.150854292809674106e+00
5.409918983909091317e+00 4.438343061083529051e+00
4.669819864510625251e+00 4.222763154800346364e+00
4.550765386707603888e+00 4.245556529734789031e+00
5.899710924893195596e+00 4.861596924426603294e+00
4.781314474908215928e+00 4.249391666303317550e+00
4.822277653522634822e+00 3.858027866013041596e+00
5.031994183673983656e+00 5.188392357945842193e+00
4.711802264712746435e+00 5.251165846471991472e+00
4.429056594458024243e+00 4.743879686990633004e+00
5.436857708294974501e+00 3.484621163846142178e+00
5.086396961265132077e+00 3.201460179421681040e+00
4.266067444265351227e+00 3.133038013775411912e+00
3.891441416716700630e+00 3.932656754596407733e+00
4.187150486116149040e+00 4.045592425707613238e+00
4.085616501058110472e+00 4.194602364706794262e+00
4.855154734337738809e+00 5.087652876562763993e+00
4.313833899883287692e+00 3.917859321089323110e+00
5.471241379230640689e+00 3.673358554391876751e+00
5.573495282969513909e+00 4.343666346197026407e+00
5.058312710624893072e+00 5.001703643452314552e+00
5.510974186814006082e+00 5.170599863431992738e+00
5.199501100097347894e+00 4.956968028897311918e+00
4.782933781401779605e+00 4.929764011845477967e+00
5.222983579719437941e+00 3.829633244424419658e+00
5.124360137126599213e+00 3.833299913679416360e+00
5.829698605284209911e+00 4.268685779564888705e+00
5.589008967843479780e+00 4.038208716297154055e+00
5.106523623728250527e+00 4.393454264505209927e+00
5.019482368229247982e+00 2.639199433553428342e+00
5.338626852104695786e+00 4.241768112979813488e+00
5.093688078256962015e+00 3.408025027648687644e+00
5.655716076642781864e+00 3.828039960830091459e+00
5.165449794440181819e+00 4.680316648327187856e+00
5.256797318746476932e+00 4.617083911329126877e+00
4.831454202733463710e+00 4.027623989569565133e+00
4.919692063053583198e+00 3.537160973673287412e+00
4.509703387455150647e+00 4.127623428390212013e+00
4.898697711053751291e+00 1.841026937370985994e+00
4.465281404113033759e+00 1.820269114622391715e+00
4.934474075679726290e+00 3.124399599705632191e+00
5.356410776352410252e+00 3.605556894464718720e+00
4.813358267708292004e+00 3.457219461717698117e+00
6.138058546821679506e+00 4.302229211707024881e+00
5.138788996891035410e+00 4.671601001926232399e+00
5.578299656486220393e+00 4.270675059672369933e+00
4.942415806619030683e+00 4.937825974162061371e+00
5.091069747165568593e+00 5.043672832576817200e+00
5.740967921836213961e+00 4.692395541142301063e+00
5.638038784416984583e+00 4.501339208722020757e+00
5.671696582786291962e+00 4.463629369718709050e+00
5.451106649094736412e+00 5.024433438653844064e+00
5.658830684551706902e+00 5.272136766785980200e+00
5.944883643403757745e+00 5.798023781585360581e+00
4.979886903809488174e+00 4.581614037948223306e+00
5.228629267233860567e+00 5.133241107025353855e+00
5.174846560272806428e+00 4.346894235533450335e+00
4.514170735843094917e+00 3.923730501922137570e+00
4.904907777812034908e+00 5.110157519467594334e+00
5.740657244884440402e+00 4.786261382550010879e+00
5.340105957816903448e+00 4.014946226667220230e+00
4.951811093165733979e+00 4.426994603939967909e+00
4.509246618607427592e+00 3.426254002936289567e+00
4.773172951587611124e+00 4.755215312499998070e+00
5.173787390999272873e+00 5.008255218791200392e+00
4.593966877236010937e+00 2.830158377043022977e+00
5.012494970120000559e+00 3.262177430876341155e+00
5.229547089651303438e+00 3.415754399448106327e+00
5.376699498243335817e+00 4.700375074830690281e+00
5.486530470600668785e+00 4.176838569738482221e+00
5.176211545788717672e+00 4.548974872803381864e+00
5.884737702445427487e+00 5.535458496975231846e+00
4.776398006662118334e+00 4.715099815280136220e+00
4.744835510013314384e+00 4.437179202260843169e+00
4.740215477601291916e+00 4.870817541747706869e+00
4.641211903712205711e+00 5.276279529983684213e+00
5.742625332126436888e+00 4.129916918169592499e+00
4.695370378778745746e+00 5.077220185434589084e+00
4.901784206526405008e+00 4.097082970550133041e+00
4.239053361760168670e+00 3.318882168850036507e+00
3.607739224960640811e+00 1.707755265443830606e+00
3.544070594482760850e+00 1.898079462081958102e+00
4.153739283987942343e+00 3.955121600449791774e+00
5.910579807604344538e+00 4.260098409628374050e+00
4.429953520609459794e+00 3.471893800087782811e+00
5.340764742956583433e+00 4.448888072919821468e+00
3.728297293492873976e+00 4.203925991834261744e+00
4.453123611718322827e+00 4.438095968258572555e+00
4.260624705204326901e+00 3.606660655433351348e+00
4.072627173120873856e+00 3.431055124123045363e+00
4.210440429165429599e+00 4.111776031589768898e+00
4.688517568508156153e+00 5.072564837289836426e+00
4.858584287711183336e+00 4.300136940422874865e+00
5.279745011153504031e+00 4.009968665695149426e+00
5.280611082652626465e+00 2.642156864932155624e+00
4.247212255517771595e+00 1.643718734259150160e+00
4.568781586817486584e+00 1.263215468749359083e+00
4.447324355843761623e+00 2.296738401726059919e+00
4.413855511140380550e+00 2.113163152064067241e+00
4.473642054431536508e+00 2.347871493748869831e+00
3.154798770516298312e+00 2.738836182455197665e+00
3.960999890264898848e+00 3.301359566956621361e+00
4.077593617455030461e+00 1.754192111926202280e+00
4.382582649758626658e+00 8.121708524752306868e-01
3.790779752799069868e+00 1.281001813039931214e+00
3.882284064166139359e+00 1.484209513701963301e+00
3.344421895095408104e+00 1.592332183712771521e+00
3.102562232723475866e+00 1.440731953391146902e+00
4.524217321528659852e+00 1.810645913952678487e+00
5.133803747674025253e+00 1.258733035279046675e+00
4.598921632291597561e+00 1.275698853131750798e+00
4.784682391461791973e+00 1.111154010133355685e+00
3.218941191530920953e+00 1.461320707598218194e+00
3.481873943094511148e+00 1.786384736559379016e+00
4.133845244921241502e+00 1.264612646479904123e+00
4.107121475264152721e+00 2.714502745259262717e+00
4.129293411092751498e+00 2.004792129982072790e+00
4.063236869411700702e+00 2.012533160608612093e+00
3.208087618881998004e+00 8.666053690748893867e-01
3.550855425484957806e+00 1.224431001288265097e+00
3.498307286981103381e+00 1.814467198048009156e+00
4.063357852335116149e+00 2.027694198792184821e+00
3.497928999317899024e+00 1.415169953890604848e+00
3.659847522352646543e+00 2.426533663806938801e+00
3.874986639950323219e+00 2.683972580141765985e+00
4.098968141590205505e+00 2.341063741616291161e+00
3.153482933090928420e+00 2.622494795271803625e+00
4.632778213801508116e+00 3.398871684773498103e+00
3.472252486837761332e+00 2.026712692156404927e+00
4.160396996676533732e+00 2.136806969429826619e+00
4.064561065655393435e+00 2.283632711914422408e+00
3.639914826643346313e+00 2.413548829015307096e+00
4.176616723356568528e+00 3.492472327328573378e+00
2.369072956024505405e+00 2.314857248196005024e+00
3.330708948484105925e+00 2.234232653941614188e+00
3.960357958332558326e+00 2.073571811708768031e+00
4.356527034710816260e+00 3.184848900103063762e+00
2.763272546400708407e+00 2.701381705631225483e+00
2.915699857976985498e+00 2.543325720858629957e+00
3.760624278320217506e+00 3.501538377236219191e+00
4.870767741666533368e+00 4.465899504571211764e+00
3.832781708802272647e+00 4.238473997555052719e+00
4.522128447390263872e+00 4.035921366195525550e+00
4.365192065200719007e+00 4.894434566595354141e+00
4.751198414382185931e+00 5.225943770286197498e+00
5.095126852765373471e+00 3.402246728370295958e+00
4.904490326162566305e+00 3.558984559317099894e+00
4.582375039410935713e+00 3.584887564273520510e+00
4.554689768442318432e+00 4.089513985195864620e+00
4.877111060980341861e+00 4.281400373595859676e+00
5.122620831392152851e+00 4.555815031784451463e+00
5.335495572791750796e+00 4.330140944144465820e+00
5.054885905073285279e+00 5.327267511027549141e+00
4.314431513896864523e+00 4.449039263095957430e+00
5.615727913062263710e+00 4.136685190430853254e+00
4.730816461316271315e+00 3.880605120677043995e+00
3.875209573451215750e+00 4.874297927476649583e+00
4.024779388572650163e+00 4.254161084818496086e+00
4.618025311041957792e+00 4.522427351863103517e+00
4.897547968763721116e+00 5.137330070259904069e+00
4.283592055090243100e+00 4.937826539463488373e+00
4.825715445702366324e+00 5.230741656690529595e+00
4.699681685571831302e+00 4.268614445622239906e+00
3.896307212280381904e+00 4.811692180903140326e+00
3.450837520360511945e+00 4.671867670701638886e+00
3.594886864306490182e+00 4.620563242751392963e+00
3.594282345203327456e+00 4.855228716418809043e+00
2.982659716019054663e+00 3.828024607955768488e+00
3.239986975643979861e+00 5.746015229508701694e+00
3.820160922279383975e+00 5.200452069758818574e+00
4.212741137080314502e+00 4.955101474879086254e+00
3.893511145821692665e+00 5.101003987631936631e+00
4.114920443363253355e+00 4.959636652678023339e+00
3.923612553988025997e+00 4.757090089893426743e+00
4.013157766203361732e+00 4.397403607531173542e+00
3.332084951397388473e+00 5.352010524222581722e+00
2.895080576595228550e+00 6.212244362991170554e+00
3.660104792027528919e+00 5.354646039754842768e+00
4.259494059564554291e+00 5.251914418189956635e+00
3.325581327223486205e+00 5.817942407610041222e+00
3.873933530508373302e+00 4.604677475683193855e+00
3.145219476373982914e+00 5.257716834513461279e+00
2.505725840954952321e+00 4.901311235511045972e+00
2.851411321112204078e+00 5.201761653089613802e+00
3.309149498043638449e+00 4.034329890166715948e+00
3.276092012611995674e+00 4.362846705122521485e+00
3.990022477945953217e+00 3.533806011313454398e+00
4.038592603311495388e+00 5.767121901889564306e+00
4.586848919542743985e+00 4.911376118986957806e+00
3.217147808693018085e+00 5.645551104738677495e+00
4.620175188051369730e+00 5.665844685007749959e+00
4.014664232471812255e+00 5.416156995526641538e+00
4.869166198782783006e+00 5.439920699784641656e+00
3.520715938537945622e+00 5.250689244262091826e+00
4.269677358578173099e+00 5.939487076260371978e+00
3.794085611857621387e+00 6.044839693320559704e+00
3.876263092595858772e+00 5.284143768013182196e+00
4.706570705023757739e+00 5.553369990705762760e+00
3.821128022179932859e+00 5.525226799666427269e+00
4.186057776009903364e+00 5.748715714917542741e+00
3.481427865780782227e+00 6.071876239096569705e+00
4.341531391718508104e+00 5.653932450245866548e+00
3.431365212906213547e+00 5.223658000404512336e+00
3.980450002774711393e+00 5.485710163046058518e+00
4.025760248285150666e+00 4.917391304759579640e+00
3.970775529443030472e+00 5.046295608126633248e+00
4.425503779182893282e+00 4.629233513621723084e+00
3.801146111987916854e+00 5.100433636957466099e+00
3.889144093783946321e+00 3.879817595226183080e+00
3.778482372293009206e+00 3.041346605934555747e+00
3.627160479164610152e+00 3.804361328679893628e+00
4.076045518885955232e+00 4.070325107302450007e+00
4.219133848465038028e+00 2.970210273031017145e+00
4.487226515998854914e+00 3.570502744114110616e+00
4.797225039248816714e+00 3.875187957304416564e+00
4.156105792344780170e+00 3.564820831155409486e+00
4.746871392473259732e+00 4.735781972254521577e+00
3.968316047741059727e+00 5.523846420272377600e+00
4.174069027025188561e+00 4.912828498167886693e+00
3.939980412933990372e+00 5.372044110407811601e+00
4.202612751842495165e+00 4.916694402702575850e+00
3.534329827106311939e+00 3.896425688307528112e+00
3.688291769874783910e+00 4.045709385244601108e+00
4.663998794624253819e+00 4.230951916515849121e+00
4.682435197838009877e+00 4.643922186830267584e+00
4.667225094374944483e+00 4.216730640471585190e+00
4.548887397484985939e+00 4.447528652078736044e+00
4.540141287644233969e+00 3.791397237920992147e+00
4.664316111321145542e+00 5.150148657140702468e+00
3.858965353131514675e+00 3.658081587860804618e+00
4.099992481836923552e+00 4.388439703997266683e+00
4.701660556073019137e+00 4.255792664379898227e+00
4.530165075340327085e+00 4.547790720281135179e+00
4.362655042209345524e+00 4.611113643653053984e+00
3.805152765463525988e+00 4.591929523886504327e+00
3.755857864843232363e+00 4.651992017723920014e+00
4.429000099942989266e+00 5.088652855234023775e+00
4.242373032948525413e+00 5.244238244239955549e+00
3.921353592343618466e+00 3.351847491715954863e+00
3.644372229015432119e+00 3.048112265941238519e+00
3.921346763859971940e+00 4.255150187380507987e+00
4.167768652701373533e+00 4.301940850290458584e+00
3.666863023391395693e+00 4.531096851201032116e+00
2.776088211501332559e+00 4.398301515856520183e+00
3.747691491012788756e+00 3.283140144892920276e+00
4.089312970880348175e+00 5.141881441278679077e+00
4.415138869432855273e+00 4.516715301429852225e+00
3.874201335242033917e+00 4.828558142187361568e+00
4.067537644961479515e+00 4.747943607428459778e+00
3.509985828525266527e+00 4.986941950185367567e+00
3.417435625750322004e+00 3.960509058921230618e+00
3.681540189314676415e+00 5.368049375102876830e+00
4.312289861659999168e+00 5.308226744951706877e+00
3.311317332101063826e+00 3.678419554825733240e+00
3.463442767823713186e+00 3.337150341033530587e+00
4.146151939672616749e+00 3.241234440817560625e+00
3.813301477495654623e+00 5.214225529380854596e+00
3.851471106847068171e+00 5.814383986152108719e+00
4.268540585179171565e+00 5.923812543604428882e+00
3.881141011440906397e+00 5.313684037292572881e+00
3.704097193694178891e+00 4.585895994116106600e+00
4.157032491469212943e+00 4.839402564886811753e+00
4.357460992989159010e+00 5.215381972307767455e+00
4.085385975255969804e+00 5.291716223220767290e+00
4.197917904865787975e+00 5.418626007270542111e+00
3.770289289097860319e+00 3.479864297192770906e+00
4.604831870840081720e+00 4.077913510416998122e+00
4.348579018428623044e+00 5.099795409216650199e+00
3.305336447203462313e+00 5.466836618691562677e+00
4.646764094420825941e+00 5.095406015311792380e+00
4.483046383286412251e+00 4.273180831163939430e+00
5.044200938783418131e+00 5.154241072614130559e+00
4.583897528831150758e+00 5.278193288668303396e+00
4.383031564349080256e+00 5.696970352361970136e+00
4.027306350637743115e+00 5.384739907531038483e+00
4.399760857416475268e+00 4.767001368663831506e+00
4.314658766284917846e+00 4.636864581580122824e+00
3.970771919820615281e+00 5.550979575889838813e+00
4.617886261573568518e+00 5.342166361368415828e+00
4.547869955467144010e+00 5.174706137652554716e+00
4.943536373519856753e+00 5.411450968362366609e+00
4.557515025131157138e+00 5.406571676184503517e+00
4.918126587557670959e+00 5.885603360813711049e+00
4.469647712286692887e+00 5.808687711450094326e+00
4.986604693732502369e+00 5.361096726410685243e+00
4.263672308515786824e+00 5.792038547578854946e+00
5.043846604748390305e+00 5.886889508354836487e+00
3.580828513709516159e+00 5.854417670697235287e+00
4.147787094031863298e+00 5.015728231738165732e+00
3.502182623839228626e+00 5.724033679699923383e+00
3.603657080206753349e+00 6.027175053815509997e+00
3.826123978232937706e+00 5.554731467697467728e+00
4.007915486271790506e+00 5.568781970877374476e+00
4.399860918591299352e+00 4.945211989171438560e+00
4.480422251598877637e+00 3.997055782403726276e+00
4.661048312133398319e+00 5.697087113779335965e+00
3.444826763592074848e+00 5.174581460675026889e+00
3.976083958882049352e+00 5.332484277187726107e+00
4.810330462440777666e+00 5.622997037841040324e+00
3.299777023385698449e+00 3.698546747001506318e+00
3.527748740679813810e+00 5.077471486358792419e+00
3.508659490632977995e+00 4.801157249809577365e+00
3.298304440205259702e+00 4.582458683739922378e+00
2.939625609206722778e+00 5.325612724396738606e+00
3.268966062912471937e+00 5.704500041368045338e+00
3.477097515631358604e+00 5.028849817019781732e+00
3.817788701804203377e+00 6.343848737164908158e+00
4.379604833073448056e+00 4.932380332793503186e+00
3.601713431128755527e+00 5.241676605510962261e+00
4.375697309957578440e+00 5.152026961316147791e+00
4.078948551541532908e+00 5.922748646904173242e+00
4.089319696571827478e+00 4.972654785061431326e+00
3.906091914386740971e+00 4.335822627307901911e+00
4.018649711080296782e+00 5.445037648306918499e+00
4.180164237084009748e+00 4.945815915166075882e+00
4.479843855998359103e+00 4.305481399870064507e+00
4.204172810495387935e+00 4.582990422943817421e+00
4.188386779678701544e+00 4.429008439044456402e+00
4.503817155646758330e+00 5.009934083923195836e+00
4.217720180484727521e+00 4.792389253281613470e+00
3.185802886506313936e+00 4.051794765866172376e+00
4.017128005945041380e+00 4.328457501667588581e+00
3.746039573039665616e+00 4.084422971510358380e+00
3.669126662125632432e+00 4.813345588495431926e+00
3.235047555045519996e+00 5.318550548240759568e+00
3.742101261804795520e+00 5.581066216911119149e+00
3.354864071701330275e+00 4.962771595507069478e+00
2.999111029173179954e+00 6.339974772721242324e+00
3.478017416697626985e+00 5.304986195657461323e+00
3.513630810382345260e+00 5.423586515992218082e+00
3.406618688157603714e+00 5.407762685030892413e+00
3.593422681758147608e+00 5.704680781580693250e+00
3.863363173313922427e+00 6.074588649467496992e+00
4.444255413506310148e+00 6.263512843764483584e+00
4.745125799115456289e+00 5.368085908177067545e+00
4.799751313325883117e+00 2.372222373547761443e+00
4.642392817687961859e+00 3.232971605364964418e+00
4.027987692401732822e+00 3.616400704619247897e+00
4.103533845192353091e+00 4.131770372782910705e+00
4.318057746852784540e+00 4.459225663658475725e+00
4.378041804472855070e+00 3.530674823995753719e+00
4.652754721638102886e+00 4.201027566686385661e+00
4.465480663406180106e+00 3.366638346276542570e+00
3.912978485092591274e+00 3.408790384169225973e+00
3.675502389405679082e+00 3.678841627079510346e+00
3.966158592613923339e+00 3.501394270012480714e+00
3.695996034376890282e+00 3.480875698200454949e+00
4.048346728890086510e+00 3.108525301185751655e+00
4.658564334240830718e+00 4.270590752720362815e+00
2.908740007239738024e+00 3.942966684159623370e+00
3.518082231541322713e+00 3.659786169348516083e+00
4.109740223966070971e+00 4.345876840836732313e+00
3.599614147595309177e+00 4.222063257508512635e+00
4.710561071506154995e+00 4.414455237508398966e+00
5.489297864358727352e+00 3.738639791757389474e+00
4.291806607070471458e+00 3.371287954585890034e+00
4.754517710976072564e+00 3.707114024005332631e+00
4.848196599667781825e+00 3.712893070967801634e+00
4.621658299601958397e+00 3.547622257504170484e+00
4.864170418273294771e+00 3.402979664544917071e+00
3.806835600028545930e+00 4.169885358368500938e+00
4.826886281446133964e+00 4.077683931850511811e+00
3.507508193950517494e+00 4.206399045138860870e+00
4.090944446416966862e+00 3.531428173067530984e+00
4.474126236055306904e+00 4.992986841251850549e+00
4.841416145049767472e+00 3.131707440960834088e+00
5.568963084811423769e+00 4.201359967386697924e+00
5.226332233536110650e+00 5.004706257942904024e+00
4.550861426062781767e+00 4.197096526863020038e+00
3.615211829673808275e+00 3.822251993639573797e+00
3.751069023980576844e+00 3.148858584813042150e+00
3.431702772310201155e+00 2.900041002213534114e+00
4.453985103723420380e+00 2.975367499826148343e+00
4.527081427307314776e+00 4.082157714804451665e+00
3.566967307401419429e+00 2.782307370837926008e+00
3.712023728267594969e+00 3.555074097800403621e+00
4.084707153860618334e+00 2.472042780986861477e+00
3.629509408758339717e+00 2.319133947052390177e+00
3.338438457722621155e+00 2.089760138667764000e+00
4.256286685207854248e+00 3.058357899086471932e+00
3.723512874292108421e+00 2.583775021544868267e+00
4.659173499624284176e+00 2.525364750639632838e+00
4.092729332391428443e+00 1.910604888382072986e+00
3.412585418069702392e+00 2.015946241770771863e+00
3.894599767587282546e+00 3.345559645540925331e+00
4.691692231947994784e+00 2.334558033984245995e+00
3.940241147021378509e+00 3.191782538554870818e+00
2.730809993710557659e+00 2.482078790668091450e+00
3.910031189216444325e+00 3.660504339319994305e+00
4.583418251273919886e+00 3.214162076619818897e+00
4.408680587736969692e+00 3.269530589129033160e+00
3.834874379897515340e+00 3.642819155083003135e+00
3.726878005426664586e+00 2.816204327553925690e+00
4.332467243062291473e+00 2.202756274639849465e+00
3.681179354818680416e+00 2.505510377875850736e+00
4.486461191818479577e+00 2.467977040788584375e+00
4.792214141323433374e+00 2.443418001961370933e+00
4.189491886750635885e+00 3.213234286491934988e+00
4.422555113068275645e+00 3.792000291894788155e+00
3.510567335327468896e+00 2.758735343044475652e+00
4.566436207534662728e+00 1.903444983763254106e+00
4.929684641936026956e+00 3.057193001150234846e+00
4.584877963726332162e+00 3.798472896353628059e+00
4.259279466167179784e+00 3.246276724058299035e+00
4.916586512226540862e+00 3.661152331791873493e+00
4.195331066799964148e+00 3.093780577672912813e+00
4.427417354593092824e+00 3.003214622890534091e+00
3.334768597954377078e+00 4.985484161369783784e+00
5.029639509527127572e+00 4.219412317462142070e+00
3.709816745121442771e+00 4.504307668804436560e+00
4.703104933203123394e+00 4.405258670404888832e+00
3.987218386444522977e+00 4.930341385541667343e+00
4.776169475941633991e+00 5.681257056138097283e+00
6.308107857521942918e+00 3.484346097410464083e+00
4.262860915657544325e+00 3.967221947164246476e+00
5.143169809994018848e+00 5.458557858465408863e+00
4.603960077263078432e+00 4.438667932091097335e+00
4.904795222932450294e+00 5.044155054552648565e+00
4.889831575695827048e+00 5.176392761522611075e+00
3.941450342953326302e+00 4.557467450430991107e+00
5.581471847296013422e+00 4.584352336759261348e+00
4.442149907127345365e+00 4.943123746749873426e+00
5.590562766898980129e+00 4.621401385962165875e+00
5.319797448714432164e+00 5.128004891477139005e+00
6.223910773848409406e+00 3.637899998044114902e+00
5.007491060001498795e+00 3.423104028239093211e+00
4.443453583851664668e+00 3.071172269601250004e+00
4.938774622531224345e+00 3.806741490458344757e+00
5.051533819873283093e+00 4.032717383507043785e+00
4.027776531060121457e+00 5.076698508110347063e+00
4.143698207646463239e+00 4.037463423736000756e+00
5.100456757760547077e+00 4.208859473469454215e+00
4.485467215810167829e+00 4.367520879231536313e+00
4.774178497864459025e+00 3.869873766487769373e+00
4.927173718096266697e+00 3.246255634941073609e+00
4.470311762778254483e+00 4.450495353557898603e+00
4.608702080673849011e+00 4.941517006791118050e+00
4.532918388109608010e+00 5.352890587962360947e+00
4.048908827820097756e+00 4.911157698720254317e+00
4.178886960306275711e+00 4.874348077148793479e+00
4.514397918618221262e+00 4.900402160966440768e+00
4.784197032031211272e+00 5.346910096313606253e+00
4.261910429385529220e+00 4.661394767611803047e+00
3.910797832254009343e+00 4.792790916108355503e+00
3.870466606366415707e+00 5.061360983689541904e+00
4.046591569776560426e+00 3.433699538270842844e+00
4.615976984387594406e+00 5.201420503784666138e+00
4.457868625515304828e+00 5.008319265941116427e+00
4.373294341513803474e+00 4.114798262839747700e+00
4.597751033184676928e+00 4.047648136716769152e+00
4.155014811414377895e+00 3.041994566140495238e+00
2.902132851081703713e+00 4.028460061594703490e+00
4.178434947856350057e+00 3.756992250567179781e+00
3.237989819797669533e+00 3.208726697970675446e+00
4.351688751864874583e+00 3.806334115693267517e+00
4.865909865258804423e+00 4.252598540397082516e+00
2.828948172266923855e+00 4.680698013479099195e+00
4.712663991981243861e+00 4.520082945771154215e+00
4.906928529150392571e+00 4.922622757036785757e+00
3.454837474364123029e+00 5.633969465223989559e+00
4.285333385234087800e+00 5.689750425581689974e+00
4.079748397536370419e+00 5.255366356510891457e+00
3.710410602233115362e+00 3.807911796538595794e+00
3.713959603104462381e+00 4.068860764856727208e+00
4.088191391793023044e+00 4.150642047042257587e+00
4.312934053388882916e+00 4.168525890316129967e+00
2.744923209121926000e+00 3.371703522130954589e+00
3.669551570981747446e+00 3.654612520620247551e+00
4.606476159100861167e+00 4.635637788508931934e+00
4.246060022966663183e+00 4.633274608146765949e+00
2.946649083968283733e+00 4.111638929161326672e+00
3.493490136153732273e+00 4.028437125336013835e+00
3.551851711036977832e+00 4.505045843206294975e+00
4.020182780173630732e+00 4.207175540625227583e+00
4.466543865634901245e+00 4.812612947401476049e+00
4.704891315728302104e+00 4.105040773696076783e+00
4.010627312622240481e+00 4.374558026593245330e+00
4.044548698550466170e+00 4.979158646607588778e+00
4.571288585087517120e+00 4.028306961921385820e+00
3.653307594983683959e+00 6.091247309731378401e+00
3.268498629481742856e+00 4.898905998872839618e+00
3.688718887854423478e+00 4.729312778622343671e+00
3.726590216517492671e+00 4.968032239097332159e+00
4.090623907605280607e+00 5.743030630000362180e+00
3.762471995334420782e+00 4.632453094042633168e+00
4.092544624386029284e+00 4.252818392344271281e+00
4.234378876437506101e+00 5.290676192532282940e+00
3.857636908061224723e+00 5.186229040797510237e+00
4.817596292373024447e+00 5.282819127500010481e+00
4.574483229369183057e+00 5.283841097567572476e+00
4.329300330730731616e+00 4.860193878182694327e+00
3.911014297180774868e+00 4.144056987116325530e+00
4.147326712266654170e+00 4.755495171535975452e+00
3.835279440615015467e+00 4.544794938173449594e+00
4.173173646990462338e+00 4.695112291795989989e+00
4.090609938204462281e+00 4.654004716397421859e+00
4.071390669337321633e+00 4.746883131241608211e+00
3.962556768935428408e+00 4.622752245789039982e+00
3.753726815645730852e+00 4.602465381001729305e+00
3.962512325084860620e+00 4.967190724626578735e+00
4.867830578005820641e+00 4.475631301696250119e+00
4.257412272615698434e+00 4.695090904731857862e+00
3.786123773195610553e+00 4.120526944703165384e+00
4.639981279347806797e+00 4.281185824036898957e+00
4.713843298161416229e+00 4.954234851484960345e+00
4.923042063150274039e+00 4.611915320120802519e+00
4.171788390519034273e+00 4.798293180773689492e+00
4.607662889699470909e+00 5.005465524969041624e+00
4.292742432980047873e+00 3.676880898131289044e+00
3.089467752546799506e+00 4.404626510709004350e+00
4.186336401809922947e+00 4.741144631098983098e+00
4.807343079941032826e+00 3.595986932565907956e+00
4.048081856839425896e+00 4.091470493243805961e+00
4.036236975942238736e+00 4.017307345561683007e+00
4.888350770886850327e+00 4.025879541455472221e+00
4.765510753817879142e+00 3.950307626321418297e+00
4.514684713557721274e+00 3.930572907745858213e+00
3.836410631239814073e+00 3.312304192870509922e+00
4.525558296916642576e+00 3.556038466561494360e+00
4.355649701450103883e+00 4.471949155804551879e+00
4.173871606824232749e+00 4.319656131700302382e+00
4.583580421690067297e+00 3.763161524710283423e+00
3.755581538477535730e+00 3.209114767660122602e+00
3.336006946900143877e+00 3.486523725179653699e+00
3.731137462195572851e+00 2.863224872538441712e+00
3.934143932127480703e+00 3.890560193963231939e+00
4.450784248829558365e+00 4.216236491391064156e+00
4.239287816029406741e+00 4.042862849162624173e+00
4.104353086871523892e+00 3.488660366965175008e+00
4.093938176758830316e+00 3.267688397445447368e+00
4.261335163646299051e+00 4.000007454019715247e+00
4.165986777092443916e+00 4.352268121033871395e+00
4.930396343639221080e+00 5.062638142936134678e+00
4.809839306132614567e+00 4.858303885163452129e+00
4.632162384935342381e+00 4.308099669541427090e+00
4.262161658835877276e+00 4.283786412547365252e+00
4.555903186618697198e+00 4.494647762789500511e+00
4.199998343456158523e+00 3.522067782399870062e+00
4.321741896611329459e+00 4.636758933888800449e+00
4.162741719843254806e+00 2.522078739041790030e+00
4.987921889834329825e+00 3.941809301730274662e+00
5.045478300331584620e+00 4.302019710805362607e+00
4.966578290565355047e+00 5.109102176549038532e+00
5.255097080264857112e+00 4.002542163464020142e+00
5.715564592056475490e+00 4.332693772283644940e+00
5.533640351461302842e+00 4.985997516201128299e+00
4.442046513201646007e+00 4.158360356256423529e+00
5.179152160018528406e+00 4.172078888514382911e+00
5.148952731379367265e+00 3.880607357949516167e+00
4.753940251189428423e+00 5.184415172981626796e+00
5.109784204087371329e+00 2.865637569002148055e+00
5.490791643762193530e+00 4.027292905787354549e+00
5.819891221583507246e+00 3.653060871108826824e+00
5.670224009343490579e+00 5.175030230111368645e+00
5.646517091522058607e+00 5.173306506158882101e+00
5.314253415402455438e+00 5.169907313576741714e+00
5.193255395586229284e+00 5.348579053594309407e+00
5.135914686100790938e+00 5.044894226851363683e+00
5.584456234722191326e+00 4.359177782922490252e+00
5.527741519763745615e+00 5.121319574365067240e+00
5.345832302675933789e+00 4.514020264567134788e+00
5.704132227171584191e+00 3.680808333406276223e+00
5.802822417410589573e+00 4.152963198272260570e+00
5.071985891131820523e+00 4.744085205305666797e+00
5.514113083643046309e+00 4.015749910406729128e+00
5.089408906451160952e+00 4.238760552725993058e+00
4.917027163246472377e+00 4.148476006428962748e+00
4.582974264232939632e+00 5.246950738283347349e+00
5.313051186969937056e+00 4.992596108612345596e+00
4.427360739565536996e+00 4.215591628033239502e+00
5.294987100450155637e+00 3.444297198606689037e+00
4.597368973256047653e+00 3.528078018898211266e+00
5.747854250532468789e+00 4.522046420461689920e+00
4.702323955316924931e+00 4.129092524795311192e+00
4.980050892104796567e+00 3.701892575107464278e+00
3.784164892712756689e+00 4.859932100436288316e+00
4.077239406701874458e+00 4.476466289147969846e+00
4.248278235629613597e+00 3.498691777506521383e+00
4.635863399553299402e+00 4.248951296609401851e+00
3.962480031736693942e+00 4.119576260929040501e+00
4.763746286656685314e+00 4.039414460717932975e+00
4.598954395825606056e+00 4.480975290685838885e+00
4.828680741970963197e+00 4.768306648028223904e+00
4.547509055390003496e+00 4.413413980457892904e+00
5.580230377563319522e+00 4.664149309806056465e+00
4.436109306153633192e+00 4.133110789725301437e+00
4.789903411960700907e+00 3.252841022173784680e+00
4.794584826287852763e+00 3.913006823715883264e+00
4.504090897473280286e+00 4.437273154931162367e+00
4.845471513522156215e+00 3.296993279401772448e+00
4.628458276874757082e+00 4.776755365650345198e+00
4.521052896542707700e+00 4.099045645577369612e+00
4.731817066739535171e+00 4.485804245693737258e+00
5.063082620657936239e+00 5.242387310740732609e+00
5.076539116304942922e+00 4.797257324520272093e+00
5.212680011103321576e+00 4.648574269619685673e+00
5.874763684669591868e+00 5.085515036243653419e+00
5.703739142952725771e+00 4.645538349581519455e+00
4.913886592137028941e+00 4.497609268332847243e+00
4.888063885127467145e+00 4.198038014792233596e+00
4.979815448549638646e+00 5.013359295298537077e+00
4.892009306813133840e+00 4.564122499983271020e+00
4.976009865673701071e+00 3.739888391308315629e+00
4.949676377685337414e+00 4.051052245865341739e+00
5.235698202641284382e+00 3.693568536514307610e+00
5.348500412400051474e+00 3.558907894046869913e+00
5.515561960935533747e+00 3.364232561895353690e+00
4.114158955059735057e+00 2.271787025728947640e+00
5.531402405844771053e+00 3.560230698458404675e+00
4.676116131765812867e+00 4.255502359869781870e+00
5.366753105087413545e+00 4.059212296036537992e+00
5.760348527299976595e+00 3.492173382583517505e+00
5.125904759438196123e+00 2.481578003667680665e+00
4.757395194293543739e+00 3.068002273992955331e+00
5.752239085227542681e+00 3.818006002709639191e+00
5.805131576024743723e+00 3.572373185704993404e+00
5.912810922819342174e+00 3.583669081821507341e+00
5.910408441873643781e+00 3.795961814811860791e+00
4.613849001818067563e+00 3.346176541040929209e+00
5.631127635856667091e+00 3.955703686295912735e+00
5.729600209072868822e+00 3.619799056749945620e+00
4.711018102729515711e+00 3.832071312353062975e+00
4.842572291346888491e+00 3.947986954921779201e+00
5.740209512816386805e+00 3.725180882991293352e+00
5.373141143761402283e+00 4.235594122941048312e+00
5.545365731940752774e+00 3.778509833356058945e+00
5.498323589984153159e+00 3.551562939429181220e+00
5.121074001972709233e+00 4.073224541562230350e+00
5.701053689516037082e+00 2.877687400667785944e+00
5.052280448498441601e+00 4.233185594245174599e+00
5.273934848936391973e+00 4.069176294164226881e+00
4.896735827169115041e+00 3.859184289085477282e+00
4.623251077405514664e+00 4.479793074483948701e+00
4.913140849509662900e+00 4.205635796561725925e+00
4.740619654998470267e+00 4.177853170647192194e+00
5.161784299067583071e+00 4.439273829323340692e+00
4.285279899633215095e+00 3.993908936150946776e+00
5.029633961033017187e+00 3.491034053090331213e+00
4.616901489501593403e+00 3.453606313892936264e+00
5.150937457526564955e+00 4.215200179778067380e+00
5.133495769136304787e+00 4.016942965304369118e+00
5.625859964666764412e+00 4.196319140425109673e+00
5.568142895097898837e+00 4.975077649168440530e+00
5.451658391239792678e+00 4.508749971706526694e+00
5.108072758819598214e+00 5.507917480028319268e+00
4.869267214919838160e+00 4.861441439944560017e+00
5.369192089061905371e+00 3.332858407988825711e+00
4.931581402993737484e+00 3.055752226043889408e+00
4.822621582227642811e+00 4.409704074862419887e+00
4.996374653965779622e+00 3.716662063640075342e+00
4.970770208285081537e+00 4.853886845305936504e+00
4.770418389031712891e+00 5.045977691158322287e+00
4.508694710560066099e+00 4.694751206727398873e+00
4.794284054547359730e+00 4.662365473310508435e+00
4.536807084902611642e+00 4.236063157768971799e+00
5.169777916834050302e+00 3.695702333938231554e+00
5.739861895836243733e+00 4.453123209001737415e+00
5.611859468214824176e+00 4.269838533153073712e+00
4.566789521311873656e+00 4.756184350899957280e+00
5.029560254936046526e+00 3.538660416158625033e+00
5.162322292790211264e+00 4.341899334934451460e+00
4.612207220341408842e+00 3.958543203728220661e+00
4.654142482359047150e+00 3.335703341114996334e+00
4.853195677707880407e+00 3.723916557143767569e+00
4.767556618044060279e+00 3.866080455936017124e+00
4.413463103067882365e+00 4.005882084356210626e+00
5.464059644637101698e+00 4.719530785955043939e+00
5.038760826462720388e+00 3.704051850002765711e+00
5.626494852744971631e+00 3.720404819276162289e+00
5.173135976540249814e+00 3.128084579162506706e+00
5.290883961618792597e+00 3.963710219653646227e+00
4.913128424932473592e+00 3.718958794420984759e+00
5.652368006395157352e+00 4.574717394245627844e+00
5.795105856184861182e+00 4.644533809387314527e+00
5.086542590913815332e+00 4.522686033462302468e+00
4.910256246248050793e+00 4.804618793075578154e+00
4.246130540550580257e+00 4.486415613411119274e+00
4.369960487616101119e+00 3.803598247642325347e+00
5.202240373178086408e+00 3.397299098640029325e+00
4.756367246069888033e+00 3.209879000298488272e+00
5.128357033282227917e+00 4.322591171443748159e+00
4.656489707825697266e+00 3.228518170971695245e+00
4.811567199129803463e+00 4.273618075721822507e+00
4.525919083784934571e+00 3.769756427024581136e+00
5.249763774115091763e+00 4.401307763310056131e+00
4.646262238384586851e+00 4.324444094900021796e+00
4.261651350143993433e+00 2.877680879731891572e+00
4.714115750079146849e+00 2.687947422858436575e+00
4.690694863870950471e+00 4.185208879534372706e+00
4.120195926196650760e+00 3.596025913938637242e+00
4.783189795528964616e+00 4.116016031219103866e+00
4.862841420590028108e+00 4.641972456480386811e+00
5.625073123455580415e+00 4.432315162527516783e+00
4.146728430552871991e+00 4.596497532607251912e+00
4.078226804099085889e+00 4.638614962191376812e+00
4.005072140029100503e+00 4.598066927731113473e+00
4.949069888044898669e+00 4.404993278892370689e+00
4.941338694453543567e+00 3.408047538418462530e+00
5.192141079199204867e+00 3.793035716579309824e+00
4.163477716331386524e+00 3.534613078210473880e+00
4.968773388279666747e+00 4.777423642720247443e+00
4.544819793101037675e+00 2.954433813385715979e+00
5.101499804968504748e+00 4.138498414172760320e+00
5.625616159365369739e+00 4.370876571073740280e+00
4.430258897023177767e+00 4.151052035249742644e+00
5.332096023974425947e+00 3.721199539209680829e+00
5.193704137775563723e+00 3.631259337366190998e+00
4.773352117527881688e+00 4.707739176686693838e+00
4.625223448841338403e+00 4.058746717598776144e+00
4.536115839166172670e+00 5.059601735311426651e+00
4.821091533863998357e+00 4.435704032048388257e+00
4.831294401797638471e+00 5.009451291177138721e+00
3.874961041240406523e+00 5.349146011766851672e+00
4.799736191406953623e+00 4.374148964969652553e+00
4.062021040316752263e+00 4.815966497241140232e+00
5.594720035724784601e+00 3.223806917294337104e+00
4.381702033391802864e+00 3.814279320065662837e+00
5.171419726282251439e+00 3.745602697116900082e+00
4.707151390145714487e+00 3.372874468892445243e+00
5.224885424593823657e+00 3.352472391375493022e+00
4.853310779652652229e+00 3.921559735506053634e+00
4.785394624567157251e+00 2.789725640621145697e+00
4.122242468052993658e+00 3.919292064897927474e+00
4.884009638048897095e+00 4.065501745082931606e+00
4.739610957871907893e+00 4.472487137244586464e+00
5.300953246675851105e+00 3.632606742186646365e+00
5.561228735083531660e+00 4.113488224732185117e+00
5.652729693740567996e+00 3.426849387556783366e+00
5.312586083556841032e+00 3.956930281087030821e+00
4.667766741678779141e+00 3.835177122267854344e+00
4.221417467326728179e+00 3.231586598194862603e+00
5.401413205105116688e+00 3.763341821290022260e+00
5.541925598292661626e+00 3.848127570653914642e+00
5.192827715925479204e+00 4.086156276839819412e+00
5.261711772651255892e+00 4.415282461268951408e+00
4.889409299544712262e+00 3.572049614954941443e+00
4.411159503409202820e+00 4.026091393951594100e+00
4.198151256654675478e+00 3.970917173150315449e+00
3.718553763338122042e+00 3.781587590952432354e+00
4.488787957525731898e+00 2.614466187474068448e+00
4.308963345417426538e+00 3.060661426645904459e+00
3.418157265479182527e+00 2.825933157092041625e+00
3.462394227354699261e+00 2.732066689621161171e+00
3.589032694237428878e+00 2.367546778513528682e+00
2.328875375866953590e+00 2.255950595371960521e+00
3.629715293808134735e+00 1.366133110600129763e+00
2.264536441705277348e+00 1.836166930877352499e+00
3.933954944307503254e+00 1.854298753331531380e+00
4.130965629351396551e+00 1.918920848394798817e+00
4.568474117313940042e+00 2.990333190365396909e+00
3.567121728571522432e+00 1.526648749389820647e+00
3.341294357233019596e+00 7.810122849685552371e-01
3.838093059321383116e+00 1.329525229411238518e+00
2.302029396640445036e+00 1.592481831097425804e+00
4.705910624392133812e+00 1.493357154280614107e+00
3.651346063994625801e+00 2.097965550333602991e+00
3.701354760463165583e+00 2.647260817901041285e+00
4.226709962561445266e+00 3.098364036929945442e+00
5.207455558358777381e+00 3.496598626262217735e+00
3.938658009267878235e+00 3.444548602454142738e+00
3.800695005871633114e+00 3.359510738605099966e+00
4.053483559641953171e+00 4.256100853486190161e+00
4.465295827537107520e+00 3.824812242402762408e+00
3.685274084343854284e+00 4.142138278665062678e+00
4.515157229741792122e+00 3.755391524557827765e+00
4.170091605945676960e+00 3.577269084713335268e+00
4.898927506867706505e+00 4.681363585956409779e+00
4.774412970042574145e+00 3.932103900680201214e+00
5.294626919942153620e+00 3.252607448616432695e+00
4.186355676773692913e+00 3.578664795737687587e+00
4.596439996498816072e+00 2.085116357881161342e+00
4.840816830434572893e+00 3.951006639544202947e+00
4.314874875037418178e+00 3.409948981712843441e+00
3.975556679594096643e+00 3.135966184321791417e+00
4.451656773234049069e+00 3.982831822254850884e+00
3.635792250851945795e+00 3.809975770621531588e+00
4.004431225797652871e+00 3.160814493226365318e+00
3.439835324470184030e+00 2.989364739287609929e+00
4.122247624815901013e+00 2.049150224445959179e+00
4.328532651834997580e+00 2.729946189352589592e+00
4.848188775764537439e+00 2.940384863236478630e+00
4.204239833910746071e+00 3.584626162207679378e+00
3.551356047517614023e+00 3.819098296372941181e+00
3.127929438961268627e+00 3.278652423750807898e+00
3.127362394099066467e+00 2.521065556439436861e+00
4.721640283441805863e+00 3.538530870346172641e+00
4.133932549212884666e+00 3.639527835442521564e+00
4.117086363057774534e+00 3.201438204263122866e+00
4.533276946987506051e+00 3.461271976212553891e+00
4.940452324088073333e+00 2.984421271754820637e+00
4.772124513416663660e+00 3.450970214717825613e+00
4.236717580149568008e+00 4.015824948910633907e+00
4.446512989812728023e+00 2.960497653522889294e+00
4.949320526936464404e+00 3.545836432526581206e+00
4.265082353511187918e+00 3.272460238847826552e+00
4.313637302394109696e+00 3.275092732520737293e+00
3.598026041006066489e+00 3.705050401198676902e+00
4.136642204357709574e+00 3.360100289836542853e+00
4.424379873495144722e+00 3.954777384870685086e+00
4.824185609013849962e+00 2.949118475666082428e+00
4.969780330929166823e+00 2.585842087263430678e+00
4.121181148790293847e+00 4.112295914437129163e+00
4.534966685774172390e+00 4.204318485887458934e+00
4.473994775874375662e+00 4.187235501294654938e+00
4.375844969325659584e+00 3.459008588933181194e+00
4.218357945063598180e+00 3.752064958510204384e+00
3.985147450288125448e+00 3.674911241956023922e+00
5.481102070954647409e+00 4.137491184948272505e+00
4.768579041541764596e+00 3.217604731590139266e+00
4.397208459778680911e+00 3.069629009218981963e+00
4.910483840858491433e+00 4.145662683673467797e+00
4.796445541378851374e+00 2.872264000179484356e+00
4.242753041988962082e+00 2.627359253205444389e+00
5.001647436322135043e+00 1.952012292580606267e+00
4.771850720701518611e+00 2.949337798224727969e+00
4.516529743978793476e+00 3.521000889078240270e+00
4.664146897919167145e+00 3.522976496965866122e+00
3.028989618036319609e+00 4.258124714556387858e+00
3.191825576483479310e+00 3.653645936327412524e+00
3.640800179203281139e+00 4.663918190915945949e+00
3.596728396473441336e+00 4.509806325387062387e+00
4.093009777595171705e+00 4.093566730089809091e+00
4.110509690946634542e+00 4.375741830574424895e+00
3.990507167804717703e+00 3.321796025408186637e+00
3.866474551018050487e+00 2.084777240305650370e+00
2.777241753536545232e+00 3.529960906329073556e+00
4.094634320887449164e+00 3.804769644473108059e+00
4.632844237400993492e+00 3.639282219788245065e+00
3.163195355762211669e+00 3.156571654499028323e+00
2.727119996101918353e+00 3.948916376127332484e+00
3.871835677695707467e+00 4.183185865826571259e+00
3.493037067668331108e+00 4.615294851805026077e+00
3.775701275995390294e+00 4.137437462230291629e+00
3.305107980827778569e+00 4.064977493748571646e+00
4.622713096398924471e+00 3.779990646433272872e+00
4.125233890646083701e+00 4.534103956593945384e+00
3.426833246809438904e+00 3.802896635831189531e+00
5.196255028052934932e+00 4.677572415680975482e+00
4.545550645833460912e+00 5.018329239566268640e+00
3.961077449389219574e+00 5.352744523991241010e+00
2.914550430651004387e+00 4.774687084790075531e+00
4.691862113007885249e+00 3.928442071520002798e+00
4.478101205575399923e+00 4.569446316749117720e+00
4.989031111026296372e+00 3.813129059871600557e+00
4.487633949080293227e+00 3.285802446918313358e+00
4.800466137269346234e+00 3.790328612356548277e+00
4.603053822800463379e+00 4.211622749543350253e+00
5.162708828647604165e+00 3.203903330252865889e+00
4.403741895163135744e+00 4.206248211572926721e+00
4.530300071347374669e+00 4.448446370927933380e+00
5.564152503120480375e+00 3.693223556177609446e+00
4.863441069408930062e+00 3.695884093968583972e+00
3.491388177422312111e+00 3.704856414777073059e+00
4.507742650816938479e+00 3.392788471572918851e+00
4.490799696388483753e+00 3.709907303621154284e+00
4.559688861407058091e+00 4.015161660604190885e+00
4.324411585021506355e+00 3.829870816404870482e+00
4.578317281083478463e+00 4.259932443225634913e+00
5.033032741004599409e+00 3.747214884019384851e+00
4.800523668829209001e+00 3.738300933875943421e+00
4.881545905694706811e+00 3.841046695234687558e+00
4.624088596013703700e+00 4.330628870307389633e+00
5.317562613291931584e+00 3.581917217449635427e+00
4.239966778551830018e+00 3.159183047978863179e+00
4.833257529058784030e+00 4.117784888407316046e+00
4.952355353232327673e+00 3.583107995016777902e+00
3.257891640664535515e+00 2.478916245651836103e+00
5.415390086578485196e+00 3.969787055297638645e+00
4.170868974409810193e+00 3.964614433592291931e+00
4.596103242972189307e+00 4.083717661947833477e+00
4.237941088572394932e+00 3.559074767544304407e+00
4.244380459753545942e+00 3.715945547609999178e+00
4.468038624343630083e+00 2.876702834756864835e+00
4.323755420548744510e+00 2.888350397577759576e+00
3.797181795075712518e+00 1.918136661526934184e+00
5.136331356103061907e+00 3.683825542516852458e+00
5.120935978969254343e+00 3.379392826613579981e+00
4.908553649501405935e+00 3.125986456925590407e+00
5.648649484516267805e+00 4.095198956288742309e+00
4.432155668785984659e+00 4.508398585951126414e+00
4.542885469534437171e+00 4.732937788678128754e+00
4.886434122717980166e+00 4.187321373054553320e+00
4.254254996709361691e+00 3.715758337131818134e+00
4.001378284986387257e+00 4.547925389434500865e+00
4.063644675046889532e+00 4.960784161184208507e+00
4.147697045121285342e+00 4.036893276187464963e+00
3.345721155640546840e+00 4.286418330558651846e+00
3.119104220483250423e+00 3.785759925653151114e+00
4.260670769679717473e+00 4.331390366883136167e+00
3.984476779586056949e+00 2.781922515629774662e+00
3.379979258227869821e+00 4.147401356994361521e+00
4.210900373945790420e+00 4.101727400840681881e+00
3.382007572778163329e+00 4.398379858475747639e+00
4.584556088579887501e+00 3.754533471112069254e+00
3.847114105821153540e+00 4.018236330933381950e+00
3.539971797505048201e+00 4.149353288245713145e+00
3.513376013496875672e+00 3.562832166642659004e+00
3.186713282079054466e+00 3.953124736339825418e+00
3.866784908036746238e+00 3.659748590872319962e+00
4.005440232003575574e+00 4.334126164998833630e+00
4.533952477575374118e+00 4.298242660141212923e+00
3.604944069748333035e+00 3.609030768935825861e+00
4.761735293928705204e+00 4.040246283789548087e+00
4.969448026235677496e+00 3.639915292059604734e+00
3.740226519245796855e+00 4.266471844630900456e+00
4.247330093697233799e+00 3.862429008936720365e+00
4.532979085127714747e+00 3.432368413745205071e+00
4.144968110430128583e+00 3.330393812202046444e+00
5.335849529157434823e+00 4.457824454755883181e+00
5.089933744333383636e+00 2.913124845082248893e+00
4.430490957061744339e+00 2.152288753885375439e+00
4.776715531610783216e+00 3.531244812137264155e+00
5.629359030217614190e+00 2.997933470307733828e+00
5.010164380206063584e+00 3.104187517434934485e+00
4.980760760046653246e+00 2.783716004915186115e+00
4.858263441579984132e+00 3.797029221554632183e+00
5.011150082160767738e+00 3.280903739614863035e+00
4.632946273245379665e+00 2.731247939901054522e+00
4.192224434024789836e+00 3.533491067502254168e+00
4.044677461480944203e+00 3.073401238800893776e+00
3.989614170430373363e+00 2.767934555181330136e+00
4.607377757181143174e+00 2.730397163058529308e+00
4.584992614914589204e+00 2.844603633310914148e+00
4.444714081837920716e+00 2.790309059443096817e+00
4.705252281576737694e+00 2.836597476064903312e+00
5.581048209514902325e+00 3.510005370245059098e+00
4.463550665784675076e+00 4.046860006128190079e+00
5.735019168159750436e+00 3.271960700007921830e+00
3.654166654054497698e+00 3.769824909487878628e+00
4.912888989087310421e+00 3.611594018946278073e+00
3.441279956906384108e+00 4.139027160780740289e+00
4.495747057551648496e+00 3.933065668316794827e+00
4.603960286548869796e+00 3.333492288173138807e+00
4.271664268356260230e+00 2.890784564867668216e+00
4.261577422030079276e+00 2.740791729381055752e+00
3.876017218374211204e+00 3.066327387989713049e+00
4.593918660875631943e+00 3.856060799707755393e+00
4.391041167291141356e+00 2.880213595493755996e+00
3.564616855309957977e+00 2.882846949022851213e+00
3.886372150976654893e+00 3.215529117790782987e+00
4.399429686016678609e+00 3.781641450372147162e+00
3.116824464406171558e+00 1.993276316898472400e+00
3.556124747406497200e+00 2.492112920659022013e+00
2.681219724044167751e+00 3.082615100254308516e+00
4.721068106110055673e+00 2.967725111656559722e+00
4.258995842996886161e+00 1.568238269267289375e+00
3.264085123137049571e+00 2.219485925116315261e+00
3.733571670720476909e+00 1.686860762346196418e+00
4.452887370924054622e+00 2.262089044038786412e+00
4.657015123936673717e+00 1.522912119960118105e+00
4.167052560068603029e+00 1.042364535080695154e+00
4.980862917064392548e+00 4.226754357120152683e+00
4.341148663443423317e+00 4.402304694480895897e+00
4.887980863351121030e+00 4.530650189345307055e+00
4.485547947632362309e+00 4.188818996396517669e+00
4.184592461166504407e+00 5.442614831196078029e+00
5.138600368899862048e+00 4.177368308433891286e+00
4.971473050102025226e+00 3.855242795002500777e+00
3.841174150424457867e+00 4.486168713097502980e+00
4.032653362978540379e+00 4.352882253784226663e+00
4.811998004812195084e+00 3.750784499027506325e+00
4.655936448403320327e+00 4.561086592335110268e+00
4.890059820932843415e+00 4.136025844699730669e+00
5.049410357232362756e+00 4.278347820980767935e+00
4.124581599632488604e+00 4.594061844125434391e+00
4.891046331496652577e+00 4.053594131600146255e+00
4.499597255831183418e+00 3.781325091360980828e+00
5.296623798610015754e+00 5.072496546067740475e+00
4.171264335308348947e+00 3.643313120133210514e+00
4.816359771276048640e+00 3.138611002993085819e+00
4.871933222036846978e+00 3.913712316170687266e+00
3.851334216847155822e+00 2.631666241104277049e+00
4.708095464915677653e+00 4.646060114651795914e+00
4.410270009480294462e+00 3.045581440306525334e+00
4.436003594809545092e+00 4.245348642116364424e+00
5.278276813151430602e+00 4.029693477452703121e+00
5.149747610897493999e+00 4.931681291386482258e+00
5.240500203625886755e+00 4.151389748859605433e+00
5.071715248289771161e+00 4.428639520847029942e+00
4.948309120532361938e+00 4.129590623499577617e+00
4.454103685476145102e+00 4.162385322578056268e+00
4.559514321848024743e+00 5.054309821868912422e+00
4.558506116491567006e+00 4.868206117039699521e+00
4.874808651922220903e+00 3.878479296979681301e+00
4.599996644739772655e+00 4.840205091870496190e+00
4.304131807716405689e+00 5.240797690308917289e+00
4.853276087251360948e+00 4.236969902430248069e+00
5.933906798006960415e+00 5.201121268958402766e+00
5.087874422795684914e+00 5.201196405323897487e+00
5.594094145688111475e+00 5.363172746776249333e+00
5.492827770629552298e+00 5.920239062438135136e+00
5.563710301745301123e+00 4.848641136807904317e+00
5.249081549830652449e+00 4.573258280602555459e+00
4.738453461744248862e+00 4.487843110106690681e+00
5.543372943540793685e+00 5.458855705901361155e+00
6.593445352627358425e+00 5.249288988675231415e+00
4.963468820438610152e+00 4.698088715750101230e+00
5.279381315901051863e+00 4.046953124029937676e+00
5.229076820857452290e+00 4.481722578308725780e+00
5.024460771693510353e+00 4.957610676899049551e+00
5.953027486207000507e+00 4.641281158242689386e+00
5.027970153263179753e+00 5.196403429713853050e+00
4.510871918869154840e+00 4.382946362962378828e+00
4.837445863715064576e+00 4.548230408253880697e+00
5.473887360551508152e+00 4.773123295052109860e+00
4.524442365811912836e+00 4.605539568911954262e+00
5.249889263586137389e+00 5.150048361698625676e+00
5.077758230613363288e+00 4.246848045253133641e+00
4.455209186191105175e+00 4.441888881607262363e+00
5.333871188196312119e+00 5.710771325770155116e+00
5.354034032950285571e+00 4.644051673525050994e+00
5.452470256844375918e+00 4.710010970035078515e+00
5.241699255508522448e+00 4.253826653677448277e+00
5.744339642676035140e+00 4.834067816274660423e+00
5.340917301736642031e+00 4.186896979360618332e+00
5.818139905729212913e+00 4.524462341479975613e+00
4.519289521925083264e+00 4.803521172432263064e+00
4.555189465207337030e+00 4.898538837405933322e+00
5.029206935843207660e+00 4.342853614791366113e+00
4.424599018188577482e+00 3.896713009242553039e+00
5.438408003167562121e+00 4.698917801171596409e+00
4.430785442735924562e+00 4.897634305002911859e+00
4.306323586316462837e+00 4.761896471755338034e+00
4.984947902808277931e+00 5.417697584991080895e+00
5.145273437359930035e+00 4.919084449593133179e+00
5.697027480607784966e+00 3.941382178974600414e+00
5.570556397878832833e+00 4.517059333136486998e+00
4.212329370170152743e+00 4.933125641976328524e+00
5.580825714204329380e+00 4.672010701741839078e+00
5.760879449454220591e+00 3.969786730204106107e+00
4.464022035139408651e+00 4.832316574209182036e+00
4.957569300635841003e+00 4.091935919381016973e+00
4.502602734536936602e+00 4.477361798706363416e+00
4.297648714197191744e+00 4.662511407846272604e+00
4.412156114640205296e+00 4.666253787497460337e+00
5.082237085900398021e+00 4.317920906652534363e+00
4.788877783241414221e+00 3.748797541152315560e+00
4.692927259491474601e+00 4.481860466406074828e+00
4.943596664408106633e+00 3.744182480599802521e+00
4.838705945199277991e+00 3.379839594428394101e+00
5.134919514850706079e+00 4.622413208402039508e+00
5.037650512089556720e+00 4.840903083246752558e+00
4.723106330837611111e+00 2.716110500946010919e+00
4.532860409433935089e+00 4.590408554603260249e+00
5.632163656908543814e+00 4.346071768788237755e+00
5.405480152561771945e+00 4.266300568347777045e+00
5.322505912525507199e+00 5.355627846225768707e+00
4.539321168318683597e+00 5.325382929420500844e+00
5.483209369821215873e+00 3.747305206259445409e+00
5.038528935024723765e+00 3.837878561465116967e+00
5.348278669032749733e+00 4.493279440929220492e+00
5.726727785042186269e+00 4.658776121957769689e+00
5.530711020016189750e+00 6.002534962329129975e+00
5.386668004436110380e+00 5.449250025096397998e+00
5.124418067786109532e+00 5.714995043779267370e+00
4.273144070290792129e+00 4.682121336752391727e+00
5.656160973475335751e+00 5.102385721741907076e+00
5.891396034237819990e+00 5.580260081960728868e+00
4.966154746449614521e+00 4.825133964236448136e+00
5.071316630523592828e+00 4.992921466782554774e+00
5.834944148565013755e+00 4.055283229748782858e+00
6.190508531538377213e+00 2.967407687028396079e+00
5.831922694485960790e+00 3.381502611277700243e+00
5.978244933485058255e+00 3.212878855269207357e+00
5.317905863524269527e+00 3.529982225625995618e+00
5.468139121994604501e+00 4.903016705085287974e+00
5.053650329017239429e+00 5.717196354675664338e+00
4.943996022084665043e+00 5.614175760488588907e+00
5.040155814796674072e+00 4.396671814368168008e+00
5.794261810779433475e+00 4.716890252239540615e+00
5.393554192800110059e+00 5.023948641263462633e+00
5.369047782995472140e+00 4.935359217223890482e+00
5.802089859214811796e+00 4.874303979075660820e+00
5.430691380603060558e+00 5.607908733750773145e+00
6.157309249943894613e+00 6.216308925013859898e+00
5.512161074391143778e+00 5.267916729583626889e+00
5.348679483700903070e+00 4.827514758206609358e+00
5.644231448209722224e+00 4.402558364536594659e+00
5.111508807070370253e+00 4.448852888025694341e+00
5.401899123436896488e+00 5.020575802102679397e+00
5.599201110305640938e+00 4.287052324191683361e+00
5.786139148586033620e+00 3.297598238434260587e+00
5.522379031835010110e+00 5.120921034809944317e+00
6.230291871270189574e+00 4.144674655728127988e+00
5.604443073574444156e+00 4.394783911447509794e+00
5.462898893326586069e+00 3.195971329822231422e+00
4.561223151980124513e+00 3.546074208618921197e+00
5.860660757979381685e+00 3.313821868359783096e+00
4.793445799979798139e+00 4.049684870775062784e+00
5.460115349996424783e+00 4.419301682328770298e+00
6.236290898672748106e+00 4.365770593968042235e+00
4.813035455969068899e+00 2.992967649345124936e+00
4.889791582648358670e+00 3.519946734980200276e+00
6.230922956122805445e+00 4.081430955500051638e+00
4.748825767534247788e+00 3.990828631612346467e+00
4.862030544560393075e+00 4.983985522006709523e+00
4.387824830621239514e+00 3.043630275304534116e+00
5.376100072327406387e+00 4.510456330194540620e+00
5.132937997673050923e+00 4.586351321404104731e+00
4.682230110333891915e+00 3.248116504925350867e+00
5.306469815532170564e+00 4.061396693230427957e+00
5.257678511973703728e+00 4.304279576905448046e+00
4.623205267541560914e+00 4.523883025983768569e+00
5.026041765152498897e+00 3.912179713430789185e+00
4.938349812655260074e+00 3.788218206786713615e+00
4.184093792676861767e+00 2.652721058674786025e+00
4.805054936085451089e+00 2.637663734641414237e+00
3.984487372031082497e+00 3.037149607107603622e+00
5.231758007746840633e+00 3.798741866957078273e+00
5.038081013386760176e+00 3.514861041325135105e+00
5.004781662162221423e+00 3.188917560393697226e+00
5.248595388286084074e+00 4.361619718385208344e+00
5.001961714052951535e+00 3.999476420041052194e+00
4.419352360367243548e+00 3.968030662133104514e+00
4.747403115133250751e+00 4.190575072707064308e+00
4.676627446126981447e+00 2.894910101336361397e+00
4.942879475713763959e+00 3.310673408580329102e+00
3.817708875008333003e+00 3.729019664091635100e+00
4.880313754937992243e+00 3.899392363736003730e+00
3.199782234709808826e+00 3.160765334007368033e+00
4.693533489874074149e+00 3.932881321052546397e+00
3.692711640969465137e+00 4.261788732618096986e+00
4.629509605187462462e+00 2.977688705617012932e+00
5.226293773726601088e+00 4.413796439011085759e+00
4.645006776648804347e+00 3.856087761794771751e+00
4.581093570287337435e+00 4.095306909246968274e+00
5.934493897340042068e+00 3.363412832458478441e+00
4.840204908869378819e+00 3.338917071222187616e+00
5.313834672220520972e+00 3.047085973617944532e+00
5.470129007982107439e+00 2.576223277551032975e+00
4.873024225393082887e+00 2.736190664677920381e+00
5.874316096349790683e+00 2.683403530507389778e+00
5.086609382835071358e+00 2.517267309563584021e+00
5.349289646015979116e+00 2.071848139107352882e+00
4.543846092881334897e+00 3.053147746081470437e+00
5.221603875437600628e+00 3.051894075952551688e+00
4.970570904423887271e+00 2.997596606715573486e+00
4.859816809319543296e+00 3.036730962464604389e+00
5.063008899085934544e+00 2.617881214671249790e+00
4.695334652559429500e+00 2.905740956655832097e+00
5.107423762674642376e+00 3.054194455017461785e+00
4.796618472265939737e+00 2.749186960071599906e+00
5.066112744909107235e+00 2.839796101538401896e+00
3.322272430241748786e+00 1.286115785354716157e-01
2.785463912006159504e+00 9.519036023665339297e-01
2.408390310311082860e+00 5.858808105309954994e-01
2.947466313855998887e+00 4.536349213244317280e-01
2.884936955629528121e+00 1.779679157629695085e+00
3.135086800192975698e+00 2.538479192580132882e+00
2.247369146358601188e+00 1.277775053111906978e+00
3.497563085522841675e+00 1.105330704250720997e+00
3.441056275761506633e+00 2.720750006560331613e+00
3.155200960803118626e+00 1.358928316926333757e+00
3.911504275247798645e+00 1.183862705962045236e+00
2.891913795375958607e+00 1.608918152878554553e+00
3.267623485620068990e+00 1.504660866769809813e+00
3.667200822750313893e+00 1.520983581442377996e+00
4.179823097722785263e+00 2.963003601211849691e+00
4.546509161866270077e+00 3.584680210752863694e+00
4.570888506160478926e+00 2.644915821095529473e+00
4.018869503116591524e+00 3.245000651667594216e+00
4.380695392803187538e+00 3.136497559188058837e+00
4.949228124956128738e+00 3.049093634915731599e+00
4.452736663117004667e+00 4.679803825232787595e+00
4.954064524048821028e+00 3.835426795155280288e+00
4.439224831658101778e+00 3.922501836876564951e+00
4.408244114787207124e+00 3.803674591339166966e+00
4.449148445788789985e+00 3.564746137751390265e+00
4.159223303248674952e+00 4.254533188345440919e+00
4.485636651409034670e+00 4.623285579458827677e+00
4.415591973477934751e+00 3.976211485655834821e+00
3.694296630212216215e+00 4.085984426748926701e+00
4.985449034738051566e+00 4.260849528688526178e+00
5.148612638272714648e+00 4.294095547023047743e+00
4.948583282874443157e+00 3.116293272394441871e+00
4.632970732949390325e+00 3.942642384818674905e+00
4.155740742848637481e+00 3.920619649366962278e+00
4.558722907702322580e+00 3.908827220466473129e+00
5.255171643749368293e+00 3.503659984872208089e+00
4.079809842716621837e+00 4.063449273173040943e+00
3.611163618273526055e+00 3.733006471662855486e+00
4.064546987436920666e+00 4.852108402756249106e+00
4.675470859737207441e+00 4.172081583471733524e+00
4.113122649795854180e+00 4.793772332317232099e+00
4.482791704501484453e+00 3.452144283055305962e+00
4.594836175173456105e+00 3.957427487017245227e+00
3.294978855707910270e+00 4.170416708282181695e+00
4.807990049483263917e+00 3.478583210166465545e+00
4.126396974735771828e+00 3.868277100702986804e+00
4.565792299482630767e+00 3.908294737938298624e+00
3.926974944522240385e+00 4.938804079668477343e+00
3.016692103152941229e+00 3.639566125898014981e+00
4.106922009640946669e+00 3.808948856414688944e+00
3.534189683148020400e+00 4.046335417031408532e+00
3.484254006138568727e+00 4.282682014053024844e+00
4.135611657953061737e+00 4.102154192559225088e+00
4.269516441936844764e+00 3.787651383236176894e+00
4.693418919344086504e+00 5.111920528747517345e+00
4.434405384840270692e+00 4.888295794606814404e+00
4.630864075004268443e+00 5.184016335297554789e+00
4.605568279846085744e+00 4.442096934953306153e+00
4.581241892584937858e+00 4.085705744627400549e+00
4.403877660292365270e+00 4.310095643192616066e+00
4.726684776315449810e+00 4.628091249525398077e+00
4.540245853766499806e+00 4.320180549535394654e+00
4.722514119013385248e+00 5.051991017996982691e+00
3.857021364839137156e+00 4.577075915111969984e+00
4.437659425396556223e+00 3.827212433220857246e+00
3.628545303698543556e+00 3.977465218421114557e+00
4.520472617114808855e+00 3.611301685177516596e+00
3.458274129984653111e+00 4.490980489221569449e+00
4.540801538863264319e+00 5.140921166127994546e+00
4.888303971720723951e+00 4.114096208748919459e+00
4.220255332798724446e+00 4.118408607811544719e+00
3.295536164930025436e+00 4.793112725025896914e+00
3.023549892538247796e+00 3.308962185088180075e+00
4.777252657524631019e+00 4.203972433505160922e+00
3.175044765892343968e+00 3.835473310267355274e+00
4.227197069869758295e+00 3.868145537415383473e+00
4.663149489881940113e+00 3.448020811616228531e+00
4.866491174843697642e+00 3.869363312347096961e+00
4.592170125201320730e+00 3.654968143581019291e+00
4.494973592035107046e+00 3.473543015945519397e+00
4.381649900859185820e+00 3.717759890143376378e+00
5.527955037916282066e+00 3.972723517818234740e+00
5.757465076905502244e+00 3.542001584138230186e+00
4.504462032809217753e+00 4.248657285154579633e+00
5.038276598426804753e+00 3.537497588640933444e+00
5.875616823879614259e+00 4.131137772716331646e+00
4.430415148893906974e+00 3.231892804771818728e+00
5.181967504780338629e+00 3.020468006088634638e+00
4.722177215571005782e+00 3.259645256079584108e+00
5.206907669587859111e+00 3.636185793395688037e+00
4.936801072356112208e+00 3.606674042146580383e+00
5.256049633203319082e+00 3.285167701781284144e+00
5.374475377099900086e+00 3.592822914973016424e+00
4.240413035893018545e+00 4.582724087507881627e+00
5.376223688093024755e+00 4.521324802551005106e+00
5.415844231322922475e+00 3.000028350044895653e+00
5.053080908180264785e+00 3.958385868105544603e+00
5.296361817613014722e+00 4.078554420201905728e+00
5.295752792323267677e+00 4.655525718993276385e+00
5.386967256173802454e+00 3.657187706785418158e+00
5.977844676253091905e+00 3.852707134097737907e+00
5.567407985537789372e+00 4.057226558712407893e+00
5.576495460186645658e+00 4.861014531468521582e+00
5.240918701557180981e+00 4.550842955106253029e+00
4.671471513507238882e+00 4.553592838051942593e+00
5.307761190094685055e+00 4.475913886279603737e+00
4.425905832530018458e+00 4.529758286804372425e+00
4.537214520175378851e+00 5.439122124414352832e+00
5.457753632973812330e+00 3.929611082358270391e+00
5.638316082114879890e+00 4.723281360642646476e+00
4.762959348269669491e+00 3.882607872192747944e+00
4.921105043286921443e+00 3.647035260848979554e+00
5.018750800133801704e+00 3.511441186532608505e+00
4.764147588895808916e+00 2.942148047191804672e+00
5.508571533425044464e+00 3.428477383144937995e+00
4.738111083662982281e+00 3.502654968349717457e+00
5.086333835632990130e+00 3.488871774711399532e+00
4.721900531226219222e+00 3.976322907232590964e+00
4.959762593348624016e+00 4.083379321457296207e+00
6.025566871293310811e+00 4.863181114260410887e+00
5.823699812432126421e+00 3.667453518396327716e+00
5.592408744228524853e+00 3.847127475587442724e+00
5.667779707107669651e+00 2.974854583237836358e+00
5.147598301283163202e+00 3.141828821758994028e+00
5.829530319506240232e+00 3.464052382431495936e+00
5.244396425257153993e+00 3.460118144493409709e+00
5.506314911416318125e+00 3.923623438710206024e+00
4.406497751895218862e+00 4.239843768008007885e+00
4.132038275351846757e+00 2.786451290225749666e+00
5.022571473394553010e+00 3.029151988802944118e+00
4.638288220520577099e+00 3.541703846111802889e+00
4.576621837487052424e+00 4.182125674393553538e+00
4.912603506258769848e+00 3.809817302144012707e+00
4.435128024354360043e+00 4.489967007521808107e+00
5.422472763155184339e+00 4.352440635367599953e+00
4.637201823261238864e+00 4.356155199000062872e+00
4.401311834342856777e+00 4.340017329547922742e+00
5.223318972144058492e+00 3.754856491588023371e+00
3.690295080373688918e+00 2.869330473913877189e+00
5.065199679321708892e+00 3.483512683318348735e+00
4.858605917528197260e+00 3.702662773322096257e+00
4.720278237045407721e+00 3.307550681489074051e+00
4.470878523314846476e+00 3.387886401026396488e+00
4.638891143069988843e+00 2.561172694093531099e+00
4.869393361941126486e+00 3.141922401195415659e+00
5.112227147938615879e+00 3.164690267224524067e+00
5.182828721771002733e+00 3.618357401860950784e+00
5.392960109651108169e+00 3.813443898460082693e+00
4.921509590139399037e+00 2.274627205157739418e+00
5.331173930839412378e+00 2.793886474312798462e+00
5.496571557237373007e+00 3.136142711362457369e+00
5.216002804310150509e+00 1.540321679972902702e+00
4.515825532452746316e+00 2.933204243909944164e+00
4.965823991474460186e+00 3.757676772534860987e+00
4.924225211461108920e+00 2.385062554830790660e+00
4.453722834512564788e+00 3.450459313054238919e+00
4.448417692301564585e+00 2.755927549593501169e+00
5.434159857858827714e+00 2.001973118431422893e+00
5.151224258133524359e+00 3.286635158091690379e+00
5.623397894661908758e+00 4.214108926839378100e+00
5.019969965242893295e+00 3.266972174388144801e+00
5.257908505084275319e+00 3.339448885601611128e+00
5.984142860082689808e+00 4.756451644434003256e+00
6.009345933746482515e+00 3.601308555598708772e+00
5.019401511477266986e+00 3.961724349878472662e+00
6.128640256275755149e+00 4.588874995649822708e+00
5.796272665159316162e+00 4.219857053245799960e+00
4.545774449673180229e+00 4.851537397605532931e+00
5.396928332738269773e+00 2.840442942372607860e+00
4.132155732305788476e+00 1.558487615703272322e+00
4.344006523676512188e+00 2.117857319770639624e+00
4.271367208932154824e+00 1.718600175011056441e+00
5.130207263522884809e+00 1.495406445531927364e+00
5.189501973865878526e+00 2.778062937255069365e+00
4.710865450030048862e+00 2.849839015877252635e+00
2.880060014674981517e+00 1.887065105904428552e+00
4.354207716134719242e+00 2.701162476210019037e+00
5.449597559621659926e+00 2.917029679860342561e+00
4.435967024600769193e+00 2.526183673670046925e+00
3.585629777133816809e+00 3.109821593490019076e+00
4.843252925080672178e+00 2.485965583243716637e+00
5.748497009856748718e+00 3.601592710221866334e+00
5.170179016830224406e+00 2.988662739575367766e+00
4.580806242453340005e+00 2.677523875683878174e+00
4.837281882407301836e+00 2.320366872304165717e+00
5.244487991675176097e+00 1.729157747444638238e+00
4.411668940417211360e+00 2.873289128612854793e+00
5.754540905340348012e+00 3.824894201750471456e+00
4.154867850364020399e+00 1.582537218171808036e+00
4.690041887650387764e+00 3.534442009202526602e+00
4.368719976291972173e+00 3.779091312357573784e+00
4.822059651154932070e+00 3.330803211780229756e+00
4.543249521750365894e+00 3.434752905329196970e+00
4.067379430012698194e+00 4.175573696366857490e+00
4.380343260893229562e+00 4.570102117523852314e+00
4.221025116800341870e+00 3.476108705134110188e+00
4.868694657860627828e+00 4.198332185514067838e+00
4.531815026734593133e+00 3.080726154339101797e+00
4.817747333686221545e+00 3.092517004596924579e+00
4.267100402256101432e+00 3.359959753858479115e+00
4.557680463281483796e+00 3.758739698098776394e+00
4.601956745853593489e+00 4.442102577888482173e+00
3.856855662708690957e+00 2.666135635466768683e+00
3.723473275402440663e+00 2.043429109502991281e+00
4.185143178898266036e+00 2.307459521763191468e+00
3.540196200500937529e+00 2.863998861159864795e+00
2.861137405161195080e+00 1.925774187972125739e+00
3.166046113625418990e+00 1.686971569813042526e+00
2.221980741699538520e+00 1.795721248062924325e+00
2.325586595437974413e+00 1.545576182068943094e+00
3.595923885131661280e+00 2.117666218738316619e+00
3.539366931279253947e+00 2.795367227152381950e+00
3.209562764793642664e+00 3.418684731752847927e+00
3.954236354901519146e+00 3.294013947097633732e+00
3.729590398506267501e+00 3.577312558045605329e+00
4.003591568552980817e+00 2.480006485699360663e+00
3.897259598791645629e+00 3.034974493967319109e+00
3.795411838194974852e+00 3.144617662364728616e+00
4.215945675794682046e+00 2.466584241996673921e+00
3.429779138972371300e+00 2.268991923076054018e+00
3.354648841049614028e+00 2.657047286268168662e+00
3.255833777776605320e+00 2.728581481352692073e+00
5.267924413997310040e+00 3.586844830399184225e+00
4.596076301881401704e+00 3.114428784932266492e+00
3.313747356172392244e+00 2.960103974453629050e+00
4.641090106400212356e+00 3.840306873402605348e+00
4.805552610645684730e+00 4.750329997937330795e+00
4.437210680449180877e+00 4.492326252137086584e+00
4.351923441431831741e+00 3.811839098764250977e+00
3.103605335289986833e+00 3.454718092052154521e+00
3.920849807780682816e+00 4.797196934108533206e+00
4.702708703553319047e+00 4.474676359565576078e+00
4.620700650147648858e+00 5.515780705044620369e+00
4.217091162363699297e+00 5.614239695350865311e+00
4.073607383761345346e+00 5.471375250607793284e+00
5.247103694364461113e+00 5.369065047122236756e+00
5.344315872381187660e+00 4.343049641732642741e+00
5.255674714557889260e+00 5.079067817694392417e+00
4.782091713814551781e+00 4.213419658760210851e+00
4.312437072766462265e+00 4.222658185969780043e+00
4.918749421613624051e+00 5.642078901438579486e+00
5.554971957072480038e+00 5.461837103690843520e+00
4.568986561497840881e+00 5.138548540196627101e+00
4.287074215873941441e+00 5.524365508114797763e+00
4.129003182152198193e+00 4.819620561456227747e+00
4.798147889718826775e+00 4.823593778381462194e+00
4.305589751989090885e+00 4.903717408952336321e+00
5.493151990482752822e+00 4.518929150907197823e+00
3.891108143651552886e+00 5.266659153247307046e+00
4.481461101282413040e+00 3.073328444118223146e+00
4.155184822265322708e+00 4.656280961190040202e+00
4.616555469216939933e+00 5.157141161157215770e+00
4.204697884573397992e+00 4.947160428491633510e+00
4.241862178103909642e+00 4.572877004453204108e+00
4.189939376211523125e+00 4.463153851246669745e+00
4.709874355628372200e+00 4.973238839138923950e+00
5.282642087415004184e+00 4.338504971393120080e+00
4.106280681745190009e+00 4.299027925332758571e+00
4.944229022654718975e+00 4.671089949014941567e+00
4.283255082092685129e+00 4.311148813700442339e+00
4.225014272719786135e+00 4.049275759013475806e+00
4.329300989078958217e+00 3.823326054688346964e+00
4.616604286437555160e+00 5.545755503749655979e+00
4.397519499439803248e+00 5.809895271679504702e+00
5.347878968867689764e+00 3.842683019572824321e+00
5.744041851743028282e+00 5.802408603662333242e+00
5.633464587023095937e+00 5.248087087544936580e+00
5.035508758948470387e+00 5.394373616983207498e+00
5.367342995735594258e+00 5.044949776735145441e+00
4.929381599897102006e+00 4.640023341908872112e+00
4.677185453225398248e+00 5.131546977079691985e+00
4.008431930283498090e+00 4.789365989070986096e+00
4.559321067883479017e+00 4.443058013445241983e+00
4.502650556464393716e+00 5.788378552113131903e+00
4.561993407101076592e+00 3.560572280863080863e+00
4.398322070617567192e+00 5.034632231528850532e+00
4.310754654028623456e+00 4.980661828175915851e+00
4.662103681203507932e+00 5.940059827863151121e+00
5.039397808326878447e+00 5.728359631440093303e+00
4.619042773607501040e+00 5.468197372787384936e+00
4.511837535452166925e+00 4.674756932569106738e+00
4.005531003389673828e+00 4.610252933040347223e+00
4.102771534196870462e+00 5.333655793810450518e+00
4.245282453619237728e+00 4.800114973699651344e+00
4.145500359159894899e+00 4.002468078454236355e+00
4.673538557430647167e+00 3.359348360993281712e+00
4.070232466646377389e+00 4.126817072531357766e+00
3.632146258393827765e+00 3.469940640948577126e+00
4.146670214465576265e+00 4.975797148238667589e+00
5.169776048262335166e+00 4.628564709191500981e+00
5.239726696508065551e+00 4.494569204426019482e+00
4.774845569485282049e+00 4.279187989672578851e+00
4.449673234574847314e+00 4.372530839953906678e+00
4.020541501006031915e+00 4.590264856757164225e+00
4.112159221098250939e+00 4.872336522842673823e+00
4.593646484938108898e+00 3.978668948629629387e+00
5.233227261441632194e+00 4.153238264220360243e+00
4.755295681268627561e+00 4.941601858542304271e+00
5.300587579344317568e+00 3.890774332103930089e+00
4.116600759306859203e+00 3.261369401231914544e+00
4.051434795746760464e+00 3.882793534197500840e+00
4.124991813662982842e+00 3.765997256088811973e+00
4.222782007196236975e+00 4.527910225638732911e+00
3.726743966031757616e+00 4.085588311120693206e+00
3.649012941163567447e+00 4.078856590291107587e+00
4.575451905568638011e+00 4.488384189250787415e+00
4.034224750888085076e+00 3.349247647793803129e+00
4.311163223633657005e+00 4.022428650710525133e+00
3.681337631436788271e+00 3.631294954819721532e+00
4.289794302860358677e+00 4.155299005843362536e+00
4.112870672774746161e+00 4.244367169597676792e+00
3.426327024195733983e+00 4.377081088188600866e+00
3.992253609365276290e+00 4.090413417487682501e+00
4.197663515077052487e+00 3.983176125893038044e+00
3.958892878269809401e+00 4.591712282045932625e+00
4.425648749927103331e+00 4.955579249088112093e+00
4.677095852795559949e+00 4.612142550131366647e+00
4.538814177274398176e+00 4.121757696408222316e+00
4.394310265422580741e+00 4.820917435256268924e+00
4.416408374279633620e+00 4.201695510737296857e+00
3.443678702372542588e+00 3.750038531480812232e+00
4.426359262621926582e+00 3.913568503745653349e+00
3.758852486446686569e+00 4.075083501482854587e+00
4.050270463378092600e+00 4.071114175778826727e+00
2.877906204164895954e+00 4.376703484028777069e+00
4.431003778059597664e+00 4.094378797829459238e+00
3.437235891531824628e+00 4.475066626184027285e+00
3.748346960024835361e+00 5.005990452905438204e+00
4.815102566165926135e+00 4.044185304183768537e+00
4.928138103859400765e+00 4.170134299689074453e+00
3.808399267110561759e+00 5.390624138320160519e+00
3.918444627863939544e+00 4.798326043449702816e+00
3.991378335015046908e+00 5.191283450934697008e+00
4.339948517507337122e+00 4.823370227515392905e+00
4.737447937571571899e+00 4.271770142242245605e+00
5.419261033163090602e+00 5.228613573714509855e+00
4.776049773814319721e+00 3.071334060534297805e+00
4.104977851589699966e+00 3.777999713869276022e+00
5.549852822763569726e+00 4.615166237077238165e+00
5.014020107381119473e+00 5.620961339403492296e+00
5.320753855423594914e+00 5.293152176956803956e+00
5.268601339456433053e+00 4.568284129043957087e+00
3.582843661064331720e+00 4.036446808994588409e+00
4.618994820397828605e+00 4.831702199199726877e+00
4.137635940078181918e+00 4.320024974437050247e+00
4.576027725855359662e+00 5.380708361429782371e+00
3.946178089140864209e+00 4.253380071386848371e+00
3.584366433564255772e+00 4.186935303229800454e+00
3.825493775289056320e+00 4.548600003687945481e+00
4.612447072359437072e+00 4.467887851098565122e+00
4.313936166551317619e+00 5.163293876931989601e+00
4.016778898646396812e+00 4.624203051369923045e+00
4.036918562012619560e+00 4.184381880454902003e+00
4.098435874031274295e+00 5.064978138903793337e+00
4.109638777119360320e+00 4.648404455468339691e+00
4.078941255159151069e+00 4.733335300304519322e+00
4.726620312625691156e+00 4.832884727837050143e+00
4.696473675341049869e+00 4.864355332470783999e+00
4.027528797959105233e+00 4.198664583593266109e+00
4.420664820744576673e+00 4.329509431035564404e+00
3.786924362530569077e+00 4.832489207596375458e+00
4.189596255655857249e+00 4.902356006050379023e+00
3.367426702636433067e+00 4.656174460659998182e+00
4.372737790207967379e+00 4.895760868337962535e+00
4.682918987757571649e+00 5.244563229588189657e+00
3.838003513533319477e+00 4.980874559765732457e+00
4.381799686664253457e+00 5.459398501091791367e+00
4.247904161273661217e+00 4.772103211166424330e+00
4.455038444021385935e+00 4.826341393323129836e+00
4.529755655030301753e+00 3.343930803379374872e+00
4.009545984565193066e+00 3.768689478566745521e+00
3.337069197354872951e+00 4.524171324187541643e+00
4.431893180053030790e+00 4.141730496349971702e+00
3.910757326130342992e+00 4.227010219767609378e+00
3.292529648574550549e+00 4.360334091520142508e+00
4.104132140361553382e+00 4.330094629265531125e+00
4.095490216171842945e+00 4.639709651837845783e+00
4.120704587411884390e+00 4.278011290127244237e+00
3.955041893009566323e+00 4.401224068518957644e+00
5.432422249403700221e+00 4.439648077786506164e+00
4.550530583058765011e+00 3.994590048066022803e+00
3.369489103536182029e+00 3.855510061554594525e+00
4.092233266759388144e+00 4.215066378467017927e+00
4.144542082645425118e+00 3.650584486072688595e+00
3.348085113567216275e+00 3.808470943876525627e+00
4.130575176225334211e+00 3.478507234846286433e+00
3.880882554738374957e+00 3.343746129999590533e+00
5.170043950295214685e+00 3.166594394024267345e+00
4.568285712971674073e+00 3.029112173775539318e+00
4.663691443891035959e+00 3.398517244670500759e+00
4.249428244766172647e+00 3.090701899041320644e+00
3.929328398054320992e+00 3.473578345824669178e+00
3.735662809521350880e+00 3.242488995419329889e+00
3.491823494333984534e+00 3.640321025826387391e+00
4.404247966013175031e+00 3.058212139502064719e+00
4.740191591896855350e+00 3.238521337690542179e+00
5.066068524938620143e+00 4.577176208593170870e+00
4.387120434646286427e+00 3.157586410686903378e+00
4.846847368106253384e+00 3.999796857044827014e+00
4.434665111362614986e+00 3.731456184824234690e+00
4.144183613195925986e+00 4.666047021549265317e+00
5.218383899503870715e+00 4.816007645391115588e+00
4.333797310339613240e+00 5.349827576846295507e+00
4.772304571169652121e+00 4.507557896550817844e+00
2.723684054199982718e+00 2.763948899385472835e+00
3.730143414352828923e+00 2.505397704520771818e+00
3.613542300523742590e+00 3.163188002276981603e+00
4.000650325390850526e+00 4.427082545183298024e+00
4.131826311911588334e+00 2.854986184451228759e+00
3.887213668032804659e+00 4.434872264908809036e+00
5.008619542126136359e+00 4.308941137734354498e+00
4.639275093400993200e+00 3.806694624826416629e+00
4.724262012309266012e+00 5.093041870259807702e+00
3.996677865082184589e+00 4.175983507487248225e+00
4.420046043511295153e+00 3.427521559421776054e+00
4.522869878913562403e+00 3.947278282971970143e+00
4.522180847032645445e+00 4.432283348291202962e+00
4.377520444495343277e+00 3.838029325742754239e+00
4.361824912973089496e+00 4.277347940063800813e+00
4.964812565168964298e+00 5.091380474693085745e+00
5.439740111882203522e+00 3.865789225425372955e+00
4.615505320421915414e+00 4.244571495842111908e+00
4.984753130607199267e+00 3.892657921945445132e+00
4.446978435389585371e+00 4.448676913914459519e+00
4.622560131610168099e+00 4.616615053609441688e+00
4.915037611026463971e+00 4.190408053991731663e+00
4.501881928964922785e+00 3.917922757121969912e+00
4.680933439364423521e+00 4.213766377286035869e+00
5.181952605184827476e+00 4.920913750734419168e+00
4.139532298046446179e+00 4.715118936407613148e+00
4.319239747733650603e+00 4.448951959748505658e+00
4.010213428956995507e+00 3.993748673192509813e+00
3.984807990016097978e+00 3.942552363020982220e+00
4.853124828455045225e+00 3.911391428379419111e+00
3.933136603282290533e+00 3.127683603527173339e+00
4.161831355698137891e+00 4.238755622650661969e+00
4.688772365474185300e+00 3.462192874404848908e+00
4.388962896003527625e+00 3.458091861809429624e+00
4.625225034592590490e+00 4.161989406549068349e+00
4.240434733801214051e+00 4.476033974955472061e+00
4.872967361543513398e+00 3.127396996125717088e+00
5.163444021898353498e+00 4.466945176783551297e+00
4.745379764521366006e+00 4.396314637185946950e+00
4.299476415031583620e+00 3.822762825477173720e+00
4.834572397337344896e+00 4.541252263795635180e+00
4.336381550868599888e+00 4.083871002696609409e+00
5.763922462206937603e+00 4.742029550328476617e+00
4.623624785675748861e+00 5.052055574285166273e+00
5.149389826077565679e+00 3.798201931961412647e+00
4.655488711887923792e+00 3.813296980190377106e+00
5.294333566021485638e+00 3.672855160852679823e+00
4.840222748204926262e+00 3.878671856286766584e+00
5.610450893755317026e+00 3.890113429209481666e+00
4.979813411687310065e+00 3.611859925341893707e+00
5.120525198550827994e+00 4.297164070816316794e+00
4.821774590450637277e+00 4.114856754605976441e+00
5.691849391531667024e+00 4.436218659566018907e+00
4.497744994007668140e+00 4.425861949949663199e+00
4.738928235994530169e+00 3.792754358233547229e+00
4.647050398883263433e+00 3.989556313765538320e+00
4.908049641426043053e+00 5.004593211280915277e+00
4.469118727443436967e+00 3.773713359114280408e+00
3.783503575265521501e+00 3.740562641915474273e+00
5.294079947049409540e+00 3.682637733950162584e+00
4.769051732597337612e+00 3.626426266159268330e+00
5.208914251753876457e+00 3.809377848069947614e+00
5.229564762778691644e+00 3.837215030737653798e+00
5.692020828249663822e+00 4.342549857453857243e+00
5.512619129563187670e+00 3.914364765848425076e+00
5.758246706467369691e+00 4.258345963628713093e+00
4.718799289436749866e+00 4.229083437589580718e+00
4.410808750478536489e+00 4.189099517301465347e+00
5.611802680524238696e+00 3.964117627481864581e+00
4.556058344148398831e+00 4.026695609197691539e+00
5.444005349393721716e+00 4.349624186151780592e+00
5.553867849588923100e+00 4.259103930878134214e+00
5.348724975395928283e+00 4.815522245738569573e+00
4.735735565554493931e+00 5.548791099416339634e+00
5.335808253913625343e+00 4.262683722090786276e+00
5.182802298349565184e+00 4.312707985576664349e+00
5.140185402724318564e+00 3.762659866615717164e+00
5.070723114218471217e+00 3.893320005714180798e+00
4.984841803799493931e+00 4.413396357453026830e+00
5.237107973864086219e+00 4.761165076866280543e+00
5.516680092781982125e+00 4.082937055528094383e+00
5.293918986524370318e+00 4.437853457301396354e+00
5.460457485217531826e+00 4.043076837289659053e+00
5.644150651139393737e+00 3.807791701512894367e+00
4.949131249751671291e+00 4.507141189375907686e+00
5.100969582958491344e+00 4.151033862631668292e+00
5.131952609852000968e+00 4.734550313541573630e+00
5.259265646838775510e+00 4.374433871036611521e+00
4.130490464708117315e+00 3.176951609631900819e+00
4.112730941950476726e+00 3.661248733460223725e+00
4.579693596128849187e+00 4.143449653242321062e+00
4.988783465754490720e+00 4.519459698851150620e+00
5.452511096485898712e+00 4.859759839167753448e+00
5.512314932085439878e+00 4.598146819011045494e+00
4.771664026969314243e+00 4.688436843187260727e+00
4.347423553655062278e+00 4.560486196276043458e+00
4.295658114944707506e+00 4.362121700668171620e+00
4.738000489764433887e+00 4.671871327789160588e+00
4.382729212119615525e+00 5.099658866129148649e+00
4.866243030943780745e+00 4.922890588459459593e+00
4.525550090462757247e+00 4.317516283761607454e+00
4.843307351563916896e+00 5.325646198046532831e+00
4.375750472549147396e+00 4.896444625437185394e+00
4.330165505579040008e+00 4.090089286869527108e+00
4.453323863979096409e+00 5.077417900188640587e+00
4.456927891922603635e+00 4.606174043397182061e+00
3.127349720327417870e+00 3.621180218204013812e+00
3.375478573419924189e+00 4.670626040567833037e+00
4.011309429001139293e+00 5.060475609231870564e+00
3.245785288990602702e+00 4.180897730641286003e+00
3.817244765370844561e+00 5.002678249377409792e+00
3.239462546210801097e+00 5.100419883202365945e+00
4.245535567808859767e+00 4.171999360126572576e+00
4.041631697015753311e+00 4.706274089609339129e+00
3.619800293166417937e+00 4.193986852122628228e+00
4.233524368244697023e+00 4.603489715171257046e+00
3.456895195730051995e+00 4.197910853748430426e+00
4.569182958306675424e+00 4.521653677970293828e+00
4.626720882227005838e+00 4.716717169138313182e+00
4.232226162982953177e+00 4.505582121781444016e+00
4.350203646169443772e+00 4.513332341854447094e+00
3.758541918757199340e+00 4.910865214711190418e+00
5.078904472409569770e+00 5.317265344518832926e+00
5.102343397970184213e+00 4.624620629351097634e+00
4.216824240181785477e+00 4.565328293460455100e+00
3.894289180081169199e+00 4.419121496130850701e+00
3.540155458475688910e+00 4.290634576846480641e+00
3.374735974471881672e+00 4.450641208080076794e+00
4.309443778945230008e+00 4.418696113902106148e+00
4.059418663772095925e+00 4.297728399030644297e+00
4.273714938393393226e+00 4.855227550733483888e+00
3.707002775920998694e+00 4.105244671264220102e+00
3.037534367307717531e+00 4.421816875874026387e+00
3.898951391737334404e+00 4.264721763818451805e+00
4.199060925453527382e+00 4.343638340288810795e+00
4.131077952699814482e+00 4.219387153360647957e+00
3.797708241783604333e+00 4.095052367471001986e+00
4.294131271212595635e+00 4.216284316868802229e+00
4.650307608785636759e+00 4.252143819115740797e+00
5.057462230575910489e+00 4.459110878839440240e+00
5.198489451707661857e+00 4.964889963737683765e+00
4.572497710637026813e+00 5.122483862928446818e+00
4.202206825730796069e+00 3.754614021679383740e+00
5.175073788996034096e+00 5.039013552384212780e+00
4.656603639888762025e+00 4.608600278548292017e+00
4.142509354185220261e+00 4.450721093302472120e+00
5.069452806541024259e+00 4.236235351307214181e+00
4.831979654686100467e+00 4.697095476901407274e+00
4.949405610428439850e+00 4.297205202942577351e+00
4.453429724076109153e+00 4.376423007142605570e+00
4.539553644301465241e+00 4.530971306331975867e+00
5.084806245013474779e+00 4.503591809837942606e+00
4.323050690358805070e+00 4.815417143295762870e+00
3.688532903928549267e+00 4.064249380265238187e+00
4.890614072628928000e+00 4.549342607784872428e+00
4.387824492321755088e+00 3.892767861172148791e+00
3.527062380814747655e+00 4.183370382195594317e+00
3.692342278364030950e+00 4.505599222627303391e+00
2.949401665598852418e+00 4.284679552204060826e+00
3.489672004613520784e+00 4.417537174739122996e+00
3.608021836229653445e+00 4.068646866815188723e+00
3.749517541246251362e+00 4.195170159839132218e+00
4.081713392065246637e+00 3.885647953863237802e+00
4.552249432079640279e+00 4.301544174034511059e+00
3.892958810084924615e+00 4.917569591396906858e+00
4.695063148340366865e+00 4.572679299832703492e+00
5.357978236673030636e+00 4.641498399941529129e+00
4.926741284025244028e+00 4.911031720833466174e+00
4.241294785468744166e+00 4.515624206354766024e+00
5.327396222502306600e+00 4.731414686985994322e+00
4.251904636641961055e+00 5.110400327405013599e+00
4.829037744310006985e+00 5.349385245625095209e+00
4.621478966205683214e+00 5.169468770974581240e+00
4.530769762070129048e+00 4.104650658178863765e+00
4.892608844900479426e+00 4.954545690742932607e+00
4.694285501340078604e+00 5.074562885475836893e+00
4.911762174703750539e+00 5.128674736512665255e+00
5.000280584685223850e+00 4.054254007057614295e+00
4.349005233022269934e+00 4.843145339670864580e+00
4.949618169435240134e+00 4.721975575069853548e+00
4.645326984443282292e+00 4.042714472416948368e+00
5.243655502947158098e+00 5.465445252763622364e+00
4.321637880587349656e+00 5.050337100079745234e+00
4.505381662875284299e+00 4.978439052937133624e+00
3.855783329722433983e+00 4.803339459798922739e+00
4.204898460856197673e+00 5.532786307762707523e+00
3.892327211951509991e+00 5.478940292618672103e+00
3.888314673382474496e+00 5.092327499783951161e+00
3.971485446650779405e+00 4.966942175941799320e+00
3.686814641503512568e+00 4.071883845555711368e+00
4.113606186913809637e+00 3.945873919146688280e+00
3.026128721244829123e+00 3.685068107525037107e+00
3.685973031432617564e+00 4.199568004799579590e+00
3.314576062062963402e+00 3.723489194943460312e+00
3.727248830679237734e+00 3.849710710564897109e+00
3.228656523799676048e+00 3.708467376811971139e+00
2.589468458620517666e+00 3.938358135331405663e+00
3.331762592762327113e+00 4.418125045993588351e+00
3.536444576994251410e+00 3.455505494640121800e+00
3.524445844294999741e+00 4.181367407185572205e+00
3.673800548947189881e+00 3.677498827009048288e+00
3.734277724276826138e+00 4.773836241148222470e+00
4.375630568898841055e+00 2.675624546539432380e+00
4.104605262980615343e+00 2.692326245817814545e+00
3.907469842563187967e+00 2.907137182057188518e+00
4.146716136701495969e+00 1.930467966219744369e+00
3.500831254374947576e+00 1.887697159585579376e+00
4.143838440465567707e+00 2.451964078820663584e+00
3.639487330550368771e+00 2.268523967721581158e+00
4.458770266480723166e+00 2.395465866825456480e+00
3.698726471796744519e+00 1.699834993595335408e+00
4.089718599670511878e+00 2.975401017494075262e+00
4.093428108773799146e+00 2.892867462596784733e+00
3.546234790001236981e+00 2.869627719693771173e+00
4.445802595412720493e+00 4.147077473392390523e+00
4.525373741327873844e+00 4.642704036630034281e+00
4.727980341340278336e+00 4.260293770679927761e+00
4.514442831949006418e+00 4.084574315463639138e+00
3.714805993411265383e+00 4.262534701688278638e+00
4.049027017973448217e+00 4.478990231969109281e+00
4.562133847467765513e+00 4.153840346661189287e+00
4.492573099468784470e+00 4.277988553141175210e+00
4.066201718308300350e+00 3.901200752010068662e+00
3.600154069508135990e+00 3.794520398176130627e+00
4.132506699418115659e+00 2.862824689923139321e+00
4.508501052510762719e+00 3.703137302586578805e+00
4.319028987687060450e+00 4.064423827104171494e+00
3.508431608280119463e+00 4.950797111425877084e+00
3.919416113451934081e+00 3.683843805562035723e+00
5.075590119154557378e+00 3.736825982262237833e+00
4.818224684922062906e+00 3.351675887787211039e+00
5.354947863252299101e+00 3.422762506411854311e+00
5.223952430686219728e+00 4.278427112472911631e+00
4.888545505637114097e+00 2.340317569884388771e+00
3.367495104899226099e+00 2.991400684477117711e+00
5.162684240480858833e+00 2.876566574910867757e+00
4.820416338210834262e+00 3.646837131689053102e+00
4.362760488449304752e+00 4.458929161907443373e+00
4.612861173216428412e+00 2.291193698807380663e+00
4.364229833979734963e+00 2.555136730028258363e+00
4.090734483740519956e+00 3.545956884530804931e+00
3.643973840011219600e+00 3.669644082818303676e+00
3.736408778831406430e+00 1.995466714630768079e+00
3.770927383021244417e+00 2.592874577719021634e+00
3.960136827604813448e+00 3.907393490164274397e+00
4.900352476173921445e+00 3.805817596756360999e+00
4.646820663686236585e+00 3.847595400425852574e+00
4.518528848314648627e+00 4.315282845940576095e+00
4.851323448243292979e+00 4.590570310655158082e+00
5.010978778908839359e+00 4.648467527807779831e+00
5.265859332931364989e+00 5.018175714451207803e+00
3.594627809704430632e+00 5.666800166769339064e+00
5.001088636086306494e+00 3.533083228229070727e+00
5.106870683529993293e+00 4.968200159553989081e+00
4.342332138272341879e+00 3.657983870989538921e+00
4.070578436398445632e+00 3.561152028494880106e+00
4.190950617161426806e+00 3.800267549713061577e+00
3.986169981408098195e+00 3.981424808524478998e+00
4.168853467275448033e+00 4.456171464258080306e+00
3.638324623935604407e+00 2.278519211231681219e+00
4.278494369650641893e+00 3.593086406523407383e+00
4.774475791601008545e+00 3.810627881409736517e+00
4.536415777445274244e+00 4.454441512493075628e+00
4.943530938453780443e+00 3.703535789702695702e+00
5.153049133384350000e+00 4.897621131360746283e+00
3.902864528464711658e+00 4.715769435341687910e+00
4.851556929287058395e+00 3.296813310787338303e+00
5.076639506479360797e+00 4.102340148186204516e+00
5.244734369531792950e+00 5.501327803186794263e+00
4.770230407844321618e+00 4.070298327621203249e+00
4.326614347878101619e+00 3.424243935952078211e+00
3.813308811576360924e+00 4.380036921678975403e+00
4.322101342466824647e+00 3.424389051081115909e+00
3.622973677308252149e+00 3.392225117755286234e+00
4.048492362957600399e+00 4.605417242718273130e+00
3.981565189419097983e+00 5.471785950927086972e+00
4.301782404556758976e+00 4.641807482608944824e+00
3.642308377567815558e+00 3.636298046581951660e+00
3.508198999214629410e+00 4.459954341306451298e+00
4.334824051400352651e+00 2.628810161100459286e+00
4.674016667762382227e+00 4.197222810816763960e+00
5.682255961178284132e+00 5.700840858096409391e+00
4.472618532724628615e+00 5.414130434440153294e+00
5.214600278588747528e+00 4.645243068127686392e+00
4.440534028316317716e+00 3.608231089665248525e+00
5.013608959789222830e+00 4.950131096304062339e+00
4.444200476196401794e+00 5.551744876637530801e+00
3.599100563184122414e+00 5.563547766044456111e+00
4.271231984592472664e+00 5.894388111915341177e+00
4.223767754577805178e+00 4.947995554819295982e+00
4.638086345464166094e+00 4.599877254653734759e+00
3.873372737717692083e+00 4.773778053047402992e+00
5.070262211064131996e+00 5.443074749259460887e+00
4.033649084229310233e+00 4.854034152246850198e+00
4.242275439283231364e+00 4.362155552327132035e+00
5.075450642247123945e+00 4.830349647194150720e+00
4.891034987583818605e+00 5.700956402145067159e+00
4.680572809849211424e+00 4.742630692784548962e+00
4.903443290354926098e+00 4.149706196623244914e+00
4.629089696074734306e+00 4.014353595215649939e+00
4.865187351799473703e+00 4.135717886725934100e+00
5.238967639705862211e+00 3.252179992070421299e+00
4.395608771548291216e+00 4.188857254500585547e+00
4.651844052083551340e+00 3.511625445796946465e+00
4.996061411262774143e+00 4.290840854834255147e+00
4.856700391960343310e+00 5.643594384170667055e+00
4.365795665732219888e+00 5.843099822056579740e+00
5.183649872166477657e+00 4.431585489561609137e+00
5.087579384384242509e+00 6.166626020139959863e+00
4.475115573800286128e+00 5.986233469141989616e+00
4.407497090084977032e+00 4.825549975073391451e+00
5.008700403555334191e+00 5.175772862730034340e+00
4.769742027375036386e+00 4.755291846128615774e+00
5.475115074218924960e+00 5.279489745805010514e+00
5.781014537904516359e+00 4.105205419012482260e+00
4.478709435005594486e+00 4.484282673364310412e+00
4.575962567290464911e+00 4.520833004358918217e+00
5.318289233628469503e+00 4.717608965532497756e+00
5.326065962200591031e+00 4.291421334250662412e+00
4.033581385785454998e+00 4.123102309924119524e+00
4.395677607037124623e+00 4.585024038680901803e+00
4.530786568413671667e+00 4.538588783280471439e+00
4.063716950689739704e+00 4.808498421673391476e+00
4.795236180711221152e+00 5.004666745262255745e+00
4.908835197499924696e+00 4.189519805825058896e+00
5.129069857895670381e+00 4.474311595775619210e+00
4.406597010583250373e+00 3.877866177234790435e+00
4.389037498911600998e+00 3.416321284440401840e+00
5.131899938944574302e+00 4.390270255096879737e+00
4.823816549161127121e+00 5.072143031586174189e+00
4.712615152243065708e+00 4.328281042740130147e+00
4.699166623133747223e+00 5.847669988165459465e+00
4.083255742212770656e+00 4.405603041226841654e+00
4.336889333009263936e+00 4.560556681977872451e+00
3.596007659100151077e+00 5.003505896808617237e+00
5.147439849878040263e+00 4.558379460818722251e+00
4.278772295416862548e+00 4.030275856223413555e+00
3.658120317992780812e+00 4.988063995513657645e+00
5.248153207409245624e+00 5.158541636980272571e+00
4.040073743255736538e+00 3.596877848413283285e+00
4.575284996872062138e+00 5.666168636133544823e+00
4.839053778594468724e+00 5.766296164065112251e+00
4.231714839292537889e+00 3.811237274687379717e+00
4.927501131819761682e+00 4.237680541131169321e+00
4.570121662732695711e+00 4.064015217121409229e+00
3.831955680540233722e+00 3.507724939442202761e+00
3.562349992352158878e+00 3.447339462536791466e+00
3.728837537187038365e+00 3.782316448930759023e+00
3.591807896089931784e+00 4.246476279367738194e+00
5.061373066901886375e+00 4.807484981664831736e+00
4.092434080418731135e+00 3.847360222387609774e+00
4.124221467655184270e+00 4.334819781487496471e+00
4.077016699932659805e+00 3.936029150532887488e+00
4.582108107702723032e+00 4.932655741988493325e+00
5.033495621968723910e+00 5.428728751035653666e+00
4.540191009649095832e+00 4.957504649033127819e+00
4.960946844757108565e+00 5.285853133278370031e+00
4.957952135513246539e+00 4.718316539870702542e+00
4.793140781587228005e+00 4.233273984864363904e+00
2.856019065982421612e+00 4.125081383914830369e+00
3.979123258920204798e+00 3.675003342133090545e+00
4.398983607036925036e+00 4.685305258848821985e+00
4.383924325425362589e+00 4.770852032056854597e+00
4.828849792642939676e+00 4.425643485043108782e+00
3.305275532886713830e+00 4.215688522245910619e+00
4.430157882404421876e+00 4.462591596567515140e+00
5.058239715976035278e+00 3.860991347453676781e+00
5.339482739072211714e+00 3.249622602304254926e+00
4.557295943283968143e+00 2.676207919451022654e+00
4.323917547995426602e+00 3.765909720957125728e+00
5.665899440734024850e+00 3.863960518850403147e+00
4.337886200337909059e+00 4.652379454654383295e+00
4.173617024846631551e+00 4.294211177970954196e+00
5.068082802863408176e+00 3.427910528414947589e+00
4.512267555758213256e+00 3.986262680509728540e+00
4.311235177268327945e+00 3.425607341953229579e+00
4.313565817060082352e+00 3.304807402972186559e+00
4.187485048275543242e+00 3.106724300342404987e+00
4.157343204330200770e+00 4.602305035522655352e+00
4.885433851188789589e+00 4.236546385213388000e+00
4.536929734621935495e+00 1.958656375534597593e+00
4.863379985569411978e+00 4.342155582159056060e+00
5.259983910501655480e+00 3.705879431241297706e+00
3.952429831099344426e+00 3.839464960958248518e+00
3.689547772210977072e+00 4.299704722297719606e+00
4.172381503925238988e+00 3.762809991877846816e+00
4.575444821513015015e+00 4.003391696483229900e+00
5.747021808062362958e+00 4.310272772625539872e+00
4.966018830244551374e+00 4.909283127609583630e+00
5.444775100724871919e+00 4.726988590491063569e+00
4.908016143142056364e+00 4.776641740595712449e+00
5.359386699579125946e+00 3.707359565166155058e+00
4.612848468438518701e+00 3.463416378091120240e+00
5.130790244050408511e+00 4.169539249840001460e+00
3.724880298191169281e+00 3.774345382366929069e+00
4.314282934611689768e+00 5.032881354119234985e+00
4.598962861766119126e+00 4.280808312611704025e+00
4.172428765783414484e+00 4.829768236844759421e+00
4.635855202994491719e+00 6.221351923408017015e+00
3.988349081552885700e+00 5.217648717258095203e+00
4.592578769185736931e+00 4.966352404241689555e+00
4.004853581714396427e+00 5.615611943986916543e+00
4.096846000496070062e+00 4.368062780598298112e+00
2.875122626980916252e+00 4.714609809505817317e+00
3.319805513459260560e+00 3.907782722367634243e+00
4.730490799948961822e+00 4.108373151257954881e+00
4.085639565728577338e+00 3.206381997368869197e+00
4.329662691176903166e+00 3.291984785371682598e+00
4.398360290934768102e+00 3.759737833673396423e+00
4.827354524061044927e+00 3.609513084161166674e+00
5.232117699027127422e+00 3.688148469512523953e+00
5.343091906237468436e+00 3.863671213185191800e+00
4.889501452100536660e+00 3.192691740281023094e+00
5.043549671023403569e+00 2.417266664487672578e+00
3.840403067824249117e+00 3.373421204721368305e+00
4.289929928426174044e+00 3.961727960274526339e+00
4.712170637769256487e+00 5.267409709056594558e+00
4.665078640151907763e+00 4.616256023975633838e+00
5.562107171514254489e+00 5.136896140149042722e+00
4.726173698284865665e+00 3.479977479945685737e+00
4.204314203623025215e+00 4.519425548456140973e+00
5.401125308011756943e+00 4.481279546022718385e+00
4.881807376210969274e+00 4.234189328422655052e+00
4.231967214913804121e+00 5.388644138715669385e+00
4.837925398875511540e+00 6.046361326280713655e+00
4.758399131691245287e+00 5.532657375374402164e+00
4.742157951624924372e+00 5.590959240116997186e+00
5.224027447179357964e+00 5.457860099762889661e+00
4.341028703827278790e+00 5.175691370345710141e+00
3.645289395511279729e+00 4.604892334939639120e+00
4.293956671923131907e+00 5.492696510403808574e+00
4.431738551784413005e+00 3.667676370934471741e+00
5.137325724633659441e+00 5.407830109335713509e+00
4.695393024388875958e+00 3.276304668745752657e+00
5.813573739610441216e+00 4.530890577172353773e+00
5.464096178608669696e+00 4.253253646557409340e+00
4.329220500884471079e+00 5.144480295431711703e+00
4.958226534833059418e+00 4.512016961004052362e+00
4.402755074215880526e+00 4.030524535786082829e+00
4.971923924311402843e+00 4.674633426306963990e+00
4.327298490232498018e+00 4.318434791657937311e+00
4.038980531445448996e+00 3.672538716475018283e+00
4.605534206986595436e+00 4.611341359380625171e+00
4.441199215199152839e+00 3.825239521184144564e+00
4.464148342077818299e+00 4.397231704210102343e+00
4.863106154863123365e+00 3.874149299310553296e+00
3.579025787261289615e+00 4.113295627821055511e+00
3.463317140698686014e+00 3.841718319730397013e+00
4.350289676904060876e+00 4.187190642528792139e+00
4.205027884836263219e+00 3.511856992929315080e+00
4.143439405636214268e+00 3.403803675794930594e+00
5.259084482891742240e+00 4.292772232664579413e+00
4.540643334450008339e+00 4.954350173284831627e+00
4.028951501361068388e+00 4.562426055523767232e+00
4.389969837640303574e+00 5.023038192124415602e+00
4.441055138110082012e+00 4.577538851844620282e+00
4.689335867494905941e+00 5.222463706410543693e+00
5.431575435973788224e+00 4.847570633784497929e+00
5.343843626575142558e+00 4.152916764057470900e+00
4.058107029971137258e+00 3.207104907797985405e+00
3.801033455762816260e+00 5.188566550792357290e+00
4.496064285962800611e+00 4.891757054269192828e+00
4.683207474566907891e+00 5.586052564503112272e+00
4.840341319393193231e+00 4.914377720441912345e+00
3.286184425211361226e+00 4.894137879289900184e+00
4.249322372165597272e+00 5.354771753287727698e+00
4.571123761922409656e+00 5.055214390337837038e+00
4.503193971885107949e+00 5.061949952426536115e+00
5.227624736341624612e+00 5.548258730442752196e+00
4.979833783538689218e+00 4.595018222500652172e+00
5.507461362033529539e+00 5.266737978568487577e+00
5.801265663262854311e+00 5.332072976869883796e+00
5.619022964078270732e+00 4.425683641183234762e+00
4.820792533210513042e+00 3.941167607909822568e+00
5.008969133275684271e+00 4.739875238124614754e+00
5.538755748979854232e+00 4.981832313957986536e+00
6.083301346955272138e+00 5.195246333692172591e+00
5.930120962058914813e+00 4.967728854429728003e+00
5.019750978791469365e+00 5.053057575748328034e+00
4.469339643452426181e+00 4.037432797594587619e+00
5.100453639331409050e+00 3.989053435137126513e+00
5.047517468860654333e+00 3.487606168669111106e+00
4.207634512382144365e+00 5.027902407863086509e+00
4.547508796569749379e+00 3.097492336464320317e+00
4.189094935699538169e+00 4.231385120478252659e+00
4.529475864362373372e+00 4.408329379075387244e+00
5.079113074893871982e+00 4.168537515615220457e+00
2.837332642095975466e+00 4.105442066989264838e+00
4.153435284087471757e+00 4.345478549955768877e+00
4.828683220399065945e+00 4.196919764311778600e+00
4.073067952745219600e+00 4.354507191802619914e+00
5.327182799623269460e+00 4.398585950111432830e+00
4.348406253830702894e+00 4.763316666617021689e+00
4.330658536296564165e+00 5.056344899776155088e+00
4.784392143787665752e+00 4.441064149537067962e+00
5.756227348383134768e+00 4.855088069822223851e+00
5.109049426235490188e+00 4.124338365196813072e+00
3.448866299226543752e+00 3.233195659534470856e+00
4.673075437419606182e+00 3.976152420443924029e+00
5.635866038891484742e+00 4.733198991602368011e+00
4.910099193392584382e+00 5.636147414885547491e+00
4.926389465627422304e+00 4.306322176557318748e+00
4.663556856598152223e+00 4.964939461525613495e+00
5.013434565794431919e+00 5.318439750787860021e+00
4.858568497607672398e+00 4.724180376442687290e+00
4.878008639505199362e+00 4.530530628090259526e+00
3.757915230547347107e+00 4.711224710267845062e+00
4.368421474083248768e+00 4.614440974560399589e+00
5.519087417369212822e+00 5.075264115306895363e+00
4.869059048844970761e+00 4.367553391406596930e+00
4.156459297592338231e+00 3.420144184426235245e+00
4.767774300481254279e+00 5.393551477559316076e+00
4.038421878616787808e+00 5.031244172829079986e+00
4.879267028448979637e+00 4.984493302806159321e+00
4.440319907749888273e+00 3.994805597260788765e+00
4.163913758777489704e+00 3.957925350716140045e+00
4.882099831373893473e+00 4.595194371289555768e+00
3.043736179620255999e+00 4.402266856509260862e+00
4.400019747563785444e+00 4.380570874420112837e+00
5.023007201659845045e+00 4.669953996231269500e+00
4.148945083772234810e+00 5.486897783767309633e+00
3.851040019612748999e+00 4.141003307064322847e+00
3.210065427182141384e+00 4.244638656856112746e+00
4.053920765143836036e+00 4.683858156632703995e+00
3.647778014514714062e+00 4.703032975298201634e+00
4.241284225920688655e+00 4.806459389914017777e+00
4.283637992728563937e+00 4.811884979030015330e+00
4.160853401470497204e+00 4.434826810340664949e+00
4.732702326687201477e+00 4.401143446695357397e+00
4.852579734684820068e+00 5.258375627626454829e+00
3.461826434479269743e+00 5.640867593407677738e+00
4.473077529817095943e+00 5.032317645471891865e+00
4.636701383902451568e+00 5.705454158301414225e+00
4.741409019194023244e+00 4.623338077223632325e+00
4.139843719698566460e+00 4.400014016423773100e+00
3.390868945131511936e+00 4.431911527672381723e+00
4.452387684379537802e+00 5.114722370619050551e+00
4.816004835494129388e+00 4.479660519351386760e+00
5.172042450450497597e+00 4.831170869120620992e+00
5.003636553106702856e+00 4.554092497330151978e+00
4.556024064683688479e+00 5.354824786332374131e+00
3.979398769275257486e+00 5.873186758172052713e+00
4.405426810350959066e+00 5.888266858534489501e+00
3.850075911266148232e+00 5.336968347421340297e+00
5.475245545215817522e+00 5.269748788617001800e+00
4.381190771692014430e+00 4.453643489957276991e+00
3.609927931025906034e+00 4.197165176234994632e+00
3.965798321397016046e+00 5.266627118170342570e+00
4.607709168240159414e+00 5.364405738393696943e+00
4.422681242398557089e+00 5.134152069718684430e+00
4.312400967600343193e+00 5.831740904821167248e+00
4.075859953143083025e+00 5.137396901761064782e+00
4.740949345443716823e+00 3.988860013817824512e+00
4.335017250917617915e+00 5.622645329438069162e+00
3.813174940310014804e+00 4.059708081435955407e+00
4.049273063203921552e+00 4.875740989926287128e+00
4.638627637786262525e+00 5.743796335685756205e+00
3.968155859132257213e+00 5.622894211757017757e+00
3.944622226482150218e+00 5.396641847255114754e+00
4.791516451889104466e+00 5.728587104965330745e+00
4.671114172490347549e+00 4.713963169518383900e+00
4.611124838531948100e+00 4.483146720433868637e+00
3.339003273394731686e+00 4.501479229576302643e+00
3.228969411932846700e+00 3.341801964054931240e+00
4.193253176758005907e+00 4.715629521051639017e+00
4.160853579454193429e+00 4.306839151138577293e+00
3.902262277502077659e+00 4.861526445827641929e+00
4.318849540512586849e+00 4.817143389681072030e+00
2.857776881660359702e+00 3.986070867626088088e+00
2.915291130952917698e+00 4.817459902017136919e+00
3.757843058492825072e+00 4.722151259105606513e+00
4.117952366101818029e+00 4.721673140452456785e+00
4.895275700092034832e+00 4.320880761276336912e+00
3.809714409048131856e+00 4.638051292354434807e+00
4.519299427690516069e+00 4.987772107461077020e+00
4.524998148021101230e+00 4.764280957437594388e+00
4.369547814613113701e+00 4.978737715110613138e+00
4.117929711556313599e+00 4.753158221575350062e+00
5.074363642505306693e+00 4.830868390434742921e+00
5.822399995403348072e+00 4.757010434125804821e+00
5.110718386791774037e+00 4.988652456064080809e+00
4.858901823081955840e+00 5.197203290365289163e+00
5.410343317225677851e+00 4.513116005255136898e+00
5.223322201127134967e+00 5.627116889453242621e+00
5.493389379756344226e+00 4.910252782320874587e+00
4.678748347876302560e+00 5.420235125230395745e+00
5.137349810913847570e+00 4.525758701435770526e+00
5.319425329224580778e+00 4.261193036049860439e+00
5.428900327063989728e+00 4.916195881779448662e+00
5.503601419520148141e+00 5.987905228013767456e+00
5.387709860636606507e+00 5.401406056726275828e+00
5.835860543440675841e+00 4.923552085618368324e+00
4.678483104240918067e+00 4.649297838507492564e+00
4.623426316404513514e+00 4.817278200545583644e+00
4.436996565729396380e+00 4.296608993548871602e+00
5.692981861289771572e+00 3.730443055657685747e+00
5.019028037258246755e+00 4.725863677049275680e+00
4.568314623384294393e+00 4.521274796140453134e+00
4.866156250262207550e+00 4.332694263142155222e+00
5.493667532595203795e+00 4.763800444761793429e+00
4.063395281948078974e+00 4.309596197251565286e+00
4.767586785493294066e+00 4.487069060363791273e+00
5.277742462257064560e+00 4.735620169754728437e+00
4.873153860716326946e+00 4.675269720637585280e+00
5.018421978854422427e+00 4.510557006246351364e+00
4.108089249293545464e+00 4.268536333638103031e+00
3.331277520289719352e+00 9.533876349165695263e-01
3.233672008397575404e+00 1.878020820495536647e+00
3.503223753058920753e+00 6.452768163919606614e-01
2.760165455405395818e+00 1.439839193681806906e+00
3.013198133102841236e+00 1.424577214961304517e+00
3.404692224007710877e+00 2.143565372862042295e+00
3.552354551675398042e+00 2.031545787863827890e+00
3.731688031456320775e+00 4.169477186117089396e+00
4.414265815333959786e+00 4.507688299757144357e+00
3.643588765645622729e+00 4.249370169855763102e+00
4.192971768595147530e+00 2.876642667560581401e+00
3.837454627604010238e+00 3.857338031422201219e+00
3.875309777210795836e+00 3.987840124318983825e+00
3.965602979914437221e+00 4.395825335295450387e+00
4.389022047703677210e+00 4.466213147946118234e+00
4.671685311026914533e+00 3.939557320476681834e+00
5.144177709923951625e+00 3.900177637049051960e+00
3.907712651297483131e+00 3.723688830444581654e+00
5.684566324298862661e+00 5.005397682838434115e+00
3.920638463186987721e+00 3.524337328816570469e+00
4.122417598539653838e+00 3.998268878998746167e+00
3.728810532679384337e+00 3.778543029082313431e+00
4.145138373952739208e+00 3.522546510512622131e+00
3.217216952809204500e+00 2.546335087888530690e+00
3.668656907978262716e+00 2.924571513231736919e+00
3.859728058618910218e+00 2.051722668458227261e+00
5.048426717580865031e+00 2.479154158972913802e+00
3.318832144125315686e+00 3.291996928332368011e+00
3.343176356528766213e+00 2.625752839815508111e+00
3.819277250196184248e+00 2.799961724526968343e+00
4.820253974248720041e+00 3.146447265048968767e+00
3.544396081915258012e+00 3.313369842652477359e+00
3.829484310542902392e+00 2.976866600583335298e+00
4.098609022879537100e+00 2.813138969247612309e+00
3.386840555397561126e+00 1.441412581607553367e+00
4.025628288524148779e+00 1.489266417562236988e+00
3.264945780204718595e+00 -9.144312980118593503e-02
3.032795582151246006e+00 1.194158751792531392e+00
2.796447808309197924e+00 1.009125033637038982e+00
2.862486460250920572e+00 1.483405149487603936e+00
4.200668912880743733e+00 1.635430638699096884e+00
3.531893545466835871e+00 2.791033588896694617e+00
3.857241119355398151e+00 1.777369378652260856e+00
4.256391918994552270e+00 2.579608275353281854e+00
4.344962954554842938e+00 2.495116144617300691e+00
3.673536252270712676e+00 2.540590964830309328e+00
3.976356645320650696e+00 2.431208951339930202e+00
3.907294870120802344e+00 2.771736995214522992e+00
3.988931424711591234e+00 2.329272773518959561e+00
3.439760462335132551e+00 2.573581208422250022e+00
3.378123866157428878e+00 2.565115704553471598e+00
3.679699147441595208e+00 3.523731009609198495e+00
3.515871306227098536e+00 2.685812491018678472e+00
3.982853697121444547e+00 2.825892642741240746e+00
2.533254738519904237e+00 2.874796914402151238e+00
3.598549310066286644e+00 3.251342975732847584e+00
5.442895697564321900e+00 3.897192917025876557e+00
4.778650956402560546e+00 3.997006489093061887e+00
4.921812404854332357e+00 3.516801934495782156e+00
5.502945604113036460e+00 4.159883508241085437e+00
4.851891928015733768e+00 4.668124828689273365e+00
4.785603876163989412e+00 2.936363974612174577e+00
4.980271761304790878e+00 2.589273639600008892e+00
4.939868517235256107e+00 3.608819887374811852e+00
3.704200651119481602e+00 3.433647965919258027e+00
4.880713615237445069e+00 3.522782279910078085e+00
4.208926746785806472e+00 3.366108562974746921e+00
4.812061340556419431e+00 3.147243165762999784e+00
4.317613030576716859e+00 2.782807566621696260e+00
4.763910556652634298e+00 4.642795751061333576e+00
5.118682614945236686e+00 3.125215620709703934e+00
6.308446330411985770e+00 4.440904430195264041e+00
5.248390253475215594e+00 3.595989455839179616e+00
3.432764485242151942e+00 2.748344943514363869e+00
4.157443864171908032e+00 3.613584775761109480e+00
5.000366827279085769e+00 2.374662212874388612e+00
5.637923661898888383e+00 3.420924912588637401e+00
4.940132806051775738e+00 4.180009051521309971e+00
5.062424467907232106e+00 3.730184427463573815e+00
5.216949958095227657e+00 4.336306839482565678e+00
5.434260265444756044e+00 4.679723219533709511e+00
5.736723581630276847e+00 4.157128051583472761e+00
5.636958400828426363e+00 3.997642706114787448e+00
5.225091281972861879e+00 4.008436439123075345e+00
5.161445352718193824e+00 3.658479696635815959e+00
5.605090837317003860e+00 3.371510715977620976e+00
4.807781251921242394e+00 3.548462477471173493e+00
4.742549006548145485e+00 1.951363166604361599e+00
4.617900024961265615e+00 3.413608917080936944e+00
5.104173963939778957e+00 3.137356640994027224e+00
5.235716482700681240e+00 3.304173087354532079e+00
5.393568936204497177e+00 3.118715689077244946e+00
4.758480245334163250e+00 2.457475705646541275e+00
4.913221579007187145e+00 4.116484218426834651e+00
5.105356407207746194e+00 3.559874843868606309e+00
5.026657883057471743e+00 4.996342471375737837e+00
4.671561327067041525e+00 4.665181668034858120e+00
4.658909787801328584e+00 4.706819809669645416e+00
4.178902712302321909e+00 4.145374495238426604e+00
4.316522475156673977e+00 4.494423204793385196e+00
5.356040556477584147e+00 4.711467117782785152e+00
5.385810950627140770e+00 4.154864923945813082e+00
4.586564942002514300e+00 4.801048890753699894e+00
5.073347120229907858e+00 3.962434537652949285e+00
4.004074451840759608e+00 3.526968712725662591e+00
4.122427659333489203e+00 3.870353237806830382e+00
4.942031459231984947e+00 3.533805148984053179e+00
4.624553657947513940e+00 4.260290793575799206e+00
5.277436383132494413e+00 3.774962378121627715e+00
5.324560967140991252e+00 4.168643045862351570e+00
5.233042637280492571e+00 3.859082026574238267e+00
5.350870089057343293e+00 3.840235144166909365e+00
5.227496907417532590e+00 4.719620806544789993e+00
5.350328127467205874e+00 4.780401146931752443e+00
5.852818324609644129e+00 3.551036890560668624e+00
5.571531436689420858e+00 4.824118253845491644e+00
5.373193784277670915e+00 3.662488972448445956e+00
4.976853223263407955e+00 3.779875409577423184e+00
4.387381721522943145e+00 4.561167729539900684e+00
4.155838614472211034e+00 4.077442197065638929e+00
5.276777806736392407e+00 3.754915739425969345e+00
5.381338607394842377e+00 4.105572700283095067e+00
3.870536508811638576e+00 4.184659830285523796e+00
4.377657989875615385e+00 4.634960960362303872e+00
4.153725769611452456e+00 3.605847937644037771e+00
4.093551950143967666e+00 3.397302218376997196e+00
4.454899449059419148e+00 3.984768210015692258e+00
5.225180910711805460e+00 4.179028540264703828e+00
4.532772611738753454e+00 3.916530299886009203e+00
4.776359168600582628e+00 3.882750084121763035e+00
3.692882921401939633e+00 2.987202403731403333e+00
4.800033284471633799e+00 2.903441299319478031e+00
4.470318273701519907e+00 3.460210259543410327e+00
4.586947920356893249e+00 2.498410055533779595e+00
4.837602240802307385e+00 2.487742024265839014e+00
4.731669465058144119e+00 3.039621982298461589e+00
3.485378338788629904e+00 3.645311911262003157e+00
4.615242257330727682e+00 4.509591181415919081e+00
4.502662978782137060e+00 3.909221058646047631e+00
4.442421243516694318e+00 3.651529984184686661e+00
3.819433426346263705e+00 4.920475538980791264e+00
4.076211158991154271e+00 4.406278121153499150e+00
4.566442548494848097e+00 4.710508007734864222e+00
4.468735755659313469e+00 4.002469887590940800e+00
5.335873135608606432e+00 4.869374927096191463e+00
4.703286927897421421e+00 3.830164207798226528e+00
3.237734780366763765e+00 4.562887696302080798e+00
4.449248995220131953e+00 4.815514631170197291e+00
5.371333639507818170e+00 3.858587839212460402e+00
4.280025100568764174e+00 4.400236088282139413e+00
4.566252222950230255e+00 3.749397035451389470e+00
4.284251357378964009e+00 4.833742740892168044e+00
4.334453642843865140e+00 5.066624625006285854e+00
4.682400392572304781e+00 5.312445010562379721e+00
4.463089443949378676e+00 5.656022064730787946e+00
4.037541153631170054e+00 4.814611546965929634e+00
3.656969622957221500e+00 5.238509455137665860e+00
4.657192842588902870e+00 4.708081505213328910e+00
5.309377111971112839e+00 5.007681417645246214e+00
4.116018795604363234e+00 5.718792585031029496e+00
4.875863556028729562e+00 4.404438788277629691e+00
5.124008836580279613e+00 5.089445687279894770e+00
4.539489650030413159e+00 4.417409537146786747e+00
4.501955446004190620e+00 3.220713248051356281e+00
3.969375143030816400e+00 4.417694763640578337e+00
4.818255015805745778e+00 5.365816011557981824e+00
4.609857336192147770e+00 4.730995417342332310e+00
3.269559074570381085e+00 3.816071765098604018e+00
4.158302574576222987e+00 4.515269591814242034e+00
5.119638902255975843e+00 5.514994664982874717e+00
5.235632757599828935e+00 4.576390534201457250e+00
5.502917395169118819e+00 5.757285012276250669e+00
4.437581680597035394e+00 5.347806740896549726e+00
4.312608249085716494e+00 4.980175688879471707e+00
3.942613506595488371e+00 5.445279837352872576e+00
3.931156560095330654e+00 5.138297439921628573e+00
4.045877414178301379e+00 5.034297614817136335e+00
4.429383417905074616e+00 3.961247214442481290e+00
4.359189959353213517e+00 5.054246878450268099e+00
3.840041882468786749e+00 5.304391650748327081e+00
4.785735000540867645e+00 5.857656563137561889e+00
4.270505711460485188e+00 4.818448072172077268e+00
4.093987779777591207e+00 4.508489781464868784e+00
4.231373682738174935e+00 4.876049247804426834e+00
3.923912658006911691e+00 4.378445186754602148e+00
3.572046867160459716e+00 5.992588415965343529e+00
4.787251248802909309e+00 5.205047331686195378e+00
3.465540497366657036e+00 5.224861701648395140e+00
4.785706998554198677e+00 5.248004992093439292e+00
4.723869156778851774e+00 5.124028554523205159e+00
4.569137350208203330e+00 3.449399942296040411e+00
5.008120795898332034e+00 4.427624129851770007e+00
5.267809120349879137e+00 5.055729569948440805e+00
5.483665901950549149e+00 4.990546398291295205e+00
4.367156949581184833e+00 5.418843179811948296e+00
3.990248766310136475e+00 4.507138426092633487e+00
5.264689048327354293e+00 5.264797881894031306e+00
4.503804715316050533e+00 4.306092742037036736e+00
4.509367128893393861e+00 4.472775874965493337e+00
5.104526390778477918e+00 5.166175611614332475e+00
4.383645834063446323e+00 4.289763242775635810e+00
3.511319915120766133e+00 4.507378451340999348e+00
4.465678034177994249e+00 1.617301872806419016e+00
3.668277456233834499e+00 2.314836727874995059e+00
3.566425303473507391e+00 2.469884281549944216e+00
3.512828642483880159e+00 1.338485591009688447e+00
3.822059392462241689e+00 2.224964782644584638e+00
3.590389269814883377e+00 1.660085953342613552e+00
2.642631955431443913e+00 1.560576890046631249e+00
2.130898218805893585e+00 1.288319034874441327e+00
3.052242216910459938e+00 1.528301688663797453e+00
4.146954419645330070e+00 2.062070072927732145e+00
3.887929134282010590e+00 2.162140423489396390e+00
3.140827551019324204e+00 3.741297781111874166e+00
4.324784037429036943e+00 2.981595291602874731e+00
4.018591311565240076e+00 2.459480680004573649e+00
4.267817189011605450e+00 1.322110997388366460e+00
3.250035643498148108e+00 2.526150885019779135e+00
4.435993929833339955e+00 2.598889703095591752e+00
4.552266965927751485e+00 2.916964366790995467e+00
5.302088515960491577e+00 3.526139359507977300e+00
5.031766076072589300e+00 3.382219873996249238e+00
4.031534163109371960e+00 3.101416188311833189e+00
4.919916484365399967e+00 3.817383848299048310e+00
4.199019143365628537e+00 3.643457079076955374e+00
4.935157081898191578e+00 4.139161352172477493e+00
4.733829587357617719e+00 3.997490038681340785e+00
4.602397637067845437e+00 5.222124078061554542e+00
5.250510096622267753e+00 3.550672572432927332e+00
5.454022874577847624e+00 3.903833640094720447e+00
4.624703356849035885e+00 3.157384597091947853e+00
3.679227832245078655e+00 3.178041511983784595e+00
4.800636156386211439e+00 3.702532591453861599e+00
4.072324442300438996e+00 2.923554594646962101e+00
4.512280537098316557e+00 3.640110063402624441e+00
5.737020268321303185e+00 3.987279025884740591e+00
5.279926973906846399e+00 3.929220628244849856e+00
5.750289128948383066e+00 5.544978162302458990e+00
5.167017118802977649e+00 3.961867037809975400e+00
5.358515855347484091e+00 4.563746350925972806e+00
5.187335898765937259e+00 5.325469788832249307e+00
5.187666567779902316e+00 5.349241342295910862e+00
4.149882421735847871e+00 5.662651112764958583e+00
4.939631114744476470e+00 4.663215828452209166e+00
4.463421868235387002e+00 4.801821072694185233e+00
4.524259871491494778e+00 4.642388915884427369e+00
4.768415685400555049e+00 4.819237570540405358e+00
5.588591403399426838e+00 5.342989928210862161e+00
4.857857492183248027e+00 5.464908137826608225e+00
4.450165026909164823e+00 4.524674548137372909e+00
5.202957823615091293e+00 4.074192234293514403e+00
5.657214139578015555e+00 4.761464655474080487e+00
5.954157096360475521e+00 5.289022464019199177e+00
4.900197019043018187e+00 4.645446387987668402e+00
6.102923646171001693e+00 4.884506742601210760e+00
4.873243368068346015e+00 6.173899989939258148e+00
5.282126604694273198e+00 4.573979073536988516e+00
5.422416620799878295e+00 4.766925121215010996e+00
5.723296348443646764e+00 5.696273409738303428e+00
5.234631853412341052e+00 4.956394533499770105e+00
6.411398162839916814e+00 6.075439873575582794e+00
5.093108500459952559e+00 5.884777103595280501e+00
5.363974595673790979e+00 4.493664731941660051e+00
4.683078611494491561e+00 4.937738093708704312e+00
5.631323400502301624e+00 5.559304610735740226e+00
5.539128327448178624e+00 5.826516033405328088e+00
4.970246335756942635e+00 5.550261950392616050e+00
4.631365082235772590e+00 5.743807509802487665e+00
5.295003404556907434e+00 5.530508155431293815e+00
5.363158968159488893e+00 5.553171446944318745e+00
4.548287749812456759e+00 4.714571413308418002e+00
5.439281719870197485e+00 5.382414656712334100e+00
4.952168638237547604e+00 5.289003679579492356e+00
5.322986696492843173e+00 4.505820269692968338e+00
5.754132060158526407e+00 4.576594748754384767e+00
5.649764581408495800e+00 5.671113162925689011e+00
6.191317100762827152e+00 4.954520230148307114e+00
5.724734421925751882e+00 4.119966158872665929e+00
5.184136388408631113e+00 4.737214635270485807e+00
5.682622158806220902e+00 4.704285316767652603e+00
6.227713065800870140e+00 4.748783750650790836e+00
5.329720904249471758e+00 4.631016577048896465e+00
4.526357804406732299e+00 5.042346573517646036e+00
4.956429938367850951e+00 4.499198601425082877e+00
4.830421257463632934e+00 4.915202841521482569e+00
4.856553311755336111e+00 5.115197446654674351e+00
4.655848583191110279e+00 4.887817197523725454e+00
4.647300872132696270e+00 3.740454816316802322e+00
5.426451435682725588e+00 4.136478352413819337e+00
5.228851712594501322e+00 4.436273356264304191e+00
5.339618779314882602e+00 3.892932343669666562e+00
4.755367391011355416e+00 3.981000640080271769e+00
5.058215028425387061e+00 3.345784559801264990e+00
4.627007808730523308e+00 4.199642450818009465e+00
4.077418289750846192e+00 3.395149833444035981e+00
5.200898726543883299e+00 4.209082764840701429e+00
4.582512140008353718e+00 4.171672267478173879e+00
4.877007601891671484e+00 3.620250083685505604e+00
4.434135728702696788e+00 3.798987214158445536e+00
5.281495640184586726e+00 4.138895406509128350e+00
4.062216232649748626e+00 3.469295472264041891e+00
5.274037742271278972e+00 3.737887125817791478e+00
5.046400349601372959e+00 4.076760729660962923e+00
4.363563111358613966e+00 4.124995241600330154e+00
4.336159231672521486e+00 3.889414816705346833e+00
4.411058591229476633e+00 4.148714514550369437e+00
4.379872497225587580e+00 3.124509341584823297e+00
4.769948835155108036e+00 3.993551878582158654e+00
4.400941465540714859e+00 3.897198095365373760e+00
4.450939045140357209e+00 4.155636921565328379e+00
4.779891941319605486e+00 4.168256601426852725e+00
4.862267847901785345e+00 4.091094378651468411e+00
5.283997346936163630e+00 4.583417531256521293e+00
5.244391973915708327e+00 3.762216837525675928e+00
4.668462962434340113e+00 4.273603987807049087e+00
5.392351243274069006e+00 4.404619438420525945e+00
5.296571600205986385e+00 3.648921490429530845e+00
4.699034098900135348e+00 3.680416848788598649e+00
5.565706897757566551e+00 5.430136339619367369e+00
5.222150064559212268e+00 3.819940371396432610e+00
5.085732360407988928e+00 4.186029724242287031e+00
4.950800528473719986e+00 5.077839109043119414e+00
5.309578396121064969e+00 4.154510666229919380e+00
4.268034685030047015e+00 6.012928117080146961e+00
5.056158640278216154e+00 3.922128370123174168e+00
4.251721976169205774e+00 4.925682805607957349e+00
4.262028538631231989e+00 4.881035171531611816e+00
4.710433703160985530e+00 4.726898153912131306e+00
4.761538809833533392e+00 4.781592253083251087e+00
3.630539008748919549e+00 4.148427414119039369e+00
4.465663243484728540e+00 4.982162108009602797e+00
4.497526433490174114e+00 5.152204334394496321e+00
4.526415573249313873e+00 4.005416408970958742e+00
4.620617053687911202e+00 5.521310732858268011e+00
4.649703865717265572e+00 4.795565831679002855e+00
5.833103658511021194e+00 4.074049257453431494e+00
4.771688110427216856e+00 5.122058334561587323e+00
5.330694504641230402e+00 4.323351058924858492e+00
4.624440200473399543e+00 5.171855738279046655e+00
4.949967296507534087e+00 5.384902753927713448e+00
5.508921685327920592e+00 4.959849052804709224e+00
4.105286358881851783e+00 5.076736050485648910e+00
4.913452518063840202e+00 5.132977771480297768e+00
4.673075004410534028e+00 4.343720478660358708e+00
4.714803845522578030e+00 4.211979407219434535e+00
3.784958017037640676e+00 4.857690378938884557e+00
4.934304464585539840e+00 4.650005016801162405e+00
4.624402969828047105e+00 5.297707038377991395e+00
4.922174092327399109e+00 3.907333366812883124e+00
4.852712834992596314e+00 3.799632560129625247e+00
5.185895441341014767e+00 4.204281869553880391e+00
4.426369705872017946e+00 4.754585842321670697e+00
4.441147214255480868e+00 4.955111651625390579e+00
5.196128767592067099e+00 4.590887943092826440e+00
4.343948924055901273e+00 4.382830812656639985e+00
4.716582698646676342e+00 4.699865950002632964e+00
5.540510185300488999e+00 4.923247674740082402e+00
5.430441235524282817e+00 4.992216732046903083e+00
4.928612229709168346e+00 5.896997436136161674e+00
5.290562355270106210e+00 4.613601385362358087e+00
5.272518637823552012e+00 4.650251655158728070e+00
4.769762956911653973e+00 3.632956359438694882e+00
5.128432077694117908e+00 4.399097838791267812e+00
4.822472821827846090e+00 5.302434843658695662e+00
4.556428722418624844e+00 4.900512773960243429e+00
5.171569917014076978e+00 4.810948785735435607e+00
5.142625883817432353e+00 4.968159430662031362e+00
4.941140565132184470e+00 5.323167177355101032e+00
4.095705498344299755e+00 5.484147706883999440e+00
4.715051672252066339e+00 3.262697397414006772e+00
4.386127193683949876e+00 3.734793119824006524e+00
3.342577540449936713e+00 5.329104388393875347e+00
5.103314471509843742e+00 5.012764758290058964e+00
5.015055104774299721e+00 4.501870879295204020e+00
4.462345084985559041e+00 4.874492398643613278e+00
4.305176768740082593e+00 4.250463954940043365e+00
4.398014502871791187e+00 4.272774967899685805e+00
4.480098716459481878e+00 4.073835399359349907e+00
4.410814316534446888e+00 4.812706734298725308e+00
4.633302308468858044e+00 4.834627326626892874e+00
4.180232407321238242e+00 4.463774258343945256e+00
5.417512102162596932e+00 4.854829794256648512e+00
5.030112070233090371e+00 5.554712140034316903e+00
4.773325674954797648e+00 4.462410041348293888e+00
4.797316910177482185e+00 4.703789752576499339e+00
5.363521658623529476e+00 5.936357571671660338e+00
3.579413834759532342e+00 4.799352315813928627e+00
5.160506684453668669e+00 4.523185894493092718e+00
4.693677625182376190e+00 4.072849807942937161e+00
5.505818490444644553e+00 4.480468491219771643e+00
4.635740178260788547e+00 5.035547214130441596e+00
4.695795625949010343e+00 4.655385152688641170e+00
4.941853132118492198e+00 4.013081166011254197e+00
5.118101289646934227e+00 4.640956211275449661e+00
5.226042047848199701e+00 4.584336839627801474e+00
4.556568341999096106e+00 4.788307720789744870e+00
5.321519195436579253e+00 4.508763013235093098e+00
4.817462723289835935e+00 5.121692257140090021e+00
5.213956939105517385e+00 5.120566074162740122e+00
3.308062286906173988e+00 3.678230717163482044e+00
4.764644938490803838e+00 3.887964607975400000e+00
4.426195673730472180e+00 5.378854982549464481e+00
4.181067171974011565e+00 5.526279361164812443e+00
4.053168905082636719e+00 3.487548491814791873e+00
4.365679938946805727e+00 3.358735603866075614e+00
4.925951287294196845e+00 5.600302541269895684e+00
3.885910127775021206e+00 5.250599622777087916e+00
4.051704628373835604e+00 3.874503835076924307e+00
4.080022279026706222e+00 4.291514449315005031e+00
3.706767027957035499e+00 5.517217480129020579e+00
4.785569045362836782e+00 5.323133599455825760e+00
4.845275804313039281e+00 4.232184422856920314e+00
4.083184930507040455e+00 4.642004206167046121e+00
3.617419208399164532e+00 4.837936307852753970e+00
4.832661421862091800e+00 4.072945282426368330e+00
4.423816099996901841e+00 4.938457425827840197e+00
4.111193399517761193e+00 4.001916951732858330e+00
4.664321994558221718e+00 4.772690953815694748e+00
5.130789505501146763e+00 4.910154707289869691e+00
5.312277080840235755e+00 5.063497927708981550e+00
5.590810030953652365e+00 5.423705203291172339e+00
5.540847589597485801e+00 5.770392765941754654e+00
4.645659640631089715e+00 5.634784415796811885e+00
5.131274068901323204e+00 5.532011751583895354e+00
5.238177995411875898e+00 5.481922946756928816e+00
4.811073018745709362e+00 5.486375805751801060e+00
5.527405570708220139e+00 5.269051031408698904e+00
4.578563526438903075e+00 5.270757189184114289e+00
5.102604700753885503e+00 5.090709968838121213e+00
4.251884689648387727e+00 5.278450015882680368e+00
4.249822030180514076e+00 3.267140903153770370e+00
3.840998834827421327e+00 3.683281669919463930e+00
5.284244608052916625e+00 5.052056833034949790e+00
4.154280173100749707e+00 4.669984025966523511e+00
4.851278670374210122e+00 5.358161014764178276e+00
5.256761272752431324e+00 5.731702125295065287e+00
5.414916842197434299e+00 5.712471838941466373e+00
5.588222131700039341e+00 5.075356312655635804e+00
4.208452855696345196e+00 5.802658490263243429e+00
4.666582457095619141e+00 5.052321889351339301e+00
4.572913926125723449e+00 5.774477620919079790e+00
5.524477581906902302e+00 4.963633188197110080e+00
4.779080728746865958e+00 4.459236952994650061e+00
5.289991864388886356e+00 4.085920161623348257e+00
4.777083118542841511e+00 5.263352954706498110e+00
4.981036583310789467e+00 3.865083327175547367e+00
5.570822852012605964e+00 5.040404139221644542e+00
5.430243251667565829e+00 4.621656439137791672e+00
3.891923957788969268e+00 5.285878429355475028e+00
4.579281912078041472e+00 4.721413459283800407e+00
4.739851246752816216e+00 2.765010401234189175e+00
4.987069404833678554e+00 3.523995068370607164e+00
5.103445483625262291e+00 3.842455557282806300e+00
3.917782887501173317e+00 3.960707041043676213e+00
3.883315504264429840e+00 4.284892636761736817e+00
4.845447732363723503e+00 4.613794943353379807e+00
5.372761770793912817e+00 4.637807747998215824e+00
3.451066212032759761e+00 4.302915874831464649e+00
2.941082716764642502e+00 4.349287874004846621e+00
2.589923001360349808e+00 2.965807942141302167e+00
3.821257640395996802e+00 4.168857765685594075e+00
4.760005096524423607e+00 3.594601855645478405e+00
4.617770333810081063e+00 3.590341357427571545e+00
3.947058683933811984e+00 3.661036553294097384e+00
3.191889925953141471e+00 3.881551537966349663e+00
4.438299768137344614e+00 3.973023067380954565e+00
4.417148938614800180e+00 3.658095319232093523e+00
3.793161964049386548e+00 3.653128102377600328e+00
3.731452117860966311e+00 5.546523826072069951e+00
3.717407358301003661e+00 5.305975737078530763e+00
4.688361333403758380e+00 4.806455146324060124e+00
3.955149678927826429e+00 4.003590280384809574e+00
4.690409053664885697e+00 4.013847191779393420e+00
3.598913510394499582e+00 3.999834481114211915e+00
4.116792218534586212e+00 5.632705369769072767e+00
4.001036341229360360e+00 4.619439574450626473e+00
3.145820402952635764e+00 4.615756398264160509e+00
3.930458069211238747e+00 5.884263064256980869e+00
3.714571496174879695e+00 4.956743646029357464e+00
4.102097740938953407e+00 5.562327405842792061e+00
4.259368944851330774e+00 4.591201585464734336e+00
3.972546485252204107e+00 4.615644610856550756e+00
3.634057640198236072e+00 4.991928090716248434e+00
3.669478505358713338e+00 4.099388906483673267e+00
4.223017079922887440e+00 4.709143303667904235e+00
3.923447403527672517e+00 5.341498754711661689e+00
3.975490040920836687e+00 4.378374360326609427e+00
4.307360634294493451e+00 5.548455651620550988e+00
4.459287233590772281e+00 5.324689577559547971e+00
4.111455305018942852e+00 5.295284317545607244e+00
3.813996119656642314e+00 5.453658646944097299e+00
4.242957580621517621e+00 4.741065301093930096e+00
3.774490657367185253e+00 5.984525311250438406e+00
3.723170411945681657e+00 6.171256887737238017e+00
3.952673240418492107e+00 5.736141845324001842e+00
3.981678739654722410e+00 5.283166798098365646e+00
3.804291517192949001e+00 6.233785129517291246e+00
3.847148433048808602e+00 5.918569303019378225e+00
4.459063915182539084e+00 4.631618880807232941e+00
4.278045550150890719e+00 5.512798203330010693e+00
5.271456329212251823e+00 4.942839710219791627e+00
4.964026403063657611e+00 4.436020433724626955e+00
3.887640013664796612e+00 5.146752214875765397e+00
3.476465026429636396e+00 5.093710627931466561e+00
4.042290950065046573e+00 5.152245262508998280e+00
3.045728310802535255e+00 5.311810585471178570e+00
4.895226021381842152e+00 5.427477852546543247e+00
2.996814099728411396e+00 5.071340132046779914e+00
3.821098909652882902e+00 5.830696385851767971e+00
4.677082705180489519e+00 4.026443013303738105e+00
4.012136899459958883e+00 5.868675662751050126e+00
3.837915798400459710e+00 5.636892709760019216e+00
3.499117493970245185e+00 6.286841900413951301e+00
3.360392333864037351e+00 4.636322214556507504e+00
4.018535005449137998e+00 5.297342400275147689e+00
3.404377333722050203e+00 5.739467271081663213e+00
3.092974602194640266e+00 5.286456137363487962e+00
4.157007269553890438e+00 5.212959365521607324e+00
4.209716714581871244e+00 6.087492027339643563e+00
4.343943177659842725e+00 4.458786824663054205e+00
4.185806744459103612e+00 5.305904554649580440e+00
4.554943594887034486e+00 4.291519139247037096e+00
4.612623587447542306e+00 5.107626804070598325e+00
3.991080689739546550e+00 4.530601055229023899e+00
3.963354169858185116e+00 4.038504780575725484e+00
4.768287768870090204e+00 4.515673695701331702e+00
1.844067150288927204e+00 4.323091059083829180e+00
2.845707078559460701e+00 5.782065442904658070e+00
4.099617640943279184e+00 6.278989708657301883e+00
3.985025380804632977e+00 5.655064934755554162e+00
3.977600477877003549e+00 5.967541537485891112e+00
3.574030315906504995e+00 6.248680208405717806e+00
2.941747852113278050e+00 6.297360336348759802e+00
3.475384682257406155e+00 5.995549717701310399e+00
4.072609717298080412e+00 5.718954075034416995e+00
4.290699262574396045e+00 3.888230870624373559e+00
3.615978960838905021e+00 4.421243875294862846e+00
2.952107237479181023e+00 4.799406918655224175e+00
3.311695069543833192e+00 5.581858099881507940e+00
4.035578896767518131e+00 5.302558339756558325e+00
3.399010033954122267e+00 5.494942924474892187e+00
3.604059374008387273e+00 4.612803887365846123e+00
3.343627707690906448e+00 4.302360848671105131e+00
3.394467409593940221e+00 4.584611473012392580e+00
3.202327929458624212e+00 4.375633024405622962e+00
4.030704654362924799e+00 4.034304690946922456e+00
5.019504078078067977e+00 3.820652940980266976e+00
4.772904817714715975e+00 5.067687078757746377e+00
4.684178803745061792e+00 4.474756419247055916e+00
4.364016912706650153e+00 4.912639601838604264e+00
3.882385474348060139e+00 4.997124126171755165e+00
5.190783550098924337e+00 5.221326806025716749e+00
4.614154128832950619e+00 4.301060686014236190e+00
3.089976272445853933e+00 3.729211699155492887e+00
3.836175299380460757e+00 5.194864391767580081e+00
3.453879994924820451e+00 4.357191518125529406e+00
3.564368712166326336e+00 5.428955665021519827e+00
3.711011237033134957e+00 4.639048936739786022e+00
4.247252065760402928e+00 4.933570790330294997e+00
4.244682492148893260e+00 4.769337765563123277e+00
3.477535810755778556e+00 4.659424639172081939e+00
4.081543916365630409e+00 3.317690040738279222e+00
3.579270211924620249e+00 2.912977341829039446e+00
4.622909896708941702e+00 4.026009855156068795e+00
4.462704285707239649e+00 4.193233940157920614e+00
3.519716366011364173e+00 4.361971195445524252e+00
4.009463420213865703e+00 2.668402795560623986e+00
5.175657689111167414e+00 3.429529370703560787e+00
3.763474870789888183e+00 3.520508945750114194e+00
4.133236791729004267e+00 3.751240218071013821e+00
3.450871065061958731e+00 3.756032182585073986e+00
3.268271070770037756e+00 3.324038965316358674e+00
3.741903611068186919e+00 3.067759076254401140e+00
3.557237136351610207e+00 2.644432762520368740e+00
3.578979319660738234e+00 2.983269787867123934e+00
2.892243336858046909e+00 3.452399096060142725e+00
3.315500039712343749e+00 2.549170648591302157e+00
3.475305054304199892e+00 3.809245651382640485e+00
3.451925406374880545e+00 3.457235770994856239e+00
4.359803592404591477e+00 4.058158159970111534e+00
4.089388651301655742e+00 3.740113923231880300e+00
4.070954870219956945e+00 4.201354865729888921e+00
3.973143095095452715e+00 2.829154676005884106e+00
3.018393810725511273e+00 4.110356370843885720e+00
2.869867164620497846e+00 3.370362548161784044e+00
4.497780546428714388e+00 3.172983839830324726e+00
2.583161197016919264e+00 3.351629299791198058e+00
2.124981096212746667e+00 2.765062257079045072e+00
3.133898665600572286e+00 3.079175368553950243e+00
4.003458819715421058e+00 3.874088864844661195e+00
3.551033788139898117e+00 2.668424522348552319e+00
3.607406716770452881e+00 4.593776616960506765e+00
3.727720195195427522e+00 3.991226819431815898e+00
4.022346004504210981e+00 4.090432641821314164e+00
4.356211499810312304e+00 4.025001840447358425e+00
4.150414850194795946e+00 3.948904654488042176e+00
3.894636284299518802e+00 4.399654811946028587e+00
3.459408654130334604e+00 3.935994893301746789e+00
3.303283807081005996e+00 3.257557748770250949e+00
3.569124853771064032e+00 3.875773501293339862e+00
2.735123063498340112e+00 4.000889518292268576e+00
3.576153732797558327e+00 4.351747252389510656e+00
4.552998679475958710e+00 4.056047761725601219e+00
4.069016928833265823e+00 4.378651363431548482e+00
4.306971396101491933e+00 4.026981785571179806e+00
3.499688509561384109e+00 4.454860728770917433e+00
4.897243430442016709e+00 2.719708761935340391e+00
4.891179027829712922e+00 2.296450592933255486e+00
4.539079532309163945e+00 3.014049243747656259e+00
5.076129085299971422e+00 3.192398964393388994e+00
4.626094601048656330e+00 3.086261238046102306e+00
5.391540456352714727e+00 2.877531757719857808e+00
3.849095313737437518e+00 3.283041581011536980e+00
4.531165624963980676e+00 3.017541660964512484e+00
5.034303250093961069e+00 4.341765285698744314e+00
5.394919888065379254e+00 4.128851765205160618e+00
5.220188815758321610e+00 3.030457890654059128e+00
4.994736700131234386e+00 3.496700897134943808e+00
4.782397188896284845e+00 3.238836723452833688e+00
4.674598047051633287e+00 2.736322481533469464e+00
4.986955422802345161e+00 4.368315083827070566e+00
4.621727642128825586e+00 4.765609553686861233e+00
4.489218057085963665e+00 4.909316423301436139e+00
4.674806384888557709e+00 5.361850546004609086e+00
4.954235495316481774e+00 4.496057636966249049e+00
5.590272543870943522e+00 4.311017120431289484e+00
5.522301265092711908e+00 4.643723508373303943e+00
5.119190602969204917e+00 4.616804848065323874e+00
5.696598074001641976e+00 4.812925754413567958e+00
5.517500095825022655e+00 5.283309033010668898e+00
4.367565907316791396e+00 4.554338163331599354e+00
3.969003998583232384e+00 5.220375441998887034e+00
4.939622632609173891e+00 4.679778540210424609e+00
5.562515214110609563e+00 5.402788224445615128e+00
4.233642975049963120e+00 5.609814170313190296e+00
4.986198090985174858e+00 5.543447499460363304e+00
4.956456553198054671e+00 5.052321589629102938e+00
4.467505601548486638e+00 5.033697495293848689e+00
5.058568567296630292e+00 5.529333705489053230e+00
3.698624028717445000e+00 5.001114133566010977e+00
4.193787511800735501e+00 4.628880534828908822e+00
4.365276639295248451e+00 4.571224035135565522e+00
5.169183905904843002e+00 4.824156733846217904e+00
4.316730892961191834e+00 4.363768740678023228e+00
4.458830671797666234e+00 5.253404222255957379e+00
5.141184781151221905e+00 5.229203691337752424e+00
4.271688846476175527e+00 4.632113294909435908e+00
5.467420568847941809e+00 4.747603235612730010e+00
3.276864720140668652e+00 5.108321939925005495e+00
4.755306193591725794e+00 5.027280589055577842e+00
5.244194298995893178e+00 3.771112690845488835e+00
4.738835821809562532e+00 4.714296982772474998e+00
4.716167595836776805e+00 4.281983980618331742e+00
4.507611985644526698e+00 4.239368831852829089e+00
4.112371627442432676e+00 5.320922741452413618e+00
3.571519551188603536e+00 5.059240909407220599e+00
4.476439682665239950e+00 5.476795304955865973e+00
3.913891844364213668e+00 4.011410912769906467e+00
4.925819823992213742e+00 4.632817816524353205e+00
4.225457429854463598e+00 4.880771777795283484e+00
4.549930302161159901e+00 3.871254025359352369e+00
4.830939064599773403e+00 3.264894710530623634e+00
4.427847918578612152e+00 4.398828613742620242e+00
4.532286108000748825e+00 4.315080943776958833e+00
4.972487838167552354e+00 4.278185670473044766e+00
4.360688419737755339e+00 5.167958475677804309e+00
5.415108071728711003e+00 4.375104640169295678e+00
4.836714198917267282e+00 3.195128831179902207e+00
4.772197453617550877e+00 3.419896437672954370e+00
4.780688166853837906e+00 5.595395552440190379e+00
5.161582160076702230e+00 4.843210207532342437e+00
5.325748270499883752e+00 5.128835960531343829e+00
4.812459721207521746e+00 3.931199282411630413e+00
4.173287315951024645e+00 4.508036389521045351e+00
4.535955847220366266e+00 3.922011227831681879e+00
3.873268142825836868e+00 4.946834977636922481e+00
4.342903866771029797e+00 4.347164405657864883e+00
5.332127708262596855e+00 4.295359206046819978e+00
4.383059641470653744e+00 4.310500257433274918e+00
4.455477912919667105e+00 4.256139488041189800e+00
5.877536970665401483e+00 4.375452562451441096e+00
5.139565727696911779e+00 4.951929663766797773e+00
4.980957158272852681e+00 4.618288630676078199e+00
4.215557853903384000e+00 3.843988544676765429e+00
4.874067065961719791e+00 4.757054765436127930e+00
4.693796009115336787e+00 4.465975504630304016e+00
4.983015360478138867e+00 4.191680840664814056e+00
6.195775735626067870e+00 5.447888881565248198e+00
4.607335751332857221e+00 4.500479937919124929e+00
4.953313341482859400e+00 2.981009915307799574e+00
5.059598575792970010e+00 5.230806047478495202e+00
4.779168020563600905e+00 4.396623893384619564e+00
4.661908900595456373e+00 5.163305973775747404e+00
5.527982313044107698e+00 6.168169252067130515e+00
5.251184582276002821e+00 5.752545135773867280e+00
5.375657544495787477e+00 4.324026831393054771e+00
3.986956779581143806e+00 3.302250785248664222e+00
4.675522557688063685e+00 4.394187481520464900e+00
4.740528210217529903e+00 5.444184914245518314e+00
5.579775065870196116e+00 5.798613912445083507e+00
5.050431816736236534e+00 5.283996804513451551e+00
4.788843801981784054e+00 5.851178346219235493e+00
4.868309466327282564e+00 6.389915665135469602e+00
5.264795514712304225e+00 4.971601874776689911e+00
5.290722090378706000e+00 4.966623571390181624e+00
4.449092160347154490e+00 5.400044924435896121e+00
5.362392302788055787e+00 5.424701106531705008e+00
5.602552652689853474e+00 4.494268587637789025e+00
5.223714964347631273e+00 5.036278067051489060e+00
5.079671370895188609e+00 4.070756934999369747e+00
5.494930303937016092e+00 5.298032929047599815e+00
5.563573163899970808e+00 6.042327267072458596e+00
4.241641631320123729e+00 6.137826213006712273e+00
5.990149379642916827e+00 4.930903651002717325e+00
5.615727858125715066e+00 4.235891291951123350e+00
4.822746436963003092e+00 4.554925128111008803e+00
5.633903846523320880e+00 4.314971797470946058e+00
4.070704279382946211e+00 4.089104135324959088e+00
5.330677150307717937e+00 5.340883165106943054e+00
5.436832570344524385e+00 4.916078547754258565e+00
5.578991907693886532e+00 5.371032244513056497e+00
5.116079109359451316e+00 4.171667250987080244e+00
5.677500511057568033e+00 5.656387518655146884e+00
4.795094308767621882e+00 4.928682174993411991e+00
4.709650771842358807e+00 5.734950559939054671e+00
5.660016202672879970e+00 5.124399649917063648e+00
4.789220354585934203e+00 4.875721890756421040e+00
4.679625487113541205e+00 4.949060598704258851e+00
5.658941040208473439e+00 4.938338173642703666e+00
5.040478734659278537e+00 4.131615981910365498e+00
5.617061002442239825e+00 5.695012032507544397e+00
4.956113345741725240e+00 5.361460877325460395e+00
4.612467932976397123e+00 5.552909732831834866e+00
3.899244395168278920e+00 4.628315215452476927e+00
5.023267458893089454e+00 5.225540439851611652e+00
5.649710285469518922e+00 5.170644882862157843e+00
5.403973390469818838e+00 4.025367584309596403e+00
5.147782412076682412e+00 5.293623233567970487e+00
5.810209240991373036e+00 5.488994854561187964e+00
5.529770853858606117e+00 5.652398636814302435e+00
5.749581002558004528e+00 4.092942539007187186e+00
5.850505770397093741e+00 4.492483935654598248e+00
5.954401594450239088e+00 5.615496361770267342e+00
5.975788591672049677e+00 6.021614337615368129e+00
5.428109247480432664e+00 5.452921459912285940e+00
6.027111111645764296e+00 5.502493618757311467e+00
5.636738826201073138e+00 5.803863625425019990e+00
5.592358242086557851e+00 5.912174466095358127e+00
6.132019260262373095e+00 6.066396595803562164e+00
5.298720788494847511e+00 5.077967792565848626e+00
5.781666395635689071e+00 5.339429276198027985e+00
5.575678971181956989e+00 5.485213866551796436e+00
5.349843410683540412e+00 5.320826375997111946e+00
5.435898719268766222e+00 5.692448618379032155e+00
5.651795544416897243e+00 5.414219590948990302e+00
5.037622939016484835e+00 5.953416668793134470e+00
4.544713345707798169e+00 4.558782423284896801e+00
4.641786336412103253e+00 3.968640324983912393e+00
5.088170421168677571e+00 4.815346744571995963e+00
4.038042797958743435e+00 4.738194494056274131e+00
4.919039955908584005e+00 4.604035589493713054e+00
4.960661193996397600e+00 5.522815690305471037e+00
4.720574727735523446e+00 5.299175628862509591e+00
4.824595314675022451e+00 6.002129304896659079e+00
4.170638678579575043e+00 6.034286379177999038e+00
4.114725932328594737e+00 6.161210410481336552e+00
4.607740087731270862e+00 5.565001529572517924e+00
4.530198195321378130e+00 5.507164699328876090e+00
4.080816833765242180e+00 5.944043165757073588e+00
4.158042964886059956e+00 5.387624180396742624e+00
5.558818114868321558e+00 5.108841876018317407e+00
3.625931196790897371e+00 5.907295779130709690e+00
4.337626888127434910e+00 5.700412097273992451e+00
4.854926740723236378e+00 5.859837846327060618e+00
4.649116719449210677e+00 5.720292266594852570e+00
5.026427579827569048e+00 5.860020037552272854e+00
5.314588196707735079e+00 5.640052754347591346e+00
4.814217122254707881e+00 5.698613367990008172e+00
4.296387325279424907e+00 5.732043655142988747e+00
4.784107725265719147e+00 5.622035569405730016e+00
3.979581285972523474e+00 5.538033916497372644e+00
4.577116552627165547e+00 5.732301787797922543e+00
5.166167625676596487e+00 5.445160594600340964e+00
4.864545779460838659e+00 6.144161027375002249e+00
4.311913188834903821e+00 5.238341428684144319e+00
4.583671408589695240e+00 5.471418431478092259e+00
3.913693754886361287e+00 5.782754095431299035e+00
5.317090760376079750e+00 5.927909382385632142e+00
4.427206510506031201e+00 5.788115176239466031e+00
3.970903374889971360e+00 6.318483981923884940e+00
5.068652129031346654e+00 5.975381558116596104e+00
4.842146155484650549e+00 5.985940545934867352e+00
4.300429840543643856e+00 6.429687864978536282e+00
3.958075906564797464e+00 6.266205121174769133e+00
5.195006951699998154e+00 5.558393626281283417e+00
4.874468006962969113e+00 5.853052289059451851e+00
4.405209378147828758e+00 5.475943327465365940e+00
4.035494104437487017e+00 4.966230135980747917e+00
3.894700519714759057e+00 5.733345746234137508e+00
4.042797594853155374e+00 6.176091258245179461e+00
4.390171896286948261e+00 5.809589954711116278e+00
4.474895620238367400e+00 5.374845975813482113e+00
4.635501326935328237e+00 5.950875202042898771e+00
4.829055445287382398e+00 5.884039549674907832e+00
5.579547529697563846e+00 5.361436326179179090e+00
5.166317888407178316e+00 5.364844145456933333e+00
4.599061402437369495e+00 5.924029566374818145e+00
4.919658263509849583e+00 6.141368737919274068e+00
4.061785920477854361e+00 3.161121924556275609e+00
2.280143087590552842e+00 2.561812709564210699e+00
2.185580769387565958e+00 2.612702065246794270e+00
3.351492203575068274e+00 2.131583084059419875e+00
2.587413729749066249e+00 2.259097154168681065e+00
3.364662190804828867e+00 1.666851380534665861e+00
3.417441495273423779e+00 1.962703073950394561e+00
2.751675629592356565e+00 2.031673916486800735e+00
3.165451642256215337e+00 2.029310949227122851e+00
4.259757313334320727e+00 2.302080467709153311e+00
4.046141092064735822e+00 2.227111864099773797e+00
3.016108403474834887e+00 2.553780585538047543e+00
4.081848998102149295e+00 3.484623129158687771e+00
4.219739656586720677e+00 3.917984619369880406e+00
4.335362662410268797e+00 3.313452972723120116e+00
4.369281249560859948e+00 4.053064533227476396e+00
3.565857854472815891e+00 3.936300298065473324e+00
5.231744701264239517e+00 4.467069976629104211e+00
4.489495952284240587e+00 4.843080213019731239e+00
4.827265355317246431e+00 4.930003114509642792e+00
4.435319418785788947e+00 4.755153035485164992e+00
5.080045499909960682e+00 6.130707485361027054e+00
4.538468546623024125e+00 6.427377770393344569e+00
4.448970173747609280e+00 5.421623472492989038e+00
4.644219944429996083e+00 5.879204855555517639e+00
4.355909904485073980e+00 4.144197977598786053e+00
4.462196809426263400e+00 4.322972133146755880e+00
3.793168172972766428e+00 4.642831746584342945e+00
4.543408359157321996e+00 5.694415994367698630e+00
4.382033496475661316e+00 4.960345620220836693e+00
4.120861639310304803e+00 5.845569638719881667e+00
4.493394447170976136e+00 4.509258932763929195e+00
4.422005290042657855e+00 3.929195395121652723e+00
4.853535116092819734e+00 4.489761964381019155e+00
5.739156528956548264e+00 5.506870375971806730e+00
5.201031933118379413e+00 5.555206950309606206e+00
5.636387345368460089e+00 5.984844277673161628e+00
5.568663010347411735e+00 5.724647896305751438e+00
5.815706612526346575e+00 5.651988057110829189e+00
4.505374420582805683e+00 5.213980319234658545e+00
4.532610227656785007e+00 5.619287591209266353e+00
4.981054441083052176e+00 5.463694104837713006e+00
5.175130279123791865e+00 4.566400004111589084e+00
5.719005790512529330e+00 5.659509715080784709e+00
4.811941616123833754e+00 5.648190652753583230e+00
4.550484240011072323e+00 5.095257828009360779e+00
4.082687388745408263e+00 5.095514600955221240e+00
5.138506497027232278e+00 4.717471727464801035e+00
5.882804073029229031e+00 5.532289567990143375e+00
5.117136365298669887e+00 5.230450670485169873e+00
5.078025379622699731e+00 5.538486220077230016e+00
5.200217354117414814e+00 5.241080467312420055e+00
4.814600140416078311e+00 5.604833079000979268e+00
4.166523556289592811e+00 4.641690818422014253e+00
5.045245503881098159e+00 3.674549467533717806e+00
4.458675740735857040e+00 3.721339098138285451e+00
4.584043233998517763e+00 4.097915509816221658e+00
4.292861276003538507e+00 4.269239748148327962e+00
4.729933163390210638e+00 4.089066130411912248e+00
3.732021837793699781e+00 3.055720555983749254e+00
4.043287619359629659e+00 3.618891382831426196e+00
4.092713894275610720e+00 3.564309854405319111e+00
4.778999334939205035e+00 3.557494808842902145e+00
3.689604960858125615e+00 3.281768443405139291e+00
3.991420132496956708e+00 3.216049621352721211e+00
3.780988763206830860e+00 4.979252048937150121e+00
3.671756207963664309e+00 4.073296226465600078e+00
3.704739718141810023e+00 3.782630443675383258e+00
4.534920041909209942e+00 3.595468405587583849e+00
3.638099553740552494e+00 2.483912051297697321e+00
3.854943645452838297e+00 3.697143187736027681e+00
4.253513846077520810e+00 3.328534451127690641e+00
3.734812931009751757e+00 2.722402437971259026e+00
4.153165825247333132e+00 3.512592685825677297e+00
3.642798515608054899e+00 3.873766680772039894e+00
4.757934585480020573e+00 4.060223854788388209e+00
3.920399766231090322e+00 2.673291357885781316e+00
3.410023572909897993e+00 3.139099753852409691e+00
3.739291057352557512e+00 3.594092201183208601e+00
4.259167014059924483e+00 3.874830750853477390e+00
4.742588778684897477e+00 3.202432107616217216e+00
4.028398086503216291e+00 4.425335013686392038e+00
4.324155064889041000e+00 4.366290222442031244e+00
5.176223637291520241e+00 4.333457957057815335e+00
4.154006638839076615e+00 3.374144691150330111e+00
4.622033855260860413e+00 4.245822417777092461e+00
4.133434817040733122e+00 3.509962059815001645e+00
4.082400569400473245e+00 3.876670580582247894e+00
4.481128634054744708e+00 4.529486205762905726e+00
3.523484192726499487e+00 2.756730746298907686e+00
4.632156940936474676e+00 3.211526678589353700e+00
4.965881539042926285e+00 3.056429626452199955e+00
5.137917272827240645e+00 4.153458613630100160e+00
4.635899438300283393e+00 3.188747965628153214e+00
3.856344656923239356e+00 3.620190428013823514e+00
4.504006727470251548e+00 3.488372136020437608e+00
4.502836871954265519e+00 3.834201600396193399e+00
4.912753099864579198e+00 3.997210985240863046e+00
4.528942129111506176e+00 3.212727553010374493e+00
4.364684924477290728e+00 3.377772230174769241e+00
2.775199625860264696e+00 3.006422351474505206e+00
3.412269118977164339e+00 3.215722862678378924e+00
4.558186479833991278e+00 3.335707861888923098e+00
5.359485455909348772e+00 3.270699421287926345e+00
4.141359303626928501e+00 3.749621947364762509e+00
4.301782705116998784e+00 3.885462244258577336e+00
4.546036216900957605e+00 4.023789085993402459e+00
4.801645172400850647e+00 4.240430470081976821e+00
5.443219726381778756e+00 4.737904526161250018e+00
4.576505683688430359e+00 4.486359155056759640e+00
4.519692564466474494e+00 3.604737904797662651e+00
4.552727833203531915e+00 4.578603633873926881e+00
4.027482738375009141e+00 3.507117955507156992e+00
4.256216949557305895e+00 4.135590391055142589e+00
3.677941456510970042e+00 4.597311233964555655e+00
5.262161408838408327e+00 3.802952212587526581e+00
4.280257660614790183e+00 3.907604988767341858e+00
4.177435538875235999e+00 3.931228662362926229e+00
4.490513872791571437e+00 3.069614546184768589e+00
4.582355624166165597e+00 3.218956722381517643e+00
4.300878886146485058e+00 3.211527529966745398e+00
4.449462299900490692e+00 2.313377965033815986e+00
4.190613069090422194e+00 2.476678192178389359e+00
3.887757973353104912e+00 2.474382901374398536e+00
4.055131773067818024e+00 2.759218550548225402e+00
4.425474686648806610e+00 3.383222644694606096e+00
3.715261402394799184e+00 4.064306026988885989e+00
4.505989876436689023e+00 4.112137047944934842e+00
2.918768954992008169e+00 2.470304331231660822e+00
3.099758617095269564e+00 2.946981721744507343e+00
3.674989437750233456e+00 3.769746933041030257e+00
4.199979735589642438e+00 3.245490916733451137e+00
4.309545631039657820e+00 3.565904689419037155e+00
4.541300565775521214e+00 3.350943336111411153e+00
4.671319417607910474e+00 4.249687504988863829e+00
4.472700463951951200e+00 2.907075071601370908e+00
4.706352862498254019e+00 3.057609235095406941e+00
3.903087138953437396e+00 3.669781598681150836e+00
3.618303167881248505e+00 3.460367439320318539e+00
4.359519442273269263e+00 2.550577611774446307e+00
4.213342471963354541e+00 3.162150395571703854e+00
4.194212542149699630e+00 2.477498130364654383e+00
3.345080154235308356e+00 3.429768349731562083e+00
3.439657033709428990e+00 2.596556184369618769e+00
3.633264264046486502e+00 2.698241165624401194e+00
2.566248985795012150e+00 4.046660800727341467e+00
3.487456683908843225e+00 3.401915769440961412e+00
3.510586315788335021e+00 4.099998907243703528e+00
3.282541758720122438e+00 3.182771398823136533e+00
3.759865908322890249e+00 2.702154709471831673e+00
2.979360995239705545e+00 2.789006736495821315e+00
3.378549811319017770e+00 3.531131106068176706e+00
3.778385649033130900e+00 2.998328625380793255e+00
3.368091455737742379e+00 3.326980965205010410e+00
4.596236659761422594e+00 3.922803221643234473e+00
3.920285190442451828e+00 3.466472415959782616e+00
3.117627925454842686e+00 4.064513580923351022e+00
4.301543711979864959e+00 4.078518994711374468e+00
3.442225268680195960e+00 2.895527355463606067e+00
4.093457158851993682e+00 3.804752756864408614e+00
3.554046595095580408e+00 4.658329262031709384e+00
3.948950898992242831e+00 3.118292990081552141e+00
4.342694237069437690e+00 3.539152042767521600e+00
4.071783446965904218e+00 3.623005808883108081e+00
5.003072705810273746e+00 3.609219190835272428e+00
4.462625949144189086e+00 4.000172033632435564e+00
4.430988366571147807e+00 4.852183679208026845e+00
3.798712833002287237e+00 4.271004653703052156e+00
4.088732120902891509e+00 3.752112050690226130e+00
3.845493498628618667e+00 3.323135030935328693e+00
4.563598056978330320e+00 3.503916250921015774e+00
4.359284227588150706e+00 2.518373595309888913e+00
4.589298063397210470e+00 3.580317702183617001e+00
2.861459323848194458e+00 2.693287634564555333e+00
4.014983432552136300e+00 3.493673951587915383e+00
5.148792178127785668e+00 4.012190675256395167e+00
3.842387545314708053e+00 1.260546046065767367e+00
4.013946582146679098e+00 2.872356842733525539e+00
4.296554345942268149e+00 2.345153330485046705e+00
4.628359742574126301e+00 2.402122403058544187e+00
5.071356538414191206e+00 2.757809809841400561e+00
4.075382325448222431e+00 2.801442993749328370e+00
3.957426312642609911e+00 2.815304679442129032e+00
4.426452274248600105e+00 3.211274404162116625e+00
4.806069335209729232e+00 3.196779446157742566e+00
4.720044833613293633e+00 3.119965283605662165e+00
3.329785958053940398e+00 3.294354083358536744e+00
3.899530870421016537e+00 2.978288345625446087e+00
3.791095428773658682e+00 2.429024508764380474e+00
3.791477766310313413e+00 2.021949061521473467e+00
3.736550431241031589e+00 1.633724540318652219e+00
4.105413711935385734e+00 2.161151817652458007e+00
3.688777419103781874e+00 3.134531069108517531e+00
4.009841832102829073e+00 2.503729860046600919e+00
4.023979233193663241e+00 1.899319359911860072e+00
5.663827366899134574e+00 2.489283943497865081e+00
4.528389160547806824e+00 3.976966512172230406e+00
4.333808810726773153e+00 2.949938242261877619e+00
4.438332990839761294e+00 3.558207187973519758e+00
4.450432900826494453e+00 2.634518800005537287e+00
3.216097072651700195e+00 2.413843423552299861e+00
4.050938406003008474e+00 3.704811252141988920e+00
3.665463848395043467e+00 3.756701772031708408e+00
3.510672386155119007e+00 2.953288232394465584e+00
4.071809308949958073e+00 3.477310394387719938e+00
4.705041184729358505e+00 4.303236422693514918e+00
3.939050951354617247e+00 4.360691975669698017e+00
5.094899965863045388e+00 3.799212059727909541e+00
5.112940009714461276e+00 3.163893099639315309e+00
4.925454707293765111e+00 3.898114725522971558e+00
4.738337610535564792e+00 4.005235423992122179e+00
5.301771816656755121e+00 3.224502627474813643e+00
3.750931332198732981e+00 3.920682311834783995e+00
4.743014022560014809e+00 4.195406675013092723e+00
4.773919029889862387e+00 4.538388740458861648e+00
4.271493091199895176e+00 3.260391055792998038e+00
4.350043830069790118e+00 3.775887669368218624e+00
3.424959001352418486e+00 4.319940291033578461e+00
4.904143415007093054e+00 4.454922690019107456e+00
4.932467239761617606e+00 4.943720170667493363e+00
6.051612687231225252e+00 4.097821855232737676e+00
5.333053314040775206e+00 3.730301622275973727e+00
3.652185365104294590e+00 2.955442625929252110e+00
4.244834963605566891e+00 4.076267580378116762e+00
4.571609871856527008e+00 5.398164103039250428e+00
4.446813700364895539e+00 5.118879303843476336e+00
4.300198995399854951e+00 4.712036566383339675e+00
4.837611470992804641e+00 4.855315437453933569e+00
5.328798057320534021e+00 4.674166176734443567e+00
3.909184477433134575e+00 4.361819366853891822e+00
4.864988793431352043e+00 4.792391836953454387e+00
4.746106897148520076e+00 4.622587901185405634e+00
4.660205381802846603e+00 5.097986411102327864e+00
5.600378787720019069e+00 5.128472569752178245e+00
4.876540234965836440e+00 3.381270882675942779e+00
4.377027372576719699e+00 5.345411153313619934e+00
4.368557634865274153e+00 4.670515128477227051e+00
3.939255292158461152e+00 4.278144850055719317e+00
3.917217110138256686e+00 5.455102018925039431e+00
4.011495638526917595e+00 4.789076607200188462e+00
3.980719711990189147e+00 4.188607003319964939e+00
4.302683579772021538e+00 4.609217493514703889e+00
4.224232005358787845e+00 4.787347267653672134e+00
4.865338650065917925e+00 4.731195863085686959e+00
4.270282292591216056e+00 4.361707046406342769e+00
4.154888114193903803e+00 3.848818880477196558e+00
4.310704974920097854e+00 4.285875723242390301e+00
3.832736237451352945e+00 4.132444431368467619e+00
3.697290031525033438e+00 4.455670497434819133e+00
4.473681010027739546e+00 3.689697739243268160e+00
4.229898464450648099e+00 3.538061551041076669e+00
3.685225150369553226e+00 4.651080780981025953e+00
3.389598145048539291e+00 3.747019743703698502e+00
3.404049666752900549e+00 3.747572937336958621e+00
4.434120248397633191e+00 4.745737876883639572e+00
4.159907774627035870e+00 4.280743663501626273e+00
4.165063479915173339e+00 4.386296212680600881e+00
4.391595009767153002e+00 4.165732903518913233e+00
4.402106009956873400e+00 3.751838218165727934e+00
3.087284056914844754e+00 4.373976110612965762e+00
5.120471528151471219e+00 4.853766227157497504e+00
4.677606762278361252e+00 4.652421025055070380e+00
5.537216863536892575e+00 4.722998464393608486e+00
4.485903454685862712e+00 4.085538060724453580e+00
4.053799211377127065e+00 4.598598751248616168e+00
4.313567266881611850e+00 4.619581064899364264e+00
4.256914029652522302e+00 4.727365042706839660e+00
4.041744393118459122e+00 4.788152796241513798e+00
4.524230362432251518e+00 4.881414647536599816e+00
3.614844128957382274e+00 4.629678484013125761e+00
4.284130362913447954e+00 3.556312830980069783e+00
4.910232801919860890e+00 4.030229417942348569e+00
4.164221731315199904e+00 4.117456189415855228e+00
4.256228501342009807e+00 3.858133522146615313e+00
4.586781190228615301e+00 5.204777204120832224e+00
3.916481442575720617e+00 4.704515340432013026e+00
4.951470572268287462e+00 5.322612525001874317e+00
3.915899665808043828e+00 2.551950965646956782e+00
3.301829415607401508e+00 4.683587862013760983e+00
5.099212248479025433e+00 4.212964818052251204e+00
4.810714692812574356e+00 5.062173783719087439e+00
4.944126813518353813e+00 4.301480746611559880e+00
5.223888402856310620e+00 4.560182499241860477e+00
4.703031766769020905e+00 5.151964480476328490e+00
4.758851157741064597e+00 4.190435337780449743e+00
5.230049243809277826e+00 4.983691052953330924e+00
4.452523559443015699e+00 4.610868478663998182e+00
5.953604647983675058e+00 4.817839167997021832e+00
4.156967879499641860e+00 4.875622446381778552e+00
5.060180239004671066e+00 5.073132135044778224e+00
4.522618467783718010e+00 4.773756581764574847e+00
4.539624420921951398e+00 4.663513110452322863e+00
4.500116279442318401e+00 4.328013662334026179e+00
4.768990218561691918e+00 4.406971870935493030e+00
5.016726305716470158e+00 6.099962806052102060e+00
5.506904798908342613e+00 6.261221103404296606e+00
6.016127453319557006e+00 5.782297505778199564e+00
4.149165719951346532e+00 4.479581017866466119e+00
4.268975062895922434e+00 4.731491970696346527e+00
4.527458372585393853e+00 4.786313606470256055e+00
4.037406013960072926e+00 3.788067870410028792e+00
4.607195604268366829e+00 2.906829265257578676e+00
4.076466862333892216e+00 3.600592392799984331e+00
4.588591936004608129e+00 3.083768275202394271e+00
4.346505973965995473e+00 2.751877431853062106e+00
4.184904192649836041e+00 5.369425268429925069e+00
4.663186073396984099e+00 4.195634782770631510e+00
3.778586308956326079e+00 5.024478461166522969e+00
4.521499764023327650e+00 4.552005727112534039e+00
4.045834320242693849e+00 3.939487363049489321e+00
4.637233470615623077e+00 4.524472398539056250e+00
4.194691316948730098e+00 3.795392348265409943e+00
4.672293420964216182e+00 5.168474871687256389e+00
4.102313859160362952e+00 3.655322331123052937e+00
4.747893674423506738e+00 3.895629468404116391e+00
4.170544529452287819e+00 4.632729043006730052e+00
5.398118999169880361e+00 4.310861643636004104e+00
4.715149726229528326e+00 5.082199339668516558e+00
4.536397239234576162e+00 3.818945514302347632e+00
4.498673119229362527e+00 4.721751913104990095e+00
4.179583154228579289e+00 3.015375963515290358e+00
4.065911290661601285e+00 4.174769683028300982e+00
4.166542198056881752e+00 4.230342186743588861e+00
4.850952010888202715e+00 3.620543374864595876e+00
4.254951177047684219e+00 3.610259946301199729e+00
4.041788112752857209e+00 3.713598144901392839e+00
4.755039711556324988e+00 5.429797634415327146e+00
4.739164770103970525e+00 3.939477389216749614e+00
4.872998219703227107e+00 4.693324684309599704e+00
4.508118812969740929e+00 4.206376879168796989e+00
4.693522174360068355e+00 4.988243852499056885e+00
5.434534420667376686e+00 4.423071373688747698e+00
4.693651421528674206e+00 5.105570264133562297e+00
3.847306239059632649e+00 5.282424774515783739e+00
3.872425405591616965e+00 4.786983153025172300e+00
4.497558185308651701e+00 5.198711496700554768e+00
3.521610394298272162e+00 4.596784240182700820e+00
4.248395583045467383e+00 4.156796825179380761e+00
4.796324708740904441e+00 4.546237761444810843e+00
3.972590603648223251e+00 4.406788860328130220e+00
3.659540512646927368e+00 3.466415343610964150e+00
4.015464738162703995e+00 3.226929199994351904e+00
4.859154813518857807e+00 3.483981692722443846e+00
4.306164143780824460e+00 2.956587809368797171e+00
4.697560240804811826e+00 4.549773023175188946e+00
5.075397623311727280e+00 3.875006459735266695e+00
5.006727297690932055e+00 5.190535887238285184e+00
4.975732724368597815e+00 5.136890850702869216e+00
5.063798656120496844e+00 4.351616139133568595e+00
5.292592880612277284e+00 4.622196846545629789e+00
4.557156974377400971e+00 5.524202903596104441e+00
4.027171845453179522e+00 4.596832047069540295e+00
4.799866375350145375e+00 4.054472620629653079e+00
4.665895026866692774e+00 4.789214604824979737e+00
4.978906563714809330e+00 4.722018035279880621e+00
5.407865274328141680e+00 5.383940667507784994e+00
4.425745960764041698e+00 4.547179450442810911e+00
5.396807596283591302e+00 4.940879798507613607e+00
4.556743333122568629e+00 5.359125774491066529e+00
5.529037866487042763e+00 5.155070012257675138e+00
6.206067893424728865e+00 6.049401918469776263e+00
4.458631011158896484e+00 6.445197070369239611e+00
3.449222647006540132e+00 4.953944918701649769e+00
5.561483092887814728e+00 5.888235185737188182e+00
5.044124355898967238e+00 4.072163655867623078e+00
5.404077221579802526e+00 5.208349274097411552e+00
4.643446531899236618e+00 3.895866522412620103e+00
4.971381461522113909e+00 3.996822003771733023e+00
5.385712826572193634e+00 5.440087138090420993e+00
3.608159556323850659e+00 5.307973375132254645e+00
5.948268563634327322e+00 5.844949276511745673e+00
4.803058139446208408e+00 5.577617084368354128e+00
5.108492191961135909e+00 6.073756357573006248e+00
4.065936387228765270e+00 5.892897219157935851e+00
5.602552354241321808e+00 5.234100335968529194e+00
5.189670276295133888e+00 6.257121208697015824e+00
5.049536650357902445e+00 6.126283631268022667e+00
4.592352304098188398e+00 5.885782062206709853e+00
5.538075140183240208e+00 5.915464153407610226e+00
5.107221747819673752e+00 5.857575732701647553e+00
5.086521417524258126e+00 5.324119858410933048e+00
5.623885247765721296e+00 5.867013744866543590e+00
5.294087251505847469e+00 5.138390432993669599e+00
5.861757996612713129e+00 4.793517466530629711e+00
5.709499683535021575e+00 4.911347794959300295e+00
5.802489540195805873e+00 5.123990969697047149e+00
6.117553176116526714e+00 6.077995999903060387e+00
5.703831592615960844e+00 4.956674921921697674e+00
5.872901034736091930e+00 4.785436331262078014e+00
4.962697927992332225e+00 5.459133158279865228e+00
5.978688397752832451e+00 5.673398775830724716e+00
5.756277968798352518e+00 5.192132362262750434e+00
6.101524697025751287e+00 5.528065816906420515e+00
4.780617468920918434e+00 4.174814514873505189e+00
5.334824551815380289e+00 5.408382792501987169e+00
5.358385511677935753e+00 5.843980645718948708e+00
5.346094120792465709e+00 3.810242528065617584e+00
6.365067315903443657e+00 4.334950121602858530e+00
5.686580053582575900e+00 5.080598520624270975e+00
6.223294249475680218e+00 5.033338354507796986e+00
5.379383009898163870e+00 6.023819961298401360e+00
5.598741284955814912e+00 6.259317292876197314e+00
4.967217112902138965e+00 4.438031130916465727e+00
5.328679364223367187e+00 4.666325161707254310e+00
3.882226239782561539e+00 2.577235392896796373e+00
3.539633713092053213e+00 3.201505769177706906e+00
2.442711519011797616e+00 2.435862026050604534e+00
3.170079150183322980e+00 2.615219246177555856e+00
3.503029927214864614e+00 1.594517734978509571e+00
2.944749125716260796e+00 3.586320358429154531e+00
3.951147427142651658e+00 2.105841262497655464e+00
3.936772802225516621e+00 3.335842442328945445e+00
3.668091635499494352e+00 2.915640467810946213e+00
3.839030284250716463e+00 2.716032498539975748e+00
3.300362794035404335e+00 3.024186925797176961e+00
3.785457273782700582e+00 3.160093285799063345e+00
4.055236594096260916e+00 3.371770571965303276e+00
3.696218342096698972e+00 2.759338208284146443e+00
4.169619530863554857e+00 3.758723426639256182e+00
3.895895937401803621e+00 3.745430413356943156e+00
4.000853196681829260e+00 4.325883994632620855e+00
3.799936190173403450e+00 3.920975983825389477e+00
4.529143119136849194e+00 3.016925520187439425e+00
3.134835627083710996e+00 3.642680882481379889e+00
3.755719035563168440e+00 3.596329718114532614e+00
4.193903985320920569e+00 4.854618028311173283e+00
3.110770494991781376e+00 3.418345613785655601e+00
3.472427236662326777e+00 3.200057889678412426e+00
3.739592506208230027e+00 4.318299244785734459e+00
3.717518559476048701e+00 3.553737095885630026e+00
4.163018421307802974e+00 3.606893206358937842e+00
3.563355690326330816e+00 3.934710335422340499e+00
4.483479354026684405e+00 4.058395270385917186e+00
4.238323573318490745e+00 4.253192701252443086e+00
4.758297294502429331e+00 3.952052264225735634e+00
4.300131231387346098e+00 4.227732721834717822e+00
4.568731117079285475e+00 4.377068006723604299e+00
3.787301140964582924e+00 2.952054901608905269e+00
4.096696513006405027e+00 3.885847178762068754e+00
4.310492875164869453e+00 4.735158183482342409e+00
4.270909535726033823e+00 3.834853958771729854e+00
4.271025258835729588e+00 4.197877619768703994e+00
3.966733231707011420e+00 2.962334949321586031e+00
4.912467589586568373e+00 3.960893526140361942e+00
4.226459974841880296e+00 4.241070268218552819e+00
4.388741675702091172e+00 4.066318907817620953e+00
4.800652070630358814e+00 4.138220163898782999e+00
5.329878821690920532e+00 4.158349658797715342e+00
4.602743243091500069e+00 4.272585275267582361e+00
4.620531551556002370e+00 4.089870619790504591e+00
4.992661635187182867e+00 4.364850497537285712e+00
5.086774391751459845e+00 4.790295869785364147e+00
4.073679127271054412e+00 4.653131123730694263e+00
4.852713949084536793e+00 3.872998275119486244e+00
3.901124841365794182e+00 4.491084686824410532e+00
4.911964909719314321e+00 4.611472320639930622e+00
4.751223491075840855e+00 4.951595122134072824e+00
4.257047608884213297e+00 5.169900926044600276e+00
4.742373594344946319e+00 4.164999824911043369e+00
3.713680955877305401e+00 3.850013877427417519e+00
4.510012252098928087e+00 3.742072793198571112e+00
4.551293711633327632e+00 3.287173178537853957e+00
4.329237752665367367e+00 3.600800106146346824e+00
3.924914658066258610e+00 4.662948101623035413e+00
4.194640603689971492e+00 4.492795607149126624e+00
3.102466098953955864e+00 4.323283873658629872e+00
4.354054728381666628e+00 4.223964258011729811e+00
4.765422378817543603e+00 4.535767179630287416e+00
5.133335648529562256e+00 4.051297573140315578e+00
4.365814007746765313e+00 3.394674559464076591e+00
5.186913254833902975e+00 3.963289653479253438e+00
4.732018239361211798e+00 3.951843112232531485e+00
4.604887053055715995e+00 4.153533202239529487e+00
4.402392831739032175e+00 3.518957989956881249e+00
4.817152218771159511e+00 3.873433816652719131e+00
3.987973842245047251e+00 4.049245887999436633e+00
4.790195331903456477e+00 3.254455388353718615e+00
4.351796290115421684e+00 3.708568995598859885e+00
4.892959881539535871e+00 5.010496486544083083e+00
4.140908607059134994e+00 4.608705171775705267e+00
3.997178724792819438e+00 4.525586515426068601e+00
3.921275814421016026e+00 4.187515110144492070e+00
4.221871241532669572e+00 3.246633417792496701e+00
3.129623330112122126e+00 5.218159132046887194e+00
3.552610960745754554e+00 4.437405974623566784e+00
3.866604329788854599e+00 3.816049786395729448e+00
4.041800554245345012e+00 4.329711922713952887e+00
4.685309299983977382e+00 4.913388708174922570e+00
4.071749348755910880e+00 4.239692047008044362e+00
3.086689193384350549e+00 4.480784972635620811e+00
3.368022222793477738e+00 4.594284176353472304e+00
3.714276995890616995e+00 3.803121624490056529e+00
3.922065401129995799e+00 3.304791913074016207e+00
2.561910448152578734e+00 4.058343749138548340e+00
3.665836203383145531e+00 5.006019844890198911e+00
3.904809818513206743e+00 5.005710737340468341e+00
2.957182714677338176e+00 4.945395984588355276e+00
3.047464530980176001e+00 3.604442242292238419e+00
3.859213960636790119e+00 4.289426978211356101e+00
4.528542517522036626e+00 5.147546031413360978e+00
3.544258390658948876e+00 4.571954877035067533e+00
4.577212823699047917e+00 4.067307949046105264e+00
3.508460334353776133e+00 4.819806381420473684e+00
3.335143399465101854e+00 4.373493708815057168e+00
4.234335259987256350e+00 4.910117373087077297e+00
3.173593257004529544e+00 2.865750202495743082e+00
4.211207280115236706e+00 3.939433373243104164e+00
3.636562045309137403e+00 5.105629737337993745e+00
2.934478923399397310e+00 4.526046772590641254e+00
3.653459831494162646e+00 4.052286370698060303e+00
4.325590906702698746e+00 4.262206800383630423e+00
4.232073008031925099e+00 4.635603895591872359e+00
3.019232644866789883e+00 3.115512746759137919e+00
3.091523368814097061e+00 2.639046172674000434e+00
4.268954489925835816e+00 3.624433550634222012e+00
3.171099704187809287e+00 3.581875480538486478e+00
2.105785482757802640e+00 3.662291470863752174e+00
2.515391169222787937e+00 4.076098324831180619e+00
3.687517531084488986e+00 4.044581210623971579e+00
2.658507548989735181e+00 2.701450811763410176e+00
2.520477541677331068e+00 3.412504541936234315e+00
3.268419064154176823e+00 3.857540385291703178e+00
3.968697428739439204e+00 4.089964446470210291e+00
3.366998226212782441e+00 3.629621971842589723e+00
3.345539663781138984e+00 4.399337098223250031e+00
2.506240198448931089e+00 4.084725022503528535e+00
3.108563170620683991e+00 3.697729483413712437e+00
3.925815489601559349e+00 4.836700028313655864e+00
3.645768253950138593e+00 3.921936689789264907e+00
3.500394618835053429e+00 4.474540375285480209e+00
3.854950980977299491e+00 4.348025250788805529e+00
3.589952051611602357e+00 4.224916230173800358e+00
3.776507692423803686e+00 4.009026270065930042e+00
4.137452863298139327e+00 4.280753807100176722e+00
3.333591752574207145e+00 4.446277228724317077e+00
3.237973042238579957e+00 4.379881051639540779e+00
3.845851456434342452e+00 4.229679397204174407e+00
4.022948307762638009e+00 4.331903815147757797e+00
3.677591963805775244e+00 2.889305092551654575e+00
3.830352873623399823e+00 3.916506652731968963e+00
4.424229896076504076e+00 4.052945369245393614e+00
3.481661217624057336e+00 4.194242756546243456e+00
2.720107969298310557e+00 4.338397603889207588e+00
2.838514632189360842e+00 4.695598109742017634e+00
3.959078136642157908e+00 4.936670152072564655e+00
3.065363287283237259e+00 4.102895490559273384e+00
3.272023237409600771e+00 4.714884710437760695e+00
2.385996619800548224e+00 4.766113763490071875e+00
1.743763982871721296e+00 4.015246467309601996e+00
2.680862067971567786e+00 3.922676949830306015e+00
3.105938142711202943e+00 3.719514340184410628e+00
2.272600863228969370e+00 2.643952191436313992e+00
3.709348175582113161e+00 4.476612130297707992e+00
3.692617230923687544e+00 2.668008608501475365e+00
2.890917206477388479e+00 4.048255213513215267e+00
4.098504990240956936e+00 4.172871589338001286e+00
4.337183356892476027e+00 2.891034898459130087e+00
3.746620921009562899e+00 2.811330056908879715e+00
3.421892451335631691e+00 2.776061537777433585e+00
3.454279851308143190e+00 3.605802535465044922e+00
2.784515655190432426e+00 3.228903397471833081e+00
3.633451542964068359e+00 3.188732896248918980e+00
3.015765043248611832e+00 2.595715962277002742e+00
3.658769344325781603e+00 3.455115230651159663e+00
2.889556081964790302e+00 4.248333625584797879e+00
3.039419524421342444e+00 3.560693510837662501e+00
4.528864487485591006e+00 4.493870870784498095e+00
2.592343506303786071e+00 2.060323695524686638e+00
3.007423595301688124e+00 4.201957752774197807e+00
4.155101356352190578e+00 3.440196615745810149e+00
4.058913345181617949e+00 3.620056697336209162e+00
4.144797918013740201e+00 3.041191709391037001e+00
4.995286019270239741e+00 4.312960285523320891e+00
4.817279020104049181e+00 3.743396869147264994e+00
4.324481730999619522e+00 3.553033063716927842e+00
4.610990561970143453e+00 3.966701599748453155e+00
4.160428671730375783e+00 4.298856067456000574e+00
4.576529916020178668e+00 4.481983578104163257e+00
3.590325509319223229e+00 4.517756023214833050e+00
4.674477776503461079e+00 5.262967513624245086e+00
4.850621564311268230e+00 5.009227851734627812e+00
4.976274782734252611e+00 5.075248861755216723e+00
4.241161248801156525e+00 5.346689047601434375e+00
4.485427382854515699e+00 5.640936119494362799e+00
4.622513201572772346e+00 6.193115455534493385e+00
5.048907826887003125e+00 5.660337757525489621e+00
4.680607708717113624e+00 4.804922589540310263e+00
4.282405419044811978e+00 4.758885917610175653e+00
3.849159561800716389e+00 4.562990935443010265e+00
5.120335600643578289e+00 4.751817995526027794e+00
4.346666499674816997e+00 4.589555290046536840e+00
3.997035397240372046e+00 5.463097458472831569e+00
3.513073591872671209e+00 5.316578951812441112e+00
4.399960987386456246e+00 5.178778414680414777e+00
3.910344334793918630e+00 5.028784030761101143e+00
4.211622590187200643e+00 4.918164824989901263e+00
3.970281649743575336e+00 5.116875488891896140e+00
4.211793366657705207e+00 4.910749744354042434e+00
3.956750271896921411e+00 5.741181458086066058e+00
3.927559769666665979e+00 5.104930445271560480e+00
3.749643029464499122e+00 5.902964950877564121e+00
2.894045105973498622e+00 4.736734257774175560e+00
4.017085265579289022e+00 5.018304108956555432e+00
4.269068428464499299e+00 4.462391629814200122e+00
4.829753610011606746e+00 5.124725578536732939e+00
4.615769631731727607e+00 5.236084679264299879e+00
3.794415611608601857e+00 3.550131307366644506e+00
4.439153546853208177e+00 5.044259340884998721e+00
4.583584006484130668e+00 5.282420605400241165e+00
3.756473071454374590e+00 3.336380540832643682e+00
4.214398104649024646e+00 3.641254331739340877e+00
3.113163188777213541e+00 3.505146798862903701e+00
4.539305484705914218e+00 5.436142490621395318e+00
3.447056311172620902e+00 4.706768428643528956e+00
3.361897447801657002e+00 2.996259765190432134e+00
3.472031765721860452e+00 2.659219054591978715e+00
3.845894760853933558e+00 3.254374197310121897e+00
3.871214024939490628e+00 5.439757040644494168e+00
3.865574984868578756e+00 4.547926369554035730e+00
4.081581838555620401e+00 4.155957521252547693e+00
3.584304412522161698e+00 2.764083429209366560e+00
3.409023525801242016e+00 4.011818195878928961e+00
3.132378542192537640e+00 3.023889100745719372e+00
3.589844815204159989e+00 2.751588601101923270e+00
3.386566701513210376e+00 2.591827697522651519e+00
3.230768153611279558e+00 2.652010635608722744e+00
2.903428698154252530e+00 2.610598594689709451e+00
4.768042743437638897e+00 2.910966879126529960e+00
3.868405447664702734e+00 2.193455235144316173e+00
4.208063541851708500e+00 1.306317994007895278e+00
3.885637162269607536e+00 1.860995655616930478e+00
4.373218188571763143e+00 1.805736925640352819e+00
4.087480664888988535e+00 2.505365311646740700e+00
3.354762802865127291e+00 2.138153797969935876e+00
3.464835528777808982e+00 1.927622740633698095e+00
3.556281785918631755e+00 3.104120937026475957e+00
3.802575807235370142e+00 2.803845824396855591e+00
3.812270648146617091e+00 1.735479799318032867e+00
3.575839917637352539e+00 1.926864491557545911e+00
3.799713405978876857e+00 2.922430799929725542e-01
3.611312107823299034e+00 1.226183005156299632e+00
4.378644162155678643e+00 1.828650615575132532e+00
3.556604333312174404e+00 2.224346499681740141e+00
4.347845774582469680e+00 2.283173478618136798e+00
3.821882677620580093e+00 2.233649282731239527e+00
3.961825794782936061e+00 2.955322403089017946e+00
3.572813467267940801e+00 3.084595267831193421e+00
3.402895137272539561e+00 3.094999252409659896e+00
3.625700585501201889e+00 2.288199268039695866e+00
3.652371116044716093e+00 2.821125249181537065e+00
2.684223808208671791e+00 3.037075952236260257e+00
3.228748808239942036e+00 2.361320559049456591e+00
3.546415761595677729e+00 2.243469610268079784e+00
3.435183158805780845e+00 3.828273295317321967e+00
4.375606788091837451e+00 2.300857083628501165e+00
5.037707887455637135e+00 3.451789815860274668e+00
4.062147971889586096e+00 3.015709024947363481e+00
3.772510756358845807e+00 2.245420801284906176e+00
3.839479619702141910e+00 3.282757202989423195e+00
4.016106011898856742e+00 3.414473189641818784e+00
4.130714622655316859e+00 4.140881189036081267e+00
4.557084782672054857e+00 4.927551112260188049e+00
4.689427440389313695e+00 3.972631140954112627e+00
4.866618741548534466e+00 4.943204714343636397e+00
4.632979176421188505e+00 4.698437846977344456e+00
4.745304305789217914e+00 4.089235950486862947e+00
4.932289516549022146e+00 4.262171069184503835e+00
4.569742422847065555e+00 4.374001135101103444e+00
4.965367690360968922e+00 3.905996043782543392e+00
4.630717468823126737e+00 4.709410189687868176e+00
4.565857953387889800e+00 3.223790505553566721e+00
3.953404959266712648e+00 4.265706304583885888e+00
5.388526918023496926e+00 4.875379934901062029e+00
4.631989919188983507e+00 4.197123839281974078e+00
3.541520426453481196e+00 4.009292859617104909e+00
5.020446990731310954e+00 4.411660288569445143e+00
4.770221831754646757e+00 3.504506998658297068e+00
5.051871332411208115e+00 2.976745252807663888e+00
4.403149785662055393e+00 4.232962695236559547e+00
4.490285559216589562e+00 3.823487166064833964e+00
3.742803100704183983e+00 4.430984638184150448e+00
3.977622872077311023e+00 4.488020423894056421e+00
4.479592838750813044e+00 4.198929363107072987e+00
5.103500668487185976e+00 3.943963905634983114e+00
3.407130950275901959e+00 3.665905537546823023e+00
3.589999959811231101e+00 3.498278866175448698e+00
2.872471755098358503e+00 4.402009033112238789e+00
3.053628957227150664e+00 3.681380939354941706e+00
3.465336311308095496e+00 3.608947734001490382e+00
4.368294015060272706e+00 4.766698672477873266e+00
4.390456813489762133e+00 4.240633031087190474e+00
3.857993299937248377e+00 3.769919243121328201e+00
3.716900387198871503e+00 3.431404875918274033e+00
4.296128478980964616e+00 3.665470537763998227e+00
3.595815657165341683e+00 4.667797371263822548e+00
4.771676409110350292e+00 3.424424939660475786e+00
4.351334116107370420e+00 3.855782802984194291e+00
3.660841848161580092e+00 4.315873190590871822e+00
3.312905150684250621e+00 3.811244594602509750e+00
3.792300618680199520e+00 4.378831678768850821e+00
3.693936047168236758e+00 3.405496379169529408e+00
3.472002404049254309e+00 3.431331929497440925e+00
2.963880200032047885e+00 4.108087777910521154e+00
4.483741059456368028e+00 4.777599946426219546e+00
4.283312950209489323e+00 3.414381591698658625e+00
3.612461771446557002e+00 3.726470748772301445e+00
3.692865772330957697e+00 3.788968612810049041e+00
3.573683445024067318e+00 4.494118969659139040e+00
3.230975666492963860e+00 3.974870905694466661e+00
4.626497881679874524e+00 3.021715758958855247e+00
2.949129201361181174e+00 3.820388790117814182e+00
3.187627205100482808e+00 3.800286409155485767e+00
3.046858890449235968e+00 3.173230416765513429e+00
2.720833095118738054e+00 4.734348878652190784e+00
2.861780831550734927e+00 4.413166882299174532e+00
3.887746756938789794e+00 3.840210373720410075e+00
3.796561291038752728e+00 3.785746431864683181e+00
4.302815183776255381e+00 4.466704810809108750e+00
3.688858968089006485e+00 3.424567311661944835e+00
3.582326143403227192e+00 3.513931418192074663e+00
4.514815151527441728e+00 3.728819150161993168e+00
4.455580607083285294e+00 4.932917955783014285e+00
4.634582964617064427e+00 5.142983761282908794e+00
4.834798665328925438e+00 4.999056841258711081e+00
3.847496032747681483e+00 4.657139556082567466e+00
4.147032330375568954e+00 4.321850690802891748e+00
3.869184617264059156e+00 4.445033793870448946e+00
3.399374617665544385e+00 4.552230439413731844e+00
4.655524489315411074e+00 4.568100007073883084e+00
3.905125355093163275e+00 3.907698029819431706e+00
3.880324981703560550e+00 3.939887825504954755e+00
3.623922200034267682e+00 3.958787549698246977e+00
4.049029237023887617e+00 3.373303759427956017e+00
3.877965864055468614e+00 5.072617238426659902e+00
4.631335693258327169e+00 4.114365709178567698e+00
3.845878789862963387e+00 3.837999613005211863e+00
2.540181085199314737e+00 4.078153124869400514e+00
3.352679421273748517e+00 4.386466883239029002e+00
4.786753605534070921e+00 4.165201853799366027e+00
4.127103132340004699e+00 4.990458007023848452e+00
3.962131213745390568e+00 3.986282265279827985e+00
3.444521163952527942e+00 4.918182505070306298e+00
4.588201500583139136e+00 5.027242296202450333e+00
3.898751890550502086e+00 4.347132453081922421e+00
4.112739289405842769e+00 4.313736688808283759e+00
4.720619259830641568e+00 4.428701948538368960e+00
4.164478846753086216e+00 4.707067134753989635e+00
4.044461677960065948e+00 4.512553939354082111e+00
3.770692435155386768e+00 4.834568591687796513e+00
3.395257139029193461e+00 4.224985618438070745e+00
4.175179657512504861e+00 5.712516712181993306e+00
3.553928427758077824e+00 5.020417189839258221e+00
2.742583549963343970e+00 3.668481140775617710e+00
3.832212575226888518e+00 4.845282824591815363e+00
3.595609020287494850e+00 3.838655086369603175e+00
2.725915885287727214e+00 2.056145145068267954e+00
4.337284246171446256e+00 3.774149317103508761e+00
3.733510965720905794e+00 3.307790459821996265e+00
3.205409718780945383e+00 5.042546933016068600e+00
3.818943019054658272e+00 3.637657532110647907e+00
3.877352618049028532e+00 4.344453973747959274e+00
3.526829195689427543e+00 4.434730810258505684e+00
3.633420221205883927e+00 4.790054115726070094e+00
3.732144237023360400e+00 3.661137928411241305e+00
4.035701644779433828e+00 4.897290687764734862e+00
4.501917054303099519e+00 5.165342558861716782e+00
3.353002752019382804e+00 5.558044893825164756e+00
3.574731813492159294e+00 5.516852332618073618e+00
3.231931712312969829e+00 4.320628888233489562e+00
3.743431324810624794e+00 3.789293838152054228e+00
3.010139503587750287e+00 4.530914154837788033e+00
3.658239942349243989e+00 3.256795852392304624e+00
4.406153458779868970e+00 3.573985485601104184e+00
3.289444884317409112e+00 3.409209003166894902e+00
4.435356228606100792e+00 5.133769003173417111e+00
4.159785084618206952e+00 5.672524442387747889e+00
4.476189337084384157e+00 5.081990563593654642e+00
3.990793342604511906e+00 5.312676259268243051e+00
4.387534821511860805e+00 5.528876305090295595e+00
3.974770393684360581e+00 5.384579546397928240e+00
3.333945639384607418e+00 5.713908347237945939e+00
3.753287887982688531e+00 5.559110093693772292e+00
3.992882164211313700e+00 4.761437856750827535e+00
3.112691335278400473e+00 4.101351224058832123e+00
3.722022537705381051e+00 5.004760229947248007e+00
4.051585458471041790e+00 5.878773469060416978e+00
3.935562209480057305e+00 5.074417367002259205e+00
4.459874045989272950e+00 5.629845354773378219e+00
4.245154277492899197e+00 5.423937499669182039e+00
3.657732430846184268e+00 6.165621434133385925e+00
4.200766304532804085e+00 6.289113432494268352e+00
5.025921248698146826e+00 5.064133883456736207e+00
4.726104747377705806e+00 5.781203799493125572e+00
4.407199949026464836e+00 5.471508139053400832e+00
4.426949194380520147e+00 5.775292027303607689e+00
4.486162943772731282e+00 4.803232200714529831e+00
4.394702499382825422e+00 5.202940816366293575e+00
4.171460116787535810e+00 4.959962365294776632e+00
4.918449253562465984e+00 4.957436002996302271e+00
4.305308684880762016e+00 5.288736201119425218e+00
3.797020298113884973e+00 5.728441802020395990e+00
3.539159256746421178e+00 4.649707555645069768e+00
4.725762842120499130e+00 4.928139714442863806e+00
3.653781465028218545e+00 4.841917281841056742e+00
4.879593839806826594e+00 4.520336490481378533e+00
3.257708608196649536e+00 4.184096180925223507e+00
4.222742511422994838e+00 3.698504182672034624e+00
4.105689286811781358e+00 4.927403206564145322e+00
4.936791611682922465e+00 3.642889910659958375e+00
4.879536682982012152e+00 3.552889848011242968e+00
4.226936674900375834e+00 3.114538841868015329e+00
4.634801158598191861e+00 3.963216254660816062e+00
4.418995417277474580e+00 3.408789811301266681e+00
4.416428578402900484e+00 3.408261087880776419e+00
5.352524670241632698e+00 3.625662683556315269e+00
5.495273347105641193e+00 4.210262504142248119e+00
4.490884949265870674e+00 4.436576318007930730e+00
4.922306276086239052e+00 4.380261366616815977e+00
4.702050391567399679e+00 4.011185623448469073e+00
3.801207031662908520e+00 2.870223356524655323e+00
5.126353778052058274e+00 5.307666806734824938e+00
4.751642290264697976e+00 4.934709397496406247e+00
5.605155152203055380e+00 4.858939955370376929e+00
5.432711466893411334e+00 4.853342372337233535e+00
6.043371579982981245e+00 5.124807686673393370e+00
5.911624906867204210e+00 5.752684726431601447e+00
5.730006591173763653e+00 4.468681600563905398e+00
4.967330311173028257e+00 4.448802234918876053e+00
4.811351207038456756e+00 5.339217295328642976e+00
4.995889092399070641e+00 5.151053257023983534e+00
4.808601167218558459e+00 4.898133801547415622e+00
4.037576503561471242e+00 4.337322519826620315e+00
4.788111288834278056e+00 4.765431479705016571e+00
4.732040749336269947e+00 4.856271245186484897e+00
4.716694531033947868e+00 4.871994968207075338e+00
5.253161008450614844e+00 4.151141112139192124e+00
5.893706211141449103e+00 4.720720821979137227e+00
4.989273278985279170e+00 4.682310429316242306e+00
5.230532380286516236e+00 4.853263926093579705e+00
5.189799387424818278e+00 5.004949565413949308e+00
4.642195890002088987e+00 4.863964485871889565e+00
5.006396662665054009e+00 4.191596837366908801e+00
5.492227705439646002e+00 4.714178206960809803e+00
4.755584080320176099e+00 4.076463766185723259e+00
5.710518723717125766e+00 4.806525564425227159e+00
5.300437132669820528e+00 4.925507071787809998e+00
4.976743627661786462e+00 5.572085801390056048e+00
5.695781509158299727e+00 4.857836312667143552e+00
4.954129328573942281e+00 4.983941485830101215e+00
5.279250468303942512e+00 4.704281985174823433e+00
5.239543192048123466e+00 3.662780093328232844e+00
5.468279870780765606e+00 3.684319368794812810e+00
4.802580282500240827e+00 4.003030318662005982e+00
5.289599612997064604e+00 4.698054630189411718e+00
5.228780750838886604e+00 4.716331749878025725e+00
4.818543268292819093e+00 4.136129349924593690e+00
5.641350949648247237e+00 4.156824857181335986e+00
4.709669445032230506e+00 3.630490486281342299e+00
5.842793250932145632e+00 3.073649126713206226e+00
5.362120446447955047e+00 3.945227652296928511e+00
5.518881850104976117e+00 4.409941739930155258e+00
4.547634252969466218e+00 4.314510680883429039e+00
4.853416028192865106e+00 4.978273659989426392e+00
4.770547777037312365e+00 4.683590398618821204e+00
5.217697476208048357e+00 4.598176977546659217e+00
4.972446777182474520e+00 4.531730188874623977e+00
4.319267015107814522e+00 4.249325862896794703e+00
4.472579626897583260e+00 5.288852981010117027e+00
5.989038457353723643e+00 4.896971215365454100e+00
5.195647334469486012e+00 4.149863484238554889e+00
4.925538234268124427e+00 3.492427067362984694e+00
4.966084536715996478e+00 3.828968199446228127e+00
5.291665018269237741e+00 2.894307981207394853e+00
4.698998376442894198e+00 3.662609637104925486e+00
4.722335908587112385e+00 3.278962618782432337e+00
5.862248113316731235e+00 3.866282687863463075e+00
4.159040129249294893e+00 2.555687832177783392e+00
5.014436618649055433e+00 3.777331671255514944e+00
4.885801269541448555e+00 3.435613051284316377e+00
4.079319346696539839e+00 3.253232186840734563e+00
4.308009774229654809e+00 2.886354921893765635e+00
5.390546569163589652e+00 3.959665531734403388e+00
4.288306549028442660e+00 3.689078408471425874e+00
4.345287394723099439e+00 3.407421275091115476e+00
4.095740461913870867e+00 4.595223996138206424e+00
3.902301945928446258e+00 4.406748276978469825e+00
5.259519218839577626e+00 3.634261703501977969e+00
5.291227922348113566e+00 4.305512360520619808e+00
5.504652409350923037e+00 4.639156594238855291e+00
5.335827290275506840e+00 4.863828961707660881e+00
5.805950539162616053e+00 4.578246225118215662e+00
5.263166189696844910e+00 3.626833754967925483e+00
5.431515694867670163e+00 4.458112403863761841e+00
5.650625767629161800e+00 4.056221041698281127e+00
5.926272628348225879e+00 3.431562581606038886e+00
5.165313083803118488e+00 4.108067570379523303e+00
5.222585861310343525e+00 5.204262886117944298e+00
4.685965538246927409e+00 4.617597154704720097e+00
4.704391580755195257e+00 4.598051922524338586e+00
4.788490541247655941e+00 5.196666986391252685e+00
5.430010423594211488e+00 4.237020010991288110e+00
4.372111164088081203e+00 4.667748779048515928e+00
3.581773610431639554e+00 4.334898006696103145e+00
4.094105713720108675e+00 4.114814762951398031e+00
3.813126082277134010e+00 3.752656312630292312e+00
4.429128525265347172e+00 3.567221491992172311e+00
4.413303172588517675e+00 3.515284780669204245e+00
3.861903115326937641e+00 3.795168164962197999e+00
3.922829691665298046e+00 4.028273029632043034e+00
3.929258247096840684e+00 3.676331530319091545e+00
4.010149196480346845e+00 3.855217379715115911e+00
5.181133100178984208e+00 4.568867913818889903e+00
4.476911884896237481e+00 4.570416920081973089e+00
4.367203939580974748e+00 3.921590863104063907e+00
3.491921290468276151e+00 3.786105751269758457e+00
4.548675821287747389e+00 4.272039664685635785e+00
4.062325502396173960e+00 4.543592871970409064e+00
4.945577802628865705e+00 4.786867062043302923e+00
3.300054525459400701e+00 4.645719110914569683e+00
4.081061292605270729e+00 5.313056121515702834e+00
3.765678873680669447e+00 5.323902240688860310e+00
4.260334448415430408e+00 5.561713295500561927e+00
4.337226493217791301e+00 5.117267894691653218e+00
3.794618500992888777e+00 5.332797386950636209e+00
4.070957971265698916e+00 5.312655465389065412e+00
3.838955522377379914e+00 5.539539255168888232e+00
4.355088952222778254e+00 5.389556731379287591e+00
3.508554018581280687e+00 4.641054240599590486e+00
3.844629208341866722e+00 3.141916599982642389e+00
3.720551529694207993e+00 4.219296112410381383e+00
4.294240869056812571e+00 5.242463103123187196e+00
4.116622422676526227e+00 4.261155612597055331e+00
3.867151353267263225e+00 3.921102196179197197e+00
4.225464368466634646e+00 3.605948811426793910e+00
4.502749214875790607e+00 3.725558538512962592e+00
4.968255385775737665e+00 4.127698718816715129e+00
4.898183081396162208e+00 4.561225817719960496e+00
4.982171309164285411e+00 4.390963958115615462e+00
4.870828089124085380e+00 4.532291865851387769e+00
3.959091794338314152e+00 4.878700327339738685e+00
4.874315724996394650e+00 4.459805275712968253e+00
4.671464113214056191e+00 4.456638973329237530e+00
5.913535583816549313e+00 3.753217316492154509e+00
4.215652630475120510e+00 2.761793025508006316e+00
4.906382958377480286e+00 3.506313279695343788e+00
5.517853306741579367e+00 3.682718420650550328e+00
5.617003231789421847e+00 3.853769219717276151e+00
4.929851347022495389e+00 4.110212945310523835e+00
5.214069071411842060e+00 3.427577782747869506e+00
4.867156662963539659e+00 4.634285007062365125e+00
5.448644060775421849e+00 4.477849446996496674e+00
5.186127169286849359e+00 4.121706017056389726e+00
5.893473470744586606e+00 3.930557485904842885e+00
4.971271750247276522e+00 4.785112467215404841e+00
5.002821325630068650e+00 3.597186343004610709e+00
4.486953910401468626e+00 4.309831642611373859e+00
5.208986523067222763e+00 4.391300453814640292e+00
4.234908613486053852e+00 3.997419042634953179e+00
5.277396718551135457e+00 3.849062092879911745e+00
5.049301600706771254e+00 4.856027716192703458e+00
4.941985267022600326e+00 4.060323955294975917e+00
4.475964417455048583e+00 4.407737380834502616e+00
4.449267910418094552e+00 4.735281176622611277e+00
3.863083906711336724e+00 4.168288524334718304e+00
4.362301028754985488e+00 4.600091071813981358e+00
4.599668061440152833e+00 4.837373439480078474e+00
4.744064788067037242e+00 5.755116686940095150e+00
3.947217165634915759e+00 4.510308843090879094e+00
4.227322868447538795e+00 4.687815170960036859e+00
4.250795166885965592e+00 5.497297809665464996e+00
4.982628182816073448e+00 5.088609961294173090e+00
3.780584523429911137e+00 5.328051115872834309e+00
4.196776196493490652e+00 5.157785691975306008e+00
3.845507752779060873e+00 3.633411215665774741e+00
3.779342264140659324e+00 5.653104784538035332e+00
4.342766606630117820e+00 4.976157966417212641e+00
4.058716741277780926e+00 4.995526260299537391e+00
4.281884483451281476e+00 5.140334439300950464e+00
5.002379468851508193e+00 4.799001212396942329e+00
4.729426527748457509e+00 4.135514512561024425e+00
4.363563898399172913e+00 4.721513140795770447e+00
5.248757427587083413e+00 5.062083839849518263e+00
5.324124584318445486e+00 5.762731769638661738e+00
4.841280003209241123e+00 5.324502567264050690e+00
4.234340088583835815e+00 5.210945582808117038e+00
4.753002033090480971e+00 5.262627830088531411e+00
3.792630856693213204e+00 4.517428024147379872e+00
3.739986082600444739e+00 4.106226866934735042e+00
4.735807518635158253e+00 5.138989620965465299e+00
4.799367027102507954e+00 5.220744561124277539e+00
4.356680708461957430e+00 5.628471399942518438e+00
3.883960977042585139e+00 4.656126489930434431e+00
4.639122859420911738e+00 4.584362557294679341e+00
4.295921459456686797e+00 4.885738463957979505e+00
3.510031984105493663e+00 4.373096504478477975e+00
4.038559753926994844e+00 5.257934381535699586e+00
4.117138269587533372e+00 4.530210142775771054e+00
3.853429556304135417e+00 5.201930295742740462e+00
4.116510407539449190e+00 4.159731007007783532e+00
4.391466875906353096e+00 4.684158282693352326e+00
4.167480463046619121e+00 4.932885670468593275e+00
3.627990155901923419e+00 4.230531501570770736e+00
3.743148125976385465e+00 3.276835875927847752e+00
4.145040602083686743e+00 4.416034646338215630e+00
5.696298992310339315e+00 3.990036142432019872e+00
4.596992522275889392e+00 4.068247163435796843e+00
4.591178344263556532e+00 4.440766193464015466e+00
4.482852274117449021e+00 3.757983581197011702e+00
4.953999528756110493e+00 4.839514824583502239e+00
5.440101945747517043e+00 4.446042712944834996e+00
4.530445724618171965e+00 1.985617673433745622e+00
4.295627348196503270e+00 3.994545021039646482e+00
4.569307767924133401e+00 3.256520111876323842e+00
4.508000231196314544e+00 3.256286831598957932e+00
4.575067796162455735e+00 3.567290412769908770e+00
5.018069212387111122e+00 4.322512209343684297e+00
4.474297939659098056e+00 4.130590574607899690e+00
4.858476928724249078e+00 3.966577000333346259e+00
4.922927485689781335e+00 3.939902748818623124e+00
5.062258050195607595e+00 4.394365782781882501e+00
4.767734346432161097e+00 3.248125435613257839e+00
3.818733081711725319e+00 2.905609847813549251e+00
4.216518551124382341e+00 3.481314907701897887e+00
4.374813767943150467e+00 3.831503734452654797e+00
4.314283230776783995e+00 3.666363022388378301e+00
4.512577524465418932e+00 3.623318809378333505e+00
4.380602889962577073e+00 3.653292132144986049e+00
5.566648750953452129e+00 3.742353734643720120e+00
5.030671691649347466e+00 3.746387501096785311e+00
4.755478269365536192e+00 3.182230617465941602e+00
4.571014202397551074e+00 4.298258717591362021e+00
4.338118674114223694e+00 3.998278364053262202e+00
4.455277590180688918e+00 3.366331097817552909e+00
4.658252461962430147e+00 3.182048255437727402e+00
5.133643459384862773e+00 3.646314492860257772e+00
4.296184767582420072e+00 3.291893064872023267e+00
4.576737446064806036e+00 3.732377638392966102e+00
4.444444742941572990e+00 4.334126715306554800e+00
4.645297261260069810e+00 4.827775133898298598e+00
4.856467547546425401e+00 4.412876185062400758e+00
4.154343793346753522e+00 3.727528869846278070e+00
5.152261070798510367e+00 3.573024848378695939e+00
5.536423569930336797e+00 3.850771047497995703e+00
4.933580013413616960e+00 3.436646093157561310e+00
5.424752174240858871e+00 3.329379860264601643e+00
5.040476575065740761e+00 5.035853398237141398e+00
4.012404459496424991e+00 4.430487813059973412e+00
4.839117946125110592e+00 3.838714605363752419e+00
4.716739904575433684e+00 4.548938099723714323e+00
5.270887500200723608e+00 4.581127796283549714e+00
4.366739126099441037e+00 5.163734192472824169e+00
5.902652950847576463e+00 4.290138684174555905e+00
5.007123486942635537e+00 3.533426174380239981e+00
5.176551154332383220e+00 4.919598785897332682e+00
4.390246159308336615e+00 4.721936726614910818e+00
4.239559386008172837e+00 4.742912438879769432e+00
4.152295760323494456e+00 4.218843368513424785e+00
3.939230349205891102e+00 4.598875370559355247e+00
4.958752168758497447e+00 2.577344205539395361e+00
3.043082134539373484e+00 2.627969865660530147e+00
5.070477302565967292e+00 4.246199026547042621e+00
4.397060311044191039e+00 3.897668803017469763e+00
4.754872009953730050e+00 2.820576336764134773e+00
3.950127637491646748e+00 4.886926702410290702e+00
5.077666777689967326e+00 4.174683926027566550e+00
4.084515821682889403e+00 4.747965005011990591e+00
4.019413661371338264e+00 3.646199142534963578e+00
4.205701010251882366e+00 3.465010765554403349e+00
5.395500745925036590e+00 3.211647392902287734e+00
3.299606040832670395e+00 4.889772810065875497e+00
5.333299024393213905e+00 3.446778828056882737e+00
4.533912674915892005e+00 4.522841747363777642e+00
4.130025284880766812e+00 2.735503297599795047e+00
4.585491165437622030e+00 3.374020796040348991e+00
4.460671533011752565e+00 3.280429805700399548e+00
4.274614541658644740e+00 3.940994071910566277e+00
4.105007476104495012e+00 3.249991550926591533e+00
3.952502741766112937e+00 3.468713427953876050e+00
4.086209152246713217e+00 2.986851764766842887e+00
5.323524748421570862e+00 2.952654455237202491e+00
5.016315880088274781e+00 3.818446797540038684e+00
3.864166157220216835e+00 4.211464114619881016e+00
4.277488380295279669e+00 3.369570404975349653e+00
4.662812044539229817e+00 4.142867402127483167e+00
4.566585042547087525e+00 4.462490023250622606e+00
4.494616376083589770e+00 4.292092353457033660e+00
4.049597224401540352e+00 3.408597526202282069e+00
4.044855516131611317e+00 3.339608507061966769e+00
3.160743999325402953e+00 3.451323170498936221e+00
4.533712209326714593e+00 4.344573664756207876e+00
4.386164672095206996e+00 4.203426476356882269e+00
4.686314702116597175e+00 4.644972595882377320e+00
3.795291773582872175e+00 3.409793106955004038e+00
3.893953481671525552e+00 3.795238827027485939e+00
4.960131958713533074e+00 3.594573843484291764e+00
4.092088391963495830e+00 2.767531865731563734e+00
5.445897565296732523e+00 2.457709217522952905e+00
4.741796894468121693e+00 4.181285543947131700e+00
5.045245831297801686e+00 4.537644979083689023e+00
4.546241503292298702e+00 4.128837748630989957e+00
5.680023847717196261e+00 4.429908201286938407e+00
4.810949190965953193e+00 4.579325481775325279e+00
4.625730948444901180e+00 4.026481185635431004e+00
4.501346105881990134e+00 4.191822171172682410e+00
4.606503482281768314e+00 2.719330983598032603e+00
3.577178133901457890e+00 3.072516384431934089e+00
3.917630113072494868e+00 3.316440140605440678e+00
4.275101152947490490e+00 3.324463314589350738e+00
4.534288086111168958e+00 3.796500959433067646e+00
5.254822634647016599e+00 4.641459240148916976e+00
4.235786918603969831e+00 4.826419641032212660e+00
4.003921759681994708e+00 4.090562691639234139e+00
4.298289196469129436e+00 3.919531450798360073e+00
5.580339110629513044e+00 3.942461284553324230e+00
3.503964341309736774e+00 4.609265620593680168e+00
2.872346146131046662e+00 3.767048567425430150e+00
4.423743710907285021e+00 3.405087927011353433e+00
4.848406416065535574e+00 4.087380797107222463e+00
4.690220745455887297e+00 4.120919267836947952e+00
4.537152068803274929e+00 3.352174095129007547e+00
4.377524820839770570e+00 3.821460562550780260e+00
4.147501079707678784e+00 3.467865655488451715e+00
4.904760729529623831e+00 2.888541619240045044e+00
4.350303197757203755e+00 3.780298244318026857e+00
4.642244420146555584e+00 3.833029413440413702e+00
4.186036203455095084e+00 3.080014180368143784e+00
5.236379485034680314e+00 3.931178235682048605e+00
4.680106162445058615e+00 3.788620692467968176e+00
4.373568184872329567e+00 2.970433357194777191e+00
4.498418436909505047e+00 2.472083823750009124e+00
4.864724979450640419e+00 3.149385306619170599e+00
3.942277141081323322e+00 2.995507750828221738e+00
4.593032703508487913e+00 3.496161106627884152e+00
3.751673571395437001e+00 4.025866439471425196e+00
4.583930674463829291e+00 3.665098000107220866e+00
4.880379134873980895e+00 3.935737607403110072e+00
4.740640495618222872e+00 4.727431177848522736e+00
4.554169722021096156e+00 3.974562076850230774e+00
4.435588319503407817e+00 3.812300118380338887e+00
5.055111724414947716e+00 3.349081611006840653e+00
4.312619573254925953e+00 3.221561924950285150e+00
3.675391363805195155e+00 4.410511494437949764e+00
5.174700280010982922e+00 4.447200831659259279e+00
4.422172413548371317e+00 4.999025772477678764e+00
4.297049847269686751e+00 4.748754028531757321e+00
4.495699960811404772e+00 4.202448620221312936e+00
5.154453903270295179e+00 4.695159675267704280e+00
4.518901354978113183e+00 5.313165003363415906e+00
4.001468809953821371e+00 5.541271897963257587e+00
4.382135504907820334e+00 4.789803977702416837e+00
4.131059158129702702e+00 4.928964630785149126e+00
5.646146254554672339e+00 3.392150801582841435e+00
4.858567918614762782e+00 2.473008465504135778e+00
4.697200711777385962e+00 2.816438178584466989e+00
3.351873142779789205e+00 3.763476494554477636e+00
3.725497281181375797e+00 3.030175399081838528e+00
4.745912315279562144e+00 3.660790302141913699e+00
3.663410169265062688e+00 4.091463709314868247e+00
3.630984744886004201e+00 3.692724805985648118e+00
3.310581195352656714e+00 3.749130295554519599e+00
3.407507451404879095e+00 3.716224607988334760e+00
3.824727230942961853e+00 2.588888487007038552e+00
3.900053012321199386e+00 3.862963483537012799e+00
3.715170992743221490e+00 2.646593034757828811e+00
5.102237892254176899e+00 3.609983800725779179e+00
4.292636893995410929e+00 3.458860071624422439e+00
4.440485910860072494e+00 2.320247610356375390e+00
5.430591819144593657e+00 2.442046856524433540e+00
4.369645883277181397e+00 2.773524024610600769e+00
4.794673038595402836e+00 2.884160540521532923e+00
5.264748921175376850e+00 2.549161233737347043e+00
5.194586767463535537e+00 2.511337139561924836e+00
5.226164708555605998e+00 3.403874144053069539e+00
5.412662379188635242e+00 3.002653490752994703e+00
4.638502442103134449e+00 3.526309111986741129e+00
4.758059370071168637e+00 4.038281837847458533e+00
4.940358193276303211e+00 3.903619545721914275e+00
4.216411537696936662e+00 3.626193669440666234e+00
3.345036562942564906e+00 4.697537897122074924e+00
5.272984222489332851e+00 2.780947012085063452e+00
5.052878723687494578e+00 4.380144815015682980e+00
3.372068253468296639e+00 3.205636372186950744e+00
3.734150110991958371e+00 3.242623494807743256e+00
3.496590725811249634e+00 2.454275763044062142e+00
3.078900320101310317e+00 3.032075522456369132e+00
3.812913554970545960e+00 2.490256185196682459e+00
2.423062416846271994e+00 1.636493589289083950e+00
3.925755160736098315e+00 1.640310282416260312e+00
3.597445067078055558e+00 2.583889553830956753e+00
2.594781010053533787e+00 3.486168360421602941e+00
2.402280154802395096e+00 2.149722153452517492e+00
3.684969845844795255e+00 4.115208617437225769e+00
4.029638548748575744e+00 3.356618970477945663e+00
2.998085325867371420e+00 2.744317651659009538e+00
3.587427540027097184e+00 2.980116294768735408e+00
3.059517315536500082e+00 2.254148786789074599e+00
4.299300872853511812e+00 3.425134529298703434e+00
4.266536556110092526e+00 4.016735347217578855e+00
3.850078087330002230e+00 4.132787386274620722e+00
3.543615838659192718e+00 4.590875206886386728e+00
5.111804164148201934e+00 4.575724222442379308e+00
5.009285177331513239e+00 4.285419727807864732e+00
4.686628250903947190e+00 4.655302478526900600e+00
4.487278912553924748e+00 4.884711704830809076e+00
4.063029186636242684e+00 3.836629711863527969e+00
4.251601388303211770e+00 3.082950767890508814e+00
3.092045539425175349e+00 3.691993606655658233e+00
3.718625717114094620e+00 3.306850562664327864e+00
4.703561628872234834e+00 4.303792361763038699e+00
4.270680303050347959e+00 3.710800038412627622e+00
3.909802169912646619e+00 2.569618289135558342e+00
4.215838040687010846e+00 3.552928723223680141e+00
3.322677679629327141e+00 2.793331768375755697e+00
3.828837469014910511e+00 2.566660068880956658e+00
2.804527645699876004e+00 2.193461517477677702e+00
2.907116827722944219e+00 2.050071722094414906e+00
4.067627070415531954e+00 3.125730274597327440e+00
3.776625463743664035e+00 3.242518215201791065e+00
3.342350719767150480e+00 4.129587645782675231e+00
4.153235726522765958e+00 2.012079016709034995e+00
4.616483739075834869e+00 4.883655285691983927e+00
4.086397256091498065e+00 3.768701388430447885e+00
3.781785218510872681e+00 3.754086524474169018e+00
2.863537323976244942e+00 4.289193944106520995e+00
3.771862491574389242e+00 3.686240121663133529e+00
3.500283905866204748e+00 3.083453213350739297e+00
4.432370200127838444e+00 3.603290355234027409e+00
3.843767240557914189e+00 2.700702010036739154e+00
4.200691278709016707e+00 3.027238302120573099e+00
4.107959463855156201e+00 2.629612773430878292e+00
4.007616388376117555e+00 3.341504421120277790e+00
3.654074628100938860e+00 3.043225901798726429e+00
3.289231035090595334e+00 1.832465131071008280e+00
3.199135913943524923e+00 9.826666285875166329e-01
3.892236804294106900e+00 2.402398423852979636e+00
3.015645772566552196e+00 2.341613236070686277e+00
2.736008647121004334e+00 2.028366141932734568e+00
3.160902925817822506e+00 3.111278917821340251e+00
2.850767744874167953e+00 3.732740262851571789e+00
3.259735093114250137e+00 5.045862996952345192e+00
3.334354106246550487e+00 3.729400620701690983e+00
3.427884846650318451e+00 4.396060012453267163e+00
3.460312225312160095e+00 2.670846897288617683e+00
3.182516897563067104e+00 4.117199210296504930e+00
3.757726679529511671e+00 3.746207185758641423e+00
2.987324801312112754e+00 2.934109722776927498e+00
2.968306105758506064e+00 2.600041290084201151e+00
3.258012359095455501e+00 2.049411543725664586e+00
2.760298625689674878e+00 1.620490992530198238e+00
2.958675654533029942e+00 2.134201010372756446e+00
3.971880343015871340e+00 3.412113911380186160e+00
4.171497522172389338e+00 2.167145262387265348e+00
4.495817543433832775e+00 3.234325780382684812e+00
4.321146778512885867e+00 2.407041642684627725e+00
3.670555356580705642e+00 3.329013589948669249e+00
3.550553537295889406e+00 3.221106474575409884e+00
4.127545752397793422e+00 3.619844833504659132e+00
3.857684153189296694e+00 1.555122536783023257e+00
3.818292533799313659e+00 2.652026103949824520e+00
3.033929793565589783e+00 2.610803142813552746e+00
4.200104404049818108e+00 3.770695183053635269e+00
3.677703668000435577e+00 3.059744099770425940e+00
4.491884914532837669e+00 3.078418902515936750e+00
4.517368641930574746e+00 2.242318722397421027e+00
4.654694690268857293e+00 1.888862165448624175e+00
4.554547100194334064e+00 3.159386325493492187e+00
5.167577804187560631e+00 4.173610769827996947e+00
4.774851765189897179e+00 3.446477000068803420e+00
4.850859434951509286e+00 3.873696991321326610e+00
4.684242068978046625e+00 3.758363574620537939e+00
4.429808369905134491e+00 3.801235808153765827e+00
4.338771667102977680e+00 2.925935869371050657e+00
4.435567092016029278e+00 3.960966207934713434e+00
4.562662089992119974e+00 3.821277280370674490e+00
3.823734365247096090e+00 3.033386265147771876e+00
4.624174257422605905e+00 4.628382503342598042e+00
4.129160966960141010e+00 4.463980498961054089e+00
5.164111764031487084e+00 2.663978222814543884e+00
4.880699251786770887e+00 3.730136791064045276e+00
3.920829303265050303e+00 3.917966670656756634e+00
5.365354367995872842e+00 4.661701148850825760e+00
4.736258953056344367e+00 4.705091479038438607e+00
3.925052072657632785e+00 4.439269715327997190e+00
4.076626218444847183e+00 3.820229573100124121e+00
4.159033750609273383e+00 4.329594290595503381e+00
4.670371316655429261e+00 5.305728977730748142e+00
4.302461408415391375e+00 4.501718393776621419e+00
4.291144135774434432e+00 3.901907775925257837e+00
3.927543346451892070e+00 4.150281080014684321e+00
3.649400776210458552e+00 4.146926707978730420e+00
4.380723697892932478e+00 4.428497734558355603e+00
4.281041453487397064e+00 3.465643855867156287e+00
4.317587895349246807e+00 4.333587274376998089e+00
4.320672402096384701e+00 3.188191909327858120e+00
4.138872269169501905e+00 3.286748338938737746e+00
4.073040834725451198e+00 3.978105266600467260e+00
4.251902860421256314e+00 3.593738506125621068e+00
5.424364804290564557e+00 4.553805136550142407e+00
4.591880389070583490e+00 4.195888855225615721e+00
4.668409064161655131e+00 3.864264570521938946e+00
4.811457355886030740e+00 3.493436988491398942e+00
4.501666835440041758e+00 3.189995203108165533e+00
4.714595708445775024e+00 3.867278466306641960e+00
3.725322135418854597e+00 3.004577332331404449e+00
4.385957393956378070e+00 4.732664258654916800e+00
4.690716355245491798e+00 3.879259272377817425e+00
3.367818338884760454e+00 2.603984965888677117e+00
4.655125380560506620e+00 1.707883505876077290e+00
4.358862507196145764e+00 3.032575165241074178e+00
3.877617713205705918e+00 3.469461201360950930e+00
3.832318806979841952e+00 2.333359197993902789e+00
4.251910171814722972e+00 2.702385155520889093e+00
3.821828889274153873e+00 1.963471561023968803e+00
3.302276973862003473e+00 3.225901410228441346e+00
4.342269431544917957e+00 3.584052026710518923e+00
3.876105917714343541e+00 3.561230381669515221e+00
4.295075334805224188e+00 3.336303352072655493e+00
3.710384287490487321e+00 3.251048764382535872e+00
4.590341122911562266e+00 3.571071718604050371e+00
4.069195591227950715e+00 3.928380198168464510e+00
4.070805282987937090e+00 3.012175905589185021e+00
4.262270838525460626e+00 2.909113979683912721e+00
4.312712852402688313e+00 4.137388066684858146e+00
4.714877090766204759e+00 3.776941117573771933e+00
4.471628387297904794e+00 4.731697051120062447e+00
4.120739358049379852e+00 4.773110670623705865e+00
4.869105469304891187e+00 3.805897311184741838e+00
4.111618403490097329e+00 2.648232119493962866e+00
3.240120793186466841e+00 3.358372199149115112e+00
4.494573686703963844e+00 2.962070970827444860e+00
4.309582107707976562e+00 4.178988094277807264e+00
4.062913271163253626e+00 3.867131357501338407e+00
3.637809448122240497e+00 4.046303317995559645e+00
4.472471688997541328e+00 3.393389655590318910e+00
4.170172396006895710e+00 2.619984981319670503e+00
4.039158382852213514e+00 4.458058129230197508e+00
3.745197971176962959e+00 3.512790726038902189e+00
4.336942178411124615e+00 2.827172095587090261e+00
4.506448810028111041e+00 4.404289179839197210e+00
3.522334902311849092e+00 4.018860317218138078e+00
4.019377348156172758e+00 3.626421499878735411e+00
4.042266364948756241e+00 3.518932833391052561e+00
4.677670249429445093e+00 4.707374497250059520e+00
4.645472961375066490e+00 4.129915793046673222e+00
4.892356546245715698e+00 3.461599249463187977e+00
4.599175964730886079e+00 4.269235783337393286e+00
4.089262645855356482e+00 4.843328930931185106e+00
5.446497324573018162e+00 4.143512550650404691e+00
5.172353752919221392e+00 4.622755049063945521e+00
4.331941358130515951e+00 3.318983832305458570e+00
4.598187561899162112e+00 3.324139931924899649e+00
4.956306009162723569e+00 3.642456052695259849e+00
4.828584470456158684e+00 2.995302761611775111e+00
4.384584437265012014e+00 3.515177573405093625e+00
4.683209242547053286e+00 3.056222668823460165e+00
3.197747318890617585e+00 3.565366604929717465e+00
4.629491498681828077e+00 4.273320183085968615e+00
5.588497129178369605e+00 3.265519905548241564e+00
3.362162964059872472e+00 3.432854477449165831e+00
4.084590852093574753e+00 3.499059580202971809e+00
4.926935978549131789e+00 3.758790862261514043e+00
3.927644265301764470e+00 4.335865541907211629e+00
4.742526457295791253e+00 4.105713733912971897e+00
4.530635947629301441e+00 2.825075747470531251e+00
4.779009984168046898e+00 4.861322709671718201e+00
4.283503067569482070e+00 3.352313268835334537e+00
4.226202184214215229e+00 2.418501999752287634e+00
4.671647563270574288e+00 3.282733769084679842e+00
4.855586414070236501e+00 2.309504407899199308e+00
4.242469537816802472e+00 2.679381026545895494e+00
4.824941896405805508e+00 1.784319548124966515e+00
4.226342734358963682e+00 2.325382894054405902e+00
4.684672782504677002e+00 2.092223335413512242e+00
4.152478842302780748e+00 2.348564877516053251e+00
3.934582639219160516e+00 2.243668743168632851e+00
4.440581343586453400e+00 2.618244230052985788e+00
4.004772643941345578e+00 1.561746091481806431e+00
4.085960952209891417e+00 3.314225751923338681e+00
4.424191421020273296e+00 4.106613058695443463e+00
4.368009485501785250e+00 3.835224966944970504e+00
5.123179469534894892e+00 3.771878942446203808e+00
4.992174131294647488e+00 3.671448183316736280e+00
5.019503525724153370e+00 4.343183952821938476e+00
4.690025020974449177e+00 3.840542820395218548e+00
4.260598739893944220e+00 2.660332850819367767e+00
4.404993330971250565e+00 2.366630652366973120e+00
4.971684577481384260e+00 2.215758190788800874e+00
4.465015100820875382e+00 3.194430370010769238e+00
5.271084450532084631e+00 3.164376804243725250e+00
4.551476003321236696e+00 3.444225120021842113e+00
3.742518664242718174e+00 2.886683908485347061e+00
4.680880526043704748e+00 3.470842245723373409e+00
4.191249530619428398e+00 2.534060822158862969e+00
4.782739866393776573e+00 2.886140260442408234e+00
3.664508286123187464e+00 3.727230603374300788e+00
4.215652040879355411e+00 3.804672927640591062e+00
4.456788150669408921e+00 2.949119102406772441e+00
3.297547186029962774e+00 2.676352251396629800e+00
3.988845640952619398e+00 3.186957525550699444e+00
4.270270274345476125e+00 3.543722014022961719e+00
4.615229977682800744e+00 2.499269977376538332e+00
3.424395415566938272e+00 3.250180982512539618e+00
5.123421098322936018e+00 2.878176578037668687e+00
4.813039740823492174e+00 3.381543501204694824e+00
4.651496889862547057e+00 4.191204119994138999e+00
4.134102757623676183e+00 3.805193825018575282e+00
4.612950330643696084e+00 4.444961326566419402e+00
4.153862675662518100e+00 3.805820634359175614e+00
4.693312901124095937e+00 4.159733381435819055e+00
4.833416910096585362e+00 3.503559265755369800e+00
4.453472706409843163e+00 3.794835415186998517e+00
3.537546319057909727e+00 4.242426219668593568e+00
5.267043967737363275e+00 5.192172634605086046e+00
4.553486109527182357e+00 4.876116863146176428e+00
3.949094311406429192e+00 3.742701227945651077e+00
3.446055871251567204e+00 2.221169977437538634e+00
4.070580342376018734e+00 1.720896608715995812e+00
4.065709221991724576e+00 4.075709026872964991e+00
4.297231170118960719e+00 4.527670710463435277e+00
4.068375955873149152e+00 4.339154754748809850e+00
4.828754790946930164e+00 4.667014650422717459e+00
4.907502748718850505e+00 4.180720032663769459e+00
5.570819995860033735e+00 5.210945825590406422e+00
4.308307656979028621e+00 4.590118370920723834e+00
5.914578683515183677e+00 5.892286376466816300e+00
4.627823163501077808e+00 6.467576877798652646e+00
5.040445991000023440e+00 4.507941838810687329e+00
4.969278445247123699e+00 4.731927381305817804e+00
4.804446017103614963e+00 4.812279420369895533e+00
5.476289836530866317e+00 4.956290774818368661e+00
5.322245326577577984e+00 5.576920197878394880e+00
4.821353367142464208e+00 4.146863062423576274e+00
4.102934781950608567e+00 3.488863484326912623e+00
4.936029283975596371e+00 3.546321053543179502e+00
4.677394097936524275e+00 4.638482675282989298e+00
4.845895274245008544e+00 4.016426203732677003e+00
5.394445996001385524e+00 4.057275763338497043e+00
5.924487909631424465e+00 3.800923367727317093e+00
5.846522631005025339e+00 4.343690678521341830e+00
5.909056281404603261e+00 3.083811366317198654e+00
5.122592052405335217e+00 3.438634757901569028e+00
5.284098990197453105e+00 3.685517225769491478e+00
5.476205109683778716e+00 4.961077430374157160e+00
5.376991762580174417e+00 4.059898347667560969e+00
5.853911223887472204e+00 4.014918050089232082e+00
6.033486031814938144e+00 4.588097898219674953e+00
4.548858787765389877e+00 4.887659889257441215e+00
6.007382948881449636e+00 5.244060963158307942e+00
5.447519787221322574e+00 4.632204276572744917e+00
6.286323461842604488e+00 4.676014013685806603e+00
5.755157646549219130e+00 4.654822162516465411e+00
5.465511315678092785e+00 5.146462273148504352e+00
5.646764067031750045e+00 5.187951428721550684e+00
5.635081685189649470e+00 3.658864410025575609e+00
6.030174703913417034e+00 4.716954615973513398e+00
5.814704175427521271e+00 5.466621655922333289e+00
4.904348462126133512e+00 3.734177749860817297e+00
5.958055111595131237e+00 4.911687391031659189e+00
5.951404883620959652e+00 3.817739105397738975e+00
5.321942633241493859e+00 5.131916542672809278e+00
4.913733899731917099e+00 4.629551788095609410e+00
4.935925787051360203e+00 4.483302604966720395e+00
5.056414673159812523e+00 4.707621029564526438e+00
5.762574642227029642e+00 4.685040626411442588e+00
6.586295176886949321e+00 4.825844829882594667e+00
5.265743328911338672e+00 5.018233626958307880e+00
6.167846663616000313e+00 4.729556719380126673e+00
5.877988611422443554e+00 5.091363682521206080e+00
5.802522883559166900e+00 4.344606927950247055e+00
6.473509066298957393e+00 3.645667114005336273e+00
5.531152392823205588e+00 4.232495179331746016e+00
6.217305877993108076e+00 4.653644316705182860e+00
5.834291521620393439e+00 4.698446344101908423e+00
5.359907160170373608e+00 5.439660934376537860e+00
5.935907077165529344e+00 4.944005571508164110e+00
6.418131450199295429e+00 4.357446341080293273e+00
4.524921015188683171e+00 4.654276995790783467e+00
4.046354205512219693e+00 5.535618213528819886e+00
5.085850475317081454e+00 5.195285697517132206e+00
4.788864064901384054e+00 4.240586358986242921e+00
4.987522953593495068e+00 4.287457954257272164e+00
4.835874003653710673e+00 4.536605816983623640e+00
4.848024783968488016e+00 5.216688708119189499e+00
5.909752781556678158e+00 4.582306472940487652e+00
6.094785650960542256e+00 4.775345711539250360e+00
5.493552795723409155e+00 4.995991002799144098e+00
5.160812013812760668e+00 4.718149324498661201e+00
5.626764359913842384e+00 5.462233903142572622e+00
4.868005198868782912e+00 5.084448995812930860e+00
4.777596183509393413e+00 5.782476162250713259e+00
4.577719835757785738e+00 6.145719777514215387e+00
4.379688749062493613e+00 6.477304244247003240e+00
5.336527527072511212e+00 6.780554698126797675e+00
4.990923120283383696e+00 6.333686573054057689e+00
5.272115941855846089e+00 6.103998970745543318e+00
3.994485751037351484e+00 5.395455922647064639e+00
5.580750969437674236e+00 6.026936477659674551e+00
4.501343873813466345e+00 3.576502391972819161e+00
4.929286908033704506e+00 4.778685663577955545e+00
4.840438970694815879e+00 3.916539394824960052e+00
4.272069471336411794e+00 4.344575860609509732e+00
5.400472099173446949e+00 4.583028037691479817e+00
5.325898000678343180e+00 4.954940369858233495e+00
4.784402547397979433e+00 4.954410632616868426e+00
5.095428650676296911e+00 5.255449373471691388e+00
5.013039067845432406e+00 5.840946978278761748e+00
5.740656475189214625e+00 5.775042644897853350e+00
5.074696128551821062e+00 4.824312317040876152e+00
5.246402207160338449e+00 6.082928399241645856e+00
4.916514661667107156e+00 5.859025997414626374e+00
4.189395935986801156e+00 5.564036292179372012e+00
4.684143974836103119e+00 5.419872274912828303e+00
4.693336199849649226e+00 4.634448503197901914e+00
4.619968390983459017e+00 5.017702232639746462e+00
4.797148747752688180e+00 6.014230553297798210e+00
5.282523414447005905e+00 5.938479133088804041e+00
4.462887553204549995e+00 6.005145136983882637e+00
4.779568673101120879e+00 5.536983829707519789e+00
4.799903371883646130e+00 4.664063138488625526e+00
5.310987261711655805e+00 4.839422405441787589e+00
4.498496702119455293e+00 4.807579997974215757e+00
4.383414678630712658e+00 5.102525795444826429e+00
5.645333480823909511e+00 4.544038648431320659e+00
5.309813979893384328e+00 4.918470582273739566e+00
5.904635565762500704e+00 5.429185267697589801e+00
4.628813338464230043e+00 5.442450974184591672e+00
4.289249730716644393e+00 5.166368127490079232e+00
4.237537587435008746e+00 4.563546866131929391e+00
3.900407473011407777e+00 5.604684223902957285e+00
3.891856227775124744e+00 5.401191784262243445e+00
4.350313599645019735e+00 5.205353901614141243e+00
4.861531578251604202e+00 5.245508286673735476e+00
4.594430242767872485e+00 4.939476922427795458e+00
4.417656832468519923e+00 5.812877110205431741e+00
4.654998822929973024e+00 5.443410258774500576e+00
3.564126877650847902e+00 5.797409733404656151e+00
4.349974584070427142e+00 5.601607044142726366e+00
4.813602817023079794e+00 5.984884557854071474e+00
4.074117399431419706e+00 5.588509509300468636e+00
3.475054788771811065e+00 6.278317131824537434e+00
4.225573244109154025e+00 4.996156580700894523e+00
3.668871085165227086e+00 5.471021184013055816e+00
4.340473939477435650e+00 6.082160727141000756e+00
3.583590831756663597e+00 5.573602841096123583e+00
3.973496043818432355e+00 5.010215415331913391e+00
3.614776442955244029e+00 5.888557192830866427e+00
3.466029036540208441e+00 5.474982068675021019e+00
4.352703066242435526e+00 6.053348732839433310e+00
3.361256551713785790e+00 4.438984655167778293e+00
3.896023034700890175e+00 4.272448747066619923e+00
3.350139350126765780e+00 4.725643230328862465e+00
4.077238306142794144e+00 5.478676647795442278e+00
4.557572630873281128e+00 6.277849643479562758e+00
3.704474622135879525e+00 5.782362189450518386e+00
4.171333521638828756e+00 5.946654409009409115e+00
3.696664882131981411e+00 5.913651638543856670e+00
4.830285031247376182e+00 5.906570840003261935e+00
4.379233309900390836e+00 6.045852265880183651e+00
3.805259308915925232e+00 4.818889154674211639e+00
3.195650010459853085e+00 6.457296795782377252e+00
4.072746307463528836e+00 5.011651012524276361e+00
3.538144647956946276e+00 6.083211161015358748e+00
3.570385245876078528e+00 4.823368723981600326e+00
2.913167467014736722e+00 5.739197721906064587e+00
3.429031260086408572e+00 5.010578506598831083e+00
3.795200743841711688e+00 5.154803528625864217e+00
4.217883789421155605e+00 5.165150438516789677e+00
4.241143899910320592e+00 5.842779594109612340e+00
3.615612091593906285e+00 6.477758837062608244e+00
4.161058989886895709e+00 6.405926112441886033e+00
3.884855072181601976e+00 5.320348483686844432e+00
4.112735573620668106e+00 6.168119351505520598e+00
4.474118653538061707e+00 6.143756873345593839e+00
4.778942547497901927e+00 5.531634809893080096e+00
3.995730695502700769e+00 5.241231259982366275e+00
4.123995304787808180e+00 5.491311085681935822e+00
4.330357291826235411e+00 5.255474682403041164e+00
4.163990617878829958e+00 5.143425352439224163e+00
4.225531104863819998e+00 5.153710659062536337e+00
4.540776276330609207e+00 5.371373901523114114e+00
4.926254835554806810e+00 5.683636553461913543e+00
4.335980101206826198e+00 5.489848785318519830e+00
4.849917259722468899e+00 5.569174189043967438e+00
4.901966809447330320e+00 5.679023173155508530e+00
4.886252454644125720e+00 4.461405147129440252e+00
4.105172141168660360e+00 4.336818620569022897e+00
3.907352042275491044e+00 4.611264089559392154e+00
3.781655459612034864e+00 4.445087790084860657e+00
4.083850655436970456e+00 4.462566335685199448e+00
3.443690419290006410e+00 4.282294226718029506e+00
3.753983681612805601e+00 4.334722036330624029e+00
3.972148478240195679e+00 4.293871417441606830e+00
4.590271087423615448e+00 4.496801346806949873e+00
4.247837830358251132e+00 4.821037458056633973e+00
3.967250349844668733e+00 5.734969000327077460e+00
3.762750599175867183e+00 4.705196638193095637e+00
3.930138218845944831e+00 4.461732944448946192e+00
4.338367577018996002e+00 5.324608689236804082e+00
4.028226869837769897e+00 5.215342121746164850e+00
4.091239864368326984e+00 5.817333081516852467e+00
4.227376449718452278e+00 6.185993186774878083e+00
3.784762536087419083e+00 5.502869200515670300e+00
4.117603258018576184e+00 5.783032844270763917e+00
3.205075364509596181e+00 5.628015426427342760e+00
3.111975405063361233e+00 5.159513176998991923e+00
4.308437528588532572e+00 5.920470192183434399e+00
4.196057409119458015e+00 3.954425374133189841e+00
3.344028877453906201e+00 4.575944220689560638e+00
3.332733222679117091e+00 5.595929290505094578e+00
3.709038286681593632e+00 5.128951069954350572e+00
4.525139104602358131e+00 5.171403292225882353e+00
4.329712269961954796e+00 4.120087535433840209e+00
3.987702907740513059e+00 5.039842642250410343e+00
4.057585215231346965e+00 5.337228935710702338e+00
4.265455317398541446e+00 4.977743739537902279e+00
4.263894888146495532e+00 4.549264056468945050e+00
1.789558842810169859e+00 2.104620979445249507e+00
1.692805732698639209e+00 9.503587717484569541e-01
2.476797115326225818e+00 1.835201113685846819e+00
1.345490277257651357e+00 2.624874851334368042e+00
2.263100853012211644e+00 7.307676952178595586e-01
2.698173112775342553e+00 1.952216685905162841e+00
2.158211481371759000e+00 2.161497018968129957e+00
2.106985933681088330e+00 1.528338120681468570e+00
2.091979137337586447e+00 1.775487771061637243e+00
1.476197572068219444e+00 2.650377864042415155e+00
3.771072865665768603e+00 2.707700544896365802e+00
2.764064806581986389e+00 2.733920162367796003e+00
3.464480766008488644e+00 3.897668229689233321e+00
4.099961195973179429e+00 2.950563178071400117e+00
4.443981382309927675e+00 4.255515256926864609e+00
4.135115612374354654e+00 2.601420576136916907e+00
3.630688476602291104e+00 1.607409525062440281e+00
2.984513250840110654e+00 3.090619534185296224e+00
3.669174409963638084e+00 3.022934293412792073e+00
4.041002089972171696e+00 4.186766221443573244e+00
3.006198745198148448e+00 4.049404456016212350e+00
3.877232983945827272e+00 4.291895840410833607e+00
4.731629180247992394e+00 4.935353715399617869e+00
4.471798583526693349e+00 4.678667055657863116e+00
4.085276514666008829e+00 4.696690548072288252e+00
4.756867031876518048e+00 4.376762131764203367e+00
4.242993902310074006e+00 4.522660696201628916e+00
4.758634808513448888e+00 4.382851391124431117e+00
4.758251314229386963e+00 4.565525325579734783e+00
4.522243225233815167e+00 5.070590045052824735e+00
4.097525174613499743e+00 5.061719185186422720e+00
4.470479084896473942e+00 5.437109728196658054e+00
4.758554798506212435e+00 5.489848884393943251e+00
3.965264187240053140e+00 4.619623634268326562e+00
4.591842191995468170e+00 4.155164950805900759e+00
4.160343182123266814e+00 5.194071175057246137e+00
4.892993805858788292e+00 4.718853132241671133e+00
4.647902432172337228e+00 4.876104348453333515e+00
4.569718509188121836e+00 4.921834681929277089e+00
3.702140716581984847e+00 4.877948464764386927e+00
4.977470923329415875e+00 3.892435716438596316e+00
4.934333944966548202e+00 4.269237398162254671e+00
5.350444521032114764e+00 4.661363835884287710e+00
4.567066245823435011e+00 4.195707518900266386e+00
4.573056321287478632e+00 3.367370392927118594e+00
4.673306988891263281e+00 4.556702502515070030e+00
5.707106115708407756e+00 4.464491391986479485e+00
4.865246872873197681e+00 4.504286173791451908e+00
5.677640233507606382e+00 5.187792292240037462e+00
5.198792411064831143e+00 4.578420967272066378e+00
5.454631994086565072e+00 3.896086904431013132e+00
4.926825963779679185e+00 4.257726674954640522e+00
4.667285111711327872e+00 4.106200448216457133e+00
4.499074763987346515e+00 3.512275925119384912e+00
4.576396416334698181e+00 5.379255304127330106e+00
4.822182188962083949e+00 5.134776697266464573e+00
4.247449340651634486e+00 5.242011006963672948e+00
4.629951453257595162e+00 4.494364062540453730e+00
3.853424842039080644e+00 5.980019706792571554e+00
3.615955132744184564e+00 6.276001387918901386e+00
3.596415260696624649e+00 5.777150678135279271e+00
3.875288424397325127e+00 5.267779614668255839e+00
5.169706017559374089e+00 4.843312099249441616e+00
4.139071963347041638e+00 4.254895497043845509e+00
2.999590273772184457e+00 5.107555582559762719e+00
5.109794851929290616e+00 4.306259990052200948e+00
5.017572863288590312e+00 5.008884236574646209e+00
4.672342285690181285e+00 4.127252827863350682e+00
5.136889636392671932e+00 3.439829170693162741e+00
4.772363585952653864e+00 3.865224508181058116e+00
5.180314602280372327e+00 4.526973820518684022e+00
4.181641783997346984e+00 4.195397851979977055e+00
4.752923619384851861e+00 3.388577918810556255e+00
4.790772092772131785e+00 4.815914404813199212e+00
4.942983849690932630e+00 4.649058569731919555e+00
5.060240877187769826e+00 4.494571085775785235e+00
4.540141517084843592e+00 4.112467661486067350e+00
3.998265981937732860e+00 3.921743703361679323e+00
5.468849910507005418e+00 3.629823654133031319e+00
4.809542645296318142e+00 3.894268597598331105e+00
5.659777282879337790e+00 4.192450266646464030e+00
5.086664058115100140e+00 4.499297331931374266e+00
4.839822809235942103e+00 4.499530104664324348e+00
3.762086351202715839e+00 4.326374535030367063e+00
4.791319105192345162e+00 4.651837521279498233e+00
5.083619074420965944e+00 4.154392267688708174e+00
4.865438799439405493e+00 4.821142179070247558e+00
4.727327697527006656e+00 4.627339895712847984e+00
3.805694115342928008e+00 3.434302065500815182e+00
4.482991188620788492e+00 3.980432410005249722e+00
4.180435718501868791e+00 3.991337565151798383e+00
4.675305869326340513e+00 4.771652608316299116e+00
4.885688055432633625e+00 4.827138461530469549e+00
5.356824290224462715e+00 3.668909102303453018e+00
3.806377654173440206e+00 3.255432706152611821e+00
3.722314100618637767e+00 3.858069559112505154e+00
4.071956340546112330e+00 5.006092302945432948e+00
4.269570178756719514e+00 5.053189255274533664e+00
5.537981869709034832e+00 5.472081112228640798e+00
5.450022659855425999e+00 5.208403619152803365e+00
4.884178289496817982e+00 4.998132933529451982e+00
4.469625365497796210e+00 4.317360671615078083e+00
5.193803821705856194e+00 4.676681104120453902e+00
5.298712235646607205e+00 3.978681281168480410e+00
5.118698967261440913e+00 5.121390292258022114e+00
5.586139483470093481e+00 4.692165726844336859e+00
5.181386681658034732e+00 6.198721105369033424e+00
4.607567065358491476e+00 5.664711655357873354e+00
4.887988481857794554e+00 5.958584658121383271e+00
4.308054699184165059e+00 5.343389193790826219e+00
3.663050247268507587e+00 5.456795128232612591e+00
4.507552111450810806e+00 5.321759607360517563e+00
3.921379536538900812e+00 5.517245445624699762e+00
4.419537414782027440e+00 5.495977610609053876e+00
3.311523435385488323e+00 5.380299959779902608e+00
4.744612161579498277e+00 5.676360017764137567e+00
4.436139580726064402e+00 5.407410678240636592e+00
4.171977884287889182e+00 6.261622645747721982e+00
4.096444328982473237e+00 5.406277411461277715e+00
3.170550762607598827e+00 5.861122897826016143e+00
4.240414444570830277e+00 5.890176524996830310e+00
4.163915935289813852e+00 6.419600398348481285e+00
4.177936290845156719e+00 5.071222038643298013e+00
3.953910361183489819e+00 5.263796891977722936e+00
4.888459138034147777e+00 4.916775298511169012e+00
3.717462708927879333e+00 4.844530652469476451e+00
3.353601053145471411e+00 5.155440167751731195e+00
3.949584657165834400e+00 4.885935557400285845e+00
4.049123777860098805e+00 4.900742604773823174e+00
3.873563263635087850e+00 5.472833958195443493e+00
3.958947663948198858e+00 5.275854395131227115e+00
4.323080620727983714e+00 4.992002870272145287e+00
3.923165034556181929e+00 5.361550133741515900e+00
3.759441810954515795e+00 4.565584837304212940e+00
4.423949504936685706e+00 4.722067783374422234e+00
3.968988897749232692e+00 5.760182285894370757e+00
3.892522993969417033e+00 5.614028753624388912e+00
4.419525510044425509e+00 5.108337730747432026e+00
3.962785986822826789e+00 6.237239102538573832e+00
4.474276622928479163e+00 4.955230441551010223e+00
4.181667724151148846e+00 4.348321879083689723e+00
3.230510625695416582e+00 5.364627198893206383e+00
3.357989730957963381e+00 3.856997050136536043e+00
4.060480193290650242e+00 4.784155687085251074e+00
2.988735064968444988e+00 5.433955109227137648e+00
4.231061046354193778e+00 4.909591808514349509e+00
4.280674010525514994e+00 4.394257683676548787e+00
2.978174923780905203e+00 2.807401531374421388e+00
3.229297112110663726e+00 3.564778328956924813e+00
3.747420272680395570e+00 3.555615799690012402e+00
3.109905475577531053e+00 3.227580727229574009e+00
3.987005422894474016e+00 3.534613818865192325e+00
3.907227764795239366e+00 4.521521448275509059e+00
3.139114620336949546e+00 3.677157484400701115e+00
2.052282971656579136e+00 3.048443468491356612e+00
3.718766605624691302e+00 4.638900008234969619e+00
4.200648018302443276e+00 5.215695600602902715e+00
3.362265865866332692e+00 4.423492413357412723e+00
3.593019125211279086e+00 5.741715738444307604e+00
3.775519858781449578e+00 3.835496459139458914e+00
3.546164413341187149e+00 4.183833879869324868e+00
2.622262925416229074e+00 3.878209873916941053e+00
4.148191437472003251e+00 3.190731717976476478e+00
4.605333271928408578e+00 5.473772393471972642e+00
4.533571820083561299e+00 5.687555221514663195e+00
4.139459597715340777e+00 5.008403122615642467e+00
4.331490151519327370e+00 5.509608526268817918e+00
4.674806952625957024e+00 4.756075467702907567e+00
4.620717347719313750e+00 3.842678050619118046e+00
4.674722656147229927e+00 4.334364006234989297e+00
4.401483274345126873e+00 3.998997523400748655e+00
3.638758135125196080e+00 5.009555475721054307e+00
4.656602461885785971e+00 4.847921511846941200e+00
4.480082736339705995e+00 5.306362559065729734e+00
4.993622535937098483e+00 2.966570473481888293e+00
4.765172282061778120e+00 3.751235555678813505e+00
4.697597694450354133e+00 3.617680503103614331e+00
4.485815234449111344e+00 2.806353927044483054e+00
3.838861963599467408e+00 3.234031538085592405e+00
4.686326355033936686e+00 2.915495140306883393e+00
5.131191323075583455e+00 4.004171303571501639e+00
5.267312541504090895e+00 5.135239027612725771e+00
4.099137189606341103e+00 3.835667154439465598e+00
5.531268648012368061e+00 4.198874643564351139e+00
4.580311881422574061e+00 4.847204686999749157e+00
5.308988120166553415e+00 4.363210697392153392e+00
4.688239907087075053e+00 5.647173221390334952e+00
3.920302233309905571e+00 5.137921755987052919e+00
3.631751482628713390e+00 5.079449550886156572e+00
4.176799175399799502e+00 5.350027505866128408e+00
4.928920112791943531e+00 4.952208992461905268e+00
4.683605863368491384e+00 4.029559180691633102e+00
3.817350357573474184e+00 4.611529177884392539e+00
4.058207660445689591e+00 3.517140106582823833e+00
4.940608654290491231e+00 5.021074684415772538e+00
4.045946489371353927e+00 3.386415726467806309e+00
3.338058882564545193e+00 3.945033601385577793e+00
4.126112373440681935e+00 3.392038623592666724e+00
4.052326253008790680e+00 4.070424183998786916e+00
4.691677850463249477e+00 4.792577083999712606e+00
4.360385967730144863e+00 4.526279356990202452e+00
4.118806016079842536e+00 4.060174786481063336e+00
3.301422719455807009e+00 1.470275346890037360e+00
3.833982490202252791e+00 3.020488587966900340e+00
3.974197914190299663e+00 2.797914170329410144e+00
3.435300130858342627e+00 4.468028027826838056e+00
3.574388267952838483e+00 4.982727874981841332e+00
4.244577309328281700e+00 5.136697596193377180e+00
4.719552419829872392e+00 5.584591285554796336e+00
4.114600617703464636e+00 5.593521234065801373e+00
4.344000143135062331e+00 4.967335632834742221e+00
4.550843377387014499e+00 3.102295851944359750e+00
4.833412940195139562e+00 3.241901963188612790e+00
4.988299878750934724e+00 4.687480243172635674e+00
4.853439403247613804e+00 4.665032835785705601e+00
4.522286387588126289e+00 4.797665600388341112e+00
4.644763287062247059e+00 5.489181706059774513e+00
4.082958346783643222e+00 5.178125149768350255e+00
4.384867364104841236e+00 5.151838474309021088e+00
5.060162451513933846e+00 5.030246642212818919e+00
4.813792798388756289e+00 4.829566615383070527e+00
4.809398354438439327e+00 5.117183259040039900e+00
4.747965301247143444e+00 5.049397930603003459e+00
4.601074977584296732e+00 4.570619654959974021e+00
4.596230889274775855e+00 5.024528863942924417e+00
4.704122742541944291e+00 4.942751167910795829e+00
4.879237437978198422e+00 5.296823994289434623e+00
5.086239010109173009e+00 5.208041664200365517e+00
4.465810814411633523e+00 3.757055113375662447e+00
3.885781783842464865e+00 6.009935374544626008e+00
4.582344357141424851e+00 4.737573696871035800e+00
5.143963881458347487e+00 5.322502799464257528e+00
4.943834420125507556e+00 5.981804984012324411e+00
5.117567072964178898e+00 5.844474567839888834e+00
4.756901328399601780e+00 5.745394174813159616e+00
5.920917059730657073e+00 4.978427347799375013e+00
5.160334131569483063e+00 5.550095550693599833e+00
5.383148321448887330e+00 5.787296243667777063e+00
4.974638563675965131e+00 5.161363468995676662e+00
5.141854696551936499e+00 5.648708692310805191e+00
5.284171434522806798e+00 5.168429280275836035e+00
5.230848429143919454e+00 4.483815916278760305e+00
5.693995378168268395e+00 4.706885984672235068e+00
5.482662915379002300e+00 4.561020698667599405e+00
5.560609458264325511e+00 4.222547522769541040e+00
5.524640960212047425e+00 3.471255016200358146e+00
4.911331008803085041e+00 3.303597735656076395e+00
4.591235013259629127e+00 3.510566365068574335e+00
4.902131688083633421e+00 3.561960128018660576e+00
4.416702573247142993e+00 4.166152457949729992e+00
4.990830325019445901e+00 4.552576838105713897e+00
4.117379999239952681e+00 3.702947581090174634e+00
4.286695399300437082e+00 4.771046202484189536e+00
5.089478559217024412e+00 5.571516816467068089e+00
4.384637483347554543e+00 4.523765423894246851e+00
4.894169269718797288e+00 4.735147866407734440e+00
4.318437497438848638e+00 4.874337139860502432e+00
5.290256371505124733e+00 4.664777049789593732e+00
5.372454507681696967e+00 5.237889204192672565e+00
5.258125953866734648e+00 5.318450164595323493e+00
5.419266385672081299e+00 5.105872895192572258e+00
5.271410295287620507e+00 4.258289700370670339e+00
5.054230366907985328e+00 5.162820222831722816e+00
3.948624267996761361e+00 5.317351424960294892e+00
4.955805171573103962e+00 5.595431388183582655e+00
5.044930762543392788e+00 4.243505936722371530e+00
4.649026309877267948e+00 5.535916585414698332e+00
4.565172260705327112e+00 4.505264713212713268e+00
4.769113751708818683e+00 4.818315456568534216e+00
4.276431702548041613e+00 5.163387140044910062e+00
4.907069308836199184e+00 3.887883305662912736e+00
5.087547322157056406e+00 5.243362299428824258e+00
4.472632496948746095e+00 4.319847428430195535e+00
5.071346843441162378e+00 5.035795263887873574e+00
4.782312864415528608e+00 4.876379746907716140e+00
5.395279674328855357e+00 4.942958833674083508e+00
5.231773475347289093e+00 4.679761734751235025e+00
4.801190332508856073e+00 4.897711205419460256e+00
4.811357117809542672e+00 5.559160959776167310e+00
4.361104148683711657e+00 4.851549478081770950e+00
4.598662136760545138e+00 4.534650890431166204e+00
4.777609539648103976e+00 3.853632661511574575e+00
5.380201468608344584e+00 4.759626595282453465e+00
4.757260642154772512e+00 4.947225056339248361e+00
4.616447462522868861e+00 4.560642785601482174e+00
4.908164405568586908e+00 4.607654030736251016e+00
5.175822208387747203e+00 5.534179527732436377e+00
4.699134360445055059e+00 4.670523018782565039e+00
4.938820798195115103e+00 4.593771642099431674e+00
4.795765419435786825e+00 4.679876181291469095e+00
4.785655510220154341e+00 4.332672618800087250e+00
4.535946635180970077e+00 5.008378941482030555e+00
5.156150264955615903e+00 4.977069960193257536e+00
4.685071317232462285e+00 4.696580394926995972e+00
4.594679147089161475e+00 4.980586591107442729e+00
5.589257568263882092e+00 4.556578121986415653e+00
4.941185919047547337e+00 4.976821871974911993e+00
5.389672971213332886e+00 4.954804706485262500e+00
4.777002689341618868e+00 5.604946873713562816e+00
5.177507973561628063e+00 4.978344542093437575e+00
4.778098772341833111e+00 4.472276269590095943e+00
4.939929781312851986e+00 3.787430568804013742e+00
5.175534063197678059e+00 5.407106995387974457e+00
5.827022093468295694e+00 4.357150830383572426e+00
4.792501904291490256e+00 4.290787227207405685e+00
5.354791426664500698e+00 5.892944940965980649e+00
5.487627149117837888e+00 5.353438058549599532e+00
4.395152008835653490e+00 5.442767313269905927e+00
4.707295210416786446e+00 4.912600168898849873e+00
4.641323749502759277e+00 5.197055494416736643e+00
5.173144973608550856e+00 5.756524594439854425e+00
5.103862956410957885e+00 5.593588124447004262e+00
4.642381381973736509e+00 4.528169230725807459e+00
5.335128732312459654e+00 3.951152693662196125e+00
5.495247108988374762e+00 4.094384165077946669e+00
3.940599412459723894e+00 5.038408030912457924e+00
5.165244385757588930e+00 4.504605282317793780e+00
5.346926123856711399e+00 3.963040590384462547e+00
4.713523419178682339e+00 4.565934725363642421e+00
4.858836945927214934e+00 3.888248793267041314e+00
5.004953612075349056e+00 4.222911708377910855e+00
4.309459672633872529e+00 4.448769569501532573e+00
4.784742700733558785e+00 3.544151902396346809e+00
4.757748973745506760e+00 3.643419209184195040e+00
4.795165880958940363e+00 4.210976773227940839e+00
5.017333911873860686e+00 3.549487476707990918e+00
5.315070219212616465e+00 4.543164587166746315e+00
5.051207142711373166e+00 3.180320553528518168e+00
4.432009776099111065e+00 3.527572749752117431e+00
4.186896967070532050e+00 3.156171124702573216e+00
4.147276859191805443e+00 3.920866746579847906e+00
5.084714027464489305e+00 4.680380219974713540e+00
4.369309356631656094e+00 5.315615033260301381e+00
5.388379944134566557e+00 5.259874065028220969e+00
4.805844539531880066e+00 4.388151779188872226e+00
4.199819113096912027e+00 3.653797113318083767e+00
4.722148290817826499e+00 4.266877636006654484e+00
4.691989257652505074e+00 3.445116296545333689e+00
5.025394425310784285e+00 5.231340919226288300e+00
4.941141475696539054e+00 5.065839756765447177e+00
4.865848500011793476e+00 5.302763990653969195e+00
4.311086928024033149e+00 4.648498658531291738e+00
4.752601080391265498e+00 4.213717980756319648e+00
4.367355899377749040e+00 4.364935409078614548e+00
4.320061763260254040e+00 5.281625020631870449e+00
4.738175884777168001e+00 5.158981759507286213e+00
4.774702364814621625e+00 5.300653858284446684e+00
4.266052322815468756e+00 5.211484759384862109e+00
4.333218455919682910e+00 5.718119514426495797e+00
4.224015188264115039e+00 5.537291966712566627e+00
4.730152570441086723e+00 6.033136519864916281e+00
4.177632158446695776e+00 5.930356594364779355e+00
4.715115494901737314e+00 5.443260168777684704e+00
3.888468336454486085e+00 5.466619680750489429e+00
4.671762473859645937e+00 4.741696108079961114e+00
3.904145171588241592e+00 4.574739284921040650e+00
4.896877969903782102e+00 5.304164395026853107e+00
4.510605822949846022e+00 4.395051217419017497e+00
5.674812384902574003e+00 5.581446429904457496e+00
5.029823354549124659e+00 5.362890679250268633e+00
5.108934730113373845e+00 5.705058201258204953e+00
4.382203247104838439e+00 5.676631717059779092e+00
4.780156141382605028e+00 3.838640402934455409e+00
5.962033602995022719e+00 4.142066155192582144e+00
3.852809392938087996e+00 4.557191427488397117e+00
4.663865033109749980e+00 6.144386379991077618e+00
5.029334330650080176e+00 5.382922799509051615e+00
4.815708991322333432e+00 4.346772237208496037e+00
4.626818770288865679e+00 5.576124577564847584e+00
4.425237558701431873e+00 4.172083266079069652e+00
5.048576298041943744e+00 4.599563692880646926e+00
4.104440078528208247e+00 5.702883154182482706e+00
4.187040509583320080e+00 5.729399099003144258e+00
5.697435524559788966e+00 5.497305238578926279e+00
5.595954171193505466e+00 5.745661999595091274e+00
5.206601777059523428e+00 5.799366745376315357e+00
4.667316576283622176e+00 4.387160684147957568e+00
4.677298140897503842e+00 4.239420117965404522e+00
5.760372961174082818e+00 4.229501691479041092e+00
5.205556349363793522e+00 5.289336029660308469e+00
4.573943428421017643e+00 4.630277177311338477e+00
4.677842341283157346e+00 4.649229004136407717e+00
4.877747102586927674e+00 5.527127525369770034e+00
4.118326254664024688e+00 5.172529760718681757e+00
4.705284632131085054e+00 4.711662633336290540e+00
4.660802505080235747e+00 4.865468061086519747e+00
4.989783505512589201e+00 4.593613012648612326e+00
5.113007815401929612e+00 3.733186021794004716e+00
4.265092564842325018e+00 4.876224116414562104e+00
5.084271010317711337e+00 5.367217374575387723e+00
5.714505052768283022e+00 5.401839469127084570e+00
4.598153002036916348e+00 4.083117453824623766e+00
5.012833430403190960e+00 6.042961665840548946e+00
5.243145542266147707e+00 6.543913400087832066e+00
4.517324873656622053e+00 5.867507602870686512e+00
4.873580023417161122e+00 5.226343449194065016e+00
4.278432327427434956e+00 5.021462318839957639e+00
4.719086433556260118e+00 4.601118802633488158e+00
4.696088695878124497e+00 4.555749346665791677e+00
3.637324284654313455e+00 5.353681413082691520e+00
4.963343050388226096e+00 4.685062241043844722e+00
4.944690637273638778e+00 4.884822821288592465e+00
4.690389585496895997e+00 4.458704782663165389e+00
4.445150732981820063e+00 4.929400147179527458e+00
3.429141641425268006e+00 4.695411009341810882e+00
4.329570054436652882e+00 3.771842702665179736e+00
4.764131632984903497e+00 3.294180755514564574e+00
4.219014939061031200e+00 3.982606653501078231e+00
4.247765220637413464e+00 4.508424749350358418e+00
4.217269247760241591e+00 3.377174110193617906e+00
4.536422572187070124e+00 3.932483822407855989e+00
3.816403926181870965e+00 2.680943829635841436e+00
5.130075416872974969e+00 3.374835805516505971e+00
4.438702273388559938e+00 3.037538370442543822e+00
4.802239694631014189e+00 3.961432621568313994e+00
5.184392254610726170e+00 2.788852739943068038e+00
4.554741452868579010e+00 3.171861114851293628e+00
4.665830355703858956e+00 3.433453801736042532e+00
4.454205907909971174e+00 2.981201640660312790e+00
4.927271097403915334e+00 2.919705614960784956e+00
4.410667346763765373e+00 3.333863605590589696e+00
4.156612461981254114e+00 3.448522585470639612e+00
3.942165927433139760e+00 2.739674392588633989e+00
4.158864062881279189e+00 4.404977218284601648e+00
4.127500765396906246e+00 2.324643266935953356e+00
3.190824388089461117e+00 2.621613740238513124e+00
3.141450815192660784e+00 1.352448205978940665e+00
4.024107895897887310e+00 3.433376449644820916e+00
2.027108512981256716e+00 3.238012017306640011e+00
3.572755206315762599e+00 3.737889765878191994e+00
3.491202602937512278e+00 4.456406243154758862e+00
4.394106732537986559e+00 3.769016567244341420e+00
2.695196112162123736e+00 2.318880005016359824e+00
3.250126651189478189e+00 3.064966991882235536e+00
2.766997623749054114e+00 2.799860558326687787e+00
3.438448304174384518e+00 1.753420008595429458e+00
4.214577812862727590e+00 4.288214016151315811e+00
3.932193065795589249e+00 4.472967089128625062e+00
3.111863945010669319e+00 3.735682305823889493e+00
3.740088327471635665e+00 3.505094419673321582e+00
3.543524692718797553e+00 2.937956276285575541e+00
4.234044321313714221e+00 4.386387697468607350e+00
4.669102291250330161e+00 4.527680549893846162e+00
4.171008837877043796e+00 4.237678942118073167e+00
4.012650712760992278e+00 5.112930953108752341e+00
4.456069669793047083e+00 4.181965069306086136e+00
3.211119111936777681e+00 2.557148646180798401e+00
4.223542595879982819e+00 2.968402477808336659e+00
3.043290247154708972e+00 4.555146623635300429e+00
3.580812774274645172e+00 4.895791572085958165e+00
3.871859691362715239e+00 4.479317875442347940e+00
3.457649106551049734e+00 5.271565787300668049e+00
4.047372793347474129e+00 4.634870046663647436e+00
4.820576911873484249e+00 4.722296448986098127e+00
4.797715916405866921e+00 4.145798191535995159e+00
4.883238350187276922e+00 3.815158067361978933e+00
4.053555902103155972e+00 4.234130222923890408e+00
5.066419406751440313e+00 4.368836814238800770e+00
4.518467572585507241e+00 4.204171405441705645e+00
3.668572744817317322e+00 4.367774684799104357e+00
3.600003504458100245e+00 5.031070268485794195e+00
5.116349848900094699e+00 3.752080732570420185e+00
4.074171918971226880e+00 2.795646396590576455e+00
4.607762335151335265e+00 3.694896487540217045e+00
4.093794743374790102e+00 3.164643593215749728e+00
3.542639006415890357e+00 4.009369344278752578e+00
4.082502151443550886e+00 2.567128528579471158e+00
3.978872142776245902e+00 2.852345577227537010e+00
4.655085619224651694e+00 3.095187583034697987e+00
4.394781913926316896e+00 2.798124697776462444e+00
4.516394985791548855e+00 3.613503305156070766e+00
3.525651676520700661e+00 3.765947959464453820e+00
4.003497715303343085e+00 1.960104379782822814e+00
3.794555827053945229e+00 2.926433671586090135e+00
4.384926700407369538e+00 3.229724309267046234e+00
4.146551141333823409e+00 3.151594046047614839e+00
4.566466156575582858e+00 3.424176734547808909e+00
4.089063365771451686e+00 3.708718914584511417e+00
3.905880440150604649e+00 3.929818946733515173e+00
5.015704514156761995e+00 3.920503162077124681e+00
4.701491737772714785e+00 3.168793758424525819e+00
4.621899690191970222e+00 3.809776751914697002e+00
4.696523327310013762e+00 4.648216870981915605e+00
5.676208140750985010e+00 4.193739446587965602e+00
4.344361235046639180e+00 4.151791918019881678e+00
4.977400661718783148e+00 4.210473011737167148e+00
4.308423274743153897e+00 2.922854910186235333e+00
4.640428274432135680e+00 2.912162949423092950e+00
4.823777505359434947e+00 2.897523985317895789e+00
5.608229710867462359e+00 4.533620152211742749e+00
4.508899739754424374e+00 3.444476280592767115e+00
4.561549666568719630e+00 3.098097006019566280e+00
5.262047303702958700e+00 4.579733387395458877e+00
5.180865598980807007e+00 4.698701189732862105e+00
5.985245206490971803e+00 4.670423286472988877e+00
5.357368362147401974e+00 4.394184439014704679e+00
4.503373710027414489e+00 3.630765562005903391e+00
5.120277325924446288e+00 2.909376537348660197e+00
4.896330112171989768e+00 5.917586350944819884e+00
5.150351716560814808e+00 4.957573261547459254e+00
5.273027534053040810e+00 5.111807918424487340e+00
4.821905880739811856e+00 5.001120667147007204e+00
5.509508923709931949e+00 4.109419431516688981e+00
4.499468216274876475e+00 3.838430688637345156e+00
4.366476816973483999e+00 4.024299539134926995e+00
4.870119948596058457e+00 3.805520360295318039e+00
5.609866285489104598e+00 5.465821318749876312e+00
5.153993794381202420e+00 3.537994677361737672e+00
5.459171610321829071e+00 3.522147551584466463e+00
4.740459812268496442e+00 3.617072513870972728e+00
5.718347686073445679e+00 3.975443218923148336e+00
5.051164641545014433e+00 3.753317701176547061e+00
5.525232975205608632e+00 5.465790144360352265e+00
5.667546796025993316e+00 5.086080547908120586e+00
4.628030861148825892e+00 4.847344550994445278e+00
5.224656188007675617e+00 5.628253009845058941e+00
5.115408075633631313e+00 3.556322403132708310e+00
4.956332109286938348e+00 5.313857000360329152e+00
4.779051295805572863e+00 3.437441181721700989e+00
5.065096063023867501e+00 4.034622867511753697e+00
5.005356794488534433e+00 3.681551501383108160e+00
4.762107776151166760e+00 3.885387921193659722e+00
5.765323370183688567e+00 3.549753294876031084e+00
5.058142429578747823e+00 4.326987153152870746e+00
4.982095379816460223e+00 5.284697337108785753e+00
4.296989143095813368e+00 5.640879168038396507e+00
4.563249983888855610e+00 3.900765780051263398e+00
4.474517756034908977e+00 4.630430446475260808e+00
4.031181855795838764e+00 5.350298667498182503e+00
4.570937904661366069e+00 4.464061312089224742e+00
4.588160418679029462e+00 3.910962554034058236e+00
4.682457271055795900e+00 5.099393662736519062e+00
5.153627878956980268e+00 3.794724124745513461e+00
4.648738557018541329e+00 3.834832421397052382e+00
5.353105694987333685e+00 4.136663758039706096e+00
5.033614082515169841e+00 4.021077013143847800e+00
6.221466391025609610e+00 5.882353754234785015e+00
5.320121936219273096e+00 3.492801112310143896e+00
5.848727490067462398e+00 5.197298008143636849e+00
4.947046559512137343e+00 3.556849113903719939e+00
4.771943638795597131e+00 5.159769897285340967e+00
4.380880025647439169e+00 4.015642060996325036e+00
5.956233687635879903e+00 4.679787107303097216e+00
4.831727631132128664e+00 4.275988149734830657e+00
4.863601404432570163e+00 3.213771446760464112e+00
4.250686895136827737e+00 3.903585817094950006e+00
5.867955304612138434e+00 5.357694357401239671e+00
4.569699307706414970e+00 5.402492072925339173e+00
5.147800124918364695e+00 5.104995292466365520e+00
4.661286780506053162e+00 4.585624095506733333e+00
5.289215648323649432e+00 5.386755526511761261e+00
5.415748310247019859e+00 4.627451790739178783e+00
4.689875422742971978e+00 5.833866495746061531e+00
4.091265943774360814e+00 4.793132978471856376e+00
4.733399111734477138e+00 5.860737292167928381e+00
5.505397579011757969e+00 5.509883489759054065e+00
5.532350879476120475e+00 5.575154538384151870e+00
4.154784714232794940e+00 5.216500010394304887e+00
5.533893020877487245e+00 5.147043848387904852e+00
5.668418924495881583e+00 5.259714873451295958e+00
5.315822480957645979e+00 4.488311007400709762e+00
4.855989370593242427e+00 4.181938533589095286e+00
4.307617786382735403e+00 4.108013466810841230e+00
3.713129576152341293e+00 3.442364356466852904e+00
4.784629981711330693e+00 4.579444585755624075e+00
4.880054652882241051e+00 3.801142681499337428e+00
5.726634274325974161e+00 4.330970794888924225e+00
4.171504889024158835e+00 4.475858932383589561e+00
5.566943279223156793e+00 4.150198368716150554e+00
4.279560227492193114e+00 4.878299324700073214e+00
5.995277032753165258e+00 4.328999878321526218e+00
5.848072026126686751e+00 5.023368901990938440e+00
5.741052667559245926e+00 4.133604285194345529e+00
5.068022452729699090e+00 4.490144358408870495e+00
5.077244290568277307e+00 4.921673995467552132e+00
5.052657239937759392e+00 4.351190847325459465e+00
4.965243767053619806e+00 5.197268666670927573e+00
4.686727975677388969e+00 4.919349832020214031e+00
4.990233600694817362e+00 5.307004335479668100e+00
4.098899682408839951e+00 4.655701370183401799e+00
5.206266879549227511e+00 5.225507505917555306e+00
4.802314377711251581e+00 4.888167485201277529e+00
4.403369046796244746e+00 4.507178803452721816e+00
5.089990577581235520e+00 5.263084497386244287e+00
4.864407354885978307e+00 4.630734082599075485e+00
5.192260750046057360e+00 5.011044622785361113e+00
4.434702568855456661e+00 3.567141563240475488e+00
5.115424723945050545e+00 5.503895147419875400e+00
5.477360512379394919e+00 5.738430454251385981e+00
5.640470526312705957e+00 5.726663455474758635e+00
4.453526905807787095e+00 4.802683213897044112e+00
4.447965425763198866e+00 5.589008936228910152e+00
4.219646639812012268e+00 4.554428589203936895e+00
4.156179456748558820e+00 6.001068381912541660e+00
4.705648958612815846e+00 4.582203329279726844e+00
5.048552392226412167e+00 5.208685425171784900e+00
5.670924234353837967e+00 5.751811163969162699e+00
4.817917948080444823e+00 4.465466787369805068e+00
5.728792749504277637e+00 3.988027597975521310e+00
5.100529501288458611e+00 4.524251606848275209e+00
5.752729767814505735e+00 5.440711854810815318e+00
5.013797169750253246e+00 5.389939535479794763e+00
5.487319636049891258e+00 4.783503277061090131e+00
5.538725492693187036e+00 5.144144898449792613e+00
5.359119680245665762e+00 5.352579854181017005e+00
4.712097678624092900e+00 4.706564031964086681e+00
3.434689603185609563e+00 4.881307066392865046e+00
3.830359297492521797e+00 5.127059786281668252e+00
4.036213828995245834e+00 4.719720018607906908e+00
3.517396594803814391e+00 3.661192091572766039e+00
3.959208078919261187e+00 4.591542626228510393e+00
4.565169323812549251e+00 3.760361649359347247e+00
3.150491515581821833e+00 3.611392759512230377e+00
2.567230501868808190e+00 4.084176074919818156e+00
4.080416835088939820e+00 5.411917957749046160e+00
3.676657309725587908e+00 4.719181170661421731e+00
3.822897536080398062e+00 3.484034366549481732e+00
3.912548260592877636e+00 3.805738309585605883e+00
3.635589478585726120e+00 3.436899554579595506e+00
4.175762468802057370e+00 3.450296451201582570e+00
4.207593560981230496e+00 2.811588271823641350e+00
3.645057778792943903e+00 4.411129929078567713e+00
3.839476063661763305e+00 3.564245834234275101e+00
3.703779319655560620e+00 3.117404274294862887e+00
3.674610780871983451e+00 3.504759310754237411e+00
3.422430206588761514e+00 2.837458688614663771e+00
3.931811564308798967e+00 3.579767797774618732e+00
4.203113118220546340e+00 2.800260952422430005e+00
3.438163726352586380e+00 3.316053883194210350e+00
3.060547897844732024e+00 3.455091394343958289e+00
3.783825607423458415e+00 3.425998522613152630e+00
3.921533268837627872e+00 3.434094060271976723e+00
3.446481560849746995e+00 3.835994856635684513e+00
3.874282992665656344e+00 3.319030384385280641e+00
3.148221236575053261e+00 3.358120528882660327e+00
3.601679353424169783e+00 3.152622558450957513e+00
4.549028719535020748e+00 3.465043258825797778e+00
3.751941409115815418e+00 4.549736225202922313e+00
3.193660781312602559e+00 3.820629070738610800e+00
3.805358729910876647e+00 4.217324663734080659e+00
3.178673635199984915e+00 3.341317904516936999e+00
3.246358286973713980e+00 3.802839465012570308e+00
4.365185678920846080e+00 3.627798439127369434e+00
3.846067684788642804e+00 4.461151987821130760e+00
4.132741194952445518e+00 3.857428886422221037e+00
3.669695202381699772e+00 5.179174657423258665e+00
3.949312960204640177e+00 3.094668357570213413e+00
3.862691603111114702e+00 2.806107920578489789e+00
3.795743532595041714e+00 3.690707178203703975e+00
3.707971663991282085e+00 3.982703565214981811e+00
3.569703940919138674e+00 3.651579378194758974e+00
3.401623580977091166e+00 3.690189520303762905e+00
3.772982357917840091e+00 3.235802761017281703e+00
3.281842721695215737e+00 4.801000724120151553e+00
3.791745834120883174e+00 3.293341032214844866e+00
3.782928077750200568e+00 3.725224144713339847e+00
4.211120624974268978e+00 3.515307428571638138e+00
2.952399046412994554e+00 4.452062442970210476e+00
4.307630459896465425e+00 3.553917038870172185e+00
4.546102408475357848e+00 3.569419180785545986e+00
5.055014822594584345e+00 4.590865827806123178e+00
3.056949274759957369e+00 3.579390079438866223e+00
4.497903772966818536e+00 3.901187423941980370e+00
3.609898317410716650e+00 3.701982615977906121e+00
3.427071758322879802e+00 5.122718267758140875e+00
2.781891116964427368e+00 4.577969885275153139e+00
3.220979281668365335e+00 3.242498929271188324e+00
3.615318969542219207e+00 3.982942644588352010e+00
3.636329109190489017e+00 5.620672512757528771e+00
3.791236409550135189e+00 5.192649860014857843e+00
3.464669053652284170e+00 3.545022018760207061e+00
3.795891428474071461e+00 5.030344486899720025e+00
3.667330411568506143e+00 4.483468664976687279e+00
3.813605416678083504e+00 3.893807277148648271e+00
2.766902069561958832e+00 3.290598739460003586e+00
3.207299835545463829e+00 2.641353339844950465e+00
3.796175274408893685e+00 2.695365273781187287e+00
3.004720532411415235e+00 2.817831063708454931e+00
2.757627303139313035e+00 3.781886751487060216e+00
3.207233135558985815e+00 3.479562954687470455e+00
2.616980316953596120e+00 3.891816233723092822e+00
2.986003394512264819e+00 3.500083060642453781e+00
3.613276693329876998e+00 2.531965952393432140e+00
3.003477186395382859e+00 3.490865324944985471e+00
1.933567589287922939e+00 4.824063329446235393e+00
3.835442205668353921e+00 3.932155412742642575e+00
3.207491276380972867e+00 3.022709111751500366e+00
3.228858259663773822e+00 4.168260808531618622e+00
2.583283006018027628e+00 3.890550163976105758e+00
2.885756888152622768e+00 4.016245943366477889e+00
1.688598611607985855e+00 3.920725043622383055e+00
2.429666749704888939e+00 3.711473875287207402e+00
2.494876098611788606e+00 3.938986860485552466e+00
1.986489075163314855e+00 4.055785890832284579e+00
2.924903161798472429e+00 3.830853638562007113e+00
2.001717876202220303e+00 3.694039248320046376e+00
2.548278058960532277e+00 3.385375540175425968e+00
2.994494860429596894e+00 3.928164342433229539e+00
2.607424266045307082e+00 2.968378795916174706e+00
2.518291709623275310e+00 3.519278854303760085e+00
2.665363118329453052e+00 4.778409691750352906e+00
3.323973466367493135e+00 4.559973974533932051e+00
3.293786935493364432e+00 4.408832477024496654e+00
3.707426173584637219e+00 3.930673139073417310e+00
2.690322597886766864e+00 3.622501973715313461e+00
2.143052645629408559e+00 4.281794837155389999e+00
3.112847746446399722e+00 4.894416382277189115e+00
3.587324091216686384e+00 4.189181472401353190e+00
3.354777220696365969e+00 5.171178545332627330e+00
3.282059568473858491e+00 5.275701524623834793e+00
3.061275249557787959e+00 4.515341064880490585e+00
5.230186710039125941e+00 4.769384654423769021e+00
4.782646437111560900e+00 4.493840588198164454e+00
4.315928266164140048e+00 4.872234512162945563e+00
5.439358050460043614e+00 5.968202372477509954e+00
4.609919950864135529e+00 4.647011891743315637e+00
4.158276662233018506e+00 4.985504951370710813e+00
4.364171219418933489e+00 5.835133538464792657e+00
4.162563872217991623e+00 6.501973140307845789e+00
4.704134514706402648e+00 5.706249891951973297e+00
4.830029434126125842e+00 5.343068004705524565e+00
4.802861919886472819e+00 5.178191053662121845e+00
4.149499740787510937e+00 5.439290601699129368e+00
4.030227782035516348e+00 5.405237460810917938e+00
4.424285669765132489e+00 5.224163079270644161e+00
3.579078232926447445e+00 5.368256138351329199e+00
4.631112294224166703e+00 4.486470236372637643e+00
4.837632099714825884e+00 5.108778258871093492e+00
4.374640814320792437e+00 5.356180224960851888e+00
4.928033918259517421e+00 5.234572382332670415e+00
4.997911687270947922e+00 5.962564590267318110e+00
5.050462627839449326e+00 4.774834235634274116e+00
3.559778022862905900e+00 5.888431457760608723e+00
4.530026464224624405e+00 5.260569575014615751e+00
4.584472097357552123e+00 5.910805128217134552e+00
4.875862179400363594e+00 5.077670262721207806e+00
4.395484517599243190e+00 5.177521932988369713e+00
4.380244773096358735e+00 4.167730974492727114e+00
5.039838153308618729e+00 5.347909193877448786e+00
4.615299192389374028e+00 4.867703253347874792e+00
5.209387463281229813e+00 5.151800532037812630e+00
3.453399121186063958e+00 4.598933903254205369e+00
4.137928989534616520e+00 5.203575250770311911e+00
4.257945611614017523e+00 4.433654143382565138e+00
4.202442244412400996e+00 4.182735814401895347e+00
4.900530883170841179e+00 4.548814658330016414e+00
3.933805240175516360e+00 6.077223848366280379e+00
3.633255083273976282e+00 3.443755239773748755e+00
3.180046982671263400e+00 4.231114826509775995e+00
3.628631807845127177e+00 4.043603554340652551e+00
3.509832490183341314e+00 4.270212061927856517e+00
4.356905613071055505e+00 4.171851740418234478e+00
3.761045713888081288e+00 3.996094955855772124e+00
3.798474095277981633e+00 2.800760503133776780e+00
3.619089492245569417e+00 2.624559355831462604e+00
3.711180147060682000e+00 4.472326164761402545e+00
3.815705619789610203e+00 2.845294164879714760e+00
4.206813817361951813e+00 3.358507550645328799e+00
4.027635167012770800e+00 3.415926101151297800e+00
3.131910370220695405e+00 4.037658829878159494e+00
4.219571725618789237e+00 3.465551415311656225e+00
3.124775268662417282e+00 4.286329628087146126e+00
3.380756290389509644e+00 4.513400362462899551e+00
3.723927314404799738e+00 4.493733532271566133e+00
3.673283326570825125e+00 3.958195086888000258e+00
3.099541857483770091e+00 4.251770150770421530e+00
2.707406565497811890e+00 3.942523023437177532e+00
3.684520377008254410e+00 4.243638352200588493e+00
3.554353059732674680e+00 2.983840844752172039e+00
3.676318617011549605e+00 4.690853146503361160e+00
3.764014941221806687e+00 4.726675860216627001e+00
3.512558413938744906e+00 4.466002319976771773e+00
2.770385372884622388e+00 5.735156377138322270e+00
3.608985553677005687e+00 4.582234320195873067e+00
3.691257556013439078e+00 4.036976288291644011e+00
3.762775692167265262e+00 4.910165015449944548e+00
4.188923653325571372e+00 3.476599566795555596e+00
3.937113143889388489e+00 2.939250478416634671e+00
3.921783456713257898e+00 3.434629510181528289e+00
4.360564083124621959e+00 3.159493179794196749e+00
4.538241081819642808e+00 4.149557818842650292e+00
3.856029446433944852e+00 3.745006243410913260e+00
3.803707540601669823e+00 3.359150146895199196e+00
2.656292701941019629e+00 2.676999274024917330e+00
3.367631631002613979e+00 3.398878138860117915e+00
3.963905727444943849e+00 3.781218336938815483e+00
4.082625550635865963e+00 3.538565677389638786e+00
3.614290680548402968e+00 4.521556232226324745e+00
3.453987138548045621e+00 4.562834805610928690e+00
4.036564447057640947e+00 5.319024082932075181e+00
3.717812269679485748e+00 4.433066806001815685e+00
4.053355437274549722e+00 4.350312501303038815e+00
2.486608613642338650e+00 4.653739180203183778e+00
3.160166799527415638e+00 4.397447703666814256e+00
3.268834689148000905e+00 4.415242940087654056e+00
4.152009598668800372e+00 4.714716398450118362e+00
4.132147707863924602e+00 3.796297694034278969e+00
3.917937732939747342e+00 4.748058117338280759e+00
3.687786950776083650e+00 4.647008432642702580e+00
2.305649802846740481e+00 3.572883549674684467e+00
3.557941712395909395e+00 3.798860878693862020e+00
4.197109263658115097e+00 4.578216194937319017e+00
3.180736587784246172e+00 3.261141896824634401e+00
4.080581417263330124e+00 4.631407390330868346e+00
3.996826703889685639e+00 4.418336608056271153e+00
3.820431670842142857e+00 3.618390848778172408e+00
4.948251487273402915e+00 4.207769207360009922e+00
3.591825239981293549e+00 2.702198541335567139e+00
3.924384361845936198e+00 4.226889428895637124e+00
3.674476523899595559e+00 2.747116253123527141e+00
3.484198930888723567e+00 2.927623255845087868e+00
2.823899917277400640e+00 2.750888072981681809e+00
4.029791380608180873e+00 3.899140328821365742e+00
4.010425525342721897e+00 3.491688287875425623e+00
4.343114082695446854e+00 2.976684530559247754e+00
3.624393073611560823e+00 3.150973156891503812e+00
2.897677726461918901e+00 5.164130391219952543e+00
3.837149489420693449e+00 4.511726943693570746e+00
3.987976730810764092e+00 4.454997103149475279e+00
2.804692049332183412e+00 5.070481206193437451e+00
2.686089527732112181e+00 3.540522327548977000e+00
2.670291378078134326e+00 4.047741051182905281e+00
3.607040233806206864e+00 2.709069368150054391e+00
3.250275703029946506e+00 3.870875768928601079e+00
3.952063258908746768e+00 4.664721679168865265e+00
3.340183872300096279e+00 5.002054360139625899e+00
4.197326936231231542e+00 4.050396776566886459e+00
3.271150534290184098e+00 4.816543513747248539e+00
4.515545915472871208e+00 6.252162961040692579e+00
4.777263204434817112e+00 5.529972027848059746e+00
3.156212899798869209e+00 5.008397576881303159e+00
4.744171702273784597e+00 5.347858612842143700e+00
4.162810913354164200e+00 5.071082154786608953e+00
4.204850161605394376e+00 4.624990944823299088e+00
4.717577266371139721e+00 4.606226858399404378e+00
4.397356630165261571e+00 4.036757173358312301e+00
4.427394178669080915e+00 4.846899052149619358e+00
4.094835251687012345e+00 4.862753845764864025e+00
4.528114561124688464e+00 4.604329817541867875e+00
3.300304403165787548e+00 4.300374857564449371e+00
3.354836911479429862e+00 3.383999501021228262e+00
3.208829401075485865e+00 3.627179454282604354e+00
4.487904802544394833e+00 4.561757841458204510e+00
3.967625119856213800e+00 4.381236024001590401e+00
4.072688161135650908e+00 3.477058777682965562e+00
4.626955865231686005e+00 3.744723584955419682e+00
4.600534090782121943e+00 3.480750084906814479e+00
5.018621019576092301e+00 3.835602154044168710e+00
3.284151299853209416e+00 4.259411560832763399e+00
4.212327371306614054e+00 4.665773123924767951e+00
5.499717761874080679e+00 5.185580723346034482e+00
4.619417218175047246e+00 5.011162416016448518e+00
3.191163014813089838e+00 4.076686502036569237e+00
4.442849640927382993e+00 5.080005340841359462e+00
3.613448029979836384e+00 4.788254810315889287e+00
3.733820222304339964e+00 4.992983213309251767e+00
4.564690865785141938e+00 5.536920684780783475e+00
4.203748395458935860e+00 5.561016126475475829e+00
3.282340373374491360e+00 5.117464898353032865e+00
4.104606895027316682e+00 4.983693975367032181e+00
4.256814373721651279e+00 4.743492142139089651e+00
3.584341006105370653e+00 5.340668906338919442e+00
4.710186276560026641e+00 4.372769258926092029e+00
4.151489869736989746e+00 4.787123944015458932e+00
3.280616517118659647e+00 5.242241861224766986e+00
3.279440768955923069e+00 4.316402068269977299e+00
3.120819486223680883e+00 4.514808808128087492e+00
2.675137460914454923e+00 4.359680091943478608e+00
3.075034679117429448e+00 4.501936972139959359e+00
2.869799055724813641e+00 3.946849223672060702e+00
2.805549005525401096e+00 4.860969408467444630e+00
2.865174579088491935e+00 4.813404281620668357e+00
2.655254888357982956e+00 4.726366394423123118e+00
3.913008198554909001e+00 4.331684710494720925e+00
2.665641187499335985e+00 5.367122769617402867e+00
4.569884004110159381e+00 5.203941547671496082e+00
4.308220878417498234e+00 5.543044243170540675e+00
2.868941873069212889e+00 4.997905352870445128e+00
4.829373230093917613e+00 5.473932129403241476e+00
5.378059049249404033e+00 6.075454853749748807e+00
4.052047006031960663e+00 5.988956308490793745e+00
3.663431812253478803e+00 4.811523572805549875e+00
3.944942737937271904e+00 4.555974153458739018e+00
3.317258517394614525e+00 4.592592908326308176e+00
3.840087161094027479e+00 4.594206682095215655e+00
4.067411873844500647e+00 4.536536961694103809e+00
4.253179926992050497e+00 4.365878616314803118e+00
3.863547618455007715e+00 4.745590404279562691e+00
3.633115996135280135e+00 4.458101906360900202e+00
3.488562217470592586e+00 4.167845246800075287e+00
3.991189256111015826e+00 3.651041208814255867e+00
3.875475516258636066e+00 4.895234468425688767e+00
3.619007752343384787e+00 4.234623894612267847e+00
3.655597700335569300e+00 5.179481490413706979e+00
4.871989965531994926e+00 4.393055575751724007e+00
4.759643565661177078e+00 4.322995275173405538e+00
4.404621464532392672e+00 5.199493636125940732e+00
4.118879705505724687e+00 4.146176270053090640e+00
4.535221430912957707e+00 3.807140632323846141e+00
2.913045999916831885e+00 4.319337206694017439e+00
3.854061655600866221e+00 4.242082523301183627e+00
3.343249381594054270e+00 4.956911612299045977e+00
3.247036738320771221e+00 5.617190923965910798e+00
3.645376905185357064e+00 5.255649808361297914e+00
2.093523456251268122e+00 4.234427857513514581e+00
2.924524413567620051e+00 4.239219284845328062e+00
3.574849638568776022e+00 4.222582494140880272e+00
3.655122561810622894e+00 3.867589817914770300e+00
3.727729736989988218e+00 5.173539327176968072e+00
3.443875982960409310e+00 4.838823602195304829e+00
3.324586728857599649e+00 5.036061067317012530e+00
4.234259366772274547e+00 4.076207651848684499e+00
4.240280091572381949e+00 4.420559525727385974e+00
3.760338222001064157e+00 4.338171982799039483e+00
3.963193551936994741e+00 4.397289296403229741e+00
3.904083140873518598e+00 5.091009374854199798e+00
4.013288793619656403e+00 4.510659824417383668e+00
4.321864621019945396e+00 4.023675159845847560e+00
3.358828826230165543e+00 4.263949295894448710e+00
2.841664087457259846e+00 4.495439131657366083e+00
3.893320524285575068e+00 5.454554699399276174e+00
2.801945857192718492e+00 5.409319249738808288e+00
3.644168456893390307e+00 4.686948465983357792e+00
3.065959965592494285e+00 4.132648375082047743e+00
3.322438138709986166e+00 4.614459171618823241e+00
4.108089899977517945e+00 5.505621542790766654e+00
3.947758353148541843e+00 5.166712585157956283e+00
4.138736486258522973e+00 4.843793222919006602e+00
3.949617353364697880e+00 4.926465202556262746e+00
4.076682880084455007e+00 5.655246372700035273e+00
4.337761288475570076e+00 4.224687194964425352e+00
4.034972275849087353e+00 3.982023711339400585e+00
3.299948613085323501e+00 4.048882924193328847e+00
3.422148624609722134e+00 4.504261226010245700e+00
2.924820797695730334e+00 4.846127264052532801e+00
2.890306249763790358e+00 4.694259306636022089e+00
3.488232807154714177e+00 4.561599424465504704e+00
3.526549599208362196e+00 5.306025891581455767e+00
3.614761006476670868e+00 4.377358585130841639e+00
2.933084771481802466e+00 5.109971366024583794e+00
3.871547899242349100e+00 4.910298417308117891e+00
3.533907057338268487e+00 4.492115267219501717e+00
3.572793612229020255e+00 4.525240461371092593e+00
2.942997116444448835e+00 4.817067653440130215e+00
3.152328404371477433e+00 5.000652553696024682e+00
2.917200302804554557e+00 5.099506521565445816e+00
3.887356252049342764e+00 4.544334826704698571e+00
3.292351298907518764e+00 4.602222258037347302e+00
3.630911382542628907e+00 5.171596229000185119e+00
3.183982414704551012e+00 5.176799606734031833e+00
3.149692784230889497e+00 4.527413894700938357e+00
2.374747040294249878e+00 5.093568436101292285e+00
4.280148300515014270e+00 3.884321895161765514e+00
3.027265847411285016e+00 4.542244399281783807e+00
4.642664467138596152e+00 5.089699670152824318e+00
4.079995962703819146e+00 5.628015100694606865e+00
3.826542935870111073e+00 5.054701779306883580e+00
3.455596810085165060e+00 5.421571211515674449e+00
3.320954000450362820e+00 4.275260218721747663e+00
3.462027083192851684e+00 4.884845018127886185e+00
3.027280048093116349e+00 4.651587199160874597e+00
3.662320903871017830e+00 4.778662127181842578e+00
3.267977070368853099e+00 3.831697238453272369e+00
2.813367094293079962e+00 3.845700192329916778e+00
3.421769701731166791e+00 3.953969860357185340e+00
2.670212612349984749e+00 3.538518238352247991e+00
3.165535995585379236e+00 4.690257026607356217e+00
3.856869745099606561e+00 3.883917626773843335e+00
3.919855095667545974e+00 3.981020237823503116e+00
4.476691550680569343e+00 4.739771508947315581e+00
4.852926703956496723e+00 4.043348761404127245e+00
4.426716813610176438e+00 4.229651030519568700e+00
5.022740546016486007e+00 5.578168506506849589e+00
5.062511310319594671e+00 5.958193643755776314e+00
5.214164296258691600e+00 4.335983202424817051e+00
4.759998938282030245e+00 5.142733194283644949e+00
4.051292025416438847e+00 4.913692382449415419e+00
3.449063559039429627e+00 4.121430509749565374e+00
4.973739199779280362e+00 4.641344219372810720e+00
4.677098802804131594e+00 3.556045503705198563e+00
4.450956397543125220e+00 5.139550715562359429e+00
4.649722877652619601e+00 4.560120149670109591e+00
4.581350939063343120e+00 4.099023614966581519e+00
4.600720651714157228e+00 5.591860994769168869e+00
5.097783676296478106e+00 5.428322500434041409e+00
4.405691859015414380e+00 5.069856811729650303e+00
3.744927080584873558e+00 4.969488623493752755e+00
4.352197293495064123e+00 4.112886188139475152e+00
3.665337379833704112e+00 3.736142808945111859e+00
5.382852828599569150e+00 4.153039919196187313e+00
4.568586900840434062e+00 4.018789950773588693e+00
5.227953978733028251e+00 5.035246191315398079e+00
4.192712387020721465e+00 3.789015186418086323e+00
5.025301031548073283e+00 4.152333995381264131e+00
4.085278673972931429e+00 4.584220546460763046e+00
4.695222982125306643e+00 4.195901568149376537e+00
4.978053894972264359e+00 4.929975585669881255e+00
4.310084761209093784e+00 4.416313204284316285e+00
4.311397993145686058e+00 4.306828637247897440e+00
4.229341002565810470e+00 4.702481212213106332e+00
4.107554283488882518e+00 5.139702014369432526e+00
4.608308894097395303e+00 5.020406619246669422e+00
3.580813730635266090e+00 5.724368355733492564e+00
4.505543036255448719e+00 5.476619271777388498e+00
4.170205066343971367e+00 5.613313876019027759e+00
4.330924312577582924e+00 5.461627124441225334e+00
3.758821995141278460e+00 5.843215394866003720e+00
4.203498552440413150e+00 5.475388110091865990e+00
4.279699086132385588e+00 5.743399524564372527e+00
3.715817224601826396e+00 5.739187075870303190e+00
3.737711681978480804e+00 1.471722835567928378e+00
4.360468260014886965e+00 3.683926209668523244e-01
3.967084672201061757e+00 2.115708413672653609e+00
3.230766081795056976e+00 2.729598464091335774e+00
3.403187145120323276e+00 2.483126588492948539e+00
3.366243966270803245e+00 1.020670901088670091e+00
2.898353776763523015e+00 2.825640952279576457e+00
3.144485646483371255e+00 1.542329209381034794e+00
4.014787701311212764e+00 2.878397398092874759e+00
4.654346762847670682e+00 2.730639835540996874e+00
2.942965469871601236e+00 2.228844915209241329e+00
3.682228701872555465e+00 1.971431746193845758e+00
2.979321344254942439e+00 1.966803109539061900e+00
2.881253465109749001e+00 2.125443808356472175e+00
2.935050283434882612e+00 1.423162674279051743e+00
3.354091879136694043e+00 1.239011776202752824e+00
3.017590793100148883e+00 1.561880122458327413e+00
4.550171554720996880e+00 3.859950899160998539e+00
3.575148742615421149e+00 2.748194945182115490e+00
3.897258002528509735e+00 1.829579637902183364e+00
5.000971032273768380e+00 4.007263905017524941e+00
4.404720066692982883e+00 2.944291511393780425e+00
3.553592079763746359e+00 1.998698981786178885e+00
3.652605671783716090e+00 1.671759080094555205e+00
4.202795630255914183e+00 2.424137484909395290e+00
4.128931236628696766e+00 2.137010032024807771e+00
4.490707224959233912e+00 2.944688219665037465e+00
3.572359338789992567e+00 2.114304608993960777e+00
3.429704622420888249e+00 2.124527960015382799e+00
4.090873989610813943e+00 2.981672884308685489e+00
4.286494239121872774e+00 3.633807320964782761e+00
4.167596984873052968e+00 4.284851078487657894e+00
5.256289742594510095e+00 3.867230851849855711e+00
4.992585801530410095e+00 4.550371668400750913e+00
5.004386248531798920e+00 3.229196958197205092e+00
5.053147480922466350e+00 4.998963623439509618e+00
4.890943151455383386e+00 2.918992610024096823e+00
4.246925190495680624e+00 4.339390433092040311e+00
5.832619822203655602e+00 4.384332154356902045e+00
5.333989668170543652e+00 3.606194322670209118e+00
4.471551167913221825e+00 2.933811354943572702e+00
5.505169515939378755e+00 5.098097828486965355e+00
4.509403283899716897e+00 3.888871246057677311e+00
5.492877440450012472e+00 5.116688246774007354e+00
4.766375117963695729e+00 4.953485320806549908e+00
5.245130880219651459e+00 4.273646575279785864e+00
5.106021705257816734e+00 3.281282946327418237e+00
4.879034155016033658e+00 4.459154568269322994e+00
4.917646895732939782e+00 4.429852376687336779e+00
4.478622036228196990e+00 4.796714200817179474e+00
5.019594079745556492e+00 4.820558397875303491e+00
4.708579928115504742e+00 4.376580407873533751e+00
5.713178665137204071e+00 3.909017282010447847e+00
5.483584235112459737e+00 3.937708108861051493e+00
5.409571008854877405e+00 4.113551227144814249e+00
5.606306128996102700e+00 4.265945753810083119e+00
5.205305941654470026e+00 5.626733755434289108e+00
5.854192287782336912e+00 5.529803205853836445e+00
5.267718821199375512e+00 5.444004772327219577e+00
5.342114734140177568e+00 5.903820654904342824e+00
4.507793422220899515e+00 5.017285947266025836e+00
5.519996121470548189e+00 5.520514548795047993e+00
5.106220030824525580e+00 4.844452436856039768e+00
4.856140798054918939e+00 4.747832457113679183e+00
5.244130244731614710e+00 4.657294531386121150e+00
4.739576147029326947e+00 4.323351152743053483e+00
6.159770400309898086e+00 3.940763502806032825e+00
5.559221507358916625e+00 3.176743074468959538e+00
6.119417769614162950e+00 4.760684076570823819e+00
5.947310836877036877e+00 5.354682357755446098e+00
4.659493128185960842e+00 5.227461920570810605e+00
5.747238356673670445e+00 4.792933914489947433e+00
5.861563916638079519e+00 4.762784631745146768e+00
4.796572097182055572e+00 4.880987945968445096e+00
5.301970793426175277e+00 4.124294240952707469e+00
6.059652842621217061e+00 5.316718108161432532e+00
5.393819735220633405e+00 5.559565872972089373e+00
5.006299577273073176e+00 4.609703090548881832e+00
4.967957647159430223e+00 5.788807855772878597e+00
5.851947552663910201e+00 5.633205861992688135e+00
5.947208771460328336e+00 5.104846797873404007e+00
6.104660532746981616e+00 5.115519169253580856e+00
5.039254291275831577e+00 5.463141726829159772e+00
5.204789007860011196e+00 4.556443406596602408e+00
4.547182797414579980e+00 5.681448826394801088e+00
3.424271136122299275e+00 5.801115341965904726e+00
4.162329505025259557e+00 5.953047612453160831e+00
4.800963819529922461e+00 5.005241033479059354e+00
4.048123881046023165e+00 5.556810865465545923e+00
3.795944123804333881e+00 4.394631790917663317e+00
4.631563931364124365e+00 5.959619890870690107e+00
4.485213709959408490e+00 4.661544120046242412e+00
5.004463529546523404e+00 5.186650848771168221e+00
4.994308936104624230e+00 5.035819349532433264e+00
4.504383749468145126e+00 5.512664196129996697e+00
3.804209182303439185e+00 5.469503858470440072e+00
3.776319983970847005e+00 5.607035912881005224e+00
4.219203323930562632e+00 5.563950660930114367e+00
3.646512872126747684e+00 5.802319937795935800e+00
4.543537316872736653e+00 3.011756476520507153e+00
4.082974930633181287e+00 4.297737223429924924e+00
4.400478803669274797e+00 3.181804620277538298e+00
4.861518695543201929e+00 3.494409416655403611e+00
4.641265775234869828e+00 3.826724444627413568e+00
4.025920184865251272e+00 3.715650776638341313e+00
5.291106584741100072e+00 4.442548086028944354e+00
4.564469215028943871e+00 4.808304054505281755e+00
4.959454717625059850e+00 5.243657159713658089e+00
5.070056184898770191e+00 5.811345727336320266e+00
4.352441058741431945e+00 5.994716723278783022e+00
4.766400171946106212e+00 4.733909750913308123e+00
4.620422811846462530e+00 4.235111978496764351e+00
4.534973488773474060e+00 4.378994164411698975e+00
4.382173659222676321e+00 5.300005798555550207e+00
4.450900648909029478e+00 5.590910526824848681e+00
5.079035228079002984e+00 4.718187852717912634e+00
5.169920122167621201e+00 6.039306763394287181e+00
5.632285396523696974e+00 5.841892491269032206e+00
4.755445114892616232e+00 5.301966016358465872e+00
5.770498555961031784e+00 5.782152040693789630e+00
4.808462776521007953e+00 5.409366097773905757e+00
[truncated: 2,872,462 more chars]
