# Supplementary material for: Functional protein dynamics in a crystal
Source: Nat Commun. 2024 Apr 15;15:3244. doi: 10.1038/s41467-024-47473-4 (PMC11018856; doi:10.1038/s41467-024-47473-4)
Supplement: Supplementary file 11 — Source Data [file 41467_2024_47473_MOESM11_ESM.zip › fig_data/Fig3/a/e_up.txt]

3.865204177874852487e-01 -1.111109874004377884e+00
6.828938625219733716e-01 -1.127238529208924422e+00
4.380401479882024551e-01 -1.221263684636095359e+00
6.770300436701366387e-01 -1.012295208572360217e+00
1.842938243918688934e-01 -1.111891956115909963e+00
7.669457112284134848e-01 -1.080731043403512448e+00
8.548754394798542267e-01 -1.050478542248968861e+00
2.745130736910288971e-01 -1.027023331322510558e+00
4.635454584726580451e-01 -1.051871058670025505e+00
9.889810829645706569e-01 -1.105821040343149653e+00
4.999375045394310324e-01 -9.432294651341059932e-01
5.111420382657425598e-01 -1.161135730555406198e+00
4.140454884902168287e-01 -1.057586047905720861e+00
4.086560248864752332e-01 -1.021652772726759695e+00
8.307713594361011422e-01 -1.217605056606963387e+00
4.542530497548550872e-01 -9.419998908387006153e-01
9.269142532675246349e-01 -1.121001161136259583e+00
6.405921851850236992e-01 -1.058556441626913980e+00
6.046874055214759291e-01 -9.148598211452290130e-01
5.469760232285059143e-01 -9.221535742032902494e-01
5.582772248180044583e-01 -1.044400497009778439e+00
5.749468348178613519e-01 -1.058652968259859994e+00
5.590363581534452120e-01 -1.120375955145930025e+00
5.972181614613885081e-01 -9.677851410081146355e-01
7.157526268123599600e-01 -1.165539854745304638e+00
4.759768606117190659e-01 -1.063743742586778618e+00
3.082775792333413145e-01 -1.041607618686589909e+00
6.509908855096947500e-01 -9.650225476324389984e-01
8.790747650231465204e-01 -1.107293630905595627e+00
3.915751626688073750e-01 -9.569347940125272345e-01
8.998929007228149146e-01 -1.173344112271089923e+00
7.651934749736886143e-01 -9.712933693033842797e-01
7.575620651098061709e-01 -1.087441410585185064e+00
4.396342200793706412e-01 -1.059265485265600937e+00
6.225636053271184078e-01 -1.031162737031755094e+00
1.997630596034428441e-01 -1.109109457212739791e+00
6.691117243788659019e-01 -1.002346654722495511e+00
3.438370504047679188e-01 -1.157737320064397668e+00
4.129150972841843514e-01 -9.187993079745032654e-01
2.793555335737960554e-01 -1.019054580054250092e+00
7.300957761799259371e-01 -1.088212909642180870e+00
4.649867798070959068e-01 -1.048980477573512538e+00
7.327142264032300290e-01 -1.049133008345903617e+00
5.516901006690868581e-01 -9.756589430337778701e-01
3.442598139210850117e-01 -9.747506309732386631e-01
3.867871190195116826e-01 -1.060654250371245944e+00
7.391162772915825796e-01 -1.041745088310066070e+00
6.601238705447098898e-01 -1.135374306505528619e+00
3.671199576864481173e-01 -9.374599869663966523e-01
3.181463143505989244e-01 -9.567301339754414879e-01
4.582156789636899763e-01 -1.052116074839973159e+00
6.451984865958341198e-01 -9.383812355833645036e-01
6.024970383337051594e-01 -1.139806804561536602e+00
3.559652327568281760e-01 -1.073771861198918876e+00
5.991603240419528520e-01 -9.386120312689365530e-01
3.665551750895210681e-01 -9.985539043116269387e-01
4.223877809601825906e-01 -1.076843473452957722e+00
4.622613307448408815e-01 -1.001840597502384078e+00
3.450378766468242264e-01 -1.037706610428466458e+00
8.057140217877445387e-01 -1.124610841816226614e+00
5.383000495855454481e-01 -1.154030621276799895e+00
3.918706926764066178e-01 -1.146930823675623046e+00
9.856893317950370381e-01 -1.128542256036873859e+00
6.705390929953281010e-01 -1.066387952821061358e+00
