# Supplementary material for: Functional protein dynamics in a crystal
Source: Nat Commun. 2024 Apr 15;15:3244. doi: 10.1038/s41467-024-47473-4 (PMC11018856; doi:10.1038/s41467-024-47473-4)
Supplement: Supplementary file 11 — Source Data [file 41467_2024_47473_MOESM11_ESM.zip › fig_data/Fig3/a/solution_ff14SB.txt]

1.668553023162718585e+00 -1.691179635501810719e+00
2.335372680758062813e+00 -2.018793744621048880e+00
9.035849512409409590e-01 -4.641318247946117914e-01
1.536114886711374306e+00 -2.302630492953730901e+00
3.406190049805768449e-01 -1.700098170011289156e+00
1.889238065442499837e+00 -1.881971356266605611e+00
9.499399306072172644e-01 -1.384889973858312695e+00
9.969494627932807829e-01 -6.334709697317908450e-02
1.329678657852258805e+00 -6.127383079726660409e-01
1.265840620094360602e+00 -3.701702408289347379e-01
1.430385001162915337e+00 -1.573982966088006696e+00
1.697608921496210677e+00 -1.346640052529100684e+00
1.813672534648171908e-01 -9.274622472434955744e-01
1.433132472752501663e+00 -1.684935487149844979e+00
1.372216669681815215e+00 -9.528628219224448692e-01
1.760093231285245308e+00 -1.500668726122807772e+00
1.355021585039363208e+00 -1.562267768249039346e+00
1.645012317065797092e+00 -1.329040851307009108e+00
-3.296761998041519703e-03 -1.624262685293629715e+00
1.915927706292785082e+00 -1.865874853916534182e+00
8.757632866600195687e-01 -1.019916409662040557e+00
1.041139550849326190e+00 -1.786943091664888073e+00
2.036792123131949683e+00 -4.591656321514600014e-01
1.689930935626136055e+00 -2.613517989987661494e+00
1.624533382346053489e+00 -1.458776043073749751e+00
1.905240158025782726e+00 -7.128105775131579058e-01
1.225262225291224416e+00 -9.312570020929281656e-01
1.668217832204840878e+00 -1.782764541485381660e+00
1.275348660691305813e+00 -2.119134468703810281e+00
7.627975136769055142e-01 -7.800555720390260905e-01
8.943993420671422223e-01 -6.861903476772122090e-01
1.506683158640615972e+00 -1.594054576203466356e+00
2.609086444329776100e+00 -8.693026895571421830e-01
1.931258292820863254e+00 -1.584114920579197783e+00
2.475096473952908660e+00 -1.522104871313683105e+00
9.863062186021636091e-01 -1.712293857301550482e+00
1.708610587789754165e+00 -2.029648633188378515e+00
2.000119735824091194e+00 -6.387643500927688844e-01
9.767819369007959551e-01 -7.728094539067609237e-01
1.094917087390958832e+00 -1.139303986577589578e+00
2.343448187536363303e+00 -1.544283617636148076e+00
1.727169394154679072e+00 -6.482928855985453653e-01
1.909093799946787406e+00 -1.136502041440822008e+00
8.166268992665929316e-01 -7.981850296631816111e-01
8.295746577692085788e-01 -7.679314968513879514e-01
2.843355419630364533e-01 -1.116170391379828875e+00
1.215963779766897401e+00 -1.606165212484863769e+00
2.449738070208772989e+00 -6.398403558822101100e-01
4.946786695328928563e-01 -5.971318306447579438e-01
1.422674967742286523e+00 6.467286239133922532e-01
2.044985981450723411e+00 -6.548448697357174275e-01
2.246401050739553096e+00 -7.508916766504591944e-01
1.142125527734430213e+00 -1.138942115957045198e+00
1.389068904227214851e+00 -1.462731817987005467e+00
4.510016161816934321e-01 -2.105064018492091016e+00
1.316923231203567468e+00 -4.927366768188817803e-01
1.653584039903904124e+00 7.752457729327755231e-03
2.164788741610371048e+00 -1.289962859411887264e+00
2.291461298391420875e+00 -9.376287613818479194e-01
2.610247042922522631e+00 -1.709199767950446702e+00
1.605570573626193598e+00 -7.455740773985446435e-01
1.721960866370349397e+00 -6.358261303184529201e-01
2.302360857918348991e+00 -1.811795375299696698e+00
2.446197740448415647e+00 -1.714147948377296560e+00
2.326698533999225660e+00 -9.165088297867283185e-01
1.907776877664051352e+00 -7.030896919595992500e-01
2.100405623637820796e+00 -1.196308596879840369e+00
1.995778643104487937e+00 -3.862175759085729188e-01
2.420041944204166739e+00 -4.392064947354996085e-01
2.093436355312758401e+00 -2.419224763321488059e-01
2.470996700462525730e+00 6.394078572257603232e-01
1.122118523325953854e+00 -3.774499149588548264e-01
2.277331949182132220e+00 -7.425499163999090824e-01
1.760163217791891777e+00 -1.345904196378239659e+00
1.486064423209504604e+00 -1.159172186327138476e+00
2.153745014887878284e+00 -1.583636198209271262e+00
1.536169730715090331e+00 -7.722637424829202901e-01
1.581344910467382681e+00 -6.785266697402736469e-01
2.251193351682820865e+00 -1.385073614091428151e+00
1.747052577461377876e+00 -6.526800888231065745e-01
1.497626701885764300e+00 4.475269422965827415e-02
1.547526712080793621e+00 -1.281965948283746437e-01
1.210645357521868526e+00 -4.885693543442931053e-01
2.143329634404696371e+00 -6.135313762165710560e-01
1.353824035477876553e+00 -4.510034939505851437e-01
2.054548537902861405e+00 -1.464011993144785695e+00
1.977910663819863579e+00 -1.050240588738516889e-01
2.226584075312691979e+00 -3.428700995368026971e-01
1.420526778670431645e+00 -8.007866885153620551e-01
2.020830364755473951e+00 -1.787612882469185038e-01
7.308106294905749589e-01 -1.292445685985245563e+00
7.641251247244019718e-01 -1.119802604053450112e+00
9.831260026549980546e-01 4.825328097032701158e-01
1.005626809085377271e+00 -5.379008902833044559e-01
2.177375058174755740e+00 6.286235888859870169e-02
4.491307574709490491e-01 -6.078960230198264814e-01
2.576403770258588466e+00 1.305893278892436005e+00
1.462262967822282489e+00 7.137331444949263082e-01
1.524489598430831094e+00 -4.957252851150606432e-02
2.123174688315139225e-01 -1.639768540908833616e-01
1.772903122664538422e+00 4.667858170041722654e-01
1.989820033897799600e+00 -9.483919689673059317e-01
1.231397736715611924e+00 -5.581934686211023067e-01
1.161021269157726854e+00 -8.900871104316598892e-01
2.041979574735773184e+00 -4.598137517645208838e-01
1.643915449435383813e+00 -1.586252263835599141e+00
2.206588478733746417e+00 -8.460723314238942638e-01
1.177578446700136006e+00 -3.693111145814103047e-01
1.309236585183248813e+00 -7.097136022868710814e-02
1.458614755735097690e+00 -1.119101394481746503e+00
1.110517146912223030e+00 -7.771426091018689419e-01
2.270694194774300012e+00 -8.567493478524638162e-01
1.536737092527641124e+00 -5.610971040775880603e-01
1.065021139758058677e+00 -1.047576240515907031e+00
1.088894190704891463e+00 -4.943602338525347473e-01
1.560842922409001687e+00 -1.656784276577567994e+00
1.569733581404912925e+00 -1.103036911236154660e+00
1.860237804221786639e+00 -1.247973739882472177e+00
6.819610900193421310e-01 -1.349331601418730431e+00
2.031323661766153421e+00 -9.997088493253725172e-01
1.775846714372455448e+00 -9.754123224264371617e-01
4.825490989167753320e-01 -1.539209897345164668e+00
1.565206254967937305e+00 -8.088164251786297276e-01
1.258174113043867504e+00 1.025547633946481740e+00
1.845622137316209166e+00 -1.193541683177274271e+00
1.750090524567490036e+00 -1.422134993382583534e+00
2.334360625992296434e+00 -9.040806413187367774e-01
1.147867193648499873e+00 -2.100167872865555951e-01
1.020890539276033460e+00 -1.191290468712803197e+00
8.277845049073320194e-01 -1.287433026007675174e+00
5.891352616536076336e-01 -8.316995433644154279e-01
2.150805224027890983e+00 -2.037311423418574741e+00
1.779807388728537498e+00 -1.032456582113062460e+00
1.632677291560948429e+00 -1.579810545290262436e+00
1.420478522391201981e+00 -1.230590953717809910e+00
8.384368064532143894e-01 -9.868546728369134158e-01
3.177760825330921968e-01 -9.408230390896317186e-01
3.382204605587716628e+00 -6.224946113406809589e-02
1.523050486336292142e+00 -1.139738485299241155e+00
2.199859891172128989e+00 -1.060048365034975459e+00
2.046543597793392344e+00 -1.279928524246119581e+00
1.503379031740915472e+00 -9.591832169829979104e-01
1.195395973169295356e+00 -1.287018320333232602e+00
3.208424018890187135e+00 -5.622699994084995323e-01
2.492010457953081293e+00 -3.370621758137592461e-01
1.933688378218669124e+00 -2.075286707668758446e+00
1.919849164309948009e+00 -2.174368124314123740e+00
2.561680263739281926e+00 1.404327153293737640e-01
2.603152249018077402e+00 -8.817804379488158872e-02
2.137428237324655367e+00 -1.268111751404164211e+00
3.305617364414247472e+00 -3.347235379685792322e-01
1.384101395980464222e+00 -8.361896831176860445e-01
8.217117961545800098e-01 -1.702471710837756946e+00
5.023942041170764705e-01 -5.205438246367569688e-01
1.594736157067207838e+00 -7.385322111781196242e-01
3.038430136625557054e+00 -1.292528990399513855e+00
1.637622153705400985e+00 -1.426591890492331927e-01
1.771644582081905450e-01 -5.183877375479968297e-01
1.011679316904116721e+00 1.772503666831637403e-02
9.317564098828150509e-01 -1.172796293245329524e+00
2.395755503660389252e+00 -1.329101153674958402e+00
2.390158395570634475e+00 -9.860487282903677153e-01
2.159761002234107607e+00 -2.005066584060509527e+00
2.841056424919692347e+00 -8.779563584172008772e-01
1.179545044365139184e+00 -1.641065707959796227e-01
2.510943353419198498e+00 -2.586618276044586606e-01
2.711122784611204040e+00 -5.846471954926497627e-01
1.768696142209412292e+00 3.479020113469162290e-01
1.587129343370488277e+00 4.640653237009367271e-01
2.982582660261297924e+00 -5.529488445602803726e-01
2.284996014132626652e+00 -1.204975993076824903e+00
1.967669218303136791e+00 -1.086189666032620460e+00
1.752764327526219912e+00 -1.568950558621174940e+00
2.079744866907093925e+00 -1.725011415786712021e+00
2.898349085589726037e+00 -1.118251163363478407e+00
2.464122111761120060e+00 -8.903316073104501349e-01
1.775908591898594402e+00 -6.809225895904522652e-01
1.451401209331947495e+00 -4.552865350743101613e-01
2.304685414063386339e+00 -6.996445527240242601e-01
1.730797420811696075e+00 -1.062424485219228387e+00
1.117796109486906220e+00 -2.688496739727561646e-01
1.656563670078122108e+00 2.242256360023655581e-01
1.863560919251353809e+00 -1.671179891947716545e+00
2.705317789325903721e+00 -2.352131912131274039e+00
2.804202806569519590e-01 6.784021065925307514e-01
2.421040608789673421e+00 -1.917700818144474129e+00
5.939524019531230437e-01 -2.948920368859227481e-01
1.358131175780268762e+00 -1.049445618508808353e+00
7.090724055030001027e-01 -1.047865109497288838e+00
1.180638485796902781e+00 -8.515426753056858367e-01
9.119887840352306485e-01 -6.780611068739901270e-01
8.783809813947690559e-01 -5.313833288506820685e-01
1.248323053535902893e+00 -3.824065476953175113e-01
1.554980676829837094e+00 -1.005676517943581011e-01
2.439985663947251471e+00 1.138910859214137261e-04
1.185437016176834391e+00 -6.372766032964034544e-01
1.406164201332251507e+00 -1.187953667137099822e+00
8.516589265707874556e-01 3.772052167782555809e-01
1.127416092837702388e+00 5.500617284014701625e-01
6.816725385426121164e-01 -1.528300915719060349e+00
6.195643254395969413e-01 -1.233260345141618641e+00
2.887416788530727807e+00 -1.168266092229941489e+00
1.995002212023170962e+00 -8.496653913470195718e-01
2.179752600003432850e+00 -3.981829780759430504e-01
2.109073536890864631e+00 -4.905825460139542349e-01
1.825999326791862387e+00 -1.813442556958866803e+00
1.545300671246564228e+00 -1.355166571303601630e+00
1.386484867750696681e+00 -1.034862947248352594e+00
1.573181794817557932e+00 -5.076106462537441910e-01
2.833023717318344126e+00 4.840713073045877501e-01
1.659565880639287672e+00 -6.370184037608600525e-01
1.540940935277758994e+00 -1.617880543346382483e-01
2.127939571765827154e+00 -5.863006727762180015e-01
1.871432592654412641e+00 -2.361880905899327310e-02
1.500520853185472347e+00 -3.672255876834436550e-01
1.549764872475686506e+00 -7.309382114248696993e-02
1.432226240407050710e+00 -5.887054746232349700e-01
2.392642116536853436e+00 -1.884089268356409774e-01
1.105350759730131305e+00 7.538753674987507258e-01
2.449583185610796576e+00 2.222295230012660827e-01
3.207300532971464335e+00 -4.479424494073114271e-02
1.922040392600394387e+00 -2.922407541803443976e-01
1.700751223087483499e+00 3.233234542714652493e-01
2.959525779005949708e+00 -4.414108672769356811e-01
2.561425122961772161e+00 -1.354098045181805432e+00
3.303931170127513361e+00 -7.088323157418862097e-01
2.184520829767750971e+00 -2.696221777038406153e-01
1.813041356103731294e+00 -1.949281139661284967e-01
2.625628613861235028e+00 1.453667472833478858e+00
2.518752861170160173e+00 -6.143371971210523919e-01
3.286836620164214295e+00 -3.530450781068270039e-01
2.020392634461076309e+00 5.347770885028114707e-01
3.519641227302845010e+00 2.709094120868451583e-01
2.374715039346670942e+00 4.185014989938224406e-01
3.074601194327627685e+00 9.590794799690272043e-02
2.451192053814625460e+00 -7.799676280510874360e-01
2.665933932504893633e+00 4.019855609817687414e-01
1.923215458951634149e+00 -5.753949260142866562e-01
2.623945546406062590e+00 6.518008287207888163e-01
1.830404236107207261e+00 2.532304797824980191e-01
1.982183050102753530e+00 -2.978394189125445068e-01
1.939192002834266404e+00 8.355927393014527249e-01
1.722772086398513647e+00 3.863569784498518400e-01
1.176621399849929084e+00 -2.327096516503296408e-02
2.280538983642947048e+00 3.502793260639547324e-01
2.999083026102978611e+00 7.033094127676934315e-01
2.707676364781888445e+00 5.373253772737685008e-01
1.336980177129930780e+00 1.007417536380592171e+00
1.621027591974694149e+00 1.295567389062596275e-01
2.572808975202217852e+00 -5.213549554922145557e-01
1.905218928504940568e+00 -4.255221732769698395e-01
1.191287674667739882e+00 -1.571591102760286907e-01
1.647975744157430977e+00 -2.431934831879056791e-01
1.975244102048846706e+00 -2.540464760404919087e-01
3.083456596151250562e+00 7.532938225301137880e-01
3.089529421813647314e+00 4.671625249909680533e-02
2.235539371474323467e+00 -4.175944797214830584e-01
2.605336370736756280e+00 -3.015199541429361418e-02
2.379387555451176528e+00 -1.491026069631401774e-01
1.915820310394973802e+00 -1.330077859291837750e-01
2.674563218489350191e+00 -6.563958441125344878e-01
3.175467173594765491e+00 9.339347821124602822e-01
1.568942408841248248e+00 3.114140574893878854e-01
2.597328330806830010e+00 3.312221579952169814e-01
1.488954958410842133e+00 -3.966334509138541575e-01
2.782034120779658171e+00 -4.388717852443130840e-01
1.620073863557361493e+00 6.769082808186699385e-02
3.367169914209413584e+00 2.534084515404977367e-01
2.874054346454555819e+00 1.420941193813050341e-01
1.924960671749305741e+00 2.180945677335446864e-01
3.379591046391763776e+00 3.122379736791625060e-01
2.103430435992652114e+00 -2.150374348832294891e-01
1.996978749239112672e+00 -1.155957957642396172e+00
2.475907359621319692e+00 -1.166382841783841107e+00
3.091450522696140624e+00 -9.100630064327255297e-01
1.796531863088155045e+00 1.088697715192374238e+00
1.814244386367415807e+00 -6.522332868433108333e-01
1.522107260009839980e+00 5.634072180828508802e-02
2.802874727812973088e+00 4.637592854469316794e-01
1.333184447591420962e+00 -7.669523111746427979e-01
1.927824410479907158e+00 -4.265632829030983064e-01
2.188057099375645187e+00 6.988376016352028097e-01
1.621449698003324835e+00 2.393843933310604855e-01
1.766503358203336926e+00 9.453892536472485730e-02
1.608907924998396410e+00 8.995186077170129746e-01
2.640058280718458938e+00 3.205417180160068935e-01
2.097938764213737706e+00 2.316585478485398419e-01
2.447171147368583544e+00 -2.524140300597159658e-01
2.616323978840799924e+00 -1.170711942622101542e+00
2.492477941906829031e+00 5.370594243636975795e-01
2.506356434604298133e+00 -2.798545764559433602e-01
1.738467577428260746e+00 4.336960783605988690e-01
1.783099474458130995e+00 6.988324822578384499e-01
2.366779068742468795e+00 -3.278967544282430091e-01
2.290433017234372315e+00 2.655884126693839886e-01
1.658879219279888684e+00 2.385399194214330165e-01
2.280955759388626269e+00 -3.601658228605129075e-01
2.866321908237094096e+00 -9.228991480903688815e-01
8.070091253260480713e-01 2.020921967236781747e-01
1.127395096408693398e+00 4.447552320130943038e-03
1.467765828119670379e+00 7.451350427893307371e-01
1.903893845875907154e+00 -8.848162860936013008e-01
2.028519203276237359e+00 -8.889777474009648017e-01
2.940706780484126259e+00 -3.346186183163131767e-01
8.569906724610969473e-01 -8.555982956183171284e-01
1.347376453467670654e+00 -5.058773844763235772e-01
1.782784565699958357e+00 -7.467866381043861690e-01
2.564507388592824899e+00 -1.496084121091792341e+00
1.434028793469277030e+00 -1.661172777595394390e+00
2.037086679451077575e+00 -2.508422994904335734e-01
2.149592553690520269e+00 -1.647193392847341453e-01
2.802050245718696431e+00 3.511905474920999359e-01
1.702564923290813104e+00 -3.784686571921867526e-01
2.102856481542771494e+00 -8.461603719310012428e-01
2.806381083603197268e+00 -1.647570054797716510e-01
1.590290500969056220e+00 -1.182481615330636560e+00
9.567996915379735068e-01 -1.268775363810966450e+00
1.640181884727391015e+00 -3.171255381294318387e-01
2.896753689493534623e+00 -1.183142129703788736e+00
1.630561439079019515e+00 -1.702725360292574486e+00
1.737501392479147588e+00 -7.856787895179102588e-01
2.269245613697513431e+00 -1.772635610459226463e+00
3.068578142002415632e+00 -9.203085164964366349e-01
1.899788842254126031e+00 -1.478259763937864735e-01
2.251495277758626568e+00 6.000710124239070353e-01
1.311146957340984631e+00 -1.575454688061405539e+00
2.036940295813692181e+00 -7.179827060093849633e-01
2.074331010951385057e+00 2.664584526477163928e-01
1.521998737003741775e+00 -5.177225328824429651e-01
2.208196457434798976e+00 -1.160355664908183204e+00
1.748586703578598245e+00 -6.331152604356939939e-01
1.300452093149884636e+00 -4.450899458752875515e-01
1.097874642220910690e+00 -5.266157882649041833e-01
1.062513087076361273e+00 -1.399265320756257536e+00
8.878648758106456595e-01 -1.451499748694579761e+00
3.089141578123526077e+00 -1.880331772068687846e+00
1.740813426346472070e+00 -8.117979206581141249e-02
2.373622124172880099e+00 -8.306102673328267239e-01
1.387557963135324091e+00 -1.136524028408438580e+00
1.545828488926304312e+00 -1.560484305969007890e+00
2.623309691313067571e+00 -6.750297319440439203e-01
6.627170696970103858e-01 -2.028927632607975817e-01
1.588260482814208396e+00 -2.979086284526439865e-01
2.305702733567582374e+00 -2.824374191274875989e-01
1.612516062882259682e+00 -8.948742246278174051e-01
1.777251882951337070e+00 -1.724764077546892815e-01
2.177861243282318338e+00 -1.687305535888530272e+00
1.895915711309024143e+00 -1.507932926077856006e+00
1.142120872900708628e+00 -8.603398683872302000e-01
2.027235250265348121e+00 5.516908354529481695e-02
2.002792636515271063e+00 -1.704509349773902782e+00
1.370291145972475810e+00 -8.008999850611633331e-01
1.639823483784528912e+00 -1.905501348772372427e+00
1.867158718479123847e+00 -7.599192826466579787e-01
1.594593133977749488e+00 1.766341429457106704e-01
2.338424065840376542e+00 -1.736578812638193692e-01
2.232855525546561637e+00 -9.498150052408049770e-01
1.881777150191310533e+00 -1.083323840321899656e+00
8.525174100046047920e-01 -1.159218093004211969e+00
1.238839959764219678e+00 -5.556329899098908509e-01
1.641027108225696196e+00 -3.114949389285992520e-01
1.002835102542517509e+00 -3.604103591915303051e-01
1.891027388679996868e+00 -9.028382454254835210e-01
8.520615232789517934e-01 -9.633585978466188138e-01
1.286519800028925742e+00 -1.608994869309858355e+00
1.152541480585954403e+00 -5.791892923918727787e-01
1.521821345467843312e+00 -6.075838968841754673e-01
2.105636628606328387e+00 -4.152433497244574778e-01
1.967077179315368740e+00 -9.801109844375681668e-01
1.715931298892633183e+00 -2.530745930752243744e+00
1.285794952624083942e+00 -1.208360157829238890e+00
1.376516667568850938e+00 -1.417124085179789716e+00
1.569794942439138641e+00 -1.071263374761987963e+00
2.125193087430311767e+00 -2.034727726446978191e-01
1.836156583988027835e+00 -3.254182222313408701e-01
2.155293739888141324e+00 -3.300142868204737345e-01
1.934262870013616631e+00 -2.205061330885169646e-01
1.838633121957163885e+00 -1.206911765758313271e+00
1.240733468375724957e+00 -8.906624416386275112e-01
1.337872761255193721e+00 -1.607166058314162260e+00
1.136801612583710153e+00 -1.159508787627971715e+00
5.389572063123747592e-01 -1.474579852370144994e+00
8.714405175102855061e-01 -2.177397961817573169e+00
5.148080856653004522e-01 -4.536019999497117317e-01
1.442843247266558659e+00 -4.849810327011153666e-01
2.094775353724056099e+00 -1.303933144643858233e+00
8.325818516481646725e-01 -1.460570038557602590e+00
1.583517808793301729e+00 -1.389628003846800741e+00
2.298654876366178712e+00 -2.226612895905431433e+00
1.692834782495478585e+00 -1.762700420129052370e+00
1.410884040951051688e+00 -1.346673658130573603e+00
9.196616603541529766e-01 -1.599371626224982634e+00
2.195100356801408914e+00 -1.336178275261810766e+00
1.290619911743165593e+00 -1.011742741319876515e+00
1.987399715599801997e+00 -1.500566848532769448e+00
8.960427927037202256e-01 -1.137592098026985798e+00
1.812708927782021195e+00 -4.311151544126254898e-01
1.567391610043028294e+00 -5.153929821454317217e-02
1.152066350777015913e+00 4.750778632155987502e-01
2.446911543069595130e+00 -6.120400736065799707e-01
2.309537330934022137e+00 -3.804785989627288423e-01
2.486498883043269714e+00 -5.806872723861038477e-01
1.907447609530178667e+00 1.335586798717711132e-01
1.256678789751290992e+00 3.979042943496158280e-02
1.557400960150056690e+00 -7.185561699213759423e-01
2.004948156617600397e+00 -5.719747022609817932e-01
1.828427763793450289e+00 -1.805893596055172079e+00
2.767730047131165882e+00 3.197613571314354974e-01
2.784094368530594110e+00 4.134043687339567508e-01
2.086959815045593913e+00 -7.936924400684522984e-01
1.896733269240993502e+00 -4.309347335946744351e-01
2.285290418593075135e+00 -1.219911717306041865e+00
2.160590254353491169e+00 -1.062630866117785233e+00
1.736002026097946072e+00 -1.794597684272935645e+00
2.964925685905629216e+00 -1.743830529726722478e+00
2.359925840202961478e+00 -5.802958291319624262e-01
2.133668120810271684e+00 -1.773596715791943446e+00
1.280680136419205084e+00 -7.276250654142241148e-01
2.659265011861061012e+00 -5.443878353138389414e-01
2.868946844398869267e+00 -1.379701344487693104e+00
1.005721691436380016e+00 -5.990292982912002184e-01
2.892015647025679037e+00 3.663023724294284245e-02
2.198685779699325327e+00 -8.136519371798875966e-01
1.472608316196161615e+00 -4.557305685281403118e-01
9.492627448371966370e-01 -1.149708783178267302e+00
2.352477713311357022e+00 -1.912588758109283749e+00
1.777874866223882133e+00 -6.299300620197920697e-01
1.162520568761661099e+00 -1.123086372089768525e-01
1.354548322352608469e+00 -3.709535101005411173e-01
1.833429472756867629e+00 -2.345508387139438433e+00
1.867559569892005777e+00 -1.642239560047225710e+00
1.569565103622459823e+00 -1.752329997794304317e+00
1.410525831093452975e+00 -1.639357380419782295e+00
6.144679249436038049e-01 -1.349459409717712610e+00
1.056735575990848774e+00 -1.226090746264362208e+00
1.196242252565420383e+00 -6.870033397651237328e-02
1.225439977127047664e+00 7.645369393971401806e-02
5.712361668115636393e-01 8.401506629908676027e-01
2.013632116075837697e+00 -4.539759384592536029e-01
1.578803803407306861e+00 -8.373590334108490518e-01
1.798752193002146615e+00 -1.305034529273900734e-01
1.348477111873445544e+00 -7.465838121439313246e-01
1.929733935752452112e+00 -9.264245180085842746e-01
1.609332521114893666e+00 7.741417448177193017e-02
1.785350626180196576e+00 2.432936099417007947e-01
2.440655218301167384e+00 1.669707776586363268e+00
1.415195880207478440e+00 6.459540876778411267e-01
2.477097743160285859e+00 -5.733841547281106621e-01
1.130343357646454772e+00 -1.072308312420614751e+00
1.403886687099400676e+00 2.778239420094458234e-01
2.039796258707363030e+00 -1.045272898107108217e+00
1.322956599753045470e+00 -1.177763323908088910e+00
1.415948621319814915e+00 -1.419933286829339281e+00
1.880432352523689898e+00 -2.051631842219066915e+00
3.563347573454362927e+00 -2.292613162827263906e-01
2.411467629454183470e+00 -1.417919457537464289e+00
1.259230117175693886e+00 -2.140206714489374829e+00
4.559165605369018270e-01 -1.316245606624479869e+00
2.370415571909267882e+00 -1.432653528899709983e+00
2.542361184652940587e+00 -6.575435237019535695e-01
1.601399103022476123e+00 -9.167921312008391332e-01
2.503093071202507680e+00 -1.383561344152283601e+00
1.251758746888381735e+00 -1.836384814646370378e+00
1.931458095910830508e+00 -1.276367136799281266e+00
1.258971535477017678e+00 -1.195331473501847874e+00
7.690684951443097495e-01 -1.714494736638376260e+00
2.639121959349483681e+00 -1.799912029081141451e+00
1.572150948123282710e+00 -1.285060405203956035e+00
1.782201518275233765e+00 -6.524579496538944756e-01
2.019772837728698089e+00 -7.228328423394396740e-01
1.555064699600954503e+00 -5.621508357876268125e-01
2.562115565264342365e+00 -6.284307796959908154e-01
1.853742938998365286e+00 7.638590186704471985e-02
1.989145667004475149e+00 1.309531108065362659e-01
2.034111993063891788e+00 -4.968236107074992525e-01
1.797832591816893366e+00 -3.449454680427397335e-01
1.589774555090316399e+00 8.684973157500656127e-01
2.022574126305281439e+00 1.529018796752802389e-01
1.624185910830051593e+00 -1.562415812209732024e-01
7.548721498311055100e-01 1.584719262336528933e+00
2.053327630143594096e+00 5.416358233897990981e-01
1.816762322828128884e+00 1.064184881096383872e-01
2.413604051041429166e+00 -1.132173693046327756e-01
1.910568577880430663e+00 1.744167849691747041e-01
3.437086504490879157e+00 -6.455890787514028117e-01
2.352560570386988736e+00 -6.530204813805702280e-01
1.714464083821251705e+00 -8.450523679521547704e-01
1.880083964846889888e+00 -6.626393763269733395e-01
3.525832085314783093e+00 5.090578920978419131e-01
3.433017225948042483e+00 9.901813008670981020e-01
1.935473986648187150e+00 -1.575151112904312756e+00
2.485013778144005592e+00 -1.238183925536885166e+00
1.730053926662949770e+00 -1.020150351460232141e+00
1.737320833523265273e+00 -1.073846195857492969e+00
1.891496205229914906e+00 -1.588821659084909577e+00
1.684300801021406890e+00 -1.888237608207159024e+00
2.799351740363928975e+00 -1.909124637153136517e+00
2.141750213409403081e+00 -1.120084181714249949e+00
1.161830951784900368e+00 -1.556156735906953470e+00
1.672721090711496661e+00 -1.815677902475243854e+00
9.683993325423212450e-01 -1.046437553901745865e+00
2.916904100087656992e+00 -1.023737925480574740e+00
1.690501228867193451e+00 -4.646550029014455685e-01
1.105431840054500903e+00 -4.649846480491829359e-01
1.508207088509456506e+00 3.835151247928726415e-01
6.252525259857062423e-01 1.192857131277453853e-01
-2.751645805176506365e-01 -8.661855808762762843e-01
1.099998197164057334e+00 -1.247189650124484350e+00
1.968394808612802693e+00 -1.327231501452156071e+00
1.357902064408198717e+00 -1.184804522823957651e+00
3.184046645354056682e-01 -1.225149386087471814e+00
1.347540671969833292e+00 -1.472677296082853138e+00
2.213937448641958738e+00 -7.393610164151093178e-01
1.895946328867252673e+00 -2.524056216775313333e-01
2.091607689957365235e+00 -8.351801501937634598e-01
1.770772212164454906e+00 -2.955411830513771099e-01
2.487669737132579773e+00 -9.195023074351620362e-01
1.167341349997117472e+00 -1.395616155627144583e-01
1.701347287527464891e+00 -7.642176064935092272e-01
1.856090286664725975e+00 -7.097683822894598205e-01
1.056087205274268248e+00 -7.435622492619146096e-01
1.175501786486359723e+00 -1.038018410815690684e+00
-5.829414618255490677e-01 -1.051861741080678980e+00
1.017187138407940949e+00 -1.072419142866248842e-01
1.756580817302929365e+00 -1.439393808928402851e+00
7.891261090069749962e-01 -9.697671118810911040e-01
1.815136974847574081e+00 -6.155203989400982456e-01
2.056281495704801010e+00 -1.169729679436794845e+00
9.843611543152505083e-01 -8.901011902799799147e-01
1.148888788865286781e+00 -3.889836490297264859e-01
4.556851448814152605e-01 -1.600542217505165343e+00
1.869238144534741464e+00 -1.778959447182817843e+00
1.159960931454154576e+00 -1.793784438358446920e+00
1.570457788114866471e+00 -1.426652588626661222e+00
1.777250155831557654e+00 -1.078923798488760299e+00
2.766234512892278730e+00 1.415069301022844062e-01
2.163878008777263773e+00 -1.302337797910369632e+00
1.923304040521026437e+00 -2.452909420389823847e-01
2.032797455638118311e+00 -5.720427897004477513e-01
2.158544232737986679e+00 -2.155476281489826507e-01
2.224559813941926922e+00 -1.446699630543103909e+00
3.288851231391376029e+00 -3.413450043190112138e-01
1.653866534952547873e+00 -8.625379624486657626e-01
2.065467656676111208e+00 -7.390895057526647438e-02
1.317133166176608139e+00 5.654792495053999613e-01
1.405289593376971569e+00 -1.289097843737612603e+00
1.760449380441478473e+00 -5.926478334798215286e-01
2.317297332827771950e+00 -8.826484744652480785e-01
2.002538922415194378e+00 -5.835770254383484401e-01
2.321163949296207285e+00 -3.971355303328957254e-01
2.475065288308255784e+00 -8.762945592179280929e-01
1.672222064247053996e+00 -1.317194844520116259e+00
1.231804514561468222e+00 -1.421587316929870282e+00
1.788658729089975807e+00 1.927834509384773742e-02
1.906310872945445878e+00 -1.329997759216133169e+00
1.517850922714696571e+00 -1.151224352574970800e+00
2.629671503897035301e+00 -1.116607961545447836e+00
1.548576133094113239e+00 -6.255267558851824727e-01
2.663311087681213163e+00 -1.592493162688092045e+00
2.446092137353484741e+00 -6.450132824038231627e-01
1.922513519050059294e+00 -1.380920349380051704e+00
2.097409759377723670e+00 5.262062694681339803e-01
1.908115789199826384e+00 -6.419065081453457777e-01
1.025058825334118184e+00 1.291112928457300857e+00
1.648100247701339338e+00 -1.277488057744280203e+00
2.631514515057661541e+00 -3.979507867568595758e-01
1.704122429424967944e+00 -1.026813967895819468e+00
2.133041893836853831e+00 -9.610143526862705565e-01
1.524558272559256800e+00 -1.533411277719086252e+00
1.290538817287098405e+00 2.433863273567130614e-01
6.588720783911996559e-01 4.862128319814434940e-01
-5.482597172608849601e-03 -7.882876032833169289e-01
6.061828328218661355e-01 -1.018214069877501515e+00
4.523308234463233046e-01 -1.998864516887310927e+00
2.127425426461181157e+00 -8.983420690224609428e-01
1.342735379141830609e+00 -3.144830339315770051e-01
1.908856933700115110e+00 -4.915911112273055328e-01
2.647573622979067398e+00 -1.011247315191305285e+00
-1.186006275743876071e-01 -2.287882850096422671e-01
1.152424328735455861e+00 -7.055930326728266921e-01
1.149099363290863041e+00 8.525115773913347628e-01
1.787246811381358658e+00 5.506887029958107416e-03
9.901147281475675133e-01 -1.567082526190656244e-01
1.401733713272289128e+00 -1.138953267140181413e+00
5.835006495137783356e-01 -2.573386923646274749e-01
2.508238335333381919e+00 -1.162575345656721160e+00
2.171874656313029117e+00 -4.481222275926698972e-01
2.475056418139050862e+00 -1.120341607798159167e+00
1.967650439995261014e+00 -1.815246290651243211e+00
2.062330722519114090e+00 -1.488448466802316239e-01
2.803586752868790555e+00 -6.629829729449080444e-01
1.464473380864828922e+00 2.067058630646596562e-01
2.235768015110153772e+00 -8.633202709317134849e-01
2.506748007199686157e+00 -1.606837927617018824e+00
2.710978410085632895e+00 -1.422654130960845587e+00
2.269109730774827138e+00 -1.853627092749066563e+00
2.452211380436132959e+00 -7.394863667211215574e-02
1.512050433017034123e+00 -8.389584509009987423e-01
1.567361768943755118e+00 -7.625403285056775449e-02
2.379366689573353622e+00 -3.355340989232000748e-01
1.904550297521429236e+00 -7.785456154608803025e-01
2.379654622892926064e+00 -8.529553813202137569e-01
1.178389047536359424e+00 -9.418796249739866955e-01
1.580880897152113773e+00 -7.890233589467217090e-01
1.722720230383064655e+00 -1.591555394435211213e+00
1.578566556945597998e+00 -1.483514929787185022e+00
1.337252765126067056e+00 -1.433441697741063114e+00
1.041468692176977351e+00 -2.206951501049966069e+00
1.299183940331435805e+00 -8.268926168993683268e-01
2.754858291024998351e+00 -7.912403358733808290e-01
1.989761152912993047e+00 -5.298432935772756647e-01
1.304462290947782099e+00 -8.754218234276812671e-01
3.293525171966712239e+00 -3.850101231043699945e-01
1.167833765698838455e+00 -1.326163589212540739e+00
1.492890061329346540e+00 -1.633338200844629995e+00
1.368528637629458089e+00 -1.597717979451953596e+00
1.043955287001009147e+00 -3.916043200165473248e-01
2.203359176052471557e+00 -1.362874913155382450e-01
1.952352883242944426e+00 4.991045858564361337e-01
2.359402887456575115e+00 -7.059060538358068460e-01
1.497547773631053625e+00 -1.816372994372542626e+00
2.316116409465164505e+00 -1.317492554946866345e+00
1.511961493510646237e+00 -1.449859542599542639e+00
2.612559602375699175e+00 -1.482472187917464712e+00
2.063064959980533963e+00 -9.516700123108196019e-01
1.922239406877724655e+00 -1.851594592665263939e+00
1.536844778499566466e+00 -1.752191561037594658e+00
1.894764128963496441e+00 -9.238296753773267422e-01
2.621192611873100375e+00 -1.746711054733773860e+00
1.808674223129541847e+00 -2.111828036057731950e+00
1.268483625062817755e+00 -7.109715523765544054e-01
1.215579395011071151e+00 -1.121189811638470868e+00
1.388546049258261528e+00 -1.467627773732444796e+00
4.329721148336806991e-01 -5.265814579446184140e-01
1.880687266315156592e+00 -1.207290495042351086e+00
2.120348109855310081e+00 -3.745109026754330772e-01
1.542207817361241462e+00 -9.904931069491426099e-01
9.048471361471999153e-01 -1.536594923873600971e+00
1.069346620172504814e+00 -9.903367802097879924e-01
-5.533490293719207642e-01 -1.131415698433749562e+00
2.120056986968453572e+00 -1.006575317063005404e+00
1.253206192418564013e+00 -4.890755985098382830e-01
1.158310646329356430e+00 -1.363433647822158701e+00
2.616227562304198173e+00 1.572456322107329552e-01
3.680772574894684013e+00 -1.102583230903906863e-01
2.132732581132620542e+00 -8.455297235995901106e-01
2.223133980936010889e+00 -4.268707202936017353e-01
2.502785816375544758e+00 -4.799898350180945572e-01
2.293394739682868888e+00 -1.010115488505109127e+00
1.092140769386487076e+00 -7.848599751287521631e-01
1.448812143578904532e+00 -3.627895778304017771e-01
2.002313346258037807e+00 -5.862725695122323888e-01
2.129450285716445901e+00 -1.410355180352211635e+00
1.229808908088592334e+00 -3.544408549275138154e-02
2.191649735592157811e+00 -7.928780457482681454e-02
1.237777611263122690e+00 -2.426920013709596091e+00
1.275973718457944273e+00 -1.163857116903659561e+00
2.404599679458123695e+00 -5.571378734457449466e-02
1.318639315506013654e+00 -1.103789943035568433e+00
2.445477722873395265e+00 -5.897642604288581003e-01
1.811453378739656506e+00 6.527975724255837831e-01
1.797044392683794900e+00 -4.235367385091711179e-01
1.846319165252237493e+00 -3.007837447577016432e-01
1.292646320661308135e+00 -1.107543934441384881e+00
2.326629140937558127e+00 -1.656574677675171081e-02
1.300153993509401751e+00 -1.268557288228084223e+00
1.018515086736366593e+00 -7.746679574540493718e-01
1.757960916556165154e+00 -7.763215982649098734e-01
2.013547997770473330e+00 -7.331195179753030589e-01
2.329467440096908870e+00 -1.630030599917631218e+00
8.923702496934482475e-01 -1.004238791935604169e+00
1.834308421672139922e+00 -1.234629726422820761e+00
1.944470518790797353e+00 -1.032016340854036596e+00
1.670317092332829434e+00 -1.080709796751648577e+00
2.801645066682377561e+00 -1.395027930993240073e+00
3.154358163950340632e+00 -1.333846026057551537e+00
2.400954014343633425e+00 -1.302804411241600180e+00
3.192869453315259065e+00 -2.210870184592800547e-01
2.158594145812599230e+00 -1.224168298932073240e+00
1.272909763206817146e+00 -1.526520780882315798e+00
7.961744312911502863e-01 -2.001271802851753101e+00
1.901708749397849729e+00 -1.828519528284324736e+00
1.721785463465739241e+00 -1.546493340622871138e+00
2.785664435852349019e+00 -1.583068081103905955e+00
2.210922292721888116e+00 -1.368092507824803183e+00
1.493717698407744932e+00 -1.667512511333468561e+00
2.426858524480633328e+00 2.401278867568007458e-02
9.199563805736618027e-01 -1.510307089813847092e+00
1.768262146687062497e+00 -9.941682477440603183e-01
2.207945100927600102e+00 1.546336268313078244e-01
1.228838999098899709e+00 -8.102548509982755442e-01
1.598468339628496659e+00 -1.315092438021162158e+00
2.345833908476901541e+00 -1.161122250063631345e+00
2.824331035036641069e+00 1.102359658371473428e-01
2.369039860258417285e+00 -1.904360423556847426e+00
1.560445291509879207e+00 -1.542371782529802449e+00
1.290523218471616884e+00 -1.157045333426080846e+00
1.091405923838017822e+00 -1.793170888748449654e+00
1.484868984813847215e+00 -1.011769321138396016e+00
8.201632833289560498e-01 -1.182393696990201359e+00
2.324646120105081870e+00 -1.658930509770275563e+00
8.959618789853283083e-01 -1.274403338314174849e+00
1.715331863757063813e+00 -4.930287902449473347e-02
6.485702056885584987e-01 -1.087842569197643439e+00
6.556811560259845351e-01 -1.293590520081238093e+00
1.877028645959512243e+00 -9.766803423461133393e-01
1.320184711940812550e+00 -1.884236844097844088e+00
1.728549856784484362e+00 -2.345569519274232073e-01
2.567058431478275171e+00 -1.774786289629572522e+00
1.431584665176050208e+00 -1.297200313924158355e+00
1.651198645507923946e+00 -7.478022187496838891e-01
2.034818381088158823e+00 2.360550169235875462e-01
8.041271669699299185e-01 -1.163473411626514409e+00
1.698528032654390785e+00 -1.191275654078965518e+00
1.680444313722985417e+00 -2.549025931123736766e-01
8.274629179943943091e-01 -1.147122980023160377e+00
8.002760310753267436e-01 -1.604613765702182615e+00
1.697906970748921163e+00 -1.468138078518871570e+00
2.749322213431280471e+00 -1.729186222763225755e+00
2.518686098541873974e+00 -5.336640572071201793e-01
1.357496319806809959e+00 -1.212074825530677469e+00
2.094317326316947003e+00 -1.914418486797514252e+00
1.716725905589058243e+00 -9.967496464372076481e-01
2.758184986697862939e+00 -4.194813282452349301e-01
2.661279835338523192e+00 7.226673212184531181e-01
6.788020560957809257e-01 -5.619827696782885296e-01
1.384993987907609192e+00 -1.237298022985267032e+00
1.144317853634236881e+00 -1.203810497034905502e+00
1.687516271755997277e+00 -8.124573734439102246e-01
1.197275291630694127e+00 -4.260442055994876354e-01
2.126816636922645998e+00 1.939290129777040406e-01
1.268836325072704385e+00 -1.012753339852942469e+00
9.503898855018759750e-01 -9.903386059897933968e-01
1.137627897834430746e+00 6.070360890396996334e-01
2.470660723839202877e+00 -3.031700041524025835e-01
1.796527745968595990e+00 1.069961718481028390e-01
1.707309711240624805e+00 -6.245044904484041703e-01
1.264517524856143771e+00 -1.178457863802954586e+00
9.476584015493905166e-01 -1.240059254672944311e+00
5.238432263117176468e-01 -2.279501501321558599e-01
1.960086327584396493e+00 5.358767914681290545e-01
1.508859676802672967e+00 -9.691625649584630908e-01
7.511965329733273355e-01 5.059247751223449052e-01
1.595024383824286129e+00 -4.454601848007012643e-01
2.043357091973894590e+00 9.785796649034006478e-02
1.308806309504392695e+00 -5.609511441819516886e-01
1.273350349723764152e-01 -1.342922844807925564e+00
1.892517515395363725e+00 -1.268697878992625983e+00
2.167654034594207246e+00 -5.962891073656684249e-01
2.279169225094837437e+00 -6.060721290983821508e-01
1.576760031242330662e+00 -1.173087791884245945e+00
1.281857730129111417e+00 -1.290713475015971223e+00
1.959353096047256937e+00 -2.168736167006649840e+00
8.823866166236424835e-01 -9.480805381765192719e-01
6.233014652110793197e-01 -1.800535795855910948e+00
1.417244726880471650e-01 -1.071971103687185511e+00
1.010941801869870815e+00 -1.061922156439552234e+00
5.167891535318352991e-01 2.888729824158072224e-01
1.286226527536062036e+00 6.467720634929947643e-01
4.135152742604635279e-01 -8.932396860259566029e-01
7.580322747605370282e-01 -9.648323895208635870e-01
1.513654295899980795e+00 -7.275279228474794690e-01
4.634025870012683512e-01 -8.332891613563221389e-01
1.098714955184165287e+00 -7.346009307967253932e-01
1.306020031224746081e+00 -1.706833652211713570e+00
1.848595075606750626e+00 -7.409195724371127056e-01
1.398038637845202770e+00 -4.272227190787064033e-01
1.096044042134491026e+00 -1.099791435673764362e+00
5.182309003171259310e-01 -7.994934254795694750e-01
2.616567842671914335e+00 -6.175957595676893064e-01
2.030223087364192658e+00 -2.609220814850029546e-01
1.593475654112252560e+00 -1.823726730546399111e+00
1.166221524391555686e+00 -1.315157398645546039e+00
2.000509028922588861e+00 -1.224293174554629271e-01
1.916529945315905703e+00 1.224499231805542543e-02
3.505053924710742397e+00 4.241528362349056280e-02
1.969813268590753008e+00 -1.193389922110114076e+00
2.297288389649926099e+00 -9.510353174575916224e-01
1.489786000585741288e+00 -9.052350015027037511e-01
3.225372765368706984e-01 -6.157602254788576701e-01
1.712695125392512896e+00 -1.907079288406460238e-01
2.257592700425011145e+00 -2.768207127842955639e+00
2.646359656861323906e+00 -1.325592675795247199e+00
1.468185449388500485e+00 -1.815718946939310241e+00
1.541612657577113632e+00 -1.648574597617206816e+00
7.215862008244366965e-01 -1.673521441222700634e+00
1.223991601593823697e+00 -1.177165611480274654e+00
1.664296946247817655e+00 -1.510148942044860387e+00
2.649118792432838099e+00 -1.754843647356820524e+00
2.380879834940052842e+00 -4.749594624760449801e-01
1.523972764070819164e+00 -2.180783308597365355e+00
1.346850901916905929e+00 -1.863443910455405472e+00
1.253541074739425332e+00 2.590332164885122967e-02
2.089235854188099317e+00 -1.068879081305942558e+00
1.823575010396311313e+00 -9.470978267113223659e-01
8.948508453821661934e-01 -1.354682292841673741e+00
1.102126635728971848e+00 -7.339425446316203416e-01
1.436373075099182994e+00 8.945232327510493908e-01
2.234411961025399851e+00 -1.329317143948370195e+00
1.298881147078435383e+00 -1.590132093131941371e+00
2.495115965434523408e-01 -1.273679013334120702e+00
1.450871578814575180e+00 -5.637524724325861936e-01
1.274877045025016198e+00 -6.930196715931414841e-01
8.844171682254080569e-01 -1.342854527902270334e+00
1.687994874427522163e+00 -2.025949375178735856e+00
7.011047598232121869e-01 -1.095622581915667970e+00
5.404432681488509083e-01 -1.581514774759539943e+00
2.939200969380655337e+00 3.649322820670346523e-01
1.739079347068075432e+00 2.706516771092237761e-03
1.725674116828477711e+00 -1.059812564621787745e+00
6.778355064522089135e-01 -1.097700105957237993e+00
7.586159281497955043e-01 -1.612694234662327419e+00
6.639901075554447418e-01 -1.496425836576063206e+00
4.964151360999770612e-01 -9.873600237932211865e-01
4.697536264212349710e-01 -1.617094187516409765e+00
1.428269016813481507e+00 -1.056756430274491176e+00
8.603287450101875233e-01 -8.448639783755907962e-01
1.076313077239402727e+00 -1.020079289820871038e+00
1.012008867027148540e+00 -1.029085924726754753e+00
9.011215071936163890e-01 -1.989420510868137315e-01
1.767891491180090258e+00 -2.429721047279596036e-01
1.820209736743617635e+00 -6.171383246050872184e-01
7.627980076334418547e-01 -5.336623701681925125e-02
1.305728192855171832e+00 -5.064459397688625408e-01
9.892187113055812553e-01 3.112892620155760515e-01
1.977966407182228270e+00 -4.652897912331910302e-02
2.530320060774201796e+00 -1.125383109338163434e+00
9.499260730569881739e-01 -2.739363156638328634e-01
2.618540558727883827e+00 -1.829501336102080433e+00
1.726950853683350218e+00 -1.661752955172927315e+00
8.298268898494916002e-01 -6.320611332567053209e-01
1.012275400487899546e+00 -1.284786094371996423e+00
1.252370409343798174e+00 -1.521159381811375111e+00
2.809204980183074074e+00 -1.285118547000135836e-02
1.528719796884224991e+00 1.180406405693477989e+00
3.086664968514289509e+00 1.928641755690163606e+00
1.295868609532374816e+00 1.222862401113419484e+00
2.673893517797199415e+00 9.899971367861157834e-01
1.910960184790206462e+00 3.206341192155297559e-01
2.282694598208772963e+00 4.288177059259701274e-02
2.518336643093499028e+00 3.865631256500864366e-01
2.586341910914982556e+00 -1.177718199938176502e+00
1.114518034012619729e+00 -1.693860308663086012e-01
9.277372573195323824e-01 -3.549589790807129996e-01
2.495704140673132621e+00 -4.147552983154498829e-01
2.007041707506267869e+00 -5.550824606354397561e-01
2.629048359730893125e+00 -4.016809396945947297e-02
2.709664529745745121e+00 1.007785656608454872e+00
4.444857754792901350e-01 -5.471663212217693362e-01
8.752289438575856506e-01 8.214931887603100780e-01
1.376053823577613189e+00 9.742267873887677787e-02
2.490275677140716681e-01 -4.091424729081288292e-01
9.317066589273590438e-01 -9.016461664363165651e-01
1.494099695725061183e+00 -1.061145839065833707e+00
1.249751386665267860e+00 -4.041585856554716916e-01
8.995169611595404957e-01 -4.879804383670277579e-01
2.430524500299684476e-01 -1.232109720094175742e+00
1.786930490905116908e+00 -4.991551932583389029e-01
5.380391207001776754e-01 -1.006606747056219220e+00
1.868305057530599500e+00 -7.885354710274270484e-01
6.163951164169572117e-01 -5.949936316990402929e-01
1.783730218037351323e+00 -8.164603454631857993e-02
1.135589852954104639e+00 -5.262377085355418593e-01
7.418691666180288191e-01 -9.359227305610995362e-01
2.830823942075770816e-01 -5.033312578256479153e-01
1.270894660044911362e+00 -5.506000921241256396e-01
5.008079928086128785e-01 -1.398978481303522758e-01
2.531100479896853717e+00 -1.531462446327744198e+00
1.184755492380996200e+00 6.980509513862213078e-01
1.120920589747873564e+00 6.046092541945735643e-02
7.782016394128986603e-01 -9.762665136171533309e-02
1.573326198684013466e+00 -6.303390909390413910e-01
1.531305561309399321e+00 3.337089249107711986e-01
2.698324630335094287e+00 1.746676742797294901e+00
2.494819223462598767e+00 -3.155692166163142076e-01
2.136937073971650669e+00 5.979392580208076069e-01
2.215559957513066447e+00 4.538955938985896887e-01
1.951661800752430231e+00 4.562230536458614094e-03
1.080233795765355165e+00 9.727794472226919398e-02
1.131279430247393636e+00 -5.092816203313721424e-02
1.526672181845179610e+00 -2.402961189430085076e-01
1.821567545419295442e+00 3.903820118513783854e-01
1.259355549689029630e+00 -4.328888079727164495e-01
2.547003876646144693e+00 -5.677432591419266927e-01
2.022948814795787698e+00 2.322982937859146835e-01
1.704108209113980532e+00 -1.128677512944237460e+00
1.938412734433508922e+00 -1.045126349327454518e+00
1.309372099987768490e+00 -1.306211564021619864e+00
1.362580067477998869e+00 -5.243551502628518435e-01
1.195098179149669981e+00 -5.451430667344999703e-01
9.793767445646777148e-01 2.505646158114631650e-01
9.447427844422539023e-01 2.548366541233251237e-01
1.839223837792886673e+00 2.959257442835291352e-01
1.781497495732270231e+00 -9.728422091909832981e-01
1.129126327064028823e+00 7.407547332964851128e-01
1.333816325772781974e+00 1.753669258295098843e-01
2.245595203196051770e+00 2.825946422641776312e-01
7.172207877583323121e-01 3.098068428624489723e-02
8.440828714954049516e-01 -9.517571568142714211e-01
1.395974893440700804e+00 2.524524544825554884e-01
8.805319627449208486e-01 5.616160767873762394e-02
2.152319508297007467e+00 -1.421143884508099697e+00
2.918026214180993172e+00 -1.337056214269388477e+00
9.110150540341100944e-01 4.478486393756883066e-01
2.736842278994950473e+00 -4.203749988706122487e-01
1.869587467808680348e+00 -1.061036777134238829e-02
2.487415180912630142e+00 -8.272960831643152435e-01
2.732254804269565795e+00 -9.156891705927640013e-01
2.798071513229381413e+00 -6.436791389571863142e-01
2.101381109275375803e+00 -7.537432590192612025e-01
2.424857916522040302e+00 -9.229114436648661046e-02
2.476058044249863421e+00 9.744824266663536516e-01
1.984945682629307706e+00 -4.942700822015910767e-01
2.256869743270883077e+00 -4.621708682921005784e-01
2.316909851001072607e+00 -6.125352500163352421e-01
1.030598832114941743e+00 -1.003098623241543530e+00
3.027147786172493582e+00 1.684922120340340279e-01
2.360738082379378433e+00 -3.343080935092053729e-01
5.651304387562036124e-01 -2.011220853633483019e-02
1.621471396268352683e+00 2.604258665629891611e-01
1.955255014284110748e+00 -6.011047398961292254e-01
2.614074524762120877e+00 8.503326995464071114e-01
1.561691682550825799e+00 -5.424213361697470814e-01
2.455148285288512255e+00 1.062633241614956647e+00
1.976880990665332710e-02 4.750204025340754033e-01
1.308334322128930527e+00 -3.339848906444904397e-01
1.579395876692393674e+00 3.867692537576831180e-01
2.295747232401500248e+00 1.298688425996459728e+00
2.966392904434629330e+00 1.687408905193608533e+00
2.426616217210384452e+00 3.965388817915356245e-01
1.090373764994259975e+00 -3.483539229350260946e-01
1.816393204676656215e+00 -1.626734472601624626e+00
2.255310409181999987e+00 -5.009219918639318259e-01
1.081731862755638929e+00 2.966535156816614283e-01
1.145473332060597871e+00 -3.833260978751981685e-01
2.427309812802617817e+00 -6.618812035318245579e-01
1.792479521013420563e+00 -1.800036136957770205e+00
7.931155437156887089e-01 -1.088342211487520972e+00
1.769365843720513976e+00 -9.848002221879044171e-01
1.685974521314511199e+00 -1.608654655740453521e+00
7.560843888526940226e-01 -1.627264597982092997e+00
1.877564760024737822e+00 -9.907519435610369074e-01
1.273830126335047108e+00 -2.143209944380843890e+00
1.339532436175763674e+00 -8.153136353327916641e-01
7.731619032633785249e-01 -9.266736514854713169e-01
9.213552129126123535e-01 -1.764399135770867932e+00
9.361074815055934195e-01 6.521056394259180378e-01
8.019922234650922466e-01 -7.936176804390040473e-01
2.053235532743916902e+00 -7.814364327480227690e-01
5.713868241481542265e-01 -8.250758359442956769e-01
2.338929530674418444e+00 -5.716714255894002061e-01
3.068368424959034280e-01 -1.017764358506955569e+00
2.069701600607059877e+00 -8.804391472459576207e-01
1.068578832766111431e+00 -1.883688475375207450e+00
1.041273362743462494e+00 -1.249588026366759141e+00
9.759729397912439985e-01 -1.933583363185225057e-01
8.901662721481299334e-01 -7.224207769813384417e-01
2.030200765551127162e+00 -1.076736435558872884e+00
2.163132368527868055e-01 -1.082603645312256280e+00
1.782974238852876425e+00 -1.019039380247721782e+00
1.282259509994086555e+00 -1.273299917926966396e+00
8.998838515843493591e-01 -1.166129454030024659e+00
2.705830602536012375e+00 5.079400380989113062e-01
9.412128414478089233e-01 -1.035853538165823151e+00
2.795506732188506760e+00 -5.951604116511364229e-01
1.617892517267816244e+00 -1.588018649324448861e-01
2.029733786064440437e+00 -9.852278445655351380e-01
1.871423286740626857e+00 -6.745760191129808181e-01
1.312583240179321598e+00 6.162398869943714885e-01
1.651018026347468970e+00 -6.096029046557592812e-01
1.791084845691049310e+00 -1.203614394696005174e+00
2.147369862613558666e+00 -2.088128131981448199e+00
2.694129261521206686e+00 -1.019479441765705596e+00
2.570808482753901281e+00 -1.993425060874413512e+00
1.535058960635091729e+00 -1.234176629753732879e+00
2.219096937498447719e+00 -3.946900055541825436e-01
1.838916974222980727e+00 -3.293498959848547014e-01
1.912489936549937486e+00 -5.556911752736083399e-01
1.627225764715495959e+00 -2.661182748476597082e-01
1.901334568724705631e+00 2.538507001692691389e-01
8.501717791830436521e-01 -3.466369133027990546e-01
1.581628683090139376e+00 -8.742589666138202986e-01
1.355229190983432863e+00 -5.123815766158215101e-01
1.394434031181820188e+00 -8.251516958352755893e-01
4.693715779975777824e-01 -2.425824892221228324e-01
1.658961912089188306e+00 -6.620674023328043667e-01
2.112619723544665984e+00 -4.791077644110800504e-01
8.558725397115609645e-01 -4.518199818154644554e-02
1.149631199418884808e+00 -3.940410600813139541e-01
2.043849908437583629e+00 -8.899070578601155912e-01
8.974155591008542432e-01 -8.071825758016721863e-01
1.784589619799940463e+00 -8.951518844033832245e-01
2.221152371537979953e+00 8.189506014253747912e-01
1.527483859722165604e+00 -1.066288134701061985e+00
2.433681254835374119e+00 -9.353841652304738519e-01
2.769554484584221932e+00 -1.566032724504379248e-02
1.786240749137581574e+00 -1.155683935422857411e+00
2.684055657267048645e+00 7.321943680524034548e-02
9.090648937872027879e-01 -8.749038937350299694e-01
1.362511476215434669e+00 -1.138892875967952856e+00
2.800582429520530603e+00 -1.112152318103241111e+00
1.214084045812017010e+00 -9.485419694528041124e-01
2.598439010167396646e+00 -3.079951257699715117e-01
6.786289634004152305e-01 -3.643878520472183524e-01
1.234904246015606777e+00 -2.009532179856901912e+00
3.001145756000901166e+00 -3.632661338794840877e-01
2.059863567386348571e+00 -2.112654180518213354e-01
2.188163190915468626e+00 -6.004130400187128735e-01
1.946913293256178568e+00 -1.000432434377364066e+00
1.233408979288004526e+00 -3.273349988471079275e-01
1.205893427744395563e+00 -3.916548722853113729e-01
6.142406526059651650e-01 2.622893345756406869e-01
1.811125426257201854e+00 -8.405498788330972859e-01
3.118051201583241117e+00 -1.104629098797996756e+00
3.469150491674652059e+00 -1.398741596092923700e+00
2.340446258967931570e+00 -9.131385797754811851e-01
2.315587195645270491e+00 -1.068904479723167267e+00
2.303713287934621601e+00 -1.064668147331852888e+00
1.940066491265797666e+00 1.622016270208549438e-01
2.742097240213740683e+00 4.114231888937889270e-01
1.933410760155839458e+00 1.099722413885369648e-01
2.834116258410257050e+00 6.535757036083426064e-01
2.846296609700985414e+00 -1.506604582828266592e+00
2.233113233804843833e+00 2.647468843779742786e-01
1.559845491107670679e+00 -5.350356508869926753e-01
8.421195481265573157e-01 6.454662251036111797e-01
1.575595311678127386e+00 2.041377413880281488e-01
2.601753844531075721e+00 4.015634176916179632e-01
1.585782841188659420e+00 3.330755260167233556e-01
9.312791437460378186e-01 -8.706688486528058046e-01
1.110556263937796606e+00 -3.403984840441979243e-01
9.884977972035351446e-01 -2.653270839011715454e-01
3.469680139805285002e+00 1.333952150025200512e+00
3.992000804310874784e+00 2.305763168428512255e+00
3.266928543167754384e+00 5.704985846689293316e-01
3.642549072776434027e+00 1.681610587518381994e+00
2.018423815989618397e+00 1.596905076599253848e+00
2.229947966887575017e+00 2.154809919433085419e+00
1.012369547148404880e+00 -5.336716983516219814e-01
2.058264896931813137e+00 -1.365323255961539139e+00
1.621233936498231110e+00 9.934706845882064208e-01
2.528309272878452418e+00 -5.476118851885447558e-02
1.974135153631398687e+00 3.635065495467918462e-01
1.319341667351457748e+00 -7.981761893670882291e-01
1.820623789089648170e+00 8.419033091981098504e-02
2.391141684478026441e+00 2.719518854596243429e-01
2.892722853574804187e+00 -1.405749883681446377e-01
1.907246316206833825e+00 -7.301928567393763947e-01
2.529918157947476764e+00 4.717843407473389927e-01
2.304479386793494733e+00 -2.881958168449998414e-01
1.816524511272047171e+00 -9.085015255863644335e-01
9.241118886491948015e-01 -1.748508739327750972e+00
2.418992099019483533e+00 -6.316963586354296112e-02
3.164523586389986765e+00 -6.313348610642413039e-01
3.134355599682505655e+00 -1.625256355535569686e+00
2.541481036381837200e+00 -1.486097251367024974e+00
2.123377241129284165e+00 -1.003405659599591049e+00
2.826013511496498154e+00 -1.390765968028149668e+00
3.380030324091701566e+00 -5.261676036566296233e-01
3.440567112046117870e+00 -1.200643610705081077e+00
1.133098704747821595e+00 -1.579238328179765949e+00
3.707540911905185421e+00 -6.858668379667354209e-01
4.113099538518004472e+00 -7.984524435717166302e-01
2.741597517794443384e+00 -1.198705215396357104e+00
3.072734124435415382e+00 -1.781263483686152949e-01
3.248746315059967582e+00 -1.295667805481122592e+00
2.422514284391684036e+00 -1.038359306709811136e+00
2.511907749101179643e+00 -5.525160100040394928e-01
1.711524742602826166e+00 -1.369270823687886551e+00
1.685963527097823489e+00 -1.494825827177578947e+00
2.046195095862374913e+00 -7.354643483348073385e-01
1.863348680710960270e+00 -5.167473005094296301e-01
1.569798034133605746e+00 -1.458323355317919123e+00
1.586550142486928383e+00 -9.663161502874513253e-01
1.845846838780688337e+00 -1.541097517316808663e+00
1.584216839963844325e+00 -6.953602899190099995e-01
1.508045141906562137e+00 -7.944085766646048485e-01
1.739404426315404928e+00 -1.704789904261449607e+00
1.722208972095257806e+00 -1.292011195214312735e+00
1.491558250460764068e+00 -1.573106299375875095e+00
1.027948001695234481e+00 -1.098613495488787839e+00
1.307124490243825488e+00 -2.011146908241384423e+00
1.987680427445226217e+00 -1.459850792033811739e+00
2.359952911835620171e+00 -2.061010446849324662e+00
3.023205269205178070e+00 -2.630057844453516314e+00
2.306410713361417120e+00 -9.288067836790436793e-01
2.251983573590792709e+00 -4.821101728396611219e-01
1.705272636069107062e+00 2.750981476346437415e-01
2.103159786931494413e+00 5.588483658165346313e-01
1.409571292009957899e+00 -6.833442953703172673e-02
1.167430848875856686e+00 -4.398202483886675118e-01
2.082840812400293729e+00 1.700145474923966393e-01
1.817894793008316245e+00 -7.551213605169591059e-01
2.103816553771291176e+00 -4.194136536718980901e-01
1.147107357072588041e+00 -6.030860573790459700e-01
2.515458506201512456e+00 -1.828674515273811529e+00
1.942101551154374217e+00 -1.954105558157499534e+00
1.242481981315056716e+00 -1.565791369780211273e+00
2.835618419149076974e+00 -2.062698399705047869e+00
2.109903969382820765e+00 -1.401757580313485185e+00
1.195215403230441176e+00 -4.597625014669093901e-01
2.082644173948850597e+00 -5.527811341535308065e-01
2.382158023500803523e+00 -9.682757992181253437e-01
2.577441521407401570e+00 -1.593202701693686940e+00
2.068593621825081108e+00 -8.311028793518765445e-01
1.817722302552917446e+00 -1.699600145395283146e+00
2.511330581866400902e+00 -1.122636542351306499e+00
5.912846530882354124e-01 -2.009338836195098954e-01
2.254811812087766931e+00 -1.551782275765984265e+00
1.301176848032223221e+00 -9.558960939986734795e-01
2.299982568941816297e+00 -1.206432200673972943e+00
1.506332105075352201e+00 -9.226009728528881126e-01
1.341608424659482379e+00 -1.754301361708531903e+00
9.291185183143120252e-01 -1.889611617767269491e+00
1.530185305626367231e+00 -1.413859517101550001e+00
1.243181471116063808e+00 -1.026690136982663537e+00
1.875763733070104466e+00 -1.260365412520822570e+00
1.925107912251460052e+00 -4.193903705504853918e-01
2.796264140810634569e+00 -8.652448491997549729e-01
2.190421323271456000e+00 -4.006807341137516576e-01
1.752298572959933187e+00 -9.053386784497161610e-01
6.351697158304010493e-01 -1.015429546136713324e+00
9.735355567263008769e-01 -1.510401710898993555e+00
1.941058221571376086e+00 -1.173569965201475718e+00
2.192452589112979133e+00 -1.789643525207644803e+00
2.107855242192234080e+00 -1.762751793151480451e+00
3.071513237704603050e+00 -1.445003283690801110e+00
2.561655193184134038e+00 -1.421562577794505566e+00
2.957677944677467696e+00 -6.971616556218689364e-01
2.680808527109217021e+00 -1.896273859546137031e+00
2.805633246597711405e+00 -3.924139548680444789e-01
2.803760303485959504e+00 -5.145844625127100613e-01
2.699396853780108962e+00 -4.856956922282853473e-01
2.194296572513445565e+00 -5.535058703313049389e-01
7.841793330037442056e-01 -6.335579053556269491e-01
1.764617537827905203e+00 -1.074397477529867251e+00
2.976156246895385493e+00 -1.208512959262300290e+00
2.156694219148658220e+00 -1.499880441429734201e+00
1.340998830347003956e+00 -1.133045005034629238e+00
2.253458304073329810e+00 -2.429646426955238692e+00
1.185493735463087006e+00 -9.583650783502682957e-01
1.185015457104879211e+00 -1.694069239901746737e+00
1.104580962220526041e+00 -1.687226589739647231e+00
1.802923259839611436e+00 -6.842739844259153603e-01
2.106090655857580263e+00 6.828178573195353707e-01
2.851559499710952572e+00 3.717479845681195827e-01
2.120968003057797979e+00 -7.776977943163408957e-01
1.531389936135085339e+00 -7.209234068440193433e-01
1.282997768645459669e+00 -1.276626164313867884e+00
8.514417983330535566e-01 -3.228274457982021617e-01
2.296291250689318275e+00 -9.507865113236935173e-01
2.288476245755270533e+00 3.708292328082809508e-01
2.571157928564439477e+00 -1.651317170550595126e+00
2.200858463949147747e+00 -1.272913613651400544e+00
2.227408084680913003e+00 -1.307590104919169827e+00
1.533159695600735617e+00 -1.859980146069963314e-01
2.555810786818145885e+00 -4.486134739421945850e-01
2.345882701284025540e+00 1.483918476839454770e-01
1.263474236986044330e+00 -1.442894263880973860e+00
2.092015603952627423e+00 -1.068122079448144301e+00
1.292546677421664736e+00 -9.904123392669312853e-01
1.715274709274954068e+00 -8.321306164218901236e-01
2.322621296483511788e+00 -3.993678067940488741e-01
1.734273196342702272e+00 -3.228407749677775218e-01
2.240454757071299152e+00 -6.472473412585035835e-01
2.395076268648477225e+00 -2.250365919798658076e-01
1.927832543934909992e+00 -1.156232937257725357e+00
2.586104260558397705e+00 -1.410447313990357054e+00
2.436572655200129667e+00 -1.139007370748101877e+00
9.511592347338755360e-01 -2.924698926928928078e-01
1.365815041470938684e+00 -1.244739065850039461e+00
1.233536670582866313e+00 -7.236131336560081007e-01
1.010826152616511431e+00 -6.686833452986160609e-01
1.502020638216629900e+00 -1.539669997353473541e+00
1.595986045882910265e+00 -9.623552282445678729e-01
1.517532160767508742e+00 -1.366928259323089589e+00
1.019188080150189801e+00 -9.271359299404424714e-01
2.465585944501350824e+00 -7.736862674913501658e-01
3.110885813155862323e+00 1.862445569655712951e-02
2.290064763282390281e+00 -1.971959051139144492e+00
2.300048164229313130e+00 -1.643535568883054854e+00
2.300239944665403602e+00 -1.198563548335636719e+00
2.887110659449472649e+00 -9.678343268345526162e-01
1.989800869403614225e+00 2.789959558814322782e-01
1.790678250322270681e+00 -6.131537323661090388e-01
3.104963007020992372e+00 -5.144967484055578133e-01
2.308495376219818151e+00 -4.477145065559828274e-01
3.501016918060510630e+00 -1.053013288998850966e-01
1.638426009659572635e+00 -1.628129672139245976e+00
2.610082522711255848e+00 -3.260497705370496435e-01
2.887017023244252911e+00 -8.624327370826341266e-01
2.862506552381562930e+00 -1.295207897085400850e-01
2.227235867281360804e+00 -6.875395682494680472e-01
1.699193805446758576e+00 -1.573374588872630486e+00
7.053746020972596620e-01 -4.872102796616856746e-01
1.575501009825805321e+00 -1.233936898603485322e+00
1.089107219154786144e+00 -1.476900178191751012e+00
4.552389305614567561e-01 -8.694802163954131746e-01
1.522415258272391547e+00 -1.052058857670364889e+00
1.514771064249403665e+00 -1.143524357509847267e+00
1.114665387704055766e+00 -9.032177356724130357e-01
1.215254744937569020e+00 -1.100552055580390043e+00
1.732209802022148359e+00 -1.026437366130660500e+00
1.952834870056665784e+00 -4.391554135496801292e-01
2.755446335619814668e+00 -1.598126055735471063e+00
2.217869877166497083e+00 -9.790240459904336889e-01
2.449320339202150532e+00 -1.065769791965022861e+00
1.453561906860493913e+00 -1.467941724044154128e+00
1.133356729610803804e+00 -1.882832559748524037e+00
2.340575058662913488e+00 -7.934563804783162366e-01
2.290177174673777127e+00 -1.386650524445971921e+00
1.884697131054904329e+00 -1.984074154110885502e+00
1.783752626659522722e+00 -1.783063204923599487e+00
2.068013518905045256e+00 -2.043580133438176460e+00
2.675095228731906083e+00 -8.953978656198312569e-01
1.149880011533690460e+00 -1.963136017041104742e+00
1.941504162934209354e+00 -1.768821777791054650e+00
-3.540122852382801555e-01 -1.083187741302482854e+00
1.565130120470022312e+00 -9.410326226098386648e-01
1.200432407353864805e+00 1.285225878863847648e-01
1.841754843393716978e+00 -6.351717167031466493e-01
1.814108086805584774e+00 -1.656969137845714091e-01
2.657740768436177348e+00 -4.168537085987247259e-01
1.440544653530537955e+00 -1.096813629699419312e+00
2.180274498519142234e+00 -1.256561653029584225e+00
2.195288390014461744e+00 -8.767004274842735700e-01
2.018593539276570148e+00 1.161964870329589561e-01
2.018881508581882311e+00 -1.148379983573725838e+00
1.415808411636377384e+00 -1.706251006065069298e-01
3.916542228325716302e+00 -6.993213576139942211e-02
2.135301588525586158e+00 4.205978342572133100e-01
1.608701529497966964e+00 -2.316000990631242040e-01
2.221536451753876928e+00 -5.868260749273570553e-01
1.222723036300999322e+00 -1.215047036147276494e+00
8.241848336349391069e-01 -1.265358545043122840e+00
3.300804912698296789e+00 -8.518026381513437162e-01
9.410434294461904603e-01 -1.034571080631002005e+00
1.512026267835491211e+00 -1.450537620257996929e+00
1.444979632278429404e+00 -1.327485520710921962e+00
1.264986504983489635e+00 -1.505318020913483545e+00
7.902980124924061656e-01 -9.483266183763784385e-01
1.012136870446435077e+00 -6.785368337217012602e-01
1.376909436679516485e+00 -2.670855225305895919e-01
1.817503400574584482e+00 -7.882629536912877377e-01
2.621322772307060678e+00 6.387050988628644177e-01
1.444368403240103627e+00 -1.163261314869755481e+00
1.084436768295953701e+00 -1.294794547844041022e+00
1.701075684430506385e+00 -4.200363806580675874e-03
1.350688778335434659e+00 -5.689000780552075920e-01
3.426753361004032605e+00 2.867227396960345676e-01
2.236887021392810926e+00 5.138250173522458386e-01
9.907346140463404449e-01 6.102002269588258088e-01
2.095178205299282226e+00 -1.678973259449191513e+00
1.402277229877699316e+00 -1.335117480019595293e+00
2.143260475992799563e+00 -1.379260552805676998e-01
1.066785917637107728e+00 -1.258212765055404025e+00
8.365629681261519401e-01 -1.584521085625346881e+00
1.983249289663920889e+00 -8.719040926600709618e-01
1.760853515123918633e+00 -8.497907592367885954e-01
1.604262994583286694e+00 -7.961558791914389310e-01
2.173362182870249626e+00 -5.663579851633309126e-01
1.977215872256323559e+00 -1.183360549645029902e+00
2.606730095079446752e+00 -9.366429948252705806e-01
1.283102468703871901e+00 -1.303118103176991394e+00
1.988693044049060887e+00 -9.426323000678420438e-01
2.248779538218457219e+00 7.564390321046229326e-01
1.581886615443806265e+00 3.397775960060506195e-01
2.447775179018161218e+00 -5.405815074410573740e-01
1.543776389637829149e+00 1.476597503018023949e-01
1.961367016576631928e+00 -4.943580983877902124e-01
3.614646148598110731e+00 -4.330485281250904261e-01
1.292538208042419035e+00 -1.546734279543158896e+00
1.546219389328584715e+00 -1.305716824448739377e-01
1.743681170370549482e+00 -4.581036170870954605e-01
2.904676021024010790e+00 -1.165600795487017338e+00
3.039528228197709403e+00 -1.565430943644259498e+00
1.454405339464872160e+00 -9.501740072003139748e-01
3.171759818865124370e+00 -2.878630030530769934e-01
2.775363111926488102e+00 -1.475663111968026353e+00
2.995047813812267812e+00 -1.952831626167659262e+00
2.832291155528264603e+00 -1.486467186041521282e+00
1.157925334660707462e+00 -1.952621263654651163e+00
1.328747090409376108e+00 -1.819391365675249728e-01
1.896809052163067832e+00 -2.286671274344796778e+00
2.194376902980076594e+00 -1.267455556392869331e+00
1.584251289271056962e+00 -7.484600533430346703e-01
2.341805919495088872e+00 -6.136881841326687903e-01
2.398179711259587954e+00 8.692495670048103751e-01
1.189602667884321008e+00 -4.609892030746240432e-01
1.555975853281158283e+00 -5.077701675271499848e-01
1.808933513239261881e+00 4.825908438271504508e-01
2.834514786481935111e+00 -6.654088061279583854e-02
1.604661671094151698e+00 6.094559806129709045e-01
1.158463315556869322e+00 3.242440249409406228e-01
1.614149328435154462e+00 -7.559110857291021501e-01
2.023810910954660258e+00 -1.408582099724303927e+00
7.785294954831998293e-01 -5.954194218855299869e-01
2.598956906961554125e+00 1.645472591153199771e-01
1.318092588654827368e+00 -4.711401366447921513e-01
-1.763480742203371310e-01 -8.086067813635582358e-01
1.740321152443162767e+00 -2.095892075337004279e+00
1.693615434844689460e+00 -1.234691065920796804e+00
1.274241491305734719e+00 -1.065928574831701781e+00
1.015028541021893327e+00 -2.108377491511467028e+00
9.398009771946080892e-01 -1.154406635978516782e+00
2.074053477459162131e+00 -7.557127332370981998e-01
1.491933434877830367e+00 3.066389301194159533e-01
2.004056309888113674e+00 -3.598417810900452762e-01
1.475528677964570878e+00 3.519457319152022867e-01
8.006620063690479405e-01 -1.308004564671541470e+00
1.726896649610821566e+00 -1.001143731815045124e+00
6.854304999283622468e-01 -2.279033172409564156e-01
1.470012006880539346e+00 -1.864254076521129067e-01
2.301669202883610765e+00 -9.907304213563121742e-01
1.762227648190565432e+00 -1.080970284131542059e+00
1.989813809534573430e+00 -1.551373816696031693e-01
1.752179656789751183e+00 1.892013539414678647e-01
1.484309917877364438e+00 -1.624810091172534277e+00
1.753508596110625817e+00 -8.238331468057915608e-01
1.991279174418815412e+00 -1.336803544022166390e+00
1.247806537335834243e+00 -1.349240475235735870e+00
1.505884395822288280e+00 -4.886477521550103287e-02
2.182334889397501865e+00 -1.848030932129073101e+00
2.566959556215522298e+00 -1.004723418642394561e+00
1.104054307102022126e+00 -5.414886367344383666e-01
2.037656571403215544e+00 -1.440540460064190897e+00
1.616820448056930370e+00 -1.026415822928501642e+00
1.783712718584510748e+00 -1.124634705542771229e+00
9.279830498281311790e-01 -1.177665395869513354e+00
1.605182329951592601e+00 -9.167191140681907324e-02
8.867836778292010891e-01 -8.665933873059029624e-01
7.561099008667713228e-01 7.430212116550444224e-02
1.841197094628397757e+00 9.337608434504398591e-01
1.633952161819991478e+00 -4.849203403555557568e-02
1.442271491746828449e+00 -1.475742780551000388e+00
1.151179888539772600e+00 -1.652128095951559406e+00
1.165963374408456543e+00 3.109299035956504254e-01
1.554686007908094636e+00 -1.364609888516963299e+00
1.199459817966195274e+00 -4.501904332638425599e-01
4.653584695214364464e-01 -3.715596029992533356e-01
1.462730901346043666e+00 -1.033473119115966510e+00
1.286949550696086852e+00 -1.230925439317911874e+00
9.213896441780858870e-01 -7.641116153938267708e-01
2.255827679616339232e+00 -1.832585587662305393e-02
7.735667806537127600e-01 -9.832058041012494698e-01
8.218055279433692517e-01 -9.109910635771714116e-01
5.606838373288174360e-01 -1.502926413663018046e+00
7.816311087974515681e-01 -1.184523886508456414e+00
7.539754739653163895e-01 -3.844485612776512573e-01
6.090818153247672395e-01 -2.569251652984442247e-01
8.356967847234730851e-01 -1.324127515856160286e+00
1.305009637426518765e+00 -2.038576627675806829e+00
1.758738502927399416e-01 -1.221360947940977937e+00
1.311486158344034481e+00 -1.679753509017890778e+00
1.248538652369294510e+00 -1.629372578909821012e+00
1.953425017429274657e+00 -1.219211141185889469e+00
2.719989150329075844e+00 -5.720570796671391456e-01
1.839264909784863233e+00 -1.103976887882887503e+00
2.318297998241360069e+00 -7.605134782890217160e-01
1.099808020955135301e+00 -1.609846996265198449e+00
1.831442194998522677e+00 -3.883402195152659830e-01
1.566335026699247734e+00 -1.366376017402528120e+00
2.305833014451999841e+00 -1.642375688577228487e+00
2.549858176208010363e+00 -1.842355852287792084e+00
2.068804219178880466e+00 -1.295176083031743142e+00
1.723584763736039083e+00 -1.644361231522928124e+00
1.599264810384080526e+00 2.168793605430086591e-01
2.797347570290173557e+00 -1.095624138298777195e-01
2.072718943269159286e+00 -6.111990690941015991e-02
3.163767312704039103e+00 3.691181156302097977e-01
3.741235043446524244e+00 -8.161268915591195494e-01
3.034023069528115180e+00 -1.116040586622421671e+00
2.631783047437715517e+00 5.800426593470064951e-02
1.958158477996363001e+00 -3.835651561558703349e-01
2.962551980685249386e+00 -9.899707972117317567e-01
3.245659741031956536e+00 -8.174468678587359927e-02
1.239853543697974292e+00 -2.026775233633692219e-01
1.958334578445892094e+00 -1.156212000528306083e-01
6.819223882663186798e-01 -1.521853865526302529e-01
1.817133165915273407e+00 -5.184066464430100440e-01
1.567556310794299579e+00 -1.131514812340430387e+00
1.280553565999880572e+00 -7.979205177838832874e-01
1.505957629456240898e+00 -1.256177126213178008e+00
2.397495337933024828e+00 -1.774311621074122769e-01
2.444203538286958466e+00 1.742916830307945641e-01
2.330268195693997235e+00 7.888395098833217434e-01
1.962293376610116491e+00 -2.362936332246293181e-01
3.409527549095152210e+00 3.129903730180174648e-01
2.449591508278169183e+00 -7.256774641494000422e-01
3.004222516479680749e+00 -7.567490541524707348e-01
1.495787783353198730e+00 -7.476852685724200143e-01
1.800066034574321350e+00 1.251315579038127235e-01
2.994181634184995389e+00 -1.650516175290845933e-01
2.491051511727362833e+00 -6.308930961766496814e-01
8.707297878536923719e-01 -2.194480600591192099e-01
1.895754003472116755e+00 -1.326918510115735694e+00
2.920710610262684082e+00 -1.958010906703631981e+00
3.033950875332187547e+00 -9.177096099440864574e-01
2.912852126621266358e+00 -1.273003005686144773e+00
3.181359760490666488e+00 -1.079969683608386744e+00
3.150718466798921646e+00 -9.289841629211208485e-01
1.721806489950114871e+00 3.222312561479511728e-01
2.873632773169926935e+00 -1.700748314263642591e-01
3.162954644737467014e+00 1.967702777270174952e-02
2.425882115565639818e+00 1.649020253099838518e-01
2.759957629615133357e+00 -1.237771075290222678e-02
1.354932256622316089e+00 3.367937440588868458e-01
9.642917164207887026e-01 -2.662676330583736428e-01
1.997457992700608198e+00 -4.719883111221318539e-01
1.684774673040260851e+00 -5.742370873642539397e-01
2.029196573966806749e+00 -1.388596555352421325e+00
1.070658590348829042e+00 -9.752712849634316283e-01
8.728914558005507196e-01 -1.022534756263906441e+00
5.109911923324262917e-01 -1.202825522412017234e+00
2.438691764384780303e+00 -7.456050582435892471e-01
1.327711404447518007e+00 -1.228590243387258196e+00
1.965406004138774421e+00 -1.531168639713232249e+00
3.282241809702224344e+00 -1.439053364259961221e+00
2.012846203077996332e+00 -1.471475612672965561e+00
2.800298922324198525e+00 -4.024085290223422540e-01
2.817874199257097700e+00 -1.783087728307328312e+00
2.309281250959766219e+00 -1.848971792399765723e+00
2.622414193458929788e+00 -1.465233381436793048e+00
2.492684310937944403e+00 -1.923126772170391519e+00
2.487919726571715007e+00 -8.239332259264544600e-01
1.480995851086971404e+00 -1.328127982906493365e+00
6.717953144821913192e-01 -2.322613602570777758e+00
1.386487386978201730e+00 -1.950508325869400705e+00
1.368678402663586091e+00 -1.744967729176887694e+00
2.346220071760562575e+00 -1.921774428712531346e+00
1.999824327532176316e+00 -1.466369186228551724e+00
1.497373239648082777e+00 -1.865169094887853873e+00
1.069744318618344625e+00 -2.048868510131779619e+00
2.242760589801080506e+00 -1.304112886557815543e+00
2.396182260853079171e+00 -1.038088929617091205e+00
1.762521143780568789e+00 -1.847472442075315691e+00
1.795451077663650086e+00 -2.065616302698288553e+00
2.342649921605422403e+00 3.373453718705566873e-01
2.152810589217147630e+00 -1.623070277696649910e+00
2.684513816811988640e+00 -2.080572359826545981e+00
3.071582060150401361e+00 -8.908079366481269634e-01
2.832654793455193776e+00 -1.581310348794453979e+00
2.095290164638666575e+00 -1.283288685630910475e+00
1.917325412382423488e+00 -5.256471438896517245e-01
2.442887203265805773e+00 3.874149904173107561e-02
2.310917251263958860e+00 8.867194326624971978e-01
1.771803198091156606e+00 -1.187526008091436269e-01
2.341687532954156659e+00 -9.056709018010191681e-01
2.948091592025117613e+00 3.119955970909761844e-01
4.067804110094415115e+00 1.659281644284694157e-01
3.105452448167680402e+00 -2.300744689448427360e-01
2.049355122735202706e+00 7.260934713908318017e-03
1.705359313584016823e+00 -8.985513175464354685e-01
6.875395451306911543e-01 -6.027065313252150114e-01
1.756777824010060884e+00 -1.956979104379513501e+00
1.807938537163482406e+00 -1.233757196129542599e+00
2.125456209960941756e+00 -1.713707842207580212e+00
1.232839814282220559e+00 -1.076389791167170484e+00
1.416389849792275779e+00 -1.030721219803996114e+00
1.757179293076583493e+00 -1.591716467711997263e+00
6.045689223509687071e-01 -1.233491988068491363e+00
1.050171122572900240e+00 -1.533266904845478340e+00
3.544522893464537305e-01 -1.738880801395422004e+00
1.678669367955950786e+00 -1.611049669327519807e+00
2.070320621990820342e+00 -1.226219037249046906e+00
1.172734521369153793e+00 -9.085250256215805509e-01
1.140678829807981964e+00 -2.301043404982452412e+00
1.835429508423497058e+00 -8.295873104041890933e-01
1.644541818205939476e+00 -1.501196496379503920e+00
2.125274924192043891e+00 -1.550847021329330611e+00
1.328792865590856964e+00 -1.647096812650571174e+00
1.749028012086029982e+00 -1.455625715229079908e+00
1.776460231790381927e+00 -5.618733127762194357e-01
1.860755692126295546e+00 -1.352204802840771825e+00
1.802503357998430644e+00 -1.530010862135453287e-01
2.309401138878027560e+00 -1.665923628101106058e+00
2.412699753796507807e+00 -7.530505937446031473e-01
2.217981817385242138e+00 -5.461919926665070868e-01
2.526282936834776116e+00 -1.179940041434591080e+00
8.049652462027803157e-01 -1.037840284783042799e+00
2.534873565185685074e+00 8.249612679216700162e-01
2.286846188529330526e+00 -6.479792456799563505e-01
2.544799398775293486e+00 -1.668612421641833654e+00
1.985342019682710957e+00 -6.710175697734017675e-01
1.598111217721394528e+00 -1.032352159704026162e+00
1.683478674417613785e+00 -2.166785339283579415e+00
2.025761450437666422e+00 -9.511018799478712094e-01
1.828059437563396283e+00 -1.603558358965509356e+00
2.315084188527311237e+00 -5.972766799502340351e-01
1.970635764279757396e+00 -4.994333968246783551e-01
1.903812650345024782e+00 -1.082266731393066284e+00
9.020020454490191852e-01 -1.102419704562291436e+00
1.874262221426310493e+00 -1.590259843795014394e+00
1.641867933560904103e+00 -1.847103791703725573e-01
2.281397923326588639e+00 -9.572318988667914974e-01
2.491405525606755766e+00 -2.030323880867194175e-01
2.078429564695198462e+00 -3.606541131510090925e-01
3.465332632285108794e+00 -1.197813059492320642e+00
1.576729059088623153e+00 7.393805898038813273e-02
2.302836512015022485e+00 -9.163800881550001609e-01
1.215857071145049151e+00 -1.266633755525770511e+00
