# Supplementary material for: Functional protein dynamics in a crystal
Source: Nat Commun. 2024 Apr 15;15:3244. doi: 10.1038/s41467-024-47473-4 (PMC11018856; doi:10.1038/s41467-024-47473-4)
Supplement: Supplementary file 11 — Source Data [file 41467_2024_47473_MOESM11_ESM.zip › fig_data/Fig3/a/crystal_C36m.txt]

-1.800990902947572136e+00 7.947578966202192285e-01
-1.761277444511496704e+00 4.275118068203992427e-01
-1.604104824797074613e+00 6.203347371032432722e-01
-5.733858025336134867e-01 1.429464133213278254e+00
-1.435254779380624734e+00 9.142986602562267473e-01
-1.496871965699465346e+00 6.384431895351535546e-01
-1.690365544945642062e+00 7.206592306749827204e-01
-1.209110122817508293e+00 7.974982198639810616e-01
-1.013753070000050105e+00 1.280623674582975102e+00
-9.335884695819928192e-01 1.003333047423163205e+00
-1.290499190358557424e+00 1.283286981611436284e+00
-8.211150672895239921e-02 5.118278806024982863e-01
-8.689755935696836797e-01 2.022803440492868088e+00
-1.635243033356897246e+00 1.748250195383240224e-01
-9.619565689986917523e-01 1.715526993859961546e-02
-1.104429976887161047e+00 1.033262603561887039e+00
-1.973996122407153164e+00 4.378656006115962951e-01
-1.417992949630660693e+00 3.661338112577277037e-01
-1.705633307165949519e+00 5.506539362817375327e-01
-1.949509816471673540e+00 2.314014172762859090e-01
-1.829388514619930239e+00 1.848953090416016742e-01
-1.351933943218899703e+00 4.423007014119284541e-01
-1.176092174059153228e+00 1.031632883167893810e+00
-1.534022142299263258e+00 2.977359861458475088e-01
-1.818293483135918098e+00 -2.713031956740702411e-02
4.765148017365871125e-01 -1.433377281938584824e-01
-1.629739191161353018e+00 6.092479573185789476e-01
-1.967982720025865717e+00 6.514498767442217231e-01
-1.844666965663730451e+00 7.727183645882964580e-01
-1.551683756018827243e+00 1.260043790291856869e+00
-5.044624021071983933e-01 1.090695419254596787e+00
-2.025858700003333901e+00 1.396480096874041621e+00
-1.615407689587347484e+00 1.055072186638795539e+00
-1.865320010193151523e+00 1.068313050813600951e+00
-1.287367446914430502e+00 1.057563333619780721e+00
-1.650592045563915145e+00 4.839930964370265931e-01
-1.333417114126983716e+00 7.903050119061790779e-01
-6.483458497676042320e-02 9.825102842887004639e-01
1.625397071491716527e-01 2.134683779980968144e-01
-9.011892687253013623e-01 2.019233296671213207e+00
-4.456773034444005410e-01 1.284476890248499092e+00
-1.009711705287421601e+00 1.587638084624974466e+00
-1.326647420116753295e+00 3.185170074457940315e-01
-1.980565670721644134e+00 3.775421558562777058e-01
-2.354593544410407802e+00 9.891652515135966883e-01
-2.293162502254377344e+00 6.627211140442441639e-01
-2.253021612567972731e+00 1.115939977211450662e+00
-1.215688336076576892e+00 7.874103748612236719e-01
-1.405106471706357496e+00 5.624845787725456514e-01
-1.658725789825400199e+00 1.431765874058872345e+00
-2.166571686021679266e+00 1.393051744290599636e+00
-2.380935391055938766e+00 9.569511273862726375e-01
-2.710338541431281278e+00 1.578478141579110927e+00
-2.609940111258296280e+00 1.119033859672927456e+00
-2.031134702876482567e+00 7.464812086084997578e-01
-1.407750060996358243e+00 7.225852861400937632e-01
-1.621891090299551141e+00 -4.239646308171513001e-02
-1.457568034432962900e+00 1.030951690832348222e-01
-1.408604329879933559e+00 -8.412378094288586183e-01
-7.364250539427146247e-01 -9.389539991061662816e-02
-1.887057322659570602e+00 -5.282219862296074764e-01
-1.729294001839235317e+00 8.956325103949200894e-01
-1.037985553659848792e+00 -3.630738275264797088e-01
-1.097052230989516541e+00 4.346917045277216007e-01
-1.947216908209580044e+00 3.439470295980909809e-01
-1.975371740035078760e+00 -5.469666252517142446e-01
-7.652971998828010936e-01 -7.475221751706324635e-01
-2.086161503704526243e+00 -1.369394785532487557e-01
-1.050329898416375585e+00 -5.893782456486278409e-01
-2.072462996515235911e+00 -2.136980906541547376e-01
-2.535043484170933503e+00 7.243784404001928356e-01
-1.664331144335790880e+00 -1.028028963582993116e+00
-1.996883513727945925e+00 7.963429395005193479e-02
-1.867765425059290330e+00 -8.855016933095258835e-01
-1.564100105405684893e+00 -1.047266766508714753e+00
-1.907641566033708269e+00 1.918959294118248726e-01
-1.956937923359587383e+00 3.680785254537736195e-01
-2.922639600152619366e+00 1.603558343944818110e-01
-2.380224556978464356e+00 7.868708951964656917e-01
-2.831720385735279066e+00 -4.812865382570463701e-02
-2.560576543837587593e+00 4.673849580809255055e-01
-2.145859127991490922e+00 1.330100861383045618e+00
-2.792724902117198926e+00 -1.489122993429724540e-01
-2.408277107098252046e+00 8.477607924223158342e-01
-3.049285163922981656e+00 -1.576654548202170714e-02
-1.596370547744288437e+00 -7.403796299462062080e-02
-2.659373459880842283e+00 -6.696355150251878108e-01
-3.130065992600518321e+00 1.360838837547025726e+00
-2.588348642061347071e+00 4.260915818007308120e-01
-3.229006491503314535e+00 1.720807691777462844e-01
-1.578885186083372583e+00 3.514577668618974471e-01
-2.633691620905083575e+00 6.578907803207928451e-02
-1.705544736362760272e+00 -4.910768938534831873e-01
-2.270195065790891142e+00 4.313936379381572706e-01
-1.571575894070410762e+00 8.422118758324236287e-01
-2.572694963337466056e+00 -2.803448280769623713e-01
-2.792322578428111157e+00 6.075995885042551059e-01
-2.871650646397116979e+00 5.634339677299347038e-01
-1.917796676054533522e+00 -3.531655802394821908e-01
-2.213480379579739754e+00 -3.238080353730189986e-01
-2.702679256601108637e+00 2.615378245189661222e-01
-1.738466049731832053e+00 9.063223193225358743e-02
-2.268306708717975795e+00 -5.321474315169867353e-01
-2.824094559966668250e+00 -9.565838954848920883e-02
-2.370270042506315900e+00 3.332299180018202800e-02
-2.471419533704712013e+00 8.978501556517936022e-01
-2.268208827979297126e+00 -6.979508829026028760e-01
-2.563269086539430308e+00 2.325503204882655994e-01
-2.166026075734948542e+00 9.530880413897521164e-01
-1.627359706099800629e+00 1.301041369372879730e+00
-2.489458902871421131e+00 2.110035932015174254e+00
-2.551847495578351221e+00 -3.231329609669904568e-01
-2.621722007714025082e+00 1.330325865435406207e+00
-2.198933771887255695e+00 -7.884058348545744388e-02
-2.693394217200550056e+00 -9.381128354933153668e-01
-2.410821822841376250e+00 1.801235313965224183e+00
-2.005699604491590460e+00 1.689213933111612942e+00
-1.884259925227460108e+00 -5.604621720909197524e-03
-1.129232530103690735e+00 5.081333649888100101e-01
-1.858904834920671822e+00 7.149929703743543863e-01
-1.702392800991332056e+00 3.398781450470986232e-01
-2.544485568293571642e+00 5.327508070556894459e-01
-2.834036180458786802e+00 8.722163474583912723e-01
-2.414862274612275428e+00 8.098736533352822731e-01
-3.036896960231250553e+00 7.008893836374529007e-01
-2.679826954980936371e+00 1.496503669871077191e+00
-2.587638803465231785e+00 6.987265420313887310e-01
-3.017362471671484414e+00 1.051131473978990538e+00
-1.307823158158317955e+00 9.719784531096069546e-01
-1.747888291908991532e+00 -2.922953384915611963e-01
-1.953046733167828064e+00 -8.556519877464953128e-01
-1.603735571368132051e+00 5.534162724301012748e-01
-1.777465700327919063e+00 3.230829336644971406e-01
-2.538061265146200896e+00 8.841560029490261874e-01
-2.849366253478473610e+00 1.961756445891787326e+00
-2.199672620130118439e+00 1.370422107135440770e+00
-1.768679021063101597e+00 5.526981894920900418e-01
-2.597640422913503055e+00 1.249871176765589453e+00
-2.656811767829971416e+00 1.050496209523911206e+00
-1.133652003381889983e+00 1.188234392950233476e+00
-2.598519609080437220e+00 9.574758126778055711e-01
-2.182768638462773136e+00 6.730096879093270257e-01
-2.455488418248318094e+00 5.423401496917437115e-01
-3.269717345004028441e+00 2.445385721304432991e+00
-3.065289790532814251e+00 2.135424280050853163e+00
-2.970269404509057409e+00 8.614933016689222400e-01
-3.683601685965224526e+00 1.167563695015946479e+00
-3.293231494692775208e+00 1.198177481726302229e+00
-3.516661766858501181e+00 1.089273907558587773e+00
-4.222537854611616126e+00 1.367593001413386133e+00
-3.646627365964253187e+00 1.029506209565797414e+00
-3.280230172327796012e+00 1.496545916649230090e+00
-2.543079797559470556e+00 1.833082331438221413e+00
-2.409817775120209227e+00 2.377844241228608269e+00
-3.040216276680040242e+00 5.136076967625292644e-01
-2.403676950363724529e+00 1.564198997323832829e+00
-2.464403333397783058e+00 1.411482623928557611e+00
-2.761342750097566245e+00 1.338523211217796272e+00
-2.753486166461598827e+00 2.880799575643548938e-01
-3.121514238706895483e+00 1.541733918579825557e+00
-1.656463251407076953e+00 1.030908981232369293e+00
-2.757453913224407582e+00 1.732697902575959681e+00
-2.932405728029368497e+00 5.427181102106990451e-01
-2.080084132274336639e+00 1.211562323727739310e+00
-4.004582910742247037e+00 1.839395066131497058e+00
-3.696846443355023659e+00 1.362280344798411758e+00
-3.333030139715914331e+00 1.654251496553484024e+00
-2.603438545170077667e+00 2.993793738284881156e-01
-3.126826116507888997e+00 8.909404848839311830e-01
-4.106009285734387504e+00 1.764764683889266994e+00
-3.310539692765179343e+00 1.895665770498552893e+00
-3.405736653483372400e+00 1.208198949420619783e+00
-2.769873408330342901e+00 1.723494930672251790e+00
-3.490752984584090335e+00 1.876778748056019186e+00
-2.944084993143808227e+00 1.454831924267892651e+00
-3.663247384166916198e+00 2.533499557768472243e+00
-2.920911287869658146e+00 1.761404833387340219e+00
-3.483972213597923862e+00 6.844128672208664721e-01
-2.610981115317463352e+00 4.210247490902667145e-01
-2.957531392459205932e+00 3.488972071627408633e-01
-2.990455554263000248e+00 1.324980611610322878e+00
-2.879309344595330167e+00 2.096009307634533469e-01
-2.294476272002991646e+00 3.714091212804587205e-01
-2.811605825694659444e+00 1.320821479827318345e+00
-2.788558967572364988e+00 3.946834059854968935e-01
-3.412613984543056755e+00 -9.607612349214372793e-02
-2.669702138261989433e+00 9.314611832050591067e-01
-2.548025645815811924e+00 7.353358867239874197e-01
-1.590682444857075550e+00 -1.017544431334630878e-01
-1.760700431350372686e+00 9.429279500316591900e-01
-3.133597678459500102e+00 1.973229677994481901e-01
-2.576585831161845697e+00 1.548881661552779176e+00
-2.678160740465700407e+00 -1.478295579915984148e-01
-1.894830333455967297e+00 3.385742888853192634e-01
-1.863001773120424476e+00 4.869624221833217526e-01
-8.689398661595313378e-01 7.704173447160833632e-01
-1.396924527237181746e+00 1.286104285672296399e+00
-1.695868174108128290e+00 1.935436552232050911e+00
-1.728695961650767554e+00 7.159425231091853803e-01
-1.073078698784982299e+00 5.430021363243395793e-01
-2.209486985118234603e+00 2.972777388861945758e-01
-1.422350188333022514e+00 -7.499800964731638542e-02
-2.074295369108871245e+00 1.229003965528275399e+00
-1.887906351361183344e+00 1.641096746746705248e+00
-2.401247952332273172e+00 2.728845004419439668e+00
-2.412855448837571970e+00 -5.692421881121086935e-01
-2.342251463172937864e+00 1.831290981622961944e-01
-2.445780878697661809e+00 -2.209374274831532037e-01
-2.584108716469529554e+00 7.900002265844148219e-01
-1.373962918558711888e+00 1.956893709830326566e-01
-1.870985336892128093e+00 -2.770801995482092828e-01
-2.665120318489818452e+00 -2.659780657221700317e-01
-2.485695596805166829e+00 -5.093316435722546887e-01
-2.055035660118584406e+00 -7.322514342480690441e-01
-2.843873321237483154e+00 -5.960619544057810248e-02
-2.349603742228019598e+00 3.026143185914741407e-01
-2.025490682329678549e+00 1.390092686953568746e-01
-2.831773855745400859e+00 -9.721671314473270820e-02
-2.396643053370814513e+00 1.289941473621216694e+00
-2.255090425103380980e+00 -8.267295316018064000e-01
-1.958259004182392848e+00 5.642791999805851777e-02
-3.288413171292893900e+00 -5.029945358151047263e-02
-1.605703414811420426e+00 9.094984590017199388e-02
-2.186227519768661143e+00 5.263288696607937300e-02
-2.638650925895920540e+00 -1.865458012527484166e-01
-1.533654884547796637e+00 -1.451710629738588165e-01
-2.264684779163577133e+00 1.126460657935107468e-01
-1.543999043429235218e+00 -1.402747236739554093e-01
-2.052125913917304700e+00 -9.797785260548443897e-01
-1.128226952104688374e+00 5.463900883726295898e-01
-1.815875580279726176e+00 6.744954377363997500e-01
-1.099852693687449090e+00 6.177160049523469088e-01
-1.399657960558129854e+00 4.760676740965166243e-01
-1.392942361798612527e+00 8.673809074254461571e-01
-1.986654428509779580e+00 1.433463970475887139e+00
-1.330734145722824113e+00 2.473136433143463098e+00
-1.972165931413314643e+00 2.613790991116494045e+00
-2.017370098485664176e+00 2.671756106640183592e+00
-1.729953727760993543e+00 1.215594024458218625e+00
-1.290369335225932890e+00 1.829330880010848981e+00
-2.610028715393069021e+00 2.375453528938073156e+00
-1.274610494593949817e+00 1.867704084765336114e+00
-1.431483859266444947e+00 1.949894755839938654e+00
-1.697237040814023157e+00 6.847389322314763049e-01
-1.508740321618993629e+00 1.539940679980206673e+00
-2.845337169375834918e+00 7.976544086015782131e-01
-1.875255485524793597e+00 1.300570334513694970e+00
-2.148106964932811280e+00 3.125337052205647836e+00
-8.976098009757977891e-01 3.490771959283173409e+00
-1.803402599423067354e+00 2.719059748822191480e+00
-2.408195159902526861e+00 3.302261532674422906e+00
-2.276597633709164903e+00 2.077917290160502972e+00
-2.183475892468046187e+00 2.045700162442403158e+00
-2.136247968148103027e+00 2.371120183842706286e+00
-1.717945789318093830e+00 2.045883865012764424e+00
-2.518840025216704248e+00 1.471753268971305761e+00
-2.843908478541635088e+00 2.933390752693062709e+00
-2.327103924037382754e+00 2.496492109442249419e+00
-2.943634050264901880e+00 2.670248015058893198e+00
-2.799387768207249660e+00 3.305860090336766532e+00
-2.012507848703776414e+00 1.653031575333610448e+00
-1.866386562060388332e+00 2.089738699069982886e+00
-2.078450828187530242e+00 3.042941261106953732e+00
-2.457313676445402439e+00 2.876077410806362256e+00
-2.518919184206731998e+00 2.436903685800893005e+00
-1.908940162960845122e+00 1.973083801207413446e+00
-2.899789635229674367e+00 2.496564728774949504e+00
-2.618407592737348466e+00 2.297597312374960676e+00
-1.784468564004934699e+00 2.709440729194930064e+00
-1.326188953046110397e+00 3.051481667064856573e+00
-2.451866866919772736e+00 1.498886379999370355e+00
-1.769081456229014693e+00 1.164270860020252929e+00
-2.922759156087047838e+00 8.657757144448331443e-01
-2.580151952937217441e+00 5.832511030782833172e-01
-2.693598709358419274e+00 5.920122977230568573e-01
-2.681537247788578604e+00 1.029675204184151482e+00
-2.782674181963333382e+00 1.637534313514544149e+00
-2.321636979638118881e+00 4.671247817375708822e-01
-2.748930111969553280e+00 9.105679159714485937e-01
-3.678616733397912064e+00 1.222100244448323547e+00
-2.066127187568929102e+00 8.333170825984965724e-01
-1.393942915405324445e+00 1.179670817452255882e+00
-2.512348508818732284e+00 8.444238719876613342e-01
-3.105517792383160725e+00 -8.590200711323309202e-02
-3.106494239517459732e+00 8.946048797993791935e-01
-1.229968339635051366e+00 1.011984777918775169e+00
-3.932180030558376949e+00 6.883083740381270577e-01
-2.680215318000497948e+00 1.106836134789445536e+00
-3.341537463034495836e+00 8.113933688712277048e-01
-2.022965823570660238e+00 2.345653261803657963e-01
-2.459608076261214027e+00 1.074641542596367128e+00
-2.752600148889861487e+00 6.172650688520071594e-01
-2.493999075675340293e+00 2.764746866209265574e-01
-2.626770714351539304e+00 7.088948935486829583e-01
-3.035631253819477404e+00 9.184664058891197636e-01
-3.336537684762794775e+00 1.118018822890251424e-01
-2.777352080040615068e+00 -2.415557332174557148e-01
-2.866715853419406379e+00 1.534355276291797798e-01
-2.906374609390577568e+00 -5.578601863265629790e-01
-2.861958308059376677e+00 -7.301030273143795934e-01
-2.912876107231223255e+00 4.162122364943589004e-01
-2.016252492528415097e+00 7.213032415533195962e-01
-2.847083883217443656e+00 5.254877235643956590e-01
-2.887661776353242615e+00 -1.569558394379052396e-02
-2.660380255585088172e+00 -3.154956447812715115e-01
-2.308779358901889012e+00 4.968130750662265172e-01
-2.960486148971253506e+00 -8.942597069837261714e-02
-2.210941842322273310e+00 5.178541085087530194e-01
-2.545218525513992081e+00 8.664096095592631608e-01
-2.582954465656188248e+00 4.324172663961783902e-01
-8.679376726272612919e-01 -3.373522102722408822e-01
-1.646029340692222620e+00 9.316424406214296461e-01
-6.677040831872688154e-01 1.053121554402652649e+00
-2.082325759392478659e+00 -2.362682929485950267e-01
-1.892267628853450567e+00 9.597587322337991500e-01
-2.587482033173452933e+00 8.164067470897261591e-01
-1.920656397475704047e+00 5.795311568339156505e-01
-1.459378829187246041e+00 1.165148985053471309e+00
-3.058424581740935011e+00 5.720072778039753114e-01
-2.318667561879121486e+00 5.269500694373077110e-01
-1.440381583376951102e+00 4.271366703140058174e-01
-1.838151267979113435e+00 1.843459295869087078e-01
-2.075919615459872691e+00 4.477143618817779336e-01
-1.726226018620345526e+00 5.346228532675514344e-01
-1.275881075812739684e+00 -4.470599985980500124e-01
-1.403709010488324083e+00 4.379198994736352990e-01
-5.569153257684436031e-01 5.364224119127267709e-01
-1.432556652743007364e+00 1.049356908406655187e+00
-2.573901225483602673e+00 1.880650702738704272e+00
-2.416005999786670522e+00 7.138356888470469563e-01
-2.215921242912357592e+00 6.001858481740127704e-01
-9.512897859029838532e-01 1.546652773471588471e+00
-2.423507832106198023e+00 8.100459231735748222e-01
-2.785948015981610126e+00 9.887716082457678746e-02
-3.021481461184022166e+00 6.102603845582978970e-01
-2.484679429247049320e+00 7.769990229154293271e-01
-1.814259306468744448e+00 5.765541930648475644e-01
-2.215326053338106504e+00 8.575948336079306511e-01
-2.714362287237292559e+00 -4.635523307900468737e-01
-1.862976058793370360e+00 3.808069973609025660e-01
-1.544537286143277122e+00 -6.720291865333394288e-01
-1.543992647975308774e+00 4.474937941711628620e-01
-1.193865519145540954e+00 -4.575748558021872636e-01
-1.734460121271223176e+00 -2.945679124196826093e-02
-1.703552448224210814e+00 -5.540953490363388356e-01
-1.103440901506236527e+00 -7.233334647272897655e-01
-2.081135382558253699e+00 2.211652672751401871e-01
-6.369683703443357325e-01 1.354837993052612211e-01
-1.088841314838660423e+00 -3.952299392518606735e-01
-8.693087870118324512e-01 4.150881827550284564e-02
-1.217427125330777793e+00 -5.926938114183153417e-01
-1.024387188379364932e+00 5.493247071669581372e-01
-1.605024191321443361e+00 -4.749615575901174336e-01
-2.023705116212209720e+00 -1.944100088027087003e-01
-2.542842984363009151e+00 4.000133953571821666e-02
-2.052371076310480102e+00 2.752069324107363490e-01
-1.166935006023852139e+00 2.890273142836279896e-01
-2.162296164615519878e+00 1.837999680082420539e+00
-2.274565013705606820e+00 1.511623938933484013e-01
-2.567702254375390680e+00 1.867197501864777676e-01
-2.814055876166777548e+00 -6.762367732642244889e-01
-2.165151062177659291e+00 -4.709560777637736839e-01
-2.560855202839623423e+00 -6.230282450590314269e-01
-2.455182581685213528e+00 1.307587664705699648e+00
-1.895726802837358616e+00 -8.455048054512974698e-01
-2.093669030497261829e+00 3.918149710768083493e-01
-2.485127853367195438e+00 6.003586360500867691e-02
-2.358131159441922087e+00 1.806940246350281054e+00
-2.144568974260842698e+00 -2.279581586938494164e-01
-2.474828678340569965e+00 -5.354794763141533798e-01
-1.775762405632011820e+00 1.165522675522113527e+00
-3.167150167429785057e+00 8.610878175989357397e-03
-2.451835259579365101e+00 1.422871248673537870e-01
-2.209930525523405187e+00 1.551701557413277983e-02
-2.233265325366396326e+00 -8.185357156473067608e-01
-1.189580737941225097e+00 3.539526702759210885e-01
-1.482141239889553486e+00 3.330986062695337480e-01
-1.779454134951827360e+00 -4.655701382853785764e-01
-2.455648658513418070e+00 1.606933378867662354e-01
-1.603832669910437492e+00 -2.916022632517732971e-01
-1.134336684517414762e+00 -9.226407675301335765e-01
-1.880975269744193046e+00 2.519938170463978389e-02
-2.107899049399366120e+00 -2.831437660067647744e-01
-1.698465264197413838e+00 -2.178473254721500774e-01
-1.548532387936742083e+00 -7.179233395522587047e-02
-1.395176555009427499e+00 -1.092677410226857271e+00
-2.716697798498731053e+00 -4.830114608314680091e-01
-2.547322970685907961e+00 -4.414037164591376738e-01
-2.032102007255680132e+00 2.884105653757560450e-01
-1.246814433435258218e+00 -6.106181504752071776e-01
-1.943024734072507753e+00 -5.364402957988474024e-03
-1.172388407539221022e+00 -3.539993463022303444e-01
-1.392238029189027504e+00 -2.667200022133945914e-01
-1.627275323293686515e+00 -2.334731479107664959e-02
-7.221583482353399752e-01 1.553750478312784455e+00
-1.557522821263300106e+00 1.238349082151565250e+00
-9.641491994065853888e-01 1.337393919653825147e+00
-1.108594423874514900e+00 1.446147445889715444e+00
-1.746736316163737479e+00 3.817678380281432915e-01
-1.118223604778891378e+00 3.360531670689269612e-01
-1.911153718872562246e+00 3.217259335600030079e-01
-1.571146539911145501e+00 5.358489038301266216e-01
-1.329641043328755323e+00 1.428605470817752909e+00
-2.002793273079693570e+00 3.867461337250513442e-02
-2.023036593557916873e+00 5.043888013364491441e-01
-1.761404647134129586e+00 1.230069400933832879e+00
-1.504238461706946417e+00 -2.766538220144509896e-01
-1.333129510513883398e+00 1.521905732362893171e-01
-1.873969419375431045e+00 -2.611319224766217584e-01
-1.776216395297631312e+00 4.787769322024624796e-01
-1.144421167421603380e+00 -5.958000061135618752e-01
-9.793869987864949334e-01 -7.344455121084350058e-01
-9.486294833880060118e-01 -2.185563451756046827e-01
-5.906120648756811864e-01 2.939665601513445914e-01
-1.088788800146895941e+00 -7.940202785959712406e-01
-1.032766868038774044e+00 -6.001944681138893234e-01
-1.045877867092373181e+00 4.326004016921115580e-01
-1.592264573639374348e+00 2.371770993045694831e-01
-6.607739578595434038e-01 -2.893752638589979220e-01
-1.074285366170643075e+00 -5.807257812627784066e-01
-1.611198347781894746e+00 -7.023378019567461106e-01
-8.518684619578257289e-01 -8.122445717582087443e-01
-1.959969835174102615e+00 2.215476694765056709e-01
-2.655290147828290870e+00 7.927534247524596900e-01
-1.399073264690614993e+00 1.446334720323779743e-01
-2.503134425308400246e+00 7.662226841366828745e-02
-1.939112423443099420e+00 -8.255827282837230330e-01
-1.145226963346986482e+00 1.448540621071456869e-01
-1.824204652443889740e+00 -3.912252324436482631e-01
-1.829783971536760312e+00 7.741430339710402286e-01
-2.526762576807947802e+00 -5.748956266359765976e-01
-1.823057050494400588e+00 -2.580679918402171147e-01
-2.018552200642291794e+00 -4.281535383649309745e-01
-1.611508534291906436e+00 -6.515658306341509665e-01
-1.809907897233396401e+00 2.697821335865796533e-01
-1.488610298610316462e+00 -8.370624161778880690e-02
-7.804453747522996920e-01 -7.846589704630424489e-02
-1.839563443975568813e+00 -1.957682251352555747e-01
-1.672007211091590451e+00 -5.254968115907900916e-01
-2.480301460021921756e+00 -5.639481802728696369e-01
-7.081544886651263138e-01 1.761011619109628668e-01
-1.053431804078621914e+00 -7.301980980150715173e-01
-1.408229148360377714e+00 5.696952591303162949e-02
-1.799112022700457558e+00 -5.161817491527250779e-01
-1.670390765492582696e+00 -6.837334263309209348e-01
-9.768309707842648404e-01 -8.590555564079130901e-01
-2.036076592973136812e+00 -2.597253313480440973e-02
-1.468522607041991002e+00 -9.322850753374126720e-01
-1.250262160404137957e+00 -8.296875283773929022e-01
-1.782180440766572893e+00 2.339574521398739282e-02
-4.435165604743184775e-01 -7.332262234515711796e-01
-2.080851026624028322e+00 5.773702264296411979e-01
-2.652547679984355256e+00 3.938371480698233396e-01
-2.917539957700784115e+00 4.827548076752294914e-01
-2.964213589267334470e+00 3.361471554106377768e-01
-1.462331088909541110e+00 5.119341058556510227e-01
-1.519188257117893404e+00 -5.184730798612767755e-01
-1.050868942319298505e+00 -8.761594863927284482e-01
-2.548822265705508627e+00 -1.976386481057297584e-01
-3.343676383891265758e+00 6.454833797813205876e-02
-2.143728092716004063e+00 1.709911682121704413e+00
-1.892962022924320920e+00 6.142814876063978913e-01
-2.382911245202604000e+00 4.614105884145273118e-01
-2.176558395903866572e+00 4.409534909334376085e-01
-1.270938022728541617e+00 -2.105337688515724337e-01
-2.102382011332574852e+00 5.215286125682693230e-01
-2.224730929442855665e+00 1.184962704923021359e+00
-1.784298078699908974e+00 9.593337491526374716e-01
-1.846683473935352371e+00 1.843492317501482791e-01
-1.612244293596986511e+00 5.721264535632136772e-01
-1.210013390178695580e+00 2.544244888542142591e-01
-1.806476236568256732e+00 -4.134622205810176698e-01
-1.235201845723372216e+00 -2.678143884951096898e-01
-1.909291644910803942e+00 -1.061484563357667638e-01
-2.115454639005441173e+00 5.974409818003996175e-01
-2.375987068031677030e+00 -4.238470742163074068e-01
-1.509385839283394759e+00 -4.393798904318666487e-01
-1.694863890424160857e+00 4.267776207597472338e-01
-1.996130650153229880e+00 -4.157012609475102538e-01
-2.063091811908939643e+00 -6.112519086696861503e-01
-2.935340830621307795e+00 4.158952980802206323e-01
-2.905457149511187165e+00 -1.213856684714737788e-01
-2.331038577563807390e+00 4.849213498554206803e-01
-2.912250131680895748e+00 8.549498171993750173e-01
-3.016409378782873851e+00 1.068975605430655257e-01
-3.320623856526462969e+00 7.627086726810052841e-01
-2.418397566265212184e+00 5.557519558043851893e-01
-3.025887681802601925e+00 5.819392114909474056e-01
-2.177759419804846885e+00 -1.470801110238342535e-01
-2.662002553429491769e+00 -1.078484659357524522e-01
-2.855028170499861240e+00 3.577173319828951259e-01
-2.828217313479041373e+00 -1.302172584956087231e-01
-2.845424364652547666e+00 6.430071798387393400e-03
-2.488672003364929886e+00 -2.064529863749416938e-01
-2.567868562542005684e+00 1.571055721872451905e+00
-2.293403560629756477e+00 2.024801304617165620e-01
-1.988897495342766053e+00 1.464052466137596986e-01
-1.827611174955945383e+00 2.465091540501746503e-01
-1.895366337211134233e+00 -4.340872579012123311e-01
-2.702233226354904705e+00 -6.697058614847556379e-01
-2.663110379860410770e+00 3.761728053501609548e-01
-2.847930303279302855e+00 6.482038774209722964e-01
-2.708921951571040765e+00 1.804566432808369036e+00
-2.706414541551727559e+00 2.083624378798779375e+00
-1.529398103950589061e+00 1.329535368362859238e+00
-2.330485574195892973e+00 6.147162535635191105e-01
-1.553635258085759308e+00 1.591059399413222275e+00
-3.860649077458301992e+00 9.473162329024823469e-01
-3.326382239215319281e+00 6.110828982022090683e-01
-3.123560888527113111e+00 1.180273985873714127e+00
-2.395094977019816440e+00 -1.735570706691574039e-01
-2.525449807351773490e+00 9.498963539904832221e-01
-3.087738205372698719e+00 7.998361017911345128e-01
-3.659024955116386923e+00 1.931705234269012195e+00
-3.110528237056553458e+00 1.921604815556016366e+00
-1.422034257690430348e+00 4.770192197458634764e-01
-3.367901772383193659e+00 3.473240903755236975e-02
-3.532347997029447573e+00 9.428373577071361700e-01
-2.606757588518540558e+00 1.797470952724331827e-01
-1.980863027826023970e+00 8.672736116360649228e-02
-1.322268422228746410e+00 6.469575491860066752e-01
-2.096259693010620317e+00 1.611000210990111370e+00
-2.580331768789972724e+00 5.849209034700411092e-01
-1.908033826661450938e+00 1.414514356709938081e+00
-1.697315854525477175e+00 1.056031101086665869e+00
-1.340029626421400666e+00 8.462303280449117171e-01
-1.491822041701850177e+00 1.637196240314746198e+00
-1.382857472981724012e+00 1.597925421144902103e+00
-2.888330850200879318e+00 8.382637783545824339e-01
-1.897626031570065042e+00 1.616684727339375627e+00
-3.091058915732468826e+00 1.491942790642360794e+00
-2.690171023679785556e+00 2.566577303981447677e+00
-1.564219368548301903e+00 9.017511618636353532e-01
-2.260635120784784569e+00 2.107963983490784288e-01
-2.651606576351516864e+00 1.996251110848120014e+00
-1.955280459196444109e+00 6.056332469170263577e-01
-2.177752428202285984e+00 2.933836295813462947e+00
-2.262052845751299390e+00 1.704301843806238947e+00
-2.569448778620279761e+00 1.241187526647202555e+00
-2.231926621827927448e+00 5.668498600112894525e-01
-2.030676326882393745e+00 7.638531438073514757e-01
-1.384932899401449369e+00 1.916686920584070419e+00
-2.428026218164409666e+00 1.631811590668909240e+00
-2.160859607242577418e+00 1.405980689921332072e+00
-3.354374805637632573e+00 1.231985079956216644e+00
-2.392102159832210084e+00 9.894485194118574078e-01
-2.901054334898697462e+00 2.659694738608902487e+00
-2.556811800403949508e+00 8.042047129182142706e-01
-2.389710597824466820e+00 1.923127967055300314e+00
-2.260925811845453381e+00 6.804977146112538566e-01
-2.844592264123874337e+00 2.980203387966025907e+00
-1.773897250510737766e+00 1.789322540988433241e+00
-2.753420201613237417e+00 1.604325193669828176e+00
-2.486214807715578345e+00 8.937715740044591683e-01
-1.657521659309675321e+00 2.140564012497789270e-01
-2.365238502539114052e+00 4.978172726116761870e-01
-2.643039507223523543e+00 7.862600056920594493e-01
-1.470402065401279490e+00 1.223151605608270298e+00
-1.836432195788561206e+00 1.416965860232035190e+00
-1.865744805455852084e+00 1.126226819182958749e+00
-9.566547656743797923e-01 1.172488825462402851e+00
-2.733056036477070183e+00 5.909573474918013991e-01
-2.295975289022857524e+00 8.499354000162808731e-01
-1.595267059451776603e+00 1.521014765463428731e+00
-6.808713922717488654e-01 1.897744845576401218e+00
-1.331894160382003589e+00 2.292262367991635852e+00
-1.829602181908643876e+00 2.531784703006453530e+00
-1.346335667979269068e+00 1.272232746608491283e+00
-1.967359949932137031e+00 1.624787611662211084e+00
-6.653660176276131599e-01 1.602159531047916641e+00
-1.390375989075544938e+00 1.831052193093720470e+00
-1.213648559294247642e+00 2.352440342791784822e+00
-1.705131775040469089e+00 3.420771282779526246e+00
-1.871297452229872649e+00 3.084865568818841997e+00
-1.386837366482732259e+00 3.108840215611693658e+00
-2.227491315077851031e+00 2.817937054504189742e+00
-1.204912806674411918e+00 2.790351196177367488e+00
-1.585244961083295046e+00 1.842600423814904742e+00
-1.461173284022460495e+00 2.219812110044209863e+00
-1.502271822484590791e+00 2.731472020962420366e+00
-2.745531962238479728e+00 1.983306373411517942e+00
-1.756486133983004239e+00 2.770270661358864572e+00
-1.940681950383133625e+00 1.984361514948885352e+00
-2.638078911747540722e+00 1.816184960766432210e+00
-2.631081022727355556e+00 2.182360204882116683e+00
-2.416074822322421323e+00 2.205055144092482600e+00
-2.307933017310460411e+00 7.513989005853227710e-01
-3.002981554955812094e+00 1.129959622087089555e+00
-2.385197076835559926e+00 1.773092370171581944e+00
-3.152994402255209661e+00 5.812897768583951130e-01
-2.161860520100237437e+00 1.463488067018606564e+00
-2.590965346217658727e+00 2.042142568759320653e+00
-2.609823230547902106e+00 5.008722194055683641e-01
-3.018260738064247217e+00 1.270936077088378191e+00
-3.056294311466996927e+00 1.753745769760911344e+00
-2.102761369175995654e+00 8.038504320526150826e-01
-2.979141443632665531e+00 9.849121080372961190e-01
-2.619608752333589585e+00 2.197282107922936323e+00
-4.244132664013046785e+00 1.693153966859231474e+00
-4.149203740861922896e+00 1.182283682552151216e+00
-2.972826735495951667e+00 1.383107096712112849e+00
-3.224456130937019438e+00 1.425407651411155774e+00
-3.134772186356348911e+00 3.450757086283608999e-01
-2.898445517417427286e+00 2.288813630646584496e+00
-3.347944006554315344e+00 9.688534341559664753e-01
-2.703849001429117216e+00 1.186682872096811170e-01
-2.276554200483082546e+00 -1.279206201316346603e-01
-2.315942475915044874e+00 2.307011235696082296e-01
-3.520367958099693162e+00 2.078484285207435001e+00
-2.908343998045371137e+00 6.822208463998099548e-01
-2.183927181322460331e+00 1.274164163448953335e+00
-2.859275929209717848e+00 1.083077563297401458e+00
-1.740095280982145054e+00 1.340543187728042929e+00
-3.156885875128496721e+00 1.187606009249465133e+00
-2.550661272732977380e+00 3.304640695122336713e-01
-1.476614050127077471e+00 1.053943287844851806e-01
-2.316674580071150569e+00 -3.336458427094907142e-01
-1.885179155673950779e+00 -4.372475916906597426e-01
-2.024344186392740941e+00 3.167083787852308374e-01
-2.660268022391315768e+00 -5.247925010685750014e-01
-2.592965087240610256e+00 -3.822658826857283643e-01
-2.520692416884602327e+00 4.130121748272155141e-02
-3.131377039677240237e+00 -3.348707123376341022e-01
-1.783106674527352054e+00 -4.301923221848062973e-01
-2.541735239388347445e+00 -3.719830466107733047e-01
-2.656934424135356743e+00 1.327650580978358141e-01
-2.168267274716217941e+00 -1.566766853200392273e-01
-3.137844944998396723e+00 4.812078146658821387e-01
-2.591080951594588733e+00 -6.444424155250706443e-01
-2.551920093419608904e+00 -5.080264360109978394e-01
-3.090848610791057105e+00 -6.852987590384163052e-01
-1.503516841146191663e+00 -5.872087522376820967e-01
-2.292636570559800191e+00 3.688456348607628277e-01
-1.091471529667011220e+00 -1.335354832812432280e+00
-2.237303064974736522e+00 -1.836451572823480372e-01
-1.942386935906685874e+00 -8.247305811228828887e-01
-3.352434989100420815e+00 3.621373888298164978e-01
-2.361687173549902319e+00 -5.952462362198042145e-01
-3.297121807011158090e+00 -7.336707881537400944e-01
-2.377964476104909242e+00 -2.467020993790634553e-01
-2.501312839246327080e+00 -7.088164849213443031e-01
-2.676967176801357873e+00 8.602960955784096087e-02
-3.049398888655648676e+00 -7.231084100339727483e-01
-3.035555387430742158e+00 -5.535796477738099686e-01
-2.967188652372298563e+00 2.947709769213784359e-01
-2.421661974269222029e+00 -1.682566796365263795e-01
-2.925154093258829135e+00 -8.710746052683417950e-01
-2.433839375826017726e+00 -7.084420972685191442e-01
-2.684287217855632512e+00 -1.744940314138573589e-01
-2.210867873143968598e+00 -7.530215218323971227e-02
-2.629139178081051575e+00 -1.987981948117468756e-01
-4.084331102327014129e+00 3.972234168971323642e-01
-3.316085299282405252e+00 3.847417864110733721e-01
-2.282598688461627390e+00 -6.128255836920862842e-01
-2.318947787397430016e+00 1.499875568910272183e-01
-2.587778902833129280e+00 -5.294218226058717836e-01
-3.655617711250626289e+00 -4.210907796879184706e-01
-2.468665119156778331e+00 -9.189718887256539404e-01
-3.137837565497307413e+00 1.904657195116001844e-01
-3.012793082852811111e+00 -7.470464402225478473e-01
-2.383739161621471592e+00 -1.652379369428732397e-02
-3.668509974578475052e+00 1.146314883264761691e-01
-2.360826643488709298e+00 -6.334388233608627683e-01
-3.154704866690635434e+00 7.856309749515364427e-01
-2.513829619208480359e+00 6.650712872633518513e-01
-2.732322905520556677e+00 8.083256977576933622e-01
-3.005000239713552901e+00 1.401440814077048902e+00
-3.539624960918800856e+00 1.231439334717327361e+00
-3.448370295546739683e+00 1.356256253641628939e+00
-1.080495023732658932e+00 1.377635569723399289e+00
-2.804863660009838000e+00 1.346557589524107090e+00
-2.446064442311405074e+00 1.628662053398459708e+00
-2.654775385331054061e+00 8.296997032215324142e-01
-3.873290828122813778e+00 1.021802017287581910e+00
-3.449619353103799746e+00 1.307402890469947287e+00
-3.243928684170970467e+00 2.017031762482732304e+00
-4.588557803428810367e+00 1.470583149904980402e+00
-3.705002307425160346e+00 1.285403563537357075e+00
-3.691421203763184167e+00 1.295063114859022591e+00
-3.961843101020149582e+00 1.006737138764576267e+00
-4.204144235692867326e+00 1.500317211740667678e-01
-4.303212185861632122e+00 -1.920776042362431352e-02
-4.314843610750325631e+00 6.413375288321747636e-01
-4.668955054414793082e+00 7.978323752374518740e-01
-4.536286021694080794e+00 1.041580149114459397e+00
-4.476657865956990889e+00 6.288680304176530456e-01
-3.870328566231580503e+00 3.522015973451181337e-02
-3.707189817232678486e+00 4.055267891357403620e-01
-3.629773461302362225e+00 1.582245929542026586e-01
-4.260383255332135022e+00 6.437761273602157219e-01
-4.052519318570502627e+00 1.577000819238372875e+00
-3.607579164701356866e+00 1.372643697169710908e+00
-2.512480116870436930e+00 -1.080215687665081692e+00
-3.888065332068371127e+00 -5.422280973531098947e-02
-3.624912302483111137e+00 -3.967992219573508450e-01
-3.641954883377638286e+00 -2.778550679976020676e-01
-3.707822465372022869e+00 -4.402397533442460320e-01
-4.174928936786411526e+00 5.179822853181678677e-03
-2.691568298790040892e+00 5.717507884457564415e-01
-3.551652618597338051e+00 -9.090535404521062901e-01
-3.691279384502895944e+00 -3.698065209413017862e-01
-3.292677050251338500e+00 -5.969987522787939538e-01
-3.221755948699034811e+00 -4.113671407273704062e-01
-3.498185350876322985e+00 -1.103488164858349663e+00
-3.588199213825329359e+00 -4.247376556627540101e-01
-3.168073834799224997e+00 3.902589646606654528e-01
-2.745780923162461029e+00 1.957422926291293441e-01
-2.918627399185253601e+00 2.144387889147291171e-01
-2.549617808313029865e+00 -8.617963521855795950e-01
-3.046188783995806393e+00 -4.728329715108819942e-01
-3.862361757268987006e+00 2.077000426299696612e-02
-2.012768586776813695e+00 -6.061897913311278807e-02
-3.073196853722922839e+00 -2.032124323940451283e-02
-2.654854185471476224e+00 -3.500854884775304043e-01
-3.356523259254946545e+00 -1.049372969224651730e-01
-2.386975146925172986e+00 -2.224877864690608109e-01
-3.003219719652779229e+00 5.094881626388141349e-01
-3.069211501672398423e+00 -3.290079816338692398e-01
-1.864382393638069235e+00 -4.685258071710458605e-01
-2.752682344591830699e+00 3.635381287083516155e-01
-2.266445257207440278e+00 2.201483180198447465e-01
-3.196607803258301850e+00 -3.213250469277253996e-01
-2.544677253059673294e+00 2.273541006006163934e-01
-3.901665140462810655e+00 -2.595829657353264652e-01
-1.881493218638689680e+00 7.500059132541038176e-01
-3.582119073786226071e+00 7.270568591585031548e-01
-3.152453775450843043e+00 5.345077376354427923e-01
-3.508950713114292519e+00 9.527711224748598440e-01
-2.809418543819453440e+00 6.107623784785500831e-01
-1.167688657454909684e+00 -1.510317871602495643e-03
-3.413270618817088931e+00 4.459608518340521521e-02
-2.216120591928235850e+00 2.326199172231703249e-01
-2.356851519488971203e+00 -1.241372320221201531e-01
-2.662129899832917701e+00 -4.361309230232656153e-01
-2.160836695106936656e+00 3.041441890874647946e-02
-2.326212564883570977e+00 -2.625006639822149990e-01
-1.740477608309658475e+00 5.199727105150951934e-01
-2.274952803253351252e+00 7.098624693174038214e-01
-3.279823181475825855e+00 6.463673710402225714e-01
-3.450643526486575130e+00 9.191624784340540755e-01
-3.455652677922429028e+00 5.289585936161127488e-01
-3.800841419722162939e+00 1.129844843861597337e+00
-2.847220866693805252e+00 6.080406315526899474e-01
-3.004242181260802891e+00 1.479194997191894956e-01
-2.869069794628417824e+00 3.142077047670915335e-01
-3.611588919589100666e+00 1.191796431800043354e+00
-2.187135808103296775e+00 2.147672161750879272e-01
-2.988194148780615844e+00 -5.128729873957987850e-01
-2.308173328330823892e+00 -1.185275109800910442e+00
-2.290900497007674730e+00 -7.745437362168641204e-01
-3.422054471663329878e+00 -2.769570150801400343e-01
-3.482863007031737457e+00 3.690753184694260947e-01
-2.586223697986191006e+00 8.672019730422525496e-02
-2.722581165382142565e+00 -5.496733571500886928e-01
-2.158738718099367127e+00 -8.449749533559653969e-01
-3.691078190637004930e+00 1.469434309906938019e+00
-2.133898653278993862e+00 -2.105715437838948656e-01
-2.345162227894144191e+00 2.483818435744327147e-01
-2.856643504577687676e+00 -5.870177119006564359e-01
-2.716519152458700681e+00 -4.880416768533778482e-01
-2.773256182402213277e+00 -1.371465863773314586e-01
-1.780901114593557377e+00 -1.768376308862651125e-01
-3.422904162795887828e+00 6.567399362295419651e-01
-2.119387142618464281e+00 6.812517985669659382e-01
-3.113792813006302396e+00 2.716774613019518059e-01
-2.528097894155471259e+00 9.459675142392633962e-01
-3.033095457343916834e+00 -2.709898192565872166e-01
-2.458043684094329606e+00 -9.089812834477059011e-01
-2.767515927726407199e+00 -1.469032934387482503e-01
-3.125237222938204162e+00 9.970688340455282628e-01
-2.980336254373971983e+00 -1.949646282424871702e-02
-2.994297605275227259e+00 -2.177775313583512340e-01
-2.629926559438134248e+00 2.211372939103896651e-01
-3.350179173046547554e+00 9.732265218897486747e-01
-2.392354278005819790e+00 -6.318634611669451395e-01
-1.011379220152465619e+00 -5.906977936540418472e-01
-1.740856291047782944e+00 -6.704297072582967587e-01
-2.467338717961135686e+00 -8.288052023456636830e-01
-2.085182227118596909e+00 -9.206578882531022412e-01
-2.966878666803711262e+00 -8.008490179776329709e-01
-3.200848806880410180e+00 -5.467837766748138151e-01
-3.596438627879583905e+00 8.475635667548493679e-02
-2.736898897530672059e+00 -9.772068106237004059e-01
-2.556635097644481824e+00 -6.278072849355688378e-02
-1.418608933079083645e+00 -1.349919621409514159e+00
-2.172017515504346630e+00 -9.038448702697895465e-01
-2.662977968248012139e+00 8.681189452401619211e-02
-2.116207532210236941e+00 -1.577355877136584983e+00
-2.321066122119875619e+00 -3.217343320094639969e-01
-2.913996780741845871e+00 -5.262555793616340294e-01
-2.617546734968457134e+00 -7.816165939172798893e-01
-2.529684920267324166e+00 -1.120658203012566023e+00
-3.140772306567793937e+00 -7.545030545482118711e-01
-1.894942005366088811e+00 -6.557711909097423408e-01
-2.821276944175652890e+00 3.152640900872797358e-01
-3.466711703240499709e+00 -2.112326634024158101e-01
-2.043199501760611714e+00 6.020343013497952978e-01
-3.772943242143824261e+00 -2.256960953591326813e-01
-3.100081735031093189e+00 1.431552655871507262e+00
-2.635567227865266648e+00 1.742533105280863914e+00
-2.493724282379932156e+00 2.145945158221220228e-01
-3.486383319627258892e+00 9.962962908914810845e-01
-2.780728361989722508e+00 6.937544992549889988e-01
-1.212838817136154823e+00 -1.006154355014790669e+00
-2.525088928623487661e+00 -7.208554735422915138e-01
-2.753176492229199024e+00 4.074799601472383070e-01
-3.603921929459384277e+00 2.470916409943024750e-02
-3.036917104431096526e+00 -1.057551256222168529e-01
-2.330229312040211997e+00 2.387466707358719131e-01
-3.191320006295615741e+00 7.460952960775057985e-01
-3.035309917317718931e+00 4.331060424623834337e-01
-1.566386549831062514e+00 -3.073465538612769610e-01
-2.228008105890869395e+00 5.044752091735466015e-01
-3.355392222897046750e+00 -5.225114762519711409e-01
-2.792321371159921739e+00 1.978396071308781978e-01
-2.694531421199140908e+00 9.825353856651156126e-02
-4.251237841843434673e+00 -5.992419862576045531e-02
-3.184072418528062443e+00 -1.206879796827138029e-01
-3.030987567176541830e+00 1.917719887937530121e-01
-3.556360072271202100e+00 1.012763521325715788e-02
-2.855997806494634972e+00 1.143473440043918932e-01
-1.543431139939999586e+00 4.919342499665971813e-01
-2.177837875986749161e+00 -5.374986256227327619e-01
-1.455305256987426299e+00 -3.936472037211687924e-01
-2.287186491380628350e+00 -9.224563597994464015e-01
-1.788624082892276590e+00 9.696178566571572732e-02
-2.612270931553608122e+00 3.502232875256955924e-01
-2.120555773882808914e+00 -4.160454271506481283e-01
-2.383910497774982762e+00 -2.659263116205794475e-01
-2.453008835549845390e+00 -4.268304276590546564e-01
-2.958631600350390300e+00 -2.068457180738586532e-01
-1.767904313452814957e+00 -4.021640752420956033e-02
-2.443688573490013116e+00 -1.287832936223210822e+00
-2.217919786674243721e+00 3.766341389320609356e-01
-3.194929911638933362e+00 -5.825190783447000697e-01
-2.657365396133939406e+00 -6.243271531157950083e-01
-2.021110987134775439e+00 -2.414622690960397527e-02
-2.138976127873795097e+00 4.551669188292697954e-01
-1.944484261704185091e+00 -1.079094534056807220e+00
-2.438885033276146252e+00 -5.739049353468653747e-01
-1.444363635818807445e+00 -1.420563380157646050e+00
-2.925877470125110236e+00 -9.418289406045290413e-01
-2.332891938421222555e+00 -3.733079370250501627e-01
-2.707789023998064870e+00 2.254911519430412570e-01
-1.682918216172640147e+00 -2.459124278139215025e-01
-2.027225995052458707e+00 -1.070742909305737900e+00
-1.961355625216943510e+00 -5.205136897967403975e-01
-2.140232903218429961e+00 -9.731269356730055664e-01
-2.619554666031418844e+00 -2.865796484140304412e-01
-2.160947467001275601e+00 -1.074840524415360266e+00
-2.493693416477621660e+00 5.395786720557003147e-01
-2.149083265073677307e+00 2.693044784941318603e-01
-2.868583977451805378e+00 3.762906451983125677e-01
-3.286193399906570001e+00 9.319836436173196681e-01
-1.923231934773915963e+00 3.932931808748944824e-02
-2.369712121411582828e+00 -1.458692086937448673e-01
-1.598885092958516108e+00 -9.623188602328207331e-02
-2.393566925117904809e+00 -4.139501187813821037e-01
-1.429769077569007285e+00 -7.209327142123492793e-01
-1.185769309641270031e+00 -7.196795100287353142e-01
-2.631729800178670864e+00 4.739835408637537717e-01
-2.035040140170492506e+00 -1.657197303470151206e-01
-2.668649400297998575e+00 -1.010007485250355996e-01
-3.043565357048839459e+00 -7.653239983939830182e-02
-2.472676110479621325e+00 -5.790957160503493739e-01
-3.278385872212261631e+00 -4.251941554051035244e-01
-3.111716295418251121e+00 -2.086599966530517380e-01
-2.308851854486037247e+00 1.824089777340600071e-01
-2.480977136031561336e+00 6.755130613942800233e-01
-2.462195796719868657e+00 -1.195791138786692076e-02
-3.657623053539521774e+00 2.247705507342286912e-01
-3.019571751636360268e+00 -7.654344648012917363e-02
-3.396603058638185679e+00 8.679955615392943580e-01
-2.348719735262489117e+00 -2.913306248984494640e-01
-2.585130655307755543e+00 -4.661962248514879836e-01
-2.690851024555114268e+00 -4.992392860670442079e-01
-3.256771334700828913e+00 5.298323871743214619e-01
-2.486302910054702942e+00 2.640646585706474814e-01
-2.848342073824465359e+00 1.183066411819886643e-01
-2.039124841275515188e+00 8.450952379616206711e-01
-2.030196479728072045e+00 1.293030031396601165e-01
-1.062891857137343354e+00 -1.478046695054976989e-01
-1.905214982521922451e+00 -1.175153969593121100e-01
-3.372014663109119237e+00 -1.883305864938675800e-01
-2.138575900191233004e+00 7.130691198064609271e-02
-1.923879474315028038e+00 2.174957060712440771e-01
-2.402723598561534057e+00 1.833458680058946966e-02
-2.232016181915461139e+00 1.430268700962703754e+00
-2.629632331310835625e+00 3.026963769943427640e-02
-2.251959942397510961e+00 6.591801003780922708e-01
-2.304911906331548188e+00 4.715607252419622974e-01
-1.328744239719323428e+00 1.775512283712097572e+00
-2.504686529084954927e+00 9.882128291902936290e-02
-2.974498967850236930e+00 2.904942715737133807e-01
-2.648501766435607419e+00 6.148430191555790403e-01
-2.133188918225912278e+00 -9.860907323982491535e-02
-3.250006871040366008e+00 8.216509250234802497e-01
-2.454437939972347049e+00 2.769523342942148414e+00
-2.295046589959072403e+00 7.219223931465034161e-01
-2.271983317819570747e+00 5.902023531079632068e-01
-2.978546566403480256e+00 2.091191835337609661e-01
-2.146545506737746578e+00 6.060251497318258629e-02
-2.638747035524483309e+00 -6.810572998868422712e-01
-2.042852424892818597e+00 -4.930197264283919800e-02
-2.091702697543706524e+00 -7.183233300022831003e-01
-1.761834931448270192e+00 2.805479990767612009e-01
-3.278245436038393912e+00 1.698827498196162633e-01
-2.186654568267508925e+00 7.406188593350314653e-01
-2.969272221797771838e+00 8.495423914648141395e-01
-2.371171707364945203e+00 7.892675846373926607e-01
-2.148343263852299234e+00 -9.898108570003033568e-02
-2.344948532141991393e+00 9.955701320106663532e-02
-1.575560805559153899e+00 -3.796465890576743440e-01
-2.460198311938661675e+00 3.262042250969328372e-02
-1.898582249395990074e+00 3.431219619514571106e-01
-2.490968996387115553e+00 9.526776816473689347e-02
-2.182419828615742574e+00 2.998515913585519943e-01
-1.903708245534534438e+00 3.836551791995337357e-01
-2.398237508959443431e+00 -3.047036813599151017e-01
-2.506868370805297452e+00 4.942423632970507907e-02
-2.406108815635747078e+00 -2.692943651092423729e-01
-2.396842130997987041e+00 -1.047557532211452092e+00
-2.793935810838395373e+00 -1.776907570722556784e-01
-1.704815127834153454e+00 2.340152490873534108e-01
-1.907503276171320428e+00 6.111244199753446127e-02
-2.039953128477558053e+00 -9.082566644233719400e-02
-2.528961950676221981e+00 -4.476577298999917520e-03
-2.356784559094901255e+00 1.367841554895171396e-01
-1.852345194812451856e+00 -4.829759528382330247e-01
-2.035097605369853735e+00 2.273777567759218687e-01
-2.576832656830997603e+00 9.789132783338097554e-02
-2.438763022161456462e+00 1.849858125744729409e-01
-2.270783471424345556e+00 -4.327447226783723289e-01
-2.804458085402558698e+00 8.861143335989345449e-01
-1.444238221249924958e+00 -4.001709479766507593e-02
-2.192806003031679829e+00 1.734365832905414129e+00
-2.156392880301555515e+00 1.313039999646737455e+00
-3.165807951936861819e+00 1.531112835366777558e+00
-2.731674502991294329e+00 1.253449171000862172e+00
-2.897977853436842111e+00 -2.783754836715730541e-01
-2.267219743434938373e+00 1.530891125780492468e-01
-2.129808113045285278e+00 -6.489681377110236848e-01
-2.413756855843566917e+00 -2.174668449414653426e-01
-3.140737113299088001e+00 3.253392755178926565e-01
-3.243970776418938051e+00 -1.238337629098386211e-01
-2.716110916211564419e+00 -1.622233702615729634e-01
-2.186066435770476435e+00 2.280730197546960714e-01
-2.831247257508750614e+00 5.277476986161649952e-01
-3.442056898251515840e+00 6.214327307874897288e-01
-3.390417794166105558e+00 4.427573449140637107e-01
-3.070331745197088402e+00 3.594876173495530347e-01
-2.019630958316013025e+00 1.510331927716802802e+00
-1.746299269523603037e+00 -1.442629907900223885e-02
-2.026546532674320389e+00 -7.484746003354009192e-02
-3.225878227144665544e+00 7.198040535101049020e-01
-2.414370968957321839e+00 -8.563037178453056231e-02
-2.316289893955341128e+00 1.943304202415316595e-01
-1.331291408056641368e+00 2.440801005151732594e-01
-2.560466836289608139e+00 1.021442676353572221e+00
-2.248959375953376139e+00 -4.363770150893355737e-01
-2.826166198435120513e+00 1.263499981209531331e+00
-2.083507591086941613e+00 7.113322950557685598e-01
-2.564542874826734042e+00 -9.122655476006132080e-02
-1.956217353158629102e+00 2.001459446957497279e-01
-2.353520659238283130e+00 7.273647122230170181e-01
-1.664970099844749196e+00 3.456941427647335363e-01
-2.195397274143649824e+00 7.584750117994643048e-01
-3.239847502581387761e+00 9.012236898550957109e-02
-2.077772592948881503e+00 -9.630381000126475577e-03
-2.170166450403256064e+00 1.233443108840922120e+00
-2.303943896832302052e+00 -1.746257637006565222e-01
-2.303133580868609975e+00 6.316169340461090798e-01
-2.880091755646509988e+00 5.084834594138354369e-01
-1.457184012650908134e+00 8.418446548065003920e-01
-3.003769067935723847e+00 1.364302950969618955e+00
-2.687225649658136817e+00 8.042829237510998874e-01
-2.374272938757499674e+00 2.085449306075891907e-01
-1.804403079657654452e+00 7.588768640541493360e-01
-2.719284623628117181e+00 5.673135709484189437e-01
-2.939860302879533815e+00 6.751932312397559421e-01
-2.778716519934216755e+00 -3.117833729668132992e-01
-3.172650160460031898e+00 5.024130312506804030e-02
-2.090253913333373514e+00 2.512620832234041535e-01
-1.871389967732279391e+00 -2.810629409415271729e-01
-2.519240705655652945e+00 6.640596302103936033e-01
-2.379899423342770604e+00 -1.003311626502154386e-01
-2.017324910992935649e+00 4.442810133574793263e-01
-2.865959953770648383e+00 -1.681998858834198030e-02
-2.782028789609558128e+00 -6.231205202139445537e-02
-2.970831405645484757e+00 9.135958023607582135e-01
-2.987733099974053896e+00 1.366062789084484530e-01
-1.948332443973726846e+00 5.764773244148140297e-01
-2.767652019482440107e+00 1.501467735964816308e+00
-2.928189672113614694e+00 1.819192301116176469e-01
-2.549185963184807946e+00 -6.260027416485763885e-02
-1.867980315516694745e+00 6.462380826370095477e-01
-1.604619783518396403e+00 9.839003589905508107e-02
-2.036400581257053588e+00 1.043027982471247672e-01
-2.299966405302455108e+00 -6.254587275435896654e-01
-2.202164891058790541e+00 1.131215496929081077e+00
-1.790180905372748876e+00 5.724491658625036061e-02
-1.945937753542527737e+00 1.181696374673266714e+00
-2.470258961419739219e+00 6.322379261637592895e-01
-2.790719893912978478e+00 2.055028169741863198e-01
-2.577038959596972045e+00 4.927930034971095274e-02
-2.142386093205862707e+00 6.051009115023557872e-01
-2.951609514555591396e+00 1.648418227046466455e-02
-2.250368419190757585e+00 1.182170519879975457e+00
-2.117039196038317694e+00 -1.560673272337353701e-01
-2.259835771894512568e+00 -2.529965161870887935e-01
-2.254925544527411674e+00 -3.165008242183287024e-01
-2.453873670878725655e+00 6.807740881931976240e-01
-1.794628244100270553e+00 4.297356945239759751e-01
-2.670202192927134455e+00 1.825656232363295078e-02
-2.688538602457382076e+00 1.901752859200790402e-01
-2.631905607882260689e+00 2.166955244142818038e-01
-1.595658425745646536e+00 -2.214798635100758695e-01
-2.412722722354349703e+00 2.840603355691660448e-01
-1.351215275212043432e+00 -2.904396352702229844e-01
-1.704365852922735902e+00 -9.588246405612123047e-01
-2.385080546743381102e+00 7.808935985974131411e-01
-2.709708115608364665e+00 1.540861012936559915e-01
-1.828558396942179254e+00 -1.088321615718193247e-01
-2.177495145840531166e+00 -1.720413981671844450e-01
-1.851063257156201125e+00 1.175914405791720629e-01
-1.355980724964771067e+00 -1.246595166542686206e+00
-2.446891458206213787e+00 -8.823663209823039422e-01
-1.771396934545314217e+00 3.930730993893466474e-01
-1.200132272731095462e+00 -3.870955962677264939e-01
-2.548555907561753209e+00 1.225624892656448639e-01
-1.602034585820507839e+00 -4.538773453000365804e-02
-2.152811983856143030e+00 -2.318431843431318917e-01
-1.651599935095289684e+00 -4.213450711055350406e-01
-1.684692151554364914e+00 -3.877614676388644877e-01
-2.624449739155605421e+00 5.081858905117300207e-01
-2.040745909149088266e+00 1.781235567007331821e-01
-2.018429393005903627e+00 -1.282704722245318507e+00
-2.031985228493625950e+00 -9.927392596020554461e-01
-2.596311889481466295e+00 -6.440195907973964573e-01
-1.109290919398392639e+00 5.148280104971304505e-01
-1.044747338719777208e+00 4.732254867514824603e-01
-2.585343106772891808e+00 -7.007689632345432962e-01
-2.018296817714984037e+00 -8.144351725708416645e-02
-2.859841813841770275e+00 -4.477615136442605892e-01
-1.954650246438637939e+00 -3.281625107317350798e-01
-1.255602390044502359e+00 -1.166549077682254909e+00
-1.171596668353380277e+00 -1.263684464051339162e+00
-1.253847939792537503e+00 -1.225913197498524010e+00
-1.792367920782584445e+00 -5.831862988264691072e-01
-2.542186871608951293e+00 -6.902711411510586981e-01
-1.908309106596156157e+00 -5.648437864865796243e-01
-3.020105180519980337e+00 -3.462182163367429899e-01
-2.179584742838928335e+00 -8.639108456743896935e-01
-1.708043747778919652e+00 -7.294957400536450365e-01
-1.605263829109902174e+00 6.114890329319812023e-01
-2.440382333531995851e+00 3.138217988970738448e-01
-2.202801992611006732e+00 -2.789669442504683072e-02
-3.103815440077148935e+00 -1.733233512721391312e-01
-3.426434669905742858e+00 -2.046872552214533958e-01
-2.440769415047807200e+00 -1.500409041376021824e-01
-2.966589119316553003e+00 8.645956324603684684e-02
-1.954233215525657430e+00 3.243073625955468220e-01
-8.563776350809665372e-01 9.957710283126245399e-01
-9.294233532813933607e-01 1.103611199375267748e+00
-5.526475279787992356e-01 1.186967381740355876e+00
-1.056316811205011419e+00 8.207889709341125162e-01
-1.380462448457847602e+00 -5.197876972423604025e-01
-2.083178358523187779e+00 2.916541200116001820e-01
-2.657161527086221220e+00 -1.100343225738874331e+00
-2.266820397258804132e+00 -4.615242397777788441e-01
-2.321095982872829921e+00 2.375393681824157777e-01
-2.127058968962610930e+00 -1.007182364370076133e+00
-2.056744851016289122e+00 -1.862901900048457293e-01
-2.072894676066221464e+00 1.354409790855393148e+00
-1.584303582395557131e+00 4.243942977846177911e-01
-3.131473651662696867e+00 -1.758869477775910350e-01
-2.360451504210098861e+00 -6.577253046335261866e-01
-3.032354282652163668e+00 -4.983078527723339146e-02
-2.017350314060282201e+00 2.322013981845733044e-01
-2.606920251527314658e+00 -2.170282104510547205e-01
-2.069277678517805530e+00 1.294253242851034713e+00
-1.845000465804885081e+00 5.494059787888454505e-01
-1.417269807135984605e+00 6.992771167471001359e-01
-1.524855775070404595e+00 6.491645742847148570e-01
-1.373829111835719985e+00 8.727524694630437452e-01
-1.895233212550737623e+00 1.074302575410917227e+00
-2.254605472323482296e+00 -1.147021101252282682e-01
-3.454150282183319653e+00 1.451489904572887291e+00
-2.702144644008960483e+00 5.081456471487403315e-01
-1.954454717260212693e+00 1.028394239506846164e+00
-2.481980298860793965e+00 3.253279658015901799e-01
-2.274897219075274979e+00 5.573308993972126979e-01
-2.900886329500057315e+00 8.436310731498581905e-01
-1.824758070976097102e+00 -4.548170371478457708e-02
-1.867388758823540940e+00 4.946454895316897138e-02
-1.972083940407607594e+00 -2.369241913902813135e-01
-1.592775342178050835e+00 2.376810550713702175e-01
-2.326956314903115164e+00 2.168276913146493179e+00
-2.962905875976068248e+00 1.734194571164705545e+00
-1.533716021149556408e+00 1.393348048225871771e+00
-2.434845874919106645e+00 2.858967552236667764e+00
-2.213316809169146193e+00 1.705011002353110205e+00
-2.521275428841508237e+00 2.399550682708552429e+00
-1.858768145879183820e+00 2.148753292859177932e+00
-2.348876908587064438e+00 2.742591766605986692e+00
-2.175456346390544304e+00 2.431288340613231291e+00
-2.692383605502723931e+00 1.749441771624639763e+00
-2.269381311850202643e+00 2.492336564096500506e+00
-1.251621775591262642e+00 2.184527973469370554e+00
-1.709320088417197514e+00 1.838577474227142794e+00
-1.998428414893075988e+00 1.825053687468769503e+00
-1.327076663217050978e+00 1.566770469271170141e+00
-2.374717954962164868e+00 2.163973045130517914e+00
-2.490912452990978743e+00 2.176330666365289268e+00
-1.972367856695297128e+00 1.555871563395014201e+00
-2.279059168479708575e+00 2.545867888166261750e+00
-2.158192589596740429e+00 1.737045517976695930e+00
-1.907913334651131887e+00 1.605505529518990837e+00
-1.915237193784196545e+00 2.705993655157588940e+00
-2.125098423245350254e+00 3.079409902072279603e+00
-1.388680060691970475e+00 2.084224253797534399e+00
-1.802547297988154940e+00 2.013023079056472930e+00
-1.564044706737318435e+00 2.175281040608586736e+00
-1.736591924334041526e+00 1.035650086064208164e+00
-1.574081564164338198e+00 1.322385531298756689e+00
-1.790269206771072596e+00 8.763248091245711135e-01
-9.504332823520715845e-01 6.650045899310066400e-01
-1.007364922771512905e+00 1.102048981473414457e+00
-6.934896597372909310e-01 1.663638192410683114e+00
-1.968395052857769834e+00 1.701938987978601769e+00
-1.451458707408149751e+00 2.080089762278231280e+00
-2.842579257390711156e+00 2.299826961389290325e+00
-2.163757632062316638e+00 1.352818332725201689e+00
-2.028903576756691418e+00 2.775834491786657754e+00
-8.788023718282560459e-01 2.952699672614639059e+00
-5.335012414731674646e-01 3.217152771360619390e+00
-6.255611666273241944e-01 2.546452881951112079e+00
-1.443130784739617978e+00 1.301352569627120426e+00
-5.704283709498093602e-01 1.291377711462739830e+00
-8.299368925477071945e-01 1.629674046457298520e+00
-8.770277961337470396e-01 2.274489388083924091e+00
-1.235775006651260499e+00 1.802874870578891731e+00
-1.000144964024103134e+00 1.820657111249849303e+00
-1.156982835756042549e+00 1.729703956468717774e+00
-1.819042900578836885e+00 1.487646937211954512e+00
-5.516398545125690278e-01 2.129013393752612782e+00
-1.435695182727419583e+00 1.480639032124242194e+00
-1.200253060879071798e+00 1.709383795433522035e+00
-1.410127659797710375e+00 1.478990772940016019e+00
-1.861232640040838104e+00 1.712114553506087988e+00
-1.526353714182672627e+00 -7.157939422122870654e-02
-1.381162449302979045e+00 8.976018641290082201e-01
-1.254276467813457696e-01 7.571940530809878611e-01
-7.949705781980853647e-02 6.016144922578856580e-01
-1.041710941026412041e+00 9.261793873381669595e-01
-8.478892249252876212e-01 2.125304845599596426e+00
-1.315533489990523996e+00 2.202451865804945452e+00
-9.665676895058761264e-01 1.308921784700857627e+00
-1.683584797996923843e+00 1.791516896827116456e+00
-4.368525694857843256e-01 2.113958788690292856e+00
-1.728365248548374478e+00 1.238010259538137703e+00
-1.080921151904472355e+00 1.283049872293678506e+00
-1.278355216086325630e+00 2.171186737659315469e+00
-4.527563947607695649e-01 2.228943797793268011e+00
-1.640463884004909723e+00 1.785646588044237593e+00
-1.688056568105111843e+00 1.561188329368703664e+00
-1.554290190483883283e+00 2.190600166555540351e+00
-8.387099902012612462e-01 2.695789038870325616e+00
4.047456694870573690e-01 1.575380441979358892e+00
-1.336623308103659591e+00 2.496357505572608382e+00
-2.570077447489085287e+00 2.904108501873123416e+00
-2.717361623120238434e+00 1.922089544179448772e+00
-2.111298504944207455e+00 2.174483731319072799e+00
-2.557526347317593540e+00 2.501460557093842851e+00
-1.656662472078454851e+00 1.250374486944854979e+00
-2.514033744596833930e+00 2.130726091583816650e+00
-2.290134257356858161e+00 1.950690936988797031e+00
-2.244543762231550055e+00 2.431980982299066341e+00
-1.494309224668708858e+00 1.652984913216920315e+00
-1.450860088264686709e+00 2.533262044522978762e+00
-2.129948716548702770e+00 1.983482627382626706e+00
-1.975978115251549649e+00 2.487580553257852767e+00
-2.087400643889703034e+00 1.786784811837924813e+00
-1.851804137932280270e+00 2.994598240967042191e+00
-2.012735011283290465e+00 1.871388552201417754e+00
-2.018561284303958647e+00 2.786946928673772028e+00
-2.175842280317517918e+00 2.546117608508467356e+00
-1.566224238920993495e+00 2.412160019700860580e+00
-1.378843611198860009e+00 2.263654536174557919e+00
-2.197777661559810802e+00 3.117352807577356444e+00
-2.781110935967036291e+00 1.848983470578614785e+00
-1.702828130073157364e+00 1.891063884947195461e+00
-2.242265516422030203e+00 1.848677527733229464e+00
-2.105819660754784994e+00 1.377030284794020787e+00
-1.835910960950228210e+00 1.843141743732998883e+00
-2.803294790145375082e+00 2.258851387995455706e+00
-1.616114264729204608e+00 2.984229746514434733e+00
-1.340368735603947314e+00 2.235050901100120946e+00
-2.783083857428398922e+00 1.181834623056626787e+00
-1.218038943594993206e+00 3.491488339738466173e+00
-8.455985849163349943e-01 2.100213778698221123e+00
-1.291098609971842226e+00 2.769905964042802538e+00
-1.718760798619400454e+00 2.772622154512400794e+00
-2.077249189404774654e+00 3.290340131632144782e+00
-1.866322179500577327e+00 2.728430147533590588e+00
-1.763761535552924364e+00 2.215726782606541434e+00
-1.795563394135895274e+00 2.105870124195315718e+00
-2.351606181104157756e+00 1.997831828175651303e+00
-2.113464249632824199e+00 1.759776106476234503e+00
-1.729775182296948044e+00 2.632551499773502446e+00
-2.439727177967225269e-01 1.392721915765631202e+00
-1.105138184032876225e+00 1.614200879309124259e+00
-1.296205046593942534e+00 2.334963742449723600e+00
-1.118165241064129400e+00 2.656204975063507501e+00
-2.694256987637731804e+00 2.731561765412108489e+00
-2.147724691921551798e+00 1.783947565935668944e+00
-1.379792841468947984e+00 1.507303670330297329e+00
-1.744018735674294884e+00 1.619390743594216087e+00
-1.148761934120915207e+00 2.828946918428316692e+00
-1.023942770757211296e+00 8.468647243633178334e-01
-1.572363359747059874e+00 1.553273726019802403e+00
-2.308970260662883689e+00 8.693397943037852738e-01
-1.420249393749430489e+00 2.130414367816499954e+00
-2.854203528407096790e+00 1.189284249275924576e+00
-1.941929412378841535e+00 1.179917132539704649e+00
-2.135816198370446894e+00 1.986513243280694452e+00
-1.708493007375442740e+00 1.865587591356536290e+00
-2.654504467425952807e+00 2.778842158095523818e+00
-2.227985134330659811e+00 2.068520194827597969e+00
-1.395733580957909226e+00 3.715286565118461226e+00
-2.773465503613290473e+00 -4.028389572353591186e-01
-3.039396438648334531e+00 -3.336796193248577347e-01
-1.903183778721585062e+00 -6.971144635948074431e-01
-2.128008366011647112e+00 -1.391823054529321979e-01
-2.478217997318266086e+00 -1.816149360172840954e-01
-2.429429256278659466e+00 -3.765425234720222725e-01
-1.831513622586662837e+00 -1.740825647210468008e-01
-1.089657341117993061e+00 1.000375844486449117e-01
-1.778574902391100832e+00 -6.935651421823036955e-01
-1.874152790858403694e+00 -4.027472115017102228e-01
-1.857952742299566751e+00 -6.740435644178841557e-01
-2.368378860219629622e+00 -5.228754579269623282e-01
-1.350597523603147998e+00 -1.304735457654823683e-01
-2.350251815337606409e+00 -5.454442953842382202e-01
-2.500540341597073724e+00 5.620325640497959574e-01
-2.348035509658556563e+00 -2.499300190530195365e-01
-2.712209069356329216e+00 -6.286837011271886322e-01
-2.989824389035992347e+00 2.664813733086105474e-01
-2.899346786169848311e+00 3.027390740306686867e-01
-2.263695817959266776e+00 1.415773975527815365e-01
-2.595017635186284366e+00 9.634756435329963620e-02
-3.367693384309427884e+00 -2.382452115650242064e-01
-1.908381173767724093e+00 -2.721143563269562415e-01
-1.521757076806715459e+00 -6.505423417085300919e-01
-1.937959698454426727e+00 6.540201493676400801e-02
-2.179644051202673349e+00 1.384876408385626034e-01
-1.250854493570653592e+00 -3.333263360175688361e-01
-3.167839894123039457e+00 -2.922129608758631258e-01
-2.968659925575227287e+00 -1.721960578973933953e-01
-1.988000129191993093e+00 -6.423052764352465971e-01
-2.115562728178406182e+00 9.531979878453805677e-03
-1.414738654952266472e+00 -1.835317310737938357e-02
-2.533450987388324194e+00 5.312285270526242442e-01
-2.250074249632092904e+00 -9.060506475617736699e-01
-2.748935338211567103e+00 -8.961103583821492524e-01
-2.187361816046417662e+00 1.157965733638925271e-01
-2.134905619808211252e+00 -1.917152783365530244e-01
-2.321096057762261466e+00 -4.110062600543398781e-02
-1.996807192152366017e+00 2.198174762269046179e-01
-1.216216172907990778e+00 4.760101703608243806e-01
-1.652891119914478679e+00 3.606857231577859091e-02
-2.180408511234776192e+00 -3.039836652295625496e-01
-1.611735188397313445e+00 -6.476454457644136298e-01
-2.280461996688599502e+00 -1.022542184355127448e-01
-1.291478658917614375e+00 3.353932398503168821e-01
-2.089482573280402100e+00 -1.980273823873045236e-01
-2.673401769948047235e+00 1.034376001400276468e-01
-2.085788429372054331e+00 8.908898525328949880e-01
-1.887519396123017223e+00 -2.623392398543529236e-01
-2.594554389467019995e+00 9.752856311026202318e-01
-2.793974216853460035e+00 1.573700777534074557e+00
-2.667938694412022027e+00 1.363904728184444082e+00
-1.625716060634795568e+00 1.467127962758071336e+00
-2.041869008340158942e+00 -4.464614266436826018e-01
-2.193647090439412750e+00 8.501588414652277992e-01
-1.606253746981665120e+00 9.950598919769292061e-02
-2.276848035773685552e+00 1.806720898304447154e+00
-2.606043230381530407e+00 1.166917539804917414e+00
-1.990184361247128386e+00 -5.771840213774273032e-01
-2.516985721182821045e+00 -2.874364627889649387e-02
-1.349126741667537210e+00 -1.356989933860677788e-01
-2.065948331174885411e+00 3.717935722763039408e-01
-2.267203536822196774e+00 1.136088593004191072e+00
-1.380241258063165111e+00 1.591155986614013695e+00
-2.047333098731654477e+00 1.965752036570227457e+00
-2.298215446658384398e+00 1.874280563369097763e+00
-2.217302265720978216e+00 2.703540574898089410e+00
-3.244101935700139272e+00 2.624571783461091989e+00
-2.761795676831660273e+00 1.900549713603532309e+00
-3.204182170750589975e+00 2.849432496881871835e+00
-2.765964135253554446e+00 2.587120344090581447e+00
-3.402823083483813349e+00 1.651182972731237042e+00
-2.015977853749578941e+00 2.496650145816114552e+00
-1.357903958496090357e+00 9.530408090395761089e-01
-1.886415076846992278e+00 2.434028874986466917e+00
-1.375361989578491206e+00 2.185916854613724869e+00
-1.761210394754459063e+00 2.713028164427950806e+00
-2.436263501153949740e+00 6.362418235975698666e-01
-1.492662935370967725e+00 1.239689358433796906e+00
-2.147593346582905571e+00 2.472675387165150784e+00
-1.958737551455992376e+00 1.899992916117551500e+00
-2.009631322622571936e+00 1.818953579598335146e+00
-1.775486925157474527e+00 2.265727973464926492e+00
-2.002516982831943348e+00 1.825551282837496014e+00
-8.930524549150765656e-01 1.832376997736999691e+00
-1.650386187680580097e+00 1.703475371447158437e+00
-1.089800234096586440e+00 1.555087619661958964e+00
-1.923862580606322314e+00 1.648364364805458671e+00
-2.125937406526591467e+00 1.903616170811963215e+00
-2.239867536724595709e+00 2.234593756800473230e+00
-1.979052033304463221e+00 2.532195024502673419e+00
-2.029832530142812619e+00 3.500987476542323229e+00
-1.243137229186083381e+00 2.809065352413920191e+00
-6.760850137585465713e-01 3.712975046870164775e+00
-1.440158974255312696e+00 2.181314465375047362e+00
-8.935308307114057103e-01 2.770843262686576214e+00
-1.356869570096683075e+00 2.888667659029790169e+00
-1.353065095963906783e+00 1.795501741424857745e+00
-1.928127471268383353e+00 1.978398160091436875e+00
-1.710786324594302243e+00 1.397442602151127033e+00
-1.702325297425316908e+00 2.369548243967085632e+00
-2.416031470361120537e+00 1.150685179405268377e+00
-2.362139526693036728e+00 2.406286061968201384e+00
-2.019657066361229880e+00 2.124481898596455309e+00
-2.132935732870972600e+00 2.444028989889234005e+00
-1.279330481009020692e+00 2.016216629521373260e+00
-1.003714243498110781e+00 1.786409719211583091e+00
-1.656410598394228773e+00 2.075994621011621355e+00
-2.147696564591258017e+00 3.130050482733571560e+00
-2.068622478983002111e+00 2.620900449538357879e+00
-2.318867250242598654e+00 1.215061750380449723e+00
-9.337855679026275668e-01 2.265567625082352432e+00
-2.041142000546716240e+00 2.391702972816291073e+00
-2.760352008962431825e+00 3.006186355662611831e+00
-3.025956183228073026e+00 1.813173830146027177e+00
-2.343108379629538440e+00 1.975638917958195684e+00
-1.672859662372360390e+00 2.389641476450685698e+00
-2.430972207623402159e+00 1.957448534904287385e+00
-1.779354948554921378e+00 2.746510209206338704e+00
-2.588820968712734594e+00 3.158615305638286852e+00
-2.458563163925655992e+00 2.771113203793863278e+00
-7.293368723751729732e-01 3.260919281702545192e+00
-2.118162647862653625e+00 2.449910965476185254e+00
-2.717087952180555099e+00 2.981978377316700346e+00
-2.025151106514572419e+00 2.718414742075576651e+00
-2.200301722541329497e+00 2.380858566411818700e+00
-2.122159599922949447e+00 2.114588041426948450e+00
-1.696416738027489046e+00 2.967353279519073350e+00
-1.982128289584160541e+00 2.540886130150310507e+00
-1.114956824976819361e+00 2.863200714564072769e+00
-2.296552940351747285e+00 2.164452518759628408e+00
-2.385525515576121691e+00 1.236107520838130469e+00
-2.335383307812498366e+00 1.637214555934527471e+00
-1.270305857511100811e+00 1.849648486814190917e+00
-2.350836855246617674e+00 2.671626190356470421e+00
-2.178369942206339616e+00 3.111204470668502253e+00
-1.988735430212933419e+00 2.526288390012183527e+00
-1.606941481241198844e+00 2.458466304742555231e+00
-1.563537565439930166e+00 3.229823064914288722e+00
-2.392848202023942328e+00 2.349689774444251089e+00
-2.273245731818371418e+00 2.402115774867359832e+00
-1.694472455433406521e+00 3.434086142845511169e+00
-7.872274213037246948e-01 2.871314565207786274e+00
-1.602706547432536599e+00 2.058029196699969532e+00
-1.723199689640825483e+00 1.993849826254685542e+00
-4.386334228737340801e-01 1.973464049613280480e+00
-1.414217665846318805e+00 3.200478440563075733e+00
-1.238126804974923001e+00 2.146558355951395214e+00
-1.797351394517164636e+00 2.026094437847928198e+00
-1.607481350766036599e+00 2.854114263085555159e+00
-1.850003845034516869e-01 1.754409889049449944e+00
-1.425440418604541737e+00 2.711676786831048069e+00
-1.999749118504969836e+00 2.043061809637618076e+00
-1.987051229569745558e+00 2.519040148205095697e+00
-1.697615493921784680e+00 2.077113824581407364e+00
-1.741580624955478385e+00 5.394571276233338653e-01
-1.290079168223411621e+00 2.577917271162020629e+00
-1.149974328076761143e+00 2.861846181834470482e+00
-1.545289990680363434e+00 1.990734031230506851e+00
-1.600715557150170998e+00 1.435865871927684001e+00
-2.189796054932130254e+00 1.213014286819418253e+00
-9.137940551127320399e-01 7.762603745345462158e-01
-2.105218899592043780e+00 1.448516439035396397e+00
-1.267825999776419410e+00 2.367129701656708995e+00
-1.473572440674892459e+00 5.977563634962105299e-01
-1.887353129583440925e+00 1.977642059106535788e+00
-1.425921663470422596e+00 2.341973435326721198e+00
-1.260933334161981945e+00 1.353388549230210902e+00
-1.742779367765681986e+00 1.027511707941396679e+00
-2.572945344696500047e+00 1.865494706288850058e+00
-2.790915729201099538e+00 1.460543529052098499e+00
-1.972621281880991617e+00 2.364730754755020925e+00
-1.562162310345938776e+00 9.823866715571361041e-01
-2.232617943068929023e+00 1.023660938939920051e+00
-1.711687864429233930e+00 8.275612553274522831e-01
-8.332118501060017390e-01 1.127704957897004645e+00
-1.752744397358683148e+00 -5.770847364663744816e-01
-2.260077703587175080e+00 -5.391630141244009300e-01
-1.008955866677074154e+00 -7.109294094001039621e-01
-1.340750644764892474e+00 -8.526688630048174788e-01
-1.473098994414194784e+00 -3.774752355807103887e-01
-2.111273957805928081e+00 -2.171582012667610528e-01
-1.293339524145921571e+00 -6.254269519759081408e-02
-2.505382712255165956e+00 -2.779437055558534042e-01
-3.124265484856758146e+00 4.387350169252006160e-01
-2.540993786782118846e+00 4.138661477993623716e-01
-2.782126113389565170e+00 -7.290907642946895528e-01
-1.269792232910893492e+00 7.429464825926281879e-01
-1.703889396118777322e+00 6.977914109514379293e-01
-1.778558724098129318e+00 1.117114015613522859e+00
-1.734336222193640031e+00 1.813960564513118212e-01
-2.578512892758699770e+00 4.358723611527554054e-01
-2.170076526267278094e+00 -4.226365049507798677e-01
-1.323769149326709194e+00 -5.125790412974682297e-01
-2.356317083997942596e+00 -5.650805942691667916e-01
-3.041080620210625973e+00 -1.117066685683816007e-01
-2.598353123349031790e+00 1.841064437827208966e-01
-2.041560638062205779e+00 -6.305532568572380647e-02
-2.305109862781976826e+00 5.097449832991181040e-01
-1.368518801877717239e+00 -5.891093321667337790e-01
-2.002681943850194823e+00 -6.473832711009190888e-01
-1.112692517106825374e+00 -8.752386717554139217e-02
-2.624855974891264765e+00 5.463481930565929900e-01
-2.193393785492909309e+00 2.154311056148814352e-01
-1.256597416343551155e+00 -6.232974670584792154e-01
-1.542253945373440516e+00 -2.875433917727379107e-01
-2.060252374428048316e+00 -6.189485966850385990e-02
-1.566744342274105861e+00 6.228018348962807149e-01
-2.664516035712594544e+00 -2.143771845280088573e-01
-1.659198066559086193e+00 -3.093242614330423690e-01
-1.845674808393247046e+00 -1.077306315498518741e+00
-2.547883752674312774e+00 2.203530307796995324e-01
-3.705290811142814000e-01 -4.056713907333128200e-01
-9.633525112341743135e-01 3.514844992975281746e-01
-1.350956658978010427e+00 -3.500709669042905148e-01
-2.433021358026588865e-01 -4.530041126656646489e-01
-1.883498927045633486e+00 -8.316933046755889403e-02
-1.914451997195198985e-02 6.177961160346522318e-01
-9.591128614223088933e-01 6.302748447619508365e-01
-2.035396144534070473e+00 9.345261552965982155e-01
-1.983167444533524115e+00 1.447752451196402834e+00
-7.652496745967329872e-01 5.376693276093954532e-01
-1.253766730731030954e+00 6.262098129599620311e-01
-9.330870734841929526e-01 1.442201902367555189e+00
-1.928725383804140048e+00 1.403066986667272698e+00
-1.294562587124357345e+00 7.288793605314213275e-01
-1.547606995391468399e+00 1.413898109622155452e+00
-1.277012261803827986e+00 1.387994392031883795e+00
-1.179794469233843124e+00 1.386985046345417860e+00
-1.630042964724705667e+00 6.854681324500460082e-01
-1.438768340361032738e+00 1.301640788327226961e+00
-3.193085938009780911e+00 8.909750968030500928e-01
-3.084111636988295491e+00 7.959952253000219802e-01
-1.725348455764445843e+00 1.354355584468200036e+00
-2.059122795234611836e+00 1.855669523675322896e+00
-2.726936765093540771e+00 1.508062081009019284e+00
-2.468723297451410836e+00 1.794477848192071345e+00
-2.295674105409684085e+00 1.773795567915433580e+00
-1.710621223199564112e+00 1.010219029618787179e+00
-3.158185228516807719e+00 7.489136734893494518e-01
-2.192365795120346128e+00 7.284647962502793783e-01
-2.635356008354034163e+00 1.581786626748411972e+00
-1.968891556750733685e+00 4.590795150804189984e-01
-2.240537919833115232e+00 9.655925867931799411e-01
-1.706190556203418307e+00 9.607711196477648485e-01
-2.127999710399913535e+00 1.387465840800512940e+00
-2.724449435747342996e+00 3.965715520716454057e-01
-3.091016106593228230e+00 1.114279612185434587e+00
-2.404039157802049242e+00 1.400199725964916375e+00
-2.213210656083098193e+00 9.624609991481785087e-01
-2.062126155523927640e+00 7.138308235346870756e-01
-2.022064095376260529e+00 1.495012561448021193e+00
-2.232593244139662758e+00 2.018302997889530881e-01
-2.681668160066740914e+00 4.163712801438734235e-01
-2.220029006682416650e+00 6.950968538588037093e-01
-2.180269070175496537e+00 -2.006920960705247947e-01
-2.614645102638037510e+00 1.111861064619992456e+00
-1.937923173868882909e+00 1.405982416103440880e+00
-1.641336812393797473e+00 6.749931021282882249e-01
-1.216032080123389925e+00 7.071688102991784408e-01
-1.096128404396142120e+00 1.611048198156643352e+00
-2.744081829323395283e+00 1.100729430652296115e+00
-1.848433443441547919e+00 1.565973281993416677e+00
-3.524088853227605789e+00 1.608321411434664672e+00
-2.680561006633740639e+00 1.836123386814585201e+00
-2.782014801686254479e+00 1.518986496286857335e+00
-3.145329038717721293e+00 2.101993704466790236e-01
-2.244862760491786347e+00 2.400596623378104866e+00
-2.848023837342782194e+00 1.769666481822571136e+00
-3.174434133846375516e+00 9.205674949738323898e-02
-2.252310988945118719e+00 1.375217606497569633e+00
-2.763699641325015222e+00 2.165934729546750592e+00
-2.508968274352283423e+00 6.859216646832873021e-01
-1.906022130345522925e+00 6.938570949847072677e-01
-2.582763882943747369e+00 5.219566161386333114e-01
-2.291547151118037640e+00 1.553080124567228992e+00
-2.531866245348441513e+00 1.570046361323357509e+00
-1.733362010212716742e+00 6.173738515655643466e-01
-1.915350575416200130e+00 6.585921613941078112e-01
-1.838620652863372174e+00 2.037895970088059450e+00
-1.985878673883309187e+00 9.612662390973361060e-01
-2.447947393578245645e+00 6.353413532661034147e-01
-2.795228386077262428e+00 1.123981176606434040e+00
-2.289886882305961713e+00 8.012995747815545577e-01
-2.832982473870343298e+00 4.326791925118703697e-01
-3.022443134614007043e+00 1.239258947497688279e+00
-2.888695338741351204e+00 1.556600752229644558e+00
-2.616063540464963033e+00 1.626117674928434509e+00
-3.078675034956520840e+00 1.225512374425299367e+00
-2.751260121622805421e+00 2.994660363870861097e+00
-2.179961864954653272e+00 1.613985752493307668e+00
-2.118950413366576857e+00 1.519502646137382396e+00
-1.994690705524062135e+00 2.259359876087127184e+00
-3.010776139045975519e+00 6.626298096240816893e-01
-2.633788398285584087e+00 6.164402171444334222e-01
-2.145723017791817178e+00 1.478257232498933149e+00
-3.496684574207397311e+00 1.274797165020856049e+00
-1.847263009201545625e+00 1.564820611632571357e+00
-2.461414057557200774e+00 1.717738695203725685e+00
-3.030046167541794233e+00 2.448611729415890004e+00
-2.276446735381145281e+00 1.380303909934416318e+00
-3.393439461294343928e+00 1.222066526390368946e+00
-3.178778016133436246e+00 1.252304220628644993e+00
-3.077515072982229150e+00 1.508433809967557604e+00
-2.936223042943145067e+00 2.849800703109480748e-01
-2.730899781706619400e+00 3.572639420929134002e-01
-1.674524710712564257e+00 8.891374816363972755e-01
-3.120140744778759689e+00 1.290402681436368493e+00
-2.780088874441599245e+00 1.198142480297208268e+00
-2.739070985502451983e+00 8.134629601016413192e-01
-2.804824912584931162e+00 9.935434261494469066e-01
-2.550058258726992655e+00 1.023295617160211890e+00
-3.324747246721811766e+00 1.552792755575807648e+00
-3.184695442585804059e+00 1.919209709112201345e+00
-2.747981895155516163e+00 1.760735680508703327e+00
-2.881855774297507722e+00 1.144731580182860364e+00
-2.709219845047917907e+00 7.477371839819594301e-01
-3.094194628400015024e+00 1.013189933641909235e+00
-2.527952881950592534e+00 -3.983165763640827972e-02
-1.579485971944650124e+00 1.531618666377777993e+00
-4.134868325306481296e+00 2.250892618625667474e+00
-3.094754551107384621e+00 1.957432260060761209e+00
-3.204794211800799708e+00 1.286774971278244584e+00
-3.129326017474242771e+00 2.030496871329567465e+00
-2.126777524558850718e+00 1.685535042698119046e+00
-2.619292343866347572e+00 5.185495855483396310e-01
-2.085349040708495139e+00 5.536571908614748017e-01
-1.790277015643434222e+00 7.774432255055675478e-01
-3.125336127539859010e+00 3.578973141345691555e-01
-3.350476056141409309e+00 2.592799202975796469e+00
-3.111599167306682290e+00 1.543975677008926128e+00
-3.512811474908883902e+00 1.421751000776499296e+00
-3.193445971609735423e+00 1.555372881346331893e+00
-2.738950236678181493e+00 1.480734179626621794e+00
-2.984150400324703689e+00 1.685814749982932348e+00
-2.700666936606656243e+00 1.499616352391141216e+00
-3.229313753634871720e+00 1.521489979443636287e+00
-3.680397793632053549e+00 1.178135452555281626e+00
-3.162333205937599701e+00 9.059087990794192358e-01
-3.026157482999010995e+00 1.604479045219008082e+00
-3.704926221056716429e+00 1.110514683991779439e+00
-3.046213248692529518e+00 8.599630186955654620e-01
-2.859250175712618081e+00 4.111333132461350570e-01
-2.815934857192556429e+00 2.107977048226991723e+00
-2.945753373135829634e+00 1.780009171876490770e+00
-2.812017098761852463e+00 2.665377353188739917e+00
-3.305108562923610549e+00 1.305740353610075122e+00
-2.755583207576599136e+00 2.192322801975627122e+00
-3.059181890707628249e+00 1.558118368110591234e+00
-2.941144205996919503e+00 8.239239120107446634e-01
-2.873809365357030465e+00 5.822914727386936384e-01
-2.709933600057068404e+00 1.845423323686889772e+00
-1.622866666010763792e+00 1.667248050421292982e+00
-1.999828743300417155e+00 8.885424871916107747e-01
-2.559363492407880081e+00 7.437481015341498303e-01
-3.325550898591498772e+00 2.322188095710935873e-01
-2.982470888157222166e+00 4.659681902066663550e-01
-2.631349215971861888e+00 1.975111066493470791e+00
-3.201248725105685367e+00 2.039447389601395599e+00
-3.169756409962187327e+00 5.354385740893475853e-01
-2.562136816554224872e+00 4.700330132880081169e-01
-1.961782933985458666e+00 -2.505078371011699220e-04
-2.418718003362900326e+00 -5.444686666901620287e-01
-2.321747892340490615e+00 8.299846076354947533e-01
-2.729298671593268555e+00 -4.056732750962387390e-01
-2.777899988573481416e+00 -2.711767373701968187e-01
-2.562756067057189835e+00 -7.045577354956547578e-02
-2.262505716258409461e+00 1.522583872418741269e+00
-2.252310305468032237e+00 -4.614958196280882219e-01
-2.679281528867423656e+00 -1.826200143988289115e-01
-2.511664793964898390e+00 -5.404494321780403121e-01
-3.355760535634782382e+00 -5.172062612119172620e-01
-2.306689282586093626e+00 7.976028440346214499e-01
-2.651654893265295687e+00 3.326919624058157776e-01
-3.199082178953810640e+00 -7.510679272408080642e-01
-2.138922798153885196e+00 8.274878002320018577e-01
-2.126833779505941102e+00 3.042065357877080656e-01
-2.963111736169524058e+00 7.351843461365626942e-01
-2.565815891615697897e+00 5.958339458420870427e-01
-2.768754015705277460e+00 -5.151975096940116794e-01
-2.396202727814205513e+00 -5.484929991860357790e-01
-2.322029064652338270e+00 -5.324338519238597245e-01
-2.712629445198571521e+00 -2.995498865652553855e-01
-3.139793939482219187e+00 -1.534031332746961240e-01
-3.061370135269966042e+00 4.905449972647549783e-01
-3.142360423257616553e+00 -8.466334292587990307e-02
-2.715809576079160514e+00 -2.910436259885958166e-02
-2.466659214079776508e+00 2.470987548280516588e-01
-3.180035681266224046e+00 -1.163593956159475057e-01
-2.084959899838353170e+00 -1.084095175083466533e-01
-2.530605585549660308e+00 -1.036883055883804250e+00
-3.080618594960955914e+00 -1.147835174897992583e-01
-2.235743270704254826e+00 -3.019485540735972195e-01
-2.764865965630810329e+00 -4.446581408294304483e-01
-2.620175222934606474e+00 -1.548841551140507922e-01
-2.761148517682848080e+00 1.401908604965157013e+00
-2.731086854388676599e+00 8.290587034027390168e-01
-3.206491165625045880e+00 -3.273180819381886764e-01
-2.426981885877619316e+00 6.669438638933292696e-01
-3.137532745060169326e+00 5.774106576186798234e-01
-3.145528542346434531e+00 3.441768584073973125e-02
-3.100309522295476850e+00 2.249721871415531482e-01
-2.628267742628778159e+00 -1.523890623241314080e-02
-2.377841234443927476e+00 6.466785664251744059e-01
-1.923083119002331642e+00 3.906375638857764176e-01
-9.528430751815998301e-01 -3.007643944540336345e-02
-1.916521804653783523e+00 -3.182547687604939113e-03
-1.465281342005805065e+00 -4.195027525461009210e-01
-1.763505594831409340e+00 -6.528073070657050003e-01
-2.945286639520431571e+00 -7.302364714676246038e-01
-1.738617525756412263e+00 -2.732534121240489666e-01
-2.013316716726869959e+00 9.322427149048837514e-01
-2.165863317758421225e+00 2.611760885651374653e-01
-2.092568916929618883e+00 1.400186316782135121e+00
-2.044342862931706861e+00 6.700934853092657129e-01
-2.084431168313014116e+00 5.080093981946522952e-01
-2.958047663849242781e+00 1.128771892996940585e+00
-2.940754203046259008e+00 -6.061273669132691277e-02
-2.487378184255073066e+00 5.453188833219229092e-01
-1.643937151354226689e+00 8.717928628066126118e-01
-2.349069018382340168e+00 6.303675091081845094e-01
-2.732160497626698437e+00 6.274913218037108109e-01
-2.686648372403167784e+00 9.635436655610465362e-01
-2.184332624856096583e+00 7.368606929567992347e-01
-2.396593649710235585e+00 6.295588552066949672e-01
-2.832130839005162493e+00 1.111705535797052224e+00
-1.580929016132235798e+00 5.049169461206451937e-01
-2.112707625826997671e+00 -3.574303371075341906e-01
-2.045078574705839092e+00 -4.150825835773305217e-01
-2.857954803435940327e+00 2.489920561320514425e-01
-1.778132078239960334e+00 3.783683794871028905e-02
-9.325450602689957513e-01 -5.010776707913968675e-01
-1.589196368200118448e+00 5.809441832634140712e-02
-2.331154812168195534e+00 -7.668581979334697651e-01
-1.590719527316041271e+00 -4.562710944618509901e-01
-1.332215731321604979e+00 -4.852896059594717371e-01
-2.281180073332836677e+00 3.000329027923169800e-01
-3.025100222812656448e+00 -3.841698993477782875e-01
-2.628461683674247151e+00 -2.462978394665254755e-01
-2.973092161010014944e+00 -4.157670224098952705e-02
-2.337440647445262698e+00 1.479483090083534291e-01
-1.422623090250926925e+00 1.458614141969416522e-02
-2.001279456360613551e+00 -2.857511684168647093e-01
-2.252138719227685382e+00 -1.382221456963444173e-01
-1.883833217449708997e+00 2.905580124025692323e-01
-1.649404569995818637e+00 2.350825956483666990e-01
-1.779871270739083133e+00 2.582986430702482461e-01
-1.605033495322851556e+00 5.062465660026201908e-01
-1.407856284263570901e+00 4.817175606111741004e-01
-1.741074773192362812e+00 9.132337180178593528e-01
-2.632558508048062684e+00 5.519442509018817056e-01
-7.884228239327480958e-01 1.742502516082425679e+00
-9.325609646709370759e-01 8.579944714467298006e-01
-1.231539643480334956e+00 9.818659960029711975e-01
-1.463053874075639582e+00 1.111381382857738798e+00
-2.530528074307948572e+00 1.600619468031906800e+00
-1.878067617308644799e+00 9.857423422652911160e-01
-3.020610071214356651e+00 7.685416855200546404e-01
-2.657258607291568264e+00 1.243573700108403512e+00
-1.435030463826160618e+00 7.440600789915976510e-01
-1.913271372504289802e+00 4.641452793764627160e-01
-2.509625861765469867e+00 1.446221414412553141e+00
-2.887260754053020850e+00 2.164492397065930440e+00
-1.674894667271478621e+00 9.724514247837318104e-01
-2.274770669277605961e+00 1.257459290912369410e+00
-3.226833407652043739e+00 2.544605797587400353e+00
-2.647942572814348416e+00 1.853008964570919792e+00
-2.518734859836925466e+00 6.909023887207705883e-01
-2.586935007334112413e+00 2.003524292479590407e+00
-2.660221620482607907e+00 1.406519573983513682e+00
-2.282581120041181411e+00 1.914722742536773881e+00
-2.926208765061773853e+00 2.169475007811926925e+00
-3.110705717062982600e+00 2.032041036488550390e+00
-2.966227574714391135e+00 1.415252197001186651e+00
-3.024213572566795794e+00 9.313627613668367111e-01
-2.287537420790796361e+00 6.467052756046705042e-01
-3.013191549805747549e+00 9.083767490190230998e-02
-2.232521247913711981e+00 -1.055901685201261708e+00
-2.119163834806244040e+00 -6.319576964659815443e-01
-3.032128110802127630e+00 7.757040669245095221e-02
-2.702528708346712882e+00 -7.545663828205189105e-01
-3.110110772491565534e+00 8.683690181118763896e-02
-3.934663614358053341e+00 -4.193052354652097580e-01
-3.314696848592102452e+00 -2.198508591792966427e-01
-2.642595569835076041e+00 -1.062085429697307237e+00
-3.143221066240734718e+00 -9.723307072108456905e-01
-2.157878363366455332e+00 -3.353726389146686193e-01
-2.562848613429270728e+00 3.841377239158387247e-01
-2.084837924807756426e+00 -8.185445169114516917e-01
-1.919936726173962604e+00 -2.366118080568552218e-01
-2.074537895888359795e+00 -7.351961770289945353e-01
-4.211137334780696406e+00 3.063106119612069023e-01
-2.403672527458082797e+00 -3.683410273595321138e-01
-2.258805914539294246e+00 2.297473336056238824e-01
-2.987840905953691450e+00 -1.082146669465608863e-01
-2.556487247948106223e+00 -6.824121436961356757e-01
-9.787899713273291447e-01 -1.022274173705841616e+00
-1.943868985428937934e+00 -2.350876457799126462e-01
-2.947721418372243996e+00 -9.229208733765941197e-01
-2.377162536609791488e+00 -4.552192754061692992e-02
-1.231705514150216008e+00 5.437273765659610403e-01
-2.987804086999533926e+00 7.699555350021942690e-01
-2.794081674891918610e+00 6.630597605318817589e-01
-1.876918688011326664e+00 -4.153348890664710913e-01
-2.138863646221292658e+00 1.354026531933680555e-01
-1.397824053623701213e+00 4.635048629934729325e-01
-2.525679244719565730e+00 -5.172715851927862651e-01
-1.524811944270946462e+00 5.780289951905558388e-01
-2.192815303465143195e+00 6.185643633420023768e-01
-2.279676336372855161e+00 1.040935045719348029e+00
-2.092121533829403468e+00 2.066528070530417038e-01
-1.322132999727800851e+00 2.956293218578552873e-01
-8.106834695586714323e-01 7.841772595489926445e-01
-2.881988323965725129e+00 -7.347989715522429410e-01
-1.945746965355916736e+00 -1.139551686250185547e+00
-2.315465016568881040e+00 5.617630211114675864e-01
-2.323216073687567995e+00 6.043378356578710253e-02
-2.970081396095409332e+00 -5.724358446464588024e-01
-2.389572827102074193e+00 -9.883491547806311228e-01
-2.301099792558393364e+00 -2.103211239695970958e-01
-2.349186290494560847e+00 -6.176190046781480092e-01
-2.140587211491432384e+00 -4.417354807932613037e-01
-2.272054010824227532e+00 -9.017769324054603075e-01
-2.848470459106500208e+00 -5.965939468862005435e-02
-2.967343537305902501e+00 -9.866838034979518168e-01
-3.414127662899077542e+00 -4.606089481769815586e-01
-2.808006418262736226e+00 -9.076147851333600247e-01
-3.682616031616497754e+00 5.844554090562995574e-01
-1.896308416043527734e+00 4.341007217664764051e-01
-3.212096089000217702e+00 9.369020191883858928e-02
-2.562193561607871928e+00 -7.228454130959227619e-02
-1.969302699454817951e+00 6.959804716077764297e-01
-3.304440250465798368e+00 1.076138679311877122e-01
-2.949775121152358626e+00 -4.846513215933159202e-01
-4.115575144276339969e+00 6.215102486914827473e-01
-2.963742769137274635e+00 -5.351327020252294453e-02
-2.924789659885253190e+00 1.989062457015281782e-01
-3.928603348474563717e+00 4.444240563704359714e-01
-2.416136129516408548e+00 1.188921964854649405e+00
-3.097978499567791033e+00 5.866957296580073422e-02
-2.356828866797281652e+00 1.641543920013044167e+00
-3.316902486232228497e+00 1.379611657821736559e-01
-3.072674424978116825e+00 -7.124506566874250213e-01
-3.314205348667854878e+00 1.293278017943756963e-01
-3.422337752144910539e+00 -3.169659004224195664e-04
-3.893839009167770371e+00 1.156756692030503353e-01
-2.956917947964787352e+00 5.268038626754518727e-01
-4.183163838474492913e+00 1.237799665205838506e+00
-2.876142258823484177e+00 1.425715294889181861e-01
-2.902451332387196548e+00 2.675245008576964123e-01
-3.734672111755682256e+00 2.642317443259750709e-01
-3.651617920434699016e+00 3.402387907174140858e-01
-3.946213508728859676e+00 1.780014038000981902e+00
-3.967773629212933528e+00 7.201568264356164040e-01
-3.175801825278320223e+00 6.315030285210136984e-01
-3.272716065783618511e+00 8.097118378738696887e-01
-3.830022198714743364e+00 1.315430561982726232e+00
-2.687516879979607864e+00 7.407673778908088202e-01
-3.042613269087006245e+00 3.933241939891856109e-01
-3.480803850516653863e+00 2.066626978929134162e-02
-3.388957069212989559e+00 1.205260740200404079e+00
-4.225280886421267645e+00 -1.229472266103836739e-02
-3.465387695988035865e+00 7.659164200936756650e-01
-2.182940313847634428e+00 2.085697733583370961e-01
-2.155355476494915656e+00 5.683805584013908174e-02
-2.485348878855157206e+00 -6.447566020352485383e-02
-3.017252939557229841e+00 1.971086924277701602e+00
-2.348493066106358107e+00 1.595291286796196584e+00
-3.131095122904132388e+00 2.480860367704124769e+00
-3.101780045883928416e+00 1.688294586721846180e+00
-3.614190286518404349e+00 1.375924359668506236e+00
-3.389573759449480583e+00 2.148879388909944677e+00
-1.948381582027971515e+00 4.691784700945369480e-01
-3.639519410842588343e+00 2.510811909884508974e+00
-3.686218817575710460e+00 1.539620733470973057e+00
-3.815676370054939426e+00 1.749226213588883194e+00
-2.895603764997696672e+00 2.182684423886602776e+00
-2.697796857360432732e+00 7.547624647360537953e-01
-3.892649731273063463e+00 1.078109530603971411e+00
-3.334383141967477648e+00 -1.271682879416581313e-01
-2.825650662019271397e+00 3.279922659146321529e-01
-2.289926064807028094e+00 -1.675712324000512565e-01
-3.992998550266342317e+00 2.776314105030945889e-01
-1.383704930623231188e+00 9.223152096648052911e-01
-3.484789863068002091e+00 -1.273949077477717351e-01
-2.596752800174543907e+00 1.112333387420971542e+00
-3.615631861119400714e+00 5.456540634410947388e-02
-2.690190374804294127e+00 6.256856186106002360e-02
-2.864294341837118285e+00 5.013632272081809393e-01
-2.564108883562634666e+00 4.601559333541054286e-01
-2.479868960801966171e+00 2.464685056272157282e-01
-2.268706369138802970e+00 5.745608073194348187e-01
-3.190607695157168244e+00 8.551123733390980641e-01
-3.568894583030173706e+00 1.315185673864784910e-01
-3.042212069408069208e+00 4.132587670397850910e-01
-3.033768103012290052e+00 -4.404568843835690584e-01
-2.223930393199490929e+00 1.366025615500565393e-01
-2.741299836164532877e+00 8.700086183238282533e-01
-3.054742408247837826e+00 9.161695441443719057e-01
-1.712783306390117222e+00 6.669337239625058311e-01
-2.803430962509016133e+00 9.044895930882164148e-01
-2.816141660460152352e+00 3.690844569857297808e-01
-2.577901037152486641e+00 1.537079927399143398e-01
-2.174660234874463693e+00 8.991128216889172631e-01
-2.227555379705764338e+00 -1.125676611678702033e-01
-3.113054376644964982e+00 3.297938712116867954e-01
-3.483669897636929136e+00 -2.321949409700432565e-01
-3.204629368252898569e+00 1.940260510151430862e-01
-3.229729172405629622e+00 -1.659319247308506384e-01
-2.060942568979380329e+00 9.614408688862897678e-01
-1.411148966146054562e+00 5.505600602385707365e-01
-2.258916809139865478e+00 5.574660174009575808e-01
-1.973207546142623503e+00 1.191970283945417153e+00
-2.413530272884122141e+00 6.760585852183473854e-01
-2.662864935094968910e+00 7.391520112310956403e-01
-2.520655945941677523e+00 2.531337435804795200e-01
-2.008704439096887562e+00 -1.031820029692023244e+00
-2.171226262048834954e+00 4.819481932669100743e-01
-1.846849388591756291e+00 5.781351830101755240e-01
-2.405570432330984776e+00 4.651490280483938644e-01
-2.420710036827894651e+00 -9.733922017726825970e-02
-2.248729321954114901e+00 -8.479746439565996607e-02
-1.759631043393366623e+00 1.889995315349917993e-01
-2.622104657367028580e+00 -1.208084358079138942e-01
-2.209280009345668816e+00 6.598942585710440567e-02
-1.557810303540721364e+00 6.362432281869459527e-02
-2.584195171845763195e+00 -4.604082032107841005e-02
-1.746947499275718574e+00 5.134586829062800506e-01
-1.469765528065179350e+00 -2.883085112113506487e-01
-1.856783022787991122e+00 -2.271663467220184363e-01
-1.428962479839074540e+00 4.379302177507398142e-01
-2.173266248422869307e+00 1.967319826771422031e-01
-1.765583891193936328e+00 -6.205336496996963769e-01
-1.914552767589316584e+00 4.709750298499346677e-01
-2.033376193364340168e+00 -5.238831242284485157e-01
-1.527424912356310172e+00 -1.327368556628143459e-01
-2.801431533090612547e+00 1.187442080131128896e-01
-1.516507387127468132e+00 -2.983255921015782741e-01
-2.213885790726945579e+00 -3.252462879813117214e-01
-2.542400502986889244e+00 8.889676941149948775e-01
-2.293554518179987678e+00 4.179946137873054024e-01
-1.071353492623301262e+00 7.725549141843927187e-03
-2.235618428958956905e+00 -4.263765658199054620e-01
-1.805815775867526174e+00 -3.400619077628748155e-01
-1.861963976047729119e+00 -4.208233968897294730e-01
-1.738607410678574938e+00 -1.646077677316676313e-01
-2.054446093910394122e+00 -1.059639755542153838e-01
-1.871652307943753479e+00 2.389790315847012403e-01
-2.455402462779200601e+00 -6.997019637123065294e-01
-1.578792691676893511e+00 4.846872222113154938e-01
-2.763736299846704991e+00 -5.385046265277562139e-01
-1.711179266812360877e+00 -2.537823915982716227e-02
-1.711513235178315995e+00 -3.350839902685721627e-01
-2.155746859398161686e+00 5.417331567168830464e-01
-1.466620197900528222e+00 3.341131374168869184e-01
-2.439028035845481668e+00 -2.448866501628119141e-01
-2.103584031932808962e+00 -3.869993965479603393e-01
-1.050211789223849168e+00 -3.674974179212531222e-02
-2.723156246328819918e+00 -9.030313165029162370e-01
-1.460738512263976663e+00 4.877453662194496942e-01
-1.305155831644476017e+00 -1.519075410942795634e-01
-5.253859594018821522e-01 -2.894525097240948641e-01
-1.757014274972489298e+00 8.324139066717641811e-01
-2.287277906634118452e+00 -1.539438472071756880e-01
-1.932887216361295124e+00 -1.872149845928150480e-03
-2.639639309050589855e+00 8.473196049701907651e-01
-2.272874857040747543e+00 -7.403852278181780600e-01
-1.731017447716457935e+00 1.441109772304941666e-03
-1.933079088644321208e+00 -2.127696865848353602e-01
-2.657131546851608572e+00 1.050897973800967389e+00
-1.897749115470371173e+00 3.562989465726557614e-01
-2.204063734142809317e+00 -1.469076872396832267e-01
-1.990792404934695448e+00 8.355449341190573920e-01
-1.822890612017455947e+00 -7.275736362483303798e-02
-1.281808322001085632e+00 6.117956459718980611e-01
-2.418464753462889139e+00 3.275637684247650339e-01
-1.412586515391579089e+00 1.709690107162896988e-01
-1.239360329660617488e+00 4.476713191722876961e-01
-2.474861851566481530e+00 9.241133248694896607e-02
-2.461980553484095502e+00 5.203308884413907487e-01
-2.372831914686944099e+00 7.564109019324325445e-01
-2.055592255304826921e+00 1.319133287654188580e+00
-2.870742900596673586e+00 1.028490585103178923e+00
-2.632530043036743983e+00 8.292365683806477428e-01
-1.856859670756809688e+00 9.735687203304987936e-01
-2.463466680263104891e+00 4.911690324865417567e-01
-2.911028747372318204e+00 1.270366711998867304e+00
-1.706814412763128397e+00 6.343823093010870773e-01
-2.393648749892875571e+00 1.349965440157776531e+00
-2.570626149720882658e+00 -2.023103057776261260e-02
-1.196472387569795348e+00 -4.420291979926337933e-01
-2.164565213105759334e+00 1.504664028485044325e-01
-2.903662174432362075e+00 1.070299831885283659e+00
-2.736324274691570579e+00 5.270838003106330660e-01
-2.893666800574362874e+00 2.041716941151163756e-01
-2.855198649533604360e+00 1.507688877964527552e-01
-2.022719399869713719e+00 5.028254542159107943e-02
-2.462564609534486415e+00 9.032719913997945549e-02
-2.539262324306264418e+00 6.052404520055381099e-01
-7.911056012599426701e-01 5.860653318245076515e-02
-1.200931026691382186e+00 -5.321989150583142925e-01
-1.681779967688133315e+00 4.429465299986724003e-01
-2.984615303464460134e-01 -1.412117996740994419e-01
-6.261540638064073683e-01 9.036925877219673664e-01
-1.530589204174078510e+00 1.179468430873083395e+00
-1.817352074603488576e+00 5.040274031587764769e-01
-2.118325146702368933e+00 3.836199246062179657e-01
-1.178272132468922706e+00 -1.130204123636714686e-01
-2.756664517666115977e+00 5.050372377652130318e-01
-6.171947028943040037e-01 1.292612650509662897e+00
-2.171299420950170145e+00 1.925989889739940231e-01
-1.951447292763821117e+00 2.195694427859273268e-01
-1.814190248803699168e+00 1.858527165248505142e+00
-2.375083676681269296e+00 5.981899538601194166e-01
-2.652224756725148680e+00 9.816849595955340346e-01
-2.419606932771445784e+00 1.844660701869321739e-02
-2.231153437297130004e+00 -1.613135910575535514e-01
-2.054906231155442242e+00 7.930886863833794820e-01
-2.220439312379089536e+00 7.114060955153771459e-01
-2.726379524141935740e+00 -5.893667325170215410e-01
-2.960491090416597970e+00 1.133253386584125000e+00
-2.215654144536320924e+00 -2.322520469055874837e-02
-1.271560030191726698e+00 4.188411238000682713e-01
-1.431392640997376065e+00 6.899555248035249555e-01
-1.565941224943325549e+00 1.141960061244270186e+00
-2.425293109352803178e+00 1.705355773254289442e+00
-1.165268753512067379e+00 6.161760831868534627e-01
-1.192013009778279509e+00 -8.049592862518434311e-01
-1.490160843662756029e+00 -5.523739014029829253e-01
-2.661920270214845896e+00 -5.200995972132920198e-01
-1.798529157564981329e+00 -6.197607331412451348e-01
-2.178732398849124952e+00 -2.141568143637140875e-01
-2.205037089706974207e+00 5.050763831085640643e-01
-1.561664374700941327e+00 5.636951247526273967e-01
-1.397302676321380499e+00 1.593378412773797548e+00
-2.479041278988077579e+00 1.715109172367243584e+00
-2.693246038210050486e+00 1.954318366995865253e+00
-2.353947814220724410e+00 1.901370572168276540e+00
-2.682923924433420204e+00 2.647478670174499449e+00
-1.012480763600214884e+00 9.028326158008781466e-01
-1.923443124407642202e+00 1.572007116096864499e+00
-2.501654358699298974e+00 1.522994612400144554e+00
-2.621006090647922893e+00 1.794401879782817621e+00
-2.931431217463175809e+00 1.670571320024103468e+00
-3.100224509108331361e+00 2.348066975931783595e+00
-1.670120119635619682e+00 2.623707873582957539e+00
-1.343009858233609410e+00 2.503463679977331768e+00
-2.447666742169986254e+00 2.732357623739270824e+00
-1.634552958700110636e+00 1.077532475096653730e+00
-2.023275387161731054e+00 1.515090932403772239e+00
-1.755926409315186287e+00 1.207496639164325591e+00
-1.202111995878031081e+00 1.093942248639931059e+00
-1.779718574421804256e+00 9.641902693846902128e-01
-2.108268038972418879e+00 1.876218562922509214e+00
-1.537032342243837890e+00 1.885222558793781200e+00
-1.800928096309364568e+00 1.243297074217901699e+00
-1.707929861681007244e+00 2.568061272203957301e+00
-1.715562655239722734e+00 2.754359405520194315e+00
-5.127289741453090466e-01 1.213581434401971748e+00
-1.074377926144085560e+00 2.583772882322552977e+00
-1.411121876300456712e+00 1.510847034103782294e+00
-3.803357010032211716e-01 2.531013116360528503e+00
-9.353913466064014415e-01 2.084233560004465247e+00
-6.004777523918708448e-01 1.463826952180681706e+00
-6.244132900428224220e-01 2.943778510465614673e+00
-8.288366871653480850e-01 1.641835821611905111e+00
-1.237057715279061387e+00 1.698657124160547927e+00
-1.227420779640373993e+00 9.336402728010315677e-01
-8.918670659047071014e-01 9.465053691157021554e-01
-1.076239053456906625e+00 1.278652074336643629e+00
-1.904625441937757735e+00 1.830669680964798207e+00
-2.422725599982237465e+00 1.112563995001915718e+00
-2.224852353220244883e+00 1.265802535066014922e+00
-2.331110694686838958e+00 1.174408416103057240e+00
-1.241074950895474593e+00 1.807921693743718139e+00
-3.523743823223219884e-01 8.228957347392575894e-01
-1.616043369051364698e+00 5.770621652875125296e-01
-7.865047208160260706e-01 1.297472353117686827e+00
-1.735316524757812395e+00 8.906591230008373827e-01
-2.521075093507935794e+00 4.064981640929084539e-01
-1.267679229583670519e+00 7.299869704180693697e-01
-1.419672763663747617e+00 1.614477892365773215e+00
-1.716232025565719743e+00 1.896758221183771020e+00
-2.522107109216413345e+00 2.181522580319422033e+00
-2.912809515351988399e+00 1.707519051303373336e+00
-1.794882788599833301e+00 2.593403857940935087e+00
-1.835724307280901302e+00 7.187839428612894377e-01
-1.456900927743427943e+00 9.465699054361238485e-01
-1.667904612016302579e+00 1.647792742788749099e+00
-5.746152715627551588e-01 1.142799430335685873e-01
-1.896171427529974363e+00 1.024011151257350871e+00
-1.731752456744076962e+00 1.110135373770186895e+00
-1.643805535097854653e+00 1.702697777581815064e+00
-1.382987209288518704e+00 1.554243778499910356e+00
-2.980524914092873345e+00 1.094908699562556764e+00
-2.089603172785045704e+00 1.252603234707291957e+00
-2.290208564394812019e+00 1.650503144621397134e+00
-3.324760056182554102e+00 2.500960685188291066e+00
-3.336727488555726318e+00 2.747312867478596488e+00
-3.342641714903249017e+00 1.638783135336075336e+00
-3.177447036296222382e+00 1.395560546794208268e+00
-2.397710141335482881e+00 1.981577911993602337e+00
-2.482366450913493061e+00 9.305814011400870278e-01
-2.258859795763132894e+00 4.007633176319965740e-01
-2.462789378740464663e+00 1.120142642517400144e+00
-1.733873495056809544e+00 2.407073134297829098e-01
-2.574247134369046730e+00 1.520641745475901363e+00
-2.440329197624222068e+00 5.079813560397666850e-01
-2.419123097851885618e+00 5.333623420179076646e-01
-2.911593251627612844e+00 1.092456527045272630e+00
-2.199278619841428473e+00 2.034489050247781705e+00
-1.876186721353360731e+00 1.968656613301901004e+00
-3.529945878509370694e+00 1.732438452523430650e+00
-3.097040945138035628e+00 1.763452183513750882e+00
-2.434320212123409100e+00 5.847926456648170346e-01
-3.159984198480963791e+00 1.666997863527898804e+00
-3.241904474283600734e+00 1.702593984024600049e+00
-2.517811827997408436e+00 2.037713481190601694e+00
-2.405381832976799750e+00 1.277805298670631196e+00
-3.727633332446406378e+00 2.391984162298691707e+00
-8.687437082454825266e-01 -7.191766573183188127e-01
-2.201915723358557564e+00 -2.304863617057065217e-02
-1.437321084103737823e+00 7.062598860438464021e-02
-7.827030684622618972e-01 7.731332064977997076e-02
-1.368654193556943843e+00 -5.240929688770872286e-01
-1.133918116220701489e+00 -4.806611087649450553e-01
-1.858723097877935215e+00 5.151801711144323725e-01
-1.770529224382866973e+00 -2.309149720367974779e-01
-1.193252507356450387e+00 1.006328965984262525e-01
-1.112277297991728586e+00 -2.235250157771923041e-01
-1.117290465777523556e+00 6.709504046356316032e-01
-2.316957771747670591e+00 -2.005499847397137492e-01
-1.730870369929030872e+00 4.401865384528891312e-02
-1.707201637093636259e+00 7.811649188295517465e-01
-1.665996695531882121e+00 9.120993321010679722e-01
-2.412722747553525782e+00 6.339347223701782275e-01
-2.359539302372067660e+00 -5.530342332693378715e-01
-3.122606949915356367e+00 -7.241853342781692238e-01
-2.527071544672452319e+00 -6.755977807758010156e-01
-2.296146835039303724e+00 -1.091875026556550221e+00
-2.188954836634295020e+00 1.862103325549941124e-01
-1.262809929360206418e+00 2.484437129960767598e-02
-2.743762796623228972e+00 8.556345557668200152e-01
-1.598753905426591793e+00 5.348217433010039601e-01
-1.877362654518737628e+00 6.862819405462668998e-01
-2.915269076139772597e+00 5.912667558688883274e-01
-1.271247067167727396e+00 7.537103031297787137e-01
-2.648187105381988538e+00 -6.559661618186424237e-01
-8.835524223892246010e-01 7.574632227220952085e-01
-1.558423363371503445e+00 -7.734693925456895269e-02
-1.572547483328130324e+00 3.230721046938738183e-01
-7.334112431597408222e-01 1.236082453481673227e+00
-1.159635208193565692e+00 2.831858508436387312e-01
-1.520203029018038832e+00 1.141134939719651298e+00
-1.177184171810322866e+00 9.760422108657024198e-02
-1.717889204614076792e+00 2.745379480510581338e-01
-4.648676096824290171e-01 -1.483123950653929546e-01
-1.225117330049284359e+00 7.404266676414026360e-01
-1.216118644793848791e+00 2.387789597897111427e-01
-1.589005779631100790e+00 -1.128551187167833036e-01
-1.243254862741744349e+00 -1.317246243741651557e-02
-1.700172891175230294e+00 1.159481340157706208e+00
-8.463999469029708234e-01 1.603271153111019753e+00
-1.915850014387930234e+00 1.140921739177477745e+00
-8.375813644986789264e-01 2.834742652597335710e-01
-1.838033855058643251e+00 4.297704326603533076e-01
-2.129138557421702327e+00 5.944160367196504868e-01
-1.066444621926185610e+00 -9.551756915012118432e-01
-1.067663231405732605e+00 1.762041938279077513e-01
-1.297633465444833156e+00 -1.132478401085926928e-02
-1.878382069315923442e+00 -9.458346194714561950e-02
-1.926670585182062467e+00 1.774598788951730621e-01
-9.927154415403418586e-01 -9.183813262960559554e-01
-7.801758145488493223e-01 -3.271537201498442293e-01
-1.743195027000575159e+00 2.744920016420060449e-02
-1.491388195592942001e+00 -4.947701946447993077e-02
-1.809812639484096985e+00 8.184211567283834476e-01
-1.942403984651089210e+00 1.504950001185643427e-01
-1.674522871815916414e+00 5.219739330707198199e-01
-9.446930988014119457e-01 9.100066410927880600e-01
-1.344074130589862248e+00 -1.088855291782243606e-01
-2.135555462957727801e-02 2.071074569605091953e-01
-1.203642634629931152e+00 6.750416527352560703e-01
-1.227676342999471260e+00 6.792642248461858157e-02
-1.679785213892700746e+00 9.457170118200081133e-01
-1.569493542625686855e+00 7.668660450968907139e-01
-1.622598647809538885e+00 1.141010435945032375e+00
-1.282830483801341126e+00 7.967077631304051444e-01
-1.236230256104732916e+00 7.122244502097127006e-01
-1.353382727773309480e+00 3.995571728110151044e-01
-5.596784421607873261e-01 4.225932446035318701e-02
-1.580622723901589755e+00 1.129154880019788587e+00
-1.037689417106812284e+00 7.289189003356595364e-01
-2.019885484418409316e+00 4.572813573441396051e-01
-1.869549004734049724e+00 1.129097502521273499e+00
-3.369099652932336375e-01 2.984099895933409186e-01
-1.438656213914151438e+00 -1.862721673101678799e-01
-8.238780115343902199e-01 2.139947786660434392e-01
-1.787638267828355332e+00 1.780254066133483970e-01
-1.561075635694586516e+00 3.658000628349643568e-01
-6.685633414785552286e-01 3.004036463380579947e-01
-8.296608737705662984e-01 4.468619620903913070e-01
-1.489164996476283420e+00 -2.537583214668676090e-02
-1.308750432172665068e+00 2.475474317874159780e-01
-2.188682336164402553e-01 3.479622357632003449e-01
-1.191356207910517773e+00 -2.643629095050913369e-01
-1.238485099460598260e+00 9.847239226376185428e-01
-1.588049105391974525e+00 1.602377799776351530e+00
-1.482878639272106502e+00 3.529959085695877352e-02
-1.349867064228874813e+00 -5.409067845521278173e-01
-2.629552414542965622e+00 4.308990255988504048e-01
-1.379856357663284072e+00 1.481415815976807604e-01
-1.588131670303057685e+00 -3.134389171657043227e-01
-2.103461449758361024e+00 4.032937585086492360e-01
-1.944874509675081242e+00 1.204538908937176300e+00
-2.484726559176374749e+00 1.384735444950243588e+00
-2.620159797902043231e+00 1.630628758425141545e+00
-2.030273417051644547e+00 1.106570984377672540e+00
-2.267312472512627686e+00 1.104769306323884592e+00
-2.940912798394502481e+00 1.052637512685030030e+00
-2.117379851232092491e+00 1.688599906900164704e+00
-2.644349366001500279e+00 1.799789166719971245e+00
-2.630774024199893368e+00 6.670395315705395234e-01
-2.559958344043452350e+00 1.225758176010337097e+00
-1.874483735784903127e+00 3.143894025314810659e-01
-2.116118278901821803e+00 6.475539733009676446e-01
-2.372244929769848909e+00 8.389412859455152027e-01
-2.131939131274589450e+00 4.224937858485111608e-01
-2.282473256509622406e+00 9.329636105486969200e-01
-2.208445790878372783e+00 5.935643214584566119e-01
-2.885172226741338442e+00 1.640266448179371617e-01
-2.512798547658049220e+00 1.048156309911555839e+00
-2.418550903048445111e+00 5.128986825435928321e-01
-3.246545764355044383e+00 1.227092378057470512e+00
-2.376241286735882419e+00 7.463404328947248478e-01
-3.056222371458394260e+00 -2.596096013204764463e-01
-2.891081731600296578e+00 1.004368128960872131e+00
-3.404145279207162034e+00 9.252716495134766239e-01
-2.841976859237384634e+00 1.613946412448925116e+00
-4.192637175526891191e+00 5.061396793168885244e-01
-2.889582973036277203e+00 6.309505687094332238e-01
-2.029164707866896400e+00 -5.317792235350415897e-01
-2.362981290825110658e+00 4.017367931778086376e-01
-1.358927927345803699e+00 -8.489964026236293537e-03
-1.114704618092860144e+00 6.701652991955344696e-01
-2.947646059940173480e+00 -3.399223236587053942e-01
-1.346091647184375129e+00 -1.898885329349125906e-01
-2.098401963235148493e+00 -6.701906753520375792e-02
-1.902996909122556479e+00 -6.872765412224123294e-01
-1.813098759158445983e+00 -4.908124635644901534e-01
-2.619147853724238750e+00 -2.957865682160802923e-01
-1.667694946842728232e+00 -6.652282188658835693e-01
-2.390197357483100138e+00 8.905798716507162816e-02
-2.234546621448599169e+00 -6.845787058481138665e-01
-1.383067877693896275e+00 -3.246517772774811794e-01
-2.613435491091363083e+00 -7.019497520259254664e-01
-1.319421703621038500e+00 -1.132540968927810976e-01
-2.381098577222362511e+00 5.122345816505708971e-01
-2.070584025111849691e+00 -3.713370075704749973e-01
-1.927798139400027866e+00 4.600663589175240653e-01
-2.298297906146291147e+00 1.372931090527448106e+00
-3.045395142725869420e+00 1.931410854136790256e+00
-1.911875371105801191e+00 1.281723501992601544e-01
-3.248166467468740937e+00 6.977193346307546395e-01
-2.050327275994183296e+00 7.885842648261567334e-01
-3.025115170223301675e+00 1.099166966348029240e+00
-2.555890226952971744e+00 -6.408193785094129513e-01
-2.651049531524391156e+00 1.202299240146367687e+00
-2.046726637107277202e+00 5.996360180996246347e-01
-2.313655325676406527e+00 2.221788600868511043e+00
-2.210969894719957196e+00 5.934471215468859473e-01
-1.874783497439613367e+00 1.352675381939631771e+00
-1.692822039652253752e+00 1.436239684020912843e+00
-2.767710812871544412e+00 1.972348874992101431e+00
-2.200685657644576132e+00 1.647647318988045395e+00
-1.953879441624985613e+00 1.713493815179671476e+00
-2.903014779348658259e+00 2.350152688646291566e+00
-2.415528808694320073e+00 1.025697252077328203e+00
-2.983285212889921212e+00 2.166799648510040477e+00
-2.845859593143466704e+00 6.052221868731947341e-01
-2.590740973313200968e+00 1.135539252157700352e+00
-1.701401423250507694e+00 8.633563149408831627e-01
-2.890989955430633973e+00 3.935053462076405495e+00
-3.415172957922474772e+00 1.768047940223680392e+00
-2.248544398729356075e+00 1.971895315975515928e+00
-2.249872916775957243e+00 1.308083805605984917e+00
-1.750275616246418142e+00 2.169871820295310005e+00
-2.500815679547446546e+00 2.255501705664275214e+00
-2.210968099118813868e+00 2.766075240859640516e+00
-2.701037445405514159e+00 9.809051056259606716e-01
-1.401706668360438446e+00 1.263787292294453080e+00
-2.212361802824085899e+00 1.784526558956565090e+00
-2.005133200842507790e+00 1.101840186328367110e+00
-1.415075158679789169e+00 1.311622108061484493e+00
-1.107451545590022457e+00 2.510551660938464824e+00
-1.038650459732195053e+00 1.661420988990890635e+00
-1.552149793893957908e+00 8.218108281821696615e-01
-6.721545634929758650e-01 8.971657913629336178e-01
-1.477943378429414034e+00 1.220158048505638027e+00
-1.906431006427968367e+00 3.439209398903450232e+00
-1.637792626956418918e+00 2.166509840228076023e+00
-1.209351119670259544e+00 2.193039793948758476e+00
-2.146395290807421308e+00 1.827293674222004505e+00
-1.850355079944514092e+00 7.599274933240918184e-01
-2.597206156314990189e+00 1.149911738065255484e+00
-2.871323991669384235e+00 -2.803228042323446245e-01
-2.682008885784265662e+00 8.413792387556968677e-01
-2.551155045918959807e+00 6.022334633782875368e-01
-2.207889286818368824e+00 9.792831252821034838e-01
-2.505928106911229580e+00 1.028053274447981114e+00
-1.567998100513594562e+00 4.576588328937118977e-01
-2.135827119887343528e+00 2.486498103771783708e-02
-2.374873816895564538e+00 3.851283518364084224e-01
-2.228398198210148173e+00 7.225769013126227547e-01
-1.859560994173637960e+00 1.053691355356510151e+00
-1.741386896973215137e+00 2.783767751034508797e-01
-2.522483722833042119e+00 6.463774145802029247e-01
-2.799775865020413868e+00 1.042704777033890140e-01
-2.600672826396842829e+00 -3.526820830882004820e-02
-1.984001924691040752e+00 1.073950364009717662e+00
-2.500671052712578835e+00 1.215875442275955010e+00
-3.011746348047047661e+00 9.300016747046774279e-01
-2.244640359198966095e+00 1.094724143039861763e+00
-3.454861366665321398e+00 3.363697723173383336e-01
-3.992852265259489553e+00 1.075261375724831492e+00
-1.970661765051135994e+00 -6.454337746478956417e-01
-2.654065490932590254e+00 -3.483721756723596741e-01
-1.804384391549933131e+00 -4.272973617648551659e-01
-2.401535511003900503e+00 -4.507655397340645798e-01
-1.669221555612905750e+00 1.065740732497500176e-01
-1.072186107482043127e+00 8.177124646914363248e-03
-1.538855696306676180e+00 7.699920051358148665e-02
-4.241643692775845520e-01 -3.087439778017987968e-01
-1.550076718585703617e+00 -4.836337576093878710e-01
-2.356512881057317266e+00 3.222228611807068099e-01
-1.814870264371053254e+00 -1.775019087000616336e-01
-2.365976317134109941e+00 2.374517176179463951e-01
-2.538007753410809642e+00 -6.166774913853976386e-02
-2.245924925771748626e+00 7.882527960271351608e-02
-2.648977667630608046e+00 1.299478651420530873e-01
-1.512671772582343532e+00 -3.652752017289980779e-01
-1.620772554439962487e+00 6.517694103324962740e-02
-1.964250531630983954e+00 -1.647387287654499821e-01
-1.576296863655410885e+00 -6.194645756542364046e-01
-8.269721715948114005e-01 4.359513832742190065e-01
-2.109624420402166578e+00 1.208936972877672655e+00
-1.966901774321172969e+00 5.412008574361267810e-01
-1.238716624220957740e+00 3.441991052271379248e-01
-1.304800301614362334e+00 1.281288231008304912e+00
-2.275482166626158431e+00 7.811202707241882148e-01
-3.150633498361384177e+00 2.012073690980582530e+00
-2.757796509996866874e+00 4.204933331768392346e-01
-2.317239384063878305e+00 3.808121305007378665e-01
-1.308148158347754775e+00 1.485527451325317605e+00
-1.849749193991491181e+00 1.237919532505519005e+00
-1.841366015230979869e+00 8.942822413050994790e-01
-1.964922332458230780e+00 -1.150380344807501176e-01
-1.125171230569854464e+00 4.416306906085932793e-01
-2.065863951086536421e+00 1.748554612704580902e-01
-9.414708755667624551e-01 -5.242719765784099595e-01
-1.361735059365479117e+00 -1.190188534970404444e+00
-2.195695285725361767e+00 -8.793073585175605056e-02
-1.397684599814626338e+00 -1.428039069530650518e-01
-2.139766465568688325e+00 -9.850168324654005880e-02
-2.824083401462081699e+00 7.606153035947176289e-01
-1.817352229067642266e+00 -4.211370373500462616e-01
-1.862149543257926920e+00 4.637017450776471927e-02
-2.599184965682080684e+00 2.185543994024223280e-01
-2.156148577547615908e+00 -1.837596152039099734e-02
-3.247403350567189317e+00 5.651607518390771023e-01
-2.187112192309089487e+00 4.373146012193490639e-01
-1.704008324814385134e+00 1.074781604814617930e+00
-1.304830478802475380e+00 1.164842160995033904e+00
-3.621496707912996715e+00 1.793030070418456301e+00
-3.261611615123970687e+00 1.948772876214645233e+00
-2.065526150647969406e+00 -5.842225146416708537e-01
-2.716773662852933313e+00 6.268283945837338500e-01
-1.282495320000004879e+00 -3.454639261783798432e-03
-1.180303150813527324e+00 1.255733509787029911e+00
-1.260690404695347322e+00 7.096504685254351186e-02
-2.416825402358728780e+00 3.590368861404573675e-01
-2.023045020702392449e+00 5.517027429755635287e-02
-2.045330781326720970e+00 1.092312496199549399e+00
-2.905221645566223643e+00 -2.465823313014726403e-01
-1.989720458207871800e+00 -2.880569057491595419e-01
-2.550118960022524917e+00 -5.348235442441183762e-01
-1.348610303627346241e+00 -5.562049697271173043e-01
-2.221072610981439155e+00 -6.283064557948399020e-01
-1.499079911145303257e+00 4.635701765913191608e-02
-2.791187232961347409e+00 1.127272731482629187e+00
-1.761199312636766212e+00 9.740716297704363758e-01
-2.545979529180881329e+00 6.896826940432341235e-01
-2.282685267757095460e+00 5.483390379745967103e-01
-1.984038362462847926e+00 2.994240759058420243e-01
-2.912801398435219014e+00 8.572909003037012532e-01
-3.235815320095283276e+00 1.073097767991984863e+00
-1.971946028692709296e+00 3.820656103340843712e-01
-2.463761157309332539e+00 1.183878315409454540e+00
-1.838988303645736622e+00 5.096100378473522596e-03
-2.493408926930231306e+00 -1.298919038390162484e-01
-2.058711263742966757e+00 9.349258881249229436e-01
-1.566557738394888988e+00 2.110452661176561162e-01
-1.456455076145397376e+00 8.181365190468203874e-01
-1.779010349378477240e+00 -7.791352225109829943e-01
-1.976040359632627252e+00 1.273249314805359411e+00
-2.372724061857214295e+00 4.948370888550660540e-01
-2.089587149121687304e+00 -2.274310628423976688e-01
-2.609608661862251378e+00 -7.311830435587404753e-02
-2.071557326899915452e+00 8.261735695986456296e-01
-2.074162145019533554e+00 -4.855460233192124830e-01
-1.835018664184623560e+00 1.016081184221553357e+00
-1.576868483239311391e+00 1.962084904908748761e+00
-2.000942492974142617e-01 5.258376202196832772e-01
-2.140917309496483956e+00 7.255602349762466652e-01
-1.316857352421679561e+00 8.179787130830624697e-01
-8.684966363579440518e-01 3.662291017687530070e-02
-2.899280480341812183e+00 2.378199250484527572e-01
-2.574082781944929899e+00 -1.323512823671365579e-01
-1.678906240597772159e+00 -7.799670156960811784e-01
-2.821896527605560312e+00 -4.074712931356645751e-02
-2.518571977586058885e+00 8.803920608699157269e-01
-2.241435065544704397e+00 -5.513265594177177986e-01
-2.999573232164380876e+00 -1.372273257944137126e-02
-3.346648873486716802e+00 -4.224564942088058217e-01
-2.867717153589953938e+00 -6.299782834962091016e-01
-3.696006302001778820e+00 -2.018786726578669921e-01
-2.395299966253627844e+00 -1.492438111569063808e-01
-2.154491536265377150e+00 1.019606805528323196e-02
-3.049781860749162909e+00 1.438011867292413315e-01
-3.592242861587168434e+00 1.056133598322258837e+00
-3.014757736304289892e+00 -1.311058761499427905e-01
-2.971647803794207565e+00 1.882791969130071519e-01
-3.717574537510341948e+00 5.081584187692516075e-01
-3.157240992136183255e+00 -1.009325507099426700e-01
-2.692665826340954194e+00 -2.625982632151405705e-01
-2.705336492637274937e+00 -1.868896355583138658e-01
-2.809123917892859978e+00 -3.525501375328209397e-01
-3.287516955042055322e+00 -8.639774888443072509e-01
-2.885368764790432472e+00 -9.358548322122492436e-02
-2.747761264784930546e+00 -2.665496718310594870e-02
-3.419428091126032854e+00 3.297535896427028490e-02
-2.363822304128818885e+00 -1.799891814509415877e-01
-1.971414632150799040e+00 -5.009699668366098813e-01
-2.401041184450726451e+00 7.698434159484834893e-01
-2.468732372923067686e+00 4.510261243504967155e-01
-2.856552794280379892e+00 1.429069710696828199e+00
-2.424634402331903082e+00 1.052997220716407611e-01
-2.431403319359946025e+00 6.617680608951190813e-01
-2.772003064994438049e+00 5.674731124624829426e-02
-2.507605369758991731e+00 1.969050114642523219e+00
-2.582384207671663212e+00 1.649470140605124424e+00
-2.215589333498948044e+00 7.650913784071806667e-01
-2.932016270638203359e+00 1.165919666247910325e+00
-2.155954664815910249e+00 2.414347818444403382e-01
-2.002642588686708081e+00 5.622663642505382198e-01
-3.670840236584670180e+00 -2.067450925073290036e-01
-2.171405773696724495e+00 2.585018487360396522e-02
-2.206763253853271323e+00 -4.467965221808546383e-01
-2.452211906251005935e+00 5.954734352769208705e-02
-2.997017139920439277e+00 1.242550655779678936e-01
-3.243489155768584098e+00 7.186545448216129506e-01
-3.821135289291921033e+00 1.308733035586100879e+00
-3.514429609782936392e+00 1.944311266005490646e-01
-3.059595770907476364e+00 8.058018327075334719e-01
-2.148520272090312488e+00 2.548663910069667304e-01
-2.424183207880049817e+00 1.212584342246093128e+00
-3.268389359295694518e+00 2.398401148726642784e+00
-3.192315287226453524e+00 4.444977413970483404e-01
-2.521365661419523008e+00 1.686846347409810765e+00
-2.703226360592545507e+00 1.793329354921330498e+00
-3.225458664803533715e+00 1.303034141932480683e+00
-3.244560560037892394e+00 1.254558575493265327e+00
-3.806684004466710736e+00 1.755281428161830748e+00
-3.592529939093633828e+00 1.724131449220485113e+00
-3.690072561999135470e+00 1.353424354641423299e+00
-2.554810399966663592e+00 2.278464529410585193e+00
-2.101899298564297247e+00 2.490226662331994412e+00
-1.657516579355720943e+00 1.934353759225379221e+00
-3.503899901137819128e+00 7.274493294174267932e-01
-2.817024574961448202e+00 1.811871541341366409e+00
-2.865296036960519821e+00 5.159393989670575387e-01
-2.588612138289516196e+00 7.465557718126101250e-01
-3.247033048224928109e+00 1.179610441161475176e+00
-3.012930649150832529e+00 8.694423345794799474e-01
-3.072177632796365021e+00 1.549972214001340109e+00
-3.765930337819576756e+00 1.192172864511687358e+00
-3.266711882860069416e+00 8.313999514844538918e-01
-2.809983990647221930e+00 7.790628325856676639e-01
-3.286244229557941487e+00 1.935644038696303082e-01
-3.131465207565641951e+00 2.965630693989659283e-01
-3.378631980289690695e+00 1.996498110022168593e+00
-3.071047025249004747e+00 3.075299188693634278e+00
-3.169402712051836879e+00 1.165159930222862350e+00
-2.603731093611367786e+00 2.012846566729280529e+00
-3.407846892205260936e+00 3.370348616996061697e+00
-3.265188618526230435e+00 2.888647223240978779e+00
-3.439234379929307028e+00 2.233687159649325515e+00
-2.670449621802362117e+00 2.082967277480250345e+00
-2.997146797262005613e+00 2.198628738370124847e+00
-3.881032654509010804e+00 2.088098622896095602e+00
-2.364518904323295256e+00 1.962017962469255306e+00
-2.969709335733301536e+00 2.896057875366593759e+00
-2.154130694976117866e+00 2.303515079992578318e+00
-2.150265700170237881e+00 2.358822765983850545e+00
-2.593880646909998866e+00 1.964851126259813618e+00
-3.312193580222113631e+00 2.004943553984534610e+00
-1.672413284751798956e+00 2.480414060476507032e+00
-2.228773572077225040e+00 2.442968653510701582e+00
-2.139218717877207965e+00 2.750510540096959389e+00
-1.525365220095778351e+00 2.273124514237890637e+00
-1.585069281058366641e+00 3.769506129717655529e+00
-1.954365774956624113e+00 3.409601337900042051e+00
-2.180923050676477626e+00 3.437879508599968048e+00
-1.181695494209756170e+00 3.538604018124510198e+00
-1.581718927316503098e+00 2.968655730383217062e+00
-1.107236102785941867e+00 2.747255711925623345e+00
-2.523146554960985277e+00 1.713867773967467034e+00
-2.053333124415962718e+00 3.500666086215479922e+00
-1.666810006242149367e+00 3.077204932016289973e+00
-2.741299002713915023e+00 3.080400141569335393e+00
-1.072477832922190899e+00 2.848984963574633156e+00
-2.604114306858238859e+00 1.948648332468679412e+00
-3.371731799837606847e+00 2.735500607076009061e+00
-3.173708610768524618e+00 2.136788344638268278e+00
-1.991836660060316788e+00 2.913439471769562861e+00
-5.718318033547198365e-01 1.239783637652755122e+00
-1.789308045014657234e+00 1.508675374808032599e+00
-8.920455879639597185e-01 2.431429475755137570e+00
-2.176881433427463541e+00 3.220994955327743714e+00
-2.725952120713590165e+00 2.758967279944171125e+00
-6.937045033871228616e-01 3.992464293089448280e-01
-1.166061323779318926e+00 -1.161951273366840454e+00
-2.938589443841075344e+00 1.078478733332539852e+00
-3.234703615411669730e+00 6.447402279968139638e-01
-2.612686535839775281e+00 6.199853402137109892e-01
-3.202582108029154107e+00 2.486726926130566062e-01
-2.545705934651706581e+00 1.122784390780438679e+00
-2.498538030274246147e+00 6.000011070421931159e-01
-2.655557225818958589e+00 6.756937858187520574e-01
-3.201472754289390821e+00 1.327270855015612483e+00
-3.658269134618058249e+00 1.375660638286075876e+00
-3.407450095898403308e+00 1.157488436472045468e+00
-3.296752504454663057e+00 1.306320055432359073e+00
-3.090080310144859510e+00 7.132952828197429707e-01
-3.263101552938144856e+00 1.427945324441359576e+00
-2.454214029017372845e+00 5.657622901006598148e-01
-2.368248056528471146e+00 8.405875756461602677e-01
-2.274360256677796954e+00 2.067448094085684751e+00
-1.576968436160694154e+00 1.114799078056174952e+00
-1.692610755637881326e+00 1.839540922261357014e+00
-1.705180997986690539e+00 1.105746317809129575e+00
-2.200472961462367483e+00 1.891639711117227174e+00
-1.902866019794781982e+00 1.300777111400453823e+00
-2.106472695653147653e+00 4.779695194195662800e-01
-1.766807064335706556e+00 2.256774763827892993e+00
-1.459884079797083123e+00 1.208125531199624181e+00
-2.146277571772723824e+00 2.176796614335658742e+00
-2.184706619894416502e+00 1.260526176773801410e+00
-2.380254244498027028e+00 8.082502438643345277e-01
-3.076987073937237582e+00 1.287416134947884316e+00
-2.272722320134561436e+00 1.818713979074376486e+00
-2.736800590387247212e+00 6.382974905574142488e-01
-3.312890626400247118e+00 6.371649565503139101e-01
-1.670241615890630138e+00 1.458083569745655783e+00
-2.555062697171626152e+00 -2.298937986294169802e-02
-1.471826477937719924e+00 2.827907096305894430e-01
-2.311562150851219410e+00 1.161314637283520912e-01
-2.065793966843973539e+00 3.555065278962713515e-01
-2.593284360510009989e+00 1.522437866128221740e-01
-1.865544631633128558e+00 -1.887514267745828145e-02
-3.106154479131218338e+00 1.300992623029077755e-01
-2.695345798122084080e+00 9.232873543673247863e-01
-2.167670407870474936e+00 1.212944287565555168e+00
-3.241722934545390622e+00 1.551582147598886685e+00
-2.823713120785519948e+00 1.530082893660540622e+00
-1.863222781345864609e+00 1.432413079003311829e+00
-1.419894879980884816e+00 2.935494029101430868e+00
-2.163604051189853550e+00 2.890503452537922957e+00
-2.032328562671750216e+00 2.002555502941557819e+00
-2.320217099443516062e+00 2.872668661365326948e+00
-1.418246320153848217e+00 1.558053507764457057e+00
-5.353610176552470179e-01 7.830704276498634542e-01
-1.569983115439176569e+00 2.508340455181317985e+00
-2.360311308921672069e+00 1.857988450625083221e+00
-1.328008806891395777e+00 1.446028339620281655e-01
-1.217657644361135327e+00 9.352758958670336353e-01
-1.458592952992986858e+00 1.274971000070806104e+00
-2.362821406566899540e+00 9.583597739051609166e-01
-3.060560970281296367e+00 1.953089111011695245e+00
-3.302472670787319320e+00 1.363813405969874104e+00
-2.080636747470057557e+00 2.252859138758286139e+00
-2.100888843033918985e+00 1.219540305780826506e+00
-1.586029889562680317e+00 6.164552992757247329e-01
-3.001710202442425590e+00 9.952018090801804107e-01
-2.908500367826441835e+00 1.514971136201378688e+00
-2.980063938401506185e+00 1.586045187209206730e+00
-3.498959526547888998e+00 1.630812290730033087e+00
-2.427932282382080587e+00 6.939706209448815999e-01
-1.991604772664146594e+00 1.418962022996138606e+00
-3.019466049757748571e+00 2.917411723708607241e+00
-3.131458522323692151e+00 1.110567358314311859e+00
-3.455260514320327658e+00 1.825255647274437232e+00
-3.256602979256740582e+00 1.471437858651570618e+00
-3.267703857222792330e+00 2.114328668062238403e+00
-2.499074243235944515e+00 1.867735949221037473e+00
-2.521510459956862515e+00 1.511572732149332188e+00
-2.595444786604542031e+00 1.699035298652235015e+00
-3.094697511260044109e+00 2.268401492691672239e+00
-2.422341029715370020e+00 1.952997948523510052e+00
-2.817179036449894980e+00 1.393409376630361685e+00
-3.100994890320652786e+00 1.589457089437624759e+00
-1.898679093202694013e+00 1.641363511179698254e+00
-2.513214474807030641e+00 1.809732600430897342e+00
-2.838913914786165726e+00 1.937673207396600983e+00
-1.928770643805239438e+00 2.656712492310794982e+00
-2.411137348942704595e+00 8.918098615994002332e-01
-2.920821056912382030e+00 1.469730876103613859e+00
-1.681601486528722766e+00 2.000470602105463680e+00
-2.981242275313052303e+00 8.889955598566865458e-01
-1.929684848469435554e+00 8.696685139494113592e-01
-2.766400255448419276e+00 1.259571201789101202e+00
-2.959601342326499740e+00 5.160785674933320299e-01
-2.673705462208477712e+00 2.650915069157662174e+00
-1.866665542365392394e+00 2.087490343383942459e+00
-2.092085218387058632e+00 8.136820476317957462e-01
-2.727407224118354012e+00 3.544128984059249365e-01
-2.453424293861116823e+00 1.065479244070098197e+00
-2.280398987304003366e+00 1.535341597432165361e+00
-2.742243764371505410e+00 1.695990012959381454e+00
-2.942545322083327974e+00 1.352300947865157754e+00
-2.418582974591292345e+00 1.499779718055257227e+00
-1.917253366424157779e+00 1.280429439414163539e+00
-2.743752408070698312e+00 1.658555443776073446e+00
-2.129365774945533918e+00 1.995217286336874452e+00
-2.176863834156205879e+00 1.674414269094684826e+00
-2.637484849255599784e+00 2.285112691933490758e+00
-3.234847283316434119e+00 1.317998421301560530e+00
-3.018043061170636143e+00 5.613165375942599233e-01
-3.543495490259385594e+00 1.132452731564559611e+00
-2.552414266958271227e+00 2.066236604243477437e+00
-3.149381821810543158e+00 1.139916922094434959e+00
-2.161940337349701924e+00 1.098778337585565090e+00
-1.699216937465932276e+00 6.589584480077355089e-01
-2.852743129065355099e+00 1.731382173159499605e+00
-2.312693778681570222e+00 9.445232145887523245e-01
-2.617270717257609292e+00 1.983658333528153905e+00
-2.751658268816791875e+00 8.802312723225951263e-01
-2.650395998146010790e+00 1.730119848389445103e+00
-3.500120084476668669e+00 3.270625390004960886e-01
-1.985656395251492956e+00 1.126301262165228856e+00
-2.946459146696610798e+00 2.071682954592067305e-01
-9.587722340358824091e-01 1.717068809047880285e+00
-1.230679564890094779e+00 5.337597714125592585e-01
-1.875902901506806497e+00 -2.445696876147178955e-01
-1.259229521699718024e+00 2.834002588714043536e-02
-2.908192474360089541e+00 2.867040913705449778e-01
-2.139430267217174109e+00 -1.739178846827946212e-01
-2.797254448653135661e+00 -2.857404300899321070e-01
-1.847112348110984792e+00 4.604732095045950269e-01
-1.504754874532030939e+00 8.814030522772633436e-01
-1.251889274387103512e+00 1.490180306117802278e+00
-1.390714311228320899e+00 4.565157991060753706e-01
-1.270396116131179864e+00 -1.643808046541467283e-01
-1.952426047721912195e+00 1.740259351903560847e-01
-6.779440332987883844e-01 8.040104355348542953e-02
-1.679899820238572428e+00 -2.653398931330544497e-01
-1.697388124370921680e+00 -1.033759229050485562e+00
-1.386655556206655593e+00 -1.083125641889010504e+00
-2.299062000662821514e+00 4.523403951612679497e-01
-2.542438697587775742e+00 -4.523562109789142083e-01
-2.269668647970934483e+00 -1.406532509954956378e-01
-1.989727098111539361e+00 7.564599217419780697e-01
-1.829475564156512135e+00 1.107964574082221487e+00
-3.271776553976479818e+00 8.861304736816160155e-01
-3.142919794201320727e+00 1.681198398873938737e-01
-2.082904764068387760e+00 -7.312352417182357289e-01
-2.459591102730363410e+00 -6.187841609288694533e-01
-2.563623788901029155e+00 -9.711382527392730113e-01
-2.046141773584636780e+00 5.188566336847468818e-01
-3.630772929948102412e+00 1.005484324661776174e+00
-3.583794903304274637e+00 8.899895845252858706e-01
-3.160072061659551235e+00 5.185041669465350056e-01
-2.922254489617739370e+00 4.657162600462154689e-01
-2.777459564624846777e+00 2.932796861055574356e-01
-3.410153227274403065e+00 9.222142906601186185e-01
-3.875807964398625849e+00 5.500710693635102455e-01
-3.369339001037687353e+00 9.200881863872927280e-01
-2.728946225784560031e+00 1.098849136109913971e+00
-3.208582767328900687e+00 1.320359783231761508e+00
-1.248277412342892134e+00 1.395938012009524831e+00
-2.826998542835612582e+00 6.695848665155668122e-01
-1.911262073853718935e+00 1.175280672465919829e-02
-2.377377405623182227e+00 -3.208682421125518269e-01
-1.076763941794181001e+00 3.205126654362506766e-01
-2.639047503294226882e+00 1.808210214019619344e-01
-2.363561443260157713e+00 7.028601473239398656e-01
-2.345056612129500007e+00 1.982979252429538874e+00
-1.371028401753745518e+00 1.423267816062290914e+00
-1.124425370299603211e+00 2.196502668486360665e+00
-1.274362984197780158e+00 2.743114222269180669e+00
-2.233069272608799061e+00 1.077539888954789360e+00
-4.341403452676507735e-01 2.385971697001679548e+00
-1.610649947163214968e+00 1.343191709163646719e+00
-1.568879617356579770e+00 1.540013633136391169e+00
-1.720798646536743970e+00 1.291083127177936829e+00
-1.608050994125685529e+00 1.447269243178135767e+00
-2.724775664062334180e+00 1.937749377969635534e+00
-2.732949227369578349e+00 9.330787562465377993e-01
-2.824314666635594051e+00 5.376880420173445474e-01
-2.772283733001475792e+00 1.912099555373752091e+00
-2.867111698793733954e+00 1.706144271391388578e+00
-3.062194401241374209e+00 5.471537397522183710e-01
-1.782850885378184147e+00 8.199825853716250501e-01
-1.832255622982200904e+00 1.273334236687549303e+00
-1.576729792614459891e+00 -5.857524996030148978e-01
-2.331940643771785115e+00 6.639943737909314025e-01
-1.897108813001378902e+00 6.663494160358748308e-01
-2.287941207980320968e+00 -2.422779135073456491e-01
-2.330900875855433707e+00 -8.185864568329447311e-01
-2.729238991371548906e+00 -2.410313107477706773e-01
-2.741013326201392708e+00 7.631369852668175302e-02
-2.148073038784983346e+00 -2.854729308448526459e-01
-2.746405552948476991e+00 1.892967681351787057e-01
-2.557403722560969150e+00 -6.934237426885958566e-02
-2.392633757100660397e+00 9.597923777632606512e-01
-3.086436382465725714e+00 2.374078950324467752e-01
-2.481638422060861604e+00 5.875636313501996222e-01
-2.034358982589194120e+00 -1.116156818639931103e+00
-1.001532704414251684e+00 8.083704272109542011e-01
-1.257996969889944694e+00 -6.328545154469940037e-01
-2.555259776093101731e+00 2.548500119473760539e-01
-9.886248839254605514e-01 -5.833717653125167768e-01
-1.859925289030698536e+00 3.392082685521274898e-01
-2.400627648238955469e+00 8.441183710857365075e-01
-1.857049379572583980e+00 2.322301241082800893e-01
-1.521971487333815709e+00 -3.808937799414670589e-01
-1.746142214146829907e+00 1.547389679762046499e-01
-1.896431803063054033e+00 -4.129650488976442380e-01
-1.580120946711646823e+00 -2.911801617554499177e-02
-3.025563241008607740e+00 -1.367491007917745749e-01
-1.847105642917900248e+00 -8.604552561697687008e-02
-2.706764567992498094e+00 -6.772496380732081489e-01
-1.422923848473276465e+00 -7.427235394615301356e-01
-1.767606491480734121e+00 -6.611801261878615943e-01
-1.643127416539978070e+00 -1.424146733621304728e+00
-2.098920190563271060e+00 -7.042845947450804278e-01
-1.979098624862113631e+00 -1.156825943999705952e+00
-1.936072876334653969e+00 -4.444428087286300677e-01
-1.705494392493664746e+00 -4.147052514000597601e-01
-2.499177545363133746e+00 -7.630788739830298706e-01
-1.566444352209566793e+00 -5.197670513140645321e-01
-2.237066779894694157e+00 -6.705950334216119746e-01
-1.315925557762385623e+00 -1.015017318826977877e-01
-9.117018339480673639e-01 -7.366773739356361483e-01
-1.914878394674463413e+00 9.912243065601928915e-01
-1.765262016220253471e+00 -7.065310003193780997e-01
-1.863076074916519609e+00 2.866334349693512862e-01
-1.771745046995629291e+00 -8.325173949214936808e-01
-1.547170513270208936e+00 -6.262952353710369291e-01
-1.526794959489597314e+00 -1.013752285987104429e+00
-4.891481052834888432e-01 -8.803217361741672020e-02
-1.245673767981710034e+00 -8.175694819254319956e-01
-1.575535428467747634e+00 -1.256848535440908687e+00
-6.309450864927055314e-01 -3.933007711833573783e-01
-2.989065502750993253e-01 -1.621642241884982738e+00
-7.694916328054932642e-01 -1.657808701315204303e+00
-1.437543626238917627e+00 -6.705133486310617119e-01
-1.401479837236175197e+00 -5.445386013483763388e-02
1.568637521964365567e-01 -1.268442796614972501e+00
-1.329064203802967636e+00 1.421873169996961783e+00
-1.514541547044559566e+00 1.193143863591061393e+00
-1.107242574622823827e+00 1.477132166250817669e+00
-7.630306573638130363e-01 9.803365115867244128e-01
-9.959894335312082791e-01 8.075303593329665741e-01
-9.684860613544616914e-01 1.878841164233716832e+00
-1.097747094372426790e+00 8.686063103185297507e-01
-1.655786637355542767e+00 2.224754412380796520e+00
-1.549704550215689203e+00 2.327315876723932142e+00
-9.507351046992345012e-01 2.460606405068215263e+00
-2.326552622909563883e+00 2.296948815685798007e+00
-1.823372169280920163e+00 2.549307724452448465e+00
-3.334450898167777844e+00 1.950218291263620563e+00
-2.813018859717682840e+00 2.866905453326604736e+00
-2.903655340594297307e+00 2.528718617136819891e+00
-2.911597066860487804e+00 2.881845593192036592e+00
-2.998862553763633532e+00 2.898279145622741471e+00
-2.064618174383356930e+00 1.989440314062652204e+00
-2.146028404063043737e+00 3.205194462900215591e+00
-1.638754501974977629e+00 1.630338180390090708e+00
-2.764102435708841288e+00 2.656437778022261220e+00
-1.253139699101517568e+00 2.239925535848430904e+00
-3.293173662047772510e+00 2.758711437204776296e+00
-2.919427948454660360e+00 2.541988467162199949e+00
-2.024804936473536543e+00 2.878055190194316104e+00
-2.055295449176252287e+00 2.031665179675547606e+00
-2.419918826731140893e+00 3.667258758688221931e+00
-2.532185762835946097e+00 3.405156495095635449e+00
-2.510831791030613935e+00 3.569524006043670816e+00
-2.514815639438731321e+00 3.328418816434047134e+00
-3.045900016564424551e+00 1.897005804258861783e+00
-2.876611810687054849e+00 2.769175092644937664e+00
-2.297269842307230192e+00 4.064048564895603732e+00
-2.349995248370755352e+00 2.750685793632126508e+00
-2.579902574871037579e+00 2.106646048487401668e+00
-3.158010207262124780e+00 2.991680781263094335e+00
-1.878082820889454663e+00 3.320408631306634106e+00
-2.565678093301115403e+00 2.065101674781016250e+00
-1.937369766609653876e+00 1.532755743970370066e+00
-2.039557110235616921e+00 2.392558795475848932e+00
-2.352870048900575828e+00 1.579529354685490050e+00
-1.983685872883807599e+00 1.131429570805981610e+00
-2.255164767534307391e+00 2.916702206453252622e+00
-2.074148772754273118e+00 3.152521470297009465e+00
-3.095288781240340903e+00 3.707493931448746949e+00
-3.285780934761213690e+00 3.885282307863268336e+00
-2.366801440450176486e+00 2.288291026474892131e+00
-3.310520528165541876e+00 1.195447221271419114e+00
-2.795971054813023660e+00 1.099035841441575734e+00
-2.867811559985394609e+00 1.550428300623219346e+00
-2.331413963988992144e+00 1.047779959894632906e+00
-1.748462463387392418e+00 1.643249243752102351e-01
-2.923192314794500923e+00 8.764995283214971344e-01
-3.203782271881213894e+00 2.025616499671026305e-01
-4.194430022704892735e+00 1.298237835859377354e+00
-2.853094428891410406e+00 1.241846171726719295e+00
-2.049915640014706941e+00 9.902057020642967000e-01
-2.487345614567339158e+00 2.203531977966727062e+00
-2.106914204572886362e+00 2.268010902870650547e+00
-3.193913481336225324e+00 2.281984781463243017e+00
-2.955374858733132548e+00 2.717465890440557530e+00
-2.397833333088017493e+00 2.190153755978949235e+00
-2.908603332508835848e+00 2.572240279924780104e+00
-2.850466621565974634e+00 1.478541085084662976e+00
-2.632322347900498016e+00 2.941052710571768536e+00
-3.358888934922514835e+00 9.715397996706325312e-01
-2.599596029077304138e+00 9.594814056649989542e-01
-3.064833754554851630e+00 1.313689829103790840e+00
-3.094791246705590027e+00 8.519073905904165356e-01
-2.518964393633935206e+00 1.308529137152221189e+00
-2.625963474580792045e+00 2.038946208503930269e+00
-3.293868566711538826e+00 1.366988082308519648e+00
-2.903106146190485237e+00 9.877747584752503140e-01
-2.206873737399003055e+00 1.948282524703800256e+00
-2.889406343027331125e+00 6.500343299287407728e-01
-2.686417473246293319e+00 1.099042490886541712e+00
-3.183168768915392022e+00 7.216522695702570767e-01
-3.769065597765053788e+00 1.590080111637945937e+00
-3.054882698759291859e+00 1.428752814069115917e+00
-3.820003746156747759e+00 1.359782440051244157e+00
-2.285802098059801502e+00 6.302640660966492003e-01
-2.090580351988811980e+00 1.446601029757200285e+00
-2.079834301509110972e+00 1.249278023755924005e+00
-3.525448687986515672e+00 1.568546530097223002e+00
-2.245373100076240469e+00 1.899409072377011176e+00
-2.019673451102634409e+00 1.656464832100733364e+00
-2.414738435096256630e+00 6.938257225222488334e-01
-2.346074656009234261e+00 1.180280889763049013e+00
-2.185169134391378165e+00 1.046991821343465912e+00
-2.709929126241085839e+00 1.656845814285235141e+00
-1.529725628019344086e+00 2.052951462206293431e+00
-1.982643555816623770e+00 1.253652497849281122e+00
-2.859354788976048667e+00 1.385104913811181060e+00
-2.628379224676626436e+00 1.171718352926514939e+00
-2.248244952851355727e+00 1.361313299839008284e+00
-1.585048989531076202e+00 4.831462134854828672e-01
-1.638438910707532559e+00 4.864564391363483953e-01
-2.635639507423793049e+00 6.952961731407636403e-01
-2.322891615223981798e+00 9.069638413338672045e-01
-2.101125709543247844e+00 8.910690304178634502e-01
-3.037504163751695963e+00 6.701956527872643399e-01
-2.816220288201778388e+00 2.396859463734865692e+00
-2.472733554411917112e+00 1.416836910549992723e+00
-2.002477384688960527e+00 1.794228896053600586e+00
-2.290091670487014675e+00 1.421216046379605302e+00
-2.494687966558196024e+00 5.133553636948939847e-01
-1.928811186061838434e+00 1.550359410412971650e+00
-2.726281345591158534e+00 4.807132521111366907e-01
-2.860233396076379275e+00 1.912288028109422111e+00
-1.940010154435295231e+00 1.258170865740634747e+00
-2.585881794211735141e+00 7.766776134192731051e-01
-3.471820169668974554e+00 5.469612174172810981e-01
-2.784843533575505070e+00 1.062800078190330622e+00
-2.550599034973163093e+00 7.068794373439650780e-01
-3.314670917940861994e+00 2.681170128545221076e-01
-3.384670809041562478e+00 5.720524381680551773e-01
-3.314316783762340179e+00 1.575452388087716482e+00
-2.678795006141146295e+00 9.702916668449507176e-02
-3.318224012980017790e+00 8.527386107155010553e-01
-3.010759605961115248e+00 1.678530770969693497e+00
-1.893940182513115023e+00 8.813854613668917759e-01
-2.087441310759417412e+00 4.317337546204604720e-02
-3.124332875532778608e+00 2.161656878632861822e+00
-1.718977286486429890e+00 1.286920736543316401e+00
-3.177199535400438535e+00 8.557419102563317281e-01
-2.337183844296107260e+00 1.796147307646037472e+00
-2.836799932640924116e+00 8.554225282837468747e-01
-1.501211978439486172e+00 1.045453310526912039e-01
-2.555048325609835747e+00 9.428206188822250144e-01
-3.645881487008888922e+00 1.061411425999207125e+00
-2.602969200499527069e+00 2.174496349847897747e+00
-2.487760445591527869e+00 -9.881031182567900917e-02
-2.385587003842586817e+00 2.476749149575523390e+00
-1.071654981561865672e+00 9.390445870691177532e-01
-2.231517959230158610e+00 1.328539062884490418e+00
-2.176750432611446406e+00 8.581500656666747329e-01
-2.888917852549667931e+00 1.300727631251136440e+00
-2.102694246755418828e+00 8.901653670867213375e-01
-1.073578336565605307e+00 1.152228839226820956e+00
-2.016376155881407506e+00 1.978299368691224469e+00
-3.030320866879782749e+00 1.395727951808803713e+00
-2.603124186863658096e+00 1.209713131590801627e-01
-2.783028203939077461e+00 8.498354319090936637e-02
-2.973525646243424969e+00 1.251978443937154406e+00
-3.035677687707176275e+00 7.072261380222923943e-01
-2.804082055331838852e+00 1.660511320933689250e+00
-1.177401694837757251e+00 1.232952945710805714e+00
-1.145093463894912844e+00 6.548228690663686624e-01
-1.341270604991097848e+00 9.365934150863899355e-01
-1.602398037308740530e+00 5.137499547324124727e-01
-2.308482318873526840e+00 1.324222328055552900e-01
-2.052557033614874182e+00 4.354424200714364090e-01
-1.993199050618171597e+00 1.278983948613731769e+00
-2.008792937421863378e+00 1.093370181039590605e+00
-2.205549173421376352e+00 7.371961271772407009e-01
-2.705228015362326488e+00 1.092512634672899496e+00
-2.038029257938866579e+00 1.405310679248953809e+00
-1.450068666420880170e+00 9.900237736123967958e-01
-2.252181915334737106e+00 7.182246157589189384e-01
-2.077996057260217633e+00 4.398624149332597266e-01
-1.351478188890918197e+00 -1.811914703459860665e-01
-7.652613465729921627e-01 -4.883175920775577605e-01
-1.068173130961692419e+00 1.326982753654775582e+00
-2.290080453959697060e+00 1.144752042301107053e+00
-2.349675824117395173e+00 1.203605043242834016e+00
-2.401035989196388165e+00 2.083160191523621418e-01
-2.217875321694360746e+00 3.106005845397997178e-01
-1.848499726738026094e+00 5.587409707897098565e-01
-1.286154853800398401e+00 -1.577006338886064452e-01
-7.070236689818653053e-01 -6.981356066237396352e-01
-1.197587364152223888e+00 1.421573010903846024e-01
-1.250608053134483644e+00 -2.244951963278869755e-02
-2.324695753690205535e+00 2.355951205058036402e-01
-1.838112859998731752e+00 -4.136109782899760057e-01
-2.470740895789506730e+00 -9.008001748908758266e-01
-2.221071590315754296e+00 -7.893411514997721312e-01
-1.813762167294852290e+00 1.070280197832247815e+00
-2.580100322305625138e+00 -7.990145051650093810e-01
-1.951393356593994932e+00 -6.261602116721040057e-01
-2.501104991635965114e+00 -4.948986646093322950e-01
-1.986824621813096492e+00 -4.358340603819325643e-01
-2.561039635011528759e+00 7.520464186654096661e-01
-1.648203524172447754e+00 -1.105282319496641019e+00
-2.132136273928758374e+00 -2.818406486340386263e-01
-1.458506904294519568e+00 2.440831276999982369e-01
-7.074914252593975661e-01 -4.965109203838736773e-01
-8.621575951357056677e-01 -1.313106263720412170e-01
-8.430438554853720845e-01 -8.323302023608398770e-01
-7.235114252352505826e-01 -7.913289311681718230e-01
-1.333312819840716035e+00 9.673866907610406685e-03
-1.619874365986486486e+00 -1.683386597014877584e-01
-5.843580693009917670e-01 -2.426060890515241431e-01
-1.255255799681924689e+00 -1.126218889607734530e+00
-1.475608557488752748e+00 -2.035053899619052031e-02
-1.553375891819864574e+00 -6.385479768814505963e-02
-1.453833250371502350e+00 -4.254125888688395363e-01
-1.397987462671324899e+00 -4.230666739423517564e-01
-1.247950727791469205e+00 -5.243462295850053190e-01
-1.501053032319618730e+00 8.664652003387546264e-02
-1.846334819472950972e+00 1.134915665273649732e-01
-1.961168058226263833e+00 3.952607295227027473e-01
-1.927026735133077207e+00 -2.332880814238883771e-01
-1.870511921720918513e+00 1.405213146695382331e+00
-8.931816894230363291e-01 -1.049308967121578284e+00
-1.938464162730664686e+00 -7.528872445498974164e-02
-1.491233237967449998e+00 6.945242062701264540e-01
-8.771408070879684882e-01 6.158734909019524251e-01
-1.601261896781267069e+00 1.522191678919779523e-01
-1.650453869161196963e+00 1.255710024841869776e+00
-1.640561637277751839e+00 9.650893879810600318e-01
-2.014524190599191300e+00 3.963471711149267884e-01
-1.862693579626526930e+00 5.949368446912252362e-02
-2.099687832254932385e+00 1.196588252181905343e+00
-2.352690466204730768e+00 7.194132013728186115e-01
-2.015943077158715013e+00 8.705757833841188953e-01
-1.249608903616922451e+00 2.904418344330898516e-01
-2.457481434477327031e+00 -3.023094595797624073e-01
-2.362339690867214070e+00 -7.819035466179027893e-02
-1.665909109536649835e+00 9.963457695224998689e-01
-1.513100901225696404e+00 -6.951359216527660534e-01
-2.450732813315293690e+00 1.302728936751907374e-01
-4.651274286759413679e-01 1.575753315585415870e-01
-1.898120383219524143e+00 5.963596417523861493e-02
-2.096085031172608470e+00 4.247311723538943484e-01
-2.084715120046974679e+00 -1.443919958026375072e-01
-2.388676881741153224e+00 -5.838109630241090642e-01
-1.840032979356055698e+00 -6.508859190159724806e-01
-2.053542051323053563e+00 -2.477781730996335141e-01
-1.783647243177075126e+00 -5.816689958774102776e-01
-1.446398822580083454e+00 -2.039594703514693019e-01
-1.659824752448174401e+00 -1.441759365228292844e-03
-2.401261344841619128e+00 7.556054509403361541e-01
-1.436923630507852323e+00 -4.854378499802678992e-01
-2.288018023302087478e+00 -4.618115714663477700e-01
-1.585495258919452422e+00 -1.008857740838606798e+00
-2.235884507912318853e+00 1.214532032909622083e-01
-8.414673346479576432e-01 -1.951157118397605361e-01
-1.025783699042315256e+00 3.842227589926829889e-01
-6.866142202332545796e-01 -6.091474403769238100e-01
-6.041804064396807394e-01 6.865293360415393176e-01
-6.009119016222086440e-01 5.737618260773951206e-01
-1.207869091559506725e+00 -9.232200099728979925e-01
-1.902971628137615445e+00 4.481994071254284673e-02
-1.527460762945504147e+00 5.445938830232144312e-01
-1.680700620606034867e+00 -1.253061629080141959e+00
-2.210365681600946708e+00 -7.060170863518738793e-01
-1.601441116275261756e+00 -5.438302660549640954e-01
-1.722029524121000854e+00 -4.662560626090359039e-02
-9.208153726156104169e-01 8.668965429167627135e-02
-1.324770403599192736e+00 8.016943617637607711e-02
-1.260476578374713164e+00 -1.320393546511089700e-01
-1.044077959224877894e+00 7.968682682460932476e-01
-2.161674546793846741e+00 1.148492450378908458e+00
-1.798717789020617630e+00 1.217124097287939799e+00
-1.642248852509294865e+00 -1.035122505389811653e-01
-2.358243752762030354e+00 2.855581845320374068e-01
-2.487340738804403983e+00 -1.134050193036519466e-01
-1.910211954938044965e+00 -6.491552354198169006e-01
-2.302913138332591814e+00 -3.301696301334804129e-02
-8.899117005253789348e-01 5.068651116121297706e-01
-2.665711144023604096e+00 2.701216666567644031e-01
-2.783958853440184900e+00 1.379643632187709912e+00
-2.655065560416002057e+00 4.026583838715450669e-01
-2.287000506284062151e+00 5.014218199767166428e-01
-2.666670224531929811e+00 -1.688459896347183353e-01
-1.847394220191008518e+00 9.749383095641972474e-01
-1.772853943796382392e+00 7.932767368023009302e-01
-2.715479535069987183e+00 6.267058804138669892e-01
-1.548929520955375727e+00 1.699914557361632772e+00
-2.126080618103387110e+00 8.775717566519621871e-01
-2.520378278775218472e+00 1.112978347818733837e+00
-1.587963716649829049e+00 1.223947491652108699e+00
-2.967972148277299382e+00 6.495124689936205842e-01
-2.179170388974808414e+00 2.117579720837867718e+00
-2.583722295224266219e+00 1.815227778859602958e+00
-2.304522758928003956e+00 1.580819111186702042e+00
-1.731021828559196507e+00 1.315451668238378558e+00
-2.313827865331336664e+00 9.232160848950941023e-01
-1.146774194091283672e+00 1.306887206280779701e+00
-2.875390418456595043e+00 1.948332534822798445e+00
-2.587324158808092633e+00 2.376831582469073556e+00
-1.023012821477777390e+00 6.449372991277940725e-01
-2.138435973370017784e+00 7.015454786458800163e-01
-1.758894556303014722e+00 1.216911503318074850e+00
-2.193092194198620781e+00 2.618577586864121454e+00
-2.011352428514893820e+00 1.352703150213315997e+00
-2.674578403011130590e+00 9.634516756603319632e-01
-2.005234005896111782e+00 5.794701206872809873e-01
-3.266556286979140467e+00 7.541758075217206425e-01
-2.654070758117518025e+00 8.560952273949343772e-01
-2.458012957738473503e+00 6.779346912101780198e-01
-2.904299369095872496e+00 1.614941641564829000e+00
-1.932784846339155704e+00 1.366711503096020408e+00
-1.618728458097278722e+00 1.599769165439488550e+00
-3.264610795617177708e+00 1.244239267923292758e+00
-2.843530736745437437e+00 1.124962641200658364e+00
-3.678280521760153743e+00 1.630143070255977156e+00
-2.870082977188529227e+00 1.804492854985183303e+00
-2.802673975989581123e+00 1.942064131367277735e+00
-3.218571388931582788e+00 6.998796759438563608e-01
-2.363954120301812623e+00 6.617954205769203124e-01
-2.900542736004257716e+00 8.340889746938313642e-01
-1.801091660454033239e+00 1.949998957429145641e+00
-2.999172201395869486e+00 -2.558731478285281025e-01
-1.551754964979024098e+00 5.224248181669439717e-01
-2.520691713777464038e+00 8.995276563609776455e-01
-2.922011870674537715e+00 1.636786638173840513e+00
-2.230485660557095962e+00 2.912233051429534147e-01
-2.859410464093499193e+00 1.711318920541147204e+00
-1.957543757335755474e+00 8.340294994602190926e-01
-2.654756236801489422e+00 4.432356590477665170e-01
-2.423088903911109426e+00 4.881162867815541651e-01
-1.434170929859554189e+00 1.333320870586447437e+00
-2.393734014565094270e+00 1.945907356776872987e+00
-1.714354991911386072e+00 1.396136249444239530e+00
-9.144197037503785097e-01 8.050698653553982620e-01
-3.520879453556538863e+00 5.228498725388254220e-01
-2.796693032799006495e+00 8.415499454723358586e-01
-2.659045369453858498e+00 8.225452830553083849e-01
-2.312782658882677200e+00 5.677808957111369903e-01
-2.045009926617248119e+00 8.006877247305166367e-02
-6.343731424648952899e-01 1.539784754165884229e+00
-1.370060843691900843e+00 9.499982383338676506e-01
-2.055394383192236774e+00 2.152953946862961460e-02
-2.205421894973197183e+00 1.699315406305853315e+00
-1.769706467643624936e+00 7.921844912118261028e-01
-1.712681600816569283e+00 7.980243140950009639e-01
-3.048441688772166813e+00 2.494307856658024569e+00
-2.785112539737772508e+00 2.122072841847664204e+00
-2.790747770848745368e+00 1.465463329007039128e+00
-2.534272205181912874e+00 1.986825688177137783e+00
-1.143282330209418829e+00 1.907520546620242285e+00
-1.894813504775602730e+00 2.170620815481755894e+00
-1.810114025543232419e+00 1.077478744838863634e+00
-2.000699395343859877e+00 2.210919137935069667e+00
-2.765852378172478421e+00 7.870687116268644257e-01
-1.692829966899747518e+00 8.986919638503256813e-01
-2.237526650611471712e+00 7.471813949688541623e-01
-2.680404828601574252e+00 1.798385200521411598e+00
-1.391917594184251428e+00 8.145729692756638052e-01
-1.597878042011404709e+00 1.744129107966875702e+00
-2.058704379535923668e+00 8.430813117314430727e-01
-1.971430569158434398e+00 9.623250597987613730e-01
-1.358354117557448504e+00 1.390836175909005434e-01
-2.701325456343711906e+00 7.222049005630317708e-01
-2.196309108727738213e+00 5.811035110984448249e-01
-2.817548499902813752e+00 3.615507896124955239e-02
-2.139888662866988867e+00 5.073861464714828351e-01
-1.680613841674938547e+00 1.912168227683523680e+00
-1.694456514608952524e+00 4.203918138784901171e-01
-1.054286165311254519e+00 4.439185173388577876e-01
-2.434712890885727177e+00 1.137490701891520128e+00
-2.394309746734200939e+00 7.799588858259334234e-01
-3.720092016327648743e+00 1.171945317147935928e+00
-2.690635615066738318e+00 2.825189935741244107e-01
-3.461164068542528227e+00 5.113210481676242480e-01
-3.278888031569347383e+00 1.089423709192106349e-01
-3.203780286306649572e+00 1.330907825334293748e-01
-2.978132203747957618e+00 5.900834454105163829e-03
-2.886130171389067911e+00 7.448714704271925946e-01
-3.360940818518947992e+00 1.328326389928434104e+00
-2.809790909377978707e+00 9.350505568285196745e-01
-2.302017821147546606e+00 6.228938810802764348e-01
-3.055569230209064902e+00 8.268261524872444479e-01
-3.079757158538401374e+00 1.164357168591307445e+00
-2.697938471854162579e+00 5.119134566349480275e-01
-3.389520891837582539e+00 8.038063644757429405e-01
-3.153628725021407675e+00 3.654811386620412383e-01
-2.731442545176894665e+00 1.370315656185588260e+00
-2.657557773773544962e+00 1.447940881939504987e+00
-2.553966724065696248e+00 9.962694146220230085e-01
-3.055548743293302394e+00 1.738233541860764453e-01
-2.645299569146577490e+00 5.759973780302717061e-02
-1.659037895182701394e+00 1.720882744955200216e+00
-3.569639792354547758e+00 1.871944412325832641e+00
-3.043981368906251372e+00 1.581660049643195176e+00
-4.504817481297202497e-01 -3.851456530694522540e-01
-1.113830257879888652e+00 -4.030378513626694525e-01
-3.487931145842798064e-01 -1.027243138799136091e+00
-1.944234763595835469e+00 5.443093317083120830e-01
-6.993391005109383940e-01 -6.742181689180289927e-01
-1.336728678321925434e+00 5.124122331262439545e-01
-1.724517743454387908e+00 -3.370266750438248859e-01
-2.257571528795566884e+00 -9.770710055018869689e-01
-2.592344762050269757e+00 -1.245919086789405661e+00
-2.866405820739576615e+00 -7.798191717247036081e-01
-2.227387172128675985e+00 -9.279018578312294707e-01
-2.916033325904027862e+00 -2.655071192022841475e-01
-1.854552734390844115e+00 -1.075026963976509320e+00
-2.962137185234984038e+00 4.287120304030551249e-02
-2.215874122471546137e+00 -1.266925747857081674e+00
-2.341545618120663530e+00 -8.143228837935947428e-01
-1.557159837612348996e+00 -4.184799155857989450e-01
-1.685057525707520654e+00 -6.615761737470990944e-01
-1.155144664416755340e+00 -2.169782237446599982e-01
-1.952328094470118458e+00 -3.543830902609322875e-01
-2.341067236137734486e+00 1.617859771720950302e-01
-1.782545284471546809e+00 -7.574925377128849391e-01
-1.727205947145818765e+00 -2.908230620247096443e-01
-2.095674023638925298e+00 8.549799006821956482e-03
-1.688640566001763599e+00 -6.993188407614737701e-01
-1.619993048658788792e+00 -1.030585641900687799e+00
-2.457241020162373335e+00 -1.830239451417028373e-01
-2.520640107529394935e+00 -7.847440223644512880e-01
-2.884347723424676158e+00 -2.049115704889487577e-01
-2.505234744173119310e+00 -4.266431391500401238e-02
-2.100348968334719402e+00 2.149808846057961187e-01
-2.160565690180795695e+00 6.573005154542858053e-01
-2.899479048187842523e+00 7.380956073359832281e-01
-1.652138413800562589e+00 1.439462611517727808e+00
-2.702490401338326631e+00 1.729800709170186135e+00
-2.613167331142544292e+00 6.203898579884427056e-01
-2.307406818888841471e+00 7.206571371519342462e-01
-2.685159723698414158e+00 7.207896453234337031e-01
-2.948703995493739516e+00 4.664122703080029742e-01
-2.822901595828258170e+00 5.870384936324140046e-01
-2.353608598217611370e+00 1.403357683644758769e+00
-3.013707583593398187e+00 1.065369681036473004e+00
-2.514582495757985647e+00 5.956611405823809546e-01
-1.921152716357289236e+00 8.530886104576331785e-01
-1.956466403221279737e+00 1.092665210129553310e+00
-8.284192734589912455e-01 5.350195044217510576e-01
-1.327622769469985364e+00 1.055478739170952807e+00
-2.595159288363255268e+00 1.565210968635148969e+00
-2.837144796010223846e+00 8.856290531356948437e-01
-3.199376915245606412e+00 1.086387553264288819e+00
-3.371859321230628925e+00 1.174635485667831380e+00
-2.924126338785844048e+00 6.022594927475179993e-01
-2.926668404509472410e+00 6.084905845733212804e-01
-3.439918388773578695e+00 9.977085986803728712e-01
-2.438280737214775229e+00 1.099859006712920806e+00
-3.138294251842291605e+00 1.382430005754587743e+00
-2.974453827207099721e+00 1.150316726578227478e+00
-2.008035746606566363e+00 -9.710506984665696895e-02
-2.254764784154797752e+00 5.863107032486111203e-01
-3.212902819131226551e+00 4.630649172025610993e-01
-2.902535364216560776e+00 1.840727648106015302e+00
-2.946112997067640293e+00 1.146008758459996724e+00
-2.897217833873394266e+00 7.862366403071264775e-01
-2.527207418923455684e+00 2.083931090900832395e+00
-2.737167704875508534e+00 7.490268090754345076e-01
-3.131764777064166339e+00 2.070549302344435905e+00
-2.607300889848497949e+00 7.091143571565766690e-01
-3.074392559545054304e+00 9.571133105370743799e-01
-2.391800367664801197e+00 5.345766200778965249e-01
-1.106438047444020745e+00 5.640703433767524366e-01
-1.288831261029520947e+00 9.215655018216142302e-01
-2.387289875137116990e+00 3.797790698716466684e-01
-2.017843036272417567e+00 3.436679476090841456e-01
-1.525033287741270227e+00 7.269561983182417642e-01
-2.051603031554289469e+00 1.586947098093199671e+00
-2.088150499023750051e+00 1.626859957750129482e+00
-2.319431389861020598e+00 7.711381125367102740e-01
-2.749045896900563335e+00 4.520278630392911973e-02
-2.553153401018991353e+00 3.997274625807098469e-02
-1.415843801274647484e+00 -8.499025361307104287e-01
-1.508787515069234253e+00 -4.365557789648484843e-01
-2.441627982886047210e+00 4.046709872004073949e-01
-2.205733019335033074e+00 5.912593806775784389e-02
-2.121546361305108874e+00 2.810112367308325032e-01
-2.123199949164706002e+00 1.214897531188238178e+00
-2.433721904172776007e+00 7.172923142966994847e-01
-1.756793033068365872e+00 1.476995202114873562e-01
-1.571648619236214905e+00 8.109635116224071794e-02
-1.710094046803477541e+00 1.260071739369959420e+00
-1.970425215774757044e+00 1.194825958474913463e+00
-2.306662532187644388e+00 1.311685510550205103e-01
-2.096021534331805825e+00 -4.703349575032215735e-01
-2.522343220020121457e+00 4.977062929132731184e-01
-1.616346820116998373e+00 -4.656034897223033930e-02
-1.810858651118568252e+00 4.565801508876468628e-01
-2.041320665531397793e+00 8.486059934293004314e-01
-1.481281862247417092e+00 7.434909012302890474e-01
-3.013104391570871066e+00 5.414981595891649180e-01
-2.453077106862228796e+00 4.112679352644538211e-01
-2.996658254081113970e+00 9.158254696436907150e-01
-1.589298536859574895e+00 1.549092468638449516e+00
-2.401936299470435632e+00 1.964771863740052638e+00
-2.928637843583481892e+00 5.847702069774235456e-01
-2.909727560116455169e+00 1.543749868094501210e+00
-2.655104403601228125e+00 8.615963554107426425e-01
-2.925603154576323472e+00 8.946252025307274147e-01
-2.006195673692969361e+00 7.973496595915682272e-01
-1.456627388156327196e+00 3.687080760029562421e-01
-3.130670175219937512e+00 -6.659947856199971428e-02
-2.778656955325689903e+00 8.636106342964406934e-01
-3.463605331302765045e+00 2.149655534330426665e+00
-2.399892849240380155e+00 1.840048551594276605e+00
-2.694702515304828516e+00 1.887481928277713550e+00
-1.942201171869509135e+00 1.993409223837331989e+00
-2.792889451443614668e+00 9.085527323002663413e-01
-1.701194863055865536e+00 1.031079033305126735e+00
-8.123694283922935355e-01 -7.684268845371633461e-02
-1.635278629520741989e+00 1.904693264654455376e-01
-2.255418145581889355e+00 8.504010785951557905e-01
-1.729523188928240529e+00 4.353867616252521389e-02
-1.559470565840582301e+00 6.253962216760391435e-01
-3.303876452934387586e+00 2.305270717814341452e+00
-1.831793025488694493e+00 2.431674529896971748e+00
-2.868018091774991341e+00 1.806621192852404967e+00
-2.224359848060968314e+00 8.302304689905983803e-01
-3.111218190436240150e+00 2.158343756215646447e+00
-2.465288809251733770e+00 1.336237656897679038e+00
-3.041672962234354571e+00 1.114992951247821829e+00
-2.325716028498090004e+00 2.459332967733514508e+00
-2.839378013250414057e+00 1.706887234759088656e+00
-2.309480211008969164e+00 2.369454861964447545e+00
-1.448056236139082520e+00 1.382004873594034677e+00
-2.616857519658203124e+00 1.340506827400027579e+00
-2.861256707355760209e+00 7.903207280091071318e-01
-2.156338663506873310e+00 1.102177075062170442e+00
-2.819581605941298807e+00 9.408865374430658290e-01
-3.009622481165115104e+00 7.808789287341216800e-01
-3.079605960533544184e+00 9.138611025704451718e-01
-3.386526181545976399e+00 2.398391734695720423e+00
-3.724109340422606884e+00 5.875834005855944397e-01
-3.162231127426399446e+00 1.184328355702957580e+00
-3.250693323525304823e+00 8.938839579094221000e-01
-3.205830601431771232e+00 1.090511600093383215e+00
-3.791283373793046696e+00 1.244452406847983195e+00
-2.111699825668079455e+00 2.266618921293303224e+00
-3.416455123359469326e+00 7.495079469016867613e-01
-3.096373203497475135e+00 1.519903566602475720e-01
-1.925035588178157120e+00 6.862180642913076056e-01
-2.435119869106648238e+00 -3.815272063225663146e-01
-3.143054257729592571e+00 6.722386722979847851e-02
-3.149005337784764436e+00 1.304356944728414791e-01
-2.526523782367009474e+00 1.876618864278645216e-03
-2.168399130374446759e+00 7.317523680497410865e-01
-1.842758883072061593e+00 8.341756883613768991e-01
-2.903452132491136428e+00 5.483643428192817026e-01
-2.490959359851253829e+00 7.112728908482468526e-01
-2.706788512455590379e+00 1.272349156137841497e+00
-3.199249611925102155e+00 -1.044255876911296399e-01
-2.705368978737415553e+00 6.382678051156096544e-01
-2.498414719609561629e+00 4.691673789482657397e-02
-2.417773314461681977e+00 9.234510566417646338e-01
-2.782093606277841857e+00 1.424883588828765202e+00
-1.591068105874923866e+00 2.861755668359299065e+00
-1.818043937772161556e+00 2.707415774464794755e-01
-2.011754980050860731e+00 2.299472647929719393e+00
-2.088991633885274535e+00 4.629779570723085436e-01
-2.358692098422418226e+00 6.549327420606515515e-01
-1.348061542996752404e+00 2.359784484417215111e+00
-2.026507075313784600e+00 3.724892679905493498e-02
-1.935931940473427648e+00 -2.129100879890368503e-01
-1.613080947673268817e+00 -1.805580673217860033e-01
-2.572664613395795996e+00 8.960609466137108292e-01
-1.401011957779439765e+00 9.559179348825823375e-02
-2.030664840221485967e+00 1.411382155911753866e+00
-1.559442754738674664e+00 1.165585049008231344e+00
-1.236077241649139236e+00 5.229378759998689619e-01
-1.553518032844642738e+00 5.990958275346575101e-01
-2.186770448164716107e+00 1.062815232533809384e+00
-2.491238011256181828e+00 1.287668604821962104e-01
-1.464992801554992230e+00 1.114110942820709937e-01
-2.278539840769177705e+00 1.601444649909772755e+00
-2.949208954603861343e+00 1.063596339839320837e-01
-1.479397110918719171e+00 9.485759889660524968e-02
-1.646427051563706945e+00 5.320829388828084427e-01
-2.870101245188256378e+00 4.427237336661087319e-01
-2.895625590288231521e+00 -4.205005916378096176e-01
-2.226830569874775456e+00 1.666361044964374261e-01
-2.768902376272166510e+00 8.547396854168465286e-01
-2.677451294516073332e+00 6.481696501043433534e-01
-3.086140879664909686e+00 8.006151522660477360e-01
-3.024826588481708267e+00 1.150709217954011043e+00
-2.286281709833332343e+00 8.992996799403415453e-01
-2.114966245389096944e+00 8.723974338267688200e-01
-2.274148225065075746e+00 2.098597880584126774e+00
-3.113855016610006743e+00 8.322272396319571053e-01
-3.084711842533718773e+00 -3.214413111011066304e-02
-2.316357742171168077e+00 6.411245209881869522e-01
-2.488099666793238463e+00 8.955663927903477761e-01
-7.103786689908900831e-01 4.557668206505279263e-01
-1.185659899695748809e+00 3.786599460558970343e-01
-2.174796350283416668e+00 1.136691144713089796e-01
-1.799438040853500453e+00 -4.572360534808752597e-01
-2.966824667871858168e+00 4.046833818218149859e-02
-2.641677759015010452e+00 8.541833865940179349e-01
-1.882806919430041859e+00 7.215173192859369866e-01
-2.080699061843553466e+00 -2.298104969376315587e-01
-1.923312470899752435e+00 2.537538928579419206e-01
-1.187035973394443555e+00 5.912090678413441797e-03
-1.679556398034607545e+00 5.598385496772912973e-01
-1.960068606155457971e+00 6.291987601406709985e-01
-1.858975475888767104e+00 3.028480057803601966e-01
-2.499709972864371910e+00 8.841509111321794734e-01
-1.752783494357547545e+00 5.505404917042994173e-02
-8.097499263741055886e-01 1.318099843910037539e+00
-2.354739007371023263e+00 1.203418368406310668e+00
-1.620624874593399767e+00 1.319961443549357405e+00
-1.940315102148004067e+00 1.888414561352347310e-01
-1.180298810300591361e+00 4.927878969387612385e-01
-2.259125042349781065e+00 1.224764308219922659e+00
-1.430483542753966830e+00 1.056471750073167959e+00
-1.678185590038527852e+00 6.802381714307603744e-01
-1.811673966035569183e+00 8.864865000679071905e-01
-2.594455504666753676e+00 1.070838876582348664e+00
-1.898294040149864692e+00 4.398430495531355233e-01
-1.439123743744649131e+00 4.695795322584321863e-01
-1.996574958163434221e+00 7.726751869409699269e-01
-1.549990023431186748e+00 9.138662135598727421e-01
-1.420310559433376696e+00 6.852573637519379091e-01
-1.070326104192025340e+00 5.977749271800607556e-01
-1.363084876455144867e+00 1.564956942384071237e+00
-1.502687371062230159e+00 1.005240651227088167e+00
-8.386872019207434192e-01 9.531669319840150312e-01
-1.961620611855982688e+00 1.186463834980605370e+00
-9.563071829770368737e-01 1.266865325008947885e+00
-3.222420220463895202e-01 1.450285318577544391e+00
-2.498856573171888584e+00 1.702462276103093197e+00
-2.373919628837418472e+00 1.445821487777954051e+00
-2.382394362788042397e+00 1.150434062442516892e+00
-3.004779570212880557e+00 2.136399892076922047e+00
-2.170915877272658001e+00 1.764321795877086041e+00
-2.267809543867171040e+00 1.679890642117574107e+00
-2.997518306464218352e+00 1.625936229223169605e+00
-2.824396093025709931e+00 1.506025112639402863e+00
-2.731975939817256727e+00 1.534573172870610680e+00
-2.434452824228459544e+00 1.488882417262022306e+00
-2.669384881601274184e+00 1.624667219227125203e+00
-2.701784845940701896e+00 1.747158197095973753e+00
-2.653140144281025847e+00 1.724411692878755176e+00
-2.584938048963833612e+00 7.507447793739930875e-01
-1.950605397413971209e+00 5.076786614679631437e-01
-1.432193198127114764e+00 -1.308899301324041309e-01
-2.119427837053305730e+00 1.580363170087988545e+00
-3.494075751383745487e+00 1.856267756633960264e+00
-2.970718427805183470e+00 1.570566775114112135e+00
-2.961409972205754748e+00 1.295261133315691815e+00
-3.401879266900015075e+00 1.353266406659844767e+00
-1.914523084454996527e+00 2.247879235177541180e+00
-2.990861623976720729e+00 2.123670420029265316e+00
-2.578017189488112315e+00 1.965240867861962615e+00
-2.754069065690286866e+00 1.779508563606995608e+00
-3.006245022794756139e+00 2.221414018205132734e+00
-2.445781277961414535e+00 2.567358991544132163e+00
-2.575111199850968369e+00 1.715586277902208856e+00
-3.202608363814984926e+00 6.240602026068861052e-01
-2.963183343153175997e+00 1.830088756637233027e+00
-1.543026196073246759e+00 1.689165061480338625e+00
-2.412728299851491176e+00 1.912017168681528378e+00
-2.481481205340655194e+00 2.444407141656784077e+00
-3.185837536196946651e+00 2.099861154875160452e+00
-2.966482415636676251e+00 1.735750070706477466e+00
-2.809698291547793936e+00 3.134668565700476695e+00
-2.535745895233667113e+00 2.966623957387864774e+00
-2.262279847230009189e+00 2.078386983570780444e+00
-3.395909154995749191e+00 2.328328431349538707e+00
-4.271848588225985566e+00 3.289412740251492995e+00
-4.127382313936739600e+00 2.389733167220401189e+00
-2.092756190498336277e+00 2.027350060355520345e+00
-2.569887102865365591e+00 2.452611976081489065e+00
-2.318724770966622106e+00 2.783881110866656350e+00
-2.006486976965099256e+00 2.565880464014021811e+00
-2.450876313439573018e+00 2.744987778419152757e+00
-2.777514345037537247e+00 1.968780480596961535e+00
-3.105676984449975642e+00 1.347550882744243061e+00
-2.900659092485453616e+00 1.523430549785313115e+00
-2.698468605008612187e+00 1.173600736895755947e+00
-2.531943390517563675e+00 9.378468544216213010e-01
-2.543134349690785889e+00 1.173510567147204142e+00
-1.571102385487641806e+00 -1.927924281895100067e-01
-1.216950038848755966e+00 1.171613682520814992e+00
-1.313241697492751214e+00 5.637161166505950671e-01
-2.105074121733447434e+00 6.918761174452718876e-01
-1.939601627390163063e+00 1.363968736107799673e+00
-2.418091412305624299e+00 4.869984999102004997e-01
-2.822954451693510336e+00 4.652412686908015682e-01
-1.359186602784397957e+00 2.981400124362111326e-01
-2.400663757298818535e+00 8.442615718140391579e-01
-2.247339561358261850e+00 1.990978193830931775e-01
-3.068957450917954688e+00 1.577084799297969464e-01
-2.614073213755653047e+00 5.676233140223156948e-01
-3.138892345660491578e+00 -1.887372381666649335e-01
-3.467580337112341482e+00 2.850214269925142041e-01
-1.879224140094509110e+00 -1.081505152104254575e-01
-2.459133853743478593e+00 4.792163204436993285e-01
-1.202213816373439048e+00 2.313856249326037062e+00
-2.893596597546225446e+00 1.146937662691165372e+00
-2.704077693073181798e+00 5.659609674753719732e-02
-1.829700087282811527e+00 -1.798278991482856193e-01
-1.655810553886763348e+00 -3.036053595903198676e-01
-2.324487493023883911e+00 -8.993555667973766876e-02
-1.899516485493868867e+00 6.839310993281467743e-01
-2.957306837116300713e+00 9.718323132830497535e-03
-2.155227711873098251e+00 5.522065279963600526e-03
-2.310189642592546555e+00 -1.174706934095885114e+00
-3.122952223146202133e+00 2.915431572354991452e-02
-3.361306333392590329e+00 7.224485296218261521e-01
-1.607896980435334022e+00 -4.479044164774800274e-01
-2.867037967715655888e+00 -3.647470626027068952e-01
-2.756186217566369834e+00 -3.914276329714065916e-01
-2.662041458326667165e+00 1.064543311739758691e+00
-2.282780736434665059e+00 1.588845983022026509e+00
-1.961399036737511370e+00 4.000039641909035604e-01
-1.809770641710533035e+00 2.922630010629373998e-01
-1.689292774471768066e+00 -1.740734050426614998e-02
-3.342442225172734371e+00 7.154284984653610513e-01
-2.892041961663102345e+00 7.176703653254616899e-01
-2.425710142037531547e+00 2.043601761900423752e-02
-2.169850979432267124e+00 2.982026344370056203e-01
-1.431358413599644441e+00 -1.137409107151586829e-01
-6.584700927854496566e-01 -1.752344129851808596e-01
-1.956655669255237040e+00 -3.126632963731855730e-01
-2.525779757922687718e+00 -2.923432783378567823e-01
-1.723059153313007741e+00 3.843038725714162940e-01
-2.133303206465225976e+00 3.443324758164778565e-02
-1.660091682968447557e+00 -7.713546613479288494e-01
-2.286042897772660343e+00 -2.596440428546345491e-01
-2.346127718375551119e+00 6.035000096823546212e-01
-2.546806876986858370e+00 1.559114769483364915e+00
-1.941621383023795611e+00 -3.375973032989035838e-01
-3.395239840057868719e+00 5.073559121479229717e-01
-1.808395792173046246e+00 2.065107409927633142e-01
-1.770709844564146707e+00 6.071398059634064426e-02
-2.609542974208471477e+00 7.177982626866627469e-02
-2.181811712497709443e+00 6.041614617473809457e-01
-8.433667002578985050e-01 1.065775756240421313e+00
-8.727037681324378848e-01 9.418783078525594377e-01
-1.290570321483311300e+00 -8.133319766462113187e-02
-1.227004975095784545e+00 8.260719980254593864e-01
-1.647711151905244975e+00 1.553724704569021953e-01
-2.024831321436594056e+00 7.656879968952620130e-01
-1.510532070559652329e+00 5.667339812549261335e-01
-1.978946522339811054e+00 -2.064175068122087453e-01
-1.808560997014567517e+00 4.740866961080727471e-01
-2.415528751089105697e+00 9.902044122164291862e-01
-2.224076337378707802e+00 1.117354842794459346e-01
-2.340257427191075212e+00 -1.450723986794037468e-01
-1.618873180208371343e+00 -1.702526578281883807e-01
-9.717818847896813050e-01 8.553284548891609829e-01
-2.136010080023083013e+00 7.493253194625679736e-01
-1.242672441098005010e+00 2.506774239272120397e-01
-9.720090994466272782e-01 1.568607496906872845e+00
-1.484700567338500754e+00 2.649710891672024005e+00
-1.671466181824018848e+00 1.421044294622585191e+00
-1.148310890753954983e+00 2.115657935912149235e+00
-2.619052445985929012e+00 2.884862370489045702e+00
-1.065952146528239775e+00 8.038562409266967190e-01
-1.739701819021151952e+00 1.606020171074984626e+00
-2.559994012374156913e+00 2.291943160928018308e+00
-1.961220739259150303e+00 1.801101829048256331e+00
-2.374008504850799284e+00 1.255388932778718214e+00
-2.045651277307626970e+00 2.561832793220523818e+00
-2.197346147352467582e+00 2.117541321775429530e+00
-2.153181456644439606e+00 2.239050009126651197e+00
-2.208259962477224114e+00 1.750858149605597935e+00
-1.198880619224154565e+00 2.024010486799523889e+00
-8.349096991824652703e-01 1.486701398879882063e+00
-1.948699324692803936e+00 5.801363634904755928e-01
-1.745738845804231332e+00 2.579452487221854717e+00
-1.911664746256312331e+00 9.053100195717483922e-01
-1.914230869814527392e+00 1.118346344843831330e+00
-1.479191761996939247e+00 2.116660216683405871e+00
-2.717607867023983381e+00 1.754357248173682660e+00
-1.453566162253930205e+00 1.511098890914126525e+00
-2.630140183156555622e+00 1.984301622100487883e+00
-1.654635559871639794e+00 2.893318493766861899e+00
-1.338543993341681171e+00 9.710641412357505775e-01
-1.862448568499580626e+00 2.252589896999065200e+00
-2.384783390727603702e+00 3.233845964376048876e+00
-1.539202203014033099e+00 2.215897864114888982e+00
-1.319265755612434976e+00 1.143301051148644998e+00
-1.365563576326624728e+00 1.849069053544252661e+00
-1.478525800259763878e+00 2.196220930597659660e+00
-2.552511079186247756e+00 1.959418298928553126e+00
-1.924305883615669899e+00 1.405101805625660560e+00
-2.244133753043405122e+00 1.844083244392724419e+00
-1.991483779144241684e+00 1.812068857983569758e+00
-2.672503785333692594e+00 1.967871483319667547e+00
-2.074787348066152948e+00 2.860428715692403756e+00
-3.064124474442196266e+00 2.337359591278074245e+00
-2.744415951180862123e+00 2.855279575592862606e+00
-2.187749847004093695e+00 1.366829465120416254e+00
-1.754720457071110573e+00 2.086403433542028285e+00
-2.812099011174391983e+00 2.906265153765871023e+00
-2.018631368704155715e+00 8.267657784805561016e-01
-2.663561784591678361e+00 2.608484602397183494e+00
-2.545788547237402000e+00 1.727544949705199562e+00
-1.697615006551495220e+00 3.307077560042028352e+00
-1.423492755711627922e+00 1.801819683905185210e+00
-2.850259551046887552e+00 1.949579098970986690e+00
-2.484628064561805072e+00 2.817584066095496276e+00
-1.648773996682216136e+00 2.117915466060935614e+00
-2.209873377449628418e+00 -7.360305135073118565e-01
-1.704905543414084512e+00 -1.056790159859405609e+00
-3.077810513040539764e+00 -6.125717111135078330e-01
-2.183288721745359595e+00 -3.785136332750944632e-01
-2.833470737062306455e+00 -5.469199424012162192e-01
-2.402257690992125827e+00 -6.232835346026079915e-01
-2.258134588156074596e+00 -6.167325450433693845e-01
-2.012424132025366852e+00 -6.901296675396885183e-01
-1.793909210101086948e+00 -7.662908887375934341e-01
-1.905551771808089878e+00 -7.018221423800199421e-01
-1.907125469836683962e+00 -6.415410937243974931e-01
-2.168027873626149571e+00 -2.336340102801413854e-01
-2.645560784907125207e+00 -8.680409047642673181e-01
-2.205256097417837680e+00 9.474602857925131794e-01
-2.358656445093185283e+00 -7.911821926784452508e-01
-2.159224385540111868e+00 -1.261852364162968643e-01
-1.825997664289574551e+00 -5.690642652782231803e-01
-2.854599226096759423e+00 2.504651935858400735e-01
-2.484861180079303011e+00 -3.479179610854182814e-02
-1.607741923608972723e+00 1.074273951977675057e-01
-2.661143565115412279e+00 1.643178074021565127e+00
-1.774387324886879780e+00 1.651732414868346321e+00
-3.153313898455188280e+00 1.813911360980974941e+00
-2.342276248987581688e+00 6.841636554331771425e-01
-1.652582097645981740e+00 7.388146425201453926e-01
-1.777294959799994523e+00 1.183925501001242386e+00
-1.303838627557293073e+00 4.096076641503779148e-01
-2.795248175469609464e+00 8.107285683194410675e-01
-2.020892239737675844e+00 9.980463216351149747e-01
-8.156907977384131314e-01 1.527695236216553676e+00
-3.162522421986291299e+00 1.112464699795497669e+00
-2.585892344247354480e+00 8.950736800036572793e-01
-2.529985583334158239e+00 1.043318163209860039e+00
-2.286755753323507001e+00 5.351377828106265166e-01
-2.357250026909743390e+00 8.802784265169564248e-01
-2.423438507905322226e+00 1.870542732530075192e+00
-2.626012715486871762e+00 9.894977425314975816e-01
-2.210479998365592280e+00 1.128810994969038140e+00
-2.368633864593118865e+00 1.439473751481979757e+00
-2.479029654913484926e+00 1.721376256492957113e+00
-1.908415097278866268e+00 2.473108687250909821e+00
-2.314056474383070494e+00 2.497511719259906116e+00
-3.459164909131757781e+00 2.266267837055980561e+00
-2.417206257521150370e+00 2.817817452733939465e+00
-2.298283855988261681e+00 3.455084019491374114e+00
-3.014773381586044021e+00 2.360089046772550159e+00
-2.553006852687350836e+00 2.244790218557285666e+00
-2.387159160989141604e+00 2.592521125983315855e+00
-2.768781256175593342e+00 2.009819511825913008e+00
-2.615288310671484595e+00 2.077311435129079342e+00
-2.351443419578541416e+00 2.693757671539087184e+00
-2.239364905406829198e+00 2.812846548830665760e+00
-2.927754896937245555e+00 2.981669071155649497e+00
-2.233004977972570693e+00 2.156041422555203813e+00
-2.942265372204339258e+00 2.515546193130180797e+00
-2.863461319642752301e+00 2.383093819722930107e+00
-2.036775518886269953e+00 1.799994114529849254e+00
-2.572511641174327401e+00 2.358364274188625931e+00
-3.185268019557300434e+00 2.639543796226562655e+00
-2.109217689101927640e+00 2.136630046245175496e+00
-2.749133241040816245e+00 2.071698801192303652e+00
-2.539003888146843302e+00 2.570314145604807088e+00
-2.291235652855500238e+00 2.175808471220838314e+00
-2.311652697375018217e+00 1.425768569684207954e+00
-2.198821931488496695e+00 2.028745600593979681e+00
-2.155655337257493809e+00 2.324769362090144398e+00
-1.486858481443484647e+00 1.268380211108725231e+00
-2.992602483574970051e+00 2.368465004862974066e+00
-1.453244309202907925e+00 1.766575951887204177e+00
-1.078816412595317020e+00 1.951862131180707394e+00
-1.996464843344191831e+00 1.390116325685833765e+00
-2.365433970652388140e+00 1.928894362028400034e+00
-1.759241249399467577e+00 1.839894679719645154e+00
-1.487788440850971394e+00 2.392008661749428722e+00
-1.368494521914573880e+00 3.312428673575420479e+00
-1.357840270807492367e+00 2.890324131583931422e+00
-1.966068018550114704e+00 3.309813012286152656e+00
-1.043840266035122477e+00 1.930728445438288254e+00
-1.526460978834799143e+00 1.738814360810920778e+00
-1.097107995933004343e+00 3.232968772355333975e+00
-1.410486508106571613e+00 2.600070828391299216e+00
-1.475794032452645954e+00 2.678965965614035660e+00
-2.106683501086543231e+00 2.193805459088215670e+00
-3.016699923559699847e+00 2.463195702079482352e+00
-2.226165175386456418e+00 1.927796525148862683e+00
-1.147839088204020364e+00 2.508949023839224246e+00
-2.054471842006404536e+00 2.146919443236003477e+00
-1.088761723694514849e+00 1.740788108810001455e+00
-2.383188347649335181e+00 1.399116346412598855e+00
-2.399558968513554547e+00 2.537478232364299480e+00
-1.731824376118430431e+00 2.517275102420519328e+00
-1.020897028767594028e+00 2.019972986113836910e+00
-9.259608643410555118e-01 2.393855078965941630e+00
-7.878951413467240039e-01 3.048240072719184734e+00
-1.061333876966202849e+00 1.746696467378151096e+00
-2.148442201801975759e+00 3.484368529414743954e+00
-7.235437893334193404e-01 3.081745506867495710e+00
-1.616364886222450892e+00 2.157943879852127989e+00
-1.007114865913719459e+00 1.108654611239485055e+00
-1.809803731772575475e+00 1.006767765323852704e+00
-1.620738789724367246e+00 1.768858550190094192e+00
-1.813158498153812470e+00 1.212548960189121949e+00
-1.157960850306219314e+00 1.458448695085166058e+00
-1.948775783478331247e+00 1.749062350284077194e+00
-1.999363280945495758e+00 1.263442183877632463e-01
-1.749307172724447579e+00 6.077651720085164300e-01
-2.534360838564348128e+00 8.736012864410509504e-01
-2.519374969998633418e+00 5.907165179718160131e-01
-2.661183748023333351e+00 5.857380133794486410e-01
-2.525213866967643384e+00 8.866913904136848323e-01
-2.936186855315274347e+00 3.121685372511314727e-01
-2.433319427882630226e+00 1.035321173558483077e+00
-2.150336166261660686e+00 4.796145306309376188e-01
-2.583086805086296511e+00 1.078742804232253993e+00
-1.891234889329163726e+00 3.258844727653256168e-01
-2.100967389057987411e+00 4.713016250507220395e-01
-1.822056101302448994e+00 1.770931682921073058e+00
-2.233221806480813143e+00 2.438135400553989030e+00
-2.253462538461952658e+00 2.520387366189644762e+00
-2.186432490358943159e+00 2.944428029436414462e+00
-1.722494217877627243e+00 1.806678997296958800e+00
-1.621904294884751296e+00 1.206948348417738348e+00
-2.122959928320288014e+00 3.044932626207065951e+00
-2.439551096241862727e+00 2.178334787559528252e+00
-2.650201961511908344e+00 6.865327243447357786e-01
-2.842930835006337364e+00 1.630249577760019442e+00
-1.268346835962375074e+00 1.491430594097080675e-01
-6.449558216710630232e-01 3.770678019701022565e-01
-2.034663713204615476e+00 7.764886735492788628e-01
-1.598467249313724192e+00 1.335425821421361903e+00
-1.993136965368937030e+00 1.764619348831107493e+00
-2.069035698476687557e+00 1.514984531690361402e+00
-1.854311352382409295e+00 1.498940354684314080e+00
-1.628920064642418897e+00 1.189835667497818328e+00
-2.084183420922746777e+00 1.668500410879807383e+00
-2.363988255060397670e+00 1.648056759701244545e+00
-1.719345599044536765e+00 7.113685864485629340e-01
-2.193349726551670820e+00 6.803832616961615898e-01
-1.641523666556393035e+00 2.434999846021296044e+00
-2.001677842157495668e+00 1.702172084272232100e+00
-1.926584340523697314e+00 2.483382661113920697e+00
-1.853634772919957374e+00 3.565366331842784398e+00
-1.733895247780873117e+00 2.527531726187648431e+00
-2.284787411897464704e+00 2.199439898178248143e+00
-1.371467229329157211e+00 3.150214553047576249e+00
-2.133974192975899520e+00 3.293087649247248283e+00
-1.024338021295958523e+00 1.922522241032553758e+00
-1.611600965243055184e+00 2.517224548159259889e+00
-1.464470721143983578e+00 1.902506293579976360e+00
-2.018484099132295206e+00 3.028062375544849250e+00
-1.027925225770161877e+00 1.672726107939727980e+00
-9.205350673878487378e-01 1.687840959280807240e+00
-1.702193915937668445e+00 8.499762943242613611e-01
-1.170094099391798537e+00 6.639030894689630369e-01
-1.799226387449974096e+00 2.778498605350039341e+00
-1.290743736751477133e+00 1.900540658584748854e+00
-1.670330236909920441e+00 2.389821440106142170e+00
-1.502883652890020683e+00 9.122575093015200531e-03
-2.345668680097404923e+00 1.881931475790597386e+00
-2.677470415682783322e+00 1.286192909157062303e+00
-2.448837381323298423e+00 2.167596954998487924e+00
-3.631649112891091491e+00 9.759702449180773787e-01
-2.932703797682457925e+00 1.455741646260485078e+00
-3.837126793070368969e+00 6.080599468973748589e-01
-3.082351890124694016e+00 1.850887484894319535e+00
-3.239781536159343389e+00 8.580681629803763588e-01
-2.672256289041871291e+00 2.640818901962936671e+00
-3.525644156973409160e+00 9.965041307956095107e-01
-2.574242010695622973e+00 1.189641272518044968e+00
-1.609693602398476475e+00 2.922281294149195463e-02
-2.494790169537837166e+00 1.081216355645230554e+00
-3.421899698333591644e+00 5.268502469555107481e-01
-2.096007595457469730e+00 7.659930119065598841e-01
-2.591029152642306155e+00 6.968229254325516431e-01
-2.326831269343760500e+00 -6.625007688392892113e-02
-1.922747998380510914e+00 -5.138342377751919932e-01
-2.487174756945498721e+00 -5.670420403558605882e-01
-1.959209045538413907e+00 1.060100260298029173e-01
-2.715222688290817032e+00 5.217574005317363595e-01
-2.759189943357721830e+00 5.540890616349005704e-01
-2.630325358737486852e+00 -1.862278454076174150e-01
-3.636921559021589090e+00 -3.252590458475571045e-02
-3.191482184153525914e+00 -4.846710461845001872e-01
-2.911818801947440249e+00 1.042582957474453398e+00
-2.615969968003625912e+00 5.358510238836196038e-01
-3.005008433784638111e+00 -3.218145837383938890e-01
-2.284283878057966621e+00 -7.754547492500283301e-01
-3.035717605107595141e+00 -1.975556304166370680e-01
-2.506897641627832130e+00 -8.293714127303369876e-03
-1.911467230156963737e+00 -2.833770019822311192e-02
-1.476274716911998741e+00 -4.267924063255111866e-01
-1.755206755344799863e+00 7.631543078637223476e-02
-1.945367069736709364e+00 7.041995746306966009e-01
-1.796150879110307130e+00 -3.398471637801347978e-01
-2.036314503731278869e+00 -4.355810469663401463e-01
-1.470494385461286413e+00 -3.521738753696006530e-01
-2.440286705729642680e+00 3.398560661851451892e-01
-3.114225300580939049e+00 7.588269045675952174e-02
-2.508902795341442449e+00 -3.699970875369165135e-01
-2.376086554319585264e+00 -7.722825031064872725e-01
-2.090989037724139354e+00 -2.914419188707787489e-01
-1.115733205188684796e+00 -8.590738176877570353e-01
-2.198549481408234918e+00 -1.010136063081584212e-01
-2.240988618163923363e+00 -4.690148932080334676e-03
-2.254932157845398244e+00 -4.993739800728140277e-01
-9.313537896629928703e-01 -2.208207630291637025e-01
-2.291164800455336881e+00 -3.230628499843908874e-01
-2.948106754343473579e+00 -6.039406001608305097e-01
-3.005854758884534572e+00 9.580012708207479022e-02
-2.291198395184081971e+00 3.423390539190818704e-01
-2.057638769832811132e+00 -8.016571062262349834e-01
-2.867442424336407836e+00 -6.744198030897972096e-01
-1.871293889988850712e+00 3.935983784203518354e-01
-2.394383983964171847e+00 2.858105264070659457e-01
-1.873868485012841312e+00 -1.286625966136485388e-01
-2.636637533491427376e+00 -1.896062766366524710e-01
-2.740590641444644593e+00 1.932451916836928629e-01
-2.148331710619705071e+00 -4.139961977546171012e-01
-2.481781693935990241e+00 2.953184238924581040e-01
-1.864799471582025969e+00 5.615798912641070118e-01
-1.479239475617651234e+00 -2.337324385844010699e-01
-1.454590145870317652e+00 2.801414800430159224e-01
-1.206399018041911964e+00 4.144325629470492767e-01
-2.905986988619704281e+00 1.201303251791775217e+00
-1.836515810265099358e+00 5.616622614536225244e-01
-1.873107630527199419e+00 7.814812626482355862e-01
-2.580847952629083508e+00 1.955743825119420132e+00
-1.422363645772078300e+00 1.535582013371188159e+00
-1.528570742560639406e+00 3.302665430384191803e-01
-2.042210689960372694e+00 2.346712862038976000e-01
-2.275269658775878057e+00 4.170030016749299850e-01
-1.185370785072043853e+00 6.773200352234857169e-01
-1.943492142186257210e+00 1.357996370139605169e+00
-1.628459739836389586e+00 3.650372499225189027e-01
-1.732319683420908252e+00 2.072135177186014698e-01
-1.741140822066368443e+00 -7.062974067128965916e-02
-3.146610546809682774e+00 1.202527098306930275e+00
-1.241790499658953051e+00 1.043784866943155532e+00
-2.338085634573470628e+00 1.743943288934342861e-01
-1.642098402962870685e+00 1.529396136350793078e+00
-1.818989212353421925e+00 2.685279398380560067e-01
-1.691312121789843026e+00 5.866112927810909206e-01
-2.040887656234271041e+00 9.923508640871026021e-01
-2.077100869544704853e+00 2.235912769228908470e+00
-1.959778319240947031e+00 2.136374959388394945e+00
-2.722729022424418055e+00 2.519282025351946341e+00
-1.706198370104817563e+00 1.523249958819484107e+00
-2.619593018472082591e+00 1.785833335951530820e+00
-1.447465538414435926e+00 9.478277375672864435e-01
-2.826617528508036159e+00 1.328658481940554470e+00
-1.764584519451697808e+00 8.646152985616341047e-01
-1.447184825352127113e+00 3.860109344417074762e-01
-3.053588086057541950e+00 1.517089191298469419e+00
-1.949610791883489513e+00 6.726301678329286160e-01
-1.666112236307956795e+00 1.529194759984569441e+00
-2.894650137655304878e+00 1.417393289664925726e+00
-2.052322987296124612e+00 1.933582222023749964e+00
-2.336415238657034266e+00 1.892588189356406270e+00
-2.518247695687046317e+00 1.508187496902515745e+00
-1.781226324393015314e+00 1.499606806659994795e+00
-1.379154310278895235e+00 2.395723603335273566e+00
-3.198079882845237254e+00 1.292650495556390666e+00
-1.323998101037916264e+00 7.745266053376179682e-01
-2.556333794667394521e+00 7.705203548300979532e-01
-2.842032752058050615e+00 1.143560403547158710e+00
-2.202957280078186031e+00 5.043658788409295379e-01
-2.063578625140740197e+00 1.115064927994343424e+00
-2.241219197394533680e+00 1.132856045656907229e+00
-2.621771481067632692e+00 1.613606485754483844e+00
-1.816588412058193214e+00 2.980304952852702582e-01
-2.512225692147977085e+00 9.431016021993298137e-01
-1.565744880749003531e+00 7.589593533545905268e-01
-2.597940661069184642e+00 1.927029486895940558e+00
-1.955223062043158988e+00 2.044719970323271241e+00
-2.273982266094682458e+00 2.351840283643451990e+00
-2.197681656000862294e+00 1.493402783327236083e+00
-2.929041608719971990e+00 1.225535385993969051e+00
-8.387503170255034002e-01 2.124004231532791831e+00
-1.554009653391974499e+00 1.996767787607532707e+00
-1.448161516331254672e+00 8.146805793617090119e-01
-1.883251903694767027e+00 1.157530106706253115e+00
-1.339489136655559021e+00 1.159471414316480820e+00
-9.048805178085208567e-01 1.374151520198188425e+00
-1.562670809250138904e+00 1.324906586038176126e+00
-1.699083498820602500e+00 6.784288803417688474e-01
-7.510478348009035354e-01 7.467939225580250140e-01
-1.912494861762994880e+00 1.536259741272094415e+00
-1.449384515634479786e+00 1.566345681632071773e+00
-1.093984473201421226e+00 1.750494950885508993e+00
-1.780608001131828599e+00 7.432098780456271037e-01
-1.495522501561452833e+00 1.278105857996303163e+00
-1.620802361354242382e+00 1.467684168155283908e+00
-2.092826477233280080e+00 1.203774624382360159e+00
-6.146292007170625071e-01 9.961694671663829936e-01
-7.258196799195112403e-01 1.906110278302490801e+00
-1.846483580123466695e+00 9.389409394868389880e-01
-2.181238591870934496e+00 1.142274444400514399e+00
-1.403357236009258768e+00 2.322352772624920458e+00
-2.020932684238274213e+00 2.508105252588332945e+00
-4.269030500972962883e-01 1.323752882914599915e+00
-5.619225145638944152e-01 1.581115595929669437e+00
-1.348637768573619944e+00 2.857331373650436657e+00
-8.175894652882387259e-01 1.872440999439461073e+00
-5.585157406138565594e-01 2.502597681474192814e+00
-1.518512396915402407e+00 2.639938976920928937e+00
-8.967990201416367047e-01 2.503200056073720869e+00
-3.207910193260172238e-01 1.357326697831879647e+00
-6.871146302992463539e-01 4.299362607152860116e-01
-7.643451699465630966e-01 4.325582772080649452e-01
-2.460400482989010817e-01 1.424129110900058892e+00
-1.626162578916351631e+00 2.102551729413291604e+00
-1.611100910147019505e+00 1.708967423989693479e+00
-1.448863696893093467e+00 1.454146631116674415e+00
-2.056020029952811967e+00 8.768219526697664801e-01
-1.511472594492462074e+00 1.049910354429910431e+00
-1.218248644101348699e+00 1.397029200432007290e+00
-1.905775221624416149e+00 1.444237933278173180e+00
-1.356811180332177402e+00 1.917960354933104128e+00
-1.080840495345026575e+00 1.597493329948300289e+00
-8.354939471454304600e-01 1.304394800778530650e+00
-1.394865371144771160e+00 1.596943195505717172e+00
-1.126636796062619350e+00 2.088111640495029064e+00
-2.080971667799980551e+00 1.973183398045385895e+00
-2.352039252868445729e+00 2.622449223424686338e+00
-2.403554370332297019e+00 8.398691278929999449e-01
-2.811197837629982210e+00 1.798511811163356677e+00
-2.408083350344695006e+00 1.961750792031581092e+00
-3.084396457128564251e+00 9.354322932598431173e-01
-3.621119433428201972e+00 2.678311735462520105e+00
-2.791769684080325664e+00 1.592487203491461223e+00
-2.857575866904839224e+00 1.851169211164135353e+00
-1.239256423662393303e+00 1.576849598752071202e+00
-2.010484150776373102e+00 1.003742506694766501e+00
-2.527911971064933816e+00 1.787866861852719813e+00
-2.061142825493273989e+00 1.702025640069344536e+00
-2.125271518801574278e+00 1.951715134943638352e+00
-2.547179469817990149e+00 1.566738172995463696e+00
-2.879125995599646881e+00 1.876479639688729106e+00
-2.011734775725469770e+00 7.819491839540865241e-01
-2.501559369355294660e+00 8.588959075636679596e-01
-1.964878136291970723e+00 3.100684435334722377e-01
-1.483391757138415645e+00 1.190973112933269018e+00
-2.915389100694305125e+00 9.961889836041277757e-01
-2.943474479957931322e+00 5.206300348630477082e-01
-1.573104116486301107e+00 1.218174434744005330e+00
-2.968926563564818988e+00 2.097577639806627481e+00
-2.337509483963775558e+00 1.284662103854266268e+00
-2.379420591073613700e+00 1.794618574491435803e+00
-2.050035132267666427e+00 3.139329360419974346e+00
-2.267776465801607522e+00 2.135407135088422059e+00
-2.391169288263434112e+00 3.290726990120076856e+00
-2.812351902537173931e+00 2.205835628179323660e+00
-1.529427824470918296e+00 2.796343048675562493e+00
-2.816569816964743289e+00 3.173144576231083924e+00
-2.095583819957244742e+00 2.648147414308421599e+00
-3.110696349044336007e+00 2.848352883027648552e+00
-2.467267456204544906e+00 1.566499658268750705e+00
-3.191185204648221863e+00 1.673154808081421363e+00
-2.752615504124336532e+00 4.092776095129390113e-01
-2.611598920359435638e+00 1.397385710042600149e+00
-1.869416690923339175e+00 9.252030381002738224e-01
-2.873589212083114575e+00 1.036742681711219749e+00
-3.186155569647714181e+00 1.895968247933360162e+00
-1.495834743545586765e+00 1.436796622682450231e+00
-1.171445047344748858e+00 5.004058859229663092e-01
-2.365195443757759364e+00 9.857787709911196572e-01
-1.974004998953320156e+00 1.110689246270609720e+00
-2.174087575717061682e+00 1.551162440701532308e+00
-1.890877293085669208e+00 8.879120247471761207e-02
-2.089247734282179358e+00 2.622386491007089315e-01
-9.628628077025127574e-01 2.174455308803088016e+00
-1.703603406086998895e+00 2.373451495298783964e+00
-1.890726466271106521e+00 2.439107345317570896e+00
-1.685689937034501318e+00 2.113497528646635093e+00
-2.033226111570827221e+00 2.745260585638404915e+00
-8.143814378246498897e-01 2.685893633343962694e+00
-1.395280212280993970e+00 2.647305700476396240e+00
-1.576988648309319174e+00 1.719479551001762418e+00
-1.825461358175322513e+00 1.890730085520784920e+00
-1.018218120161356488e+00 1.836891772875446804e+00
-1.456667855890887875e+00 9.580226789285575251e-01
-1.573686674111245853e+00 1.784188989216735299e+00
-1.230026124627835227e+00 1.405829169055364369e+00
-1.851491222936389569e+00 1.088549759564157560e+00
-7.363264982526065427e-01 2.160675366251797236e+00
-1.485758828541835497e-01 2.177342282324189249e+00
-1.510741755817220255e+00 1.491234967895391117e+00
-1.513669686971468531e+00 1.961252045835880864e+00
-1.391892126197773027e+00 1.667149446344480479e+00
-1.715128347645000773e+00 2.208383321645739805e+00
-1.299635455253042471e+00 1.425046924670698045e+00
-1.324980053888014542e+00 1.129585713950971959e+00
-1.768638569771063818e+00 2.413306830772556033e+00
-1.353340234738631631e+00 3.509897950875994432e+00
-9.781971061753775842e-01 1.580668907225019071e+00
-1.588702514710288893e+00 1.486696860072524329e+00
-1.596592057139869514e+00 1.924917189752732183e+00
-1.605628455205596383e+00 2.640243284857962003e+00
-2.621788496887858866e+00 2.314937013571563007e+00
-2.353293143125611664e+00 2.692169707402441325e+00
-1.671687694619071074e+00 5.842503015048062798e-01
-1.978163817898220600e+00 1.138012742933444787e+00
-2.474174932796523674e+00 2.012030396967929402e+00
-1.444724390771336076e+00 1.356746619289954658e+00
-1.734637644703140413e+00 8.979199751455139156e-01
-1.514668678021060311e+00 5.718234700246226376e-01
-9.639199717473641016e-01 5.433833847676594608e-01
-2.446984523763038322e-01 5.875817591023808628e-01
-1.319802655474872743e+00 -6.160487475640993860e-02
-9.597158039355149217e-01 -2.365056478284205746e-02
-8.322230485690604862e-01 -2.025940787212269778e-01
-2.641759183648172638e+00 3.104580955813915910e-01
-1.773475546965786798e+00 -4.959683043506324940e-01
-1.815396775907291538e+00 1.026079569159401128e+00
-2.569518802234415755e+00 5.175583437482281779e-01
-2.040519892491344578e+00 1.395011040917679690e-01
-2.985538287699677440e+00 1.034691133843957278e+00
-2.384195710631706877e+00 2.240417578199195292e-01
-2.803190154717546179e+00 1.788799851166510413e-01
-2.273118698575486984e+00 7.032235461512420516e-01
-1.742947686660076823e+00 3.107864829276754670e-01
-1.704192049134323206e+00 6.393404725016105239e-02
-1.438043558664217514e+00 7.207045983306751280e-01
-1.777018494127880821e+00 3.158889891833779884e-01
-1.670527604278851275e+00 9.624368323066361253e-01
-2.756380783592133454e+00 5.139930432915804648e-01
-2.339910025688018091e+00 8.467907714855089640e-01
-2.295516528450880056e+00 9.723589236834525584e-01
-2.822351507126804382e+00 1.006238406278545217e+00
-3.756372371015025635e+00 8.199804655580258395e-01
-2.789383974872976957e+00 1.044260260721258105e-01
-3.560677146833971296e+00 5.310368207516986683e-01
-3.069008270653494463e+00 5.488657700335511924e-01
-3.674401117227275027e+00 3.847159693023484706e-01
-3.423481981288261089e+00 5.792455442444530700e-01
-2.450287487684384313e+00 1.572422486201087377e+00
-1.718339685008658746e+00 7.390239305089778554e-01
-2.630595259073990722e+00 2.576790244024859344e+00
-2.826093285718765724e+00 6.745900554678091465e-01
-1.250901640631283618e+00 2.072428961843391537e+00
-3.671844094024481642e+00 1.402780373000929615e+00
-2.766842387269795811e+00 4.988328428785437363e-01
-3.136751010547329965e+00 6.404098189728066881e-01
-3.292026710204465800e+00 -6.861832837716903555e-01
-2.651950933816671352e+00 3.298071605344765622e-02
-3.379716528663482933e+00 1.702523995747863950e+00
-2.810946219610034547e+00 8.793592313763022306e-01
-1.683238652261145774e+00 1.336603067734407846e+00
-3.211803626552152124e+00 7.007859814888254268e-01
-2.600473890128500720e+00 7.218130581571641224e-01
-2.657031807153964031e+00 4.813732939133053002e-01
-2.610568048450199630e+00 1.391328520774813171e+00
-2.166087974079883516e+00 5.494170171732836172e-01
-2.608458099711205236e+00 2.149656751973248348e+00
-2.511233145412825607e+00 5.211423624613874539e-01
-3.141821924170588698e+00 1.453660293876508192e+00
-2.794442472323333426e+00 1.489863726463711124e+00
-3.356433245475753946e+00 2.447121254328744611e-01
-3.423216997022413111e+00 1.153272262176073149e+00
-2.389699918094867037e+00 7.393747788836404489e-01
-3.120828179841998562e+00 -1.688665426308172957e-01
-3.058174109196179380e+00 -8.063655524384355511e-02
-3.193287199225562922e+00 -2.053767326516621472e-01
-2.051565971008579403e+00 8.193333175260705814e-03
-2.764198619039206051e+00 -1.695684157820954441e-01
-3.818483662592136341e+00 -2.223091786664182778e-01
-3.242167401307479491e+00 4.456410745545367202e-01
-3.669124009546971266e+00 2.985632914228232293e-01
-3.210281846452728960e+00 1.454324658156121441e-01
-3.458072248137112226e+00 6.598209241532277947e-01
-4.103818380815064337e+00 2.500937486473142068e-01
-3.814542852299212861e+00 1.066534774688196796e+00
-3.573268235949806026e+00 -3.377472590250144568e-01
-3.669779315564496436e+00 5.021388963139188366e-01
-1.825923030097929889e+00 4.705837569370420748e-01
-1.900239987260870400e+00 1.511643622092033290e+00
-2.836918735032611050e+00 6.369739329525786475e-01
-2.780112774845797663e+00 1.349602382573629189e+00
-1.743425098802177997e+00 -2.623657525549483172e-01
-2.738407485518759010e+00 7.242010816618571489e-01
-2.509473460109663989e+00 1.426848512123921608e-01
-3.115621122630306772e+00 1.323792297604645007e+00
-2.209060641855531415e+00 5.875210114834827912e-01
-2.845065834880554423e+00 1.916772953636680210e+00
-2.214370290785705908e+00 9.440274555400378631e-01
-1.987303081270566096e+00 2.136918337985518335e+00
-2.920523233000629215e+00 2.569245585183717484e+00
-2.327468643046284758e+00 1.879103661895734412e+00
-2.471033749832020288e+00 1.596101220571405799e+00
-2.114434192375276744e+00 1.275102081620758332e+00
-2.906732228092987036e+00 1.116492657812165001e+00
-3.538128551075815587e+00 1.001679368069299025e+00
-2.455475320441804499e+00 1.388974654419189214e+00
-2.748186879117965553e+00 1.112919405594678057e+00
-2.823887891634132785e+00 6.228591640824031606e-01
-2.216414990124591533e+00 1.886751125045942556e+00
-1.843178671927790724e+00 -1.683871818360057615e-01
-2.081521121409896757e+00 1.093799023697035411e+00
-2.448261298343070269e+00 1.706175579859024793e+00
-2.887252808112660496e+00 2.359455877239033050e+00
-1.987291289326413191e+00 1.952315686369267889e+00
-1.613451254876988816e+00 2.547232865073495445e-02
-2.843359658547222946e+00 2.480678839393867019e+00
-3.145234894570871909e+00 1.115422805992500876e+00
-3.363415193074600573e+00 2.238059857125132890e+00
-3.298489970416470296e+00 1.108306299594159494e-01
-2.911670286041788458e+00 7.228379332128945789e-01
-2.972909752186965626e+00 2.619809741366426747e-01
-3.136497563266508415e+00 5.325423378725527845e-01
-2.826188125572439702e+00 -5.490293993933144101e-01
-3.835491394727885250e+00 2.768447983530062939e-01
-3.352450619138802157e+00 3.758372225835151514e-01
-2.691398821741091574e+00 1.239359349679406974e-01
-2.023904421519613805e+00 1.006897904355723794e+00
-2.246567462532967241e+00 -6.410279007929762241e-01
-2.916343861495123146e+00 2.182530655732558278e-01
-2.574799003478055681e+00 6.890803850200609704e-01
-3.343022559801880789e+00 1.077471177875146680e+00
-3.301983968163781036e+00 6.868124426734132371e-01
-3.281832554916445766e+00 -6.127388870582606284e-02
-4.091712946513428761e+00 2.509159170125104255e-01
-3.823860740908739508e+00 3.261522659354412768e-01
-3.987124620471500069e+00 -2.217054781156431731e-01
-3.625196128914006888e+00 4.367490545433542204e-01
-2.166051347183936215e+00 6.124979218137240888e-01
-2.325796365171338920e+00 -7.305052150273815270e-01
-1.844441613861040219e+00 -7.478496354897519183e-01
-2.953079859553992659e+00 -4.933098960895919705e-01
-2.754322587261672339e+00 -2.521913704387287458e-01
-2.781317756223191218e+00 -2.804878737586334880e-01
-2.533896969840695235e+00 -3.246269685221904733e-01
-2.363270749924144098e+00 6.400698726213505108e-02
-2.519236218097439028e+00 -2.069009052003178972e-02
-3.102110525244857531e+00 3.553547622784601900e-01
-3.712313059419853012e+00 -5.773404353352540319e-01
-2.757340399615529680e+00 -1.052737846244108599e+00
-2.735158536924197747e+00 -1.807138174557247901e-01
-1.308905546180759494e+00 -5.394329625242608728e-01
-2.899411920945658139e+00 -5.905839699456032488e-01
-2.637126662537262689e+00 1.454239507459967329e-01
-2.781256528666133487e+00 -5.359624543340140157e-01
-2.893924867454673144e+00 2.112182064743904353e-01
-2.297599526596991293e+00 5.440364506442305625e-01
-2.237976416926757306e+00 -5.961960045287049148e-01
-2.317338165249677395e+00 6.230918346415887932e-01
-2.183106669279039735e+00 -1.903506730353189680e-01
-2.972901276889368116e+00 -9.311435475114748783e-02
-2.585168595304501160e+00 2.283562776885897649e-01
-2.025094176831867987e+00 1.369310005383792550e-01
-2.600546439235515983e+00 6.698845203777645807e-01
-2.979154435288979386e+00 4.210297537105414656e-01
-2.532424511873687223e+00 1.868066008391210175e+00
-2.909590417405172325e+00 1.293107605441978114e+00
-3.580905546860495114e+00 1.660618673481510932e+00
-2.562930731892528069e+00 2.057168642602153596e+00
-4.080514649142515715e+00 4.761495034467215226e-01
-2.917423534344132818e+00 1.785842578693545679e+00
-2.314740663261340536e+00 8.142274159448052995e-01
-3.601291123710364417e+00 1.479307813787533732e+00
-3.509312480666521239e+00 1.381692735724127985e+00
-3.338104991040369285e+00 8.526200172714228920e-01
-2.956674472886632987e+00 6.194250507414155171e-01
-2.806277681590636952e+00 3.581127426521678592e-01
-2.521633172492539821e+00 1.173337234613573088e+00
-3.102157713083667279e+00 2.370359522324133827e+00
-2.803670188117217243e+00 3.893359270215443479e-01
-3.080573652869571077e+00 7.780316853683375555e-01
-1.958645204380768945e+00 5.526024095503144773e-01
-2.055510734353642732e+00 1.351685102297211505e-01
-2.398243000021806903e+00 3.332639376209149962e-01
-3.209627237124338617e+00 5.441001592353509331e-01
-2.740921801500535882e+00 -5.405841561968548481e-01
-2.485935567615184194e+00 -2.093779347184520634e-01
-2.907218263422100879e+00 -1.368485851610147463e+00
-2.259328938307477053e+00 -6.653617571787672214e-01
-2.338826704329501460e+00 -9.080715754340359380e-01
-2.324935430522028668e+00 -5.545505708554618884e-01
-2.577446302110686815e+00 -3.140459513528170987e-01
-3.743163347555698017e+00 8.407351766151680561e-01
-3.654146347094941127e+00 -7.699481944077463114e-01
-3.330928682039385968e+00 -4.561253498971656328e-01
-2.321463989462700273e+00 -6.433759697757038265e-02
-2.856946864735467884e+00 -7.425094035171304618e-01
-2.871213023646900453e+00 2.831787183451832668e-01
-3.224929466890809060e+00 2.283699874521938067e-01
-2.602382768997246743e+00 4.846016835474808993e-03
-2.756099563251670048e+00 1.413386572539970520e-01
-2.280122113970226572e+00 -6.217125463240441574e-01
-3.716230180763192781e+00 3.487577663929053440e-02
-2.972362562361208216e+00 -8.538497248228207326e-01
-2.644516253813073092e+00 5.699663164550671235e-01
-3.194655496011241880e+00 1.455239576486830611e-01
-2.324747732493857022e+00 -2.413132246470108544e-01
-3.145419240502853153e+00 2.250525227364189029e-01
-3.434652654182279274e+00 1.925970400671702665e-01
-2.826215282661569628e+00 8.537353511237716353e-03
-4.057344351055413689e+00 -2.075137998717376253e-01
-3.413314995603569102e+00 3.727127445246397608e-01
-3.067395921438071493e+00 1.453203573882994482e+00
-3.303731935286083221e+00 5.206191016089143364e-01
-3.386764081472184884e+00 4.516857180916449277e-01
-2.958878523025462393e+00 1.180852492185636038e+00
-2.619588940995343229e+00 2.205225584917492876e-01
-3.317922836506166373e+00 5.124718575838907442e-02
-3.444086525514952868e+00 3.420983480018922052e-01
-3.576831088417803617e+00 -8.131008473493204214e-01
-3.094646747746367055e+00 1.835654865365515809e-01
-3.396280372068939180e+00 9.517897477029060305e-01
-3.532266571925187559e+00 -3.348613488037311958e-01
-3.373418268621447780e+00 4.917000858637368688e-01
-4.240962592431433364e+00 1.210048921457311105e-01
-2.995828351605844375e+00 7.633911071258385750e-01
-3.988732218017262632e+00 1.298156601190880943e+00
-3.309550156601893889e+00 1.693922313412757896e+00
-2.756660985970941891e+00 8.468043579451278724e-01
-2.023239132648507965e+00 -3.166168512560907367e-03
-2.239668818181881349e+00 -8.663409692787322758e-01
-2.244834207589849306e+00 -7.936151960661390614e-01
-2.306806701519755975e+00 -5.597663730710490393e-01
-2.970709570653841336e+00 -4.061673380834459612e-01
-2.941762955579702687e+00 -4.030808445615286506e-01
-1.683626749906837139e+00 -7.291947040138517799e-01
-2.386490132431740463e+00 -5.367929245043492337e-01
-1.586383787613615093e+00 -8.412756153309699503e-01
-2.803696355904953919e+00 1.885230717852143245e-01
-2.753425952711813451e+00 -3.022687874844358080e-01
-2.375954142860907670e+00 1.766281417962558553e-01
-2.430533848837260535e+00 -1.366168888705201201e-01
-2.996802322254266127e+00 -1.550349459084766068e-01
-2.717522048236879595e+00 -1.177750320247030469e-01
-2.314506538898444266e+00 2.001989502573389701e-02
-1.265181517252041754e+00 -1.110787328862701262e+00
-1.318618755178590840e+00 -3.095321873160178372e-02
-2.409302878804748360e+00 -3.926917134751923277e-01
-2.310405372035770455e+00 -6.254603531980085229e-02
-1.839174351841120991e+00 2.631107987867301601e-01
-2.135328749492327205e+00 -1.237936225062674644e-02
-1.031780239862090998e+00 1.711472228607062163e-01
-8.892251579810055429e-01 -3.696826503800444419e-01
-2.069786721702931320e+00 3.759231105817252838e-01
-2.052667467249858824e+00 3.513523134710136997e-01
-1.862142484164609257e+00 7.054225873324754259e-02
-1.797347057318505970e+00 -3.386667047585754653e-01
-2.152411400236208472e+00 3.203686600103459181e-01
4.267546840930279139e-01 -1.139297494867418825e+00
-1.669039078932115228e+00 8.151851602906864391e-01
-1.111445868652660263e+00 1.095900005736870853e+00
-1.611514420612969234e+00 8.631913330806182394e-01
-1.862291361055703920e+00 1.146694889175652043e-01
-1.736205863472081834e+00 1.069918777332173887e-03
-1.836402139852233439e+00 -9.294843127350014278e-01
-2.147859838327475401e+00 2.120954277571715507e-01
-1.406391904764336287e+00 -2.593732457285422011e-01
-2.319522632423501651e+00 -5.427480654407054739e-02
-2.414126242774606190e+00 1.539585344821660373e-01
-2.075994927982707683e+00 1.829114349368562431e-01
-2.995877548796359591e+00 3.218437374605310763e-01
-2.569151610234313488e+00 -6.340913472637547121e-01
-2.533727261629496574e+00 8.458664745420478859e-01
-2.303961792529427122e+00 -1.155604467478483083e-01
-1.987503449718247328e+00 -1.278486747112149158e-01
-2.006640658335763217e+00 4.697951681116397382e-01
-2.083310652805397734e+00 -3.107357214563575276e-01
-2.164374190109501050e+00 2.565416535583099900e-01
-1.601891312897849140e+00 5.802054645404345345e-01
-1.819769788505781749e+00 -1.941633950742087389e-01
-2.417937039585441816e+00 9.016575127304495840e-01
-2.447372671089894425e+00 1.744065944759799480e+00
-3.050464281739512451e+00 5.049777164621300773e-01
-1.728774009875936990e+00 3.275184003112704412e-01
-2.318730395638358921e+00 4.430823031443985593e-01
-3.095984839202942762e+00 1.087728011065365097e+00
-3.123380841196274460e+00 3.043080809857677815e-01
-3.036721792551792198e+00 3.452229716535757387e-01
-2.580016840957137347e+00 2.624358799941343134e-01
-2.848091520658088349e+00 6.163021531314647472e-01
-1.819041413583119216e+00 -6.590653417744994913e-01
-2.120212746394493308e+00 1.400645337701389215e+00
-2.339677089488407802e+00 9.167851838775482598e-01
-1.589475203371808476e+00 2.005337318766219568e+00
-1.334200486930720020e+00 8.776240585678853900e-01
-3.392063217780483253e+00 9.599069961457115108e-01
-1.556081254462878150e+00 1.677718765642359222e-01
-1.770026011821967948e+00 6.272199039922204955e-01
-1.197841511055674601e+00 2.080053315381852563e+00
-2.974279376546834275e+00 1.378201220667721216e+00
-3.141134437916557332e+00 5.077529640772595609e-01
-3.206302558484767307e+00 1.113507483998902536e+00
-2.230176566649634928e+00 1.275578550714247417e+00
-2.579255483730811260e+00 4.870652708605929249e-01
-2.657494326388672778e+00 8.342102764828168704e-02
-2.516312601326767595e+00 3.380981501499472630e-01
-1.952177826849635256e+00 4.267261203877825704e-01
-2.061755786002213764e+00 -6.390319849863840274e-01
-2.764615098323445874e+00 -1.040203692223228421e-01
-2.889050836543721967e+00 -1.359942196353491894e-02
-3.555013785244442115e+00 1.018071976264390610e+00
-3.267804869996293604e+00 1.264706136403958014e-01
-1.918241929833125026e+00 2.616129126579640474e-01
-2.777030780477637073e+00 1.351059948488867235e+00
-2.232999233296068198e+00 6.572111804236714372e-01
-1.996420718199028999e+00 8.543830011562552063e-01
-1.888658931611002956e+00 2.051791192195996094e-01
-2.036052088026822915e+00 9.050224886039441863e-01
-1.694252436744798196e+00 5.663873293468253411e-01
-2.714100418006924365e+00 6.508968749004709897e-01
-2.371446174948805385e+00 1.708938796510812264e+00
-2.846869640424632308e+00 1.390352720490544147e+00
-3.088805597760687416e+00 8.668476339224555627e-01
-2.720649850056222618e+00 1.371761519404783414e+00
-2.137510534896162717e+00 8.762630160939546276e-01
-2.318239407990108081e+00 1.381038494688863638e+00
-2.755834126254717908e+00 1.321173731823292341e+00
-2.140526334246753315e+00 2.454311632271889421e-01
-2.078031118531331600e+00 6.689398792643815872e-01
-2.208555225011838097e+00 5.380095814027643919e-02
-2.143124909558355107e+00 8.583818718767695088e-01
-1.240207013611359876e+00 2.306284642194582346e-02
-2.519917669206690025e+00 7.969797102848570347e-01
-1.887841065677980268e+00 -1.427310502673707071e-01
-2.288652068704251086e+00 9.361237034741309859e-01
-1.326581949614757949e+00 1.554765149739589125e+00
-2.292198710167630438e+00 4.861446019605748514e-01
-1.041558455615328116e+00 6.993225938272599196e-01
-2.339881325576226523e+00 4.883598112473660491e-01
-2.774855655890853257e+00 1.260146825218049660e+00
-2.404192813688954544e+00 1.256818271959047606e-01
-2.587959658194934676e+00 3.795804131136383819e-01
-1.955385492522047519e+00 1.546646933300778404e+00
-2.355899434968571793e+00 7.729741597009032184e-02
-2.168150029306793680e+00 2.632823859358968122e-01
-1.283644758367950001e+00 4.445526040362428599e-01
-1.502050863589482699e+00 8.543843735823147822e-02
-1.927772673455485197e+00 1.771598661569616928e-01
-2.052595900291304343e+00 1.196895686116504098e+00
-1.088923370738805518e+00 4.611515020368511797e-01
-1.329707903685376724e+00 1.395236667518495732e+00
-1.303093830186346835e+00 7.684533039063091708e-01
-1.812090964694469175e+00 9.046503182262002341e-01
-1.576277130564510465e+00 1.428060177218246629e+00
-1.337365200430479684e+00 9.617130512040558132e-01
-5.094089923827626043e-01 2.274868661778959855e-01
-1.792297731970629249e+00 1.032386417517900723e+00
-1.667284684046729026e+00 4.193840015794368381e-01
-1.511035938077533114e+00 -1.710833074289433431e-01
-9.078752624638770641e-01 6.993063828973859752e-02
-1.445235834245654827e+00 5.884486440922326311e-01
-9.545541842825966405e-01 4.050038677398994924e-01
-1.124939795858588942e+00 -2.062696960087655462e-01
-2.319364265974829031e+00 1.235677832200509085e+00
-2.170815631126147949e+00 1.150796366368655121e+00
-2.358539221775490802e+00 1.586360619678884865e-01
-1.027084399494340161e+00 5.920330129720237089e-01
-2.242849253452053659e+00 5.175185504232349132e-01
-2.912867686725622907e+00 1.057389042472078433e+00
-2.790235764354338066e+00 6.821054358422117270e-01
-2.631600777459281115e+00 1.534270031210371865e-03
-2.205572577639479004e+00 8.090105700562922886e-01
-2.396032669733183962e+00 1.278098889288451723e+00
-2.796639615117880950e+00 1.176348599992663280e+00
-2.740991080707942729e+00 6.391225620534066731e-01
-2.511303465025630732e+00 3.625957896632666655e-01
-2.161259795609735246e+00 4.862075247475328155e-01
-2.536745879417712679e+00 1.688963932652467692e+00
-2.226956045282130425e+00 8.599019320719772930e-01
-2.639900313874797178e+00 9.706771182323252756e-01
-2.471059874947785673e+00 1.631998164075997959e+00
-2.730847734635633017e+00 1.229359902786471226e+00
-2.684449593488571040e+00 1.346839682084827183e+00
-1.489099791438257103e+00 8.644247351311157290e-01
-2.838688935004870295e+00 8.676304279239054340e-01
-7.823522312141919510e-01 7.175383939558688251e-01
-1.743145939109441933e+00 1.868119970323969814e-01
-1.312071683548799994e+00 3.553108003070803433e-01
-2.624470618975546010e+00 1.429592907604590568e+00
-1.751730662113263559e+00 1.052023891141809608e+00
-2.886534774702555595e+00 1.190487453094042802e+00
-1.691880132555945160e+00 1.610596819587295947e+00
-2.906425815735970808e+00 1.011640264603209882e+00
-2.970259600814492806e+00 1.239990866903460665e-01
-1.912245185926070290e+00 9.626819465969689293e-01
-3.177194644712904914e+00 7.037943014943709441e-01
-2.067256689274231007e+00 3.345560392834878161e-01
-2.200329185905454565e+00 -3.352360064055689981e-01
-2.828023557618742245e+00 5.393754160239475626e-01
-3.067879537259678102e+00 1.094050642705104021e-01
-2.207936979621729634e+00 7.484095888930607510e-01
-2.364141059330084005e+00 8.977466375845414293e-01
-3.310361109212026864e+00 6.993712498771811337e-01
-1.890395416817703067e+00 4.289828816435675152e-01
-2.494674122043996078e+00 1.440967205827477837e+00
-2.874801191339424467e+00 1.327253566129325213e+00
-3.313984112816527272e+00 1.470446321376490673e+00
-2.806924021436311811e+00 8.860063023443203178e-01
-2.171491083929471877e+00 8.400042016875165496e-01
-1.499647567503598067e+00 8.765003532697215327e-01
-1.963459114452993148e+00 1.245069348691228317e+00
-2.012413586077257843e+00 8.045805660829817851e-01
-2.197794534375697939e+00 2.182416288512551095e+00
-3.240632591809929242e+00 1.373059366810109871e+00
-2.318048032016003290e+00 9.251796530986362566e-01
-2.073240268613440129e+00 3.286679982987217308e-02
-2.844228995836482810e+00 2.107857697608658043e+00
-3.004690215593040392e+00 1.208547561268186854e+00
-2.269440506996849738e+00 2.809394984753203484e-01
-2.448220839931210868e+00 1.288494287572641062e+00
-2.928782203707223086e+00 1.228582779458394780e+00
-1.974770152581959426e+00 2.727307971079647730e-01
-2.671602295679133210e+00 1.211155311970671389e-01
-8.546484249450920778e-01 2.980395146735347334e-01
-1.646927392263229928e+00 7.531866247130761804e-01
-1.498889815495097366e+00 -1.811707683637070743e-01
-1.585251408305486720e+00 2.383243329727125492e-01
-1.656730733056703597e+00 5.435952463130991896e-01
-1.293543337966586604e+00 2.176729407365417257e-02
-1.300050440368417881e+00 1.127980452423724245e+00
-1.428232239997108577e+00 6.791013204001203341e-02
-2.765705212621653253e+00 1.714570931332519033e+00
-2.768621021322694720e+00 -5.711614278383126964e-01
-2.897334148244622654e+00 6.997408219499285931e-01
-1.820294007770403066e+00 -5.131242226244782101e-01
-1.284117759514315171e+00 -1.160960812371172324e+00
-1.855250738379489617e+00 -2.739213733926250116e-01
-1.513810181366616048e+00 -1.641901932980973366e-01
-1.290788175881576461e+00 -3.182653302779350213e-01
-1.805861395332407415e+00 2.635925180556435432e-01
-2.583252695896005591e+00 -4.999634367350157538e-01
-2.831764458622450409e+00 -1.481971912473260267e-01
-2.678173148903149947e+00 -6.861371927010213589e-01
-1.631078322498234812e+00 -1.340920272163800830e-01
-1.415367582511855904e+00 -2.493609725919224140e-01
-1.207282593662592829e+00 1.189602596424631092e-01
-9.872829384085133331e-01 -6.222243084832475013e-01
-1.554944715289035884e+00 -4.365253139809187610e-01
-1.593079980090924996e+00 -5.769519326512929647e-01
-2.697253540269465955e+00 -3.957538395022318634e-01
-1.835326099340540695e+00 5.487317211524949112e-01
-1.958266124702865874e+00 -3.535901292803236284e-01
-2.502162517384623364e+00 5.461411076606225157e-01
-6.105930946281603600e-01 -4.436669696613935732e-01
-5.800148189405549548e-01 -1.118026145906990121e-01
-1.352082012928018440e+00 3.095470303869087836e-01
-2.140891162557242211e+00 -4.265677358149473630e-02
-3.978193135882344134e+00 2.325907818612332756e-02
-3.300391144372534669e+00 1.139364380102048990e+00
-2.196827635166297199e+00 -1.204999581793111951e-02
-3.270891397066959527e+00 -2.756925008386296727e-01
-2.312525023255933121e+00 -2.897224668139372628e-01
-3.282759750794147280e+00 -1.928166286114107314e-02
-2.131602749030236055e+00 3.901587683885202607e-01
-2.897986581964450359e+00 8.005717442962939634e-01
-2.416966026322419303e+00 4.864216607688495730e-02
-2.561655414816648602e+00 -5.815945118547646842e-02
-2.574143203719358564e+00 -4.353955739653656010e-02
-2.538647919870125946e+00 7.419810068943093473e-01
-3.155843984742011887e+00 1.171154480641478424e+00
-2.314024225659848000e+00 2.836181780976159694e-01
-2.926804140997965931e+00 7.697932379158698435e-01
-2.415640003158264992e+00 1.526754396503276379e+00
-2.166606081890372515e+00 1.219345568592935081e+00
-1.182184900867707222e+00 9.971354228753279703e-01
-2.687209158218299532e+00 1.525701465244558186e+00
-2.407802392162553318e+00 1.210091251672766210e+00
-2.152310271612861037e+00 1.863039742794351250e+00
-1.936439573774809464e+00 2.378601997242376420e+00
-8.087101921353438971e-01 3.044982757831158349e-01
-1.055953502857241100e+00 8.807455313755596649e-02
-2.203405845127679896e+00 -4.035575221854785788e-01
-2.370237037949753045e+00 3.818997449208496597e-01
-1.538217681465964937e+00 -5.138261915576680661e-01
-1.739786096009025229e+00 -2.422712646384686530e-01
-1.756096198969109956e+00 4.838065162853377177e-01
-3.073867591009002531e+00 1.045000375195116682e+00
-2.984560769921875689e+00 1.245382050748320646e+00
-2.619931536651304071e+00 -7.894741655668724434e-03
-2.204567393922894691e+00 2.103941055931886961e+00
-2.211327282702443497e+00 9.515601313031419872e-01
-1.849034459238427353e+00 2.080589527710682063e+00
-2.270781019001502976e+00 1.105615929916062390e+00
-2.010349152860325894e+00 6.004295816764518845e-01
-1.598040453765129598e+00 3.349592274521486779e-01
-1.527572181294224229e+00 8.079228159842226642e-01
-1.962991712507869524e+00 1.027268296926523217e+00
-2.686264115919601458e+00 9.036923991912134690e-01
-2.103442980469490742e+00 1.033782051337917673e+00
-2.121944153060788096e+00 1.456962560655653327e+00
-3.361255410837764579e+00 1.605263742086287637e+00
-2.836809546596990472e+00 1.665990765300903398e+00
-3.166742343487070510e+00 1.433185234362877480e+00
-1.937459806529963302e+00 9.116695423945824217e-01
-3.230249963124037560e+00 1.540163875063583543e+00
-3.681030497697240556e+00 2.008370059167525312e+00
-2.274372024066491527e+00 1.569236986230070574e+00
-2.527113859942646368e+00 8.744293970299561458e-01
-2.194451647245530879e+00 4.372471947009664572e-01
-2.421334354097194108e+00 1.516522281677870954e+00
-2.677887286453553006e+00 1.231070326650929747e+00
-2.650382267820577287e+00 2.132068354249121001e+00
-2.279555798194730087e+00 1.358682002553060375e+00
-1.660308203157016216e+00 8.471638045466175493e-01
-2.449186530586195953e+00 1.357306555259894409e+00
-1.963759923107518013e+00 4.298001616757150534e-01
-2.588478598641805739e+00 4.355054401728821745e-01
-1.444569979371740809e+00 1.150241550892909137e+00
-2.333530704120744037e+00 1.099960339914771712e+00
-1.428703827714426833e+00 -3.672399362660161426e-02
-2.304960120052057526e+00 1.379251381199466664e+00
-1.471260099257748033e+00 5.844031560837112949e-01
-2.174610331839030852e+00 1.375735312152903955e-01
-2.196651057259588313e+00 1.710981275450891514e+00
-1.559118822174513586e+00 7.777576732270149451e-01
-2.403669835859056025e+00 6.585120983039952636e-01
-1.672105827970048697e+00 1.327749600149717324e+00
-2.168222240560993441e+00 5.658245820764747913e-01
-2.687498169541610693e+00 8.241626429794081110e-01
-1.448567153606169278e+00 5.518622153119597806e-01
-9.273661541788704721e-01 1.001603245980585921e+00
-2.790228546295022927e+00 9.453513351252975649e-01
-2.685957945650509604e+00 2.680190904584081046e+00
-2.179690650385320616e+00 2.333415346610331564e+00
-2.480238985443202981e+00 1.281187615269214986e+00
-2.341156037228864228e+00 1.062129968107544453e+00
-2.488966100923224900e+00 1.587056088229560569e+00
-2.131574174325515436e+00 2.618910285801087312e+00
-2.241320420077863584e+00 1.733754647721863495e+00
-1.477190624092501681e+00 2.609323693942199096e+00
-1.968703108320807083e+00 1.057469149795521091e+00
-1.594321760644442865e+00 1.938145221588410738e+00
-2.132367769499386778e+00 2.769416261928967948e+00
-2.121927839484143430e+00 1.307406617763560153e+00
-2.992277372613109776e+00 1.782167257550809181e+00
-1.476642611917838410e+00 3.233888791271533059e+00
-7.928491011853628923e-01 2.282147242393643083e+00
-1.738024847428512265e+00 2.854929332169160894e+00
-2.644764561240275480e+00 2.940586512390262364e+00
-2.620986458363280036e+00 3.195593368400929002e+00
-2.534605931582057714e+00 2.004564361936197248e+00
-2.018465440376526310e+00 1.222672863058525072e+00
-1.203455016760603513e+00 5.794276433916426550e-01
-2.022750834259710917e+00 1.853771725105505253e+00
-2.422342018244894035e+00 1.671468157112538933e+00
-1.579152604218355682e+00 1.074614294266057923e+00
-1.661842520808046952e+00 2.365847956691365717e+00
-1.376831076455171221e+00 9.901193376450220240e-01
-2.448999732835603460e+00 9.783155636574215608e-01
-2.276663943427973180e+00 1.914669715308526143e+00
-2.058689220389115171e+00 1.476862976536570393e+00
-2.725774442855703583e+00 1.894980950011794008e+00
-1.815257293718169240e+00 6.648490448098083316e-01
-2.372070420349189579e+00 1.919747523877767481e+00
-2.377079482122972820e+00 2.066696255343776212e+00
-1.571953343744835196e+00 1.963896201723132062e+00
-2.769937878826470357e+00 8.719824218393351645e-01
-1.959193939895143011e+00 1.197136149114727210e+00
-1.534624380391136356e+00 1.736964188276795440e+00
-2.548760308585210854e+00 2.042610564231096326e+00
-2.525816870429395511e+00 3.295443255126119908e+00
-1.565351485734927994e+00 3.772167411760171341e+00
-2.555536585350016487e+00 1.688597723803267669e+00
-1.647739339141951476e+00 1.689644402416924596e+00
-2.291876977469442966e+00 6.540621973648296228e-01
-2.855644218773206511e+00 1.687222156063743039e+00
-2.396397247782239948e+00 2.028146232558734052e+00
-1.964381978329478251e+00 9.919442159418025984e-01
-3.395430758656636350e+00 2.119611024394887355e+00
-5.780532557033828400e-01 8.538469554845568021e-01
-2.639302105445908264e+00 2.773527308255628876e-01
-2.494793487415500888e+00 1.148068971296350771e+00
-1.460871426186607591e+00 2.366987765356884044e+00
-1.817858813934160711e+00 2.253255034837986948e+00
-3.146991311532928215e+00 2.621619002472412863e+00
-2.553882051384313900e+00 2.053897371752043455e+00
-2.034269416902101391e+00 2.065397409266739537e+00
-2.607309386479893298e+00 2.270550200453326450e+00
-2.140622859688206425e+00 1.507323348405335661e+00
-2.607955377450652090e+00 2.480070526154199317e+00
-2.878833087186505324e+00 1.783977700171772929e+00
-2.316007961278590876e+00 1.299597132849794168e+00
-1.793856964255704955e+00 1.472640599609682299e+00
-2.562720581694063249e+00 1.173969106120273276e+00
-2.563464444483580795e+00 1.651027586542170633e+00
-2.349757997974393220e+00 1.083019142355895026e+00
-2.834316382690100333e+00 1.014069457369971783e+00
-2.199833595713915457e+00 1.107257181360000509e+00
-2.096243744846231216e+00 1.914330547182584441e+00
-1.570619463728179177e+00 1.756418360039192494e+00
-2.137541484286479054e+00 1.194951779682323245e+00
-1.915068590932051507e+00 2.222162860313126931e+00
-1.813100079639596629e+00 1.359876049596065339e+00
-2.061495631261059280e+00 1.117059389237594180e+00
-2.041137124940161307e+00 2.188832050590024725e+00
-2.132759120280025122e+00 1.844499925231068760e+00
-2.464476898401095184e+00 1.347811029632319579e+00
-2.352893230362927746e+00 1.084582630341624832e+00
-1.860646620767601567e+00 1.272592697790567939e+00
-1.595239880911559105e+00 2.154338304633746093e-01
-2.798308333043212137e+00 1.235972945231257558e+00
-2.238359819617889102e+00 1.272697233771765246e+00
-2.937614353371617248e+00 2.156337452017837109e+00
-1.554463282518056655e+00 1.546562450209176154e+00
-1.777143682485316400e+00 1.140897174344839837e-01
-2.508538986887722366e+00 -2.840078294058296371e-01
-2.216557385901049226e+00 9.493473953883903027e-01
-1.958769499061272956e+00 -3.191834485360263152e-01
-2.529515551059457135e+00 9.184128481688096368e-01
-1.973034738647913233e+00 -5.483792070169606347e-01
-2.448153170990658101e+00 -7.963629346807445941e-01
-2.476510710612298549e+00 -5.181613092910544172e-01
-2.637024079776587371e+00 -9.616243582887776253e-02
-2.093278669063981745e+00 -5.756961388476397046e-01
-2.058056238637322011e+00 3.692371044816200598e-01
-1.335070126817188951e+00 2.673596293484402642e-01
-2.409104863338530578e+00 -1.893173554733816877e-01
-2.598921108880652753e+00 3.232465424065857351e-01
-2.074041550184972937e+00 -3.365789748949083449e-01
-1.740363000332681320e+00 -1.652902530584388907e-01
-1.102690221405118631e+00 5.928824982446204706e-01
-2.456237332713046229e+00 6.984347180314074421e-01
-1.631646572669932294e+00 1.371636110564172339e+00
-1.993488823125094012e+00 6.884821270981860142e-01
-2.011921595817763642e+00 -1.843962103350541559e-01
-1.414463076313964063e+00 -1.530780427617974004e-01
-2.034376891712849300e+00 5.498240344010719705e-01
-1.673031672032104566e+00 -9.499472237874173608e-01
-1.930500592763276124e+00 1.356638356106969701e+00
-1.490670658553082895e+00 -4.859191568653760673e-01
-3.337750641771924931e-01 4.338179324110524870e-01
-2.713657687087733361e+00 8.197104823934009410e-02
-2.779405911569746035e+00 1.365540127614479071e-01
-2.753271138693010656e+00 -1.698008646893519047e-01
-2.057354084141783446e+00 -3.106748912482472091e-01
-2.685606733923379785e+00 7.921496150029408989e-01
-2.327948835722643217e+00 4.555413058482705724e-01
-2.663754943792309149e+00 -5.035045510290692139e-02
-2.381894192436407209e+00 5.041939893023116293e-01
-2.842906147875679856e+00 6.417140128551755973e-01
-1.544013692954867789e+00 7.451823388163474338e-01
-1.488668550596260687e+00 4.108628607046512227e-01
-2.215437302907278028e+00 7.058341905083729273e-01
-2.517871223416019877e+00 1.385900935835334469e+00
-2.201470661817578112e+00 6.919103244312322376e-01
-2.346816586332133081e+00 1.027390083798628950e+00
-2.942803198216064509e+00 6.994616108501734431e-01
-2.995991374896366910e+00 3.444829801637093181e-01
-1.960730320733930609e+00 5.403975484866923029e-01
-1.705602815223777213e+00 6.931510409191100619e-01
-1.590924635371168572e+00 1.070336232726810666e+00
-1.987215164681424895e+00 1.267570563565626918e+00
-2.157414514036511743e+00 4.416995322516428235e-01
-2.264513007469080463e+00 7.458551696058989267e-01
-9.498164323212905380e-01 6.270991292531847838e-01
-1.260997151554949403e+00 -5.800373630863617236e-02
-2.042070736699492350e+00 -2.280677340636618200e-01
-1.288203288415692427e+00 4.564974480530660794e-01
-1.277637286596728483e+00 7.023999021472603355e-01
-1.983131144077420860e+00 7.979984116457046195e-01
-2.246715447089543183e+00 5.073375657253268445e-01
-2.352803301687111492e+00 2.174087764917214949e-01
-2.515057859904867854e+00 1.029211556857113852e+00
-2.842526319974181259e+00 1.207487011443648228e+00
-1.506120403732932544e+00 -5.495999374291634654e-01
-2.127999354671480159e+00 -1.627014264350654105e-01
-1.673177446652240885e+00 8.436367746286558278e-01
-1.630523730849253061e+00 -2.703774149106667468e-01
-2.360488870885959489e+00 -4.649895456446432318e-01
-1.629500155704268538e+00 -3.779809338680165665e-01
-1.764940517864651337e+00 8.793365015059462220e-01
-1.800874466767081739e+00 -1.151630732031765636e-01
-1.683018425152241981e+00 1.301599472940669688e+00
-2.549590842763050702e+00 1.547756965277380381e-02
-2.560623715030761804e+00 -1.622805105782882187e-02
-1.652288489169266850e+00 -9.842821484074706362e-01
-2.696595205593263156e+00 1.434105494810591075e-01
-2.624349668883736442e+00 1.214913841637481617e+00
-1.654546811110529259e+00 1.182418922153740670e+00
-2.203562453939227339e+00 1.244011709741433602e+00
-2.675743795166604766e+00 4.539536047888415582e-01
-1.638900959828853310e+00 -8.676443110393186608e-02
-2.705896888550256119e+00 6.958151731159987197e-01
-2.395283005364484019e+00 -1.971217370737668728e-01
-2.376154665712816527e+00 -6.412199614536127079e-01
-2.738132798952223723e+00 -6.056418488382624421e-01
-2.541292965471409815e+00 -1.814858908860739195e-01
-3.524259850854009279e+00 8.477849487856847777e-02
-2.834512266296931315e+00 -1.486903558247635038e-01
-2.714728678271239648e+00 -1.679339411844035790e-02
-2.833501238258133270e+00 5.121243665232860787e-01
-3.229881495538034386e+00 7.131177097992481562e-01
-2.492505535739967470e+00 -3.076162136218853482e-01
-2.497638043980537681e+00 1.284880976946867204e-01
-3.033159533596004653e+00 3.602438524273084974e-01
-2.885367145434187375e+00 3.455179978938226482e-01
-2.995633215255608661e+00 1.819792785705744098e+00
-3.092893805750944303e+00 9.585233077515142863e-02
-2.692830919792776001e+00 1.132832701774093564e+00
-1.985191359309621095e+00 9.151146146943516246e-01
-2.734858062984452332e+00 1.117717836329685382e-01
-2.238804070360065346e+00 9.899345492033653215e-01
-2.745764820186769928e+00 -4.348431285094070953e-01
-3.719977798309448858e+00 3.748864525038536621e-01
-1.628164311260638542e+00 5.340120627279199006e-01
-1.580373543415765081e+00 7.823654350618105546e-01
-3.251998243210834971e+00 -1.425892106127628345e-01
-2.474589608092239601e+00 -1.160708703278139631e-01
-3.528065778977488964e+00 3.678224314151978258e-01
-2.568986030983781532e+00 2.061227969990478137e-01
-2.828466816228363712e+00 -7.682900420371263639e-02
-3.029845723636158006e+00 9.106236309448734190e-01
-2.886571563214505254e+00 4.964931586527688845e-01
-2.494202323362149087e+00 3.747314790198967849e-01
-2.531603675357219085e+00 1.179230305020176756e-01
-1.719696452074528814e+00 -2.814437836767921253e-01
-2.187370363137616902e+00 5.236138054578962642e-01
-2.657048760330341430e+00 1.013436577164451791e+00
-1.888287871048035083e+00 9.362934905474171732e-01
-2.796237455633992397e+00 -3.490412520866034707e-01
-2.821228098760391045e+00 -1.389957420166428315e-01
-2.030999923166640908e+00 -7.963023778435955602e-02
-3.199290908596502447e+00 1.684391182584725200e-01
-2.922544717770696909e+00 -6.605276600828348110e-01
-2.483478923675032757e+00 -3.401424913559505381e-01
-3.071301874100992535e+00 1.880126066901975368e-01
-3.695732272444727684e+00 8.812023964746356075e-01
-3.056066991098407293e+00 1.075288133796621359e+00
-2.005008917524635059e+00 5.746450182460201006e-01
-3.660388793432403531e+00 9.949232180145304305e-01
-1.892453075012924479e+00 4.275900640031140565e-01
-2.844155021144682216e+00 2.243824520503464592e-01
-1.836753332968326102e+00 -3.809198120531913645e-01
-2.668321212674508391e+00 7.933845493412033933e-02
-1.951871422619051888e+00 7.417234364077050779e-02
-1.238323015051196796e+00 6.731892125240912517e-01
-2.142621420564066348e+00 7.589320850002491126e-01
-2.686295975328231833e+00 4.352393018128611346e-02
-2.312412506843582349e+00 6.103950681663241618e-01
-2.579896930925831278e+00 1.356072335621198999e+00
-2.639568319932623197e+00 -2.798965001018119403e-01
-3.260829823708692565e+00 7.694678421160297543e-02
-2.556548361084256094e+00 1.299599986090443915e-02
-2.304971196600651417e+00 -5.300225403476169772e-01
-3.252061362271584599e+00 7.634511111823560903e-03
-2.778649474630970673e+00 9.315454789496721566e-02
-2.701958729926182468e+00 5.133320867479901350e-01
-1.984593761177221083e+00 -2.119169518992715939e-01
-8.202768030126470489e-01 3.799988244732165343e-01
-2.301368062383110757e+00 3.519201743929659676e-01
-2.622361871631467611e+00 -2.833119436612864250e-01
-1.788763434640384009e+00 5.969311595155912809e-01
-2.817606711276979148e+00 8.873721937960316053e-01
-1.788479074332413044e+00 9.490042104173176396e-01
-2.542646650703250799e+00 -5.789371146159612014e-01
-3.341305627440600556e+00 7.942212939959830686e-01
-2.432984647813589696e+00 9.514448232329717481e-01
-2.664019012082030180e+00 -2.214675917684889583e-01
-3.550355820326333678e+00 1.415077044079940283e+00
-2.679722356022621099e+00 1.329472661891704544e+00
-2.320751766506646163e+00 -5.854661619498084946e-01
-1.942778700547170612e+00 8.489058217256496841e-02
-2.671360765651475067e+00 -1.876428938669331969e-01
-3.117583551067997227e+00 1.033702743627847198e+00
-3.161293541117308870e+00 8.233094897257753342e-01
-3.400263223239496924e+00 7.823191414879817618e-01
-1.736103514792459723e+00 1.013153109974970878e+00
-2.013663895953321958e+00 1.775363365340129729e+00
-2.021450775436970382e+00 2.389006865799842672e+00
-2.841483561067428276e+00 1.342598847189444555e+00
-3.116502437496521338e+00 7.552550994501254777e-01
-2.848076709126518224e+00 4.138473779646133499e-01
-1.919832175555186149e+00 8.131384980819438280e-01
-2.378403597453275786e+00 5.483942074232037722e-01
-2.674589190566311281e+00 5.692234459260419044e-01
-2.390925737230191750e+00 1.692766064654940950e+00
-2.201557156467335741e+00 2.107502183683987729e-01
-2.543391426263908794e+00 -1.890557972885752447e-01
-2.693143218306700781e+00 5.563935030894300304e-01
-2.460862413423780648e+00 7.505933660133710106e-01
-1.611510175497824715e+00 9.925215165375940174e-01
-8.267069647322069503e-01 7.049259647227164027e-01
-1.560589673627562401e+00 1.669759574515347511e+00
-1.527855070052714037e+00 1.650881876905700540e+00
-2.130603081573746671e+00 -2.505852338272409607e-01
-1.952892066884697631e+00 -6.123587715749763127e-01
-1.737569087839384574e+00 -1.812804027517208039e-01
-1.386631103603548354e+00 2.475734208264121494e-01
-1.830035963654643272e+00 -3.466397092855045270e-01
-2.411890129942624306e+00 9.256942269449836003e-02
-2.722417247764523651e+00 -5.556813145031787998e-02
-1.721824487056474506e+00 -1.385840544479102210e-01
-2.193706573961956341e+00 1.361394796720585276e+00
-2.888140519549602381e+00 -1.909758996328884684e-01
-2.403820378131132252e+00 8.708629400032175116e-01
-2.436623872331737939e+00 -1.010780747867190410e-01
-2.492384139580480884e+00 7.218789667020598932e-02
-2.150214891078795709e+00 3.558980597969103599e-01
-1.708112211798055613e+00 -6.285287081105357387e-01
-2.186487135140218641e+00 -1.048901773000480986e-01
-2.088766651148772802e+00 -4.582130829456669829e-01
-1.992773325391380634e+00 4.208236407579862837e-02
-2.567840003292532813e+00 3.214967891795534882e-01
-1.731096579960508919e+00 1.315539999498677393e+00
-2.061831193745684132e+00 -9.971449461962933469e-02
-2.075125839985069387e+00 4.555373654556248986e-01
-1.511530246896526819e+00 -3.920918638986573557e-01
-1.877063281428827723e+00 -3.590986894736915569e-01
-1.375430863088413336e+00 -7.334762989977596792e-01
-9.999220111046980275e-01 -7.425787336883731271e-01
-1.083109585097211669e+00 3.612226366329648886e-02
-1.448483564905513443e+00 1.597204716643867428e-01
-1.806184214025580159e+00 1.139495281455488174e-03
-2.050249395880222814e+00 3.455091240718055623e-02
-2.316339167820072653e+00 1.310702504403041591e+00
-1.116330586577234607e+00 7.336001499674118520e-01
-1.815584774276302493e+00 2.326189072812233416e+00
-6.160678159758773420e-01 4.885112342500522731e-01
-1.687809478405067898e+00 1.609183742652643634e+00
-1.277050110729197385e+00 1.816444085909636907e+00
-8.092139086481200394e-01 8.733530555837577536e-01
-1.930123176235436944e+00 2.211680025472584799e+00
-2.886119412206754831e+00 1.467265495544630038e+00
-1.899624312770725520e+00 1.233884238121402577e+00
-2.134658126581576276e+00 1.022712775235971705e+00
-2.489020642419374596e+00 9.617592655020874570e-01
-2.311455628736827084e+00 8.336253011587850814e-01
-1.935084378617598411e+00 6.388514645522258562e-05
-1.124391497025107656e+00 6.967940773455640890e-01
-1.358556876218804499e+00 2.011913842919566542e-01
-2.136125611707989425e+00 6.435219861957492959e-01
-1.301699805814128919e+00 5.654680761193147109e-01
-1.924325981411820763e+00 3.851842649511311167e-01
-3.571814301934995162e-01 7.654153472300081473e-01
-1.365797031588300570e+00 -1.913713635913212308e-01
-4.049005657719260132e-01 -3.257625373168601679e-01
-1.904945424680546395e+00 -1.980541876703737214e-01
-1.920096823976219280e+00 -4.931147532399357547e-01
-2.689412465132547503e+00 -4.525089147792454303e-01
-1.579794222366008638e+00 -4.328950813824876676e-01
-2.113243939597430732e+00 -1.645800415499303337e-01
-2.486319754210015720e+00 -1.831390947119331328e-02
-2.721257784928487133e+00 -6.643081538712042322e-01
-2.077423483771147161e+00 -7.184727347575201595e-01
-2.997790920418297311e+00 4.325698932031336874e-03
-3.364196323220380869e+00 8.781756231052306738e-01
-3.635493190765075155e+00 2.280491125513416928e-01
-3.164924101482434082e+00 2.019601225481691409e-01
-3.191876998531316900e+00 3.303460304943303116e-01
-2.108787441879065749e+00 -6.581606449939856329e-01
-2.600170878960312404e+00 -3.451983696041246441e-01
-1.853389649917699611e+00 -1.419225538656183616e+00
-2.965586451827872061e+00 -1.195704921524689546e+00
-1.983559199710528187e+00 -1.045226148356025009e+00
-3.142549178269542942e+00 -7.665855000072625547e-01
-3.101910268373728297e+00 -9.701986345222091135e-01
-1.717777653481786571e+00 -1.037490924148814608e+00
-2.231434079595326914e+00 -5.483828872930708309e-01
-2.409126434892035817e+00 -5.648773612279935907e-01
-2.554585195043748591e+00 1.815672688243499533e-01
-1.885054923477599731e+00 -6.559717682982917353e-01
-2.854004831798722996e+00 -2.792386220987446710e-01
-2.384524053741536864e+00 4.738030389410159415e-01
-1.598566676398824882e+00 -5.801103983947658582e-01
-2.512115737442562224e+00 6.243812556366772348e-01
-1.904022258255512412e+00 -5.873622505507501979e-01
-1.433191784406949054e+00 5.586605838319226303e-01
-2.046723167108298824e+00 -4.905515699663342000e-01
-2.088306123139394899e+00 5.517479526358242126e-01
-2.035770158812429731e+00 -3.216440231117665416e-01
-1.763597213618198323e+00 -6.134508003535481535e-01
-2.245866488138669403e+00 -2.878503524683648784e-01
-2.997738263854338392e+00 5.259926701125855475e-01
-2.653337280722259717e+00 -2.274613316270121532e-01
-2.490045770152539362e+00 -4.279590172511699708e-01
-1.488332730339847476e+00 -1.107123889884773948e+00
-1.651688494840863441e+00 -2.615789515011921473e-01
-2.037088511295423565e+00 2.457439466570870701e-01
-2.667855215890222453e+00 6.357520678328271169e-01
-1.450660716475085987e+00 9.944839674987642208e-01
-2.394588014326203051e+00 1.097292264390745675e+00
-2.584717152176748023e+00 2.819162733229945594e+00
-1.407072175757438481e+00 1.777516883728849528e+00
-2.630532568326423348e+00 4.875636967273386801e-01
-1.823677783542533959e+00 8.472475408577901934e-01
-1.198774923128560932e+00 4.476497297705742118e-01
-2.994959011792425407e+00 1.936030508830724584e+00
-2.530856765196395131e+00 1.206171816627710003e+00
-2.884935675382231501e+00 8.477250355189153153e-01
-2.594319179821547916e+00 -2.549355092455110050e-01
-3.374285447695965168e+00 3.736321844858020991e-01
-3.682580694640081198e+00 6.088136463374699270e-01
-1.894070552946074848e+00 2.509412369099721096e-01
-2.686461230290309032e+00 6.368715677526693986e-01
-2.214606008547805427e+00 6.667173882586889810e-01
-1.416693557335511944e+00 8.205903009820235683e-01
-2.671273859331601663e+00 6.401349134827435394e-01
-3.172602548057747107e+00 4.654366275559421173e-01
-1.692456957321627931e+00 -6.813267474929725065e-01
-2.311613710720458847e+00 1.379179876890595513e-01
-2.059641314522808742e+00 -3.985600153151622749e-01
-2.715904752133781130e+00 7.385868086011408984e-01
-2.892724437831046380e+00 -5.959936453051012384e-01
-2.192857233515111748e+00 2.011012498182793429e-01
-1.793619155516021912e+00 -1.107847053308126828e+00
-2.664085523361914731e+00 7.723824616557714018e-01
-2.387684445247793885e+00 -7.801911571432362802e-01
-2.052932443631260817e+00 -9.386791764250735914e-01
-2.373909551473730950e+00 -6.124286414679891433e-01
-2.939520504919544308e+00 -4.232336736160442481e-01
-2.069814131720683736e+00 -2.237562384948110217e-01
-1.877528509406785062e+00 2.145246600741320120e-01
-1.835736687836915015e+00 -1.158579058383715638e-01
-1.595001106986689399e+00 -5.156390863709310324e-01
-1.828190084245047142e+00 -5.761894741753356697e-04
-2.014411082769102634e+00 1.089580696424137907e+00
-2.819822586021841992e+00 -4.438624540449389588e-01
-2.644184519030009284e+00 7.043475107904928478e-01
-1.131070339149082837e+00 2.650138311859459583e-01
-1.804005412822123455e+00 7.212871948598360561e-01
-2.298273703521772404e+00 9.242315703106407376e-01
-1.848405948440580371e+00 -2.822924421860375510e-01
-2.010799710077094904e+00 -2.127216231741823615e-01
-2.240448655176683346e+00 8.410501405718291412e-01
-1.944115352505175309e+00 2.849941634717539363e-01
-2.603819947296064807e+00 5.392834673955011759e-02
-1.683575444070730676e+00 6.519263376176356317e-01
-1.593678011416798102e+00 1.895275462974522540e+00
-3.425279685449718059e+00 1.483405302538436610e+00
-2.682037796601428159e+00 1.131709384812124020e+00
-2.797489916637582397e+00 -2.495921699230564672e-02
-2.875917275529412898e+00 3.664958453497159097e-01
-2.963244747654145250e+00 9.297242333824107252e-02
-2.716311852312514930e+00 -3.309887661403306813e-01
-3.369412089244975483e+00 -1.187329489591768539e-01
-3.244890060289002065e+00 -3.323176917923700291e-01
-2.753916803777471500e+00 -9.848988605245043160e-02
-3.076435965236830494e+00 -1.002020679958647020e-02
-2.980381728236555450e+00 -2.222214939859487037e-01
-2.576524803061079005e+00 -3.692721762851891576e-01
-2.359342467128564103e+00 -4.511447396084318218e-01
-2.249049385572727378e+00 3.087010682214965107e-01
-2.632989729635343057e+00 3.779999468874075119e-01
-2.350613136746833032e+00 3.681805118552178291e-01
-2.644635230212686761e+00 8.906939515868617097e-01
-2.901038689212929178e+00 4.249926426074159824e-01
-1.938452889262520795e+00 -3.313000123973791622e-02
-3.142602828919804026e+00 1.104746055819180395e+00
-3.336032829499443686e+00 -5.790627106808100832e-02
-2.374062730994459525e+00 -1.618001828038378442e-01
-2.779043740293237974e+00 4.400174297144152646e-01
-2.296641348280815009e+00 3.734196178597432580e-01
-2.921324174274714025e+00 -1.289964324492962611e-01
-3.325585477924289712e+00 1.270381590462152932e+00
-3.316173192446234985e+00 -3.777940520008360448e-02
-2.984634002234306749e+00 1.823582767732838117e-01
-2.193365970781552043e+00 -2.183136397128422612e-01
-2.734667729425456884e+00 6.204812538178174908e-01
-2.649546548377865740e+00 1.893596472024666189e-01
-3.168259292157487916e+00 5.749562551662225074e-01
-2.387120181012078568e+00 1.044819605973456911e+00
-3.398476284845242112e+00 1.303193021156967779e+00
-3.191733145695047735e+00 8.604015286643157401e-01
-3.335390197187300565e+00 6.663302146345686516e-01
-2.251238094631744957e+00 5.273299163335396500e-01
-1.819976170026359696e+00 -1.050211006133929398e-01
-2.198819713456808600e+00 -1.575587512293190051e-01
-1.413816300906610479e+00 -7.247793608135717491e-01
-1.947977209983570823e+00 3.172762092405215228e-01
-2.401531693001861978e+00 -1.762001175925528157e-02
-2.285409831213670806e+00 -6.421127673656169543e-01
-2.612895842074953734e+00 -1.928800089780813853e-01
-3.410796132367726941e+00 -3.242763459502648327e-01
-1.643509552055532286e+00 6.843901935213775323e-02
-2.083493074568578685e+00 1.176587654690070428e+00
-3.132119969704824758e+00 4.488478015314368297e-01
-2.242234560282056144e+00 1.121905433888464643e+00
-2.236881454740333286e+00 9.949589036754050708e-01
-2.358505441231682820e+00 5.303494113459350512e-01
-2.571551368026168127e+00 1.320613993154379218e-01
-2.121266846882448487e+00 1.216896248317071549e+00
-2.412224164248519376e+00 1.181772612317933735e+00
-2.569755599675416669e+00 2.290174481891226854e+00
-2.039090171867230072e+00 8.335605017249154702e-01
-2.289670953067101777e+00 2.295244586624194394e+00
-2.671859333635200340e+00 1.178458055460323228e+00
-1.923654061487043210e+00 1.670296062398297865e+00
-1.865145526610322069e+00 6.776937243716951720e-01
-1.737178518173396080e+00 1.484745151370432170e+00
-2.124480206360800594e+00 1.682526968783331744e+00
-2.709820101454280206e+00 1.241547306075300838e+00
-2.398260360295214610e+00 1.788530536283663208e+00
-1.981179169083425062e+00 7.632673204525640687e-01
-2.241728527728874987e+00 1.961297754059310616e+00
-2.175749600744632417e+00 1.865658826032530637e+00
-1.515472740576169430e+00 3.608530298603392916e-01
-1.996833235811821483e+00 1.446272871163636342e+00
-2.273707500650534730e+00 1.520129349349682579e+00
-2.184446779915003134e+00 9.344403582781288797e-01
-1.905328327000019195e+00 2.518674964170437569e+00
-2.607869360849489393e+00 1.327412191636407668e+00
-1.341560513488183837e+00 1.606368182254468646e+00
-5.309632947347920906e-01 1.352058184185569445e+00
-1.923465192634859766e-01 6.734832610662583319e-01
-9.337232845860178321e-01 -7.176143772378845709e-02
-1.006123841119594298e+00 -8.742327536771477003e-02
-1.035708414614970874e+00 5.367988817334234941e-02
-1.987979666283527624e+00 2.248977860678803009e-01
-1.199976971587017216e+00 8.736282703993746290e-01
-1.405854102553133478e+00 7.781541425891113084e-01
-1.980288929472584503e+00 1.148799277102134031e+00
-1.998341347993102701e+00 3.052690484081745370e-01
-1.894575089773069543e+00 2.037760359862824111e-01
-2.786472641924063520e+00 4.467088910424121817e-01
-1.712761209132755535e+00 1.911579622361197828e+00
-3.202553175225964388e+00 -3.575940366673595605e-01
-1.946098134518507772e+00 2.214737814260530513e+00
-2.128222519471963281e+00 1.530254729919404921e+00
-2.155816713200001011e+00 1.662434961736284134e+00
-1.774769014754306262e+00 1.253317974768784371e+00
-2.354841817417055783e+00 9.424218580024922298e-01
-2.197481893098985672e+00 -5.467198126064504171e-02
-2.789121327292652719e+00 1.309642489487597983e-01
-3.024257964118234998e+00 7.344119119998412382e-01
-2.392040122900593868e+00 9.011462835008784977e-02
-2.251530734841002079e+00 1.113600098140989036e+00
-2.364648632342416956e+00 1.141822867286834020e+00
-2.147557343055564338e+00 1.237186137528418328e+00
-2.184096013674890813e+00 -2.259855737894817529e-01
-2.982807626297143244e+00 -5.006235732738038013e-01
-2.348500505159814011e+00 -8.309131554675478482e-01
-2.561589936768736475e+00 -4.110729625675985099e-01
-2.582517786440414298e+00 4.398988260902777503e-01
-2.959846742481208270e+00 4.956937812740609961e-01
-2.340358761267619325e+00 2.151063053070026154e-01
-2.175185107777764415e+00 -8.683218739723094215e-01
-2.676835956310867459e+00 6.411890378561571069e-01
-2.728308795810257426e+00 -1.253571411316983519e-01
-2.719394720053983416e+00 -7.435932534959759366e-01
-8.251421534500074095e-01 -5.375374084398760743e-01
-3.054982020886336969e+00 -4.807172524812511893e-01
-1.832094990550534819e+00 1.019641168138265275e-01
-1.934027403465665262e+00 4.054471710601019740e-01
-2.042544293672531985e+00 -9.442034842918398674e-01
-2.459312084215108385e+00 -5.750966266056103393e-01
-2.079180113038828104e+00 -9.275334520881169942e-01
-1.886521995037065524e+00 3.227526765901100880e-01
-1.263421974151334837e+00 1.554513847098917823e-02
-2.662268237168032403e+00 3.953795293721143467e-02
-1.440532159824124303e+00 -2.224863045649974058e-01
-9.115603112401167163e-01 -1.996136357223297908e-01
-3.015811554440204212e+00 4.825974951353875220e-01
-1.781411020359698005e+00 -3.612753784301550031e-01
-3.211830148864229351e+00 2.542348425358460506e-01
-2.436074758637499560e+00 6.200998009972410463e-01
-4.444877302531592966e-01 -1.153387397535954761e+00
-2.112582350567043132e+00 -3.269233181089302165e-01
-1.358007423933791813e+00 -3.463549005253336310e-01
-1.912340916030990989e+00 -5.225404366084684948e-01
-1.678765307036640841e+00 -1.247744167461814491e-02
-1.538851620868398440e+00 -4.324718798442211964e-02
-1.664436595884047465e+00 -7.634583950774323502e-02
-1.571430031102936553e+00 2.898279098051979585e-01
-1.584510827489241880e+00 1.935309594583282666e-01
-1.813989429364528005e+00 7.867118785636175726e-01
-1.408686712980126821e+00 -6.822088076395969036e-01
-1.762850020632491521e+00 -4.568516533147911618e-01
-1.908722934767558055e+00 7.216539841197755489e-01
-2.454073004805034763e+00 8.529452344527309604e-01
-1.316699165550230477e+00 6.082126254749530281e-01
-1.948461806904757232e+00 -5.623545448777134137e-01
-1.828388221774603473e+00 1.132117248241685470e+00
-1.607097189924272973e+00 -1.139243556005109514e-02
-1.404222664595308867e+00 3.234296456760969996e-01
-1.565663445476097371e+00 -1.456914637638701548e-01
-1.638815776132128255e+00 -9.087579129786156340e-01
-1.680673941421915840e+00 -2.731365784899414395e-01
-1.317138612805216047e+00 -9.134053712453032992e-02
-1.680043611176565754e+00 -7.371083697782159216e-01
-1.955860956154286789e+00 4.191590855271287719e-01
-2.224406529435230873e+00 -3.322523434815875532e-01
-2.199964565809111150e+00 9.681390226395940601e-01
-2.220600960672586499e+00 1.293030338621633080e+00
-1.782436134831695718e+00 7.225993742485141702e-01
-9.762626920405828024e-01 4.147255808722626336e-01
-1.769193266282024668e+00 3.198296295578773041e-03
-2.074260572654559098e+00 5.268570396677368928e-02
-2.562803804478892999e+00 1.678965058378395936e+00
-2.022866456171324323e+00 1.071102645007330656e+00
-3.483508690239158767e+00 7.830838369617784123e-01
-2.116070843849084060e+00 5.664738467358643170e-01
-2.576344836586952347e+00 8.943856486093683111e-01
-1.848080617898584244e+00 4.545291055798036939e-01
-2.150973821311670697e+00 1.383404006981697520e+00
-2.221508775513521883e+00 1.287042426435755393e+00
-3.172351404577212541e+00 1.167170020977187361e+00
-2.239045808153230954e+00 1.030695987906786071e+00
-1.808383790020225312e+00 1.678626071760437988e+00
-3.129359925358428107e+00 1.563978370924914874e+00
-2.608912943197254641e+00 1.013780879706168925e+00
-2.726961026160227064e+00 1.317154347952890214e+00
-2.504766360690233729e+00 5.954742664377776773e-01
-2.712551271298003996e+00 9.361255266537243935e-01
-2.303199701933315247e+00 2.069098479690653747e+00
-3.181274100723227694e+00 9.332958132482159774e-01
-1.989868287544676706e+00 6.545644955401217491e-01
-2.739327940392354499e+00 1.464088246019279449e+00
-2.166909180641263699e+00 7.606274930175028759e-01
-1.754466527644683360e+00 9.261113130213431965e-01
-2.622951499264075892e+00 1.194201964419513651e+00
-3.134654010692089265e+00 1.273758053073344554e+00
-3.195647329997529873e+00 2.557349939320529231e+00
-2.996027702595222220e+00 2.630489246012976512e+00
-3.093096874145558672e+00 1.432349848763821765e+00
-3.084342008676301372e+00 3.146623736338795663e+00
-3.163332735424723374e+00 1.993200568865466593e+00
-3.559325729023584461e+00 2.167690455720548304e+00
-2.104162311500662241e+00 1.224301440716449862e+00
-1.033960991277954156e+00 1.519110750040343127e+00
-2.335183827189541539e+00 4.478029186538409201e-01
-2.170109067586087903e+00 6.295277763846287566e-01
-2.736793488476661373e+00 2.741878766815720070e+00
-2.457674673769667972e+00 1.839092591130476739e+00
-1.753673340768072464e+00 1.577358231925085397e+00
-1.263255283516490746e+00 6.649281463353903243e-01
-3.061824696471746154e+00 8.262836804416144876e-01
-2.111120199177188628e+00 1.492003151652849136e+00
-2.616186539536216937e+00 1.676107691509813868e+00
-9.987623859923416836e-01 3.733776718898458302e-01
-2.877417708284126796e+00 7.689095481082350858e-01
-3.231228014981601948e+00 2.963256560578981791e-01
-2.754319821236791199e+00 1.351720330358447963e+00
-2.209768206592126916e+00 7.256316399449018739e-01
-2.522502189830472918e+00 2.073948842767192602e-02
-2.473072470632114772e+00 8.442570738152645193e-02
-3.227952477574122625e+00 -2.232782162214943522e-01
-2.748499882526934002e+00 -2.581098195357408587e-01
-2.523287116820770670e+00 1.195650513550731153e-01
-2.768702307363116066e+00 -3.323111711091132903e-01
-2.741963567687070835e+00 1.073744725686720525e+00
-3.194281155679286055e+00 9.002141190395830384e-01
-3.097150670832811592e+00 1.415238340801631356e+00
-3.887345322015903992e+00 5.999012057526393882e-01
-3.222643721512660875e+00 -3.226885292559911883e-02
-3.340912110445120042e+00 3.812977734765855553e-01
-2.914191579020669387e+00 -4.038863509353700365e-02
-2.746007081357675794e+00 -2.664180619899405578e-01
-2.316168230221153035e+00 1.971390917318738278e-02
-3.136408387147427312e+00 1.016549802759362242e+00
-2.087846429468041887e+00 8.111298953446208215e-02
-2.386699683889228041e+00 4.814337162464966680e-01
-2.838940536880794951e+00 6.321205290581264347e-01
-3.103330113200937213e+00 8.182388800760564962e-01
-3.185197532730616565e+00 1.475069828526697213e-01
-3.335357191328901294e+00 6.182594330709101360e-01
-3.010219571557988694e+00 -6.250244275766727586e-01
-2.167902201919236216e+00 -3.504724662947594216e-01
-2.560293884381643181e+00 -1.706732751336456910e-01
-2.011819891482323541e+00 9.020668089755514707e-01
-3.232531675251182346e+00 2.799824545338714388e-01
-2.770440725385335590e+00 2.903163176089743613e-01
-3.011095807683251913e+00 2.502150099554793505e-01
-2.501967167533686975e+00 -7.041529952272111981e-01
-2.343446404716469367e+00 -2.513914006035494753e-01
-2.188669250998960258e+00 3.766832408842365476e-01
-2.308984234909223776e+00 -3.872126285344597019e-01
-3.085471037345658196e+00 -1.877639653460501934e-01
-2.583182713464896807e+00 8.212863626790234406e-01
-2.570968268549924218e+00 -4.110252343797591301e-01
-2.471027358291019382e+00 -4.505872997252861056e-01
-2.048726366212098249e+00 1.564630684104983960e-01
-2.480408837572547931e+00 -8.706399524765467968e-02
-2.786353946990409725e+00 6.770927232092665005e-01
-3.293382314784508047e+00 1.633710468971671936e+00
-2.541089772654127721e+00 1.388484179971323229e+00
-3.486217025922549340e+00 2.144668713904548607e+00
-2.567623790402670636e+00 1.236459465654235368e+00
-2.748177672990870235e+00 9.390883569908458073e-01
-2.277707414466317193e+00 2.323450457751128795e+00
-2.194831281609964435e+00 2.302674729347164995e+00
-3.249975085745052006e+00 2.161731824525557677e+00
-2.629685465494272734e+00 1.941691905707449095e+00
-2.244825912308298754e+00 2.255143997623150209e+00
-2.994360959930933319e+00 1.979269091468818242e+00
-2.034356266912750844e+00 2.768777415036882239e+00
-3.033528963042325888e+00 7.287815535652039101e-01
-1.274823707115659399e+00 1.162559066873990021e+00
-2.371141540576949147e+00 6.337902294384530899e-01
-2.839687461238268540e+00 4.602776798473435793e-01
-2.637153089074032231e+00 1.211351223025880053e+00
-2.064913050946800777e+00 5.156453463497343570e-01
-1.472973099519452322e+00 1.164774831772354968e+00
-1.849417268760216393e+00 1.466463259822354370e+00
-2.908806415083508234e+00 1.038300519172040914e+00
-1.671605330717862437e+00 9.145728543334501470e-01
-1.456442700294098058e+00 1.177573023777500172e+00
-1.969060129847730156e+00 1.198200101277503871e+00
-2.174884004749131794e+00 1.946008475442166930e+00
-2.330162104899057951e+00 5.822753500361947943e-01
-1.737114710246871807e+00 5.090820407448015672e-01
-1.612899882482753400e+00 3.069050190413922241e-01
-2.185874238177335727e+00 2.047668479096031557e+00
-2.366559129031925224e+00 4.756622180955786261e-01
-2.384282584684227491e+00 2.099044901495000115e+00
-2.311555406874946428e+00 1.368618772974939723e+00
-1.498323510869616237e+00 1.292374326215985691e+00
-1.963112165395247466e+00 9.447762211335500870e-01
-1.312906787368694372e+00 4.009743576068040549e-01
-1.492161715149674439e+00 1.448850592095733303e+00
-1.258985860108836619e+00 8.474937969074366473e-01
-1.838196281189805603e+00 4.057643233412282224e-02
-2.094421781635761093e+00 1.280860939443896118e+00
-1.906217963352562883e+00 1.233201997472902933e+00
-2.429215189481366721e+00 5.380566767007231022e-01
-1.533423381289334753e+00 1.915870355734379915e+00
-2.679127302832185364e+00 2.108851312249645282e+00
-2.334141996280670206e+00 1.114395036886532964e+00
-2.804611981932307874e+00 7.333787326502716475e-01
-3.133170947141378448e+00 1.557637600131050792e+00
-3.013970483816843515e+00 1.904753843660276891e+00
-1.620648767511516208e+00 1.106691610429923478e-01
-6.605303419225709849e-01 4.662622085025100449e-01
-2.153897962711410763e+00 1.789700226934223259e+00
-1.438842328386681579e+00 1.077547127077078004e+00
-1.557371016964164578e+00 1.520564840716898125e+00
-6.633302532519015360e-01 8.932449888798569271e-01
-1.417558722054070186e+00 1.150364157178396018e+00
-1.425567646580004677e+00 1.548432112942346173e+00
-2.230493278612621033e+00 1.215403058789626733e+00
-1.909496470827888981e+00 1.210731899565444580e+00
-4.797980431311463789e-01 3.924873612507229215e-02
-4.414879915115842990e-01 -5.313638425897772299e-02
-1.385633229152186230e+00 6.422392523389610641e-01
-2.018247996657816845e+00 7.402486216335582014e-01
-1.310536832320014167e+00 5.819622971090920860e-01
-1.619973425252333232e+00 4.098399467510268068e-01
-2.167172599695335933e+00 1.466783883402687616e+00
-1.637906452020012615e+00 7.935052115776928261e-01
-1.376429966298521324e+00 1.190388885310357026e+00
-1.255271030062515614e+00 1.580076845580983935e+00
-1.349507971286650010e+00 7.705934527836957315e-01
-1.721849022139046781e+00 1.010944648465895490e+00
-1.891632496222300341e+00 1.169837920809984944e+00
-1.172570405360216617e+00 1.209421770486070358e+00
-1.056694933058410557e+00 7.090558046075979837e-01
-1.984130702387126188e+00 -6.181033752469374809e-01
-1.964924786730355422e+00 -2.909873607241680871e-01
-2.378711151730831475e+00 -3.434812227922627859e-01
-2.701601859136306238e+00 -2.917952720962330160e-02
-1.667737417942986466e+00 -7.032516067208283150e-01
-2.205597211879502417e+00 3.759926695066178048e-01
-2.435564614317141441e+00 9.275321587959659553e-01
-9.882310292918106143e-01 9.914274836443723316e-02
-4.724966047871465014e-01 -3.308624839879836799e-02
-2.189218560569265115e+00 -3.354565172275995044e-01
-1.931979080912442859e+00 -2.009563303350430652e-01
-2.342266401535245457e+00 -2.811853387889980960e-01
-1.717727399822662315e+00 -1.858677033933223421e-01
-1.853093819531060005e+00 3.965840707968576462e-01
-2.178776871262278370e+00 2.515824039331728823e-01
-2.547195571879907305e+00 3.948979352083141214e-01
-8.150835925037367424e-01 3.922909242031650257e-01
-2.618383778886861357e+00 5.650466063539230088e-01
-1.417410219022908757e+00 -1.432890697906796240e-01
-2.521945702320533833e+00 -1.625505317322233911e-01
-1.360750544432895559e+00 3.216604875921578177e-01
-2.274543012201151626e+00 -2.165307088631914789e-01
-2.033622511825482260e+00 5.188317614081966456e-01
-2.823605401635686185e+00 2.526801739135549063e-01
-1.728195017291978441e+00 1.654281431988230688e-01
-3.097818543549988757e+00 1.776150731221065315e-01
-1.628923283175471415e+00 -9.494395491240905649e-01
-1.359600346671626658e+00 -1.104932990005911497e+00
-2.501417381269806395e+00 -7.550516214410710747e-01
-3.091941530458870879e+00 -2.542240240991190392e-01
-1.545524494986389996e+00 5.557725029408562278e-01
-1.810153273334022872e+00 9.624025218491049083e-01
-2.079408975539991822e+00 7.338803013110983819e-01
-1.622937195205555350e+00 2.174475181718212025e-01
-3.518867647651073405e+00 8.999560413409896098e-02
-1.919177295207680878e+00 -1.013563586024725627e+00
-1.676221048773684830e+00 -3.334875081774802963e-01
-2.587880210297739403e+00 -1.045537660889313214e+00
-2.545172797124910957e+00 -7.295485510702602872e-01
-2.800206497646875903e+00 -6.891420230786711176e-01
-2.406175234771553928e+00 -5.599555422721693709e-01
-1.882568531804595935e+00 8.743443832906616642e-02
-1.628002584218402493e+00 -4.810781841156694938e-01
-2.707648255162327544e+00 -5.121208524525573402e-01
-1.835181209593382157e+00 -2.958754284094245457e-01
-1.982001465810098173e+00 -3.164691118575806983e-01
-1.285507406534092789e+00 2.078504979698328481e-02
-2.281519583184004496e+00 1.945687685848613291e-01
-2.337436472350522543e+00 5.646601127337910753e-02
-2.698705087818571435e+00 3.692922792060190917e-01
-2.582055407173649897e+00 -5.001831223245085667e-01
-1.498539869814975445e+00 -1.906461887886070072e-01
-1.802227472545042453e+00 5.259302079497826243e-01
-2.727127691748635119e+00 4.299261650796728507e-01
-2.265470822968381537e+00 -1.835447590368414483e-01
-1.625923445259114697e+00 -2.312516977116749473e-01
-2.286079652600730761e+00 5.941226726047538209e-01
-1.882216851677734226e+00 -2.396116849107875202e-01
-1.996119798660628053e+00 -8.329376361209237523e-01
-1.504292215392161847e+00 -8.437626158689468525e-01
-1.676626163664747704e+00 -1.074320732415001700e-02
-2.187293983634885031e+00 5.542280914527650815e-01
-2.375437685467277404e+00 -1.304842755479971306e-01
-1.990732897177259098e+00 1.926757403405858493e-02
-1.988061700113702868e+00 -1.267749483206961125e+00
-2.349271576705433517e+00 -5.811519890640963748e-01
-2.538247605336699575e+00 2.616030907348962375e-01
-2.884722742556620645e+00 1.668963700755614898e-01
-2.316844502900965441e+00 -5.172865042996948048e-01
-2.139360803177228654e+00 9.558071835351986123e-02
-9.636195554101331107e-01 6.634199658306573211e-01
-2.830356784240720014e+00 6.832376488962901284e-01
-1.794737748075952322e+00 -9.137987329524310809e-03
-1.539284127119370460e+00 3.505690962337105754e-01
-2.444385853719537760e+00 4.245665934361481653e-01
-2.525481998647546966e+00 1.249463938926879569e+00
-1.494258568664349696e+00 -1.473163538504580483e-01
-2.608056650456162640e+00 9.454249920622136427e-01
-2.331639153646429818e+00 8.635546497134568567e-01
-2.065169200235321245e+00 4.981701822578046834e-01
-2.435696800966179687e+00 1.351020203418617838e+00
-2.741903174768857809e+00 1.511158255955009633e+00
-2.833728423146521180e+00 1.313950314704529276e+00
-2.859709901449212666e+00 7.545410441652999900e-01
-2.483185493444156844e+00 1.772557816369698891e+00
-2.137067218837024551e+00 5.295578350914712518e-01
-1.788534983810729617e+00 1.209555471593390052e+00
-2.443094756040367521e+00 1.024871490495602666e+00
-2.333040216682144230e+00 1.071330268711276679e+00
-1.334616028865095672e+00 2.556558098680192792e-01
-2.009312937019453571e+00 9.707225090033476667e-01
-2.811202228507406531e+00 7.061795584998767916e-01
-2.106516945473773994e+00 1.085444398153188494e+00
-2.784581590280351904e+00 2.851654134478613378e-01
-2.249001083122858180e+00 1.005470153275062062e+00
-1.252419966775093485e+00 8.960082575335879262e-01
-1.936485189659551409e+00 4.334850946260282445e-01
-2.533419130512864825e+00 8.989804804017594853e-01
-2.152017345405797144e+00 2.125064454491020771e-01
-2.428658428370273015e+00 5.998667309948019222e-01
-2.998643078548087537e+00 1.138614601233555845e+00
-1.879471702500634889e+00 1.583718047180474153e+00
-2.501703256880130510e+00 9.976588425569852259e-01
-1.847318378551489948e+00 1.649888914251561145e+00
-2.542608008691497723e+00 7.975266366030049348e-01
-3.299498441665710047e+00 1.119950307346703644e+00
-2.755176811653990754e+00 1.347292936578247335e+00
-3.033857941684795279e+00 1.154107648398914332e+00
-2.148526613835854970e+00 6.711908869043011761e-01
-2.690544974849884863e+00 8.761381063221121979e-01
-2.842885091487105331e+00 1.101502476481356130e+00
-1.443693212282948224e+00 2.746726191767228098e+00
-2.051924266526246043e+00 1.849500070066043778e+00
-1.793877634221141326e+00 1.644552949226160798e+00
-2.615945338865026670e+00 1.226723520142742663e+00
-2.593938189121098858e+00 1.086885450201498182e+00
-2.414275446458810315e+00 8.044871027947309017e-01
-2.233457397512031761e+00 1.994052044250510525e+00
-2.718204608465372374e+00 1.142761028274316137e+00
-1.678615030408542319e+00 2.567451093632540093e+00
-1.991769343039729634e+00 5.879918542833916240e-01
-2.677945002388393725e+00 7.983443827833749951e-02
-2.904090327803541705e+00 -5.671427672799095321e-01
-2.790652845010693550e+00 9.857288066811281668e-01
-2.409816452647715046e+00 -1.387851584280522577e+00
-2.691717819376548526e+00 -5.476300382179000170e-02
-2.824897083288747446e+00 -4.704528610828740964e-01
-2.700023454839825199e+00 2.359023288063611945e-01
-2.834212499359061166e+00 -5.856420121720036231e-01
-1.732805404053881171e+00 -7.543585309030088615e-01
-1.869671368566603764e+00 4.455803811812664716e-01
-2.126832503995371937e+00 6.864266515209043185e-01
-2.094356063177218452e+00 -4.134072016592343912e-01
-3.189157835134150076e+00 -1.619608091113339254e-02
-2.382612605814833806e+00 2.079317387628599745e-01
-1.935238833771403044e+00 -4.265870350384804999e-01
-2.810782245489301445e+00 -5.851955094810085828e-02
-2.501654766639396676e+00 9.448760269547928914e-01
-2.906204201934111886e+00 9.730076212002154445e-01
-3.517202651361657217e+00 9.041837420875815656e-01
-3.276650480985117575e+00 -8.222150670239893877e-01
-3.242853823094518528e+00 -2.022156516867120168e-01
-2.713407503920526764e+00 -7.362139644246070702e-01
-2.245382672950575476e+00 8.780998786756702978e-01
-3.079052022056791849e+00 2.204928046562862898e-01
-3.273970218000787913e+00 -8.739738503293432992e-02
-2.659776567984397211e+00 -2.734067188405936433e-01
-2.959234408218041068e+00 -5.293139586416546472e-01
-2.643879776513948343e+00 1.497850726534409649e+00
-3.118648804228231874e+00 5.055276639874882738e-01
-2.828009836299335333e+00 8.264051121626255769e-01
-2.818759615349186731e+00 -6.952376760856794347e-01
-3.264548032335171879e+00 -3.788373797348321692e-01
-3.059457418906118775e+00 -3.963984221385951634e-01
-2.535287012291841169e+00 -2.211445495774040371e-01
-2.154165699337809325e+00 -2.914402718572042250e-01
-2.749375739606616076e+00 2.606020021062641773e-02
-3.579940077555576750e+00 7.649748339814068654e-01
-1.966642149130670481e+00 -5.081816693486279624e-01
-2.531587102606657425e+00 -3.268728267119809239e-01
-2.317653425649570664e+00 -7.499076377309483732e-01
-2.510858954272884080e+00 2.697979734861535861e-01
-3.345781356189446498e+00 7.777760153345092409e-01
-3.131274675368659999e+00 1.328730886726707361e+00
-2.537247257352943208e+00 -9.714529361287771447e-02
-3.098402605101489016e+00 -5.426066893401356728e-01
-3.501478779661859164e+00 -9.308266952126907634e-02
-2.696933865648571071e+00 3.576105168794369016e-01
-1.872166615494353037e+00 -1.818162571267564198e-01
-2.226869949515922986e+00 -8.659218966023238817e-01
-2.204217149650746777e+00 -8.582898675865406890e-01
-2.427305765699041551e+00 -7.025519391697396809e-01
-9.917239646178607204e-01 -4.192650304144166507e-01
-2.787087061518494835e+00 -4.049095113817509639e-01
-1.323912342832577860e+00 5.628439504688751427e-01
-2.352233116441344141e+00 -5.114903021266603567e-05
-2.260338916998805292e+00 -2.078186810884428692e-01
-2.576908352786712264e+00 8.342334720968483386e-02
-3.431133828527571872e+00 1.309890695280478301e+00
-2.966943890408118900e+00 4.289893847370835900e-01
-3.534288554563300710e+00 1.081457634020952741e+00
-2.142054333026071511e+00 -1.264228263693288057e-01
-2.464024071006436056e+00 1.384171231595472618e+00
-2.534431346723540646e+00 1.157060014073860166e-02
-2.483830340011957460e+00 3.467784994778096430e-01
-3.114678425178853072e+00 2.868840993515375803e-01
-2.302066330511860492e+00 -4.114929599806059768e-01
-2.033211175813625093e+00 -1.374914771056224838e+00
-2.134417853174113588e+00 -4.977762497138893405e-01
-2.800970158602908988e+00 1.755697326066327779e-01
-2.821796880812831976e+00 6.291309091645764795e-01
-2.373071223465880841e+00 1.238511136583929084e-01
-3.288963765249878435e+00 1.389253650308252652e+00
-2.602675814770946339e+00 2.601793632605589046e-01
-2.954012158329511806e+00 3.011700078016485982e-01
-2.667442835677427571e+00 4.629515985427120617e-01
-2.099747435676880603e+00 -1.761504742500248355e-01
-2.061819880608663613e+00 4.593743062478942152e-01
-2.288751632769613575e+00 2.960523305140076444e-01
-1.876417005439226404e+00 1.985245058172286081e-01
-2.540048389955193553e+00 -7.935579972364261714e-01
-2.237524920720369348e+00 1.071792983259913651e-01
-2.122811464042850815e+00 -4.484522092248137692e-01
-2.676240025371183329e+00 6.936677496532198672e-01
-1.892908201397640822e+00 -3.546698285981877974e-01
-2.111067748741110250e+00 -4.654061547569496304e-01
-2.858433548582237194e+00 -3.357148572067541470e-01
-2.374425476909270749e+00 -2.973346500450936292e-01
-2.062600905359427639e+00 -7.469901690256114390e-01
-1.633623406183633442e+00 3.738131574693992487e-01
-1.259262308418072518e+00 -4.840346554648641830e-01
-1.846888809346920457e+00 -3.392891093323455731e-01
-1.807976264347703754e+00 -9.382702280095717162e-01
-9.807775581935864739e-01 -7.025767036125584175e-01
-2.125474080257680143e+00 -3.652073388911289409e-02
-2.495791406458268025e+00 -2.727598757115110573e-01
-1.740489583689719399e+00 1.617308064502619158e-01
-1.675539667978497071e+00 4.748816517834365536e-01
-2.526003425672804781e+00 -3.863975784436429195e-01
-1.980759073944772908e+00 2.657356639488676064e-01
-2.039665134234019295e+00 -3.303978182866083024e-01
-2.232678930890754643e+00 3.677443343614508198e-01
-1.991615320631072272e+00 -6.409542574785756508e-02
-2.289233869374475816e+00 -7.683244320003984607e-02
-2.525054467636620004e+00 -2.652964799155451692e-01
-2.390853306021626601e+00 3.381088499605302417e-02
-3.180059138143868314e+00 4.516360192976017762e-01
-1.567578258897992960e+00 -1.882875813427742351e-02
-2.491804383052944161e+00 -5.234453436981389984e-01
-2.216403266118922577e+00 -2.534067933283106200e-01
-2.094703105755010952e+00 -9.892378960710485059e-02
-2.786872920595823810e+00 5.519194702487641990e-01
-2.163244918848255871e+00 7.861501486382714843e-01
-2.168538104187756499e+00 -4.013502819346825290e-01
-2.154166027389267768e+00 2.950295507087308255e-02
-2.325010619076666174e+00 6.203607928532186566e-01
-2.173866388764455593e+00 3.113887916346740337e-01
-1.889933192645878890e+00 6.471821632433627514e-01
-2.601757248617668328e+00 4.353962542739194808e-01
-2.608218738725344821e+00 7.285708257545995270e-01
-2.912352618648081926e+00 1.952234742468608453e-01
-2.797461008767704538e+00 8.127999671510195423e-01
-3.325017451856004946e+00 1.538016532792439772e+00
-1.388410631756042735e+00 2.428034054456468804e-01
-1.643623497772550568e+00 3.810563302814857223e-01
-2.620522800429075261e+00 1.036179302394908852e+00
-1.711793100797903255e+00 -1.898341356417795334e-01
-2.341745394345994491e+00 3.544539199582157907e-01
-1.147755518338985592e+00 4.157393765985094580e-01
-1.353380004526480773e+00 -3.548333475029431805e-02
-2.551723988486953587e+00 4.882339546788762030e-01
-2.090871822589318363e+00 -1.203410735175463930e+00
-1.484977002484615394e+00 8.022580487950525807e-01
-2.290098002536903543e+00 4.411214913568048401e-01
-1.785257924985397926e+00 1.038620397338315127e-01
-2.026328328865509398e+00 1.012381910627609960e+00
-1.836838167522491627e+00 1.015820943275595578e+00
-1.329773831141156215e+00 2.201337988880163743e-01
-1.998659166461254300e+00 9.925763282378439190e-01
-1.438207246319274546e+00 3.597542654818957075e-01
-2.696871743780392183e+00 1.774860590646153702e-01
-1.540362889807824764e+00 1.070206839082736172e+00
-2.408602085865351405e+00 2.944833958357540027e-03
-1.818548363886031805e+00 1.202910985280668754e+00
-1.649058127176733946e+00 8.924679697486623819e-01
-2.714259927252832494e+00 1.664391285710611790e+00
-2.665085564873196144e+00 9.232940346228980522e-01
-2.332942883508249743e+00 6.472263608779149635e-01
-2.605462750894049773e+00 1.609718884189287325e-02
-2.235001674896285095e+00 4.220544991940125001e-01
-1.641719187255698209e+00 1.347840124698340247e+00
-2.763126396743111890e+00 4.592368314246275673e-01
-2.634357391577155205e+00 3.631137783875233449e-01
-2.635455373719361116e+00 1.943966346170740711e-01
-2.036554945454674304e+00 -6.270999068399518706e-01
-2.445172700652962217e+00 6.507659087609390935e-01
-1.004772074330997134e+00 -1.608981416875290560e-01
-2.748574005942236553e+00 6.831183304619177221e-01
-2.806396728790329753e+00 7.553340801896839540e-01
-2.421591153112538919e+00 -6.718228534538779328e-01
-2.252420376088359433e+00 5.411407601113725763e-01
-2.609303836347711236e+00 -7.682463320140695551e-01
-2.716165987552925820e+00 -4.317195551614143034e-01
-2.560683639881898621e+00 7.122336470965319188e-01
-3.182573909629339060e+00 7.026153397553762670e-01
-3.076034963626694374e+00 7.857703169216639916e-01
-2.917276666295423038e+00 -1.456574205487076445e-01
-2.433495506257464136e+00 2.769580595831356851e-01
-2.122739586129858580e+00 9.919803187548187351e-01
-2.428666932612339568e+00 3.157041081088169387e-01
-1.778111212626955151e+00 2.907628301511112623e-01
-2.077606543922998483e+00 -9.041197238704453687e-01
-2.388427068076887760e+00 2.270921890712870872e-01
-2.764092941633125911e+00 1.112791765308265735e+00
-2.263963557689295580e+00 2.367703980671517772e-01
-2.744079907587767320e+00 -1.543359737939689613e-01
-2.238404936877850915e+00 -5.485398272836579103e-01
-2.674793079325773704e+00 8.891398547142019826e-01
-2.273498130668515138e+00 2.343876600029142221e+00
-2.928795924258382755e+00 9.569936153812723667e-01
-1.683691638122660095e+00 -8.955905859030559579e-01
-1.856666667012335292e+00 7.624761682655014638e-01
-3.776173031191173202e+00 8.168784229177732392e-01
-3.457034194988268361e+00 1.343369632757228649e-01
-2.408987976287717547e+00 1.145381552249900015e+00
-3.162091464007518837e+00 2.187335035593710453e-01
-2.871525100625720306e+00 9.442585373589781339e-01
-2.111350021459049486e+00 -5.391893247179198323e-02
-2.653523574442516519e+00 -1.182503123591727018e-01
-1.371961910876821733e+00 -2.287211847857205937e-01
-2.228170215858829462e+00 8.410212677574708806e-01
-2.476674140942980440e+00 -4.041785197197194646e-01
-1.951770577514288618e+00 1.829905615211995240e-01
-1.967158576144384163e+00 2.606192666045953343e-01
-2.149469337996594120e+00 3.950176286242222390e-01
-2.092743170317957091e+00 -6.405118162530291093e-01
-1.399214827062631894e+00 9.575126456050229162e-01
-2.420552733366465592e+00 6.718942961547028636e-01
-2.109324526900666630e+00 -3.527175928398662563e-01
-2.296944579116982688e+00 5.973152995633546070e-01
-2.526795942165667608e+00 1.229179916552822327e+00
-1.828270798911095341e+00 4.567793954780687837e-01
-1.978903345995560947e+00 3.295068864314295021e-01
-2.331979618798480480e+00 -7.208459510217139765e-02
-1.676274765507412390e+00 1.795723118403713403e-01
-2.348399041226636008e+00 5.402373825592295953e-01
-2.263034432911665395e+00 1.378316405014460511e+00
-2.515908710856128216e+00 -2.335853237164207952e-01
-1.708946040749248940e+00 -1.939874982196653497e-01
-1.337804154104216936e+00 5.263981891069902108e-01
-2.805391966016723693e+00 -2.453613717235272884e-02
-1.709240195555377095e+00 -1.380133763133823410e-01
-1.391225555287624482e+00 3.514640531214680008e-02
-1.746182612842811732e+00 8.597466776561455415e-01
-1.215734924019883145e+00 -1.295808659574888277e-01
-2.682811801401786767e+00 4.434922328805159242e-01
-1.980914732983414028e+00 1.157208875760389333e+00
-1.434255967267052290e+00 6.224448245338128904e-01
-2.197192061368380411e+00 5.264779703460364946e-01
-1.824417917072612028e+00 -6.763962183796676242e-02
-1.797197687577278602e+00 7.652376057139823606e-01
-2.276372635435231828e+00 1.620950501670404831e-01
-1.628973941652437807e+00 -5.133153418005269586e-01
-1.283324629096527225e+00 -3.535701412388475573e-02
-1.620439926827330179e+00 3.191134458815658714e-02
-1.184429328126512360e+00 6.304488732150538288e-01
-2.051870700815901394e+00 -2.287180216786047215e-02
-2.319506176574678502e+00 4.191761287622065568e-01
-1.729015693262727638e+00 2.322214633240647697e+00
-1.624036157936344260e+00 1.611883280441480659e+00
-1.363384963788981441e+00 9.446288574165504492e-01
-1.174496666756554397e+00 1.151339663059718132e+00
-1.229585607257969615e+00 7.175176247381402916e-01
-1.831586194658169742e+00 -3.223613600237992260e-01
-2.310808542405455412e+00 -6.582036504720165659e-01
-2.618285960214020047e+00 -4.240106138331412033e-01
-1.068387974191985279e+00 -1.781976089635845806e-01
-2.906624384869727962e+00 -3.262212232899368014e-01
-2.854363457720713093e+00 2.889830003471670627e-01
-2.823212667862891934e+00 8.852875358614142876e-02
-3.130437267754690556e+00 -2.881069821611210724e-01
-1.797275427030060602e+00 -1.870861083899655330e-02
-2.229442847837344033e+00 2.793591094161745336e-01
-3.374566048320282619e+00 7.615100831714065599e-01
-2.583614618607701807e+00 1.195030286576234335e+00
-2.131045786042081946e+00 -1.065983717903379313e-02
-3.253094145266586690e+00 2.525164250415663780e-02
-2.986797327410014802e+00 7.542886881463499726e-01
-2.735648501571081415e+00 4.577712664208765103e-01
-3.308934648947133184e+00 6.334330368247427234e-01
-3.084756209282983441e+00 -2.853556472570054625e-01
-2.549785477599645134e+00 -3.531077567095061709e-01
-2.543028987636613447e+00 -8.704378392706813017e-02
-2.788368366222616412e+00 9.670507220927945236e-01
-2.961335867905793506e+00 -1.290752690318993923e-01
-2.654052586478943709e+00 -4.111471952203870073e-01
-2.729883507365745920e+00 -3.633335791308406337e-02
-2.118817838528238795e+00 7.010929665465603922e-01
-1.622102055524270892e+00 2.342771693417201317e-01
-2.580067812659247117e+00 -5.179219871855166302e-01
-2.361831449199208954e+00 -7.564302830253757381e-01
-2.040017564309622777e+00 -6.160274459012167192e-01
-2.109794892034031921e+00 -8.190448466786433013e-01
-2.394255479809800580e+00 -7.390116900046425075e-01
-2.049344931826116323e+00 -4.505584291783548689e-01
-2.896062609209796079e+00 -1.766337659410781025e-01
-2.761332326899714751e+00 3.835996368875143059e-01
-3.150414327226781719e+00 3.412340177968426480e-01
-3.162213888471293810e+00 -6.366947463749230707e-01
-2.811980675805333174e+00 5.625129003993174087e-02
-3.365072411963239141e+00 7.560939851525025346e-02
-2.376370693344920682e+00 3.286949436634000188e-01
-2.948775580918239658e+00 9.169744126242268534e-02
-2.655756921025992590e+00 -2.316420497879207452e-01
-2.726529533999183741e+00 -4.765603436840606388e-01
-2.205740550220868457e+00 6.916746559323428967e-01
-2.665228944325118476e+00 -1.851661198849619272e-01
-2.990865294402363261e+00 8.555835233267705675e-01
-3.066596785367547096e+00 1.433142590651792503e-01
-2.645307046576661492e+00 -9.353739105588968483e-01
-2.489939930813405589e+00 -3.321270683805360724e-01
-2.787736805059543244e+00 -1.473947604160214531e-01
-3.116319736373640570e+00 2.295221627604581566e-02
-3.122116300539891753e+00 -2.405332542607357404e-01
-3.105172346195865352e+00 1.195446046328994427e+00
-2.913218172106411874e+00 3.578966425180046818e-01
-2.692892102886595751e+00 1.511122245861709956e+00
-2.771869101487765441e+00 -2.788030577034536495e-02
-2.394651108294425512e+00 6.453312427338396828e-01
-1.304240986511210121e+00 -4.266639166928093418e-01
-1.805269288976691922e+00 4.716960597707231528e-02
-1.208879060048471121e+00 -1.109707611534439670e-01
-9.393119644802493395e-01 -3.519551918021390780e-02
-1.851175321712787536e+00 -5.563977877016403895e-01
-1.403250357601140363e+00 4.111693769448612756e-01
-1.266782764964390351e-01 -5.917563466010038464e-01
-1.251941417632832509e+00 -3.953039358030242534e-01
-1.405539553728826885e+00 5.245300409949235076e-01
-1.354121754564562741e+00 -1.603547509971437190e-01
-4.457663508391636609e-01 -8.990540569743277199e-01
-2.789364609813639984e+00 -8.256102391390007789e-02
-2.684737084053662848e+00 -6.362797864468048292e-01
-2.027655012256779798e+00 -1.081206387111358080e-01
-2.786287250207882593e+00 -4.686232895735792381e-01
-2.693382795875644664e+00 1.727322353391069487e-01
-2.139360944652986873e+00 1.986076117907934202e-01
-1.213616370181778148e+00 -6.452056033498319021e-01
-1.693513005139793304e+00 -8.528824322327686058e-01
-2.626722821783528339e+00 -6.447631895356960019e-01
-2.292415144181376707e+00 -2.370496211114520579e-01
-1.901055820637395311e+00 -3.614366030730685742e-01
-2.685888385496599806e+00 -2.687999368828746238e-01
-2.436968349918644527e+00 -1.589997002051514452e-01
-1.372354462708072598e+00 -5.739229235138911811e-01
-2.705536831998666791e+00 -9.353223417353859759e-01
-2.067036515794750784e+00 -1.105152563895095419e-02
-2.054571216570739267e+00 -5.303068490364954979e-01
-2.440114139500238366e+00 -6.681792179206610949e-02
-2.618107704153230131e+00 -6.165541348576337732e-01
-2.169603600341544869e+00 -6.115927616043279613e-01
-2.068254964526308193e+00 -8.689573843331611647e-01
-2.123606216000118785e+00 -2.862592735262437516e-01
-2.508627270944635335e+00 -3.771507678505747752e-01
-2.513852879292967746e+00 -2.779088667265747770e-01
-2.414099443654493804e+00 1.557339489292016710e-01
-2.360920925844407048e+00 -1.849231489135570727e-01
-2.281404531402753122e+00 -3.365529509493410121e-01
-1.495933278810869682e+00 -2.649273497528695787e-01
-1.897397879428517564e+00 9.211117517908222474e-02
-1.968816595235054479e+00 -7.026978982891843861e-01
-2.363084805993299842e+00 -2.880588102099146397e-02
-1.107931478167835992e+00 5.787168661767844169e-03
-1.934144742183572241e+00 -4.861080401122567785e-01
-2.828381520805616667e+00 -6.882886851153973140e-01
-2.349656835205284011e+00 -5.847879954594477070e-01
-2.447897173198904319e+00 -9.660151461681789620e-01
-3.032459697771720641e+00 -1.636759958940159077e-01
-2.353418250886241125e+00 -3.079475573606016425e-01
-3.068220445760638349e+00 -4.129760830194133536e-01
-2.904764116391342910e+00 -6.877602175184908129e-01
-2.534215598709832484e+00 -1.263555954495056144e-01
-1.937284496669976930e+00 -7.495213881761325636e-02
-2.062007436907014934e+00 6.671339289576482257e-01
-2.712977369854320919e+00 8.916502449681706910e-01
-2.345861657210235762e+00 2.819251660954141814e-02
-2.848871759569649775e+00 -1.822551629437416665e-01
-3.093494229007507812e+00 5.469303851286037021e-01
-1.709304806293931556e+00 3.876417217773040630e-02
-2.526703708883615285e+00 -5.385611800889937850e-01
-2.613537127028402018e+00 -5.003933839138810513e-02
-2.173686537134431163e+00 1.496557142846080823e-01
-3.503758221267334161e+00 1.599982633705025803e+00
-2.057589190142327773e+00 -4.338214546760837953e-02
-2.463023264367400600e+00 1.065183495297728378e+00
-2.766056687500479061e+00 -5.609095473080436545e-01
-2.041369883016994180e+00 6.771236487423470951e-01
-2.410601116092340845e+00 1.516750017158290664e-01
-2.852333783605314643e+00 5.767113430173671507e-01
-2.191286351161120916e+00 -1.595684526017446259e-02
-2.653978286702728617e+00 1.028274524949525315e+00
-2.927031346866765027e+00 1.814737484089425368e-01
-1.458114588429341385e+00 1.032105309300582308e+00
-2.178406971131835235e+00 9.926359057459223090e-01
-2.856723448224587791e+00 -3.250201252926414597e-01
-2.512689739574017977e+00 -3.150290469034576213e-01
-1.506808363393727923e+00 7.363213375430512908e-01
-2.003753884592741841e+00 7.808565387096345622e-01
-2.149048912847863146e+00 -6.173206245939599768e-01
-2.781680417451405596e+00 5.844976413482784183e-01
-2.249350712467906632e+00 -3.193089394083371557e-01
-1.909101349989094087e+00 -1.014481902378532308e+00
-2.180370875359503469e+00 -6.209717432416470562e-01
-2.201655011137004347e+00 -3.603792937860013090e-01
-1.488877736542602914e+00 3.441397672773832683e-01
-1.037045342200693998e+00 -4.362952355327766041e-01
-3.053829988189332045e+00 3.911450486384669967e-01
-2.448910613908022782e+00 1.396695310320858474e-01
-1.982806079832448276e+00 2.269472404642959296e-01
-2.720092882672158652e+00 -1.198492194255399435e-01
-1.860238980881927073e+00 3.797219956003372032e-01
-1.936456379955137974e+00 6.172570426334512694e-01
-1.085987457428987168e+00 1.208996904098515179e-01
-1.618413081962072786e+00 -7.958620494862287398e-01
-2.688753671836042969e+00 -7.166677295901462408e-01
-2.383751676604773717e+00 3.277980977010808150e-02
-1.631030689744780382e+00 -9.356609202392729419e-01
-2.067426247747691903e+00 6.273600874648439518e-01
-1.798279673216905294e+00 7.636987473256273695e-01
-2.761438942116384077e+00 4.670781167881239981e-01
-2.863580147904082551e+00 1.150819230910483881e+00
-2.240079716891957506e+00 7.510116591990917412e-01
-2.688394593571364233e+00 6.386942912244341075e-01
-3.154803285940779300e+00 1.290128063339827102e-01
-3.069205499753575594e+00 -2.885510687808318098e-01
-3.339253423493848238e+00 -2.387335932392606053e-01
-2.389742076309548935e+00 2.027056450413515787e-01
-2.827104979401265705e+00 -2.596761378734024905e-01
-2.937007803759912328e+00 -2.881282920352007393e-02
-2.616424135316419708e+00 2.348051840775555732e-01
-1.832961289489156265e+00 9.147326387516039325e-01
-1.481286169466258462e+00 1.221526245118046861e+00
-1.882472158004779850e+00 -5.593597148384745754e-01
-2.539028096586326555e+00 3.066041785823253041e-01
-2.961562934276104286e+00 1.249591467943674594e+00
-2.677568150012708870e+00 -1.291898077526757449e-01
-2.597079952023833016e+00 -5.193504938779396340e-01
-1.440433723707870817e+00 1.863142945293863317e-01
-2.188325927437457796e+00 -1.976248750729938108e-01
-1.736860583789259449e+00 -8.617862421668572859e-01
-1.688610683884542718e+00 5.003957830922650674e-01
-1.660867945232498144e+00 -1.325038553087814208e-01
-2.712567804054984322e+00 1.822710553448273485e-01
-3.036816105243623110e+00 1.988662100585996129e-01
-2.699448548608656573e+00 5.203734928956761374e-01
-2.249653054237179095e+00 5.428293988825041438e-01
-2.204783530413630732e+00 -1.007975288243297518e+00
-1.457791045185126144e+00 -1.772165430436666023e-01
-1.727090244728231694e+00 -9.864823552658219530e-01
-2.386898830721617237e+00 2.433731660353845305e-01
-2.562460530515132007e+00 -3.148467099090152543e-01
-2.464256303892015332e+00 1.239695757332430537e+00
-2.984178740180863265e+00 2.553002248219642389e-01
-1.847901101117304989e+00 1.364340164689567869e+00
-1.675258012409549746e+00 1.798364883651575874e-01
-2.556347320316437077e+00 1.834344699628500663e-01
-2.520888546464231439e+00 3.091212982058607062e-01
-9.478527641723647479e-01 7.776462859857621313e-01
-2.462103788416628802e+00 1.077205692874986687e+00
-2.868254518934562292e+00 9.282901378075908427e-02
-2.972885374687999960e+00 3.433282753406043941e-01
-1.550835499469840117e+00 1.403307302578749471e+00
-1.703330190923975307e+00 -8.477049875610950802e-02
-2.148295506793855836e+00 -7.340678280860275517e-01
-2.693588559828103079e+00 2.407087632947261246e-01
-2.513061375599238811e+00 1.161131827229414215e+00
-2.530626822184408820e+00 6.881827002058363840e-01
-3.283370751177135283e+00 4.046813941331165454e-01
-3.975552966647776909e+00 -3.371773667144838393e-01
-3.220573687788302664e+00 2.144001816378760528e-01
-2.650248171695284150e+00 4.362676418234044950e-01
-2.641826222281929759e+00 1.155511660516034045e+00
-1.918839188949546637e+00 6.027129243235036515e-01
-2.122395346898626745e+00 7.347612955852294014e-01
-1.567320638875700611e+00 4.272755467641497495e-01
-2.387679247926745685e+00 6.649187040539595861e-01
-1.486801990845974197e+00 5.906964940681528331e-01
-7.239292178761114194e-01 1.242430045736531596e+00
-9.019983665698998454e-01 -7.186063548214999264e-02
-9.371456480800151034e-01 7.475126135772125480e-01
-1.220938502591379482e+00 9.754578467274935827e-01
-2.047417449011845747e-02 4.224604222528832720e-01
-6.381188126463738230e-01 -4.667375814031713976e-01
-1.388015970715273273e+00 3.040364868677533083e-01
-9.352306552472856582e-01 2.235474841752630448e-01
-1.052707593917904250e+00 8.519622723803624842e-01
-1.989828105550554449e+00 2.559919414014916739e-01
-9.691725193148067463e-01 5.344129833128747897e-01
-1.280665730511640676e+00 3.836485111710324913e-01
-1.299269661241761353e+00 6.162934832977113864e-01
-1.945234911582650827e+00 5.794259034636500827e-01
-1.527377564191058745e+00 1.073073309032934297e+00
-2.843210768273737976e+00 1.368713707428923509e+00
-1.723906952928980996e+00 1.310474248553748389e+00
-1.886359366551983108e+00 1.681091718840694860e+00
-1.855136017480860655e+00 1.623108842529649376e+00
-1.541719401202126916e+00 1.935968427469690001e+00
-1.224790889240938263e+00 2.250586593057660956e+00
-1.306560270355104247e+00 2.143972065258972215e+00
-1.549379082329176871e+00 2.390112479675045698e+00
-1.090111750515892375e+00 1.878636787198778357e+00
-6.510908142912940066e-01 8.385792897796978673e-01
-7.729947761259655659e-01 1.456526811565469037e+00
-9.706718698517566857e-01 2.691746839769333821e+00
-7.940849042823198145e-01 1.570129587394327730e+00
-1.096025516818649015e+00 1.911703811032231304e+00
-2.139204578068615081e+00 1.375799752196784631e+00
-1.770144919438253472e+00 2.198373196456241185e+00
-1.121290908456834989e+00 3.039885539714905605e+00
-2.324384309737368870e+00 1.949543125861070036e+00
-2.511555672606600176e+00 2.580138498218250032e+00
-7.505209966395675059e-01 1.313790290461341659e+00
-1.425317812943605711e+00 2.570058644949051896e+00
-2.124449925489446223e+00 1.995738099981927860e+00
-1.795119697110724388e+00 1.774957403175443371e+00
-2.802284208083106964e+00 2.246287763510202318e+00
-1.867982678466886703e+00 1.942047199357656462e+00
-2.117867614221220496e+00 2.791470892817744520e+00
-2.434200590222408866e+00 1.671021934645035678e+00
-2.224250956000953572e+00 2.108024509538597435e+00
-1.651571765558962124e+00 2.626621603575135744e+00
-1.438734139569118220e+00 1.606236893642244201e+00
-2.113514672254185989e+00 2.349211268024109067e+00
-2.308137945807650304e+00 2.433275981704475566e+00
-1.783526272545560509e+00 2.670268701668247591e+00
-1.210776798355453598e+00 -1.040872930130297025e+00
-9.956964275098231232e-01 -2.069063850296535556e-01
-2.469583961635331004e+00 -1.078733662460533704e-01
-1.336177632730596310e+00 -2.440495689286137915e-01
-2.664602874052786952e+00 -3.056551692400977238e-02
-1.943088873804094119e+00 -8.724608878434774173e-01
-1.359656160223709165e+00 -1.626223052385806223e-01
-2.647502921837427969e+00 1.002452464130836607e-01
-2.109333863644408780e+00 -5.470028970949197822e-01
-1.589426306126648925e+00 -5.344888450454344797e-01
-1.645958284923042969e+00 4.856824477743925117e-01
-1.573019887057856669e+00 -7.056111476853924591e-01
-1.667141059443419948e+00 9.435641734633097577e-02
-1.953079533243079036e+00 1.154124703131002572e-01
-1.417040745045717198e+00 -6.055916295191847709e-01
-2.310551484836087965e+00 2.444740908344671670e-01
-7.289802662200957073e-01 -7.961578883695177300e-01
-4.340025945272643626e-01 -7.660622955717162341e-01
-3.938556656366387076e-01 -7.246657536466463156e-01
-1.268615694801382698e+00 7.232025370215200422e-02
-1.743009595382678745e+00 8.107934949347157527e-01
-2.722111815025522574e+00 5.974963423586573397e-01
-1.747520187663394786e+00 -8.738429365465891774e-01
-1.807451415359889069e+00 -1.311262939950122330e+00
-1.957117563610030420e+00 1.283165648083177679e-01
-2.763195239898489142e+00 -9.476408177760607676e-02
-2.110675807167567974e+00 -4.236869418482142602e-01
-1.861400299315682849e+00 -3.147412499564700150e-01
-2.018180454929630940e+00 -4.377532509429394869e-01
-1.752475766654228551e+00 1.402723525691760842e-01
-2.057487068525222895e+00 4.171203585735546726e-01
-2.795114723265207601e+00 -4.351132578799385975e-01
-1.493459015826456904e+00 -5.912626490628636322e-01
-1.576268318935503121e+00 -7.912605778457214578e-01
-1.320570347859689964e+00 -3.658453429594551998e-02
-2.688852617102224229e+00 7.549367421846200354e-01
-1.820016450378133532e+00 4.640404663709992716e-01
-2.326797541198749375e+00 2.904648697874007701e-01
-8.328923771241215634e-01 -2.386453309602698525e-02
-1.775903915887913742e+00 4.373174542341100590e-01
-1.014852914424696051e+00 1.802549020318623685e-02
-1.270474549379632556e+00 -1.941237363752392753e-01
-8.346312624413524395e-01 -4.538250821172741256e-01
-5.879534130646374424e-01 4.796612899755262616e-01
-1.426737703871657326e+00 -3.554398671616471606e-01
-1.410954376259683674e+00 -8.691876258814332235e-02
-1.687260763952335596e+00 -5.370825494178073090e-01
-1.949465796751429725e+00 -8.085079257479728110e-01
-2.524142801240082168e+00 -3.620783836983597626e-01
-6.474752701363933882e-01 -1.826901859322874744e-01
-1.211575505752831461e+00 1.479016804752112391e+00
-1.489089754559072443e+00 -3.744920796783429151e-01
-1.403613321314279183e+00 -5.372118391119300451e-01
-2.162599898725756198e+00 -5.457071715790773325e-01
-2.040580368460467309e+00 -5.461350246562590716e-01
-1.341975856202744177e+00 6.246867526133215165e-01
-1.891083859390711330e+00 1.079289465623038680e-01
-1.488179726349643017e+00 -6.805890372596316851e-03
-2.518611317660417903e+00 1.216499296563350097e+00
-2.570464307642231994e+00 1.499846222792607264e+00
-1.906116128301521107e+00 1.662267845572723113e+00
-1.581595934131022396e+00 3.845424469892851360e-01
-2.835773172313379220e+00 1.478388255077422997e+00
-1.477167263587971568e+00 1.399366545649435079e+00
-1.836393619313897885e+00 1.496297239314831717e+00
-2.975927798894881349e+00 1.053311043316163431e+00
-2.116966390290020872e+00 6.963796649642699510e-01
-2.310345920852919122e+00 -1.000720714964988267e-01
-1.515709484206992252e+00 3.916364765641751622e-01
-2.284952990611087920e+00 8.021929517132222465e-01
-2.027207857868892127e+00 9.416352502244493827e-01
-1.537419697446622546e+00 1.002086741280411974e+00
-2.489928158479560949e+00 6.611497306219296100e-01
-2.722696890398732084e+00 1.866617439419699487e+00
-1.202990640938555122e+00 2.526426133213629299e+00
-1.720924109127459412e+00 1.765675388253597600e+00
-9.843339509721479308e-01 1.035710093695790368e+00
-2.053338007854465186e+00 3.899339681823763004e-01
-1.530422789054340482e+00 4.381689965363664840e-01
-9.415950941583220435e-02 4.130811530359957962e-01
-1.503280200828461810e+00 1.784128784231861164e+00
-2.601404795868606179e+00 1.207847819314853410e+00
-2.304053947239001587e+00 -2.473779182241360175e-01
-1.328293454952247377e+00 7.094667902879162602e-01
-2.175359006949622476e+00 1.462089312311063649e+00
-1.310619083632326820e+00 1.132636993805795633e+00
-1.417054183227062003e+00 1.250079212151422370e+00
-1.818906954049330782e+00 2.102161734724655950e+00
-2.031805285676711037e+00 1.383701977985253739e+00
-1.569991587179889070e+00 1.598722004510986672e+00
-2.210334116468955834e+00 1.012869400429850630e+00
-1.725230109976860327e+00 1.249992841007379285e+00
-1.368778888138658001e+00 1.105827790580425463e+00
-2.928819409738840918e-01 -7.387692629682501844e-02
-2.637731516017834732e+00 1.883638396875965404e-01
-1.761212472770908644e+00 1.395173259448136971e+00
-2.046649686863688977e+00 1.050798319328731134e+00
-1.717775275102724208e+00 8.046286677886123062e-01
-2.719758485989177910e+00 1.660564355426693339e+00
-2.311631042336936392e+00 5.783922766802180870e-01
-1.307294521737251358e+00 -2.404899197497658569e-01
-2.788999074713766291e+00 1.708147346253804100e-01
-2.848548015606982453e+00 9.301965163704339901e-01
-2.428992371699782549e+00 4.283534538341329245e-01
-2.644678752114962617e+00 -3.105033288728333285e-01
-3.106555904491992592e+00 7.648067483237971365e-01
-1.845556817908448499e+00 6.678448839452637564e-01
-2.157730865017684074e+00 -5.434295151192852780e-01
-2.130906270768317068e+00 4.108147884846293785e-01
-2.726812590301896932e+00 -1.406870077978034650e-01
-2.954245287969730960e+00 5.287911079309977336e-02
-1.757610481548106174e+00 5.584283905358014000e-01
-2.610456653763061130e+00 -5.659404783298136454e-01
-2.603668983331207443e+00 3.990160280634559575e-02
-2.552980641069327650e+00 3.288161467449107755e-01
-2.743618740343319207e+00 -2.926193917924538868e-01
-2.826109676339289223e+00 -5.087781073013468713e-01
-2.133222883306717499e+00 -2.719289637363852541e-01
-1.964638745491782412e+00 -2.363851972161491455e-01
-1.815375257419054922e+00 5.267047155388268065e-01
-2.028687334725190361e+00 -4.374092213690988773e-01
-2.673124003665281467e+00 -1.237088006198390072e-01
-2.361848718271940761e+00 -3.672612049972026615e-02
-2.242052433795051591e+00 -1.688203407594127126e-01
-1.454697210536247232e+00 -4.990136940754698047e-01
-8.170252584829654774e-01 -3.719480994395873430e-01
-1.536394039540391221e+00 -3.054426337955326032e-01
-1.503099538234065502e+00 7.644793479831504257e-01
-1.261305478127791924e+00 4.518205412167636270e-01
-1.800597252557125216e+00 2.482437875479009959e-02
-2.309143342092981221e+00 5.995031740792219344e-01
-2.426002885731266545e+00 8.726517510429156188e-02
-2.233617937549427168e+00 5.726593544452196483e-01
-1.446272241534296565e+00 1.652752948967411706e-01
-2.428797907015100677e+00 7.109940637845424405e-01
-2.928729970480927314e+00 2.963253232753158550e-01
-3.130117108383495772e+00 -2.065046981627966516e-01
-1.628655891751448870e+00 7.225173303477496756e-01
-2.314059687356373018e+00 3.113470947696893587e-01
-2.052017884987904939e+00 8.282152332572423337e-01
-2.527913819646865345e+00 7.212442965334872613e-02
-2.592553178770578004e+00 5.999273182466847709e-01
-4.446857191494879569e-01 2.513633257641180174e-01
-2.433127385820793798e+00 -5.276866805742352895e-05
-2.892315230017652006e+00 8.138812829958289030e-02
-2.842650954060314206e+00 6.323179051362267655e-01
-2.802750200293712801e+00 7.303406788084462198e-01
-2.611524280143592502e+00 7.057183401892503927e-01
-2.818308940050458400e+00 1.378462172299254329e-01
-1.914882131658529385e+00 -6.004505128695367677e-01
-2.434212308187380991e+00 6.065253969370872911e-01
-2.951592112971138882e+00 7.439067452974160721e-01
-2.313983952789155030e+00 -6.086751325103418875e-01
-2.601485393367728882e+00 8.121408199892510282e-01
-3.377283552057244620e+00 8.589373521044731952e-01
-2.904084414265590386e+00 1.049000593619599631e+00
-2.471429048951962582e+00 1.172041837883543325e+00
-1.552631660347262077e+00 1.076482252126836237e+00
-1.785503162925994314e+00 1.504021457088463354e+00
-3.326288062562944070e+00 -3.963269859554918728e-01
-2.215091322233261106e+00 4.209648956657078278e-01
-2.137484400397648088e+00 4.043036125668923453e-01
-1.819742063651010433e+00 -1.003986168604136253e+00
-2.518574454321985456e+00 5.666475283576788424e-01
-2.779642590470523089e+00 1.142751372851426694e+00
-2.438827791323923577e+00 2.162290403662637250e-01
-2.732681033522427860e+00 9.042077290447675386e-01
-2.096833746882249105e+00 4.224096604891022788e-01
-3.276902758010646899e+00 4.388190629613937244e-01
-3.405140581460404103e+00 9.642492906090704974e-03
-2.708188572462850274e+00 8.984206344023518698e-01
-2.876993012210090850e+00 1.333720256631853174e-01
-2.122298030639429456e+00 9.326094418759420801e-01
-2.400783954980882484e+00 2.440892100654906693e-01
-2.513468013037757132e+00 6.564130015537854579e-01
-2.918969283626623223e+00 -4.424526363283200481e-01
-2.081363600730194108e+00 -1.409916223421671388e-01
-1.582129056936423250e+00 3.966783079511708721e-01
-2.183787000408155432e+00 -4.231635086779081956e-01
-1.994592111333657103e+00 1.120094416594466624e+00
-2.305470545510822866e+00 6.122254452558320015e-01
-2.382569018825900109e+00 4.639445870576627273e-01
-2.606260582879194487e+00 2.599076246117104638e-03
-2.151971364185667035e+00 -8.908557820030289509e-01
-2.551895047755169177e+00 -4.245213672889183720e-02
-2.741225309794690812e+00 2.721616127701528276e-01
-3.173805429626418206e+00 8.208952459934104606e-01
-2.571611759524908170e+00 8.243034913773399364e-01
-3.230448668331485251e+00 4.025131689626287868e-02
-2.156613839402879762e+00 6.528957497668171905e-01
-3.222650930121612411e+00 7.664137979517846588e-01
-2.523864181421421549e+00 6.912685762129838762e-01
-2.486114093095286304e+00 -1.063538821924071009e-01
-1.985021483460668312e+00 1.591307887078922345e+00
-2.285129938137749228e+00 1.137453795785489552e+00
-2.133131203978797519e+00 4.624287541896099363e-01
-2.435537145870552589e+00 1.495790655794159429e-01
-1.895077575710752749e+00 8.762702781614851721e-01
-2.396927674467590474e+00 3.101362243349071734e-01
-2.081504707492588313e+00 1.394010999092755720e-01
-1.865514267463751485e+00 -2.311453930024169601e-01
-1.944263972373032834e+00 3.278280642060450722e-02
-2.274144791603324833e+00 -3.375107109610271383e-01
-1.705849829065125389e+00 3.657630598117499465e-01
-1.935644024411220077e+00 1.358187124953517955e-02
-1.869498576672266266e+00 -9.431507493195203651e-01
-2.037527164714209693e+00 -4.908105181720553989e-02
-2.015714923242987844e+00 -6.093398235054166001e-01
-2.273393043423593163e+00 1.223577942382522155e+00
-1.962065477149439685e+00 3.225853260263484290e-01
-2.111579433505903047e+00 4.378764188324449913e-01
-2.375731792542023602e+00 6.150207033174044380e-01
-2.880144074600671011e+00 1.170897268839114380e+00
-2.449036233015309705e+00 6.231047749244056355e-01
-1.688052036518778998e+00 5.548149975223649610e-01
-1.978020737378321403e+00 5.049842101845523068e-01
-2.315732942343764034e+00 1.537883464075636475e+00
-2.264626329574423114e+00 1.209860880657127158e+00
-2.854512263696994623e+00 4.453354810338458480e-01
-3.210785617217039256e+00 6.958830249717229410e-01
-2.405252863213910963e+00 9.667402125187768425e-01
-3.161301777043820316e+00 6.671324352530044743e-01
-2.459772136761746886e+00 1.216582299841505010e+00
-2.752350737234155353e+00 1.221939625458551504e+00
-2.581965786632217874e+00 1.404210903492449258e+00
-2.333569583544053305e+00 8.715232662471649183e-01
-2.549932509178054918e+00 1.851248847416309129e+00
-2.379576268119815818e+00 1.578038621276543818e+00
-2.979713450344135595e+00 2.283279689405636859e+00
-2.401540726196609299e+00 1.562922477641612407e+00
-1.730017798522978989e+00 1.436793291519320892e+00
-2.231868603126128114e+00 1.802855456364775399e+00
-2.353799012586196060e+00 2.591293192445901283e+00
-1.765293567926156104e+00 1.589217156587424462e+00
-2.343745556476821257e+00 -1.398330972661263882e-01
-2.067512001642856756e+00 4.514382613303521974e-01
-2.020002276631178706e+00 4.035995992474717409e-01
-2.044304904432888037e+00 -8.496044057618461487e-01
-1.719958948289029399e+00 2.586610506614600014e-01
-1.851431919848530061e+00 -8.840355173568203995e-02
-1.183522979289477028e+00 -6.753812886231522761e-01
-1.658982750408179108e+00 4.805838421270015592e-01
-1.144676179465297317e+00 7.631571189532063704e-01
-1.490799125803198066e+00 -5.312099093097542024e-01
-1.315915866899821873e+00 -8.753089821469942633e-01
-1.478152087032589712e+00 -3.759589996238550391e-01
-2.332437264576117997e+00 5.500330371367905258e-01
-1.364927714742968812e+00 -5.192625256026841551e-01
-1.113398317243131652e+00 2.255465960635883449e-01
-1.393424765041311852e+00 -2.445834098445708871e-01
-2.011471218915363401e+00 -4.471791828847098138e-01
-2.099720064554372989e+00 -7.905139351744860932e-03
-2.397301445351448734e+00 7.258583305042352052e-01
-2.069250512392879493e+00 1.395580100622959563e+00
-9.242799051239291019e-01 1.266707346629678543e+00
-1.044381215938243734e+00 9.949162527965784708e-01
-1.555956749915492709e+00 1.056569688252884331e+00
-1.833076763910381990e+00 -1.390069547705356096e-02
-2.155447329623174202e+00 7.003696400698145030e-01
-2.849374805400106681e+00 7.689121459811331105e-01
-2.102689962025212189e+00 2.416410517474669173e-01
-1.230677807547883251e+00 2.425090121299912915e-01
-1.920447659395446927e+00 1.335938966202967260e+00
-2.163462104889511295e+00 1.305556899248846880e+00
-1.027257485627872446e+00 9.765475706741002515e-01
-1.736035721618608862e+00 1.611654797199656652e+00
-9.953147415280914068e-01 -4.270766249522128244e-01
-3.243400197674041419e+00 1.228987905194011576e+00
-2.818770836664479695e+00 5.829907364603884590e-01
-2.948667820626000857e+00 7.200024744691974066e-03
-3.181600569598190820e+00 3.577243285447577192e-01
-3.557753620491977742e+00 1.554725759661730766e+00
-2.705288487858617863e+00 1.348302088645646712e+00
-2.873967345309175414e+00 1.326269453138267718e+00
-1.555589127322261289e+00 3.303633644025628646e-01
-9.212896227208001720e-01 -1.856004177973953895e-01
-3.004038968311348867e+00 6.374120494597685926e-01
-2.587210773471833480e+00 -2.503858826730235854e-01
-1.843178088774189982e+00 5.877996939735395943e-01
-1.188613184435967085e+00 3.796428843778962281e-01
-1.335616360185434282e+00 -2.462355457406538994e-01
-1.238609724260965050e+00 3.583483317817913738e-01
-2.122299810670519093e+00 1.232175569815675775e+00
-1.726722048400506804e+00 1.919232376906366278e-01
-1.681123610474565266e+00 -1.471556577736581883e-01
-1.909111269930598098e+00 -6.327156496191178592e-01
-2.388177492712978633e+00 -7.925748935801828488e-01
-1.287406560195746508e+00 1.546423012775179906e-01
-1.338457477972918364e+00 7.645922049979185786e-01
-1.907068608276408561e+00 6.941220944008291704e-01
-1.439547339187995378e+00 3.918847595581947951e-01
-1.242426942795512801e+00 1.842416798451593785e+00
-2.317231066099179948e+00 1.360482006924058629e+00
-2.459530132259366120e+00 6.778972583613074310e-01
-2.175844673834347098e+00 1.138956222299813303e+00
-1.816469642121140815e+00 -3.474983939369093444e-01
-2.159039652059293601e+00 1.465640120160341286e+00
-1.948966827423034509e+00 4.534802150025935008e-01
-5.883572113951707205e-01 1.572469759499827369e+00
-1.733443222710534748e+00 -2.266684813166474632e-01
-1.167895171083156214e+00 8.596673791592608360e-01
-1.900828084529051498e+00 2.702205961633524778e-01
-2.243149701608637248e+00 5.359824813750930783e-01
-1.617188362818866576e+00 1.131236400603896630e-01
-2.257434166080351634e+00 4.648372121811022994e-01
-9.468633609583991806e-01 4.557325474397138088e-01
-3.640511948789252883e-01 1.359713231330421879e+00
-1.867133652388969001e+00 2.945110422859664734e-01
-1.536779657403051225e+00 6.498094284186147762e-01
-2.194992888005384390e+00 1.722390407321591654e+00
-1.848221830128620846e+00 1.271487402151178170e+00
-2.098696800196465873e+00 7.887828257682989452e-01
-1.077734945847020676e+00 1.030354248576094811e+00
-2.306329566877439952e+00 6.281640364657528064e-01
-1.709037392484899831e+00 8.533707488265531715e-01
-2.698068502016124359e-01 6.189026043688073964e-01
-1.872300125922784275e+00 1.140550109064591422e-01
-1.073430721098025842e+00 1.240610560942130736e+00
-1.481616748204856560e+00 5.760003202641663655e-01
-1.453454688987929178e+00 1.696583766395953763e-01
-1.330278381351172046e+00 1.478146989210531670e+00
-2.469572767206998254e+00 5.206276992365455047e-01
-2.122027770320483064e+00 3.046004509703695851e-01
-2.326597774402046959e+00 1.145758168566939572e+00
-2.960760582023661769e+00 1.965502063283867951e-02
-3.030643524103843855e+00 7.492214922044740932e-01
-3.260011210377991908e+00 3.771534743045271143e-01
-3.135575681512409396e+00 5.376193902234329691e-01
-1.666654881318609283e+00 7.581719302953106032e-01
-2.052423531222274722e+00 1.093415854397860709e+00
-1.665183149400870199e+00 2.401107078079642854e-01
-1.658342551444072832e+00 7.175826888042196039e-01
-1.985018184652674655e+00 4.442000354155167807e-01
-1.200752108739306490e+00 -7.338982843566801417e-01
-1.754618775736318748e+00 -1.425342347440966551e-02
-2.289044222113614691e+00 -2.131958701265653233e-01
-2.466481893144846449e+00 6.697984380783761349e-01
-1.820371510910900659e+00 -5.346986875206034551e-01
-1.501126774052446322e+00 1.446948934602670933e+00
-2.385242744053513331e+00 1.321221139968594138e-01
-2.446541380061047377e+00 -1.511303205811515005e-01
-1.989425434964124051e+00 9.507342445682039900e-01
-2.031328791452826632e+00 1.296426242428627251e+00
-9.517205488168849481e-01 3.769755824015765810e-01
-2.125996578387716607e+00 -3.465668196022871905e-01
-2.457343781802069582e+00 1.025437208580897153e+00
-2.616575753041659347e+00 8.652340317300114547e-01
-1.814608603022477951e+00 1.182736185558852737e+00
-9.054121859575871012e-01 1.272290524403395962e+00
-1.489762613294713933e+00 5.037547200059210306e-01
-1.597118451607738132e+00 3.507194994645574937e-01
-1.609535008033629699e+00 1.003066892548217570e+00
-1.988962296228632187e+00 2.013318071852718272e-01
-1.634869416109520524e+00 3.083066061390843382e-01
-2.332950219380922618e+00 7.276114013582555273e-01
-1.881731044613946136e+00 -4.592973535465076917e-01
-2.972135176085755059e-01 8.751736028568138370e-02
-1.921004567897975246e+00 9.174334431172777027e-01
-1.684146457828662458e+00 1.717987080205566341e-01
-1.931829982196058948e+00 -1.787039456428633211e-01
-1.081832135527736272e+00 1.456713239904030344e+00
-6.735675888973093883e-01 8.893168698574858144e-01
-2.013577669508145096e+00 6.804093188759667843e-01
-1.866924552660391257e+00 -1.871625100110444473e-01
-1.670363059198702427e+00 3.114449050847826195e-01
-1.986645282405268276e+00 8.333990021417558847e-01
-2.792556553081076309e+00 -3.401191370832965521e-01
-2.796382347649863931e+00 4.867709583932552930e-01
-3.107437198262506861e+00 2.550805789298815185e+00
-2.567304255800384016e+00 5.400371019962537655e-01
-2.311501903303502026e+00 1.654821148625466920e+00
-3.178840585537342722e+00 1.488663504297583762e+00
-2.941377301991206394e+00 1.545316407560465066e+00
-2.593888222617652950e+00 2.395248088686058541e+00
-2.257454775790445733e+00 1.232080628589194093e+00
-1.565556542440492027e+00 9.050054114188677001e-01
-1.983803632553192031e+00 1.234038798191774200e+00
-2.967528814998285025e+00 3.043935543724363590e+00
-2.580823047809129633e+00 2.698852738542463658e+00
-1.919885916413663463e+00 1.790817160130956154e+00
-1.816227151977256815e+00 1.140470175965363264e+00
-1.991789751231458849e+00 9.677571425379342118e-01
-3.588347697575618334e+00 2.840399190784208550e+00
-2.591214683078871595e+00 2.933112364647616044e+00
-1.829872301911218635e+00 2.206719906828666478e+00
-2.706776132724987960e+00 1.405300160814523025e+00
-2.374187286666077590e+00 1.110278871493513453e+00
-2.534666984715044258e+00 1.847121325627889332e+00
-1.790385620858418569e+00 8.172784354189192024e-01
-1.891119957850087241e+00 1.543441926907863859e+00
-1.922241171191331421e+00 1.747698006076768174e+00
-2.786964900271982959e+00 2.190125077926385000e+00
-2.139606339887874853e+00 2.868746419708510853e+00
-1.715575521223718258e+00 2.563997112117376354e+00
-2.742303202987118826e+00 2.014682317419410840e+00
-2.527603813674784483e+00 2.559742889076084715e+00
-2.849646852846534628e+00 2.298289633930060472e+00
-2.391627623530338198e+00 1.024873169646271842e+00
-1.604477189242780044e+00 8.159269492588859807e-01
-1.890536305956624030e+00 2.000480820794466319e-01
-2.211105383589718532e+00 1.473636686157715925e+00
-1.188762596901774993e+00 5.573780914596160319e-01
-2.746070369754816998e+00 1.291957567633283066e+00
-2.393596348744501778e+00 4.583715501053265418e-01
-1.515785011084301859e+00 2.981944987433829963e-01
-1.360028809592886967e+00 8.489074139576365807e-01
-6.966598201364516685e-01 -4.791581378728899110e-01
-2.215006005987357085e+00 -2.747332780370733141e-01
-2.574073392008290107e+00 -2.161833351674682935e-01
-2.640286404135492759e+00 2.484053431176951876e-01
-1.254495622105201935e+00 3.086401409598267254e-01
-1.596007655587903473e+00 6.216999827302514825e-02
2.808975894238226190e-02 -4.350477494747846396e-01
-1.217607661403988351e+00 -1.577836775522805934e-01
-1.974920131467967632e+00 -7.077272434480526009e-01
-2.394603918741066817e+00 -9.079980951201698236e-01
-2.939887558596539385e+00 1.924918986103517082e-01
-2.339399752819587786e+00 1.344976006163400295e-01
-1.641156762964809612e+00 1.536608205755606027e-01
-1.935413349438920294e+00 -3.043583620892820751e-01
-2.153151483830642920e+00 1.279151643746749278e-01
-1.873004985876323136e+00 -1.534412882646148391e-01
-1.248135687416705331e+00 8.508778195894772800e-01
-1.884687967949638665e+00 1.059839608546514711e+00
-2.584022678336338696e+00 1.021328694616229438e+00
-1.261065983898949305e+00 4.327937837354239869e-01
-1.483806418175277475e+00 -1.182369622617051586e-01
-2.356637476325971647e+00 8.252314731576492202e-01
-1.903130500651501578e+00 3.579804505780944668e-01
-1.146628852487626915e+00 -1.171347376651338035e+00
-1.625090381193376121e+00 4.725930220403696258e-01
-2.875837675822436879e+00 1.970152965691526203e+00
-2.549787063523503150e+00 1.727749943955383838e+00
-3.006171667184404761e+00 -3.121482692481643006e-01
-2.333907912291224740e+00 5.968826042816715027e-01
-2.231468872215571331e+00 8.192842966806532790e-01
-2.540390386972642744e+00 1.278516191860565643e+00
-3.157612818376311026e+00 6.021412039568624364e-01
-2.593325575851423537e+00 8.854711451408261436e-01
-9.316659781149894126e-01 1.014270688771593765e+00
-2.658710623045823063e+00 3.167440685422825419e-01
-2.572405734809555256e+00 8.447715071421972866e-01
-2.787122503026930431e+00 1.160894409890284695e+00
-2.755911539286625356e+00 1.551646236931746747e+00
-2.271233386512461649e+00 9.761244799137827055e-01
-3.371692875283789803e+00 1.043621440172107784e+00
-2.247079680434259430e+00 1.195248460073628394e+00
-3.249824032143802111e+00 6.902348723995727076e-01
-3.209235565669857237e+00 1.750201283409862363e+00
-2.584505186596453008e+00 1.172006643208518772e+00
-1.855493913569397080e+00 8.792493958371001561e-01
-2.100083379924888582e+00 1.070897483633991065e+00
-2.571038466371218689e+00 2.590016680203263366e+00
-3.319761183724890596e+00 2.501164312716980032e+00
-1.946989939066419595e+00 2.215988326417940524e+00
-2.670197792421712180e+00 1.170839625875743195e+00
-3.431531593809168168e+00 9.202944275976938648e-01
-3.111166709838554034e+00 1.589140862333941584e+00
-2.277632083594647749e+00 1.374535590090965709e+00
-2.423017060831143432e+00 1.622438267422780633e+00
-2.703344806562943958e+00 1.826484520513502074e+00
-3.146185527678843741e+00 1.789294651614321552e+00
-3.260214791486870212e+00 9.841001802330533454e-01
-2.746833446891582931e+00 1.762547464456990287e+00
-2.269910538286128876e+00 1.953359760289499203e+00
-1.622019479546381149e+00 1.175618025696294700e+00
-2.220859709298801832e+00 5.419258169576965933e-01
-2.364094678571032393e+00 3.640399009965639143e-01
-2.194279036995305798e+00 2.493012571841287939e-01
-2.303892274480352942e+00 -1.256774445702750487e-01
-1.282961857415810147e+00 3.692571514454326409e-01
-2.439481341251267033e+00 -1.390035428242888116e-01
-1.235698823775708943e+00 -2.745478884414126464e-01
-1.807731945460960388e+00 1.487820420649078157e+00
-1.639125821302653163e+00 8.889570337242166387e-01
-1.372056109294256254e+00 -2.430159834698214782e-01
-2.401344598585934520e+00 6.407879089919612525e-01
-2.094882984236896117e+00 9.197819855301240244e-01
-1.495666243952242791e+00 1.333522941035310272e-01
-1.731352021122419371e+00 7.574929371253850130e-01
-2.006702794690228053e+00 1.550697541431321991e+00
-2.538758215122788542e+00 -1.966406201133740206e-01
-2.455450005971360650e+00 5.590000557960650429e-01
-2.341260163938984284e+00 5.791084380798572351e-01
-2.963869612120191732e+00 1.571504878804177441e+00
-1.735981536928758784e+00 9.321486234537410542e-01
-1.084938847688321051e+00 7.055077665521855557e-02
-2.078761270931606564e+00 1.446901392098925099e+00
-2.953305774195640332e+00 5.791723753952662257e-01
-1.709742012014013213e+00 1.035871933605691630e+00
-2.339625750246285829e+00 -6.909566976427017337e-01
-1.894955807720279051e+00 -3.571407963634468663e-01
-2.378071430415028775e+00 9.572376361350014573e-01
-2.061517714367843812e+00 1.301188279189988695e+00
-1.247744937158941081e+00 1.182862778543029236e+00
-2.371059175098537253e+00 9.395328045454230947e-01
-2.210851939597174631e+00 6.190906094625273637e-01
-2.476895866667590873e+00 6.368004682793951821e-01
-1.362264717837529560e+00 2.433884869700815301e+00
-2.260929951707115748e+00 9.072073424967815880e-01
-1.205581399898225881e+00 1.706959982152962185e+00
-2.253267689825552811e+00 2.926201414487142216e+00
-2.168579439869298575e+00 3.317037964229680114e+00
-2.945223993035375187e+00 2.577785774190730628e+00
-1.364361246411582629e+00 2.666854703731783793e+00
-2.665640486832551392e+00 2.106415243684311989e+00
-2.245950966147836070e+00 1.712506996458287301e+00
-9.722123495200326593e-01 5.089332990856033634e-01
-2.679557151279402305e+00 7.534729633220031975e-01
-1.321412705769583695e+00 1.693532532293906989e+00
-3.259621766124008779e+00 5.939124494822787259e-01
-2.710298469410399314e+00 1.003168668549923703e+00
-2.525686344447795051e+00 1.764086417902268611e+00
-3.115740619651841570e+00 1.538904312638950778e+00
-1.847239750513514522e+00 2.588575403163689614e+00
-2.159960851927759329e+00 3.228884347581807424e-01
-2.057277810071179047e+00 2.121390056629388621e+00
-2.180334015795136082e+00 2.023143244495121174e+00
-2.019264065434750233e+00 4.410496224507164109e-02
-1.599863991199860891e+00 8.226239857971375802e-01
-2.270197096068361731e+00 4.888165409746622614e-01
-2.346123062879671650e+00 2.102109677548068767e+00
-1.512819467735084800e+00 1.405813332360623225e+00
-1.965286848729961289e+00 6.229127182759524040e-01
-1.093481188757950751e+00 1.287523709605022937e+00
-1.597507485359563439e+00 7.894312985790508108e-01
9.477713034248351764e-01 6.612815810296237551e-01
-1.219021667315484780e+00 4.213965222798513599e-01
-1.657693638796407853e+00 -1.294292973785721168e-01
-2.340604041433206550e+00 -1.004536767477693660e-01
-2.067273944791288898e+00 2.811560462039517372e-01
-2.385422914690597640e+00 1.309595768505633195e+00
-2.266331214616159606e+00 2.485514629621407567e-02
-1.676053895308131203e+00 -3.964812434195706947e-01
-2.012028409104850368e+00 1.351159057210439496e+00
-2.350891404894185133e+00 5.869956502233402151e-01
-2.046720074864902816e+00 2.019089443939110939e+00
-8.378481129052346432e-01 2.711175717282528819e+00
-1.939912021554128785e+00 1.730723201289089630e+00
-2.338339402148620128e+00 1.493324320897492452e+00
-1.909304027513778035e+00 1.062287559064506892e+00
-1.917288185458988714e+00 1.031187360022846056e+00
-6.942111121374716642e-01 2.577378256697171466e+00
-2.218510421370107899e+00 2.579753371913383830e+00
-1.986663224707997610e+00 1.816419137582341303e+00
-2.240682526672814756e+00 1.130657703843614303e+00
-2.119076283591242671e+00 7.216537955330465381e-01
-2.002250537453166501e+00 1.493313957959194194e-01
-1.955879467114241654e+00 4.639923816801080902e-01
-2.833736710274414428e+00 1.182184698891523889e+00
-2.157604499678426713e+00 4.831451859141191463e-01
-1.936269676540371520e+00 1.989022141781648934e-02
-2.415782764523276782e+00 1.067726551907987265e+00
-2.513041790918212115e+00 8.270248262485218049e-01
-2.342889157730550842e+00 7.053620094524255535e-01
-2.421989695425528666e+00 4.326326608010072072e-01
-2.004589473866237537e+00 1.160670778703741357e+00
-2.388637662710768161e+00 1.796941725477026353e+00
-2.545946149366350664e+00 7.011325239171561918e-01
-2.912295805743713828e+00 4.722102968396563183e-01
-2.096072065243772986e+00 4.636232257414291125e-01
-2.761598107273812275e+00 9.393293526291841555e-01
-1.949999264555037026e+00 1.201728704276124882e+00
-2.233434174024090169e+00 1.298785970342450469e+00
-2.547267186497212066e+00 1.300890808760848838e+00
-2.123274335172485650e+00 2.212912395055526282e+00
-2.442824424990011067e+00 2.090443036907611241e+00
-2.723936520933181615e+00 1.780773363530288256e+00
-2.171098484332800282e+00 2.378308438829616622e-01
-2.884715082349625703e+00 -4.133813712278864294e-01
-2.867607586254382834e+00 9.337379239690037913e-01
-2.115249644982708510e+00 2.804691793638075303e+00
-1.727614267544887561e+00 1.472928636831263738e+00
-3.144105439773077215e+00 1.224589027464612956e+00
-2.918193322921555755e+00 1.871748336049882777e+00
-2.625585676423731307e+00 1.736652226467556570e+00
-2.247295561781078810e+00 1.835298828040815344e+00
-2.176056226798899207e+00 1.472066105969628280e+00
-2.369869980691348132e+00 2.626390627139103540e+00
-1.846077622069970392e+00 1.448141246800848103e+00
-2.520725309125864122e+00 2.737072927790746846e+00
-2.281398076387018747e+00 9.877425572424995970e-01
-2.027335056749543618e+00 3.462266784215060511e+00
-2.204941432443479954e+00 1.777114167524589838e+00
-1.397242072078215935e+00 2.209742371813477657e+00
-2.471894710358866654e+00 3.141457053331939697e+00
-2.255649137243476154e+00 1.486645593374002150e+00
-2.095193687955941186e+00 2.236072445962485666e+00
-2.360700315917471315e+00 2.099588765874864205e+00
-2.325898327180506708e+00 2.931249666427051537e+00
-1.355128041786549442e+00 2.558413981912994295e+00
-2.536481248156602142e+00 1.246264497790341208e+00
-1.980815757786201559e+00 2.226659943812931086e+00
-1.601054169643149505e+00 2.181410260082807806e+00
-2.174332633293320605e+00 3.032636032547501692e+00
-1.285791287176890396e+00 2.899309269808040490e+00
-1.948312821157563102e+00 3.206894006882426762e+00
-1.816233759299628492e+00 3.279145648819699943e+00
-1.854086874959151254e+00 2.296990052191549392e+00
-7.365961559198745956e-01 2.242367625844769563e+00
-1.756597018794190390e+00 2.477405661192496833e+00
-1.906394493566684112e+00 2.637414358897767208e+00
-2.389277218065383845e+00 2.731817314502797966e+00
-1.835681811238046190e+00 1.897447692784105300e+00
-1.833209647341069282e+00 1.431245802696004876e+00
-2.378601463341207367e+00 2.873122601055802416e+00
-1.997139518230524047e+00 1.644122247285792593e+00
-2.101818185421646668e+00 1.529803049401088133e+00
-1.477627596797844944e+00 1.995067833297180293e+00
-2.712065626365257831e+00 2.654152223269165223e+00
-2.403801539941841980e+00 2.255944257338009518e+00
-2.076522711714412051e+00 2.637513264015327152e+00
-1.357709832736978317e+00 3.074090621788500677e+00
-2.379393216865663074e+00 2.690453131712445156e+00
-2.676811974930137339e+00 1.592610138741264780e+00
-1.405583755180856542e+00 -3.750896730030719994e-01
-1.388352692611212413e+00 -3.563179093733007119e-03
-1.039223203173810894e+00 -7.401810120087877476e-02
-4.963482505514325016e-01 -7.040207976892635111e-01
-1.709929347580464887e+00 4.241967615224429000e-01
-1.323692691276971090e+00 -3.268509614378266037e-01
-2.016335769213392748e+00 1.199314094961352328e+00
-8.938772930887868284e-01 -6.333380422710896407e-02
-7.124156765382465561e-01 -1.057294255891023216e+00
-1.966069758172057202e+00 5.499322096670078430e-01
-1.391019481293506832e+00 -3.689656393091623743e-01
-4.628922747673607785e-01 -4.535560789194548192e-01
-1.717144292140295292e+00 4.055308920471606404e-02
-1.532227027872944625e+00 -8.565706447165584159e-01
-1.083976132355516597e+00 -3.778576733609306793e-01
-2.251940107133908686e+00 -9.757144012176056924e-02
-1.343434083564937431e+00 1.433907588889093698e-01
-1.445025726998963700e+00 -2.942408168791518230e-01
-1.178513158011752271e+00 -4.245234580767508481e-01
-2.615013747945411637e+00 -9.028665195535665600e-01
-2.784235169368533214e+00 -2.398484882113393613e-01
-2.104329825107705609e+00 -3.118337398411624717e-02
-2.944104773298208411e+00 3.022296646008892917e-03
-2.182191508143485503e+00 -3.184869901890944321e-01
-2.738613587000365612e+00 -6.425273658977255220e-01
-2.244236891675403189e+00 3.159809326614133607e-01
-1.362679009536210684e+00 -1.037299994036857020e+00
-1.098360607986126336e+00 -6.838486879997323076e-01
-1.661809561517077594e+00 -3.982322016137504472e-01
-7.631426288238144506e-01 -1.332521773912632712e+00
-9.016301470893124392e-01 -7.603459932425391532e-01
-2.281223382519095289e+00 -3.144946537152430999e-01
-1.200604268663387098e+00 -1.076240452930499636e+00
-1.320819484448334746e+00 -2.127422150334363493e-01
-1.076049597781367773e+00 -9.184643039280792065e-01
-1.641622119351995979e+00 -4.500688857658793340e-01
-2.370701934823797430e+00 -6.605370044203886515e-01
-1.237159952920265038e+00 -4.827188509798012728e-01
1.946751810351486367e-01 -3.245057362211713481e-01
-7.302484213779243394e-01 -5.338699744331443231e-01
-2.128849911573782894e+00 -4.916511360418710508e-01
-2.310432838121654786e+00 -4.860629684646318172e-01
-2.406040350664417460e+00 -5.346523347815206328e-01
-1.259561684033178475e+00 -7.789625763977389150e-01
-2.474917439437969158e+00 -4.186590934072664805e-01
-2.604503513583864560e+00 -1.158882098328468946e-01
-1.466808833000322387e+00 -3.878435166652999255e-02
-2.026236937285189832e+00 5.663984192338707979e-01
-1.532825584797252283e+00 -4.919098907485072170e-01
-1.851200623278571378e+00 -1.042525978286212185e+00
-2.649010880473321450e+00 1.618949602147755074e-01
-2.482453374913028199e+00 -3.908082131954226379e-01
-2.580913120491330481e+00 6.693447472513613938e-01
-2.684749616111600012e+00 1.696816204716659060e-01
-2.368549096303907753e+00 5.040742722271742693e-01
-3.201339610229287924e+00 9.618908434879076541e-01
-2.437183341740677633e+00 1.409615725032167810e-02
-2.538956676637603493e+00 5.937942893677060630e-01
-3.201522442485916553e+00 1.742649271615185347e-01
-2.793929149847938831e+00 4.418278366472299101e-01
-2.306842616825679482e+00 8.104833623575787849e-01
-3.256933550040875591e+00 5.141882574084322144e-01
-2.792550194111890427e+00 3.679352615953558336e-01
-3.144463679345526508e+00 1.183464922073139136e-01
-2.261496522746408999e+00 2.472318914908850918e-01
-3.138510714442137139e+00 7.522115015433417096e-01
-3.584152096408222743e+00 2.996638698343686014e-01
-2.702719144662922623e+00 1.092579169720502952e+00
-2.408318794827296827e+00 6.056433456082840339e-01
-2.658078902224830564e+00 4.992284079911746830e-01
-1.964642657047603880e+00 1.236251334907587207e+00
-2.973648667253682820e+00 1.603789011840430767e-01
-3.173486554009624427e+00 1.054196878431877593e+00
-2.989254030558304187e+00 7.879346961899452717e-01
-3.659724115598411487e+00 6.729335311616234661e-01
-2.878727485374825257e+00 1.638462550676660801e+00
-2.318421094817209926e+00 3.340144139068439433e+00
-2.897803606053440895e+00 2.395417894854785512e+00
-2.842876970373233281e+00 1.609845104100029678e+00
-2.953837671332221859e+00 1.599830073945328834e+00
-2.106391996261147703e+00 2.552841205673646030e+00
-2.858422193690851376e+00 2.586070725097428635e+00
-2.689555688295911295e+00 2.180710672938801942e+00
-3.062477481550066827e+00 1.662527998556546649e+00
-2.047270992613575036e+00 1.333159345271802909e+00
-3.495595582395395251e+00 4.656089219673637536e-01
-2.009744929970727068e+00 1.167740825538717830e+00
-1.956733779983060639e+00 1.714808650264578738e+00
-2.052136635761927952e+00 2.183388041029102666e+00
-2.302844354903107682e+00 1.055027129399475960e+00
-1.480502966279368060e+00 2.193205414248321716e+00
-2.228478170901113664e+00 5.450071098320916629e-01
-3.350746214859588346e+00 1.104121863802857817e+00
-2.359628461709389668e+00 1.541465718757485670e-01
-2.298426279492848945e+00 7.684439757906431634e-01
-2.315420829877356201e+00 8.974004858687885111e-01
-1.288169556427112727e+00 2.814769109275070402e-01
-1.958633511667712268e+00 1.182848981456238846e+00
-1.467427516522294972e+00 1.739270647588975760e-01
-1.782826516672503470e+00 7.307092101659606875e-01
-8.940636935589731937e-01 3.295276247739535869e-01
-6.518623034368222768e-01 8.872704822022255966e-01
-1.938016095288613183e+00 8.934247480972035138e-02
-2.059618075094578060e+00 1.072274615590331992e+00
-9.692623768990668021e-01 2.307217050036630135e-01
-1.017009231122929291e+00 5.298860454391556285e-01
-1.372481377495412991e+00 8.982894601127805467e-01
-1.592830850656227870e+00 1.837800449793028645e-01
-1.233764340832425699e+00 5.221125487882163352e-01
-1.619720513664151040e+00 1.488022691357582694e+00
-1.029561853798755422e+00 9.156279893707262030e-01
-1.125247228458247095e+00 3.073287960444925360e-01
-1.259727927549443738e+00 1.433140733562508151e+00
-2.059192273241392090e+00 1.466011778681297173e+00
-8.332402006296518726e-01 4.790546803891568839e-01
-5.271915569507727994e-01 5.097276871648070973e-03
-1.043881989815504507e+00 6.018071252271830485e-01
-9.938993450640070115e-01 3.034791069949054343e-01
-1.651131420059948951e+00 9.254656363103164196e-01
-1.228406228046744708e+00 1.755316718827956812e+00
-1.758382847312759845e+00 -8.144460439886753722e-01
-1.996399594209120387e+00 2.267137741954725061e-02
-1.459278493093508322e+00 9.327367716347555460e-01
-1.643497854821548643e+00 1.059898225402535199e-01
-2.227253122081008563e+00 3.666699704546442784e-01
-1.544123265776905951e+00 -2.455624054329254569e-01
-2.143166102824461738e+00 2.590635742086582760e-01
-2.078839554653724164e+00 2.436128882410997787e-01
-2.586860888942711156e+00 7.839696719658868496e-01
-2.013441374992147370e+00 -2.181308417246636266e-01
-2.444285388186153263e+00 -2.976290713659626719e-01
-1.890273172276777380e+00 -4.860839853160270896e-01
-2.244409673616605261e+00 -3.750619403574576571e-01
-2.668692683777289965e+00 6.586021928994360009e-01
-3.027983686490391513e+00 1.329988431657517456e+00
-2.071989682578820435e+00 -6.847571443013622527e-01
-2.386765239624482060e+00 -1.027788257309343534e+00
-2.243562510238487295e+00 1.014980907014406908e+00
-2.644149762258181990e+00 -6.185344226084091845e-01
-2.059745757113427445e+00 -2.219169842163845607e-01
-3.233477382992122617e+00 -2.319102217680667488e-01
-2.576159185102016913e+00 -8.001646480042954312e-01
-2.445402705606077642e+00 7.316262076185175989e-02
-3.087998148992946224e+00 2.520466959499598758e-01
-2.914526096991326476e+00 2.316620682544170418e-01
-2.887668957124574831e+00 3.421907955349299257e-01
-1.489515421479419510e+00 -1.979408521438386359e-01
-2.494424360478717961e+00 -8.211946133185356322e-02
-2.880612563297344941e+00 -3.914651493849405361e-01
-2.766866080698148878e+00 -2.903801124556534830e-01
-2.126360238731906271e+00 -9.983026881554410426e-02
-2.358279168797661196e+00 1.514772098650572218e-01
-1.419993946486542313e+00 -1.713664955614526419e-01
-8.495693238744437270e-01 4.651160617760822236e-01
-1.595424420236974061e+00 1.160445288258262764e+00
-1.319527559859339449e+00 -7.654549266132136542e-02
-1.234054190212970692e+00 -1.960356338271821153e-01
-1.656464231580655033e+00 -2.206376438981161314e-02
-1.255209411743090975e+00 -7.300661814523067283e-01
-2.275325432486712707e+00 -6.268725352335969836e-01
-3.010468616389115226e+00 7.292363107441525161e-01
-2.660946737790379935e+00 5.580384420942803292e-01
-1.715044259287662465e+00 1.864843968500585480e-01
-2.863689385814784494e+00 1.877546592530394964e-01
-1.737474847235722653e+00 -3.216393466363747233e-01
-2.351392531277054943e+00 5.747440361137944320e-01
-2.152171832075472135e+00 -7.098136270828190320e-01
-2.890813973631499501e+00 2.729117562434822675e-02
-2.026424016276004991e+00 -1.578347110051558921e-02
-2.346877367978418061e+00 6.887924592103622512e-01
-2.841633363495451370e+00 7.115869586244286116e-02
-2.784435452380749076e+00 -7.907591638923006094e-01
-2.243208637066417488e+00 -2.712572971805039534e-01
-1.605938430319846066e+00 3.590269085335122679e-01
-1.700587804770214984e+00 9.678346766787243594e-02
-2.296104514022850651e+00 1.186890440869654784e+00
-1.960346362555827948e+00 -1.309376846673169781e-01
-2.138908799725359966e+00 1.492063511988669156e+00
-1.867589454391042736e+00 7.853569221611487183e-01
-1.530669616929565713e+00 1.007159165861656325e+00
-8.502363565005501833e-01 2.665973198171925351e-01
-7.036782086052584262e-01 -8.486077708267042441e-02
-1.988037328780648316e+00 1.279131560529849221e-01
-8.794502784453076538e-01 9.993154109868531698e-01
-1.659630563390535940e+00 3.561961438622365250e-01
-2.756058691481068079e-01 -2.220683502175213875e-01
-7.634539355862226540e-01 3.263454050464498768e-01
-1.313789477312435228e+00 6.661189408935462852e-01
-2.794774748302022882e+00 1.643292726762882183e-01
-1.961673273732901901e+00 5.369646790954634152e-01
-3.063036526388055236e+00 6.081072664301019337e-01
-1.771634274842096346e+00 1.313214903564118075e+00
-2.748182685778188805e+00 7.717600606164982668e-01
-2.205717693485866437e+00 1.156099018189901351e+00
-1.361494899582826434e+00 1.603612277299278244e+00
-1.692082560104238631e+00 1.484699812429210786e+00
-1.582928683227521116e+00 1.734418567481730511e+00
-2.572555978174527969e+00 2.172303831329128521e+00
-2.092199255271022462e+00 1.197907032762746793e+00
-2.295265128702395074e+00 7.111468865024159758e-01
-2.031482199918222875e+00 9.949401497514001047e-01
-1.203525606617542820e+00 1.077816001554638747e+00
-1.989895595175279475e+00 1.887776495622363715e+00
-2.031003978850360880e+00 1.149682261417145357e+00
-2.777655782286654773e+00 8.752931458626829198e-01
-2.434129758205105798e-02 -3.788102044038196281e-01
-1.510968939738587702e+00 -2.244606776576235641e-02
-6.246472998290008016e-01 -1.892790111184664836e-01
-1.187768352003852890e+00 1.038838130696073447e+00
-1.209877781892561455e+00 -2.707728015922822307e-01
-2.789128235931794819e+00 5.244200489035937274e-01
-2.895168210610822968e+00 1.051610849838655604e+00
-2.540908092862863121e+00 2.278214109759826855e-01
-1.928532021424845144e+00 3.093122203610575438e-01
-1.875182816729500601e+00 1.294433657055198972e-01
-2.794089349857350246e+00 1.501491176269068861e-01
-2.550077174366624178e+00 1.593375333333315047e-01
-2.227006869899569530e+00 3.072987128380384458e-01
-2.298456885625251189e+00 -9.106378380966729802e-01
-2.648050953151980469e+00 -4.993451185885851018e-01
-2.143931785889428010e+00 -6.991047024115623620e-02
-2.066395535075467915e+00 -3.395951622118437152e-01
-2.890061600616555815e+00 4.702022736303310690e-01
-2.874138919057706687e+00 2.975603636889141423e-01
-1.995865649671349384e+00 -2.451279057471763279e-01
-1.875404218721891114e+00 -4.270580016875558660e-01
-2.859624084898569230e+00 -1.464576840617609343e-01
-2.171793788955122206e+00 -5.754759355346705796e-02
-2.351636460553548247e+00 3.389265411565739461e-01
-2.822634241772724373e+00 1.106599157832428570e+00
-2.453052909036884000e+00 1.105612471430382993e+00
-2.423848569430294475e+00 6.613850453291520992e-01
-2.351277549422096325e+00 -3.024435964300640767e-01
-1.295407962545989555e+00 9.793324605499156288e-01
-3.142583302847669735e+00 1.240999644572729377e+00
-3.641021896084601472e+00 8.534231495254037680e-01
-2.674502348480076730e+00 1.504226059924291536e-01
-3.186043372796356188e+00 4.214181206949867975e-01
-2.607296779530259290e+00 1.100999333800804836e+00
-2.762372330770504369e+00 3.304477554653328930e-01
-2.344936648594055484e+00 5.137675487389365969e-01
-2.588861294708983518e+00 4.288089079862495989e-01
-2.595317269263464066e+00 -1.452185052320137393e-01
-2.774739527650678994e+00 1.069556663245633810e-01
-3.078212435610504727e+00 -4.646340474866963444e-01
-3.111586976023938078e+00 8.229929232982617915e-01
-2.176145589403632563e+00 6.167127291111298426e-01
-1.840829597026527154e+00 3.375292195136614382e-01
-1.166544563575570015e+00 1.359770628372453327e+00
-1.624629147441694066e+00 8.160530486860446686e-01
-2.233405095724043221e+00 -2.936928889773528506e-01
-2.199589663717517851e+00 -6.122750669166737714e-02
-3.201747269302073207e+00 3.270564561199091891e-01
-2.279950340143161558e+00 1.841819834562194114e+00
-3.068349616884479936e+00 2.685433978759430573e+00
-1.630437528099259792e+00 1.419252564953373152e+00
-2.389669119978593770e+00 1.641704047683246070e+00
-2.775521002361292844e+00 5.666828694191221594e-01
-2.626150352465062010e+00 1.190481972893262297e+00
-2.623277871288453689e+00 1.235340345893403968e-01
-2.102860024429836994e+00 -1.763608030228169532e-01
-2.216980565019939231e+00 5.446067799569515033e-01
-2.691948990284712462e+00 1.133835129052271018e+00
-2.251766446554744228e+00 -4.822773480423317438e-02
-1.292648047342182194e+00 6.930140800402864176e-01
-2.818916542503070666e+00 1.231501810811054920e+00
-2.699260343205304835e+00 7.022170619261354219e-01
-2.888012493591561647e+00 7.689598418854570738e-01
-1.820523223778650834e+00 1.307372550542405421e+00
-2.013084727694025133e+00 2.045969162253170381e+00
-2.076515815737332460e+00 1.808735372636486982e+00
-1.836596730880207584e+00 1.499920396559980107e+00
-1.988530787786654264e+00 1.620346234024633292e+00
-2.478020024075775041e+00 1.367162327784146481e+00
-1.301812618973144930e+00 1.939739539931022216e+00
-2.046179142112033222e+00 1.704058447022847922e+00
-1.834136445265729609e+00 3.052958057725016605e+00
-1.830725032467970470e+00 1.943301837676322030e+00
-2.257184281373028512e+00 2.108916128086442576e+00
-2.698227004121108941e+00 2.390376763602086729e+00
-1.797323017475132900e+00 2.238520343251979572e+00
-5.254747497644107757e-01 2.197484892584089522e+00
-2.702258094257212306e+00 2.065684646734680108e+00
-1.869636195575953064e+00 2.548862772836999913e+00
-2.765366543514307107e+00 1.876777012788584775e+00
-1.480769267053875238e+00 1.648260338879643294e+00
-2.093816448961381305e+00 1.389893489441948793e+00
-2.052395781153886212e+00 2.523318675208928497e+00
-1.763453374512254701e+00 1.159833568394101011e+00
-1.728454167345618409e+00 1.621844445660481915e+00
-2.311591911385751263e+00 7.109311478468079981e-01
-2.089226700940567838e+00 1.876122756661406488e+00
-2.250311413170123398e+00 1.799540985353372147e+00
-2.423644416051022876e+00 2.034932960192402440e+00
-2.526569567450465570e+00 1.234371777447319740e+00
-2.160650930057476771e+00 1.770022980044033689e+00
-2.031248945966434238e+00 1.088975748184798809e+00
-2.508952239943734952e+00 1.493035133593774599e+00
-2.027112514986407099e+00 9.192057165113990402e-01
-2.590308876976764374e+00 1.968055782036346235e+00
-1.350144261413386726e+00 1.196364061831844072e+00
-2.732039236054691678e+00 2.458765646804733418e+00
-2.399524572811156276e+00 2.558442356054952072e+00
-2.349974686015569247e+00 1.319163729565810517e+00
-1.551672407413478005e+00 2.234709536305482303e+00
-1.255837749862706243e+00 4.867233877820451027e-01
-1.725567646685327139e+00 1.884796995006610576e+00
-9.685066013021259579e-01 1.862792324512775544e+00
-9.738878523666805176e-01 1.513095215109672154e+00
-9.037299400496476842e-01 5.029453391742381152e-01
-9.876969604819111348e-01 2.155368013880342382e+00
-1.551346005291591057e+00 2.722891756729243884e+00
-2.336505118116266821e+00 1.971262268444430310e+00
-2.265917024837174054e+00 2.008294053880098851e+00
-1.334200524691405487e+00 1.692700658545841064e+00
-2.138248473334859678e+00 1.656130846739821694e+00
-2.032304373624849614e+00 3.173457312300967281e+00
-1.612798840028676794e+00 1.113904640971122628e+00
-2.529234591862573822e+00 1.590426856438539538e+00
-1.554824970794005168e+00 1.997740318247822611e+00
-1.077789522059095839e+00 2.256327896455902593e+00
-1.496469021245654618e+00 1.875791223637629290e+00
-1.887438487616448501e+00 1.791775995487200124e+00
-1.775962852323162089e+00 1.343450046007712118e+00
-2.444821312447134964e+00 1.534335114395943611e+00
-2.830018450984745471e+00 2.331141054955565561e+00
-2.818879869125514581e+00 1.700974580047662776e+00
-2.298294809684606310e+00 2.451413997012471313e+00
-2.075882926275760099e+00 2.098092530892381902e+00
-1.833066145322554519e+00 6.478167426559746644e-01
-1.948010008862310460e+00 2.586889081324319939e+00
-1.331594442396307976e+00 1.121201622428451783e+00
-2.292596145839948640e+00 1.630653200139219106e+00
-2.869750565129250752e+00 1.303246414230420092e+00
-2.307967291935678844e+00 1.475506699617107342e+00
-2.677749288540716588e+00 1.488346846136949120e+00
-1.893162659808559134e+00 2.016619841411661618e+00
-2.539553572413027371e+00 6.313327326538592521e-01
-2.704244468980654403e+00 1.221001822719002039e+00
-1.024371618007140050e+00 1.459329531369023325e+00
-2.298533277249706241e+00 1.270137777956301672e+00
-1.751104190035494002e+00 2.630412671407808656e+00
-1.093755439610325730e+00 1.561435823027688574e+00
-2.381404571138427073e+00 2.064722970571065463e+00
-1.069345676920447241e+00 1.405307138645306875e+00
-1.286864102034469770e+00 2.265420090060962011e+00
-1.557342654141755434e+00 1.576896108721937528e+00
-1.482753183364005523e+00 1.054251288597841896e+00
-2.266146231854930804e+00 8.470355070615699367e-01
-2.257928456474634693e+00 1.375145906282396968e+00
-2.481632271377870236e+00 2.125746757884797056e+00
-2.536224458226372214e+00 2.493279307599133077e+00
-1.580741104012338027e+00 1.884448715692928378e+00
-2.175035535923249164e+00 1.602559930245066599e+00
-2.309093466019099594e+00 2.115366011726671047e+00
-1.472990836200452236e+00 2.688194770308581560e+00
-1.710966320273039631e+00 8.337547992025468035e-01
-1.992027025196049905e+00 3.032345878560476771e-01
-2.907048292547514734e+00 7.998625302400810266e-01
-1.353394868224089498e+00 1.494754929956627620e+00
-1.831722052358558450e+00 1.658212944304205960e+00
-1.440277030375320511e+00 1.779529088550544147e+00
-2.406610130585126406e+00 1.004656344490806763e+00
-2.309168333599313616e+00 1.560488015663591632e+00
-2.274996556288053640e+00 2.045944837535826455e+00
-2.240712120798070028e+00 1.152462256731221713e+00
-2.237046311021012368e+00 1.805863012266598400e+00
-2.159399125614203996e+00 2.849679240601465047e+00
-1.792217061758490715e+00 3.046818632999470200e+00
-2.811933272581910614e+00 2.374068233980294540e+00
-1.126332539227708818e+00 7.959408533755509829e-01
-1.360796679507376261e+00 1.630195798841393096e+00
-2.592846400678116225e+00 1.432784712412659811e+00
-1.658634773807014628e+00 1.091911520073067576e+00
-1.754502969795158407e+00 1.912375245847775407e+00
-2.014436603823477778e+00 4.314384349364994153e-01
-2.868840320276100364e+00 1.647333193718423683e+00
-1.757736805086487664e+00 2.109741981001976185e+00
-2.219590776596835013e+00 3.113067946525924334e+00
-2.168838280181239142e+00 2.171412860229457564e+00
-2.323327093616063266e+00 1.100447742343512614e+00
-2.435286950223305436e+00 1.933033212786731569e+00
-1.596563901099739891e+00 1.845563813704429679e+00
-2.579910122983162690e+00 2.597465509836461628e+00
-1.263520147299541874e+00 1.918857759880315372e+00
-1.613651321658200466e+00 1.640334015646281562e+00
-2.299689603111610303e+00 1.780677087021825367e+00
-2.298573044310134428e+00 2.342728642644109183e+00
-2.218380260644341018e+00 2.369728809028058159e+00
-2.126087233698267909e+00 1.404352793029657320e+00
-2.809540358333777910e+00 3.071127687898961955e+00
-1.913016805782333574e+00 1.623526986021764262e+00
-1.884948389538516622e+00 1.920855055503108533e+00
-2.661615412467601693e+00 2.819209374178422323e+00
-1.728526600655535761e+00 1.589481154095364168e+00
-1.740705408298785839e+00 1.840704803562267067e+00
-2.354879598076779601e+00 2.588156909348267032e+00
-1.464639995002865680e+00 1.264887043821379953e+00
-2.954529822746235990e+00 5.541351792942559307e-01
-1.602570109594755543e+00 1.031612889613572559e+00
-1.094921254842810443e+00 1.051597821696855117e+00
-2.494600871738626324e+00 7.231247958536621834e-01
-2.243904858212558029e+00 8.047571482610191840e-01
-2.203915350731032063e+00 1.768246516658524836e+00
-6.418029067064214832e-01 -4.980945507535234906e-01
-2.117439724584782468e+00 7.329743561074056890e-01
-2.586743446868895013e+00 1.884820279368432661e-01
-3.094309196797601302e+00 1.762192538816844234e+00
-1.975902188859854025e+00 -3.332159463357631801e-01
-2.059330985453192930e+00 9.261857555105069695e-01
-1.741839679377244376e+00 5.822876213811818413e-01
-1.010670087871152090e+00 -6.053569397570290889e-01
-1.341145772452176699e+00 -7.030390581859820021e-01
-1.614381406443911704e+00 -1.626072744079367083e-01
-2.361119370242783067e+00 -1.524210310232668175e-01
-1.830381429872015797e+00 3.695612789578558433e-01
-2.149023309044437724e+00 4.205347780198861463e-01
-2.496546509199129460e+00 -6.594171315835608560e-01
-2.161388272993360449e+00 -3.600325130087942971e-01
-2.325734269553956235e+00 -9.812885968430022920e-01
-2.078440944000218060e+00 -5.338041504685948624e-01
-1.613568306241141226e+00 -3.159537786979211837e-01
-2.855900208385993899e+00 5.896421791135665613e-02
-2.870808400719179865e+00 -6.821227616281891337e-02
-1.560669938605619755e+00 -1.723525505452273565e-01
-2.468179334353290955e+00 4.487327375878809033e-01
-1.537579888964174746e+00 -4.449176837909352145e-01
-1.319689215979680696e+00 3.812946420332037345e-01
-2.257219856557960647e+00 -5.011192009747655884e-01
-2.406334207488715293e+00 -1.151340075358488757e-01
-2.425618132563925222e+00 6.648391810164966387e-01
-1.781933280554933718e+00 -4.890047278306526302e-01
-1.098486859512201264e+00 3.396969363943342923e-01
-1.934649211023966142e+00 2.446187720564472201e-01
-1.570597198058093502e+00 1.010266019417607408e+00
-2.140520921953366962e+00 7.880756686339691619e-01
-2.331525181655750956e+00 -1.582721991371018599e-01
-2.222415154484043143e+00 -5.976198250117165101e-01
-2.414031569390451715e+00 6.420689475131314827e-01
-2.132213275138671094e+00 7.752081466403679677e-01
-2.321586729715371611e+00 8.306953599900759322e-01
-2.210174716204934331e+00 5.575411533886363014e-01
-1.798141272295073811e+00 8.829015021803291452e-01
-2.185168480925314682e+00 6.837576060468665284e-01
-2.030349596495956366e+00 -2.949425902514306030e-01
-2.273850356157103736e+00 2.583354854801160339e-01
-1.494102479456557164e+00 -4.231062722472051507e-01
-2.145132101172233963e+00 -5.085077550594097051e-01
-2.122733935717014297e+00 6.892415997599650179e-01
-2.431953086277200970e+00 7.579157021957997342e-01
-2.096436823623474943e+00 3.774120516910733358e-01
-2.004525562969647456e+00 -6.718577124723725813e-01
-2.657032980889342255e+00 6.100135532541581945e-02
-2.241471890058833516e+00 2.489604514116801059e-01
-2.348785061202907976e+00 -6.997356336216054018e-02
-2.955966828194424245e+00 8.921467805198363132e-01
-2.971753390541826967e+00 7.312230090567803931e-01
-1.534756559709182344e+00 -8.143732221081079192e-01
-1.667646111438036760e+00 5.358039575353196193e-01
-1.457045791166476700e+00 1.217436771425666864e+00
-2.005280573814979928e+00 7.514494686808141921e-01
-2.294888780256819860e+00 1.103681788569108368e+00
-1.825737284636572921e+00 -1.494926487805478543e-01
-2.690052017597671874e+00 2.233246416437728032e-01
-1.974513232249282879e+00 1.367964865661847051e-02
-2.034803343374484985e+00 -3.621039147347921427e-01
-2.343797776840570446e+00 8.147721917600385666e-01
-2.232664574582542638e+00 -9.402146841988880122e-02
-1.195182950266308053e+00 -4.093594004491958871e-01
-2.168177194323896106e+00 -3.341343190481120828e-01
-2.330713163928819220e+00 -8.659783562671441448e-01
-2.485316234077761255e+00 3.233798080712146916e-01
-1.647197257598836284e+00 -9.533151853918953034e-01
-2.218441772426904102e+00 -3.384247704026163706e-03
-2.106349801206985894e+00 -6.436892709587879180e-01
-2.018361761215316186e+00 5.364414545433906500e-01
-2.179310337939528885e+00 -2.653841565880590836e-02
-2.149310384820604547e+00 -7.558973234928821894e-01
-2.052396856956425708e+00 -8.145746133668778644e-01
-2.675156666039748998e+00 1.591333835040389943e-01
-2.450505675957041163e+00 5.012475065131585250e-01
-3.564804678508886493e+00 2.495973512276277173e-01
-1.673638967790219922e+00 -2.571534324203871846e-01
-3.007115913977397526e+00 -5.363220140796670643e-01
-2.673024506300947234e+00 -6.454020560182549549e-01
-3.142368401253104349e+00 -2.566463035302534723e-01
-3.167550750655870218e+00 1.210183951744350672e+00
-1.685233826012829006e+00 2.982578931103949671e-01
-2.121762573988512646e+00 -3.478980822280333118e-01
-2.014290688595162138e+00 4.291500044056930085e-01
-1.231568145398500569e+00 6.347978591214016308e-01
-2.732993008235486965e+00 2.179692932580623854e-01
-2.524353728987079215e+00 8.808025056179825674e-01
-1.914633781530774570e+00 6.199273174644501783e-01
-2.527719618981635552e+00 7.035801090895584808e-01
-2.543892623984706169e+00 4.611011479562750481e-01
-2.660017760611980364e+00 1.368696681028354956e+00
-2.724897995797272987e+00 9.932014161987958722e-01
-2.236652641595951341e+00 6.566627303330185850e-02
-2.219141626773708520e+00 1.116857155436378868e+00
-2.123465633177090695e+00 1.877163452741549832e-01
-2.469784247555248946e+00 8.776693024555772826e-01
-2.272523037018490122e+00 6.052938452379834633e-01
-2.365961365305697672e+00 4.798413183308799512e-01
-2.756856601890043557e+00 2.409472942840420184e-01
-2.598575781445870092e+00 4.626058147440328394e-01
-3.016641902398808917e+00 4.252520827099938172e-01
-1.578362280338341250e+00 2.923405694559522150e-01
-2.660651298403820419e+00 3.731384239051553919e-01
-2.093339921533894810e+00 6.934535648526626295e-01
-1.522410209602742537e+00 1.120200319810952694e+00
-2.246552303224027547e+00 1.138220121353016978e+00
-1.877087182522054309e+00 5.827544969402661534e-01
-2.890752732583583562e-01 1.160144908599493041e+00
-2.086289852683662183e+00 -2.831629251448422036e-01
-3.229917299439092560e+00 1.007644964626600581e+00
-2.565199218765062739e+00 1.026921729070556122e+00
-1.741529576815052049e+00 1.908598332347170579e-01
-3.213917447610128875e+00 7.780262886051796389e-01
-3.295035056949277674e+00 2.364712746928428477e-01
-1.896810989649709622e+00 -6.691473862250032489e-01
-2.816724275675388967e+00 2.415500214428064063e-01
-3.212397476209235769e+00 5.646322565953717509e-01
-2.170629631299444640e+00 8.813575528941203219e-02
-2.099509181715693451e+00 -3.907400276821972052e-02
-2.593899559059825943e+00 6.311735342906338309e-01
-2.765657926592632876e+00 8.874335484266016039e-01
-2.285255912859001537e+00 1.260933139466235087e+00
-1.945467599191088137e+00 1.470020484629097623e+00
-2.392548537747023474e+00 7.252116578405760627e-01
-1.888671028701656152e+00 1.350043253413542588e-01
-3.537685554389228493e+00 1.236865855464146513e+00
-2.084127734180075908e+00 4.115303264651523629e-01
-2.506428511643216783e+00 9.975011042432619934e-01
-2.366136744920052326e+00 7.984282751781839327e-01
-3.054596288600407661e+00 9.092741206179068003e-01
-1.477365567883709430e+00 9.831484307528091104e-01
-2.210036479243347785e+00 -2.223263455128883792e-01
-2.944554116346531636e+00 7.831327794665234876e-01
-2.562483312991138629e+00 -4.619794063986770727e-02
-3.228623018544799272e+00 2.278953840618480609e-01
-1.029366118392186280e+00 2.266578928585064046e-01
-1.179528121341633096e+00 1.566450925004882477e-01
-8.177403741417083038e-01 1.702340285761713812e+00
-2.384745189127329468e+00 2.181621807456863293e-01
-2.320637426093277611e+00 3.981263725381935514e-01
-1.476011543946935678e+00 7.998481541392772343e-01
-1.883658033855894143e+00 1.192019407198827041e+00
-1.996316346732989189e+00 -4.748835719959668827e-02
-1.792949317490804884e+00 1.735816638707978199e-01
-2.165306899874267721e+00 2.204068980930636634e+00
-2.509692437023473222e+00 6.638297350778876726e-01
-1.724719959992966345e+00 1.326019417915981213e-01
-6.741653172108929004e-01 1.597534113974544479e+00
-2.373573141712226775e+00 1.227263402445074814e+00
-2.134785276018544398e+00 4.605043525376993352e-01
-2.560591066928669335e+00 -5.847352857343844634e-02
-1.416669468310643554e+00 -4.518251192480624012e-02
-2.192066031425170536e+00 2.507994332678380012e+00
-2.495194905467740032e+00 1.255725869454381582e+00
-2.711331805975575548e+00 1.385747194838643059e+00
-2.831702524584525982e+00 1.263298947725517873e+00
-2.628228366128739335e+00 1.602331141131903891e+00
-2.350017877210637707e+00 1.285231191061427580e+00
-2.472802122968409844e+00 1.744788798917191075e+00
-2.544666942303816626e+00 1.648577499172005467e+00
-2.890087435193886112e+00 7.280438749510598218e-01
-1.667468485003026135e+00 1.414410840650636159e+00
-6.618373580204344186e-01 4.805405656961612149e-01
-2.961130231755978226e+00 7.379258187091531918e-01
-2.392965706161215067e+00 1.920329538891992760e+00
-3.162474419250590252e+00 1.776752058633048303e+00
-3.213594005198610937e+00 2.439770146100507908e+00
-3.080884707302679715e+00 1.939925056774919776e+00
-3.518723615401355254e+00 1.983451940706864258e+00
-3.328653009313385702e+00 5.138130098939016621e-01
-3.221158353139223163e+00 6.083210969740413532e-01
-1.878830446074593707e+00 3.049717015652979590e+00
-1.947251002790375107e+00 1.689120679124792801e+00
-3.641359900882213729e+00 1.476255367105697047e+00
-2.508771040458212642e+00 6.795165594208376625e-01
-1.833479985493113862e+00 1.911247999254697572e+00
-1.923824359872734924e+00 -1.524560088087714427e-01
-2.122808175369424344e+00 -3.751354764529567509e-01
-1.119486219037978625e+00 -5.861903665204271086e-01
-2.207319539633801231e+00 2.324280991542698516e+00
-2.265967421747913324e+00 7.072205921516848681e-01
-2.315801144916002308e+00 1.499950652405087181e+00
-2.031556711998234732e+00 7.846706026721821381e-01
-2.719933486720571558e+00 3.118363935022481215e+00
-2.739631420153391783e+00 1.369209097535936781e+00
-3.371842260452919682e+00 2.756164567089827155e+00
-2.699210358420894629e+00 1.875026226363067483e+00
-3.832122764736824116e+00 1.509766184983116322e+00
-3.000331002831624350e+00 2.108225074912592145e+00
-1.689157238035075004e+00 1.237929488371969589e+00
-2.025126784771396071e+00 1.286575153384472259e+00
-2.226907111406856821e+00 1.305254216985471283e+00
-1.870431544345800390e+00 1.419590354447921365e+00
-1.887200739763427393e+00 1.828370556730567476e+00
-2.921259441054004924e+00 1.713771712859621710e+00
-3.108576933604068060e+00 1.489595297957726494e+00
-2.254458605984884123e+00 4.994317998167698835e-01
-2.866611492703104780e+00 6.406748162497821752e-01
-3.399567971388255838e+00 7.507782316487251473e-01
-3.131332552130928537e+00 1.446403681473230396e+00
-2.642385379137975221e+00 3.699151114976296784e-01
-3.141772620556401829e+00 7.468822058594423163e-01
-2.555051179344113965e+00 7.315363478581701218e-01
-2.420690142947406365e+00 1.308203273344164419e+00
-1.596837931069663874e+00 6.115263919551032767e-01
-2.759729382609961590e+00 8.010347570328915090e-01
-2.673256983444941781e+00 9.211659866421348930e-01
-2.982491674552453897e+00 1.245836132012377639e+00
-2.345720263941007744e+00 8.359007982900079625e-01
-1.410686523714854257e+00 7.124673609808329644e-01
-1.502845588875522331e+00 3.189347169195144160e-01
-1.886635203176810993e+00 1.763355824555398188e-01
-1.727776141335901183e+00 -2.493062040412735714e-01
-2.648711768285110679e+00 -2.921830661446218058e-01
-1.234645009925364745e+00 -5.676878429947331828e-01
-2.087488315805925421e+00 3.612129103855564183e-01
-2.405361085664381005e+00 7.288799588447286704e-01
-1.702890850045601479e+00 3.125383864950671553e-01
-2.984743869764053592e+00 1.916720206942121030e-01
-1.693846584160243474e+00 -1.718928093619600805e-01
-3.635564356315628132e+00 -2.217456665576688635e-01
-2.032680018367079899e+00 2.875395301374817358e-01
-3.144052540833198517e+00 -3.527888767207858489e-01
-2.734449012254407840e+00 -2.648551493390135514e-01
-2.593032803079791115e+00 -3.282267804662175048e-01
-2.773671488166253862e+00 -1.779456366598225758e-01
-2.947451039311360876e+00 -1.710643304582973312e-01
-2.958832169394402190e+00 -4.434742232130242101e-01
-3.011364214225326741e+00 -5.606568185284803718e-01
-2.479797793162347830e+00 2.995755502578778540e-01
-2.694378212798939742e+00 8.407156205653990577e-01
-2.020942666840263247e+00 6.289713469380764366e-01
-1.957870060130635581e+00 6.580318708092429691e-01
-1.819988252116221172e+00 8.255507419617240661e-01
-2.967397252280465025e+00 -1.648014045799872651e-02
-2.535879388214405505e+00 5.593190920981755410e-02
-2.090244620302169842e+00 3.436268731726423442e-01
-2.711536606909784819e+00 7.894639537767965676e-01
-2.596322330025538250e+00 8.162236696634247446e-01
-2.312871571974084439e+00 -3.692357948687152724e-02
-2.845434155820429467e+00 9.578413619530296019e-01
-2.904021211318809303e+00 4.614077295602430628e-01
-3.442909555853970183e+00 8.748475562866568911e-01
-2.716635820117562439e+00 -3.590853488334184718e-01
-3.491210690446229670e+00 -2.802593029657229895e-02
-2.922169072920330457e+00 -6.214333892398156423e-02
-2.837256604470129950e+00 -5.925146523648145980e-01
-2.998295408632956072e+00 -2.634359367131165475e-01
-2.295658553292807547e+00 -1.405006945391494011e-01
-2.697822787788085819e+00 4.126111589093017229e-01
-1.841024685118892057e+00 5.699670441981898872e-01
-2.337294606188305757e+00 4.060652336915060445e-01
-2.538246845740599777e+00 4.168399942662420754e-02
-1.509443036656652914e+00 5.726995540969346266e-01
-1.902015307847099823e+00 4.414237844031905778e-01
-2.055244735011776847e+00 3.797753398908066957e-01
-2.056593050504056386e+00 8.099593487962896132e-01
-1.807362372002556228e+00 -1.328353981436705133e-01
-2.047678762867222613e+00 -5.978288737742102343e-01
-2.662580632803654090e+00 7.426489814961705349e-01
-1.845441546929567078e+00 -5.887213971165539128e-01
-2.052163812442119539e+00 -1.978006914938124916e-01
-1.899547530989888378e+00 -8.430855271424370079e-02
-1.838514478695294940e+00 -1.187133155796023798e-01
-1.970760702145543108e+00 5.973336077010701350e-01
-1.222819998688605692e+00 1.806163898145158875e-01
-1.949455520411129461e+00 -1.914060895839628934e-02
-1.858625244930006692e+00 5.887071196394078054e-01
-2.026102371773587763e+00 8.160351093507564046e-01
-2.199212233722005472e+00 6.451463331263637135e-01
-1.948340118486366457e+00 8.704428386342065727e-01
-1.985388389723149682e+00 1.055299026592662726e+00
-1.445033904045720963e+00 1.563794733883045185e-01
-1.855004736215408290e+00 -6.412417502417739890e-01
-9.010682738334045982e-01 -1.149428169764359353e-01
-1.515845978124620519e+00 -1.265608210323500571e-01
-1.870710390321299155e+00 2.003132632588663364e-01
-1.900380538026084309e+00 4.697839297817018589e-01
-1.342418194207222193e+00 3.956733707661364008e-03
-3.267826805859805894e-01 7.029747299233253255e-01
-6.907835814022283971e-01 6.655569168528490120e-01
-1.321116860807437732e+00 1.570191845071657433e+00
-1.244885389211067839e+00 5.396998627816305127e-01
-2.044724617587466486e+00 1.276886695200841082e+00
-1.980503855938590352e+00 1.560553666271720763e+00
-1.486163074077121227e+00 3.255685008641762135e-01
-3.421651405689926317e+00 6.258114633776225011e-01
-2.832266605567610451e+00 3.660696341653431607e-01
-2.592248589181778584e+00 5.404050200123194925e-01
-2.714603206210332242e+00 8.440034782065233276e-01
-2.737627992950024680e+00 5.111326176661665777e-01
-2.925130964173064285e+00 7.968696020929850743e-01
-3.846879662745974038e+00 7.398039733493974035e-01
-2.273430776763336603e+00 8.282853591749108624e-01
-3.530099311711230925e+00 1.168095048916454992e+00
-3.753215619877668718e+00 1.071173846812104813e+00
-2.327783487591652101e+00 2.262715980322190124e+00
-2.950032202986096586e+00 1.583869947422954727e+00
-3.159568567612245360e+00 1.436621771212394316e+00
-2.047293217366314533e+00 1.165523154334696887e+00
-3.735485486356239893e+00 6.595362134261615328e-01
-3.686770604112823424e+00 9.524549735794985983e-01
-2.688703112449783106e+00 7.992921588690304890e-01
-2.807219230910189989e+00 9.340531298862788656e-01
-2.920532624953909639e+00 1.058158649204000046e+00
-2.063085446947552359e+00 1.493799917002828215e+00
-2.446657920875713543e+00 6.972800427748060415e-01
-1.476335597815968237e+00 3.065402733678148084e-01
-2.863090889818522555e+00 5.380592307025414689e-01
-2.488789435824422025e+00 1.048010982992545470e+00
-2.188274966453704451e+00 2.386878713683354136e-01
-3.967097417524996228e-01 1.532065277088273669e+00
-8.092773139242617209e-01 1.293743679391208046e+00
-1.066408128103597974e+00 7.938057314220317018e-01
-2.227716836404206369e+00 1.120171088067407172e+00
-8.216158250535265939e-01 3.548192502765908363e-01
-2.415082393897345636e-01 2.323343212905704114e-01
-1.549014163165184810e+00 1.050170949811787713e+00
-2.509916202867123136e+00 3.281988557005385276e-01
-2.019059356317017162e+00 9.211142531220496421e-01
-2.354114063814400915e+00 1.139459301929866886e+00
-2.281685399483784238e+00 1.003726405168321012e+00
-2.430993836458413604e+00 1.529394641531236720e+00
-2.269458202234194477e+00 -3.676298982354618827e-01
-1.569354666406421295e+00 -8.135185906455855154e-01
-1.212420664391454572e+00 -5.725551866231410880e-01
-1.973173397441556176e+00 -3.669373072722816875e-01
-1.598496156834083637e+00 1.016504297052200911e-02
-1.786884081445693440e+00 -4.057577784499775964e-02
-1.550775702069733475e+00 -3.142249404475397911e-01
-2.056745287017874624e+00 -7.857363639815703182e-01
-2.229709652477453563e+00 -4.266447699068637855e-01
-2.702154546813555047e+00 -6.503115513025582439e-01
-1.782728566765109379e+00 -3.269752148264377656e-01
-9.334894510344526886e-01 -5.520631397206795521e-01
-2.565876529889850932e+00 -6.005715352839943177e-01
-1.821915376130217368e+00 9.922248512943698806e-02
-2.753799319371065923e+00 -4.847690349635062901e-02
-3.597857773917274571e+00 5.206374515938764214e-01
-2.823074457093269984e+00 -9.171080498439614370e-01
-2.552977884147913823e+00 -5.679350054318162977e-01
-2.296574842085831403e+00 9.509217124071047689e-01
-2.779041792721469673e+00 1.614034249468077720e+00
-3.466570620991111795e+00 1.476264723410452007e+00
-1.590465622002333212e+00 1.215902371237459034e+00
-1.886270857757014641e+00 8.699727836202398867e-01
-2.827220260445952427e+00 3.949174207858170971e-01
-8.320185984862780160e-01 1.166650298452533319e+00
-2.293763397162350337e+00 8.708534197674798749e-01
-1.834993646456279270e+00 1.736467071775149140e+00
-2.651958994983438345e+00 3.622410737110802748e-01
-3.106502354487827411e+00 1.425541436283347674e-01
-3.593371734315518928e+00 1.178687880289038536e-01
-2.816594613033720051e+00 2.501233325640609406e-01
-1.948590410524718930e+00 3.983039835297909614e-01
-2.996273210931064579e+00 3.794575155779000841e-01
-2.959986438346814186e+00 1.663930951712979223e+00
-3.206509639283014579e+00 1.322490310933574831e+00
-2.925711597482995252e+00 1.197764423516383125e+00
-3.421145190179024631e+00 1.205931422371702588e+00
-3.712463959403463853e+00 1.286353035093530606e+00
-3.108769216897440124e+00 1.380344107663368014e+00
-2.727053474697249680e+00 8.524199053958390060e-01
-3.389129948233205791e+00 1.535344345396690402e+00
-3.235180923349849635e+00 6.836707217005094650e-02
-1.952531279140472531e+00 6.196827418614484495e-01
-2.171383508135792617e+00 1.478778779784094555e-01
-3.118890671067212850e+00 1.000000418019359322e-01
-2.766682812225528032e+00 2.899825826574423671e-01
-2.433601820919164993e+00 4.638494421506482168e-01
-2.778450800033422041e+00 1.225343164521645739e-01
-1.945076890795716773e+00 1.216462944066264873e+00
-2.347553120281598460e+00 9.640203114547983843e-01
-2.417305000589911934e+00 1.073812684290167407e+00
-1.792048644210017416e+00 2.181696286733462387e+00
-3.297645192272415038e+00 7.751079593565677328e-01
-2.726115686011075123e+00 -1.893736399240321111e-01
-1.480631097911497385e+00 -2.190878274352792698e-01
-3.581901890281212086e+00 1.668598863332627913e-01
-3.590286159004902000e+00 2.766825071268347869e-01
-2.369957070886541395e+00 9.056784246892158885e-01
-2.057819266278756665e+00 1.268606610766659371e+00
-1.623018513502165971e+00 1.056271228045209343e+00
-2.581425539910158662e+00 5.187679471882064020e-01
-3.079104423451534789e+00 2.785994394613873215e-01
-3.074892523338863981e+00 2.963759952138239062e-01
-2.895863980169051999e+00 9.377627374853084730e-01
-2.082931546712742055e+00 -1.399858528149926229e-01
-2.214659835235031071e+00 2.933536043358884182e-01
-1.790179051610987448e+00 5.266501515934951527e-01
-3.071936294111059951e+00 1.297436206934818426e+00
-3.220582020364360698e+00 1.411745476118190457e+00
-2.901401563614003365e+00 7.745459847023882238e-01
-3.287931800837275098e+00 8.935767285045208563e-01
-1.802843501456597775e+00 9.016476145188077052e-01
-3.467396996306216117e+00 1.140964772889140333e+00
-2.399025147554746162e+00 4.099765087458696056e-01
-3.833330023751469362e+00 8.973025254786111127e-01
-3.203588234178817551e+00 1.178916369058394586e+00
-2.810549483854126507e+00 1.135667246308283307e+00
-3.418108995783989190e+00 8.047756106553105582e-01
-2.928274796710416794e+00 4.404169136056262923e-01
-6.887689764745865695e-01 1.150961853036845284e+00
-2.245128720732685323e+00 8.029370191701434845e-01
-1.989775575102689542e+00 1.177151389818068550e+00
-2.824471978395867389e+00 9.852301018951854505e-01
-2.000547382553876652e+00 9.292541795009526817e-01
-2.363359840976211768e+00 5.582132675775942632e-01
-2.334911672483863665e+00 1.230679558574117927e+00
-1.593620784966121695e+00 7.967137896421441212e-01
-3.013842404249658102e+00 -3.913402832628780081e-01
-2.378882096604361784e+00 3.438401078253133791e-02
-1.919335340207995566e+00 5.799010174402799422e-02
-1.462974270008111866e+00 -2.946902093938083556e-01
-1.661779038671685527e+00 -3.174522230673075818e-01
-2.274605734064767848e+00 2.794064769572365270e-01
-9.183295406339103684e-01 -2.509233588616878174e-01
-2.828896069712598660e+00 1.367620599666181103e-01
-3.117029984838875389e+00 3.180446325766456139e-01
-2.381166975769286154e+00 6.907921961763394680e-01
-3.263216492443099526e+00 4.189838300882101629e-01
-3.009338596871910188e+00 4.354939103448057791e-01
-1.897100536618026467e+00 6.440224017830320502e-01
-1.721530923472320396e+00 2.505134693100471988e-01
-1.372653368773689486e+00 1.132148319633262012e+00
-2.476207580834780320e+00 9.807518506716947915e-01
-2.731457568359966004e+00 2.131079341967630561e-02
-3.004110594176057969e+00 4.006364634380699674e-01
-1.965463674545120609e+00 2.844568969211744291e-01
-2.832140155743839927e+00 5.297034061021517193e-01
-1.954285301357501670e+00 -1.343672666547326144e-01
-2.338291376763557583e+00 4.080647814930142281e-01
-2.788917570234592525e+00 9.150576557462968275e-01
-2.095874128766421318e+00 1.119155637678229009e+00
-2.995237076207254656e+00 1.176678652583453832e+00
-2.527374972779878881e+00 1.240427383270728434e+00
-3.684197308114683267e+00 1.969429835218601932e+00
-3.321059515171056908e+00 1.607869900681219599e+00
-2.392640389819371105e+00 1.319662699812834905e+00
-3.384717509205825259e+00 1.814600664029751176e+00
-2.745389233663724227e+00 1.599562025839256885e+00
-1.581432319532838360e+00 1.125586789208991689e+00
-2.283980071050947469e+00 5.183223858047009136e-01
-2.249787278060689122e+00 7.923411908124449177e-01
-2.233073191261396140e+00 3.658320319810931531e-01
-2.752717819294316470e+00 1.034927020232703665e+00
-2.797057076348113291e+00 2.103120600480690439e-01
-2.868411870995916324e+00 4.922830780431919906e-01
-3.503000159695760729e+00 9.204200703456473232e-01
-2.969370326389969783e+00 8.272930784480818645e-01
-2.749227720288307975e+00 1.558104303832704707e-01
-3.402460007900881322e+00 8.837641939921400125e-01
-2.659758361078305988e+00 9.876650239478041993e-01
-3.744183003796025311e+00 6.298187084690687332e-01
-2.281615042328972276e+00 1.147078485241558532e+00
-2.313206156153097215e+00 8.077719870937565272e-01
-2.653455636389058014e+00 9.214601287424610820e-01
-3.075968372458236288e+00 8.827744325641752043e-01
-1.883048636576298174e+00 8.562482518107059626e-01
-2.986110052169237417e+00 5.502480118252002228e-01
-1.656520932996237816e+00 1.087198145695106866e-01
-2.946150065198108958e+00 1.269691032231020866e+00
-2.968225091026971185e+00 7.613526858010738474e-01
-9.051533360970176467e-01 1.960283234680159747e+00
-1.147387193509769254e+00 1.878014530125087234e+00
-1.971300722495631819e+00 1.412291603212794566e+00
-3.810938072226595530e+00 1.827860667848011655e-01
-1.848052362843440211e+00 1.096203585108851630e+00
-2.348282963867000639e+00 -1.899228634691869089e-01
-2.001913543552267694e+00 6.822793004072255640e-02
-2.711347229488392685e+00 2.333034886252732532e-01
-2.581812605266781802e+00 -7.306653902917756294e-02
-1.895886519602884679e+00 -7.035180908258877874e-01
-2.889697180017995581e+00 -5.309492171163455732e-01
-2.336553628251060832e+00 3.062048688080624692e-01
-3.040506934193449418e+00 -4.853738802607031610e-01
-1.759966710842129523e+00 -1.203714627698810880e-01
-1.938754715082138702e+00 8.442691367145578329e-01
-2.589322804573265024e+00 -3.826877076581258752e-02
-1.455379576073303927e+00 -5.591831757751741794e-01
-2.311010902591814631e+00 -2.028336183527529035e-01
-1.702496292892706986e+00 5.100111812501521014e-01
-2.443493937767832413e+00 2.373067531473536385e-01
-2.568687329764364424e+00 -5.493055798156754044e-01
-2.917258455918394056e+00 6.707660397764384497e-01
-2.655268917583628152e+00 5.152920640667767449e-01
-2.426598764374899631e+00 1.662366859119589479e+00
-3.089557944949213653e+00 1.063105994527819620e+00
-2.595890154734138200e+00 1.521187899971120805e+00
-2.838840641813319632e+00 1.759685082186102090e+00
-1.911847049613132343e+00 2.443473682863642527e+00
-1.823160169334309133e+00 1.859138119267859102e+00
-2.414631335635300413e+00 1.804187282483485033e+00
-2.808913934989222483e+00 1.273275157905824351e+00
-2.941141725527749884e+00 2.541033699813527225e+00
-2.766171799724622016e+00 3.248178523798573192e+00
-1.105011528497644058e+00 1.114470848446824869e+00
-1.001342950970592893e+00 1.498846550788997423e+00
-1.108886713347609021e+00 1.925597326191907932e+00
-2.087968907769713223e+00 1.734263147383077408e+00
-1.840615130933314525e+00 1.082488241270675555e+00
-2.225994763505516172e+00 4.437961420010090308e-01
-2.218832341347503068e+00 1.029874917689571401e+00
-2.076300215738585031e+00 4.702390029293155305e-01
-3.019782050767113368e+00 1.289619775069285934e+00
-2.090305774746648915e+00 1.671182508159341218e+00
-7.520409701425598836e-01 3.135360423409769837e-01
-2.252226493701078525e+00 1.370458409474442973e+00
-2.371850121395191913e+00 9.920778518013260161e-01
-2.077718090668334128e+00 1.605916438403817592e+00
-2.958245437410973011e+00 1.173734075357762308e+00
-2.749507080527247460e+00 8.533186731342830011e-01
-1.110278329752740545e+00 1.811934056972723139e+00
-2.284877986829381591e+00 1.319771421891843710e+00
-2.592865589203358745e+00 1.768644900992883739e+00
-3.040924885208796447e+00 1.999378551296183026e+00
-2.956654607508261812e+00 1.112688465808366223e+00
-3.098331049010917049e+00 1.029859386478854999e+00
-3.022726885806672925e+00 1.321378936373039936e+00
-1.419564516001821985e+00 2.092790152251994495e+00
-2.124188119616074566e+00 1.942723022610207684e+00
-2.681271311652931644e+00 1.338793176909985227e+00
-3.500143286408420984e+00 1.627031211855755277e+00
-2.785242338284980690e+00 1.662519919376244326e+00
-2.294815848530742386e+00 7.060212597577986138e-01
-2.364426932898670675e+00 1.457852014705936172e+00
-1.807285544511595177e+00 7.159193545600134323e-01
-2.853296756153451241e+00 1.923996161855568765e+00
-1.942170034269121048e+00 1.421665543982919333e+00
-2.230698626568375698e+00 1.540466308097824033e+00
-3.370620098930472430e+00 1.857615304619513630e+00
-1.565120807684415416e+00 3.462853358111682711e-01
-2.074784766827505234e+00 1.614678413553601644e+00
-2.979539313912331622e+00 1.622739004731912793e+00
-1.881453660028477692e+00 7.058421618994943358e-01
-2.145242302749189367e+00 1.108786384566450067e+00
-3.225756695120001627e+00 2.025894343572846701e+00
-2.648991387528885078e+00 1.953593208543903170e+00
-2.479957783416450123e+00 1.319688815535678739e+00
-8.998722270611264618e-01 4.485892529400475337e-01
-1.361438493205003653e+00 1.021147896768991759e+00
-1.965124141040648809e+00 1.511023574573695072e+00
-1.083387479380800267e+00 3.660010801896866339e-01
-1.443362453941590129e+00 1.062650122376016526e+00
-1.501819145256623633e+00 1.067542975188668475e+00
-1.423583489811651948e+00 2.023116862304908725e+00
-1.571795046051249534e+00 1.044190773075194700e+00
-1.418896597154156280e+00 -3.974067138793041520e-02
-2.112090281141899339e+00 1.742472161939955688e+00
-1.217590000790522264e+00 7.177199119192783083e-01
-2.600075389244318469e+00 2.358277220069371793e+00
-1.546844776416644196e+00 9.656389362381911923e-01
-2.952472469991308301e+00 1.003178730791976392e+00
-1.878913676259063914e+00 1.318814650600228067e+00
-2.738713264296773531e+00 1.376795523636903607e+00
-2.277643513119679497e+00 1.609152187619976804e+00
-3.459023021886716620e+00 2.068771074461423165e+00
-2.476624716684977301e+00 2.004448547078899079e+00
-1.499215568236468066e+00 9.503278020893364264e-01
-1.957698583918278112e+00 1.112074576533730541e+00
-2.236753232822224824e+00 1.695577730820049256e+00
-2.345094908985558835e+00 1.529841011828748876e+00
-2.388430242903238465e+00 1.590757118860102626e+00
-3.150989418985609802e+00 1.373972473233892932e+00
-3.213313282040267893e+00 1.881631715321368192e+00
-1.947391454378627706e+00 2.019933713038661871e+00
-3.072973384817931475e+00 2.127997913610093050e+00
-2.234121349192514927e+00 2.449379639984397006e+00
-2.729424599114347316e+00 9.681469553797173999e-01
-2.418017289502148781e+00 1.372497936725320056e+00
-1.692503910069012019e+00 1.378285687248008262e+00
-1.822378100864680661e+00 5.390636786434326311e-01
-1.234031715649713812e+00 1.206606352367216584e+00
-7.561440982700612379e-01 1.219156464277343366e+00
-5.053901720580704637e-01 5.165300062950248794e-01
-1.828200335741960947e+00 8.122173578143383477e-01
-1.421383524566941947e+00 1.768815329533665270e+00
-1.093313637464780719e+00 1.333811094660348306e+00
-1.802130815661947105e+00 3.796675865498493341e-01
-2.394750112547945342e+00 1.750487180477341642e+00
-1.647418568105915693e+00 1.741823032412965766e+00
-1.515312026883048668e+00 2.501572144010142829e+00
-6.495316693417387821e-01 7.464465248562888178e-01
-5.921947466033734564e-01 8.999864073023813305e-01
-1.656534703276924647e+00 1.483885759300121787e+00
-4.983178614453280253e-01 1.972558352179102137e+00
-6.453517681600384748e-01 1.251048524378667759e+00
-1.539453724086451425e+00 1.501940296255966256e+00
-1.547520203777060788e+00 1.497980410555853847e+00
-4.756223116676608909e-01 4.770875050918420568e-01
-1.619612500124413934e+00 1.315086703914406518e+00
-2.098321988735689647e+00 2.259732494625238619e+00
-9.444293538216260719e-01 1.180888588467609468e+00
-1.940283775186025794e+00 2.332483139769116143e+00
-1.372034922091615261e+00 1.316251275000145160e+00
-2.187411013065233778e+00 2.138669665085097815e+00
-1.372330205610770903e+00 1.522162380435704288e+00
-2.024916649515275058e+00 2.465209023824317836e+00
-2.416289169011734295e+00 2.111585729702213587e+00
-1.432437575443703093e+00 1.761225428301612439e+00
-2.406330628930379412e+00 1.243229496082172814e+00
-1.881953797118290694e+00 2.229244271133058675e+00
-2.994278328571402525e+00 2.187147114620759947e+00
-2.724961916154258645e+00 2.952674092960206220e+00
-2.868039893162535936e+00 2.263530448949746976e+00
-2.976145066997841315e+00 2.005954732766062509e+00
-3.200001228653460927e+00 3.013960844743758472e+00
-3.058240258007979051e+00 1.983604092380209849e+00
-3.500696920341717089e+00 2.550131574472321194e+00
-2.760080851677696678e+00 2.135672337715348590e+00
-2.345454938380149290e+00 1.469946523827320384e+00
-2.152104605860134967e+00 1.811467114504291542e+00
-1.913527697097116009e+00 2.160619699314061393e+00
-2.137977191953789546e+00 1.888335787130864807e+00
-2.081269965332346761e+00 2.945101691295780366e+00
-2.745149288379898689e+00 2.790330301777343092e+00
-2.672091874268919032e+00 2.373214425228592717e+00
-2.906024818341621518e+00 1.198261297090928101e+00
-2.296262734202687117e+00 1.691447234503880015e+00
-1.230866612383728187e+00 -4.199071254459091351e-01
-1.765130372823557670e+00 -8.026680652446228637e-01
-1.035620909841653337e+00 -1.070451326265659642e+00
-9.544626207439059762e-01 -1.405591798236348389e+00
-1.108672393857703220e+00 6.122092053900368702e-01
-8.000914088300770111e-01 1.266335600283691742e-01
-2.029906676746531247e+00 -2.884177776608105037e-01
-4.677006765307686886e-01 -5.876569580441233231e-01
-2.194929108252321903e+00 -7.775070361604472513e-01
-2.169038276193276715e+00 -3.378661091951841722e-01
-1.248919151610978773e+00 -5.593544815314428487e-01
-2.420189186879926790e+00 3.119643867320920361e-02
-2.255555414498068068e+00 -8.329942477711747006e-01
-1.442662014726454611e+00 1.338845124604355341e-01
-2.331371129439837375e+00 -8.401318133850075309e-01
-2.115499156173712425e+00 -1.127307723804323425e+00
-1.717792293059163589e+00 -4.581391225814430701e-01
-2.112449158394222870e+00 1.979595360705601118e-02
-2.133982911597103183e+00 -4.231667936426335430e-01
-2.337294103695967351e+00 -1.774489538030819546e-01
-2.607611641752149545e+00 -4.151361308869089273e-01
-1.792498138827540055e+00 1.068342094211728988e+00
-1.088433134559255278e+00 -2.199369905551492033e-01
-2.251433976259118008e+00 -5.432978680415985195e-01
-2.633906589464145576e+00 -4.514244736097736688e-01
-2.710969768141685332e+00 -3.526636278110095168e-01
-2.707351478126329702e+00 8.274061242225814183e-01
-2.696191995489108706e+00 -2.330155018317736637e-02
-2.157340713359447548e+00 -1.529206812677066651e-01
-2.202429967834784286e+00 -6.760809652927987079e-01
-1.657348490792785789e+00 -6.142774639139100268e-01
-1.883142944338241698e+00 -6.671002617260591849e-01
-6.709345645230631039e-01 -1.518995568611277158e-01
-5.267021665134585806e-01 -8.990296658213114966e-01
-1.607770844837863811e+00 -9.426349994526095344e-01
-1.278146996537632418e+00 -1.786309834001988672e-01
-7.449908459933292093e-01 -4.731680793063740564e-01
-8.077416074279684111e-01 -2.359468777587662158e-01
-9.792897470662091930e-01 -4.788577822447136201e-02
-1.685570982256532346e+00 5.519130264702157840e-01
-1.383042894112740395e+00 3.136900635946296978e-01
-1.964303055280473220e+00 -1.814690590925019387e-01
-1.972414410733979828e+00 -5.551927874114714889e-01
-1.374562762400858951e+00 -5.425542130157867682e-01
-1.590626275630327768e+00 3.379005429457911935e-01
-2.816374370598431209e+00 3.198539015565133314e-01
-2.737078688051724384e+00 3.638022131904081746e-01
-2.308434457881535451e+00 -1.067039198795965316e+00
-2.718432436168207289e+00 4.510993988791203724e-01
-1.949017672991316008e+00 2.053344828576434133e-01
-2.068088841734680550e+00 5.796915244414150292e-01
-2.234932293905662171e+00 -8.863409623255864844e-02
-1.947930757491482812e+00 -2.433175310496818455e-02
-1.916715236606961303e+00 -3.239014997965747322e-02
-2.529092163134214033e+00 3.800318048225641010e-01
-2.800931751374526879e+00 8.528062797491051672e-01
-2.083766416768416008e+00 1.921200960592238105e-01
-2.895826779163442666e+00 4.392471191748695825e-01
-1.877350130881840995e+00 6.819036909916484923e-01
-2.927755766102973833e+00 1.161344515526185894e-04
-3.518529042523796946e+00 1.088190665163178084e+00
-3.016309021617584296e+00 -1.535472457376945987e-01
-2.921024887321308050e+00 7.756919094652977575e-01
-1.989811335494323652e+00 4.373296150534020654e-01
-2.369800200982410399e+00 1.128062892867458533e+00
-3.125806105041629479e+00 1.280420806727206040e+00
-2.039984474304094242e+00 -4.105368056356640816e-01
-2.348031546478991594e+00 -3.385247405955794653e-01
-3.141382558926063773e+00 8.453296614141360132e-01
-2.803783849861344102e+00 -1.846919752395728698e-01
-1.861782761401508779e+00 -1.070612344467081423e+00
-2.466137631054500456e+00 -2.238386294620103856e-01
-2.499681774246253596e+00 -3.008515014611430338e-01
-3.063269242676559756e+00 -5.533009306684695539e-02
-2.326715028485251135e+00 -4.702213841660560223e-01
-3.801087384513063494e+00 -3.423786091446786028e-01
-2.273964139018987751e+00 3.862386070518897263e-01
-2.709380763337833287e+00 1.848246022042599468e-01
-2.161096016328274416e+00 1.634895618854070309e-01
-1.504039931361699889e+00 4.323662941134548410e-01
-2.708378681776708596e+00 6.761074982535432432e-02
-2.948340878574014834e+00 4.182662530306461846e-01
-2.949118778767150229e+00 8.408003402404533588e-01
-2.113172799047499772e+00 2.776696870227490788e-01
-2.332507607329152854e+00 -1.630934604603622162e-01
-2.106002085667879165e+00 1.664056554326118764e+00
-1.828273750955001553e+00 1.299357635093331576e+00
-2.693179325873371610e+00 -2.507003328795920361e-01
-1.824687147912881890e+00 7.646609053950187418e-01
-1.602817549680284781e+00 6.440126062818024577e-02
-1.793070541472330026e+00 3.711057290778328466e-01
-2.037456774684902605e+00 6.752987647318818842e-01
-1.123392096891183023e+00 -2.458287033902760710e-01
-6.782805754110777796e-01 1.089029464621129151e+00
-2.596052919596990805e+00 5.700799458916987472e-01
-1.786724363252313985e+00 2.409027871281520239e-01
-1.712361147393161698e+00 4.435618536907529608e-01
-2.240297575317632184e+00 8.543205423692484812e-02
-2.351186598365826441e+00 8.247798176460354735e-01
-1.142906939198126137e+00 1.285639934016353347e+00
-3.331185024657594695e+00 1.166601641745832474e+00
-3.143170179740828907e+00 3.984329536994992704e-01
-3.414752422280667332e+00 1.099165065313924272e-01
-2.604464435837507530e+00 3.337383472351738156e-01
-2.590142922607115317e+00 -5.353780260354042975e-01
-2.369361227760006461e+00 -8.512723850450660823e-01
-2.089807404993458295e+00 -7.839905700973376357e-01
-2.039635265993041457e+00 -1.796692418639489197e-01
-1.282095328789316202e+00 -1.818669685256372182e-01
-3.222355819725280401e+00 1.204451576139172086e+00
-2.844098707844852747e+00 -2.397346229207401036e-01
-2.986806988285612530e+00 2.100805489975560714e-01
-2.388761612655415867e+00 -4.837960635055373326e-01
-2.650396342434752306e+00 1.309797053294635250e+00
-2.276130265814307219e+00 -7.768447567713652191e-01
-2.307512752453453331e+00 2.924168301998031350e-02
-1.934008541768320377e+00 4.021667814489988113e-01
-2.750421523783092237e+00 -2.456518497700557191e-01
-2.254942641206286069e+00 -1.177866770387983597e-01
-1.721937283464062940e+00 1.549212308160542173e-01
-2.431838133863732043e+00 9.750841687863426310e-02
-2.495727918568318771e+00 -1.074529258533610143e+00
-2.632491088976427029e+00 3.520881713893925236e-01
-3.561559640072583299e+00 7.281147992001357760e-01
-2.997842966002289167e+00 8.730278532303754613e-01
-2.238165822550093775e+00 -1.745749044959293839e-02
-2.045212668822550484e+00 5.285845301828290266e-01
-1.204782408826937434e+00 -3.024635433950890184e-01
-1.401680914879888995e+00 5.019319663802462861e-01
-1.302326917543273010e+00 -4.887655018823789527e-02
-1.768909478376440969e+00 5.562363276352642050e-01
-3.214927063252707384e+00 1.874989142957284027e-02
-3.634332121718876873e+00 6.331354490831898607e-01
-3.078388343765819712e+00 1.415382050686258664e+00
-2.416844779880250371e+00 3.502207382597682939e-03
-2.474365040447088937e+00 -3.341873865680513034e-01
-3.111465376700226493e+00 2.282048797602725942e-01
-2.675152627850332365e+00 -2.278932456128897055e-01
-1.706113475617384800e+00 -1.083285890886412028e+00
-2.318958039610586219e+00 -2.626765235328994974e-01
-2.547753473371940913e+00 -6.404187506199241486e-01
-2.527736424235494717e+00 2.928789593317678297e-01
-3.767492940331276685e+00 6.772951816352951182e-01
-2.635419999339962072e+00 6.078643843029102323e-01
-2.200002534897095074e+00 -1.859643387650835034e-01
-2.402015145475067115e+00 1.150486603654507611e+00
-2.331214081976924479e+00 -4.935707459580962464e-01
-2.311578987876898417e+00 -4.093660358484936257e-01
-2.794021676122885545e+00 1.036272948233645796e-01
-2.749176477103802529e+00 1.200968785596083777e-01
-1.695015502167567467e+00 -7.428005077632087172e-01
-2.283602123457510125e+00 1.420213252123308401e+00
-2.818000259642746474e+00 2.077710915027730643e-01
-1.485787302646592423e+00 9.389443925068450270e-01
-2.190825575791141233e+00 2.033989659820333584e-01
-1.940399127407643309e+00 7.289556285472012509e-02
-1.185681579156873777e+00 1.176730503756858504e+00
-3.041565583650873705e+00 8.547860283552171090e-01
-2.194935136200504289e+00 8.586456440823196923e-01
-2.531991210194964204e+00 8.075032818358822695e-01
-2.997754100785242404e+00 4.914171834683773166e-01
-1.462200010864481925e+00 -7.807558514682173545e-01
-1.740671780019745984e+00 9.566963924683394849e-01
-2.563749187053182332e+00 -5.029176872147567146e-02
-2.845932245463228760e+00 -5.840399771464956924e-01
-1.268718065867646683e+00 -9.736607621382665778e-01
-1.554422859298260073e+00 -5.884188001987952221e-01
-1.929747879797553134e+00 -3.014259199040922876e-01
-1.828441749874926359e+00 -1.335397241185986017e+00
-2.198587767492538703e+00 -5.349088103023199592e-01
-2.189392772046977687e+00 -4.940006254113786799e-01
-2.042963467122352217e+00 -4.515665506298141008e-01
-1.594644100874011539e+00 -1.011156742951461407e+00
-1.861852391011640018e+00 -1.028944092251006914e+00
-9.338167120261333665e-01 -6.747451202806293846e-01
-1.615867722740208290e+00 4.041335138892894197e-01
-8.771832872623137600e-01 -9.225678674742883167e-01
-8.527200658309624925e-01 1.474051452766693138e-01
-1.145132642864024053e+00 8.184459423797912914e-01
-1.557858332502362497e+00 -7.111400395905164151e-01
-1.700670968939699712e+00 -1.050629856397650386e+00
-2.395604866280743206e+00 2.814553417734198537e-01
-2.049285786842227619e+00 -1.751949305694120440e-01
-3.812796073209460124e-01 -6.746745198847654557e-01
-2.120847525662393096e+00 -8.035437214579960186e-02
-1.640836394481524740e+00 8.754826933187437321e-02
-1.352446947798393362e+00 2.747998052787956613e-01
-1.490983160801981455e+00 -7.979643084502343608e-01
-7.831994387190843732e-01 4.999355246869624514e-02
-1.175219197561014006e+00 2.331818504553902494e-01
-2.019132815116559510e+00 1.361438713261293731e+00
-1.851804029761640047e+00 1.132338386097684557e+00
-1.555378374153730370e+00 5.196578096830113402e-01
-1.489178157024823257e+00 1.155636054773081511e+00
-1.252270298394429160e+00 1.288375233859899716e+00
-1.445538746953879627e+00 8.381237853551015693e-02
-3.888411567061666463e-01 8.836624501046393965e-01
-1.208874546714043818e+00 -8.392296351381285380e-01
-9.585145176681382218e-01 -3.532097414994588291e-01
-1.647489065832636435e+00 -3.467189157185269766e-01
-1.743379040891317233e+00 2.818043985995579703e-01
-1.537652621900026384e+00 -7.528599660226759083e-02
-4.216489626166842752e-01 -3.730102147546923153e-01
-2.015161220171904688e+00 -4.280587987237602920e-01
-2.409108577634006210e+00 5.425577725602188650e-01
-1.078144701883509970e+00 1.224943472465620298e+00
-2.117290491844956435e+00 7.639251732149904273e-01
-1.292538234000974118e+00 1.757051000025032117e+00
-2.392211789614267392e+00 7.872192840774256961e-01
-2.326363068623240160e+00 1.007303914030684533e+00
-1.880617204519242636e+00 3.660001713050831107e-01
-1.694627159709407804e+00 9.084794052871464354e-01
-1.837369624210319907e+00 3.123062191930994769e-01
-1.929055678374320015e+00 5.229025334072342490e-01
-2.121707436718851092e+00 6.714020181861453107e-01
-3.011342661125160802e+00 1.438196204682805845e+00
-2.090543816105363994e+00 1.964104861895761278e+00
-2.571746973994088581e+00 2.263316709484302081e+00
-2.737921755086814013e+00 1.950441657766522674e+00
-3.313623122569660406e+00 2.340623734805685086e+00
-3.158218702643640796e+00 1.299039701784145961e+00
-3.548231140042812815e+00 1.176897016139412333e+00
-3.192281314748809606e+00 5.302056147198542790e-01
-3.152686617050969531e+00 2.325064088666664475e+00
-2.135327220073758969e+00 1.720055651362311755e+00
-3.083772606359556967e+00 1.883149182652078091e+00
-2.757601071176974283e+00 1.896927672410210652e+00
-1.682221590069726602e+00 1.266802554113225288e+00
-2.569794057708093327e+00 1.706615134816490853e+00
-2.461230051595905355e+00 2.077059092750970226e+00
-1.502252633816367977e+00 9.184648980972296428e-01
-1.895352537193090825e+00 1.392580233671142365e+00
-2.158931693928312523e+00 1.984070558193542055e+00
-1.519803243848749652e+00 1.431171036050362666e+00
-2.407322002074692158e+00 1.744562642100077721e+00
-1.895738616147154332e+00 2.965963858237272710e+00
-2.581843106278921329e+00 2.450582421409871259e+00
-2.653193104251787560e+00 2.490327633485597936e+00
-2.480437021726612290e+00 2.513877134992824836e+00
-2.538164025446781658e+00 2.621737243504497883e+00
-2.493510552616969189e+00 2.338648267288349736e+00
-3.141183385175760456e+00 2.581700539634387948e+00
-3.572785898372514257e+00 2.270301737283799248e+00
-2.742028482470680650e+00 2.632701691754827156e+00
-3.511890671649672502e+00 2.188941880625284941e+00
-3.133699909095631675e+00 1.557283463913107902e+00
-2.843724890787063586e+00 1.893091763203530675e+00
-3.452517177003145310e+00 2.524364180291548632e+00
-2.610152843831627489e+00 2.362460870545962877e+00
-2.746046047537941792e+00 1.851585006437241887e+00
-1.772653318520397869e+00 9.395495839646111902e-01
-1.773769752674467792e+00 6.382767045756029267e-01
-3.177408195181635531e+00 1.443692876873889475e+00
-2.509857977312669686e+00 1.611267595323052193e+00
-2.945482781384058946e+00 1.998363931986725683e+00
-2.297786825249600984e+00 1.889164160946988247e+00
-2.711776640772290303e+00 1.257045301156732409e+00
-2.539729573673145779e+00 2.260221929004719854e+00
-2.004306495880351147e+00 2.699370771131281543e+00
-2.241821808365261237e+00 3.012562295114884936e+00
-2.925496118774776555e+00 2.870017006170887175e+00
-2.337159009137928400e+00 1.610599081560835533e+00
-2.600121352916855866e+00 1.754211446062516444e+00
-2.690034434458552504e+00 2.197980920095918389e+00
-2.839827274287952008e+00 2.544606500857962139e+00
-2.102489998274640115e+00 1.810531281212760746e+00
-3.281960752837658202e+00 1.794875724061515188e+00
-3.390466960838772970e+00 1.196133714376272916e+00
-3.222183156367980139e+00 1.072566276468990276e+00
-4.106080008136045123e+00 1.732560451197051155e+00
-3.316782308107354194e+00 7.173540962446977032e-01
-3.153728624771161115e+00 -9.851933951732769201e-02
-2.777802532195659424e+00 7.446537082447155509e-01
-3.062944683760445930e+00 9.814498497786877662e-01
-2.955383257124464702e+00 -3.292857476178727150e-01
-2.655921179654186837e+00 -2.497705532736989864e-01
-3.330815763843625099e+00 -8.515074041094741752e-02
-3.608903234577377273e+00 -5.450913859032360254e-01
-3.394392311444722754e+00 4.225788430833870013e-01
-2.114469578927067328e+00 5.903092328612483120e-02
-2.032283940862326777e+00 -6.381577479132396480e-01
-2.421902671660760120e+00 -2.866692444012758356e-01
-2.461878396071278896e+00 -7.564780449118582162e-01
-2.424120863987968999e+00 -4.929659345892959399e-01
-2.526497374855934730e+00 2.245790299480063257e-01
-2.970982578626420789e+00 4.329268641228294356e-01
-2.775581289830555853e+00 -2.343200537937967509e-01
-3.810773061813713003e+00 -5.386099237651591487e-01
-2.890624847568193267e+00 6.579477771075562531e-01
-2.752116496595761852e+00 1.108582722304614077e+00
-3.513545585496656187e+00 8.284205710333946149e-01
-2.632016939468633243e+00 4.477884760118808760e-01
-3.214528510717725940e+00 1.853118961192027569e+00
-3.532242321931031270e+00 7.002374030201965471e-01
-2.909107570934574394e+00 -3.213774447953865465e-01
-2.715745756033089542e+00 3.800014967387014275e-01
-3.802062133115677867e+00 1.243202063978803507e+00
-3.112222179267101652e+00 8.194288598879628793e-01
-2.972211099020762415e+00 3.256817121081514999e-04
-3.942621074675675796e+00 9.592895601865967237e-01
-3.001953507110990849e+00 1.830997113403320387e-01
-2.432598776535837004e+00 8.648041544097708755e-01
-3.627889519448647349e+00 3.048176859858406917e-01
-3.821697511425439231e+00 1.144679999938655435e+00
-3.678912957682451967e+00 6.838529255472090007e-01
-3.360560303735567800e+00 1.719111588107070432e+00
-2.803254637407378347e+00 1.410554694277700749e+00
-3.419879247784188614e+00 7.774928098216897787e-01
-2.308065846425189971e+00 3.304361228367209136e-01
-3.542237565418619116e+00 1.402293239707130157e+00
-1.361095447741482722e+00 3.147733075534469016e-01
-2.894675196655652094e+00 4.961593082951908096e-02
-3.519133382335046356e+00 3.087397671382763331e-02
-4.069791570624625265e+00 4.467709712554617241e-01
-3.428734830764760488e+00 -1.171043782112680398e-01
-2.779982374448442428e+00 -2.061990778842292815e-01
-3.049883969393342387e+00 -3.019704815571957468e-01
-2.369519390828735972e+00 5.629718576745765812e-01
-3.465199781517486421e+00 6.700335991722117246e-01
-3.020431100810743175e+00 1.081976983750043697e+00
-3.151744558778345695e+00 -4.901774828711165100e-01
-3.466892696038863519e+00 -2.759573430780518644e-01
-3.413097475276821058e+00 -3.016932908950181180e-01
-3.021711043835204613e+00 2.297227316162898103e-01
-2.171018342927717448e+00 2.562670060552185713e-01
-2.652322235180523791e+00 1.505967148247107368e-01
-2.940142423484701339e+00 7.008739786098054925e-01
-2.763240147210592745e+00 -3.693079824923526377e-01
-3.652914327590673693e+00 6.025946410038955925e-01
-1.369177406523003793e+00 8.627160624907499464e-01
-3.851096317629762567e+00 -5.108092901539441621e-01
-2.601037207411990515e+00 -7.605770286624434773e-01
-2.587146200094999848e+00 -6.527723874502244783e-01
-2.551011360584216625e+00 -4.206470371374986250e-01
-4.355633157765754326e+00 -5.889236715502542685e-01
-3.419260095930585219e+00 1.050424685241924116e+00
-3.656319573627099473e+00 8.811563077217593465e-01
-3.719929425409191026e+00 4.503309624988483667e-02
-3.735230895718902211e+00 -3.394889771872170448e-01
-2.742339394656663210e+00 -3.625023898160522062e-01
-2.624963195577037389e+00 1.104754439405967847e+00
-2.519268566409935683e+00 -5.975769862831726842e-01
-2.200800716510665112e+00 -7.356094296367740037e-01
-2.475012462055170559e+00 -2.974719464537377567e-01
-2.290109308224920426e+00 6.526737771406203592e-01
-3.484396178571246061e+00 2.170686747382483794e+00
-1.856568295808548541e+00 1.737558157499752731e+00
-2.529561579624254097e+00 9.254010164513192249e-01
-2.586690624700964669e+00 8.010625003081482953e-01
-2.944200794976904678e+00 -6.269852887963729693e-02
-3.789381831254645228e+00 -3.838815044125724052e-01
-3.788700522341431842e+00 -1.863375885937743615e-01
-3.960750344061071626e+00 4.618754299240347971e-01
-3.798675287989770499e+00 -6.749970058305136689e-02
-4.016507081180360927e+00 6.860394887115709439e-01
-3.178620216901011375e+00 -2.036630014388599030e-01
-3.028873489517688533e+00 -1.753653739947667600e-01
-3.801203428371179527e+00 3.605720228303390673e-01
-3.295996010451842206e+00 3.659817130031607357e-01
-3.717258676332760636e+00 -2.865886099631609896e-01
-3.877356963916193777e+00 3.601665855368088032e-01
-3.867426471419662892e+00 8.610504308734767687e-01
-3.262118004970516516e+00 9.664726818514088880e-01
-3.709745430873729877e+00 1.193972264051177623e+00
-2.687290053297948234e+00 2.374240241776148785e-01
-4.193377007099523546e+00 1.196539590920312257e+00
-2.795487784270249243e+00 -6.077007289760016917e-01
-2.872102810876550283e+00 1.372064029329108426e+00
-2.708066434342844442e+00 1.837019407449890784e-01
-3.730615754055154554e+00 -2.032152981961116156e-02
-2.940146980912192731e+00 -2.810588737240039547e-01
-2.900293780543991229e+00 -6.028774427172424177e-01
-2.066555516278700821e+00 -3.066876402917139699e-01
-1.887320368912620339e+00 2.781152409291099414e-01
-2.822718899878606358e+00 8.009237808346436616e-01
-3.093951810849410400e+00 3.805900464333533684e-01
-3.411798498451057426e+00 3.894990951873733009e-01
-4.421601131018896957e+00 7.035221773525658362e-01
-3.322905172085033776e+00 -3.675161561390226650e-01
-3.928703171493531876e+00 -2.924297248054780196e-01
-4.013505217503743339e+00 -2.194071779513552534e-01
-3.408103961050934494e+00 1.011967016109278861e+00
-1.764391267134414854e+00 -4.607275324150409412e-01
-1.888754712967176452e+00 7.354009614390808469e-01
-2.189528433009870767e+00 -9.321874449964490106e-01
-2.891006738449984681e+00 -6.539115959550003687e-01
-3.707786453806011906e+00 -6.079448857696488628e-02
-4.747505613065285068e+00 4.647169215542734655e-02
-3.508211214706434600e+00 -5.610721961963747173e-01
-3.007542333801116019e+00 4.330887504939165966e-01
-4.263461758236559263e+00 -2.718692357893406908e-01
-2.416079812766551260e+00 -1.749023301388377694e-01
-2.706046722250020409e+00 -8.231489865438130771e-01
-2.130561340433839490e+00 -5.552301326975325191e-01
-3.490024862419627283e+00 -5.547526363450707709e-01
-3.979530177403818314e+00 -3.539674937470621563e-01
-3.604916533012720414e+00 -4.414829974546267133e-01
-3.715332908934225742e+00 1.304598526095138489e+00
-2.839122603652720400e+00 -3.944191178581373802e-01
-3.067971757413199718e+00 2.285007038665145263e-01
-3.586942559203776248e+00 -2.411056945442648369e-01
-3.308469705280747242e+00 -6.478328432312402407e-02
-3.670543131209494270e+00 5.292511286315855212e-01
-3.676374618831765417e+00 -3.512477100056128620e-02
-3.220926325845845817e+00 -4.684708199971576725e-01
-4.105223675747682321e+00 5.347861772332096475e-01
-3.284160727233820687e+00 -4.538611756562306310e-01
-2.974103231405428538e+00 -3.151995793005107904e-01
-3.446342958047974303e+00 -4.452098319883318611e-02
-3.419496688095028603e+00 -6.278648475369694726e-01
-1.352073413247530942e+00 -1.059316624233473503e+00
-1.574034185787337226e+00 3.524298887025397731e-01
-3.020926183105118401e+00 -2.122084493173655440e-01
-1.849779443115864286e+00 7.255069785674790328e-01
-9.017535370347697921e-01 -6.432505845342617601e-01
-1.119836390855066366e+00 -4.290461710244553029e-02
-2.158685663510782060e+00 -1.486836370197077151e-01
-2.460540603402972870e+00 1.665457222830430406e-01
-2.126641755465257688e+00 -5.373964109459222760e-01
-3.428669605069859294e+00 -4.554669760628755615e-01
-2.132544854549487834e+00 -2.794901197513698921e-01
-3.132094310245994162e+00 -3.934240820756728096e-01
-1.417123098740907583e+00 -3.503638284468156283e-01
-3.188334343927762937e+00 -6.140023550746767089e-01
[truncated: 3,051,871 more chars]
