# Supplementary material for: Functional protein dynamics in a crystal
Source: Nat Commun. 2024 Apr 15;15:3244. doi: 10.1038/s41467-024-47473-4 (PMC11018856; doi:10.1038/s41467-024-47473-4)
Supplement: Supplementary file 11 — Source Data [file 41467_2024_47473_MOESM11_ESM.zip › fig_data/Fig3/a/e_down.txt]

1.676134091162525097e+00 -5.985530742467249921e-01
1.545196376230239643e+00 -7.555535643979631732e-01
1.383729887051071028e+00 -6.118844443310309522e-01
1.498200825537361336e+00 -6.952642234593250370e-01
1.735242931227802821e+00 -6.757860465312677256e-01
1.742800740715353403e+00 -6.686143623154072735e-01
1.606272889204077625e+00 -7.369000803078805673e-01
1.536295339507666835e+00 -6.536537370404997827e-01
1.426006849613695948e+00 -7.148228404523755408e-01
1.629731802405550045e+00 -6.181647839740758155e-01
1.551312410267885245e+00 -5.371220249529640167e-01
1.558911929042620548e+00 -6.717198009109013324e-01
1.562022185499578608e+00 -5.337385662944531539e-01
1.381544709760194722e+00 -6.352665944413193877e-01
1.680169712814628236e+00 -5.944125877006452008e-01
1.442928267356949457e+00 -7.246986801804452538e-01
