# Supplementary material for: Functional protein dynamics in a crystal
Source: Nat Commun. 2024 Apr 15;15:3244. doi: 10.1038/s41467-024-47473-4 (PMC11018856; doi:10.1038/s41467-024-47473-4)
Supplement: Supplementary file 11 — Source Data [file 41467_2024_47473_MOESM11_ESM.zip › fig_data/Fig3/a/crystal_ff14SB.txt]

2.771522213531323331e+00 -2.304779838228295574e+00
2.306205473850370335e+00 -2.506125416318469412e+00
2.121468497512410512e+00 -2.317160002511940320e+00
2.912161701615364251e+00 -2.570314732362428689e+00
2.634715707259098316e+00 -2.730732873579974740e+00
1.957077612102742892e+00 -2.274158355261323372e+00
3.086897476882002334e+00 -2.038825100460014639e+00
1.013588258926206187e+00 -2.144625423883878668e+00
2.006522061303617654e+00 -2.827760030778577960e+00
1.560599976055266236e+00 -1.659924603721544267e+00
1.636105707071778381e+00 -2.202637734145681758e+00
5.070292452727795940e-01 -1.445628021043713130e+00
1.306529007249167096e+00 -2.712913408126984560e+00
1.238048676825007410e+00 -2.348045783680738907e+00
6.371311722386415743e-01 -1.609890178830720497e+00
7.861208914043146256e-01 -1.820533736831003502e+00
2.113911056740623295e-01 -1.487221301614138902e+00
2.295167364931145038e+00 -1.523096905554627067e+00
2.581106313218566761e+00 -2.193232317002401288e+00
1.610883887119223479e+00 -1.534436419064014512e+00
1.820930245496277244e+00 -2.841066884612303944e+00
1.654733562105987321e+00 -2.335161948118139374e+00
2.113920318808882648e+00 -2.130302762669669114e+00
2.546142020881462464e+00 -2.987518818004084586e+00
9.908267663189230801e-01 -2.798278041980216457e+00
2.386025142839842683e+00 -1.261070104451014640e+00
1.759347111406269093e+00 -2.430325022022489012e+00
1.629334148648426295e+00 -1.094464474605656434e+00
1.099012618129944885e+00 -2.889105637856948405e+00
1.565238900320137461e+00 -2.711428500877190118e+00
1.754962199609620077e+00 -2.224955794742797810e+00
1.678387941448836962e+00 -1.534957487246537244e+00
1.327577482922714935e+00 -1.164908062662710631e+00
9.213733749080004198e-01 -2.647896444949560113e+00
1.539640579799721243e+00 -2.660392119545248235e+00
1.879490307550766293e+00 -1.473328745481908175e+00
8.031119986710494318e-01 -1.494722853766835557e+00
2.050088731236211714e+00 -4.225011629281877346e-01
1.312245491588272861e+00 -1.952284069297846925e+00
2.197613109401077125e+00 -2.419904742912931006e+00
1.282945722414295275e+00 -2.093965826133085351e+00
1.860219378874880203e+00 -2.230288185195913986e+00
2.229816722136594098e+00 -1.747600358704653356e+00
1.286967045958799849e+00 -1.571496275480418481e+00
1.205946839125124903e+00 -1.616587644127527756e+00
8.460891163507652246e-01 -1.995032681688481579e+00
1.311679228396930075e+00 -2.234919385715905094e+00
1.140410302526973507e-01 -1.134663888275440513e+00
1.925758373177291372e+00 -1.787336609653156216e+00
4.173457652944578822e-01 -2.115669126518833210e+00
2.150016271463936146e+00 -2.966023373585706224e+00
2.163342310527092138e+00 -1.886902491778972735e+00
2.237727710534473946e+00 -2.339804368223136866e+00
1.474474285879882496e+00 -2.461684677603678040e+00
2.664469908270512555e+00 -1.214766221260629608e+00
1.686052686150911306e+00 -1.282846659815365609e+00
2.027985381059790093e+00 -2.092994208188129424e+00
1.449802481699751677e+00 -1.892353830817085303e+00
2.341445587744668710e+00 -2.165997537986604549e+00
1.801641899040439920e+00 -1.438047889676553837e+00
1.840713728591181653e+00 -1.748229372765224499e+00
2.113718336367594208e+00 -2.895252214139061309e+00
2.545765127821173035e+00 -1.992718389295896841e+00
2.764024531574599486e+00 -2.151267404419540341e+00
2.596787464518778066e+00 -2.611071512638247327e+00
3.096119826422177645e+00 -1.701087559239447211e+00
2.392967974565369804e+00 -2.491833463078839017e+00
1.220363237345003737e+00 -2.759912992538770649e+00
1.971139080704714885e+00 -1.997831120628895452e+00
5.627410600518447659e-01 -1.586018640346832598e+00
1.051794259124974928e+00 -2.488616963909375812e+00
2.096985870020660059e+00 -2.319325793063838681e+00
2.249388284959146667e+00 -1.992139713253018307e+00
2.832528730618913304e+00 -2.075566848433966438e+00
1.441766552804766954e+00 -2.666244510008134228e+00
1.775254493086730223e+00 -2.124638788943235213e+00
2.340550972100645666e+00 -3.264928222767590427e+00
1.462346689733924343e+00 -2.178364668771918922e+00
2.430740110433001533e+00 -1.770796416994309119e+00
3.328800385820092522e+00 -1.856934822170228649e+00
2.584506907653049357e+00 -1.548069645479181133e+00
1.765616748992911100e+00 -1.320304117472777428e+00
1.618825883686687561e+00 -1.660550148525773206e+00
1.460778578930503002e+00 -1.787298671114640580e+00
2.437291881543513838e+00 -2.561021542162949860e+00
1.145891386526365574e+00 -2.515754078932099347e+00
1.207812470198485588e+00 -1.639261973350029988e+00
1.771527296682988695e+00 -2.175524725141592786e+00
2.044706006694458456e+00 -1.760977255242899497e+00
1.170614292943449763e+00 -2.018035077996631621e+00
9.509725481440861605e-01 -2.209602415189402702e+00
2.529856748469826666e+00 -1.614809521316165064e+00
1.207550752142961148e+00 -2.417354734956638218e+00
1.794775458994695150e+00 -1.411670562714474553e+00
1.269262335695315214e+00 -1.784916157433703798e+00
6.800075232060144304e-01 -2.853013929726057274e+00
1.210861896927728054e+00 -2.494688668762518713e+00
1.024497977898743972e+00 -1.998175883972309830e+00
2.929310478303119858e+00 -1.296075526883926798e+00
1.717650234864176895e+00 -3.055843625390327833e+00
1.181411404445336988e+00 -2.594084079846431745e+00
9.719584812693942144e-01 -1.783537167129694900e+00
1.800538201224497703e+00 -3.186107579873534768e+00
2.144985357881711074e+00 -2.858882953056529175e+00
1.409438254877058760e+00 -2.886682284826281641e+00
1.767903995727011290e+00 -3.415466097783237842e+00
1.475770527840073676e+00 -2.612362961118127380e+00
1.213567245185969812e+00 -2.853931140979781844e+00
1.840637703893646560e+00 -1.285381652745104741e+00
1.776820081613162294e+00 -8.799977379035452962e-01
9.956636216450854837e-01 -2.075942815252968199e+00
2.356171653356971873e+00 -2.179103156678642961e+00
1.127400745808671001e+00 -2.295540351526720979e+00
1.134293172579618814e+00 -2.570434923983053732e+00
1.213094186799328345e+00 -1.990667227957500174e+00
1.286655048773662768e+00 -2.273393207305037578e+00
1.980359411684514903e+00 -2.447777467148753328e+00
1.994315059299817339e+00 -1.746387614842388469e+00
5.902984336623986472e-01 -1.836469181207599277e+00
1.365669892219728343e+00 -2.616414978767957145e+00
2.246248698691070356e+00 -2.109707427199912999e+00
1.910122527797891268e+00 -7.981902306841131001e-01
2.180658042121856433e+00 -2.441348462275711562e+00
2.496495395432658526e+00 -3.238945513995755032e+00
1.861949514705342423e+00 -1.229593848632099640e+00
2.201000498992998988e+00 -2.758900832328620822e+00
1.929995150776553370e+00 -2.205459382347166652e+00
2.507169681157701113e+00 -2.172549442999239577e+00
1.195026683007864632e+00 -2.643896437747556227e+00
2.086278512087151427e+00 -2.488535368190437413e+00
2.580889965183951862e+00 -2.690916336956323374e+00
2.004985780773861137e+00 -2.616053469481881777e+00
1.410558704815173758e+00 -3.136139817073110514e+00
7.475516014206093907e-01 -2.630304944652275267e+00
6.077887481311343709e-01 -1.540870330910639741e+00
1.688068937150116522e+00 -2.176481755197062551e+00
1.614431849044023481e+00 -2.526786742402344910e+00
1.474493464704445200e+00 -3.116605222233429728e+00
1.634293564839231827e+00 -2.382150282716800849e+00
1.703815158165662647e+00 -2.330367715057872324e+00
2.254013679658239511e+00 -2.939757273463141640e+00
7.120173950470802815e-01 -1.006125256610577612e+00
1.861858738017119208e+00 -9.873076656803924100e-01
2.072956322970217702e+00 -1.959339709953893394e+00
2.624451926592911377e+00 -2.297848579225742593e+00
1.519906105430217202e+00 -1.430047727967529436e+00
2.091196056458669794e+00 -2.230515254188559560e+00
1.996845389649448688e+00 -2.942616602653323810e+00
1.223827677758490218e+00 -1.951038383925590924e+00
1.910293188335813408e+00 -1.550712563056500404e+00
2.358201063018229515e+00 -2.610904592788227951e+00
9.035024379833420660e-01 -1.624268946596949315e+00
1.812231155629043133e+00 -1.794707845131074953e+00
2.310961340375685680e+00 -2.313581063644279734e+00
1.788763511865577360e+00 -2.511086454959649661e+00
1.929976988158663920e+00 -1.611352019370195787e+00
8.727472703931370424e-01 -3.088545087973678438e+00
1.246818149469906878e+00 -1.551654132851044920e+00
1.528776302128861397e+00 -1.728230837896993277e+00
1.188078028875095615e+00 -1.625916149811534872e+00
1.066864052262107787e+00 -2.841180493901009463e+00
3.371330285412788563e-01 -1.819716037454351509e+00
1.417941942991967075e+00 -2.940630657681316151e+00
1.611621293785950204e+00 -1.491538067581293703e+00
3.210656734654742550e+00 -2.178576346392899321e+00
2.823884981139218375e+00 -2.326016699962823786e+00
1.255398564721356358e+00 -2.498473339212728295e+00
1.877486395376503747e+00 -2.629320927849566836e+00
2.433635512696937120e+00 -1.282459256112838064e+00
1.595563720305513744e+00 -2.822330487779252994e+00
2.047089667148442427e+00 -3.049413293755776966e+00
1.451386356518830745e+00 -2.122630276676668259e+00
1.395863990796626153e+00 -2.079711195905553645e+00
2.168040480799320768e+00 -1.624041443392407746e+00
2.104744192188737983e+00 -2.034608135665278983e+00
9.328504985909674696e-01 -1.501651348322888824e+00
8.212468317129388851e-01 -1.783734477535559027e+00
1.982269719089658988e+00 -2.140261470246066722e+00
1.594425765538907580e+00 -2.435454483621517507e+00
1.928164153389571700e+00 -2.103104064561445607e+00
1.422087548836031612e+00 -2.496491862347583357e+00
5.083784418363967994e-01 -2.166945522946975622e+00
1.799030133766312822e+00 -2.944346533643981800e+00
1.166469163133347919e+00 -1.959787346555254661e+00
8.939181256726159708e-01 -1.027934778625166690e+00
2.134487358891730135e+00 -1.901756011697841808e+00
1.034556434728329144e+00 -1.803964562822839790e+00
1.511945731944594806e+00 -6.874586920656486910e-01
1.659221465680014607e+00 -2.559604552767972940e+00
2.461101027349616555e+00 -8.385421270905588642e-01
5.780204175316910886e-01 -2.609099114351031812e+00
7.689270814640515317e-01 -2.142701259422366888e+00
1.729059236358374996e+00 -2.186698922631118869e+00
2.321225171660802999e+00 -2.405576502224022306e+00
1.432173448557458428e+00 -1.861200001880707111e+00
1.781367833286676916e+00 -1.341528102300770797e+00
2.950905412464290833e+00 -2.597016451371755963e+00
1.531696016309054720e+00 -1.963768123920713649e+00
6.603508907007542561e-01 -2.097696610763637004e+00
1.058417638057432608e+00 -7.534002570648933306e-01
2.175606316411547780e+00 -1.795659840685300601e+00
1.469167728202585010e+00 -1.074807737228334004e+00
1.322321012641312965e+00 -1.979070154195497588e+00
1.919682802449814929e+00 -2.477120444965997148e+00
1.743190375459504615e+00 -2.157391798458898169e+00
2.407222412035506576e+00 -1.789625228882981700e+00
2.297391440239938021e+00 -2.521883632689836396e+00
3.360816826490193865e+00 -2.468129466183613729e+00
2.617245029210715224e+00 -1.758361202390448685e+00
2.358604032747275703e+00 -2.242709703656945663e+00
2.044019649084354739e+00 -2.287094632250405102e+00
2.811401262706262116e+00 -2.189950669255617210e+00
1.626348766211127561e+00 -2.415470387134142527e+00
2.462157401151010117e+00 -2.370241218720244181e+00
2.842095073886008016e+00 -2.695334566003952048e+00
2.281173324506517552e+00 -2.102650171328968476e+00
2.001950889473145700e+00 -2.341990837238552281e+00
2.911775790062390179e+00 -9.329257677640038215e-01
2.568479279734113163e+00 -2.406993077892237487e+00
2.360259904904005168e+00 -2.471431533463999575e+00
2.416470812747789410e+00 -2.517311676727784331e+00
2.042370178363176692e+00 -2.923480050608540104e+00
2.748568967285034859e+00 -2.050500063475670043e+00
1.529086323523891178e+00 -2.193553942274554913e+00
2.878952485162973307e+00 -1.447955155325977294e+00
2.769096759664369856e+00 -2.107006870716260138e+00
2.605964647658214783e+00 -2.082039959269041507e+00
2.056343326687404716e+00 -1.700707467591138888e+00
5.589713967328197031e-01 -1.848475556743548465e+00
1.897184511042146582e+00 -2.004339362030257199e+00
1.723278892217902980e+00 -2.133310875836294862e+00
2.047273131359078402e+00 -1.953059193671972116e+00
3.065731312005320675e+00 -1.744602014813103175e+00
2.942151523055390960e+00 -1.491743165412942052e+00
1.717473997599862301e+00 -1.948694788263712674e+00
2.217304536702401130e+00 -1.805159468660253452e+00
2.475374325164362954e+00 -2.114178363822954321e+00
2.959036448385022666e+00 -1.462653388026484702e+00
2.077761284919098728e+00 -1.653760480659542953e+00
2.258771777672304193e+00 -2.248723032521779075e+00
2.490529842803845817e+00 -1.003687481168798357e+00
1.842491255181906151e+00 -2.571905975264062949e+00
1.759887645734178108e+00 -2.508258142384010903e+00
1.814700725796391412e+00 -2.113359255567425876e+00
1.321266136999009966e+00 -1.932104135142347356e+00
1.740025917940443367e+00 -2.277898792105636616e+00
1.790424477526812774e+00 -5.976211270825528832e-01
1.522419653111015014e+00 -2.168910199852900345e+00
1.172418737223553276e+00 -2.203560954825171780e+00
3.071139561317944633e+00 -1.599872172132988934e+00
2.110271063719214357e+00 -8.445671431753166702e-01
3.040381140594233589e+00 -1.102484476572207939e+00
2.424235460333626690e+00 -1.531405850467717489e+00
2.411158243847220550e+00 -1.844993397821325987e+00
3.914001182395505651e+00 -1.774335095316325717e+00
3.284192919585247949e+00 -5.259799274706555838e-01
2.855872913740957308e+00 -2.379643884619465855e+00
3.264423130785968574e+00 -2.041283765308340215e+00
2.686159460350581618e+00 -2.168021513395067323e+00
2.717492445531082268e+00 -4.416578134787518262e-01
2.915790476724483327e+00 -2.065097930980373420e+00
2.377980949129165911e+00 -1.349076406913455095e+00
1.265675331609057430e+00 -2.240410511815618566e+00
2.204009189473478791e+00 -2.307322662284243098e+00
1.479663003534951615e+00 -1.999710814571628248e+00
2.160158570580499759e+00 -9.960971113615714190e-01
1.802532764894656081e+00 -1.663463524716828568e+00
2.227768155104850933e+00 -1.770807866956930710e+00
1.983111020333337304e+00 -1.789763096400707409e+00
3.043866193467232861e+00 -1.988668489880148549e+00
2.539203259919425193e+00 -1.334189362783174015e+00
1.401243813280496742e+00 -1.536233714026602248e+00
1.861163524919181356e+00 -2.938772966421161037e+00
1.243943089512957734e+00 -1.895749260657308755e+00
2.471680120098621813e+00 -2.612200557819223778e+00
3.334373338973537493e+00 -1.839305699079968548e+00
3.264885478514957029e+00 -1.475270982595083380e+00
1.819996160951276920e+00 -1.954888386845713866e+00
2.494858708655136592e+00 -2.304606254349734762e+00
2.537146619953035476e+00 -1.964300363615329115e+00
2.376248074636158503e+00 -2.394364749492742028e+00
1.729576132488660933e+00 -2.183216269101201146e+00
2.061458311831441570e+00 -2.563749875449290450e+00
1.402418898041315698e+00 -1.741010875973361571e+00
2.307364885036389701e+00 -2.374941802073191610e+00
2.141880022819053764e+00 -1.687088822485591777e+00
1.430150105339280886e+00 -2.139415891723928986e+00
1.316673216925783096e+00 -2.438914884444815190e+00
2.509480803425994555e+00 -1.725822037333190062e+00
1.501165072001047873e+00 -1.591491955253196533e+00
2.520668733483822699e+00 -1.693887485219958133e+00
2.079951385398039143e+00 -1.618784622268737206e+00
1.179538698841132716e+00 -2.138636841088708884e+00
1.570139964999832216e+00 -1.231353676642177319e+00
1.402482095991649969e+00 -2.123780222514991767e+00
1.761540221796098926e+00 -1.911144824287249300e+00
2.037695885483675085e+00 -1.682154951323855174e+00
7.262009092465965265e-01 -1.805174117364736874e+00
2.254790951829524825e+00 -9.011419358788098632e-01
9.074112801146921869e-01 -1.706948606965719817e+00
1.969511116653531291e+00 -2.452507251229467222e+00
2.731478059266899905e+00 -2.468592474286220639e+00
2.895673746248946578e+00 -2.842842640193708359e+00
2.051727642990050171e+00 -2.088148065702034373e+00
2.059073101609092848e+00 -2.159560488330248162e+00
1.514036220356835383e+00 -2.846252395134285074e+00
1.485693410226412547e+00 -2.008421266228282320e+00
2.474898827663519540e+00 -1.943124435120744842e+00
1.706068290471966176e+00 -2.857356125426592008e+00
1.677648606156235900e+00 -2.584743620375157924e+00
2.572559155239078521e+00 -1.981699740243792363e+00
8.258171945701079375e-01 -2.598689688954864963e+00
1.557875310029717575e+00 -1.670953472262947104e+00
1.683300183619566459e+00 -5.691915781205663105e-01
1.882760845039386899e+00 -2.224828762578819674e+00
1.602049152553660427e+00 -2.075401960087525310e+00
2.318101788708327060e+00 -2.585661423449508334e+00
1.515166419040408385e+00 -1.636803560884592113e+00
2.165093112882205517e+00 -2.063989111783646191e+00
1.705627101561692838e+00 -2.665287426914346725e+00
1.686381939451158996e+00 -2.833037623656212922e+00
2.091438217985682524e+00 -1.614343817134565651e+00
1.893715379219558237e+00 -1.988118095303378352e+00
1.206644360711190744e+00 -2.711581089604487182e+00
2.200816782231429514e+00 -1.832285263547034360e+00
2.307417914578071994e+00 -2.969363783294611370e+00
1.890064282861657841e+00 -2.378089257374162102e+00
1.684318099575446315e+00 -1.708385195139845880e+00
2.143800450623552400e+00 -2.792211709708113609e+00
1.219891186413712747e+00 -8.538555854186887784e-01
1.280922480880132053e+00 -1.359978608972457703e+00
2.690438744989872344e+00 -1.078370423085275753e+00
1.676139509633345570e+00 -2.132459505136735434e+00
1.548739807259210899e+00 -2.571560068430705392e+00
1.386016255602009917e+00 -2.051825916348940293e+00
1.659180821208776191e+00 -2.667240811498085229e+00
2.266314222939118217e+00 -2.841205614256596235e+00
1.830667749847047610e+00 -8.625359395523281014e-01
3.099908891406232492e+00 1.286772185237808341e-01
1.264668282357671814e+00 -1.497500353763336456e+00
2.160043562891031499e+00 -2.059482180993983391e+00
2.075532285697194279e+00 3.645636214021213961e-01
8.696193675869325901e-01 -6.487335774038962555e-01
1.640200920880240609e+00 -2.904019711500912315e+00
2.538797039792123567e+00 -1.632526461741039325e+00
1.548756861126327600e+00 -9.261326840664144688e-01
1.168719274571084599e+00 -2.192015174553027190e+00
2.869055493611383234e-01 -1.588453668751949488e+00
2.688216910842766705e+00 -2.510762034723629021e+00
1.835551770077262113e+00 -1.499863370671450813e+00
1.657091838755746505e+00 -2.182216128021956969e+00
1.960275468989333358e+00 -2.454680530507979519e+00
3.043789522806523706e-01 -2.357217795773993707e+00
1.106052551910608139e+00 -3.099286021241308919e+00
6.535245396038616983e-01 -2.463828887383276101e+00
1.773391544184006463e+00 -2.521146368784673797e+00
1.160063007127661194e+00 -2.859485582723067409e+00
2.943694301777243005e+00 -1.692814427799999244e+00
2.845446093381701402e+00 -1.945514214695328370e+00
1.724805287105198648e+00 -5.657378444278827745e-01
2.512719878385128780e+00 -2.204689371412562604e+00
1.383614567578924870e+00 -2.959887106156200876e+00
2.661569282797035640e+00 -1.500635964752382145e+00
2.580615439596741112e+00 -2.308663998608020407e+00
3.402929732332706791e+00 -1.411209846603370011e+00
2.429019879573682150e+00 -2.318437484181689712e+00
2.770930063190088610e+00 -2.037535154156489448e+00
1.973114450035484246e+00 -1.250562421799976232e+00
2.364056007172317564e+00 -2.461339765785527600e+00
1.324712493175527861e+00 -2.687285758735480812e+00
2.225412131001373695e+00 -2.667258333942473136e+00
1.337881102266547328e+00 -2.804610975108656312e+00
1.160399515207501286e+00 -2.808751523126639782e+00
2.111892621969301942e+00 -2.605582419162323582e+00
8.861346872652327011e-01 -1.649090313091277071e+00
1.409568285562932788e+00 -2.683597789508371356e+00
1.407696648148884844e+00 -2.099913838844422287e+00
1.842065545211968081e+00 -1.866369997067335751e+00
1.766471091494726586e+00 -9.766698292947382232e-01
2.983553498011556115e+00 -2.152267930635957782e+00
1.773160185172240055e+00 -2.053403701988322894e+00
2.705806261673453506e+00 -1.462141729212533825e+00
2.200477702882098541e+00 -1.558422337005010316e+00
8.932148289680722497e-01 -2.627847947491149583e+00
1.722494134776845764e-01 -2.324983266612377530e+00
1.254963156573866367e+00 -7.083339581036219856e-01
1.795095766603098664e+00 -3.264489035465132805e+00
6.954609574468166855e-01 -2.278817532482891206e+00
-1.227014833430726259e-01 -2.194696722866831262e+00
1.980147651705174372e+00 -2.439265751888774592e+00
9.073485999094569321e-01 -2.054083225366930332e+00
1.745235306984815216e+00 -1.568176555081413293e+00
8.155713268680218064e-01 -2.125396232941170638e+00
1.244999044926665910e+00 -3.038556936327498015e+00
3.574859688911602440e-01 -2.566100804341699515e+00
1.729234679814043218e+00 -2.415237319499010660e+00
1.520625813532121118e+00 -2.001304961951688277e+00
2.133687841750957492e+00 -2.372803952277276363e+00
1.671244993017651614e+00 -2.671550474276107590e+00
1.536009899088068176e+00 -1.307925077498330868e+00
1.335797824692398050e+00 -8.169871657879016480e-01
-1.085609764180772707e-01 -1.520973527134163117e+00
1.697503655796087640e-01 -2.438009807988198663e+00
1.142169919374380838e+00 -1.392591042372805621e+00
1.265132601417773062e+00 -1.193413607331882620e+00
2.438204786241064070e+00 -5.108797560838681528e-01
1.232161890656637837e+00 -2.452660967583494500e+00
1.287956927279626740e+00 -2.937519251746532056e+00
6.939727489448744846e-01 -7.010776585041604836e-01
1.650092667103383759e+00 -1.348586888602697265e+00
1.186832666825107907e+00 -2.755953422362877436e+00
1.037886559964741107e+00 -1.936614499212272911e+00
1.173018697923337905e+00 -2.315702663974001041e+00
1.005635326796808116e+00 -2.290604542832697987e+00
1.665573744158146852e+00 -1.514379460842319558e+00
4.067161446557465143e-01 -1.824198077846625132e+00
1.091402603820502026e+00 -2.915731654718791699e+00
1.337118648823585998e+00 -2.942610364208557261e+00
1.365112230172440322e+00 -2.647543915215488930e+00
1.535319230372240273e+00 -1.922075063934604255e+00
2.505497747765014438e+00 -1.914733047218965645e+00
2.018690465012450641e+00 -3.420663377387442861e+00
2.491671224637523441e+00 -2.146699906189618368e+00
1.723409004349463647e+00 -2.544112102549426879e+00
1.959478740256024087e+00 -3.222181903750468646e+00
1.052184396981578063e+00 -2.595153941297717815e+00
1.964034363166555330e+00 -1.438705796470359566e+00
2.795701998722847748e+00 -2.464611447523036070e+00
2.313989144582309976e+00 -2.173884689006635895e+00
1.489407178959896827e+00 -2.125818240968944117e+00
2.563881116947627437e+00 -6.301012854137533203e-01
1.770904630146857617e+00 -3.601205691006283960e-01
2.434876162989150217e+00 -9.787370372757357995e-01
1.534463414189529251e+00 -1.183038286649617632e+00
1.539905364746471550e+00 -1.789845886994884339e+00
1.006642628899931280e+00 -2.915952703179434558e+00
2.248165056474952461e+00 -1.952072288639712827e+00
2.305055652857075366e+00 -2.567545176001428509e+00
2.258930467130468855e+00 -2.409987122728474152e+00
1.633755229865106573e+00 -1.487288349820209410e+00
1.517836442342033632e+00 -3.020204131745827691e+00
2.588121301886722847e+00 -2.436322148401046217e+00
1.721596242197704241e+00 -2.564286601109277086e+00
1.517795168537690920e+00 -1.186887760581246898e+00
1.946012429556529977e+00 -2.066077024678735885e+00
2.047021320344820872e+00 -1.570979111083810054e+00
9.646152385130697393e-01 -1.643495439215313603e+00
3.223960063110326013e-01 -1.921167367491499745e+00
3.361617154382082084e+00 -2.447216520311797705e+00
2.163272121291967665e+00 -2.699377801633147556e+00
1.080470834925498558e+00 -2.880741455404503881e+00
2.273124952714137503e+00 -2.001933207844931673e+00
1.907054589564788127e+00 -2.848131113245099932e+00
2.172466938552591209e+00 -2.434792421328370260e+00
1.507395221824342713e+00 -1.975793067277388237e+00
5.797916710609642976e-01 -2.164784221110190199e+00
1.253537313440737710e+00 -2.791134044176564633e+00
1.270090756436789148e+00 -2.493122671563071879e+00
1.891901114748250512e+00 -1.777484430761490097e+00
2.577588551627638669e+00 -2.185604057842911896e+00
1.490236536203428219e+00 -2.508982460140096293e+00
1.363956406337867300e+00 -2.333705185247437974e+00
2.422851889113795565e+00 -2.425392042966020956e+00
2.774957303376109685e+00 -1.782729667820187380e+00
1.767412775245486234e+00 -1.958127555328120994e+00
2.158223317534111896e+00 -1.128982953532673417e+00
2.585490009737130279e+00 -5.114016666164737934e-01
1.772026328020687380e+00 -1.881245723637282818e+00
1.652025978252166238e+00 -1.794552126016115912e+00
1.256051359439041892e+00 -2.464603529144534733e+00
1.825863145454389214e+00 -2.716724089067629411e+00
2.196623443621665839e+00 -2.135826850202489968e+00
1.913391136143050009e+00 -1.687328690386511898e+00
1.605495933647246742e+00 -7.365849983344370244e-01
1.117243736631934103e+00 -1.699088438927490952e+00
1.829541550231800429e+00 -1.509342101101782019e+00
1.331251349094656256e+00 -9.474613718093567449e-01
1.749760134034164860e+00 -1.288116769528961703e+00
8.191225336888847686e-01 -2.810389141308893723e+00
1.630936825450577832e+00 -2.219041948625197769e+00
1.201237799095060899e+00 -2.966798360095247222e+00
1.283943001082323843e+00 -1.466668619375363747e+00
1.443420001569346578e-01 -1.645087652832995406e+00
9.693112246287083344e-01 -2.168554308513963136e+00
1.378127693885901284e+00 -2.546812881801740591e+00
1.499629820048709927e+00 -2.213408803767962230e+00
1.366180336103064885e+00 -1.903700108046689099e+00
1.574210478639089583e+00 -2.089038104192641132e+00
1.328895877848710771e+00 -3.064108438008537494e+00
1.613133065484299244e+00 -2.785914403874356182e+00
7.915185574204088859e-01 -1.361252922775138874e+00
1.469380799397964843e+00 -2.058649224274721412e+00
5.002742332452705387e-01 -2.279211122685466773e+00
1.634749331478251744e+00 -2.373815326607814580e+00
1.084864180301694958e+00 -2.783373872346995626e+00
7.508041062831867229e-01 -1.989136016289802189e+00
1.077449136571729804e+00 -2.359367359080283055e+00
5.151895773703421000e-01 -1.577507788969597868e+00
1.171606642019998201e+00 -2.159551071720523741e+00
2.064390862686169115e+00 -1.343635544858330810e+00
8.594371596336697339e-01 -2.647261687305470623e+00
1.117153344659324254e+00 -2.332044486948378736e+00
9.097449964970047986e-01 -2.138617749910229016e+00
5.689529202164151922e-01 -1.903485880296843069e+00
1.723391499336234811e-01 -2.508130329639427281e+00
1.919974674799068914e+00 -1.891563982793238230e+00
1.921787684830753351e+00 -2.209816403245663086e+00
4.564413619694243085e-01 -1.973982778523693193e+00
1.573597041612051051e+00 -2.082835508808321912e+00
1.418005916476043682e+00 -1.460405206592791716e+00
1.972627052059973796e+00 -2.274762021613214280e+00
2.389953519503253965e+00 -1.097881214646125869e+00
2.853914324973768402e+00 -2.293432739030579093e+00
2.774881646118799949e+00 -2.073463915216350539e+00
1.745237660983968375e+00 -1.663622461253032814e+00
1.308711238732830129e+00 -9.145820656988210562e-01
1.875051291324858704e+00 -3.230215408274407451e+00
8.249993254535271658e-01 -2.148892145894138572e+00
4.046236447115174606e-01 -1.464334165865508464e+00
8.977848996450566998e-01 -3.635971248860426219e-01
1.342392116807392677e-01 -2.261529837287632017e+00
1.889436559971997998e+00 -2.998948321501479164e+00
2.099060051627267054e+00 -2.583735816549548758e+00
1.255853050628143786e+00 -2.773515932171982445e+00
6.354769453081181574e-01 -1.587054643373434937e+00
4.793537586163897912e-01 -2.214094688715818382e+00
1.835726526342228881e+00 -2.741181238812706589e+00
1.854802934968869277e+00 -2.166625193961492446e+00
1.259711561960686677e+00 -1.840146878398239316e+00
1.023795284025100560e+00 -1.196143578389789575e+00
1.080247202944255136e+00 -2.448909731742173523e+00
1.783168971019028159e+00 -2.044653940932555258e+00
1.111485222421985997e+00 -2.058637190056371136e+00
3.106314420542402477e+00 -1.808723176856684489e+00
2.186929914185711255e+00 -5.630895888910344427e-01
2.175715578671733930e+00 -2.034986805828035372e+00
1.700637791612191752e+00 -2.324703402378441197e+00
2.137677071341705037e+00 -2.136343634140613013e+00
1.475474322844868347e+00 -1.843077933408185043e+00
1.843528038438801531e+00 -2.318524816853649639e+00
1.467606684266585582e+00 -2.200862226451086201e+00
1.100661179756775132e+00 -2.368321107591214059e+00
1.308956073572231649e+00 -2.161249728224579059e+00
1.622427756195845783e+00 -2.652516078731638416e+00
1.197806346073137407e+00 -2.249021449001965767e+00
2.694231663294485379e+00 -1.808618810911669872e+00
1.437256635147755368e+00 -2.283876551115945119e+00
1.451214894771674313e+00 -2.033633985502280250e+00
1.415069071709003756e+00 -1.470166372519743359e+00
3.309768913488656761e+00 -2.594807179918779738e+00
2.005911730175869323e+00 -2.383376408847249106e+00
2.219947835128701641e+00 -2.287229200657602490e+00
1.706033895485458363e+00 -1.630338940410603232e+00
2.079351304406253487e+00 -1.994301754859550080e+00
2.309488678508555548e+00 -2.052440170172475042e+00
1.468262913159786187e+00 -1.534832147689302317e+00
3.476925084380049213e+00 -1.471029962269091662e+00
1.761529189398279627e+00 -1.462527161366831585e+00
2.228383807013527562e+00 -1.897387187572228129e+00
1.612048884092553314e+00 -2.394560970645267073e+00
2.437461509053733710e+00 -1.634790723860055195e+00
1.943525456763479209e+00 -1.417075694548732834e+00
2.125672951367276298e+00 -5.741178006583810278e-01
2.234635251670014977e+00 -2.524725214008629592e+00
1.957477091066582853e+00 -1.288041501481778095e+00
1.862280893172432616e+00 -1.683536111661039447e+00
1.620931925080748348e+00 -1.458864397507523281e+00
1.810516853561240813e+00 -1.573386224971082825e+00
2.665047719737398069e+00 -2.056353796491679375e+00
8.651964088762537086e-01 -2.479250165520817450e+00
8.008140269748809104e-01 1.408829720140093722e-01
3.565876647981410130e+00 -1.608494671055773484e+00
3.566041609190991668e+00 -2.289339083851802403e+00
2.126969150180564760e+00 -1.889672865591183637e+00
1.747247124583461098e+00 -2.591426549460027928e+00
1.147124604475781240e+00 -2.038232123283745700e+00
1.534453423030860186e+00 -2.299580187676579790e+00
1.390892900515469099e+00 -2.059114291007225539e+00
5.164229266955946418e-01 -1.197778347687298961e+00
1.766253077111283654e+00 -2.809180585573124223e+00
1.620166326743417429e+00 -2.052978533180253251e+00
1.725861288058952780e+00 -2.444811585070675086e+00
3.031464696055441443e+00 -2.463795755569529344e+00
2.691443457460989563e+00 -2.587113794013532697e+00
3.033688263552495989e+00 -7.695556730541319723e-01
2.749753819609817018e+00 -1.586137453916856233e+00
1.098468778601662699e+00 -2.003276138526482342e+00
2.105868980828183190e+00 -7.028382762529974404e-01
1.745021047972991735e+00 -1.682539145432758065e+00
3.297942190872702906e+00 -1.367967686921281345e+00
2.422801451743538781e+00 -2.643560382891218197e+00
2.666183553107301485e+00 -1.503454646790056026e+00
3.201717314689449978e+00 -2.500634508289116820e+00
2.571175302561617748e+00 -5.443774110348427175e-01
2.880119159439451515e+00 -2.685078055955299359e+00
2.366234434447093804e+00 -6.023251645094028772e-01
2.675938578843421567e+00 -1.477568359352752658e+00
1.840285704242387688e+00 -1.099271068402423168e+00
2.172501233580199642e+00 -2.383979042709688745e+00
2.410327270910745057e+00 -2.541529838946952946e+00
3.854780028949908122e+00 -1.337280775813467937e+00
3.269340821774817218e+00 -2.032960276669503852e+00
2.534363891951939340e+00 -2.056334111855193214e+00
3.495785967987638632e+00 -1.307337663771933389e+00
1.723793429550782186e+00 -1.750402250291946071e+00
1.948993224447808759e+00 -1.310094371986921802e+00
2.032508980526099407e+00 -2.514792821143552182e+00
2.081437119754612208e+00 -2.565223928868765046e+00
2.554786180376922733e+00 -2.582407753780155968e+00
2.833965913950050375e+00 -2.414130947000043381e+00
2.820968666608003161e+00 -1.627219413036508300e+00
8.070761188219668369e-01 -1.925811096232370234e+00
1.828376367413926840e+00 -2.279997659749182226e+00
1.886202980430801590e+00 -1.825009850625886720e+00
1.613334563598208371e+00 -2.199690811624466669e+00
2.715854234327135242e-01 -1.849069234931801864e+00
1.887135212704514453e+00 -1.891022894376855890e+00
1.306624166223378181e+00 -1.470692844632648377e+00
2.833904385159313755e+00 -2.014353232488812484e+00
2.205251338660794147e+00 -2.027771170046175353e+00
2.201698498066022580e+00 -2.263852585070518231e+00
2.481628386545430942e+00 -2.324002249727886937e+00
2.863555123098332711e+00 -2.069127785175769674e+00
2.772203758159678344e+00 -1.868534701006707932e+00
2.025476992400666365e+00 -2.787849885475572886e+00
1.550176303391850752e+00 -1.926760415842320384e+00
2.562010445357775890e+00 -1.632096809373326796e+00
1.829971460358047697e+00 -2.889122588304390060e+00
1.870029194831994035e+00 -2.111241477212812523e+00
2.595347833647256852e+00 -5.345254409746307278e-01
2.317648026605172440e+00 -6.829036841203155461e-01
2.245984258804398781e+00 -2.043847560851871137e+00
1.982913022938285641e+00 -1.583535499827821713e-01
2.671037746903981436e+00 -9.764347654679064181e-01
9.887612325801017343e-01 -2.517283709274541703e+00
3.467866875282616501e+00 -1.279813916331352441e+00
2.989284005358205043e+00 -2.287081450693061679e+00
2.827787806177901153e+00 -7.961769053328838774e-01
3.183859381044219727e+00 -4.341338633328193364e-01
2.555018647534856413e+00 -1.756733323922803125e+00
2.713060393609628917e+00 -1.010972764768814258e+00
1.357814424567298728e+00 -2.159572316131609160e+00
2.816133918300358197e+00 -2.747964719599146566e+00
2.095959701277989140e+00 -2.076504898390074239e+00
2.055121657783664180e+00 -1.988238791673773598e+00
2.963325250345582251e+00 -2.594832435215158384e+00
2.644589221611249208e+00 -2.156017984746125826e+00
2.390930166331502349e+00 -2.870131583147657039e+00
2.383480307999770620e+00 -2.179502034967558455e+00
1.775317840847341344e+00 -2.009941681382114265e+00
2.000079508919470062e+00 -1.760850338752044664e+00
1.030433357290151175e+00 -1.504385931095416851e+00
2.148903713709101382e+00 -2.321750807708562014e+00
1.241737771038203597e+00 -2.221396587117399957e+00
1.783220747904960435e+00 -2.286841958656486540e+00
2.720453807558291803e+00 -2.124093053694392275e+00
3.001255072429044990e+00 -1.380673987702621508e+00
1.955250144553015934e+00 -2.098613304295087190e+00
2.773222054585378515e+00 -2.735373593901772260e+00
3.150205460445816286e+00 2.270751775036463360e-01
3.560485941900489948e+00 -1.172607266294467543e+00
3.063979533501339780e+00 -1.487692873920875902e+00
3.034061138061329377e+00 -1.579582824044457379e+00
2.224910611051641673e+00 -2.841461333558369606e+00
2.623712783904807999e+00 -2.091124466383817104e+00
2.629444714695774898e+00 -2.297956446159272303e+00
3.386505683389804400e+00 -8.026046286696495446e-01
2.786393843016830907e+00 -2.263945036723387538e+00
1.651002227613104445e+00 -2.366334696364514656e+00
1.767315192570764637e+00 -1.003070321326587244e+00
2.451024514737333071e+00 -2.730835195777251201e+00
2.839680099716705985e+00 -1.394092368809218163e+00
2.447604795249800791e+00 -2.659964403519095022e+00
2.561729757012339181e+00 -1.539778403430056120e+00
2.330124694605983482e+00 -4.263644624596529265e-01
2.308918790481735872e+00 -1.845684524810679239e+00
2.271142890618623511e+00 -1.772006260209138873e+00
1.687030707893354853e+00 -1.284043756067009490e+00
1.920124588285571088e+00 -1.916408577060028096e+00
2.339606695913533319e+00 -2.187357028012066884e+00
1.854622771620794808e+00 -1.855554100546060958e+00
6.327232425600218813e-01 -1.597656984019183213e+00
6.178339042273859327e-01 -1.861424090483213334e+00
2.650395308379557058e+00 -2.344961901558293427e+00
2.813408988562397184e+00 -1.114719431393070170e+00
2.217906571700659413e+00 -1.922918259809356600e+00
2.332209212859537750e+00 -7.386481353150399221e-01
2.206375149480626963e+00 -1.914936694171160081e+00
2.399568351822986223e+00 -1.878021380057134149e+00
3.411702901055426285e+00 -2.519911217275062842e+00
2.635468239986086036e+00 -1.872533444388249535e+00
1.848406758442140863e+00 -2.037621465133963028e+00
1.885988995018721415e+00 -9.371747740846639863e-01
2.244821915469588980e+00 -1.304106381402780679e+00
2.152473919282615000e+00 -1.662262625361890400e+00
1.692396019169381427e+00 -2.116856892740951679e+00
2.326902339577725076e+00 -1.666250922808902191e+00
2.518375927309623563e+00 -1.680285933487184025e+00
2.999097160690872066e+00 -1.200758181870325902e+00
2.557667872984207058e+00 -1.494046277092053066e+00
2.369023032902017434e+00 -2.034437310587441150e+00
1.923087608412138216e+00 -1.174296213103031894e+00
1.117941441887928988e+00 -1.404431755929471670e+00
1.967263358392919104e+00 -1.370212792789212042e+00
2.408886366241715038e+00 -1.587671339902883449e+00
2.840470563930288961e+00 -2.331197189197787623e+00
1.025969424231024441e+00 -1.572434845203396714e+00
3.010674462212724833e+00 -1.689953427687968190e+00
2.037096736837313848e+00 -2.581991089504539705e+00
1.424696929219160468e+00 -1.018709365363605901e+00
1.709965080658260250e+00 -2.666018324646762583e+00
4.590773394353581116e-01 -2.282223449270428084e+00
1.919114324436677510e+00 -2.431224959556318233e+00
1.418260728474974863e+00 -1.530699179948461941e+00
2.640843054075917351e+00 -2.240927428610667516e+00
2.300064618193583765e+00 -2.026401803167152238e+00
3.115942835038020942e+00 -1.520162528535619728e+00
2.480488137160052897e+00 -1.064124736561151030e+00
1.561591588355760951e+00 -1.822158023988105446e+00
3.140207823355569694e+00 -2.569486518105791983e+00
4.299739879334390835e+00 -2.101278911480230605e+00
3.730822364613501030e+00 -1.919130770435279354e+00
2.782433376374803036e+00 -1.558634209072856880e+00
2.620853242178502462e+00 -2.284249657950684131e+00
3.660120315273490021e+00 -1.912287878107284733e+00
3.366692364922767133e+00 -1.171292098472064946e+00
3.042078483553334323e+00 -2.399022949430521301e+00
3.303180476761900408e+00 -1.135797329220380680e+00
1.203292993685439516e+00 -1.920445868084025509e+00
1.944755996672532072e+00 -2.141102321607684988e+00
3.010680964839939300e+00 -2.034344484984484502e+00
1.904233944471275031e+00 -2.730091719654402560e+00
2.549670874007100352e+00 -2.700147631640976709e+00
2.105368277792249998e+00 -2.350544654172112669e+00
1.895153709776352002e+00 -3.037567451250595685e+00
1.862034059140218023e+00 -1.840075206186106094e+00
1.263576078831733174e+00 -2.354822412392175046e+00
2.400491903945104699e+00 -2.630641344837153284e+00
9.909911291675851386e-01 -2.455632500942988905e+00
2.585995721422265525e+00 -1.812452768960135074e+00
2.114392100631469873e+00 -1.381650299744605404e+00
2.267797439976421359e+00 -1.909737865184664374e+00
2.049626390262594189e+00 -1.477767415269274132e+00
1.904627816710552812e+00 -2.054435272184786498e+00
1.558758282708932130e+00 -2.557147923566911452e+00
2.514920302294794574e+00 -3.391757292169071292e+00
1.951318866346450021e+00 -1.744775982617037702e+00
2.092310846279828773e+00 -2.954120495094795018e+00
1.605340945976959199e+00 -2.134425018763997706e+00
2.522169687315205078e+00 -1.621722425421737501e+00
1.595096913128308813e+00 -1.676562188840153178e+00
2.233691050687281354e+00 -2.896390418181650439e+00
1.678425319740027621e+00 -2.131156223769560043e+00
2.302939271804743893e+00 -2.937955290299223421e+00
1.962883619912762834e+00 -1.324888856685252581e+00
1.795822684377150313e+00 -1.323444589610217159e+00
9.034405454958467363e-01 -2.397325243206059220e+00
2.278160201568163234e+00 -2.795547291290827907e+00
1.356391129312972010e+00 -3.155318001797602356e+00
1.238318221485615656e+00 -2.702392609433007742e+00
1.425965873127156058e+00 -2.975643504213711488e+00
2.451149010242981596e+00 -2.301654369852323079e+00
2.998090351773149642e+00 -2.197713588836466947e+00
2.345998784870056753e+00 -2.111544911715212969e+00
2.020006868228792829e+00 -2.852793269896944039e+00
1.483922843403227665e+00 -1.917853782802231510e+00
1.685100165994451338e+00 -2.724307374400587900e+00
1.857806073164685490e+00 -1.374470107474575098e+00
2.515632528230487885e+00 -2.791992490825292883e+00
9.321846274211742500e-01 -8.491753022770889281e-01
2.398657914424985549e+00 -2.327880804740730891e+00
1.754913600085409087e+00 -1.313373902210721811e+00
2.121665733841941126e+00 -1.881042062676605786e+00
2.953974460819430270e+00 -2.144269477930941026e+00
7.377421285827048258e-01 -2.306520423714930157e+00
9.942673581540966143e-01 -2.263109119417208159e+00
1.069834856236443477e+00 -1.286839667225160522e+00
1.141273312915015437e+00 -2.300694326631745223e+00
1.079195216091819010e+00 -2.205245130632298434e+00
1.477474705861108184e+00 -1.174216286560455513e+00
1.668882922528224011e+00 -2.154127563863502015e+00
2.646160305855521422e+00 -1.695069654180935359e+00
2.366181814009379103e+00 -1.515883784031733850e+00
2.198999630295494168e+00 -2.594851412445867034e+00
2.401052871637328057e+00 -1.516654338427301463e+00
2.206468758958559651e+00 -1.984687023477410328e+00
1.793763706721945406e+00 -2.027672592170183030e+00
1.501279459104134961e+00 -1.774783742251339280e+00
1.914322417881361815e+00 -1.854797763551681911e+00
3.330783696011189399e+00 -1.632344981551009155e+00
1.933764525188359507e+00 -2.372332192437361265e+00
1.469085701186845450e+00 -1.226986363349145126e+00
1.023817197429004039e-01 -2.108337675188478144e+00
1.142187187829445394e+00 -2.482824262329945242e+00
2.399452091361464312e+00 -2.796242455484426070e+00
1.877260750707816950e+00 -1.880115584229896664e+00
2.026467731501204739e+00 -1.927820735866190294e+00
1.216929414124288567e+00 -3.011088912777381665e+00
2.280182135079489303e+00 -2.889664917329976657e+00
1.067173819990289818e+00 -2.256093398045073695e+00
1.756882214047958080e+00 -2.057728132465588278e+00
1.988021549056186332e+00 -2.642738465054280006e+00
2.555302339192622618e+00 -2.092034584924423513e+00
1.354207306248498943e+00 -1.459487252709308791e+00
1.466312134358655150e+00 -1.654632206778169801e+00
2.442040141279876675e+00 -2.449363133947663584e+00
2.379051991293197332e+00 -2.388458076673630526e+00
1.951471255802524674e+00 -1.968459241828465878e+00
2.577036272943547424e+00 -1.449842769385873975e+00
1.353166023912514504e+00 -1.959200988843484925e+00
3.031954752310213053e+00 -8.007180392663024726e-01
1.136447937654348372e+00 -5.459446102321408034e-01
3.018277212093225081e+00 -1.757474554701178970e+00
2.294114353661178995e+00 -5.142466988191575217e-01
2.723105924626842977e+00 -4.969533823713201404e-01
1.918796957772868739e+00 -2.098163719958023421e+00
2.168288344183711303e+00 -2.236430324088489741e+00
1.225963144376749803e+00 -2.198485984216738576e+00
6.639000780880425223e-01 -1.318410745091003422e+00
8.818730478170848652e-01 -2.450859588456133498e+00
2.434207876550606109e+00 -1.640837981111425092e+00
1.410163257615159038e+00 -4.045501532831996538e-01
1.603572245974084209e+00 -2.380433344655208838e+00
1.939320717789980941e+00 -2.812392626061440470e+00
1.414502993103318840e+00 -2.089499147690638825e+00
2.368493683680876760e+00 -1.423388462156172984e+00
2.323061691438223608e+00 -2.770199659612729626e+00
2.875813075096559146e+00 -2.778243710560173607e+00
1.123255669394134681e+00 -1.500449073160453839e+00
2.031707801371940292e+00 -2.259436366021157383e+00
1.047590207256399175e+00 -2.450968533407108296e+00
1.232719053302945511e+00 -2.218772210498218822e+00
3.356568057846288866e+00 -2.059118857839437933e+00
1.981631237117045696e+00 -1.627679882044045456e+00
1.868966687920246894e+00 -2.254754275042053280e+00
1.598544714634369868e+00 -1.628173812093420825e+00
2.104330831394121581e+00 -2.296924451821186874e+00
2.417602373182896613e+00 -2.280856663901755788e+00
1.534658121413948972e+00 -1.585527868166673349e+00
1.721409118469144239e+00 -1.534626095832084092e+00
1.090122231981295098e+00 -2.040338286846672400e+00
2.458845627977609638e+00 -2.696298255099892405e+00
2.935811793890088950e+00 -1.012106090545870085e+00
3.542201232538907174e+00 -2.467269785382681491e+00
3.147190879173274780e+00 -1.768745295671925177e+00
2.924215837270632612e+00 -1.662087999264148630e+00
2.020625120924164353e+00 -1.383944579362879956e+00
2.892968688936436550e+00 -1.071938118654023109e+00
1.972748057489646989e+00 -1.453967953085521403e+00
1.967341193944321720e+00 -2.284596244390123765e+00
2.237657921889325330e+00 -2.040811325462739578e+00
1.631996282503296758e+00 -2.423866001873480336e+00
2.447073450920532522e+00 -1.901624345622736412e+00
-1.193995535897159899e-01 -1.727022520355107948e+00
1.145794553879439848e+00 -2.839226364661201263e+00
1.811798544780903963e+00 -1.630396738627480246e+00
8.873609169984033596e-01 -1.960183573701182125e+00
1.995080697555026816e+00 -1.694203749621190580e+00
1.648785660653887764e+00 -2.731788805519307139e+00
1.418931964788369138e+00 -2.323765849118326177e+00
1.245044791231500581e+00 -1.867913582292887398e+00
2.161096913095060135e+00 -1.149188882239661647e+00
5.921807240798681038e-01 -2.054888566991575516e+00
-3.294769767707887431e-01 -1.165360765889479122e+00
1.074483324566301246e+00 -1.839774301662201683e+00
6.967556444100119206e-01 -2.011547483708649331e+00
2.057145029073450537e+00 -2.355418636495325124e+00
1.595068884225411487e+00 -1.252429013922010226e+00
2.464471809563931970e+00 -1.895751397072936495e+00
3.365254328332996980e+00 -2.542372365831958803e+00
1.562601731794010629e+00 -2.519183412857998405e+00
2.156641893813052491e+00 -5.695213741156862630e-01
2.853103503849103273e+00 -1.470289812504180560e+00
4.137329880554091233e+00 -1.697493752839578152e+00
3.008454365554757537e+00 -1.669932991303876735e+00
2.142687981688807586e+00 -1.757448003224722610e+00
1.744021604572532969e+00 -2.226566356737183838e+00
2.354377412008337167e+00 -1.591607066568594187e+00
2.240060008601377550e+00 -7.738204469404239561e-01
2.819940328105670080e+00 -1.501336669141000835e+00
3.405750156993259559e+00 -3.829879457771550588e-01
3.560342698361744773e+00 -1.490898349595909167e+00
2.238046787952209016e+00 -6.256741618728138832e-01
1.935480138855435239e+00 -1.460753209094703742e+00
1.489103689346944925e+00 -1.077017417599992033e+00
1.626640831937389509e+00 -1.290996063307252806e+00
2.625402088745593332e+00 -1.363975844597329345e+00
2.020948414524182724e+00 -7.448292402224038211e-01
2.382578406455012843e+00 -1.828691058136057812e+00
2.331113774842988207e+00 -1.573976118773914301e+00
2.932291440860061549e+00 -1.960106080742202828e+00
2.594013693308622415e+00 -2.188576231589109078e+00
1.887669169722653084e+00 -1.888847992902143558e+00
2.289054745085972620e+00 -2.503802179861616128e+00
3.014768453784411939e+00 -6.643500766003620495e-01
1.804699229460688503e+00 -1.299123380538234507e+00
2.564006290312563330e+00 -2.740530385539008407e+00
1.324138494122884646e+00 -1.882514639846432525e+00
1.797556802644087792e+00 -2.759572851242526603e+00
2.455012299382070218e+00 -2.402208348908540625e+00
1.431050079504306627e+00 -2.951425928628458095e+00
1.959068515948212852e+00 -2.259659756856921220e+00
3.168315803002367481e+00 -1.189465467978190860e+00
1.643654117838329265e+00 -2.844188343240181105e+00
2.013125262829701612e+00 -1.905499758465252658e+00
2.556250572281590472e+00 -2.465700295698996847e+00
1.659831336473673868e+00 -1.039406795849369569e+00
1.079336417806441961e+00 -1.961119839830987921e+00
4.777746202609224335e-01 -2.644587987762122339e+00
2.076360763329866632e+00 -1.521921819415399613e+00
1.498840339226729768e+00 -2.494723282803571252e+00
3.217083719964602406e-01 -2.556514655170288641e+00
7.238559927533638749e-01 -2.600064811006369769e+00
1.350734547679765640e+00 -2.488338183832420558e+00
2.141162454275570060e+00 -9.721922542925939270e-01
2.490588381342400570e+00 -1.371462036887262537e+00
2.136526953995179223e+00 -2.680174855177546167e+00
4.634390433886935168e-01 -2.625111375462249708e+00
1.381410970381107717e+00 -1.595823302614555406e+00
4.201645489765378771e-01 -2.521698670779821683e+00
5.411123458193306535e-01 -2.060499613393215412e+00
1.311388297337697129e+00 -2.420974493361437663e+00
1.337886346062557852e+00 -2.782088732181474899e+00
8.804874991424630482e-01 -1.834865123621158611e+00
9.104248559668430829e-01 -2.464769622487732015e+00
1.372216559099157518e+00 -1.582500172433806584e+00
2.879595535346943791e-01 -2.171540608207172429e+00
1.154105646322367340e+00 -2.340410398915192758e+00
9.156877480063531083e-01 -2.288658012662420305e+00
1.483350545495712991e+00 -2.597117171774337763e+00
1.660771215290779645e+00 -2.075987755820705161e+00
9.352232962063210531e-01 -2.475049591504112634e+00
1.667924479870797283e+00 -1.605482988064726779e+00
1.422029136961021845e+00 -1.751641061471713945e+00
2.777433128267114526e+00 -2.290112142096667469e+00
1.441891727704664117e+00 -1.397471878931584754e+00
1.825862159297999998e+00 -2.589705677728891597e+00
1.591076559591990680e+00 -2.086422295073398825e+00
2.338140805549464130e+00 -2.432979442185942087e+00
1.375412300542318667e+00 -1.745585181717081102e+00
1.960899536459760784e+00 -1.029158757396976487e+00
1.824093136324851372e+00 -2.151501622289633264e+00
2.441663004429947215e+00 -3.004518903964086718e+00
2.097981311763360779e+00 -3.029955312232812670e+00
1.170347771757419775e+00 -1.822847594248488301e+00
1.549880224879613522e+00 -1.936709671349167827e+00
2.080132191016987431e+00 -1.690318524682596690e+00
2.296664164910775519e+00 -9.405922226134453279e-01
4.311589025401753317e-02 -1.997526636434735270e+00
2.349726343624269909e-01 -1.048835281623373028e+00
1.729357034859030584e+00 -2.129100855127120884e+00
1.302399264143324853e+00 -1.383581708715198255e+00
2.409480110667040265e+00 -1.065337357471856095e+00
1.103601568650078635e+00 -2.532252193692498210e+00
2.058986922593661006e+00 -2.533802848609659986e+00
1.509492678022321677e+00 -2.336045469290366494e+00
1.982381475551822980e+00 -2.543719262819934990e+00
2.481491536610600512e+00 -1.467594288508943912e+00
2.322472090246099796e+00 -1.692539910757240973e+00
3.099289569872613725e+00 -2.089088399651723105e+00
2.940560721491282337e+00 -1.694801448940730815e+00
2.292937055018591685e+00 -2.306548126769945029e+00
2.296756913501789121e+00 -1.625750547631710230e+00
1.549766745322069816e+00 -2.273295054023479533e+00
1.805610309251313383e+00 -1.851310064946289469e+00
9.455300032085046658e-01 -3.036006496784114717e+00
2.419560680772381733e+00 -2.414309687213180844e+00
2.521263850588989719e+00 -2.452688790684153020e+00
2.484274026670674651e+00 -1.868701311033459156e+00
5.824975923464146277e-01 -2.524574872818162508e+00
2.125780916813593713e+00 -2.109015259002921638e+00
1.284170198166426413e+00 -2.677282834165571224e+00
1.214563142737463464e+00 -2.952958296118853632e+00
4.114679168988829572e-01 -1.661500592924182396e+00
2.653624419835977744e+00 -1.813997752252721973e+00
1.722993341950853186e+00 -2.271809823771040460e+00
1.614229820451525299e+00 -1.561258238311376223e+00
1.611341507585050570e+00 -1.921317427982516257e+00
2.403347254994535831e+00 -2.377968191054012248e+00
2.577406188504884454e+00 -2.164442149344257604e+00
1.721387492900929850e+00 -1.573564489672138800e+00
3.061765458902114823e+00 -1.915504771912959425e+00
6.024365909133700958e-01 -5.992809598673645155e-01
1.805515012433026145e+00 -1.519895246432090730e+00
1.702983310679249795e+00 -4.079925240845567180e-01
1.931834977457142166e+00 -1.707664311978960292e+00
9.078148616773149548e-01 -8.268644297101698237e-01
2.189258600688078982e+00 -1.653252103306335652e+00
1.951489727664122542e+00 -2.285839935101690923e+00
1.531951084476733449e+00 -2.599794710288870103e+00
1.301126538566416579e+00 -1.870273755318444531e+00
1.251710454655075910e+00 -1.349918155933770514e+00
1.668538449918345101e+00 -2.789937367425625592e+00
1.946692943240549534e+00 -1.736569583906582892e+00
2.107770275336163568e+00 -3.381603469736437884e+00
1.539495319197900836e+00 -1.464685958585870473e+00
7.533910534354220090e-01 -2.848411022075492127e+00
1.392766149086277050e+00 -2.424781117526848995e+00
1.811334706159084984e+00 -2.729261257534499219e+00
7.374121442423542394e-01 -3.576860715944631508e+00
1.816931641331621661e+00 -2.114711260990223884e+00
1.759585571044829821e+00 -2.794469507067094405e+00
-1.090740205549408648e-01 -1.362856808651024210e+00
1.322735537089372748e+00 -1.528758532271585535e+00
1.457251308091173758e+00 -1.910005839845275499e+00
1.724952288935176270e+00 -1.982321087066773124e+00
1.039545383648821320e+00 -2.340101243208930981e+00
1.325806186006343701e+00 -2.285578578503081548e+00
2.415067208238158791e+00 -2.423182095049424500e+00
2.557313573525543227e+00 -1.705262975305537942e+00
2.389013374834282999e+00 -2.477182506172891152e+00
2.075194003659045716e+00 -2.851917159790219980e+00
1.622851784617215021e+00 -2.545841257967545790e+00
1.726341500858847633e+00 -1.772404723120386771e+00
1.054584407335271035e+00 -2.156418420195511221e+00
1.679182581221126291e+00 -2.473280931544539651e+00
1.828388123084738304e+00 -2.726124065670319840e+00
1.705379777798708307e+00 -2.990552962884267085e+00
2.130086442992642493e+00 -2.613960537120061378e+00
2.126407072922406272e+00 -2.791892467388933152e+00
2.269205137700213371e+00 -2.651039859270138521e+00
2.537217936155455433e+00 -1.761522588160544522e+00
2.295638422003830392e+00 -2.226132019085054203e+00
2.180138730112786583e+00 -2.874746051504105004e+00
2.248537564759323093e+00 -2.423739030020586771e+00
2.983709542930378156e+00 -1.840593425993598764e+00
1.618671918271317400e+00 -2.198581372957378655e+00
2.257782865113867832e+00 -2.928616456183097405e+00
1.171193228556712151e+00 -1.874710383927068680e+00
1.481392722646207361e+00 -2.204045695365056012e+00
1.924497816626726809e+00 -1.781922435595815646e+00
9.460766521300653098e-01 -1.724565499794895818e+00
2.225530418537276400e+00 -1.603595211229911222e+00
2.179434590716635256e+00 -1.742606769164386282e+00
1.910246185919011630e+00 -6.942116157879159033e-01
1.599379112635083811e+00 -1.271852289827947846e+00
1.962071717611030053e+00 -2.401460608212965031e+00
2.343013731533990729e+00 -2.419252134245921226e+00
1.968774628979469865e+00 -1.428370091023223765e+00
1.589902691337623519e+00 -2.395185290493627939e+00
1.230493083443642943e+00 -1.494302514497269252e+00
2.187307186726493047e+00 -1.746785226943229574e+00
1.623679930393306270e+00 -1.855599580827300699e+00
1.995209272640810383e+00 -1.219566838895023597e+00
2.921620270325506752e+00 -1.102573796603153911e+00
2.792971286929704533e+00 -1.161308560993808747e+00
1.878978307561265382e+00 -2.499910575044121952e+00
1.639939190337084574e+00 -2.056201333396324493e+00
1.855624942285039047e+00 -2.270918705158348150e+00
1.408915638994342912e+00 -2.235368283812932511e+00
2.891483878262545382e+00 -1.593798585690843650e+00
2.218740275609214052e+00 -2.923587711587626092e+00
1.873740689237950008e+00 -2.324912667546174205e+00
3.195983251946529435e+00 -2.027598861422374554e+00
1.724788238908320004e+00 -1.834950023696171550e+00
2.425093777034031728e+00 -2.197907731446669732e+00
1.064671476807335759e+00 -2.258211160688515573e+00
1.849292916045629287e+00 -2.635144163175441978e+00
1.044333679180946772e+00 -2.130225876098120530e+00
9.520578831627790617e-01 -1.959777782777319288e+00
1.780299430939887850e+00 -1.783047813907314927e+00
1.687499100491998583e+00 -2.163342260134186290e+00
2.249061342276826636e+00 -2.839294335544962244e+00
2.055812521250932168e+00 -1.968637806496284171e+00
1.881243832906197566e+00 -2.695201047292376195e+00
6.327691728434172713e-01 -2.593045892191295554e+00
6.805347377453321300e-01 -1.958660408364528482e+00
7.305226476797943569e-01 -1.539977657561175661e+00
2.461212504503601739e+00 -2.318219782395068318e+00
1.067238287031878619e-01 -4.468111850952541930e-01
6.388089480392219466e-01 -2.017018483365534465e+00
1.149607504849226025e+00 -1.887807083024338972e+00
1.751895356856999264e+00 -1.888748985587187512e+00
2.565755615022339065e+00 -1.540072308210917340e+00
2.907410522586901802e+00 -7.056419530358775116e-01
2.863229670139753047e+00 -2.432544430911788069e+00
1.413968727588037932e+00 -5.375892950700309481e-01
1.698924420343831398e+00 -1.533362730381089722e+00
1.247571662496923972e+00 -2.207856678287011043e+00
2.575819928609757170e+00 -2.767516505346111266e+00
1.401510169938486872e+00 -2.532137175244453697e+00
2.498605794154163284e+00 -1.617870922117391475e+00
2.206355134661835304e+00 -2.517042902650018288e+00
2.859273700924283013e+00 -2.513027601560741786e+00
2.563564017853359189e+00 -1.699873531895749634e+00
2.810849665650163587e+00 -2.015212293925664699e+00
3.683019242508290603e+00 -1.788885304084398165e+00
3.175971323523481438e+00 -1.598078225279494724e+00
2.611282623698418792e+00 -1.249098325923702069e+00
2.406835330915913396e+00 -2.110550966152290542e+00
2.301219250984293918e+00 -1.987910601528286136e+00
2.088845778457460334e+00 -2.079955536280683859e+00
2.121040668099580362e+00 -2.227750272909484686e+00
2.303617406489308017e+00 -2.633285947905772861e+00
2.609900815087393688e+00 -2.883562069832291463e+00
2.167308239436186224e+00 -2.492088700399189172e+00
1.749779148631462888e+00 -2.743392773179298416e+00
2.585571596777543668e+00 -2.437774182960702696e+00
2.611940667657465909e+00 -2.428888314607500654e+00
2.730696726778682137e+00 -2.589905794850686505e+00
2.042188485479453419e+00 -2.306499456017458538e+00
2.522521743177498443e+00 -1.829403361252708304e+00
2.811189074404193633e+00 -1.575086588977793189e+00
1.699603103621682099e+00 -2.249166921345719494e+00
2.109457337481130956e+00 -2.534975875050489158e+00
2.196690127657334735e+00 -2.632222940133474687e+00
2.616817429433487607e+00 -1.047597084334633166e+00
2.329255875333395398e+00 -1.295230692797250782e+00
2.520941780695694412e+00 -2.347105002255796435e+00
2.077331763890866156e+00 -2.552997772625369866e+00
2.435888362011696451e+00 -2.498138486403682190e+00
2.053581120440598706e+00 -1.760011271429481106e+00
7.281523746502652772e-01 -2.171485945150666730e+00
2.020473979259475250e+00 -1.779578869899317795e+00
1.514142573821886106e+00 -1.192712472334764851e+00
1.465041558441145586e+00 -1.927033298504272629e+00
2.056433999908575228e+00 -2.982541169354291366e+00
2.630703454128815899e+00 -1.788846433388540769e+00
2.433732615073533001e+00 -2.633180860977194726e+00
1.891679847334010844e+00 -2.420614016975231042e+00
2.990561434039066935e+00 -2.525993453411160772e+00
1.752233348208379393e+00 -9.941335116092878676e-01
1.762409509086612758e+00 -1.479968604841534363e+00
2.071955568697074312e+00 -2.500766845727248278e+00
2.403881687062981776e+00 -9.601972703021972588e-01
1.809468188209340189e+00 -1.621611580252358076e+00
1.781619939696177823e+00 -2.416742742340425298e+00
1.666888002959520776e+00 -2.438049991165040176e+00
2.840169944279027803e+00 -2.335169652582640865e+00
1.562487468114075684e+00 -1.343829341041578251e+00
2.681167163099275275e+00 -2.248850922284268528e+00
2.269360648360965627e+00 -2.573539155338988582e+00
2.080918733569930179e+00 -2.168686831343590526e+00
1.359266360879983759e+00 -1.850306820696575372e+00
2.083876492956665771e+00 -1.567281058004790451e+00
1.525413942584578741e+00 -2.270889820078765275e+00
1.130882236898269166e+00 -2.298470054381791972e+00
1.664975316702491659e+00 -1.423589620567793812e+00
1.297964047250700803e+00 -3.423392455420539715e+00
1.938993288291793959e+00 -2.246558099567183664e+00
2.909267027433097841e-01 -2.732066807787285168e+00
9.338809881378847821e-01 -2.525858012634263794e+00
2.281115700276191038e+00 -3.103093840945244430e+00
1.559599491215781786e+00 -2.102655726114036838e+00
1.403563292302634213e+00 -1.594398921847485440e+00
2.422907017624894799e+00 -1.962701844316873556e+00
5.062930355298126406e-01 -1.771054102600464475e+00
1.313782274464217581e+00 -1.931425723002521577e+00
9.780534517285682794e-01 -2.185312107959778594e+00
7.110413716901303749e-01 -2.283463054514493162e+00
3.956280224618874408e-01 -2.415892122861342806e+00
9.178303447443024732e-01 -2.137325641514193464e+00
2.362647038742725414e+00 -1.947750728753658178e+00
1.737816614249705793e+00 -2.455089145203278367e+00
1.051618608541588618e+00 -2.500247068801111805e+00
1.435447861921876456e+00 -2.058864429789582395e+00
8.124287788870251381e-01 -3.020462181173188654e+00
1.413259631146901896e+00 -1.595181284921793896e+00
6.254769568201018481e-01 -1.959717816122042988e+00
1.605591650298527906e+00 -1.815727130316667104e+00
1.573713925474918174e+00 -2.051433640794538604e+00
1.278758316924042848e+00 -2.020350728083861291e+00
1.311539558246181958e+00 -2.427344222945003516e+00
2.918772726775356929e+00 -2.268188793415704119e+00
1.868826855928774844e+00 -2.341053030252182143e+00
1.531896992739893548e+00 -4.606115725376619952e-01
2.904555830878603473e+00 -3.814414001837328483e-01
2.313264786982825783e+00 -2.318390194025407247e+00
2.186708379647849032e+00 -2.462718348759609821e+00
2.408003629635966369e+00 -1.660418456176206758e+00
9.884367567066931759e-01 -1.750543722694706039e+00
1.476685239270611794e+00 -1.980610250087592394e+00
2.470982733751550864e+00 -2.568077064686887567e+00
1.312450419348422992e+00 -1.842452573562584739e+00
2.825036923987551241e+00 -2.402399529746370721e+00
1.600874377530775661e+00 -2.765556407720469956e+00
2.383716139144850477e+00 -7.103500836305534083e-01
2.260995740889121031e+00 -1.773308555283621635e+00
2.103851543385653056e+00 -1.019392289698849208e+00
2.258942880217134963e+00 -8.705883442235260450e-01
1.782890591437780392e+00 -1.034481806657574943e+00
2.019380165519238268e+00 -1.829516966165174452e+00
2.353154589717738165e+00 -2.627533634220123648e+00
2.995071066304014096e+00 -1.452598519067428651e+00
2.026887825062194892e+00 -1.525608188771819362e+00
1.813461973538044392e+00 -1.820306327917640354e+00
2.730857851087522548e+00 -2.966685038276699604e+00
2.443045045774359103e+00 -2.634799850596967641e+00
2.977967273744620336e+00 -1.742726110141126217e+00
1.582562745310444718e+00 -2.161660294823066319e+00
1.244560832865674760e+00 -1.987714172517677902e+00
2.500268739202796020e+00 -1.510493602308579542e+00
2.456034853241568783e+00 -2.473243266648270655e+00
1.969864778575239450e+00 -3.024323170463840693e+00
2.077920851652283574e+00 -2.540469820686406699e+00
2.365137213205639632e+00 -2.221605587539880577e+00
2.394384542255947768e+00 -1.873607970812109835e+00
1.917422264106251273e+00 -2.288155665006796902e+00
1.802108165717562605e+00 -2.054611643118905207e+00
1.636272498527898689e+00 -1.865724440009761675e+00
1.910045823298502032e+00 -1.544057143893187378e+00
2.134937467394486532e+00 -2.007352043851534873e+00
2.448136576798636277e+00 -3.779867034103780443e-01
2.635527352288785874e+00 -1.288933244195516137e+00
2.680780992534516294e+00 -9.125551615839129216e-01
2.481848154099323800e+00 -2.229446625391891423e+00
1.225042599228866047e+00 -2.195325667174239825e+00
2.339453519138616766e+00 -1.798749600554907513e+00
1.594171893446253430e+00 -2.014020561767236650e+00
1.931325804006788660e+00 -1.700823546121761565e+00
1.722485703234387433e+00 -8.814814743355252613e-01
1.358924218365630043e+00 -2.583608871415511654e+00
2.815704272153788157e+00 -2.298743480205842626e+00
2.147487778676175463e+00 -2.672664253213827834e+00
1.563733019442218986e+00 -1.999802827644514780e+00
1.562560163061282648e+00 -2.785196632019384388e+00
3.238227773607562199e+00 -1.434817220061390453e+00
3.364842424634782780e+00 -1.905052649427095623e+00
1.932315563437142503e+00 -1.867271257466878609e+00
1.791865251022427552e+00 -2.350526487645941742e+00
1.907263042338199543e+00 -1.672940044407224214e+00
2.658660417436028212e+00 -1.546564350386978592e+00
1.621590467802252578e+00 -1.454921630401186938e+00
1.839627897198960582e+00 -1.738729230852404939e+00
1.101724915791878256e+00 -2.808583013204824841e+00
1.635241972653084686e+00 -2.424643679623966985e+00
6.321388625495587554e-01 -1.672243546243174617e+00
1.065655771391138762e+00 -2.104553298461493416e+00
2.430567285348786744e+00 -2.723686447295216695e+00
2.510885446281454492e+00 -2.649932350767350453e+00
3.409000910659161221e+00 -1.991131256340257893e+00
1.883812588431260870e+00 -2.561600797997993784e+00
2.743949697247925812e+00 -2.687258770607792613e+00
2.797134197094568897e+00 -1.600994263454037725e+00
2.811453631964453415e+00 -2.307380154268482197e+00
1.936016669238598276e+00 -2.095887032738942946e+00
1.722932877211329039e+00 -2.502839729158734094e+00
1.465764922710856011e+00 -2.572287860079579325e+00
2.829733174269773777e+00 -2.152987037702266626e+00
2.763675423632644623e+00 -2.707925057418666626e+00
2.548228487563184430e+00 -1.632640103081268501e+00
2.725815642840865749e+00 -1.355306886241582354e-01
2.946839917646274287e+00 -2.449346640682189324e+00
1.554869844627692288e+00 -2.887328932529389824e+00
2.672643462495795763e+00 -1.993801677823537455e+00
1.520397180392422554e+00 -2.084132642482446673e+00
2.118642131311677890e+00 -2.393390426536312177e+00
2.689674207394076255e+00 -1.199177870434792181e+00
2.574875887889168435e+00 -5.698414527591429968e-01
1.031496364059310444e+00 -1.753889548826714551e+00
2.790106595056977223e+00 -2.410237382286475327e+00
2.712972466705013463e+00 -2.756512504999462987e+00
2.151771920542056016e+00 -2.518431966279209622e+00
2.030008995492347701e+00 -2.066856684430739222e+00
1.903945065354068378e+00 -1.490313096731531672e+00
1.711626890142507573e+00 -7.538453492829020330e-01
1.978437412226836223e+00 -2.676825708345467625e+00
7.752920871022714877e-01 -9.375821232017214069e-01
1.268381553783035853e+00 -2.290097665345767197e+00
1.097204138100370985e+00 -1.445698529636455065e+00
1.516383489911826921e+00 -1.640575692628310822e+00
1.185295735029820552e+00 -2.132586107258384711e+00
1.498387705813539528e+00 -2.072835720938807746e+00
1.963820918587507292e+00 -1.724045550144115868e+00
1.189386345342613227e+00 -2.571625276763924273e+00
9.958575870953364495e-01 -1.638692140374055750e+00
2.161212851017305869e+00 -2.365538118190043892e+00
5.621349392639329867e-01 -2.158643573045321062e+00
1.899352119337523348e+00 -2.785500147170619112e+00
2.082273091036326296e+00 -2.897735578796895695e+00
1.941901460386842970e+00 -2.535713221899457803e+00
1.566117791310982499e+00 -7.757432236061490016e-01
2.442202837143875094e+00 -2.562969751698179088e+00
2.388183853174151050e+00 -2.436004760883241804e+00
2.181930493819727701e+00 -2.061396632633083037e+00
8.387421987787143651e-01 -2.810132713511378277e+00
1.414895146980033935e+00 -7.460503039072541309e-01
9.610320127331359874e-01 -2.157579303437108464e+00
1.207655489191799436e+00 -1.583396809437262576e+00
1.398262283942925954e+00 -7.230121673234322088e-01
2.177065218265262114e+00 -2.015581057362525907e+00
1.858786207374404809e+00 -2.604477949665992664e+00
1.557933153601636311e+00 -3.169327729794297444e+00
1.634490086584070356e+00 -1.548423139648430480e+00
1.877781023427202767e+00 -1.590091009863007443e+00
1.431930065039313194e+00 -2.433034207132848348e+00
1.242427783511055761e+00 -2.316775598282304838e+00
1.854366014206451752e+00 -3.357052970612191434e+00
2.009949555440771807e+00 -2.481159426935405143e+00
2.156866266301064705e+00 -2.148333843684880340e-01
1.891657685048491633e+00 -2.326665706818008328e+00
2.706591664482846937e+00 -3.419445884489503040e+00
2.580450538827718354e+00 -1.994106697676261808e+00
2.604908834310848409e+00 -1.458226574174241730e+00
1.054728231936587379e+00 -1.099972910403099080e+00
1.319361617049663815e+00 -2.162315962277643777e+00
7.113473611267047136e-01 -1.457320470620027564e+00
1.181258236280450902e+00 -1.276392715205699080e+00
1.607927129793351728e+00 -2.307310249778169453e+00
1.527209067997300940e+00 -1.986129457680230637e+00
2.782839962274573420e+00 -1.529546666273970512e+00
2.318579098176624775e+00 -2.187290584019764061e+00
2.941649325749986499e+00 -2.745216049313486284e+00
3.109330589763182218e+00 -2.251222748366011217e+00
2.438955436813400546e+00 -2.840775325205205259e+00
2.324347865181501493e+00 -2.138340968378319218e+00
2.776591532957355390e+00 -1.558638762786173748e+00
1.955402875766458770e+00 -2.566418608092846831e+00
1.415401420492453211e+00 -2.523874590461946621e+00
3.121682434057900579e+00 -2.700584378302501420e+00
3.317631976947106764e+00 -1.582052241321493025e+00
2.718758971494426468e+00 -2.693167364557489840e+00
2.376062959068661051e+00 -1.948485030018921815e+00
2.291868973037326729e+00 -2.840668319516284512e+00
3.427600792909180072e+00 -1.706819891271562195e+00
2.614072367088130289e+00 -2.194830667603298480e+00
3.720928365066717092e+00 -1.891712155066694656e+00
2.232433095963257674e+00 -1.842350165885660918e+00
2.169637799002700262e+00 -2.964258430789241672e+00
3.004534968166839182e+00 -6.158167830714793567e-01
2.959653057538768728e+00 -1.738698888229239792e+00
3.762172566926553330e+00 -6.823247488383960002e-01
4.296370194282888022e+00 1.607657300697352909e+00
1.901332952357317252e+00 -1.581100648587774771e+00
1.885389668378908645e+00 -2.195860731755765016e+00
1.977085953434514209e+00 -1.648984296962453078e+00
1.670019397518081483e+00 -2.846531508435266034e+00
2.640294225852704013e+00 -2.053119966051843992e+00
3.099777318834757711e+00 -2.327019577978559184e+00
2.516077129932890788e+00 -1.868286293882652105e+00
2.220240637412081774e+00 -2.891427648150003193e+00
2.281367372908554181e+00 -2.514792313142936830e+00
2.047148818140169801e+00 -1.328622036293955366e+00
1.816525580885576474e+00 -1.686140658316602980e+00
2.196549215677984446e+00 -1.980511383697643124e+00
2.419694435641432051e+00 -1.408879599976000430e+00
2.222486016232386064e+00 -2.283526323286701132e+00
1.208047481966950887e+00 -2.244295160762706853e+00
1.318282178754647482e+00 -5.248929405185515096e-01
2.908664819204672458e+00 -1.551232469674179493e+00
1.700245849027526734e+00 -2.144766080378902373e+00
1.392735848520506137e+00 -1.386374686069724360e+00
2.261492040514949675e+00 -1.171268643492095807e+00
1.337476078624367570e+00 -1.384875941276848987e+00
2.185972492839687309e+00 -2.022138770277594588e+00
2.199381969192208519e+00 -1.743971892640612920e+00
2.202296307429745248e+00 -1.498925080696879464e+00
1.600669940336218344e+00 -1.682786312935418138e+00
1.381895353161115336e+00 -1.463550338356213620e+00
3.063311627220016042e+00 -1.849883435463788750e+00
3.277450519682573393e+00 -2.278631887030494241e+00
1.374371523555242058e+00 -2.054630696256253053e+00
3.138963389752650102e+00 -2.491137541824037793e+00
3.147450124581754327e+00 -2.472645100612782532e+00
2.399648072985164582e+00 -1.271638397109165819e+00
2.912938158074744877e+00 -3.040849813275101621e+00
2.649827790797399718e+00 -2.090134403688434617e+00
2.492423086542177924e+00 -2.830554206890530278e+00
2.936813874146052328e+00 -2.983336509626290045e+00
2.634672154174449332e+00 -2.695399989293640886e+00
2.610373927526660864e+00 -2.360275599764400045e+00
3.223521423115468298e+00 -3.150441680162386238e+00
3.176140277334459139e+00 -1.043733087522906722e+00
3.314291143193887734e+00 -3.217625196701190404e+00
2.703792560814354040e+00 -2.762915448624251535e+00
3.062232163305545818e+00 -3.312620585330783296e+00
2.566654235202562973e+00 -2.536901823914734511e+00
2.000832717675516292e+00 -2.308880560532918125e+00
2.593733006820741593e+00 -2.259148882027705696e+00
3.420648689926392372e+00 -2.723198359233961252e+00
2.329680947757578391e+00 -2.385746447144118765e+00
2.787974069070472183e+00 -2.555968570773340609e+00
2.071453100634133460e+00 -1.325102153788327852e+00
1.224053303715227692e+00 -1.871569479016035098e+00
1.959168956715859444e+00 -1.428128335820353811e+00
1.837421016208489633e+00 -2.947840848679208925e+00
7.676517598409939858e-01 -2.217073301489332238e+00
1.102882841675473236e+00 -1.864250041359341026e+00
1.684895550410101084e+00 -1.544952052283204313e+00
1.340112367517799719e+00 -1.955365773258246342e+00
2.413715292411934499e+00 -1.898955352578258982e+00
9.943621727453078041e-01 -1.945243873092936226e+00
1.685801936440975091e+00 -1.710488378268200549e+00
2.165301975849556637e+00 -2.083254864133687434e+00
1.301548234317397190e+00 -1.313773907871776281e+00
1.534400895646359064e+00 -1.968101265626255092e+00
1.654216292101801100e+00 -2.295346321027716741e+00
1.842988916797528631e+00 -2.478178728677176146e+00
7.686598379951911642e-02 -1.682120445994873315e+00
1.537095900566175732e+00 -2.651123412857613104e+00
1.038866791720235216e+00 -1.791698719264321227e+00
1.887189065944846256e+00 -1.596780105118631887e+00
1.664242397042678956e+00 -2.219021540993467934e+00
1.249523031650021210e+00 -2.419128732158386086e+00
1.449146966778275036e+00 -2.146114483215682878e+00
2.158228152343573569e+00 -1.788556295929229156e+00
1.995370031894171170e+00 -2.328517155486863555e+00
1.494549995209241366e+00 -1.239591649884102420e+00
1.484269874312675430e+00 -2.807540645409158042e+00
2.224357026426593276e+00 -2.355653126284667831e+00
1.987572015881907239e+00 -1.725275265173954242e+00
1.586097865382610106e+00 -1.873732953053746986e+00
1.995893144048773493e+00 -2.406028337583300480e+00
1.574077961349174437e+00 -2.427048293423169412e+00
1.339626735028493387e+00 -1.371535813999659847e+00
1.962955257536501019e+00 -2.487044535908116583e+00
1.408166447199763027e+00 -3.134659679529190335e+00
1.139726787202226976e+00 -2.801524741695141429e+00
1.229405608139627404e+00 -2.580573344292031113e+00
2.359524893259188794e+00 -2.477672280012262807e+00
1.313153145905599839e+00 -2.369243209673295159e+00
5.872334978413442652e-01 -9.586293449264264854e-01
8.498099552786310129e-01 -2.631221025729425289e+00
8.397750144946132256e-01 -3.055629451450836420e+00
3.106772722606340187e-01 -2.518386536716369140e+00
3.566179192552412225e-01 -2.263945572647205751e+00
6.961264368930921709e-01 -2.444033890589576430e+00
1.330199714207451533e+00 -2.443821816677111958e+00
1.054934548449182774e+00 -1.552416033806395257e+00
1.683293323936696506e+00 -2.520544187623468879e+00
2.017515592920010370e+00 -1.561353191683485964e+00
9.715216090744999144e-01 -2.147692508206667128e+00
2.062546084788010159e+00 -1.533770043203930733e+00
6.154530353358358408e-01 -2.575711896681614377e+00
2.964472404426510721e+00 -1.919960462711908677e+00
2.833137930545309491e+00 -1.083467265520241751e+00
1.162706595989651426e+00 -2.143081758925649005e+00
1.990394656357993508e+00 -1.364004644769833519e+00
9.164046178923627162e-01 -2.177667028027863161e+00
2.851748389340413858e+00 -1.436989915984899779e+00
1.287746506671721525e+00 -2.116103020818531188e+00
2.806305174227204269e+00 -1.900932104352662355e+00
1.394877802858885740e+00 -1.446905257652604027e+00
1.957170295163453311e+00 -3.979432884831742845e-01
1.105932640917779430e+00 -2.653419062002819295e+00
1.859157720032520444e+00 -2.292037873828232097e+00
1.269176097613710308e+00 -2.497384677089145022e+00
1.583620676589525988e+00 -2.485175505282793296e+00
1.682000589622649755e+00 -1.943092521413834595e+00
2.230750517574827896e+00 -1.473179202655310105e+00
2.044481290267771811e+00 -2.253363082337264789e+00
2.835056676441550572e+00 -1.975639649454977498e+00
3.274284730291751266e+00 -2.356712046249324288e+00
1.267651735008528791e+00 -2.790407912152889747e+00
1.469136137497496497e+00 -1.915602133450976519e+00
1.499525657264600964e+00 -2.377461053281282766e+00
6.102925468160103062e-01 -1.739553860247475381e+00
2.390642380559285129e+00 -2.363481299095304244e+00
2.398702913667380088e+00 -3.222947769474721724e+00
2.354923549231254576e+00 -1.874451487360182522e+00
8.443000520592077729e-01 -2.280532546025023422e+00
1.592344781550929733e+00 -2.655047795183079096e+00
2.192118489637611134e+00 -2.636677226244284800e+00
2.821170721164550255e+00 -2.181937044764976186e+00
2.537539882288524229e+00 -1.864148654127414151e+00
2.006546302671119886e+00 -2.579146374817248066e+00
1.370070875115156683e+00 -3.432200162823056289e+00
1.717894255632186340e+00 -3.116456847312053302e+00
4.936375037197042182e-01 -1.797834770862423159e+00
2.378092591012521240e+00 -1.761179020850351495e+00
1.378415841137780484e+00 -2.465479520685942116e+00
1.822493386899262768e+00 -2.247551688528438341e+00
1.456554836759965665e+00 -3.070851885387713587e+00
5.689779116569533279e-01 -2.919457157942574099e+00
1.637490687790896349e+00 -2.306859139132996450e+00
2.381837506434403284e+00 -2.574628163767737732e+00
9.044980874806334281e-01 -2.639032631354725211e+00
3.117462333549464670e+00 -2.030001529439137808e+00
1.547552752956804500e+00 -2.377600807817060069e+00
1.221974680166649785e+00 -2.912370221536263681e+00
1.005521186769529063e+00 -1.164766835775028930e+00
1.536670650066681576e+00 -2.029649208920599079e+00
2.044900226710712587e+00 -2.549974760528238793e+00
1.910786754030696422e+00 -2.089561930646137267e+00
1.743284939965208613e+00 -1.352538621906560490e+00
1.812909508506713951e+00 -2.571875376288252468e+00
1.453753390828534720e+00 -2.341022674856707120e+00
1.052084801434209016e+00 -2.920488729739673772e+00
2.081168664702693683e+00 -1.914750709883358937e+00
1.206073760463056033e+00 -2.666084978647212722e+00
6.276824870776257503e-01 -2.607366283944969609e+00
2.330375013262405925e+00 -2.819422874923666278e+00
3.222262639834056586e+00 -2.482465608827045145e+00
1.905518844252604094e+00 -2.012884322524309155e+00
1.810067324683586776e+00 -3.008683199392581553e+00
6.137835444993215983e-01 -2.642014788417348825e+00
2.046010090270809378e+00 -2.965597461608712404e+00
2.376504276229844947e+00 -2.330032511065965650e+00
1.659761002329285251e+00 -1.971659988019043297e+00
2.448521388144841548e+00 -2.114511208595146297e+00
1.696159402476353772e+00 -2.161002197246795209e+00
2.751501005421949309e+00 -2.955484785155775285e+00
2.460064433187035604e+00 -2.608767633773537042e+00
2.538275318060399410e+00 -2.452414810941590417e+00
1.478702181388484416e+00 -2.614482795610060695e+00
1.716165437928501625e+00 -2.487604792569850787e+00
1.589879525697825979e+00 -1.083911038215084055e+00
1.717780901315839603e+00 -1.792808245337266460e+00
1.231851457227748137e+00 -1.181149173486053972e+00
8.169781546120317151e-01 -8.606620560992266356e-01
-3.668272927334534361e-02 -1.483175522150887993e+00
-7.881303523459257110e-02 -6.133656255487027753e-01
1.777051271886733730e+00 -1.032178930562578145e+00
1.396750303408659022e+00 -1.452876343604447840e+00
7.924056723773547084e-01 1.933270661484435826e-01
1.886504739791657892e-01 -1.202187619530583618e+00
9.544888773187507613e-01 -4.894579109508103709e-01
1.937775767044398911e+00 -8.858721184660947046e-01
1.335903799829644578e+00 -9.787369614484364710e-01
1.526753730164623235e+00 -6.399823372501025620e-01
1.039986967229852732e+00 -4.062080173962517859e-01
1.517047348136780549e+00 -6.513209375929522871e-01
1.956573288797318178e+00 1.000008164251076914e-01
1.181278974177436325e+00 -1.820662715091315054e+00
1.229766611325693537e+00 -1.162905012097718238e+00
1.755713697106688453e+00 -1.027975533889097237e+00
1.159378201533425301e+00 -2.584701630653890581e-01
4.634471689079801004e-01 -3.855520665065492181e-01
1.346734164313185600e+00 -4.117916283753261797e-02
1.137741354865921428e+00 -1.076652920555393189e+00
1.286192631314835522e+00 -8.982531700687088616e-01
1.878457737999364108e+00 -7.050524854037484301e-01
1.186118441221944764e+00 -1.454913202942098582e+00
2.996626488856144466e-01 -1.870567425244881177e+00
1.319189747846130523e+00 -1.399832698362327488e+00
2.395829300572611231e+00 -9.804518558729040656e-01
1.686690949242094728e+00 -2.241871757407731813e+00
1.383921467707680319e+00 -1.857667069999658693e+00
2.830973362738396837e+00 -1.798821331956821368e+00
2.059143075426760117e+00 -2.192172341302894623e+00
2.696152355565106795e+00 -1.682410401982010084e+00
2.122641469881077825e+00 -2.544710273632211806e+00
2.068540362892569373e+00 -2.040478556814552924e+00
1.676550200884339370e+00 -1.320557789465202747e+00
1.631761347302571385e+00 -2.196417710060144746e+00
1.743122393910631285e+00 -2.240497602864599536e+00
1.346208972749436183e+00 -3.207885707159899180e+00
2.731416015852752288e+00 -1.007749429752806902e+00
1.492751500802749209e+00 -4.344585803556307302e-01
1.396769451083590630e+00 -2.597920837029028540e+00
1.428723573973656347e+00 -2.659459619536526986e+00
1.925377826705748863e+00 -2.521758882394729895e+00
1.801744782054001570e+00 -2.368747112073639638e+00
1.244913115878565346e+00 -1.915599025511374176e+00
5.858290443947098414e-01 -2.021426335536737895e+00
3.588518252917331508e-01 -2.773003813234443449e+00
1.326122480982455665e+00 -1.912241936565509226e+00
1.248896236918462188e+00 -2.404085938198527117e+00
1.795374139748071141e+00 -1.873913474725960038e+00
8.126084903310066831e-01 -1.197999860142146877e+00
1.827677974481861867e+00 -1.574520282708104846e+00
2.366127698184587569e+00 -2.250048567775730923e+00
2.209334713430037844e+00 -2.708928284397059016e+00
1.698876114593822928e+00 -6.670446752590308837e-01
2.087845875517246874e+00 -1.630458369429415688e+00
2.733911294496159883e+00 -3.698184673118560806e-01
1.744225519653605616e+00 -1.724646916618548520e+00
2.164406183202514988e+00 -1.315491148273014721e+00
2.359331077996227322e+00 -2.301598584159761707e+00
2.632238068883218762e+00 -1.731367936490193937e+00
2.315435448322225476e+00 -1.546818956254591759e+00
2.713571514801551121e+00 -1.912763287355260244e+00
1.378320445136994365e+00 -7.201937006443649425e-01
2.124201737901978859e+00 -6.129657349015040779e-01
1.613401181141154828e+00 -2.333720272208458901e+00
1.913914261154527452e+00 -1.628999565211934231e+00
1.235479172975582962e+00 -1.403412537355742007e+00
1.304064793974348158e+00 -6.847020251685329573e-01
2.680680087158116898e+00 -1.452030862292839508e+00
2.188370296663125103e+00 -2.155264708929161444e+00
2.547678019067441291e+00 -2.403456281346284307e+00
1.938008757419105610e+00 -1.561252229694373828e+00
2.195011110832979728e+00 -2.092916513186033001e+00
1.889133366814175652e+00 -1.409255196441766333e+00
1.537918075405516838e+00 -2.048241921138803434e+00
1.664497301885660807e+00 -2.329912450338927687e+00
2.378793341382107851e+00 -2.849064925518287161e+00
2.941925251604358138e+00 -1.624015272336842619e+00
2.505353365306051572e+00 -2.156215582233158568e+00
1.908384879953365587e+00 -8.441922374804183837e-01
1.758901319689221365e+00 -1.522568780723972948e+00
1.521466353389515413e+00 -2.789185967117010279e+00
2.385661758024745893e+00 -1.276236582729487035e+00
2.518229569286010161e+00 -2.096639893072868688e+00
1.015935131611505060e+00 -2.966391350025899154e+00
7.464324421216494976e-01 -3.049766308515090341e+00
1.074538942582034640e+00 -2.382178771374228177e+00
2.904092261948748033e-01 -1.113297698437496264e+00
1.433724387431809966e+00 -1.931685553366228492e+00
1.537681753965219666e+00 -2.503750703543814460e+00
1.388761216028094214e+00 -2.042535443126876515e+00
1.813814719029731348e+00 -1.260542546376451245e+00
2.478257336176063141e+00 -1.952350648649590514e+00
1.896204539700144132e+00 -2.597466363315798610e+00
1.897731304679714626e+00 -2.456036810549258931e+00
1.713588365606242281e+00 -2.781605634592972720e+00
2.556938630998972783e+00 -2.032470852205022549e+00
1.607970444833331403e+00 -2.381940254729539852e+00
1.381034954744801757e+00 -2.530471326170378177e+00
1.409290891949018354e+00 -1.987011411066699207e+00
9.560742324380956392e-01 -2.226402045843310695e+00
8.321852976170199812e-01 -2.463607104634524703e+00
1.366466472377726005e+00 -1.634275137080360318e+00
1.162352164250023634e+00 -1.875874067199778672e+00
2.406770358286571376e+00 -2.220959931287148414e+00
1.671078681033279167e+00 -1.771847419695019799e+00
6.247623692538029072e-01 -1.706933334021270010e+00
9.629224555711426436e-01 -2.745331513709832638e+00
9.537197142051727639e-01 -2.617978373268495584e+00
1.351706462086579075e+00 -1.897808392010781775e+00
1.610582892105185238e+00 -2.165666976594213811e+00
1.424410643666679910e+00 -2.185226498466000589e+00
2.497574344298292282e+00 -1.486622977184471450e+00
1.916146494957649882e+00 -8.283343611090840941e-01
1.192475857109012605e+00 -1.544065070353547453e+00
1.387434575079006915e+00 -1.810862971119491016e+00
1.014174741321670181e+00 -1.514777264507904286e+00
1.125169452431666883e+00 -1.966553056918296294e+00
8.408337220008972324e-01 -2.489762514717101194e+00
1.276812109096258752e+00 -1.054486430929923335e+00
3.705522351019227556e-01 -2.150181490613400914e+00
1.151675455472706888e+00 -2.491541272977660704e+00
7.602529071829608465e-02 -1.877386937878928963e+00
1.696497843523272486e+00 -2.825517623396993194e+00
5.983144747157269627e-01 -8.407928138250075900e-01
1.168820935387017812e+00 -1.630421681355494368e+00
1.219912908202962276e+00 -2.609450140158727116e+00
8.994924664473593623e-01 -2.701523966506838015e+00
1.621943805750609036e+00 -1.700223811014409225e+00
2.118100906654734050e+00 -6.918662178495131876e-01
1.583969924002301299e+00 -2.769039242612634233e+00
2.186456452123361149e+00 -2.757682757648910243e+00
1.634374869196424829e+00 -2.930560181662041686e+00
2.305858673383728519e+00 -2.948208863280024961e+00
3.123160740116411649e+00 -2.418714049733472926e+00
1.252795305384508451e+00 -2.273053747362932864e+00
1.653951400468379518e+00 -2.364815888695531942e+00
1.903145451962787504e+00 -2.540046078115586248e+00
1.006482295718273745e+00 -2.054777938963857409e+00
7.746729522743953655e-01 -1.973756889677543480e+00
2.101023588446812251e+00 -2.132326961878160621e+00
1.190500925246390507e+00 -2.607769209579137382e+00
1.459019820813681978e+00 -2.877289052077225406e+00
1.574740916048052775e+00 -2.599269975654304954e+00
1.061910763781455547e+00 -2.932607129474426699e+00
1.490176437960547551e+00 -3.227219377748978157e+00
1.446218982553133081e+00 -2.300369290368089015e+00
2.464248098512537233e+00 -2.460130209852193328e+00
1.029854463775478735e+00 -2.576724399337511517e+00
1.798397165246948370e+00 -2.453850326845233631e+00
2.280374261783584711e+00 -1.583721672810769698e+00
2.217461327765180457e+00 -1.887060114320972204e+00
8.882724036484249686e-01 -1.721983411152684162e+00
1.750695255276156992e+00 -2.009532683694936761e+00
1.128169816771584344e+00 -2.575617474238858673e+00
1.114949461401850472e+00 -1.100701184001922517e+00
4.291398159932583445e-01 -2.238740278989203247e+00
9.723330370382433641e-01 -1.262733731542948767e+00
1.483427610122443063e+00 -2.411972696803030836e+00
1.804109047645933828e+00 -2.109312204885464226e+00
1.001813712237449971e+00 -1.624450573648431595e+00
1.118130089144659056e+00 -2.307378719349615359e+00
1.901465102121572492e+00 -2.294840240212907556e+00
1.449734066999244897e+00 -2.361919994352340346e+00
7.344872105003417140e-01 -2.252987990441050137e+00
2.403110158346433600e+00 -3.086079556442565153e+00
3.178767226694987347e+00 -2.297598593526415378e+00
2.101964707409101685e+00 -1.603977276399968455e+00
1.652628809496448081e+00 -7.055401335695531406e-01
1.677186659235713417e+00 -1.600616462752284086e+00
2.388207545113981034e+00 -2.474278113155182979e+00
2.213922072146292663e+00 -1.642790866156384144e+00
2.151784122316779513e+00 -2.851271073872070794e+00
1.664209163390274471e+00 -1.876349528945837397e+00
2.202317265231767074e+00 -1.157879199038638340e+00
3.080801167139691987e+00 -1.482739987247621016e+00
1.704810859792033284e+00 -2.323851942374372204e+00
1.431756289331115983e+00 -1.763171388384435989e+00
1.643770566072547679e+00 -2.378753203797163707e+00
1.157851088007695317e+00 -2.048798843438007999e+00
1.415500107915907524e+00 -2.545622702129959780e+00
2.033249756568495492e+00 -1.860508050650779843e+00
1.979226395188178556e+00 -2.779479418360227605e+00
1.624472364970706018e+00 -1.937996626649431731e+00
1.926073051084898236e+00 -1.246919024696064415e+00
2.362437181240498507e+00 -2.324360978268362299e+00
2.600306070876270859e+00 -1.222075962309763453e+00
2.319260715680701246e+00 -2.714209656795300241e+00
2.208606997023957241e+00 -2.988400106579833349e+00
3.175677576372369249e+00 -1.979132049079024736e+00
2.735826276201873242e+00 -2.277146718376847012e+00
1.781512139395514005e+00 -2.081943013358656280e+00
8.283312638102696690e-01 -2.632157797782664232e+00
2.255562290873838638e+00 -1.054616067416318526e+00
1.568920912964912873e+00 -6.505199551131171098e-01
2.415198952554808987e+00 -2.596580171892838518e+00
2.087823244711752402e+00 -2.714523975106665432e+00
9.983202770426735650e-01 -1.932103429809080231e+00
8.287149424505878548e-01 -2.181180063540721470e+00
1.428057687985238466e+00 -2.415745569353742184e+00
1.331913195495788571e+00 -9.213638151207187432e-01
1.683813409652497484e+00 -1.466119110863854047e+00
1.599853692307358521e+00 -1.305498917652405666e+00
1.586140023087624140e+00 -1.322268497186988245e+00
3.907448667175224544e-01 -3.532855190183311067e-01
1.206204054580586327e+00 -1.933883411138781927e+00
9.231603775817426305e-01 -1.067851631157348491e+00
5.526244084756835040e-01 -8.106282328047402785e-01
9.283099553801901216e-01 -6.546979049742003287e-01
1.142792845682988556e+00 -1.330997001916566003e+00
1.195628805110850124e+00 -2.197160906864443319e+00
1.609374967904861453e+00 -2.215074724629476854e+00
9.428270315881284169e-01 -1.635815886301500877e+00
1.780282536882279665e+00 -1.966870194633826507e+00
2.261454932459314726e-01 -1.712559015127063322e+00
9.001792365160992127e-01 -2.563726333783334255e+00
1.697245201353403843e+00 -2.724876349246848406e+00
1.432664978230917985e+00 -2.484317663956794320e+00
1.804258503530784541e+00 -9.463177766440025174e-01
1.518168183886922318e+00 -1.537981792400958225e+00
1.865434778503180180e+00 -6.773738042557539973e-01
9.443862457577292258e-01 -2.263335528868639202e+00
1.330550523801086849e+00 -2.075404509643852258e+00
1.596334469193351424e+00 -2.460843624985940004e+00
5.134978644372599765e-01 -2.644383446670928173e+00
1.337050409866444856e-01 -1.155765957327694160e+00
9.666151622273382316e-01 -2.454206119069885172e+00
-8.091284250256266519e-01 -1.765318366887509427e+00
1.385530757590659690e+00 -9.064774426453081624e-01
4.138831129957958876e-01 -1.210515430256723146e+00
1.089243574143594850e+00 -1.761858129582509536e+00
6.875582506478700173e-01 -2.328294742615582447e+00
1.222102389115525822e+00 -2.306707061056171071e+00
1.994487671503952786e+00 -2.149756682113415529e+00
1.469689374155239703e+00 -2.156101611248075756e+00
1.304743538991127938e+00 -2.233589555375039559e+00
1.587738274521485859e+00 -2.559177158100831129e+00
6.874222656171553592e-01 -2.686572248598623425e+00
1.848354450822691453e+00 -2.679973339240191876e+00
2.370959074706415315e+00 -2.643147508156254322e+00
1.761027652713765379e+00 -1.582136532945630281e+00
1.306192575027567582e+00 -1.827291100520870071e+00
2.367167053448948622e+00 -2.152554234038930758e+00
6.500650569270234325e-01 -2.927562183194286405e+00
2.804835270115951573e+00 -2.741583279948378138e+00
2.505716053995511672e+00 -1.267289940940683035e+00
2.735494348264127851e+00 -2.818469157118217439e+00
6.919436041016988614e-01 -2.412944922305844564e+00
1.107753136972871033e+00 -7.219750320755978779e-01
1.724025557562993249e+00 -1.583921891428228923e+00
1.524804266128039876e+00 -2.232445090741678406e+00
9.586387255785104866e-01 -1.794965908299700041e+00
1.077006090448648035e+00 -1.612534955666821146e+00
3.436257625090234913e-01 -2.640477248941552890e+00
4.897572373491962949e-01 -2.792156214100736555e+00
1.351939883306485291e+00 -2.687474046146161477e+00
1.383237720933969683e+00 -2.376221435593322440e+00
1.412237216853649890e+00 -1.727104063886896856e+00
1.541662918217677314e+00 -2.483483319235097131e+00
2.897514047982521213e+00 -1.799864116092754429e+00
1.450616138568655122e+00 -1.889880801247223463e+00
1.226663076690478249e+00 -2.091199694458007130e+00
1.721468315250678227e+00 -3.061277132881667917e+00
2.187737520165191185e+00 -2.696243986822474348e+00
1.313159416051884243e+00 -2.213696289894031999e+00
1.016675907698660675e+00 -2.340133872257300407e+00
7.525200975985317786e-01 -2.293138182052731899e+00
1.909734114183320841e+00 -2.214477928979326382e+00
2.530156690392495467e+00 -8.845012231642757072e-01
1.737861384295499079e+00 -1.920783368523316881e+00
2.237709310752893810e+00 -2.115705105237640105e+00
1.276459393765610795e+00 -2.902464729975287483e+00
3.843112115281874797e-01 -3.324818437083505884e+00
1.516048453910558091e+00 -2.628259971519978588e+00
1.218231576690959495e+00 -2.916187926640988248e+00
6.624146612888004437e-01 -2.395859960888345963e+00
4.450081413242207296e-01 -1.939567976247692727e+00
9.463255975363324968e-01 -2.579162312224287934e+00
1.029881267082722651e+00 -2.833348477115723796e+00
1.863287475506014257e+00 -2.655181188230097966e+00
2.192765637210023932e+00 -2.416110894114329888e+00
2.254263268733793346e+00 -2.728462060429854397e+00
1.916203682480432047e+00 -3.685360370609009451e+00
1.084108761335262017e+00 -2.306321949600780741e+00
2.883673423382179468e+00 -2.209198031172060706e+00
9.691720305362121479e-01 -1.840644035794321454e+00
9.605053988694204348e-01 -2.395681655287214884e+00
1.766758045253301379e+00 -2.043826504583377890e+00
1.641896016597565788e+00 -2.144706928531745938e+00
2.137261113871865348e+00 -1.237958288952296426e+00
8.862303129786032185e-01 -1.345577081967293420e+00
1.149714508769991372e+00 -1.714502442447393138e+00
1.774880592114405076e+00 -4.106294991445816334e-01
1.547074361949060339e+00 -2.004319105700089754e+00
2.738422733760716987e+00 -1.992870767064446325e+00
1.147843472708982793e+00 -1.595759622909889375e+00
3.003578871246942672e+00 -1.966588828058604133e+00
1.175975498242575412e+00 -1.905868734696451350e+00
2.850602437311256843e+00 -1.342365756603401739e+00
3.480047443536756546e+00 -1.981505457606246745e+00
2.831303021506494932e+00 -2.367655692042641924e+00
2.816951615733164438e+00 -1.786348298233765064e+00
2.906602246531380107e+00 -2.314675636964039995e+00
2.118792995739002372e+00 -1.286455452170027547e+00
2.399892973983506650e+00 -1.264941771467187781e+00
3.127515889916920422e+00 -5.044619663573184365e-01
3.747136194402835407e+00 -1.081147696426063343e+00
1.840796996441723010e+00 -1.655532150551835668e+00
2.905604646651936740e+00 -2.087534513908537726e+00
1.917465947199932241e+00 -1.611801682769455013e+00
2.032210864660089378e+00 -1.470534546902130257e+00
2.220442800672971728e+00 -2.002154954459694824e+00
1.437184270272911624e+00 -1.716674903821522769e+00
2.488180754271770212e+00 -2.029847564376220159e+00
1.625274513527199538e+00 -2.062378457032467693e+00
1.997992590292315906e+00 -5.253741348248577303e-01
1.884496806760650678e+00 -1.638755569779968946e+00
6.071843976845684443e-01 -1.825869417051428245e+00
1.475029254596994743e+00 -1.893452117129452050e+00
1.173473875878680239e+00 -1.466667718001035015e+00
7.575283693279936115e-01 -1.395672005179402042e+00
1.515851301780432703e+00 -1.294964429921878768e+00
1.223770762318924232e+00 -1.828588405321505128e+00
2.367997435521317140e+00 1.800086883255662684e-01
2.194770441067332989e+00 -5.346141372496855393e-01
2.200272010354861418e+00 -9.734445238205168272e-01
1.554245171895416444e+00 -1.476903240239983539e+00
2.246323180986317336e+00 -1.313262524102525974e+00
2.000955640261965485e+00 -1.370143958300419129e+00
2.004272228486025931e+00 -6.168316358382173181e-01
1.110529599075928520e+00 -1.866809086583337773e+00
2.040392062558683772e+00 -1.445119103805047711e+00
2.333616810520831919e+00 -1.139484586418003653e+00
1.401432338232983188e+00 -1.361971646632687216e+00
1.270616232367754339e+00 -2.528339185494629771e+00
3.190145130293517983e+00 -3.097167986491980329e+00
2.454148170965420483e+00 -2.374498659377398013e+00
2.514411077904077807e+00 -2.884197562211479493e+00
1.562386286904452692e+00 -1.993291151253764326e+00
8.847918523369260324e-01 -2.559200075698203847e+00
1.071178807027213686e+00 -1.311334404235680262e+00
1.937288177822524382e+00 -2.808537256521522529e+00
1.484050211462864421e+00 -2.610064769778289939e+00
2.140083210071263231e+00 -2.130497211289771098e+00
1.824114506699160199e+00 -2.169214397406075356e+00
1.874245206541719888e+00 -2.533498889822608291e+00
2.089335397770315073e+00 -1.913724179094385081e+00
1.754589728792370629e+00 -2.524837314971499769e+00
1.247985202136338234e+00 -1.798839357676845552e+00
3.026478908093753972e+00 -2.787384679269447219e+00
1.820611193611596956e+00 -2.554913930323468918e+00
1.018135429841515283e+00 -2.212710022111032515e+00
2.160019223661755916e+00 -1.710688592408686315e+00
2.017418651342793190e+00 -2.613424810704992218e+00
1.006086065208979807e+00 -1.519875266764679544e+00
1.840616141784050530e+00 -2.150690526936438030e+00
1.297837377978598772e+00 -2.017142717857169476e+00
1.499392054107918204e+00 -1.907323711134596644e+00
2.228214036795669539e+00 -2.235553784891013862e+00
2.028831338158517461e+00 -1.232291556520281883e+00
1.997628514242104636e+00 -2.318500241556765484e+00
1.703470401751489671e+00 -7.123432810591570075e-01
1.842301586017684123e+00 -1.769408615916750582e+00
1.611531762162018655e+00 -1.663361829803603920e+00
2.591705677828089360e+00 -2.643420844679833515e+00
2.198582821623904948e+00 -2.467745488133743947e+00
2.500550032351763097e+00 -2.208968993504492051e+00
2.581265165359869052e+00 -1.429227937307605334e+00
2.187497903738110594e+00 -1.932860257037070095e+00
1.896677428188259462e+00 -2.446051213832540761e+00
2.515711961797138407e+00 -2.441385807095496574e+00
1.758799884934830970e+00 -1.991621962543582924e+00
1.725670966972001175e+00 -1.857878355788431524e+00
1.821094094826281484e+00 -8.855377929852106256e-01
3.438685351976008331e+00 -2.418028962749036115e+00
2.549730186989030756e+00 -2.074747600537176773e+00
1.640304796834053835e+00 -2.619684247419112211e+00
2.768526179962982781e+00 -1.457024333964279439e+00
1.628011491476870631e+00 -2.278299952380647309e+00
2.573809603216595576e+00 -2.688327379839599462e+00
1.628694118470357388e+00 -2.765339927306475154e+00
2.375317855334038608e+00 -2.305001330317131725e+00
6.132234588984223356e-01 -2.388200258840194046e+00
1.472456423623021315e+00 -2.341519118557874535e+00
1.442318026745654347e+00 -3.043706089393166891e+00
2.425192454888180915e+00 -1.603026144665539832e+00
5.431476317192556191e-01 -2.120523687005104296e+00
1.249748353575952375e+00 -1.905690410019516445e+00
1.601713504638792474e+00 -2.244916763887049527e+00
1.216626877505460946e+00 -1.772902439369511418e+00
2.381993400758667390e-01 -2.354055599746228467e+00
1.297817766514134830e+00 -1.759195030898835999e+00
1.568679214277855172e+00 1.738338829930954899e-01
1.735223639685103958e+00 -1.054130982360211188e+00
9.902068492698861135e-01 -2.046575823770734742e-02
2.095705078725899728e+00 -8.849209970929395874e-01
1.662836558397657871e+00 -1.623503074395806212e-01
2.522551245097448991e+00 -6.962250222377880382e-01
1.686423674904787839e+00 -1.678068685484404909e+00
1.447360124265101966e+00 -1.813685895715589469e+00
9.527793839500025008e-01 -1.956825048938018341e+00
1.507927722648315649e+00 -2.454116194311412258e+00
1.352374431740012373e+00 -2.378167394274689705e+00
1.990845499861859658e+00 -1.458746171866700525e+00
1.311464614017661567e+00 -1.911585023064716449e+00
1.910878019620813495e+00 -6.334591668952731514e-01
2.513575411377170887e+00 -2.001387110685831860e+00
3.295605727033885213e+00 -2.059522598348478617e+00
2.707953694755429908e+00 -2.215592767977542898e+00
3.466334265453108188e+00 -2.275479314119972507e+00
1.455443286887954768e+00 -2.496256107469355001e+00
1.537365383329078572e+00 -1.126208067543356117e+00
1.579134870864344675e+00 -2.891761137140176352e+00
1.977098294151686142e+00 -1.000127617050901030e+00
2.216117377875513661e+00 -2.542320942168530884e+00
1.457784506637816557e+00 -2.401673221810005643e+00
1.193642253507182449e+00 -2.046500299695217073e+00
2.683745627201348682e+00 -2.253403790615170266e+00
1.139895241682036042e+00 -2.161639842532265821e+00
1.691403978683629461e+00 -2.023604251499041329e+00
6.189291809548576051e-01 -1.230594265603849546e+00
5.035538702928047394e-01 -2.095809672921189470e+00
1.197437700820191298e+00 -2.314869661877103191e+00
1.316643388109897117e+00 -2.789032274124010780e+00
2.278908513550395032e+00 -1.294083824039094388e+00
1.010441182974595620e+00 -1.567463807718387336e+00
2.283577274800290713e+00 -2.545561094773355126e+00
6.409225600616088592e-01 -2.662294872986215477e+00
1.070457379887125970e+00 -2.046350879547244261e+00
2.106557338782408806e+00 -9.462125281115406628e-01
1.062639021628399627e+00 -2.666664121813753230e+00
2.329368452362208242e+00 -1.667443910571052346e+00
8.950512824992767902e-01 -1.958318590749031252e+00
1.546644926490378547e+00 -2.162653852055059112e+00
7.931337620458742688e-01 -2.120333266763998914e+00
5.663606696657734751e-01 -2.621457381285220212e+00
-2.463073686069642276e-01 -2.185173846216556637e+00
1.585132193516720411e+00 -2.702629998674760614e+00
1.334402018529587730e+00 -1.865382796887946393e+00
-1.039483266265583961e-02 -2.031656877146499340e+00
5.198930213446008031e-01 -2.094786460007444173e+00
1.280658542687060919e-01 -2.452955090070864319e+00
5.671118309843212746e-01 -1.573301743360055127e+00
1.399748817270173973e+00 -8.392378023600284287e-01
1.255765294033035939e+00 -1.767737377094832141e+00
1.711063088205939442e+00 -1.658340939398283753e+00
1.712999366028431947e+00 -1.866994629701512975e+00
8.079866462788902748e-01 -2.163172753368816537e+00
2.552467795694591146e+00 -2.327105756227000999e+00
8.880237629360562268e-01 -2.411506027385060591e+00
1.230085027240913842e+00 -2.450158991856145718e+00
1.654519619614530423e+00 -2.977928108817352371e+00
1.475340092769428457e+00 -1.423761838933941481e+00
1.963406179703216736e+00 -1.199105220373530178e+00
1.845592198799521633e+00 -2.163731871659846817e+00
1.367474021034313703e+00 -1.763991786312670174e+00
2.361380591184330857e+00 -1.010082605539202705e+00
6.582151741763528907e-01 -1.851931872915080657e+00
9.334186666559688428e-01 -2.099658281760013345e+00
1.647394256889078701e+00 -1.421784765505777148e+00
1.634574480486031156e+00 -1.868346487821687552e+00
2.105714834942712166e+00 -1.696823582440031286e+00
1.212041759551890419e+00 -2.852983629423293976e+00
1.326023396520410014e+00 -1.866817989161154934e+00
2.559646718915515429e+00 -1.636244834401419546e+00
1.891480226937249709e+00 -8.902271430473180924e-01
1.971675351552215405e+00 -4.314037809617732866e-01
8.623331069673326743e-01 -2.412230718847423017e+00
1.471389307957265080e+00 -2.514459925197874313e+00
2.090665489855314974e+00 -2.585122817987928645e+00
2.009655495845212414e+00 -2.926488581519568921e+00
1.882304558999181143e+00 -2.224352683741040337e+00
2.009253752846853480e+00 -2.286960802890408484e+00
2.636305359306476692e+00 -2.616052267429560985e+00
2.283553821372741766e+00 -1.339808222157587103e+00
1.316044839185912085e+00 -2.007911870185122183e+00
8.723861537001512678e-01 -2.413874674774870499e+00
1.577370313760443787e+00 -2.203653828564182682e+00
1.930927604692024069e+00 -1.397823395831323090e+00
2.340343191831591341e+00 -1.957058968936783216e+00
1.569550874882038816e+00 -2.604466488784607847e+00
1.145423608252373215e+00 -2.233938101971762347e+00
5.354287859177702114e-01 -3.047744873779064889e+00
1.737663028972175283e+00 -2.520270418637491350e+00
1.684253099651020769e+00 -2.527085199403598104e+00
1.804725832592858126e+00 2.983428348030997546e-01
1.896541231721923459e+00 -1.757742686827973078e+00
7.862559888427553823e-01 -1.737555833096525060e+00
1.721996247321335272e+00 -2.063673426431974711e+00
2.245935542496372506e+00 -2.621440527991542702e+00
1.574392207113259001e+00 -5.832050259520860092e-01
1.349651334563575666e+00 -1.426293031919438903e+00
1.309108745862712864e+00 -2.090354977438750872e+00
2.162440734209702509e+00 3.916221496439078464e-01
1.458833511332774391e+00 -6.549032305207872495e-01
1.322859161588868515e+00 -2.026244268982916097e+00
1.569285851685334521e+00 -3.245742462539929374e+00
1.785978944424160941e+00 -2.240762585300330123e+00
1.849473513074763931e+00 -2.212376139255221030e+00
1.408762528479828635e+00 -1.594090719182686300e+00
2.200846054055399126e+00 -1.561056770302776231e+00
3.030527637129470264e+00 -2.247840717510503072e+00
2.440227978297353939e+00 -2.058625854504554820e+00
2.236682239843197806e+00 -1.639439294902605537e+00
1.690373885166479129e+00 -1.625366252052818927e+00
1.332934117039274780e+00 -1.608378600358586930e+00
1.629950832846321918e+00 -2.169918152498804265e+00
1.485379574312940099e+00 -3.772186652587931621e-01
2.860216440055244558e+00 -2.069324125875928289e+00
1.583973328282314519e+00 -2.168917480950215637e+00
2.574832602060064701e+00 -2.357846308113694889e+00
2.612272632670934236e+00 -2.087613861632649837e+00
3.033634303541663080e+00 -2.418000754894464865e+00
2.875742139531984876e+00 -2.019056859934195813e+00
2.900784883351941623e+00 -1.618039747088482194e+00
2.906777172267269727e+00 -2.733596739020570432e+00
1.796566718624538428e+00 -2.192546483715739569e+00
2.790655658211498746e+00 -2.225023930500313885e+00
2.563906090519127545e+00 -3.621606116706660439e-02
2.285849647192215617e+00 -1.449807436442692055e+00
2.348959978032421070e+00 -2.649517243003179923e-01
7.335422623761007621e-01 -5.900484083034645000e-01
1.165681426404598930e+00 -4.389072835982096299e-01
1.498794651359373953e+00 -3.043656895682121721e+00
2.407822107628245334e+00 -2.266722816803166562e+00
3.183721823350193603e+00 -2.598331712411799277e+00
2.615228859139029360e+00 -2.691686756823774562e+00
2.400712330750321755e+00 -2.748409450412173882e+00
3.002165539792760462e+00 -1.467378935266421047e+00
2.794992495831230883e+00 -2.155359336481282639e+00
2.212966948343772167e+00 -2.746024539280429000e+00
2.985433589211913041e+00 -2.862765144579630494e+00
2.419172585845461576e+00 -2.752324891424962949e+00
3.167390275374601050e+00 -1.792498226692609720e+00
2.280292974780496529e+00 -2.046132378986502687e+00
3.688282773960823491e+00 -1.933440427918811655e-01
3.639186863835516039e+00 -1.181713148430977744e+00
2.739105861255726637e+00 -2.801727784404134614e+00
2.677413063320162045e+00 -2.018851217244699292e+00
1.084067041487862815e+00 -1.931685170025113862e+00
2.194314067486117015e+00 -2.446816965709323721e+00
1.900090508163684966e+00 -2.507984092818617228e+00
2.086514889762323133e+00 -2.309634061407698447e+00
2.108982448401369947e+00 -1.887181482080998673e+00
2.301773615286804464e+00 -2.209374748529113308e+00
2.178408879970865186e+00 -1.609218778159265506e+00
2.503709735647077217e+00 -1.479646690784208074e+00
2.147798276445139098e+00 -1.965587781817816904e+00
1.996314635292327111e+00 -1.401477388517116562e+00
2.494233751902571239e+00 -2.484989977795817317e+00
3.100563877691229209e+00 -1.807690142718129334e+00
2.601391605899206816e+00 -3.650488252906632924e-01
2.467167308886130783e+00 -2.331221454595507225e+00
1.151543404153106964e+00 -1.963337949858504849e+00
2.215368291046812210e+00 -1.912962094957701309e+00
1.452940396149539293e+00 -2.701286881959266584e+00
2.701934563505386411e+00 -2.283207421542593263e+00
2.102532433312087168e+00 -2.643648288517769895e+00
2.231043425078974352e+00 -2.734515311020766060e+00
2.687067620632437315e+00 -1.886796189457042860e+00
2.016100583441295058e+00 -1.746421054634393677e+00
3.443239603839850282e+00 -9.557930924865873923e-01
3.452603513913222066e+00 -1.406279513529108405e+00
1.886418869806386178e+00 -2.085159394728302029e+00
2.571108440931640260e+00 -3.346888994494609193e+00
2.282849533077177639e+00 -2.857803844294499296e+00
2.212119532654708731e+00 -2.354282099728480127e+00
2.411014577924277980e+00 -2.037288158944062566e+00
2.129119293634764709e+00 -1.101642375671004537e+00
2.970092966606354246e+00 -2.353811830597241084e+00
2.875160159132006399e+00 -2.081889216335351733e+00
2.733198036251407004e+00 -2.489678784876287576e+00
2.545132516378789234e+00 -2.509753593521619308e+00
1.723481025697294111e+00 -1.602502804499040145e+00
2.521826687610557727e+00 -1.094590513758782802e+00
1.600141429270450333e+00 -1.896194561431642667e+00
1.689609394534969722e+00 -2.978990583543499326e+00
2.077030461740606793e+00 -1.009815983069725753e+00
1.199875170459289597e+00 -2.359503982346477624e+00
2.039035832435351026e+00 -9.056952910741239426e-01
1.053272213901136123e+00 -2.992292861223686984e+00
7.902340236115430461e-01 -2.300607826504662334e+00
1.971070471460583562e+00 -2.339492026938559732e+00
1.042364518033775500e+00 -2.414757473799320486e+00
8.826508233300860429e-01 -2.486008415441803621e+00
1.826697028497411113e+00 -2.157443476281715622e+00
1.526547859480225089e+00 -5.229345117498529483e-01
6.970588155641717076e-01 -2.614550423391512446e+00
1.094513577264286441e+00 -2.271372000676809222e+00
1.478296021745747035e+00 -2.651454465804403249e+00
2.173549023680536152e+00 -1.315623223094638083e+00
4.168028892675711417e-01 -2.215562176560297747e+00
1.124784294428337494e+00 -8.599002148679302238e-01
2.178072671770748592e+00 -2.398534156777891724e+00
2.026134341197047384e+00 -1.880514204166530590e+00
2.189617676846687289e+00 -1.778380633664002897e+00
1.984912478172232042e+00 -1.292898146563361550e+00
2.425201881086636924e+00 -2.112241007628081313e+00
2.370146626598756079e+00 -1.646199250786537061e+00
2.027200241415832327e+00 -3.200245302178479911e-01
1.924235772709599113e+00 -2.218558110848176224e+00
2.118498812089889327e+00 -2.422491801840577885e+00
1.701880700188280304e+00 -1.533090097634884241e+00
2.728400394087802106e+00 -1.373463388843364941e+00
1.927305060292944461e+00 -2.059747569347997409e+00
2.019807156772064793e+00 -2.241581935209453480e+00
2.111770212393712765e+00 -2.076566831109649236e+00
2.066580589848572291e+00 -2.464868827965982945e+00
2.336486298475910051e+00 -2.279513745306743111e+00
2.222608059213924570e+00 -3.819647982163026922e-01
2.266941237343371718e+00 -2.594532862200639833e+00
1.989567910218057678e+00 -9.460625907505915144e-01
2.945736675260024917e+00 -1.076039574801502807e+00
2.161127314803110711e+00 -2.512344922614408116e+00
2.083119707294143197e+00 -1.833117619334204473e+00
2.816898586032980489e+00 -1.872024770067201471e+00
2.504600837460777996e+00 -1.171177903286246158e+00
1.477596104727209703e+00 -2.561123855255204251e+00
2.661698029770070306e+00 -1.326846496507894102e+00
2.994800342813073168e+00 -2.431768763297821767e+00
1.502415091560303839e+00 -2.506920412216160798e+00
2.129843643081813731e+00 -1.946637700399959758e+00
1.911883652219763974e+00 -2.333689530808501278e+00
2.346642825343300043e+00 -9.121676310798638720e-01
1.985117477254217944e+00 -2.691599339833615989e+00
1.590926175170650048e+00 -2.117973199785886607e+00
1.965058358141678507e+00 -1.252691431023821300e+00
2.342206744344236924e+00 -8.056417641543269781e-01
1.555222654006982896e+00 -2.040307868439966477e+00
1.584395201010381449e+00 -1.862564071295645274e+00
2.111818349821792395e+00 -2.503286796732068886e+00
1.361889938056701332e+00 -1.447828903345950602e+00
1.759144822278457143e+00 -2.030715967772610320e+00
1.698197774155802087e+00 -2.117400334860962019e+00
1.027571203878089978e+00 -1.523189058139318597e+00
1.824562387782007633e+00 -2.167983022330279397e+00
1.795729901733206013e+00 -1.808921053190071682e+00
2.175720638496294601e+00 -1.474654729404383691e+00
2.140741855022552542e+00 -1.510773874250987747e+00
1.602980692694492060e+00 -1.968806964205852994e+00
1.459527370890229436e+00 -1.669297366557788820e+00
2.374739505390304206e+00 -1.719003390510706275e+00
1.729048801621352105e+00 -1.416548484278063125e+00
3.129347018304048156e+00 -2.800878873365411970e+00
3.282125940244322582e+00 -1.612059520019675896e+00
2.499443090547001312e+00 -2.531429825641362541e+00
2.674533600133072841e+00 -2.949664007584599901e+00
1.918489497144370226e+00 -1.703631780933079654e+00
2.075620448614921010e+00 -2.952902776692337472e+00
3.114042480318200301e+00 -1.955725881485744555e+00
2.087398237627772435e+00 -3.047917349180855773e+00
1.917247093667678204e+00 -2.002149197587185459e+00
1.408772690727583488e+00 -2.258032628639564443e+00
4.885915388049685282e-01 -2.142000339113000251e+00
2.331523939596980455e+00 -1.170950588853844954e+00
3.177757904094069552e+00 -2.054323072296204256e+00
2.485949048115267068e+00 -1.887454292227366714e+00
1.985395373013321585e+00 -2.067411801355532930e+00
1.929810971691313215e+00 -1.932870176686273478e+00
1.990667985885625324e+00 -2.888466883303572708e+00
2.679640233124728876e+00 -2.522710124492822725e+00
7.482284476146539021e-01 -1.801048362540491610e+00
2.367728542405139081e+00 -8.036288917276754873e-01
1.767212140854570901e+00 -2.761809323963513751e+00
1.833375239871840812e+00 -2.239032454327110067e+00
9.902692843032170344e-01 -1.721802775426858556e+00
1.287159538564275341e+00 -2.396469208166791542e+00
1.665835584954196591e+00 -2.508430927023359569e+00
1.443935576405447785e+00 -2.348955355816123802e+00
1.809353205940849696e+00 -2.691676921288045143e+00
2.766611189154392747e+00 -1.106701407791319536e+00
1.872384903562782865e+00 -2.846160754171367380e-01
1.008467017727707749e+00 -2.288991207486097856e+00
2.063252133930819188e+00 -2.580819003984127225e+00
2.433727856804951184e+00 -2.097306537386395942e+00
3.290126180670680967e+00 -2.211154272142742627e+00
3.271844006282617734e+00 -1.326730808031257425e+00
2.217442436435735686e+00 -1.699359053359267291e+00
2.905853705297133605e+00 -3.125242865860729413e+00
2.793875114935095993e+00 -1.896385235243587042e+00
2.396373079289939145e+00 -2.068861172029042184e+00
2.534330170723369857e+00 -2.464515516959465025e+00
2.758675660155692100e+00 -2.336647477104201176e+00
1.575801231522712786e+00 -2.864869809059590100e+00
2.705563899651783899e+00 -2.929871480641765835e+00
2.326789182373196763e+00 -1.015739523880398565e+00
2.262431278013344205e+00 -2.648769586496724227e+00
2.641334742656323620e+00 -2.344953068121028217e+00
3.354886700639819530e+00 -2.285027593949887859e+00
2.360964771306049315e+00 -1.929123037672495045e+00
1.701907351210797836e+00 -2.291396174025066568e+00
1.627683145515292473e+00 -1.405087633524620738e+00
1.952505118361640202e+00 -1.880549805733198410e+00
1.533991659863470192e+00 -2.556591722126062560e+00
2.902116971871909534e+00 -2.656222576521666934e+00
1.219533763084634792e+00 -2.264766965160176504e+00
2.180661923728867357e+00 -2.579874268683823857e+00
2.000780415212510377e+00 -2.971728851045019049e+00
1.724368524148927051e+00 -2.153572661385644516e+00
1.203203195758668631e+00 -1.793918463037030619e+00
1.799307037188734970e+00 -2.563092652296769636e+00
1.163286220641724933e+00 -1.267533225212301495e+00
9.387599196106711785e-01 -1.443162982029900121e+00
2.085644061737085497e+00 -1.621464133060426027e+00
6.190528481625301449e-01 -2.744025858604144830e+00
1.219414085168150086e+00 -2.818218931750935852e+00
8.586660301069252155e-01 -1.567714465217263431e+00
7.850303969302026008e-01 -2.384086596789523949e+00
1.212300498063440646e+00 -2.343074418139933446e+00
1.046468760457939684e+00 -3.328812716848329689e+00
1.944885006033842068e+00 -2.414667972709587662e+00
1.844838430008401087e+00 -2.007286732760170000e+00
1.639297827734955693e+00 -2.358061177414815024e+00
2.150416087694075884e+00 -2.191054547306237055e+00
2.251820220414197493e+00 -2.843308755923954045e+00
2.473526940099031179e+00 -2.586426040460611198e+00
1.747946301670133984e+00 -2.712644080875385555e+00
2.216389036768157794e+00 -2.940705670452164799e+00
2.099479189585357730e+00 -3.401250845260671340e+00
2.166123407115376320e+00 -2.488376920026987182e+00
2.661502452874473512e+00 -2.276864947621133339e+00
2.996899576628472062e+00 -2.662706782289784968e+00
1.649055175280599972e+00 -4.214215721118803604e-01
1.918297688442249349e+00 -1.132979205725808569e+00
1.900920068916210015e+00 -1.863577330530817422e+00
3.069950536382318518e+00 -1.094280512852581877e+00
1.373018048461742247e+00 -2.301633135128251073e+00
1.196905331427303043e+00 -2.537696870742744970e+00
2.142442416034493480e+00 -2.487087613017380239e+00
1.950362531255889431e+00 -2.850145409685144848e+00
9.458801408026714652e-01 -2.837888825549231164e+00
1.186894138159355405e+00 -2.256245980266973206e+00
1.857610457310321594e+00 -3.091925460840144524e+00
2.994806615155340968e+00 -2.713754157121416100e+00
2.436738446432048733e+00 -1.552691275490239553e+00
2.197806147406959010e+00 -2.670008580821661148e+00
2.106993945262764623e+00 -2.187239493659118850e+00
1.925101024329077593e+00 -2.753317585286786162e+00
2.272473868569087063e+00 -2.405102293112190370e+00
1.818611060397773649e+00 -1.767079716242899279e+00
1.240463209396261757e+00 -1.901544521717871472e+00
1.901081990909947894e+00 -1.772873371554693378e+00
1.932140331269682321e+00 -2.054631684790077184e+00
6.265201315341966115e-01 -1.496762995942892971e+00
1.782896390503880379e+00 -2.441335384364142325e+00
2.049927280234862259e+00 -3.191408370923931592e+00
1.611910422367226481e+00 -1.361705034320535468e+00
6.963181119491045346e-01 -2.681251263711255994e+00
1.261797385115043912e+00 -1.224820048568568964e+00
2.804121437249733173e+00 -1.727240769039046775e+00
1.666871580393343155e+00 -2.080440431704051019e+00
3.406781154913525622e+00 -9.448046379598387112e-01
2.004852956231231609e+00 -6.417755027209476326e-01
9.879701265630658202e-01 -1.207251357723598595e+00
2.459733997269442529e+00 -9.004315976370935726e-02
1.023585667105066266e+00 -1.283684852370629237e+00
6.971621589601386670e-01 -3.233181500179695078e+00
2.144809530917337614e+00 -1.532537357810438428e+00
1.023163745483858245e-01 -1.503702785851853463e+00
1.776429429631788626e+00 -1.220744224167922498e+00
2.312799383121943997e-02 -2.306440057911664177e+00
2.710389837766971066e+00 -1.528953493878866254e+00
1.248159065187101735e+00 -1.758324101801855610e+00
8.814230785201361273e-01 -1.639672682954818939e+00
2.704676886304726580e+00 -1.620661052512686773e+00
7.561808391783485517e-01 -2.599194939676333860e+00
1.632415794337213066e-01 -2.209601509991306223e+00
1.479574934077025006e+00 -1.833828716395805136e+00
1.853580931715549829e+00 -5.341283424702166771e-01
1.202777981931984375e+00 -2.240608100137715386e+00
8.523125207316157859e-01 -2.390245749161098665e+00
1.445413204934117513e+00 -1.740789499278873720e+00
1.465827715516676344e+00 -3.157271690465107916e+00
2.227142105523149507e+00 -2.055929319309613312e+00
1.905302629148649229e+00 -1.130936470590584220e+00
2.549906195024272293e+00 -9.827943510481681466e-01
1.896585717237835533e+00 -2.326003151297767690e+00
2.071396211697493328e+00 -3.031770642152905815e+00
2.679559776760179979e+00 -2.757796099749731500e+00
1.740825212447844716e+00 -9.853985674259327920e-01
2.180157102045369388e+00 -3.057359063930225496e+00
9.562978190185229543e-01 -1.955848326439466822e+00
8.096675568334628093e-01 -2.433456777504958257e+00
8.368515467489862081e-01 -1.270913172505147015e+00
1.221477373454163962e+00 -1.365637472172849032e+00
1.359860992745302255e+00 -2.362539068382057295e+00
2.749547351140326779e+00 -2.011011791878003052e+00
1.371879376391545780e+00 -2.257306144213513388e+00
2.604786181026711667e+00 -2.077995268574264198e+00
2.776676981623009688e+00 -2.704974505540093332e+00
3.090294772748538588e+00 -2.464262350823941183e+00
1.457424872114133629e+00 -2.801336728933548237e+00
2.194440091465764908e+00 -1.986248755701141899e+00
1.624750258644994227e+00 -2.223522237029907700e+00
1.765136742436738349e+00 -1.769235725308286211e+00
1.542784606512342283e+00 -8.726508673673527561e-01
7.426383950610286888e-01 -1.813375352695219433e+00
1.438932172316941038e+00 -2.997054340916188941e+00
1.518144559000909055e+00 -2.295398651115424293e+00
1.659043466514584564e+00 -2.459257703790212801e+00
2.190728873992498382e+00 -2.644223182767261537e+00
5.781268418433439527e-01 -2.989719212604952325e+00
2.693623955167781858e+00 -1.306457236639990249e+00
2.264098667701300194e+00 -1.218712795184130782e+00
1.563302453801921343e+00 -2.278886121258313135e+00
1.297791555295103150e+00 -2.041271258509674169e+00
7.973689374238610572e-01 -2.053123728329514286e+00
1.684386186237033733e+00 -2.135461613366777645e+00
1.732940425063071554e+00 -9.547542961582056176e-01
2.712531619342091638e+00 -2.106889854404680573e+00
2.429305149373464534e+00 -1.433475717750104739e+00
2.079092220865207175e+00 -1.690512884548188932e+00
1.958944213313770888e+00 -1.681937960319099812e+00
1.514840687569984246e+00 -2.333927501252209602e+00
9.593762612563321301e-01 -2.210527222897981758e+00
1.450384526892071646e+00 -2.705921161994565782e+00
1.611010103599919363e+00 -1.337318579810291341e+00
2.061290497015547007e+00 -1.530965423871545106e+00
2.007287520969179173e+00 -3.070115523648718536e+00
1.943372106527624599e+00 -1.733914798796642120e+00
1.819958410988678610e+00 -2.578046575438175836e+00
1.371932484235941052e+00 -1.933962429373475622e+00
6.344714970456890590e-01 -2.417666826852354234e+00
1.153597353840507767e+00 -1.957198382156110750e+00
1.735464451439652001e+00 -1.821658811349202267e+00
1.425020932131338514e+00 -2.480314581230882887e+00
8.447784586207598423e-01 -1.916127308692951559e+00
7.124428163897438271e-01 -2.025167314159320942e+00
1.712277926342608003e+00 -2.350394951480789807e+00
2.553183791746474474e-04 -1.631958306474590614e+00
1.823109493279649440e+00 -2.364993804639698105e+00
1.076971948537509549e+00 -2.685101497583140429e+00
2.124031984692767772e+00 -1.673545765191891244e+00
1.782326565774282168e+00 -2.121460007405310044e+00
1.191556319867715041e+00 -2.252267388983950624e+00
2.835815274881547943e+00 -6.046865244255964500e-01
1.130772743744584252e+00 -2.166398881042652658e+00
1.776785080977240305e+00 -1.424778334952258696e+00
3.078907060840212928e+00 4.890033135556443589e-01
2.965274799434259645e+00 5.412988609149287367e-01
1.946898272823123888e+00 -3.896545525189218373e-01
1.872726740159966097e+00 -2.170412440235458096e+00
1.783025006696035586e+00 -1.922822077577942990e+00
2.252890586822771990e+00 -1.781377359113962333e+00
1.683815715451048689e+00 -2.512286565340492661e+00
1.765612269518250566e+00 -1.420067506197597584e+00
1.466981771762440268e+00 -1.754377661723660831e+00
2.027365156767731769e+00 -2.405105401297563006e+00
6.992704081953037276e-01 -2.066615267496651143e+00
1.594733965870677395e+00 -2.722422176447588882e+00
2.799851572926473242e+00 -2.122690184786375500e+00
7.653133595191174976e-01 -1.274647848519162352e+00
1.320510864452566047e+00 -2.673158832750164748e+00
1.320423855030138149e+00 -2.316283807333078926e+00
1.963187040346283885e+00 -1.509837460337297044e+00
2.116156080432017639e+00 -2.035906499588191476e+00
1.430269022882934671e+00 -2.345889866477595120e+00
2.326299567041162142e+00 -1.669569097515366529e+00
2.335403250325674751e+00 -1.462702524663689552e+00
1.900905947777426386e+00 -1.662692521502349141e+00
2.187937118463438857e+00 -5.394755596345585102e-01
2.891622585233420750e+00 1.027151992389820218e-01
2.181404172029633326e+00 -1.837914025260886097e+00
2.277936420309494281e+00 -2.118309943677253671e+00
1.640169757585997035e+00 -1.673343276780208999e+00
2.453443816764265595e+00 -1.928823220448885545e+00
2.049608827033660319e+00 -1.483504542141329763e+00
1.716930901307845314e+00 -1.695720037698479121e+00
2.105350579663703314e+00 -1.846594999790256875e+00
2.113545912326698861e+00 -1.461178481362801262e+00
1.779667634507291485e+00 -1.368365407047573923e+00
2.171118565848581206e+00 -9.162195540619683110e-01
2.608202340428601662e+00 -1.138114653282533473e+00
1.627754977840266459e+00 -1.367299125604561461e+00
2.328040523215142876e+00 -2.290870122803605469e+00
2.808119905829345786e+00 -2.299260460040198684e+00
1.805673484218049296e+00 -2.200861026908866869e+00
2.807304617456257922e+00 -2.931997123230222435e+00
2.872759517983498156e+00 -1.350191244762639631e+00
2.088430743714133619e+00 -1.695147354750090596e+00
1.520930824302878515e+00 -2.785924040850343175e+00
1.423097509473918221e+00 -2.629379390466929145e+00
1.295992682695975784e+00 -1.995413662370654873e+00
2.353855203173554678e+00 -2.902902075551288430e+00
5.856788829938575081e-01 -2.568499135099503672e+00
1.832695450168612572e+00 -1.686256351770693440e+00
2.835056646077542375e+00 -2.090539843910826256e+00
2.011360708689752919e+00 -2.063051170584535576e+00
1.142346252867610268e+00 -2.562955471498590931e+00
2.501560895886776770e+00 -2.395165935377238320e+00
1.579855981033439605e+00 -2.720673893186498216e+00
3.560813200785755139e+00 -1.875718683599072456e+00
3.403154290779697888e+00 -2.171980141242757067e+00
2.389558898126260988e+00 -2.134932836635103470e+00
2.115124242932338028e+00 -1.903395782516518642e+00
3.457559241781405834e+00 -1.603679434586738894e+00
2.750175040417826011e+00 -1.484429047668243129e+00
2.426788376787436086e+00 -2.122473810979020215e+00
3.043509100953329050e+00 -2.597861198405182925e+00
2.219387415798404373e+00 -2.185213152130713876e+00
2.447364506595825162e+00 -8.405187409021996903e-01
2.326489571377731824e+00 -1.522338720100313569e+00
2.190501648497324094e+00 -2.088941805070624103e+00
2.054697475953637387e+00 -1.372464712738806769e+00
4.271425737191900107e-01 -2.169461063981256821e+00
7.647126227147700295e-01 -2.567317911107210193e+00
3.435410569849101647e-01 -1.493063007943782106e+00
6.999235982709928194e-01 -2.178587458469253946e+00
1.797620531779597464e+00 -2.790244827036447717e+00
2.038162360549083285e+00 -2.678507519683329896e+00
8.907293298318161856e-01 -2.320450301361733025e+00
9.544266148272464445e-01 -1.869055351272393750e+00
2.258957687660228419e+00 -1.768998402651055679e+00
2.094995932304779984e+00 -1.787972537080816160e+00
2.043802419924182878e+00 -1.987444416787351065e+00
3.373654286938499336e+00 -1.730620200495090355e+00
2.186655562532227037e+00 -2.491239935653699611e+00
1.822424563854809776e+00 -1.843771480690491016e+00
2.418088408966120983e+00 -1.428784599738959882e+00
2.145386505158097812e+00 -2.456621073158200552e+00
1.914164303514521492e+00 -2.152166648798324644e+00
1.912806991368082077e+00 -6.037751326835796850e-02
1.896100990120002328e+00 -2.613663056140183016e+00
2.300138046399889280e+00 -2.328006412588380591e+00
1.744933147771510873e+00 -2.426982287719568365e+00
1.454378611876057992e+00 -1.756437722455336470e+00
2.011319814715165855e+00 -7.052372852554820160e-01
7.096639889360945030e-01 -2.207003329676552550e+00
1.983777674646453493e+00 -1.929517042879620004e+00
1.341943313212903277e+00 -1.605347467147822060e+00
2.803077777227865219e+00 -1.521430693459252803e-01
2.665169974250465312e+00 -2.414543672446193057e+00
2.486708610692471400e+00 -1.783059953695552036e+00
2.291554697959982345e+00 -1.361468481398321995e+00
2.129726660451922715e+00 -1.183093202567779612e+00
1.722685302058223344e+00 -2.224016299141771569e+00
2.715997527231319708e+00 -9.623772818472534629e-01
1.565281328496934465e+00 -1.900743726568714154e+00
1.287530617748827932e+00 -1.996343929710096887e+00
2.020136781485169397e+00 -2.461782618978388459e+00
1.677596025464302976e+00 -1.146171748716845240e+00
2.065825961187036874e+00 -1.903814585159391726e+00
2.884609217409358273e+00 -1.339679581503530947e+00
1.532991872598839844e+00 -1.149379938338817464e+00
1.296079020029772932e+00 -1.669144101255603418e+00
2.465650789569654666e+00 -7.052851475697166639e-02
1.521357370911959439e+00 -2.178226569987280925e+00
1.840091590150259915e+00 -2.325743048681347958e+00
1.324944502814267899e+00 -1.481002612511709948e+00
2.507827379047843142e+00 -1.508988969606129160e+00
2.330807803345045670e+00 -2.724130691506730706e+00
2.688625319861227769e+00 -2.039323869889511087e+00
2.345274654382111912e+00 -1.951711797419633854e+00
1.099921501877756391e+00 -2.907450867913423220e+00
1.471487776084453358e+00 -1.855175131738860506e+00
1.963493286293852336e+00 -1.182421746887780456e+00
8.123535101805723357e-01 -2.144839267047318643e+00
3.524837405465428564e-01 -1.279737644036462507e+00
2.178319845650116715e+00 -2.224650568974617215e+00
1.252824827721374268e+00 -2.164522074220983416e+00
5.316544608367275160e-01 -1.674284693189767026e+00
1.019298725760922952e+00 -1.495692390329437460e+00
1.168397039248906699e+00 -2.545964065372975149e+00
1.114023960648517386e+00 -2.710175393876609551e+00
1.838684017450565644e+00 -1.521687480973486828e+00
1.782238276773628227e+00 -4.851015872405359808e-01
1.332204251050629118e+00 -1.567942354560267315e+00
1.371400490296235564e+00 -1.734019760528241694e+00
9.492791370832882603e-01 -1.349489936103608567e+00
2.404420239043916219e+00 -1.397641672793384027e+00
1.314829776035753017e+00 -2.221203846995637665e+00
2.389498525327100609e+00 -1.550128284793919953e+00
2.140656443147512356e+00 -1.456349329635825640e+00
7.172910258952903684e-01 -1.618397927466819874e+00
1.198080390792114258e+00 -2.437815436849517514e+00
1.882620881879358166e+00 -2.704220411104573341e+00
1.697303917305969634e+00 -1.543521285283924183e+00
1.817556163037189698e+00 -1.851245896533234347e+00
1.052893589886986891e+00 -2.197506853823229633e+00
2.351311561395461602e+00 -2.249379478945153110e+00
1.944612403707245640e+00 -2.145465418720258644e+00
9.898026982971629417e-01 -1.102460599796664997e+00
1.142137405447815945e+00 -2.177251754968347441e+00
1.174068515808182056e+00 -1.167890692910570127e+00
1.885744291736374034e+00 -2.663058859784658949e+00
1.477339101900286833e+00 -2.535381267390745208e+00
8.550943016510169636e-01 -2.252593391982042004e+00
7.708223790229143946e-01 -2.061865652373128022e+00
1.818175302504156932e+00 -1.351826799183023065e+00
1.010149953556653823e+00 -2.584866921570464271e+00
1.219660029990255357e+00 -2.054994014967925331e+00
1.634814515564978032e+00 -2.476267975185777459e+00
1.523318712510488115e+00 -3.173210769849770685e+00
1.577622567951975530e+00 -3.335060590678059267e+00
3.007893897828283425e+00 -2.148786415282281759e+00
1.887462465469857742e+00 -2.527821938570165017e+00
1.670386216340338681e+00 -1.575481206701580206e+00
2.339682593567371072e+00 -2.056931542390042722e+00
1.542557703683115067e+00 -2.342920413875536845e+00
3.099675560174749211e+00 -2.517356880302750177e+00
2.874247609438958406e+00 -2.360030153244704998e+00
2.470380168325177372e+00 -2.366860460578386949e+00
2.780782592365085737e+00 -2.279269360902824282e+00
1.983660050503673222e+00 -2.184741450609596569e+00
1.828093063032490528e+00 -1.950605404844428570e+00
2.548888204071988461e+00 -1.601929030890612005e+00
1.003918791893116502e+00 -1.695756460262832777e+00
2.779788321706968990e+00 -2.483073847876740903e+00
2.011319118705904074e+00 -3.056377051475716478e+00
2.298895839983861045e+00 -2.317123212155168588e+00
2.279155538534003878e+00 -1.917142847684949247e+00
1.791342878022632146e+00 -2.630376063446658197e+00
6.736386648078687145e-01 -1.553185024269225334e+00
3.850761058753593979e-01 -1.033473109511141352e+00
1.376979981122632646e+00 -2.210150188682714401e+00
1.140601729347056059e+00 -2.014523515998084768e+00
6.527156935968226881e-01 -2.009535680658257384e+00
2.215890033183710806e+00 -1.983190544008426315e+00
4.726776298190742964e-01 -2.168857299988240950e+00
2.653904484370447570e+00 -2.471594116373198258e+00
1.676758407914366478e+00 -2.562656543984820789e+00
9.396701618230818287e-01 -2.141180884926927597e+00
2.292265895085927596e+00 -1.250873083602485281e+00
1.189183012975681519e+00 -2.094236724789276138e+00
1.406431681099191477e+00 -2.794465303075307272e+00
1.144152405512716131e+00 -1.160432154495016910e+00
1.879678278571032202e+00 -2.518956986835194645e+00
1.616717928052791242e+00 -2.011052613105053233e+00
1.401165393567410211e+00 -2.192480806751124334e+00
1.488719877390173973e+00 -2.704569057857489245e+00
1.739898674356796127e+00 -2.662450237977052936e+00
1.852891429880290541e+00 -1.995819664616102607e+00
2.118399491094737019e+00 -1.987679883439322115e+00
1.856282577278883128e+00 -1.300656737809245289e+00
2.179048854098583288e+00 -1.470225101444766480e+00
9.850689343212236659e-01 -1.050786110915028049e+00
1.405403167993397373e+00 -2.068701466838927416e+00
1.369663855460587332e+00 -2.869400957312497447e+00
1.332248065307644058e+00 -2.346179685602581610e+00
1.390910746416324839e+00 -1.127186160762091660e+00
1.541408886201834472e+00 -2.349177886010520577e+00
8.064174219940135613e-01 -2.937423639835762934e+00
1.146998056361837159e+00 -1.288590175202315891e+00
7.897235036913577977e-01 -2.509578132898665270e+00
1.133455135262143809e+00 -2.860125377625637899e+00
2.454961417971309734e-01 -2.513947339583488816e+00
6.500033534774256605e-01 -2.841957323406734126e+00
7.645106419635605555e-01 -1.956407965359325818e+00
1.163161300873295056e+00 -2.228964497986696713e+00
1.901490077478656282e+00 -2.634838792098976423e+00
1.996107331113920136e+00 -2.908152238062823969e+00
1.775249603069011251e+00 -1.981051196402106918e+00
1.532188982614856254e+00 -1.914837588969103166e+00
2.236848846679755809e+00 -8.995276706857336935e-01
2.242894299164890359e+00 -1.420550837624542817e+00
2.471938135668975800e+00 -2.285585586970482197e+00
1.913787514036676463e+00 -2.566070996771937729e+00
2.270601893650898706e+00 -2.145556344392883563e+00
1.305813348807459917e+00 -1.779528684786064741e+00
1.721235176853207927e+00 -2.169486379588912772e+00
9.849796500010039590e-01 -1.628511726110318358e+00
2.229520877953288682e+00 -1.491872658903631965e+00
9.300315225890327664e-01 -2.227333447330463123e+00
5.764630383100316502e-01 -2.995482936162635390e+00
1.195867419186690928e+00 -2.078563873743331847e+00
2.334375135225578823e+00 -1.884573394634356136e+00
3.815278012804248498e-01 -9.902376292838985794e-01
1.358577485483664304e+00 -9.301769078665969026e-01
1.912225647611131674e+00 -2.189724758832138019e+00
1.562092815522091671e+00 -2.023058090319929114e+00
9.218394606303059735e-01 -2.770345750720343059e+00
1.301313355915206138e+00 -2.322648219248348855e+00
1.570980205902268834e+00 -1.784979036356773019e+00
1.499911450473210728e+00 -2.170111499636074193e+00
1.339782079858140129e+00 -1.580069029745090337e+00
2.738525432071201138e+00 -3.170037216621206522e-01
1.658274569366667395e+00 -2.459966514025048845e+00
3.153364138378468517e+00 -1.246479973296954924e+00
1.603466099210148155e+00 -1.600784230433753397e+00
1.589383987429178635e+00 -2.453447033373757247e+00
1.058674088872574082e+00 -8.071800248418716794e-01
1.559422909296305892e+00 -3.209298870501090750e+00
2.268714150530386942e+00 -2.518507522715565106e+00
1.606636254425664045e+00 -2.521758880844127138e+00
6.104598864715091722e-01 -2.687171288356994481e+00
1.073409067598306788e+00 -2.118713529534991036e+00
1.033330468140077674e+00 -2.260389105779537111e+00
1.970039880063050752e+00 -3.196167871283488893e+00
2.398282106912171585e+00 -1.657809323722255090e+00
3.735007300508711214e+00 -1.072052795264340386e+00
3.145225688119374752e+00 -9.056595938426619252e-01
2.850418063779634359e+00 -2.050476079466824419e+00
2.609905823560384697e+00 -2.179360847073770202e+00
1.215589814264889990e+00 -2.564730237352662368e+00
3.206004620054027310e+00 -1.301272955650698782e+00
3.286787526470298815e+00 -1.732261479669316540e+00
1.423111066227225940e+00 -1.764339086799814105e+00
1.975252376072833549e+00 -2.658531887348281053e+00
2.541410799332360249e+00 -1.835200981010202570e+00
3.009224836340667508e+00 -1.526447284665418902e+00
2.781454706385392495e+00 -1.025575963742304975e+00
2.135248189226294002e+00 -2.545665407155212279e+00
2.051780134783290244e+00 -2.561960836669802788e+00
1.463151744697913426e+00 -1.700168700704355551e+00
1.293315670139817630e+00 -1.661384312382240047e+00
1.742222195622449510e+00 -1.723293746180889707e+00
2.417012185088124543e+00 -1.264211649199699306e+00
1.231825268010591223e+00 -2.354580632695159714e+00
8.143596813895979114e-01 -4.456164240151608835e-01
1.335174075516007308e+00 -1.785031287512807596e+00
2.298039263236457685e+00 -6.229067318025287570e-01
8.004875264701842852e-01 -1.122947846288255391e+00
2.583412689208142154e-03 -7.404198844600391460e-01
1.764740246260881218e+00 -1.371217126620606352e+00
1.039158897210099131e+00 -7.045650451796469094e-01
1.354746794911911412e+00 -6.334899971794203388e-01
9.047107265363860673e-01 -1.882487699349694399e+00
1.999513098675600231e+00 -9.145409789456757643e-01
2.604104602940060076e+00 -1.616364643654449207e+00
2.381531086103761741e+00 -2.076561691446306757e+00
1.719285127481630759e+00 -1.936067557473984513e+00
3.495185505818022786e+00 -1.707432899781057056e+00
2.998161886618779803e+00 -1.676492645946334514e+00
2.917198457401810607e+00 -2.025566129108678393e+00
1.721790683486421392e+00 -1.326748555829383669e+00
3.009119420819422075e+00 -7.161837714530694399e-01
1.535008128427571172e+00 -1.554757644063478494e+00
1.695098626789922402e+00 -1.572420169398160983e+00
1.676263997182184440e+00 -9.102245816117464638e-01
1.234649128228429538e+00 -9.322871250404231036e-01
1.600187113827618468e+00 -1.694516748381232230e+00
1.346519732776420231e+00 -1.590942429874513842e+00
1.804715729714867489e+00 -2.097402697324481480e+00
2.565626071882746828e+00 -1.761441110137459631e+00
2.459062625446715167e+00 -2.472217548010675614e+00
2.263649825124673942e+00 -2.342604585965374575e+00
2.263047507346888310e+00 -2.238813309758528103e+00
1.452033436525751675e+00 -1.370140454587160050e+00
2.843782413697751643e+00 -1.949562194612314725e+00
2.435295714267748046e+00 -1.894848161452662216e+00
1.731078492233803390e+00 -1.919644195612625559e+00
1.343676238585901128e+00 -1.470033036409347904e+00
1.295017932593506504e+00 -2.213890805266942152e+00
1.779339171318873536e+00 -1.931768877600090306e+00
1.610205090750095547e+00 -5.984010504395032015e-01
2.911686601276661790e+00 -1.996846974604595593e+00
2.680023515642785625e+00 -1.920290231246067680e+00
1.923175199242438183e+00 -2.602142583821910993e+00
3.091847821824170950e+00 -2.004098331594356797e+00
3.146148699703267937e+00 -2.110528085049732105e+00
2.141325235693658957e+00 -1.801238345831572163e+00
1.986994354074761215e+00 -1.843760871453500538e+00
2.095405019027923643e+00 -1.626153175425089081e+00
2.419367815412996059e+00 -2.505115356303048380e+00
1.372445733338149676e+00 -1.214112045975483944e+00
2.331365024353611481e+00 -2.840153363483160831e+00
2.572593906941417430e+00 -1.400594119094557888e+00
1.519452766702884983e+00 -2.390103773274340426e+00
2.029405114434222668e+00 -2.563431811395927351e+00
1.886511978032855641e+00 -1.964608718908323892e+00
3.041422804556086490e+00 -2.592208534536279974e+00
1.389191255370536782e+00 -8.650470950710023033e-01
2.727381686715839137e+00 -1.253090528532856185e+00
2.221871390849813110e+00 -2.675092211171575585e+00
1.241720120770726021e+00 -3.019174800642577594e+00
1.951627077163916368e+00 -2.804326523206891242e+00
1.326882819505625477e+00 -1.741194108201994828e+00
1.531419897327892521e+00 -2.459687499532058563e+00
2.677812669356459452e+00 -1.290221135852773759e+00
2.016894648066357210e+00 -2.086821220865863857e+00
1.723286898150179436e+00 -2.315596588616558815e+00
2.209713287712992802e+00 -1.448723037660010649e+00
1.567837214583028382e+00 -2.298425661822440791e+00
1.751492197998374634e+00 -2.564870759110847498e+00
2.068819141000214579e+00 -2.439424237822732877e+00
2.620808495608399458e+00 -1.307103509359285987e+00
2.084152856450536273e+00 -2.112580831661173608e+00
1.030255725901910946e+00 -1.537346884468142605e+00
8.528035757707582709e-01 -2.308822350083386432e+00
2.832913390022009370e+00 -2.542496463038096621e+00
2.188989252360397764e+00 -2.781205744399575241e+00
1.753095075612081111e+00 -2.533428188909265799e+00
1.980728421164707598e+00 -2.024954104986966374e+00
2.366849512242390041e+00 -2.165029532711614024e+00
1.805916552152324606e+00 -2.134653650812876613e+00
1.551400096621581959e+00 -2.469360235688610405e+00
1.897537525768661748e+00 -2.341472741336514396e+00
2.183578177212140758e+00 -2.392040832693682617e+00
8.836426236309695703e-01 -1.937670447578658806e+00
9.530190290594537927e-01 -1.437494918170538982e+00
1.041150269502996162e+00 -3.116131739981226056e-01
7.182981653735507344e-01 -2.465557113677731671e+00
7.671216208408757620e-01 -2.728616717382534418e+00
5.476316370242650944e-01 -2.843949129554024235e+00
8.441343318551469688e-01 -1.812618524359899785e+00
2.112808703155335976e+00 -3.046685237093978760e+00
2.348761507021968953e+00 -1.486990759804933893e+00
1.546542694272389884e+00 -1.979134907052769954e+00
1.316988005277341056e+00 -3.074887410908401897e+00
1.447757437416953508e+00 -7.142249670620911539e-01
8.172650555567178010e-01 -2.882750317351219671e+00
1.325299566867751411e+00 -1.860281826843983355e+00
1.681873122856182512e+00 -2.090971788694703015e+00
1.057150332750290911e+00 -2.519339778026104426e+00
1.677400625684351665e+00 -2.278071837799191979e+00
3.891304172647069848e-01 -1.792185328498804076e+00
-6.398040461287146652e-02 -2.452877237474926808e+00
1.025965949407854128e+00 -2.359735352213542470e+00
2.420341094339742316e+00 -3.023378205762632387e+00
2.734032046966202500e+00 -2.864848930246014280e+00
2.788224301882324951e+00 -2.132987644378353309e+00
2.578714356076664771e+00 -2.072510618021439655e+00
2.302176465366473135e+00 -1.549795853455668393e+00
3.502714767022538034e+00 -2.053467050891735202e+00
3.024885399033003353e+00 -2.094668221470933567e+00
1.834408578322009875e+00 -1.405258400994839896e+00
1.830765377892225487e+00 -2.514502313521841614e+00
1.249898521799865048e+00 -1.937490221030801152e+00
1.256190005373903684e+00 -1.992827377813829015e+00
2.957854902225375504e+00 -2.165257129808252134e+00
2.330021178553734362e+00 -1.503229038242766880e+00
2.048830020084424497e+00 -2.427568959819027317e+00
1.360313490669446068e+00 -2.696606659005605700e+00
1.916109445871237105e+00 -2.127645853270955456e+00
1.742009426186005960e+00 -1.362460135472160383e+00
1.131088940064160830e+00 -1.742986492453968639e+00
1.113180810290075984e+00 -3.210597347001501234e+00
1.711220239976726676e+00 -2.138928677252100119e+00
1.372402180979269692e+00 -2.529879050376703020e+00
1.380199628145416746e+00 -2.475458529473928859e+00
2.175217132630461236e+00 -2.203665227833274454e+00
1.139556013403365320e+00 -2.258164655472159943e+00
1.243739423372847597e+00 -1.319085334339372917e+00
1.271365844768844955e+00 -1.629326957218985017e+00
8.151829846041973582e-01 -1.881300366660068502e+00
1.697494025034559373e+00 -2.321549620168861239e+00
5.344464158476837090e-01 -2.305932077860705753e+00
1.878481343134268400e+00 -1.435993012773873589e+00
3.093742472425059731e+00 -5.326378514995807611e-01
3.037472459183629958e+00 -2.153377643728456636e+00
2.907334843106330169e+00 -2.174343028603623829e+00
2.660826636831469472e+00 -1.317519916977028638e+00
3.326475386279456714e+00 -6.855647786663220389e-01
3.157582398484509056e+00 -7.789803385689275661e-02
2.417137869404740069e+00 -2.208510796226179629e+00
2.211715801597119668e+00 -1.331380318673776042e+00
2.212694602222488705e+00 -1.919756820592078306e+00
1.809332709400145900e+00 -3.151649249478122972e+00
1.435636611421335029e+00 -2.476505094972499155e+00
2.734551281877350526e+00 -2.261078108248784080e+00
2.686604565321538018e+00 -2.120126770686701079e+00
2.582357744807788791e+00 -1.716148282986784679e+00
3.032937415891847177e+00 -2.087001850827711280e+00
3.177308084563679635e+00 -1.889299710055349690e+00
1.867327958245769803e+00 -2.071064773376939172e+00
2.069927984018721467e+00 -1.745755056635239999e+00
2.358389779600884140e+00 -1.508167415014056711e+00
2.528014442026419673e+00 -2.432219766858394472e+00
2.740964912376814944e+00 -2.798351188068252782e+00
2.078572488654245820e+00 -1.164727450836747780e+00
1.772410644756222453e+00 -2.007379519996922212e+00
2.287885971929161322e+00 -1.948999675043442403e+00
2.940300325400112769e+00 -2.590583383310117060e+00
2.209114546743496721e+00 -2.063333343206540160e+00
2.535862396977607069e+00 -2.106579344628670025e+00
2.162825967643183134e+00 -2.140091583797535613e+00
3.016895275028345758e+00 -1.855873508672750472e+00
2.011572851186540500e+00 -2.322916177108399260e+00
1.410121213050536282e+00 -2.065145389026509903e+00
2.249126952552340519e+00 -1.744071927717605996e+00
2.404968593726044102e+00 -1.046186965734806407e+00
1.862291525432785422e+00 -1.974832124932315969e+00
1.270323806317293691e+00 -1.869170698175270928e+00
1.557643840625532849e+00 -1.941297400700154219e+00
2.633647947557294700e+00 -1.318722601253921267e+00
3.507778505508147404e+00 -2.397012170694511113e+00
1.902565692695100896e+00 -2.851686489932104607e+00
2.572840961095135270e+00 -1.154860988491590135e+00
1.190884186811487000e+00 -1.682955955665365488e+00
2.466497602376905185e+00 -1.243825353985259508e+00
1.927732682345842274e+00 -2.282108218746195405e+00
2.117572604388118673e+00 -1.678815256637803399e+00
1.731849162938934761e+00 -2.854847292847411122e-01
1.694745169553173003e+00 -6.223853829465009202e-01
1.485739846533270070e+00 -1.305601646504304936e-01
2.318263450660999592e+00 -9.797701439726508310e-01
1.999927651634832770e+00 -1.896674225150624116e+00
2.741116278540551843e+00 -4.395952295275623034e-01
2.408660118071811240e+00 -1.536255357546799649e+00
7.978142569647922455e-01 -6.442924005659671494e-01
5.917264911397176474e-01 -2.166120797468360504e+00
8.487908686219204357e-01 -1.944544299507669383e+00
6.829519177517360262e-01 -1.323945581864444998e+00
7.903187190964355846e-01 -2.353593397092154316e+00
4.947269301919600126e-01 -1.957201333248570929e+00
4.732473336994241775e-01 -5.298533589185321357e-01
9.966509972274878448e-01 -1.271582125849063383e+00
1.690747479012572496e+00 -1.660838551085228154e+00
1.172985952059163450e+00 -1.013749489583095187e+00
1.625221513450721966e+00 -1.398087818449097020e+00
1.210208838584405866e+00 -1.809030780924733905e+00
1.993838825136769355e+00 -1.881176697843359058e+00
1.886806616178258178e+00 -1.553212221120190417e+00
1.983042096882617233e+00 -1.379256191082053773e+00
1.273071920328738171e+00 -5.609555731908295595e-01
1.031702697149693204e+00 -1.271241487989294816e+00
1.636303647016837060e+00 -1.728171393034540149e+00
1.321701117941894266e+00 -2.048491172774221880e+00
6.515053097184066999e-01 -1.574997025739120815e+00
1.828438425753191376e+00 -6.359319528232427743e-01
1.519363483814737847e+00 -7.084632405998442239e-01
2.624277755818837043e+00 -7.824557833209027091e-01
2.044009904813070655e+00 -1.056534912393347847e+00
4.741879287506512997e-01 -1.114713572378808637e+00
1.680680538447336669e+00 -1.556104896273251104e+00
1.119371025137908537e+00 -1.310635078254719144e+00
8.571396712858023736e-01 -9.908325297420549349e-01
1.760756605093883875e+00 -2.494997016195023565e-01
1.463212061778472517e+00 1.099715616669827978e-01
1.192887250363357632e+00 -1.098747389267662911e+00
2.275123940346378326e+00 -1.322128682447852865e+00
6.818152048527701403e-01 -6.593401545652752271e-02
1.702606663192164360e+00 1.999179597287294996e-01
1.689466373896318707e+00 -1.960187074924273798e+00
2.729277928191475855e+00 -1.918807022144375818e+00
1.574681582794600798e+00 -8.622564592266462880e-01
1.684004689153349998e+00 -9.234097509463762288e-01
2.485584304438884118e+00 -1.565828017563485997e+00
3.150827024114606800e+00 -1.879898552868170869e+00
1.797389276353972276e+00 -2.095494204824067008e+00
7.836948178669718157e-01 -1.509978816129956547e+00
2.004036901967892970e+00 -1.359136649744027592e+00
2.026239425380676806e+00 -1.532378776794355968e+00
1.895942088463189457e+00 -1.406929410281522408e+00
3.410180344066413571e+00 -7.873181553611801053e-01
2.231062104166599447e+00 -1.245504772419834705e+00
2.580141091312288637e+00 -1.485481226022808965e+00
2.835912564052078810e+00 -8.370660064329723538e-01
2.603038721194725014e+00 -1.003513236139894182e+00
1.898740256937650139e+00 -1.338743077155493566e+00
1.212733621627197333e+00 -1.077737552096193596e+00
2.262211112026972337e+00 -7.549571499686751341e-01
2.082453474900195722e+00 -1.574984132814680082e+00
2.326924947783821196e+00 -1.102801802870050807e+00
1.729184504452638826e+00 -1.350321885835416902e+00
1.324854853360829310e+00 -4.383801113823979634e-01
1.433564650022459697e+00 -1.918055368924055815e+00
1.246026899776181418e+00 3.145800914495960887e-01
1.392384685512077613e+00 -1.993668075439555265e+00
9.208321783922672754e-01 -1.356088972010817129e+00
1.332429703007998567e+00 -7.201701453043470869e-01
1.845422325154552734e+00 -2.101845276970916387e+00
1.851114915892771107e+00 -9.388544863162393561e-01
2.332237100516794115e+00 -5.451012938766398586e-01
1.875370297194392410e+00 -1.534561758381734586e+00
1.954670959472950997e+00 -1.243872822451171700e+00
2.537927825034551610e+00 -1.807599345571481830e+00
2.744984915886691468e+00 -2.896930511702923372e+00
1.778035825401335535e+00 -2.101209863588771487e+00
2.012917886397021405e+00 -2.416988871174873044e+00
6.282031672910656228e-01 -5.923233882481254708e-01
1.399393318230012895e+00 -2.481724699768557585e+00
1.849438869289625531e+00 -2.083342022604999233e+00
1.659476486413125507e+00 -2.109619080789636225e+00
3.407418668822597141e+00 -1.796740335695670376e+00
2.267582509149495884e+00 -9.431660890257695939e-01
2.050231364525088917e+00 -2.018316504837257774e+00
2.955354284739009962e+00 -2.407076839676252522e+00
2.534604720903097963e+00 -8.308942026201002751e-01
3.055693346201065808e+00 -1.750103952282547670e+00
3.505219327091673165e+00 8.086356703751992336e-01
2.383985344338038104e+00 -2.316570546639903583e+00
3.215164297627865153e+00 -9.789671696852561000e-01
2.716618005737088559e+00 -2.177427219798342861e+00
3.447174532777908418e+00 -1.908348997492206989e+00
3.104502054140945155e+00 -2.560021450412292232e+00
3.369788731819348904e+00 -1.748118348567003544e+00
2.512543849287743214e+00 -2.182516732140424853e+00
3.316402209441152937e+00 -2.168419368536002700e+00
1.757715968591207822e+00 -8.328656296675931436e-01
3.052569656294199074e+00 -1.943172513382386946e+00
2.343452796622882417e+00 -1.915874788359782421e+00
2.858987035412973832e+00 -1.606873471245353846e+00
2.718331000257125485e+00 -7.038452061035788132e-01
2.226789826371120995e+00 -2.424337152482507918e+00
2.077184378159070643e+00 -1.512562674528840301e+00
1.540869817151122589e+00 -1.854397386297366834e+00
2.533714723345621422e+00 -7.721639061886740318e-01
3.200268708259228934e+00 -1.238760736611724367e+00
2.799465821991702796e+00 -2.283573853331909653e+00
2.244152617596493648e+00 -2.470485405449076133e+00
1.482740236285455371e+00 -2.703801433244962915e+00
2.894474286750874370e+00 -2.376062696787066830e+00
2.458446991748222565e+00 -2.560074774867181713e+00
1.806316024674536003e+00 -2.911676088941530516e+00
2.237809453856208552e+00 -2.166917956518931376e+00
2.492109598374484758e+00 -1.785107747232372644e+00
2.035030396871309932e+00 -2.397984357117661780e+00
1.001873030542652421e+00 -2.399794509375063001e+00
2.033318400410286220e+00 -2.236158666507886306e+00
9.084126677730768318e-01 -1.416560302741974864e+00
1.327213288606976072e+00 -9.960100755809579987e-01
9.118997973803310009e-01 -2.496824653115949921e+00
6.209771966067838544e-01 -1.613508792078067078e+00
2.638922685156224635e+00 -1.325674656934362483e+00
1.102820335335199076e+00 -1.529303723877775356e+00
2.589162066234889092e+00 -2.083810228456098201e+00
1.335598136392073920e+00 -1.843189039405871865e+00
1.447710550818543940e+00 7.695007982084889342e-03
1.315035981543377197e+00 -1.324432518964701488e+00
1.171310659818878275e+00 -2.020447150139583758e+00
3.518341657299782210e-01 -1.695477143388568253e+00
1.106934726432321936e+00 -1.591673417621614295e+00
1.641890964034616651e+00 -9.850354752267399538e-01
1.611196189807110102e+00 -8.867978621227351477e-01
1.477588397585568369e+00 -2.559545503474485173e+00
1.941024170846006758e+00 -1.731874949008350928e+00
1.440456191753130000e+00 -2.112419954944868561e+00
1.747703445258609989e+00 -2.490777375266564952e+00
2.284712875882267902e+00 -1.965353666769057428e+00
2.531566681894560578e+00 -1.589834852971238943e+00
1.206330354677379368e+00 -1.481137576872939787e+00
1.980516697803146986e+00 -1.346530812774354047e+00
1.491214425232660457e+00 -1.989085693901603946e+00
2.634729995145510983e+00 -8.617096095129461730e-01
1.721848544851918072e+00 -1.326917363600103483e+00
2.251914740929079173e+00 -2.460652017454658669e-01
2.647714802397371336e+00 -1.458690693482078249e+00
2.073108046990357778e+00 -2.050499692748335878e+00
1.940798628250250735e+00 -8.455806452644831772e-01
1.004273408309464211e+00 3.354914212046394839e-03
1.321023613592199775e+00 -1.776813167703632068e+00
2.322768364714099310e+00 -1.824479545726207741e+00
1.706261918798891664e+00 -2.045032668486996386e+00
4.457119367262381560e-01 -1.369451395982346664e+00
1.413975809582256771e+00 -2.412896163928095028e+00
1.441864313517779550e+00 -1.964288801786089556e+00
2.980300058337354563e-01 -2.292205878596573765e+00
2.001946137832484318e+00 -1.395510512688237226e+00
8.348986272670027020e-01 -1.762702809480774180e+00
1.726194906992858602e+00 -2.222348986341398991e+00
1.210289611667704657e+00 -1.819916355796708185e+00
9.328635125295519082e-01 -1.236029143613427861e+00
9.888766995052608033e-01 -2.157229843056128971e+00
1.590096469639703081e+00 -1.824873425540485261e+00
1.143653029454205550e+00 -2.023078993586631569e+00
1.249662018556750187e+00 -2.237822665452626758e+00
1.366670163956172468e+00 -1.262729000981629657e+00
1.726027298388611797e+00 -1.267991739665197626e+00
1.610991271149856185e+00 -6.768349928657185766e-01
1.566100753514465538e+00 -1.602366458518954984e+00
1.554841632713163335e+00 -1.685894865609324000e+00
1.477334866597456164e+00 -2.207135890934683875e+00
1.303780392333138360e+00 -1.647702660933630270e+00
2.269431238773139015e+00 -1.106375214482337166e-01
1.235534698250833063e+00 -2.015336167404163881e+00
1.276921141310474628e+00 -1.889183544249024349e+00
9.595130174991006733e-01 -1.441964273282805742e+00
9.193333284954308127e-02 -1.419810702042781259e+00
1.138572539726255384e+00 -2.659112151225369036e+00
1.988823268590892646e+00 -2.201531962063161707e+00
4.444769894641801278e-01 -1.556748956707596498e+00
1.546885791100694574e+00 -1.659422490243844361e+00
1.823542178033298100e+00 -1.901612300746428730e+00
2.262126636698029269e+00 -1.282006368169694266e+00
2.696820951255909371e+00 -1.082354556444997895e+00
1.758207031768145745e+00 -1.269305795860805386e+00
3.215655361125106637e+00 -1.917516381682940363e+00
1.829530125406454877e+00 -1.892287000599746083e+00
2.711294742731349405e+00 -1.648370058339020838e+00
2.243522217615173453e+00 -8.436423843844444992e-01
1.910401290032438970e+00 -1.277299721722651604e+00
1.903983990153283568e+00 -1.410199998386561626e+00
2.321753118475305300e+00 -1.717448136543282100e+00
1.677649828538426480e+00 -1.523092206350209032e+00
2.030211936788160809e+00 -3.061209224873188361e+00
1.644580292999508586e+00 -2.045768409335325000e+00
1.339635363890321562e+00 -1.724913094122391133e+00
1.074687987737253270e+00 -1.917251919311620645e+00
2.649169123295400219e+00 -8.975056250296932214e-01
1.526064558050749032e+00 -1.919406477625354102e+00
1.581733549598768773e+00 -2.375348961090252065e+00
1.713962772071954799e+00 -5.144819837217131653e-01
2.174140647762398348e+00 -2.072102851247269228e+00
1.941962166892874153e+00 -2.628587317016263469e+00
2.430766439940931889e+00 -2.744120758569700058e+00
2.230490254779351034e+00 -1.011155950262122127e+00
1.498787832503070572e+00 -2.750451859313853387e+00
1.425556928856857475e+00 -2.371596490421230552e+00
2.013822892960561717e+00 -2.697145877052905316e+00
1.656505596779419331e+00 -2.259077793750505769e+00
8.862415553954644531e-01 -2.381250320872443815e+00
2.292669760605738460e+00 -2.373240391572025043e+00
1.488420688899450006e+00 -1.590675888920380032e+00
1.693512366629116306e+00 -2.324661005925442225e+00
1.974341634673940860e+00 -2.758350997307561059e+00
1.216057882592182615e+00 -1.753671787972252982e+00
2.323026931464129419e+00 -2.449445344505807753e+00
2.364642556413046215e+00 -2.624165752803715002e+00
2.004932230546139671e+00 -2.178960842043562884e+00
2.474391053341749469e+00 -2.291952901894906525e+00
1.206598612651649027e+00 -2.232010048822463233e+00
1.019003201453508423e+00 -1.977944583948693547e+00
1.593998464455964048e-01 -2.481671367811712603e+00
1.027599550338482493e+00 -2.809627066676594787e+00
1.361080781418197161e-01 -1.757374180166074051e+00
1.213792108409198711e+00 -2.247657183622159049e+00
3.163246392461653844e+00 -1.713353358651680036e+00
2.198706668953151144e+00 -2.213659556172375531e+00
1.533887842606513452e+00 -2.481775356193554938e+00
3.087858809078025679e+00 -2.536126488061308581e+00
1.723883882599096307e+00 -1.096386677209475247e+00
1.553320433774596943e+00 -2.082482942962901262e+00
1.915436134423029957e+00 -2.469332912208921371e+00
1.522515031164093813e+00 -2.295572921999473159e+00
2.230953604465919948e+00 -1.837184287391697257e+00
9.792641199386271644e-01 -2.383866150682860674e+00
2.340170055522140302e+00 -2.469760201514452191e+00
2.093933316429927416e+00 -2.121592460479094555e+00
2.625503040624898698e+00 -2.274236403548026697e+00
1.918798015662473766e+00 -2.090688381807960017e+00
1.585721705901171230e+00 -2.466713835241740149e+00
1.644454941034805717e+00 -2.971603454528303434e+00
2.355378232716336839e+00 -1.991804414729652306e+00
1.955043859431386588e+00 -2.304529322454878404e+00
1.570554679145229837e+00 -3.112992002811012071e+00
1.514267914848312468e+00 -1.902759690657242153e+00
2.007248625456236724e+00 -2.129187202392196721e+00
1.306218395717748448e+00 -2.289081784878049586e+00
1.772591584121917085e+00 -2.052739192630375076e+00
2.762971482034055626e+00 -1.925860920284463207e+00
1.736959419964312357e+00 -1.898990458391182079e+00
2.386329362334905113e+00 -2.334312414093236310e+00
1.235839976534815143e+00 -1.943051016464834468e+00
1.641902069802963160e+00 -1.798217704749739410e+00
2.588080281529768101e+00 -2.560168534564606801e+00
1.248762013563420759e+00 -2.295067427277619476e+00
1.851315558001638273e+00 -2.108751790838324869e+00
1.071399046384177600e+00 -2.465152209051107324e+00
1.611387380838475547e+00 -1.657182677567922813e+00
1.132047906255391423e+00 -2.925173801802200657e+00
1.468207396678630428e+00 -2.687096430891044108e+00
1.730616457522604623e+00 -2.141511631178741659e+00
2.015113765588663952e+00 -1.775753544886102597e+00
3.417086573290959883e+00 -1.389217396525417536e+00
1.890838287421642061e+00 -2.478111093824406197e+00
1.832773654490210014e+00 -2.840615903632127903e+00
1.803930457708298851e+00 -1.487945383961396306e+00
2.149343836881648873e+00 -1.714273244513187411e+00
2.575749356497553322e+00 -1.353453785478472282e+00
3.344881235286123022e+00 -2.410554780823325416e+00
1.782494348129223471e+00 -2.260936987257565534e+00
2.725763310223786817e+00 -2.489035778516344166e+00
2.588589648869421556e+00 -2.741074558106002979e+00
2.531698398956166329e+00 -2.441422783327395152e+00
2.370248590916263609e+00 -1.857829401658295465e+00
2.333647992589303222e+00 -2.218012453261935413e+00
1.608907631905185376e+00 -2.197677335687063138e+00
2.322449496354547893e+00 -8.438973370474909252e-01
1.567002811468887202e+00 -1.986310877518651541e+00
1.361664675979094685e+00 -2.425915008015603114e+00
7.618436406973154718e-01 -2.388364258269744411e+00
1.162914085294882993e-01 -1.871869396454931778e+00
5.255226228406050248e-01 -1.678408393999057946e+00
1.461940890008272875e+00 -1.803726480017391332e+00
1.113121243467498855e+00 -2.478854740935469092e+00
1.381440999693327454e+00 -2.782287225496239191e+00
1.538321519653859770e+00 -2.773190308944191607e+00
1.678086983079601247e+00 -2.298638893673012440e+00
1.747973402941107368e+00 -1.947602413255142384e+00
1.102851976073027762e+00 -2.693454989071036643e+00
1.215227481498490913e+00 -2.479446477532033732e+00
1.891138342448124954e+00 -2.096732755104285140e+00
1.948968966908036560e+00 -2.343278434725245329e+00
1.806577251940573170e+00 -2.256907560186302231e+00
1.558356052533542702e+00 -2.540637031964422921e+00
2.023824959868609774e+00 -2.151948725242558424e+00
1.964846473975953911e+00 -1.613710406726690971e+00
1.062305909950739258e+00 -2.640420151061880105e+00
2.796581147907837295e+00 -2.658851755497078972e+00
1.672653996010061483e+00 -1.241898280368808338e+00
3.126342720645188145e+00 -1.584611193904534865e+00
2.729666945706312298e+00 -1.840074818262733780e+00
1.934763150925610242e+00 -1.378978938028093015e+00
2.863522872643781803e+00 -1.648564050047573115e+00
1.727285694408781991e+00 -1.778589966668447708e+00
2.684779837257329049e+00 -2.497549685862919144e+00
2.736844686402890581e+00 -2.055595756025758281e+00
2.530335542017946970e+00 -2.591954896800948482e+00
2.952902669343392628e+00 -1.266680574685350003e+00
3.536318422999626065e+00 -1.812303640008848138e+00
2.398691114736716479e+00 -2.093093646964283572e+00
2.598462509911857232e+00 -2.164405777379770690e+00
2.734601146044616904e+00 -1.166322411392051617e+00
1.773543497318305739e+00 -2.258344932058010901e+00
1.735041284780370230e+00 -2.443792585893818092e+00
1.651780370502578421e+00 -1.874629712799804171e+00
1.423384643094299129e+00 -2.573055632378239643e+00
3.236304718863629581e+00 -1.448502318946594869e+00
3.008820715952774449e+00 -3.003600273537016641e+00
1.258968137597457293e+00 -2.874645186302001498e+00
2.143767813910351094e+00 -2.053086072620769809e+00
1.766695794000124220e+00 -1.962848419774241737e+00
3.486819769526102064e+00 -1.350173118202653288e+00
2.375255528402683058e+00 -1.749904041738959526e+00
3.020600731395106653e+00 -1.784284791806386661e+00
2.777832841760454752e+00 -1.550005806293252686e+00
3.231756033048259535e+00 -1.265312159844056428e+00
1.833358767378829635e+00 -2.694270894542125649e+00
1.581652597343081723e+00 -2.706730569958041954e+00
9.313734364898031970e-01 -1.012929458541315553e+00
1.798490070451705058e+00 -1.732475193359741761e+00
9.226273674880409725e-01 -2.186572701829677001e+00
1.645676533984087087e+00 -1.365030260359818559e+00
1.313557547490610489e+00 -4.166952008493104431e-01
2.496643387228183464e+00 -1.699026521150679647e+00
1.385885853161788361e+00 -1.141899932401330808e+00
2.080602156313672957e+00 -1.989677904908788042e+00
2.060589166717893050e+00 -2.603209953756137729e+00
2.320828985941614242e+00 -1.832696436563549636e+00
2.343691652583344887e+00 -1.726807497511904543e+00
1.014405448731238168e+00 -1.944776122127703566e+00
1.756470443443164609e+00 -1.727103186428504689e+00
2.137266595298528138e+00 -2.404179756986996708e+00
2.068447340394367284e+00 -1.856513234563771819e+00
1.070676140515008257e+00 -2.296440051645189051e+00
1.575071800554371571e+00 -1.452476804403298960e+00
9.577737801486596592e-01 -1.631740053619081143e+00
8.215952795556928923e-01 -1.917674943437376101e+00
1.140504359689074487e+00 -2.727186046619816118e+00
1.624503383380351718e+00 -2.859303932512442081e+00
7.563911165174952433e-01 -2.020642056289077004e+00
9.417659716433079975e-01 -2.958361683484347360e+00
1.512285114495201643e+00 -2.709056036928087163e+00
2.526187914849267635e+00 -1.635129187929079686e+00
7.740737455066168948e-01 -2.053526239549567478e+00
1.647387694747673992e+00 -2.194945919134132062e+00
1.277540995715998662e+00 -2.354043330963179415e+00
1.547397239107521916e+00 -2.169802837636559012e+00
1.968111877138186472e+00 -2.202987150667525373e+00
1.762652380171570110e+00 -2.202058784586734319e+00
1.802710226076690736e+00 -2.021146715756537482e+00
1.544817444437144527e+00 -3.213616003530206378e+00
1.000672431253132988e+00 -2.554417166342652035e+00
1.138799382471092692e+00 -1.974745694273877916e+00
2.000269374721255211e+00 -1.489214684167332603e+00
2.400980551399825913e+00 -2.537300737982974841e+00
9.770768580915939472e-01 -2.603741759452200988e+00
1.414917815327805473e+00 -2.408798948288259467e+00
1.189966090217292605e+00 -1.788148506882774047e+00
1.455951538065727302e+00 -2.378608961193340754e+00
1.262988528200552185e+00 -1.992541133450188795e+00
1.291342668918275871e+00 -1.675075128619605724e+00
2.464415585941517328e+00 -1.730457727513167399e+00
2.135735363016353361e+00 -2.186201864681002860e+00
2.235794036060275936e+00 -2.527485984013797538e+00
7.395061293272684466e-01 -2.936753897098221877e+00
7.197856839942320395e-01 -1.720027300562804395e+00
1.676187800670954964e+00 -2.811802613227812220e+00
1.135143888445505178e+00 -3.275288245949042221e+00
4.951026568134161976e-01 -2.273979370112701570e+00
1.821770054330557720e+00 -1.444312679395442167e+00
2.309950482529806948e+00 -1.575373534255188002e+00
7.568902488538137296e-01 -2.185929587172318111e+00
1.944171159033006635e+00 -1.959814082783989386e+00
1.191920017537905663e+00 -1.468399107658578728e+00
1.276161491531350833e+00 -8.902531923596700425e-01
7.644997195654288369e-01 -1.061370228532461768e+00
1.625336067834831866e+00 -1.762117309399633847e+00
1.867377372580214079e+00 -2.713013619890615846e+00
8.741670808805915849e-01 -2.651078993826434527e+00
7.557652243234849188e-01 -1.732663057032984177e+00
-1.625210247843178468e-02 -2.026251384066474870e+00
1.858086545629788144e+00 -2.380101120213890198e+00
2.474416733226376230e+00 -2.225283420280055768e+00
2.976688063098873016e+00 -1.657214648581186278e+00
2.396019937778956610e+00 -2.738282992273160854e+00
3.403011672673221355e+00 -2.479830193819163142e+00
2.250719663139606475e+00 -1.151708168557511236e+00
2.042132070166311042e+00 -2.078863649208775755e+00
1.512424493889769739e+00 -1.490673135927128801e+00
1.460055451277289418e+00 -2.672698782826085306e+00
1.788402689726524608e+00 -1.711884061479546526e+00
2.068294377266111095e+00 -2.274054998966233754e+00
1.348591472267842484e+00 -1.580186283108914402e+00
9.326466273482878488e-01 -2.044144459283233406e+00
1.299778267558161060e+00 -2.356593860584010436e+00
2.193142461692981104e+00 -1.416336586851867807e+00
1.781751680820075734e+00 -2.530506283585555405e+00
9.684898740962057939e-01 -2.638010985479916748e+00
1.346357957058677668e+00 -2.029975586524699338e+00
2.922616395990672800e+00 -2.415372401920495182e+00
2.135325412446137605e+00 -3.425700680463938497e+00
1.166760237343214435e+00 -1.411078354983450023e+00
9.086035899310316299e-01 -2.362370326429738654e+00
1.712735680720448350e+00 -3.264609715021019376e+00
-9.030726808360065028e-02 -2.810052871796860696e+00
1.390694268952558099e+00 -1.304755382831615185e+00
1.849140297145241307e+00 -1.949166661760211916e+00
1.194894416886407074e+00 -2.245414268715205441e+00
8.478348022158498365e-01 -2.569032535876262457e+00
1.711567133300146315e+00 -2.261611473873430533e+00
6.014602771356907240e-01 -2.172926794826215424e+00
2.072407642060609234e+00 -2.067035774329954112e+00
1.284541110427554145e+00 -2.800965361968938971e+00
1.888102164378064884e+00 -2.053044041493345961e+00
1.741268943935152969e+00 -1.856490460936198517e+00
1.873121455582747563e+00 -2.493794347731583372e+00
7.903134081492440011e-01 -2.710441466591622106e+00
1.854342104524148382e+00 -1.974332392060691443e+00
1.725915262827727670e+00 -2.178468796861492862e+00
3.285155940569883803e+00 -2.485244866502122729e+00
2.289463335002401401e+00 -1.806266399561930136e+00
1.535784851755217062e+00 -1.619691117323966756e+00
1.350842471368307152e+00 -2.232325861636341280e+00
1.711366930796745400e+00 -2.196892558123798800e+00
2.898308603123179061e+00 -1.451956671514651021e+00
3.611537842390098341e+00 -1.203351148141479587e+00
3.835185038795695611e+00 -2.052940589160146434e+00
3.251269779813346084e+00 -1.195252261516869252e+00
2.706150438466735864e+00 -2.402768411506745139e+00
1.477505710836835462e+00 -2.488290670507511404e+00
1.565446808247790145e+00 -2.227152032754514455e+00
1.980751562484399431e+00 -1.815991994462245351e+00
2.821316971442622723e+00 -1.609366869772778319e+00
9.930746879199848776e-01 -1.629119683931651963e+00
1.894301371828830183e+00 -2.463439964611604083e+00
2.653649117881263120e+00 -3.844988304300533954e-01
2.982468091460176218e+00 -1.278083670566048546e+00
1.537763909145977159e+00 -1.895554134033045290e+00
2.261793089366597620e+00 -2.381665321614458986e+00
2.785390547187047261e+00 -1.535109001075894986e+00
2.913095977469580156e+00 -2.321485154412616048e+00
2.525278285296892022e+00 -3.031164250144717354e+00
1.967872237870416985e+00 -1.875748680884404607e+00
2.497211715339880733e+00 -2.194043960643394797e+00
2.009262086510916756e+00 -1.864103971438171747e+00
2.046864738064771760e+00 -2.559446963027884436e+00
1.976850975739872007e+00 -2.300282044015199201e+00
3.228621192615204638e+00 -1.568052587912839524e+00
2.557968075386968909e+00 -2.006717597094327399e+00
2.547822709742328939e+00 -2.684455591301200705e+00
1.531934467798581334e+00 -2.563799305815109175e+00
2.004211068588402256e+00 -2.279538343056377592e+00
1.481470751486514859e+00 -1.931292664271858861e+00
1.980237210572590278e+00 -1.357237622586930703e+00
2.145501448408185130e+00 -2.323040526325191202e+00
7.868098077581197058e-01 -2.271064269591985152e+00
1.576073567906686623e+00 -1.548484543729203411e+00
3.958536939315709380e-01 -1.532450074977023347e+00
1.776055108607169863e+00 -2.836323664172646808e+00
2.099734592989183746e+00 -1.770292135675240575e+00
1.324333705857973165e+00 -1.794086016639898418e+00
1.375569539949104803e+00 -2.249384149317775083e+00
2.012884350470945272e+00 -2.397948147829811916e+00
1.642626784588170796e+00 -2.268979899124834887e+00
1.420050892697668932e+00 -1.854073380874529997e+00
8.124014209254926122e-01 -1.388825504704115588e+00
1.236009957125029146e+00 -2.083627559968598497e+00
1.931144453349397994e+00 -1.184938406292628033e+00
1.429313149555988316e+00 -1.943801161866416161e+00
2.401101555851730129e-01 -2.047372530037483873e+00
-4.010493557309938173e-01 -8.670143579725649863e-01
1.473419386680143717e+00 -1.165109550806184169e+00
9.940348729924552984e-02 -1.470363618794856553e+00
-2.828239502289644491e-01 -2.423399915994930431e-01
1.440058942924194341e+00 -1.656523777859048918e+00
-6.908978569663073444e-01 -1.969390708796258327e+00
1.284529868914945583e+00 -1.254514477537232109e+00
6.269504185018257569e-01 -2.009823339147621013e+00
1.129540189691323304e+00 -1.926651307598275409e+00
7.432862749286610615e-01 -1.863451297107371563e+00
1.782610579675346418e+00 -2.960128118822233922e+00
1.918695942633417584e+00 -2.237852469999153993e+00
1.833859237368300477e+00 -2.761532784345059000e+00
1.608702029666679190e+00 -3.030544085882141303e+00
1.678699607661308768e+00 -2.462464168818347510e+00
2.595462759973120814e+00 -1.281767637842980978e+00
1.685038502929330662e+00 -1.473177994337874663e+00
1.133504792238789527e+00 -1.279840545264985252e+00
1.499700079472703340e+00 -1.511355259470556378e+00
1.112611353815621706e+00 -2.525895914710707846e+00
1.426577106373298154e+00 -1.301921838117902519e+00
1.449559061348046685e+00 -8.297729775889322035e-01
2.525125556879387112e+00 -3.018455283262284627e+00
1.926896335026699880e+00 -1.876114593579919054e+00
2.115159259224376420e+00 -1.713510761541178873e+00
2.823658458108117220e+00 -1.741247857570029645e+00
1.930077314100107522e+00 -2.308570854247772530e+00
2.034598392426846036e+00 -2.099172471152506603e+00
1.686167090144499170e+00 -2.683421758570504245e+00
2.042654190880318410e+00 -2.092505812688852274e+00
2.111794662169725889e+00 -1.013982716399703499e+00
1.741527496215550919e+00 -1.585697431761088128e+00
2.490717691825394375e+00 -1.390310011745349961e+00
2.990256666007423014e+00 -1.825303726787643965e+00
2.152994717491450771e+00 -1.750973544283081385e+00
2.771544656032216558e+00 -1.645961403747235652e+00
2.746769583463052555e+00 -8.470666418141523657e-01
3.184107294411618660e+00 -1.818709905721187514e+00
2.626202266629992010e+00 -7.543391806974154568e-01
1.906402244413239355e+00 -1.298882861259687438e+00
3.021767927793359121e+00 -1.594205972158344808e+00
3.346388506187904621e+00 -1.483078510375213988e+00
2.682209559470346782e+00 -2.259211562765591097e+00
2.225289194512996449e+00 -2.327074272807975852e+00
1.190100049690012041e+00 -2.103135917274576272e+00
8.964291444152022725e-01 -1.605334788455654138e+00
1.913427342278854137e+00 -1.226036269013604851e+00
2.111910186886141183e+00 -7.187737599038008796e-01
1.664947065322877062e+00 -8.984143670942346116e-01
2.115991762374802132e+00 -1.207936038250565502e+00
2.135906116488798467e+00 -1.740335910337726499e+00
2.117586556280993459e+00 -1.824195000969047964e+00
2.288335093754194194e+00 -1.718259175229608804e+00
2.213179144830254241e+00 -2.228983744105506482e+00
1.963309802087305656e+00 -1.511258820874908260e+00
2.581080485111375111e+00 -1.788860166395448204e+00
1.274620365226819541e+00 -1.683157250202194088e+00
2.538240743315844483e+00 -1.521545284739165727e+00
1.926282257383463037e+00 -6.364615540947153871e-01
2.549511840557591391e+00 -2.787095742597697434e+00
1.362855413627974688e+00 -1.522969068687979100e+00
1.358435602221667260e+00 -6.992087177742091209e-01
1.130069228339276810e+00 -9.662247730682466118e-01
1.528858708598463068e+00 -1.192634804232483248e+00
1.469956489160253899e+00 -2.165991643982568826e-01
2.910535506455502297e+00 -1.379990865838131686e+00
1.754993612084664534e+00 -1.192619569440925398e+00
2.150065620540306810e+00 -1.506849960515994180e+00
1.190772025689228020e+00 -1.128164167205118362e+00
2.059035676673356186e+00 -4.989130415919959538e-01
1.680411327347917538e+00 -1.796509600856433408e+00
1.883343914174835820e+00 -3.102564310356062283e+00
2.743554085708695300e+00 -2.282975473013413747e+00
2.153432436730115640e+00 -2.087759870580360388e+00
2.810565643203359443e+00 -2.114727445312173160e+00
2.762707019817030485e+00 -2.000464081149896600e+00
2.201888047500844436e+00 -6.125176881417819796e-01
1.381645260117850160e+00 -8.688645718676042407e-01
2.650722928371080478e+00 -1.920983137698228704e+00
2.516480782002469940e+00 -1.560177029230668921e+00
2.186760624913723916e+00 -2.514380077819706294e+00
2.807996544386258897e+00 -2.314364585653436279e+00
2.578748963382575088e+00 -2.462741622777246508e+00
1.435739227801602791e+00 -2.589686294250857834e+00
2.104823742099045436e+00 -2.847120946827027321e+00
2.516180009964392283e+00 -2.763346121484148377e+00
2.279215915260913938e+00 -2.490736235690455658e+00
1.039776998982195666e+00 -1.581221445312170903e+00
1.992074506457159000e+00 -2.287561216536413866e+00
1.602165094202726792e+00 -2.699447075026785825e+00
2.189193300428751154e+00 -1.704075416300763646e+00
2.016927994446014338e+00 -2.209072772865603440e+00
1.725878331539924648e+00 -2.842049352164811360e+00
2.022187124796682944e+00 -2.250973595231262614e+00
2.859376211915807264e+00 -2.287318036621566186e+00
2.066882194040648102e+00 -1.634137528873764511e+00
2.125408280311869902e+00 -2.140491090523970463e+00
3.030825392601431911e+00 -2.529420562108091630e+00
2.267279701193852137e+00 -2.335494234254612334e+00
1.969016064959392853e+00 -9.293285962374001619e-01
2.180029251233083887e+00 -2.296719953327699848e+00
2.435078958859766551e+00 -1.900188235774659395e-01
1.080584025986503605e+00 -1.222798848981695441e+00
2.995750349818488090e+00 -2.173554803189042595e+00
2.615904263973911625e+00 -1.766851708591008929e+00
3.544386813309354789e+00 -2.288281392484170507e+00
2.441008131922614233e+00 -1.732468375594307108e+00
2.371150580836279165e+00 -1.890448572978822739e+00
1.120729619661032794e+00 -2.552594243925846218e+00
2.348031361721430343e+00 -1.752051971634024152e+00
1.142770616729616551e+00 -1.432353074092599599e+00
2.350955475572936493e+00 -1.319966278022512096e+00
1.754891142868530984e+00 -2.015044753083408580e+00
2.627843496122593159e+00 -2.420767802809185909e+00
1.130310026940263946e+00 -2.127197777911843168e+00
1.403430758192346195e+00 -1.474569670804495525e+00
1.537165633655714014e+00 -2.001416415648522129e+00
1.607508172825876880e+00 -6.598871316735982484e-01
1.464609152397956526e+00 -5.073364656143658502e-01
2.809199864006208802e-01 -8.367059005117714054e-01
-3.493418577805222913e-01 -1.921972926095502965e+00
1.243699668669280722e+00 -1.735369800151685515e+00
1.573985845233767389e-01 -2.340013741402685810e+00
5.931972346604053037e-01 -1.573194806478944052e+00
4.370174116417521182e-01 -1.725117535836372618e+00
2.418187545520619430e+00 -1.609997406144715093e+00
1.573803087220395192e+00 -1.774984086297922481e+00
9.244933536853622291e-01 -2.208503090987295803e+00
2.178517541521586942e+00 -1.534918908835747775e+00
1.431793484717246434e+00 -2.375913904353327055e+00
1.842499573908492394e+00 -2.683500103820830596e+00
1.997812148710937041e+00 -2.355340995912313939e+00
2.350737671713645227e+00 -1.474671910428041466e+00
1.742964608143213079e+00 -2.273254986339203310e+00
3.181157469117312342e+00 -1.560703161916444648e+00
2.561361157301293989e+00 -1.962032612156961786e+00
2.062801773681070650e+00 -9.256679340621626340e-01
3.419264445490641791e+00 -2.495639880731825855e+00
2.562318164255334096e+00 -1.890152689666660724e+00
2.121419458756283127e+00 -2.023533752362475902e+00
2.552641200145203459e+00 -1.802068732677281737e+00
2.988090501477036032e+00 -1.854267274894480177e+00
1.820920563340810094e+00 -1.909076362680532934e+00
1.929481126232064581e+00 -2.414611657985950899e+00
1.929757758078937568e+00 -1.838664312244267851e+00
2.592796278297380130e+00 -1.622967530281370863e+00
2.013083354177427342e+00 -1.728932421840831068e+00
3.236384550525264636e+00 -2.263548278699917926e+00
1.738392119981587047e+00 -2.225107322524478626e+00
1.920910564564045409e+00 -1.988499038888219106e+00
2.431964349060393715e+00 -1.145062163217562157e+00
1.769005436514734519e+00 -5.553954168544630310e-01
5.645282248970613370e-01 -1.186413358907820736e+00
1.192943095685667476e+00 -2.431850710092557932e+00
1.545986869559523136e+00 -1.673180438704559680e+00
1.111299080719028387e+00 -1.696085976602782708e+00
8.731874209464838277e-01 -5.017585176537928682e-01
1.423049476440122252e+00 -1.269749007658038664e+00
2.472136299089761735e+00 -1.172391518072701810e+00
1.625910108416461552e+00 -1.913769740731878777e+00
1.590895745663301053e+00 -1.774588446228258398e+00
1.987796986098150587e+00 -1.648084518761787631e+00
1.650928972738940459e+00 -3.299110233841918149e-01
1.508129237702501513e+00 -1.099409826267792045e+00
1.427200405170619746e+00 -1.232074853112816948e+00
2.552584807659699528e+00 -1.732088271932292756e+00
2.123473218408263641e+00 -7.100985558176124979e-01
2.688592986768187920e+00 -1.554512537087529900e+00
3.181247452846890589e+00 -1.949361448287485254e+00
1.065834270223747104e+00 -1.364736976551126579e+00
3.135076470183657094e+00 -1.815936641919210448e+00
1.644302781470109664e+00 -1.011224372371185343e+00
2.610952870227861933e+00 -1.892340667790136211e+00
2.155214319903308251e+00 -4.326316880031504386e-01
1.955394777020039276e+00 -5.282880784821593068e-01
2.457010088883766930e+00 1.045101127522749307e+00
2.041165711891036239e+00 -1.176737043780590408e+00
2.219306467619558187e+00 1.400061294782747323e-01
1.366226899959590346e+00 1.393203053870245012e-01
1.202663372221029814e+00 -1.479687381704662519e+00
1.129803782344844576e+00 -1.743009990344256188e+00
8.941241082883626401e-01 -1.907341380750791515e+00
1.749806618544916370e+00 -1.802555345451232416e+00
8.772970716938646163e-01 -1.637135873152381071e+00
2.283815954353943134e+00 -1.117192326653036805e+00
1.723502147346640534e+00 -1.295808370477400606e+00
1.719451196012901306e+00 -2.136167957901828007e+00
2.431886532433268133e+00 -2.567021977071037853e+00
2.053062913715606008e+00 -1.524026459454864257e+00
2.063149612985636594e+00 -2.202052758657715437e+00
1.677285906029710505e+00 -2.784712139198690206e+00
1.513590204852318655e+00 -2.880121882318498638e+00
2.235307958173770704e+00 -1.898360908419496784e+00
1.966376687168210013e+00 -1.004336220441655048e+00
2.343254301226634695e+00 -2.733180223485112137e+00
2.540658711265840974e+00 -2.397136490641998741e+00
2.256001461269742325e+00 -1.978101065203612841e+00
1.944242727472935695e+00 -2.490697325136654872e+00
2.881661641322198708e+00 -1.352326971619676854e+00
1.334844868124935857e+00 -2.560520101422960160e+00
2.194542240124865096e+00 -1.733116476480515811e+00
1.914169517758361083e+00 -2.062914827321121525e+00
2.367043970059763858e+00 -1.931351997969557255e+00
2.457078952436373420e+00 -1.505054872519516529e+00
2.716836842149911391e+00 4.144004848000469865e-01
8.641226530843434395e-01 -1.475847380491906335e+00
1.208722394375486120e+00 -3.242765044332643676e+00
3.263238304720726290e+00 -2.076932337517356952e+00
1.729928195158180637e+00 -2.803079124274538536e+00
2.104813940225214619e+00 -1.925867205167479668e+00
9.233675752866659092e-01 -2.244542657316830780e+00
2.042922669150164516e+00 -5.830418290271397463e-01
2.502910879524611332e+00 -2.381985143694945073e+00
4.301462764470761480e-01 -1.905616935958146074e+00
1.363206689703714947e+00 -2.703291039056769929e+00
1.680162261808450186e+00 -2.194329192125222150e+00
1.694118211579362709e+00 -3.248004598026794199e+00
8.189681433587968629e-01 -3.005741893002253473e+00
1.813180780230384315e+00 -2.054182484907104200e+00
6.625839096172069231e-01 -2.530147458812932459e+00
1.117230966408338633e+00 -1.257613501481692930e+00
1.692166790818495858e+00 -3.288109594917620448e+00
1.412038913657969852e+00 -2.211995652595190265e+00
2.150259174851707478e+00 -1.997795646254136859e+00
1.577684998507269398e+00 -2.840126691173001205e+00
2.544233796177024942e+00 -7.337284117643840808e-01
2.556334798612402093e+00 -2.212110175275739721e+00
1.649368279050093200e+00 -1.806035431917056400e+00
1.476520459482148606e+00 -2.799088649411596741e+00
2.348798387369146479e+00 -1.831354731642298450e+00
1.477756536689827094e+00 -1.760350567917184472e+00
1.746346501237219462e+00 -1.329401512373252103e+00
7.420050994232579855e-01 -1.389743395645798074e+00
1.171659057483044775e+00 -2.412464938377302026e+00
1.103433482730024506e+00 -7.012369993633775778e-01
1.474710366285359120e+00 -2.461463078962987439e+00
1.261515661380628650e+00 -2.358365877753382467e+00
7.575537159839484946e-01 -1.441143666266848866e+00
1.563712585996413384e+00 -2.012349208042098603e+00
2.178006041843557838e+00 -1.688348645093718625e+00
1.424009268885097823e+00 -2.939580061245078424e-01
2.229644233938488540e+00 -1.870730542547899944e+00
2.018800001544785783e+00 -2.331332792588008740e+00
2.470769254541767435e+00 -1.790704903163466977e+00
2.248590199970119663e+00 -1.838847369398808329e+00
1.954984366336383061e+00 -1.312207325384509238e+00
2.406007788171188322e-01 -1.850121954170381056e+00
1.501050084093013215e+00 -2.639573090157576019e+00
1.269713028058634174e+00 -1.520662918812075270e+00
2.569059915408089090e+00 -1.565149012247232241e+00
1.332308843832550993e+00 -1.466715987234298080e+00
1.993039326417004986e+00 -7.924398139827829035e-03
1.275098673134666516e+00 -2.304220231917792017e+00
1.314470695807824718e+00 -1.861970001147720044e+00
5.736069529274456791e-01 -1.875923825402722844e+00
1.113859224981619933e+00 -9.713450294630175952e-01
1.806013002794520483e+00 -3.124431143022548873e+00
1.288610938076121482e+00 -1.707318234593841133e+00
7.926217537095026078e-01 -2.049891050144216909e+00
2.391871619239726243e+00 -2.406385030439521344e+00
1.226593252921391652e+00 -1.343345012597600086e+00
9.052902421712811787e-01 -1.655026723522990961e+00
6.642946745636694184e-01 -1.862594662048794758e+00
2.680033261041299131e+00 -1.122461312467164296e+00
6.521994300470457251e-01 -2.924327761476527510e+00
1.881841145645703151e+00 -3.400730541237738436e+00
1.985604244289371323e+00 -1.847166174692365326e+00
1.029059615037851039e+00 -2.737390704721491375e+00
1.223749381422339244e+00 -2.191068410958755930e+00
1.208336977750799957e+00 -7.362134335949863662e-01
1.414819071977683862e+00 -1.994371533041994660e+00
2.396074597068090117e+00 -1.451011078314364156e+00
2.390562515764044882e+00 -1.447127401608483410e+00
2.087176532043227617e+00 -1.718978856528770471e+00
1.924804687650705004e+00 -8.785933188729955212e-01
2.430019473245674355e+00 -2.544049962183238645e+00
2.486338037426679470e+00 -1.526414377048776139e+00
2.166834331554314375e+00 -2.067588845927071706e+00
1.470693820686634012e+00 -7.678888664897243199e-01
1.207481620875113570e+00 -2.322025863034960835e+00
3.094860973266805315e-01 -1.668918439413016319e+00
2.059379579991426734e+00 -1.938202485850072598e+00
2.261809637871768253e+00 -2.460954426584304855e+00
1.564301543393059823e+00 -1.264167469464612559e+00
2.822298330149285994e-01 -2.514455125137343483e+00
1.066680344504362221e+00 -2.761983144640208998e+00
9.189889105272806002e-01 -2.034306946958643447e+00
1.585600579324953685e+00 -2.380044872009044354e+00
2.467582941951666164e+00 -1.112369599355226057e+00
2.359425488520908942e+00 -3.041573033427825479e+00
1.399247376326969716e+00 -2.941059921205770422e+00
1.086277811201075805e+00 -2.900924307777805300e+00
1.581522880126722708e+00 -3.036457504531890450e+00
2.019736436805256830e+00 -2.709888109620047114e+00
1.593177316429453372e+00 -2.883468716269325327e+00
1.601023666918946597e+00 -2.280267574963696031e+00
1.041326936605267095e+00 -3.043107857306757591e+00
2.695118163849006265e+00 -2.859980203985050373e+00
2.444274697203468794e+00 -2.972534047415827274e+00
2.164604619465065660e+00 -2.503860532682505635e+00
1.775087019221984086e+00 -2.949891586975839974e+00
1.708865678626280582e+00 -1.318642683317248210e+00
2.417612494193256634e+00 -1.559105744369033930e+00
1.306363455624899306e+00 -1.708428960231223925e+00
2.148218059951018333e+00 -3.004012473852673448e+00
1.375251666301364084e+00 -2.447317703662208022e+00
1.263271531846580920e-01 -1.980093067629932646e+00
1.540380676775281732e-01 -2.026556631600915814e+00
2.729401070450669486e+00 -1.507693011689851703e+00
2.952466501655732767e+00 -2.300600059110902151e+00
2.121402574357424520e+00 -1.316569127688034913e+00
2.835002857713632807e+00 -1.457343318796946008e+00
3.511743029070910183e+00 -1.928240606877356988e+00
1.563539773238274089e+00 -3.368699023511482205e-01
2.023660994439768768e+00 -9.751719231298302537e-01
2.060686425919987297e+00 -1.244352200330839597e+00
1.280957676614805862e+00 -1.342266936887978934e+00
1.030628928180899129e+00 -1.086127540655341006e+00
1.526092614125951430e+00 -2.308936927871970468e+00
1.821890906116437892e+00 -1.605206171977875407e+00
2.762625965866021716e+00 -1.317332334086015244e+00
2.641061386344814466e+00 -1.210296766600573726e+00
3.246284126213124122e+00 -1.993332114996173354e+00
2.614913032296416695e+00 -1.188870177595876987e+00
6.479676201365980326e-01 -2.303521432817605685e+00
1.469187154671275808e+00 -1.895796377963873125e+00
1.086616280531128798e+00 -2.281528915598577623e+00
7.050637232185416048e-01 -2.494167033325678240e+00
2.627402538677508836e+00 -2.695344498513520204e+00
1.666919940231961661e+00 -1.090991753273585330e+00
2.007468223457170353e+00 -9.254880971957790692e-01
1.645521633890937752e+00 -1.934244162259872279e+00
2.747343689639658137e+00 -2.059772616250699961e+00
1.529609494476950715e+00 -1.818890316417750341e+00
9.494555236108506158e-01 -2.394006303680542569e+00
2.181758940053279971e+00 -2.795408973490971949e+00
1.040965534563544015e+00 -1.981896485754228276e+00
1.669312002690517271e+00 -2.212566890398513397e+00
8.445650936943012166e-01 -1.790891473898344355e+00
1.481164887012980991e+00 -2.773328384053697526e+00
1.094695472335313724e+00 -2.069818472074567151e+00
1.909064815333961995e+00 -1.860647713111144075e+00
2.011493559466588810e+00 -2.261358318344602658e+00
8.240596937983093451e-01 -2.142173869423690924e+00
2.037144793511828755e+00 -2.247274791240923886e+00
2.365440515484717565e+00 -2.017500707930245607e+00
2.419725221026545636e+00 -2.509453656374221353e+00
1.592974226791557424e+00 -2.522514577465269081e+00
1.620612417168358910e+00 -1.762298198405612526e+00
2.203803885653124794e+00 -1.817976868075843244e+00
1.872728674834654328e+00 -1.400747245589123668e+00
1.704561435814156312e+00 -1.289138950130662487e+00
2.021963164046526096e+00 -1.884208325092922021e+00
1.947507183078626802e+00 -1.274720586772869479e+00
2.476878361241180659e+00 -1.194303114563855628e+00
2.602821170076469848e+00 -1.075906176627059008e+00
2.047121495752969533e+00 -1.413162069790117492e+00
1.933783657708828763e+00 -1.980912789524584383e+00
1.626430418857023552e+00 -2.530338236776319860e+00
1.828083673830746658e+00 -2.720031042718173531e+00
1.345914125096850711e+00 -2.346102944585690686e+00
1.756397987436626895e+00 -1.507322203773315383e+00
1.553464732191921716e+00 -9.496575849649662171e-01
2.138820825399451842e+00 -1.458613962641708284e+00
2.131800821568484938e+00 -1.928879890767351668e+00
3.044835296409270420e+00 -9.212145172088690437e-01
1.040984085352593347e+00 -1.751900176222064953e+00
2.321501902605866974e+00 -1.691886787091288369e+00
1.962013682900508593e+00 -2.452365594555363959e+00
8.408472469367936908e-01 -2.384652671369126953e+00
2.221141329862669878e+00 -2.333402887665786185e+00
2.297938664670115649e+00 -4.529654568408590931e-01
1.581960299396868663e+00 -2.554132911320537325e+00
1.596062997006494122e+00 -2.553845163617574965e+00
1.479238699780046629e+00 -1.614789046966408570e+00
2.068910270403907958e+00 -2.430565123825936702e+00
1.987239068267069753e+00 -1.740482784352137324e+00
2.978876213782431837e+00 3.975338295289942980e-01
2.169677449373288880e+00 -2.804880509901908958e+00
1.724615442848981939e+00 -2.371765619216416265e+00
1.199601789828961707e+00 -2.292133174133141438e+00
2.259173545436736319e+00 -1.127702671686354963e+00
8.091707323155652443e-01 -2.139245774149988399e+00
2.390171453305234284e+00 -2.150090858949838868e+00
2.673091616068958842e+00 -2.607672299179270237e+00
9.910902456457272303e-01 -2.859966201571655375e+00
1.507445405100732216e+00 -2.935760919493741739e+00
1.120743823058644173e+00 -2.009007456783728163e+00
1.969581142010339736e+00 -1.667248423088581344e+00
1.455919647758833424e+00 -1.418601376493993982e+00
7.906360732969387461e-01 -1.477792069976521905e+00
1.156296782879867147e+00 -1.841522689948609237e+00
1.571313247233856680e+00 -1.736965176634107655e+00
1.534747222112721632e+00 -2.681735935258005021e+00
7.164828154513476210e-01 -2.532632566756856995e+00
4.649104239984926945e-01 -2.248232977636242857e+00
4.261704644092624283e-01 -2.213557358001337683e+00
1.743540960074939417e+00 -1.170310498932134902e+00
1.621545785310172016e+00 -1.982605989921823575e+00
1.824054789612873151e+00 -2.139893302280580833e+00
1.076510584192897690e+00 -1.041817946328402078e+00
2.489277632382787431e+00 -2.638021654541819583e+00
2.081875239312045878e+00 -1.238985347486488031e+00
1.839694108774576176e+00 -2.069231330898436472e+00
1.560145166928987859e+00 -2.211621913857470201e+00
2.175871445311281516e+00 -2.026646532478512341e+00
1.528775421025345249e+00 -2.404963761322108873e+00
5.147441028268413543e-01 -2.170686264361843421e+00
1.270822470418560224e+00 -2.576026049431025200e+00
1.229799336253061037e+00 -2.545847247713878048e+00
1.123754964943556534e+00 -2.238859343804146640e+00
1.552836745669077478e+00 -2.289617017416472500e+00
1.891716369973400980e+00 -1.178686229688517662e+00
2.010333738752754673e+00 -2.293888866417565175e+00
1.749702834211035229e+00 -1.849894960496562879e+00
1.880269851964665229e+00 -2.213930647780551819e+00
2.202550203982188481e+00 -2.495947467591729918e+00
2.676167936375402068e+00 -2.889535432480409227e+00
2.437252464502149607e+00 -3.443221907516437419e+00
1.451378917815669300e+00 -2.545252511105102755e+00
1.857725187674773348e+00 -2.052773912003629686e+00
1.958867383842896270e+00 -1.281747621488101618e+00
1.853313149493050815e+00 -1.386141457220580353e+00
2.583539235991915817e+00 -2.238866754410394400e+00
1.272190258644699368e+00 -2.146254260600200858e+00
1.888026079531764267e+00 -2.557487321374757983e+00
2.541186854212921453e+00 -2.388750567929071700e+00
2.303527793865494999e+00 -1.950210247759421200e+00
9.272915349134922547e-01 -1.729642756166092310e+00
1.633173480843653547e+00 -2.080937731718289996e+00
1.513313732698411407e+00 -1.495643546470569074e+00
1.041884789165981928e+00 -2.529728182968901784e+00
4.744424426150127827e-01 -2.228579619821557500e+00
7.626049014503698542e-01 -2.623412033491803186e+00
4.498117051926922016e-01 -1.747949971209879605e+00
2.927590949332921078e+00 -1.320796773615601660e+00
1.139918963452827061e+00 -1.999461205760164617e+00
4.835083126680556065e-02 -1.613224162198249712e+00
7.442632594878784147e-01 -2.221502827781542067e+00
2.786336345296591688e-01 -2.997420983835374031e+00
1.839733428169917806e+00 -1.581142989612080552e+00
7.181917529339307826e-01 -1.535708895893212134e+00
2.401096842760002126e-01 -2.321030086369067824e+00
1.151519794291973264e+00 -2.222875320489049233e+00
5.946536577990775285e-01 -1.772226557064365160e+00
1.050324482106316237e+00 -2.371634892406789596e+00
1.761672054146738997e+00 -2.734081183649005986e+00
1.058647006128488055e-02 -2.584452086100458068e+00
3.208177049280076520e-01 -2.510240462941889295e+00
7.287859185500726866e-01 -2.568055425798366542e+00
2.307325483139903266e+00 -2.760934848641781958e+00
1.125370864799954962e+00 -2.329439783808989972e+00
1.880349932685929426e+00 -1.391830749027545888e+00
1.925409363873858304e+00 -9.823847692213256710e-01
6.962920934529120975e-01 -2.207749180726037430e+00
4.940718861290852582e-01 -2.238955716787630834e+00
6.515005607856443337e-01 -1.926386337139633254e+00
1.118647176354427231e+00 -1.362676188853974457e+00
1.561721101970257042e+00 -2.423684804365235479e+00
7.095895298645522598e-01 -2.112917327674074919e+00
5.072060284610669934e-01 -2.743515348412482346e+00
1.147981529367897657e+00 -2.854642903089378070e+00
5.860481349346561286e-01 -1.792085347063326228e+00
8.780537678920803391e-01 -2.339778611832239008e+00
1.642451878033432067e+00 -2.169682276313692260e+00
2.341555770577286033e+00 -2.481994444567289904e+00
1.491150465990587870e+00 -1.170253985916485107e+00
1.991647841386517515e+00 -2.163549795217059035e+00
7.184786583319104913e-01 -2.315833451996943904e+00
2.129186035703043434e+00 -1.955110059552043200e+00
2.668580483460791353e+00 -2.539487456803819043e+00
2.253399072197099784e+00 -1.564184446484152557e+00
1.687011190799545091e+00 -2.290057980035985707e+00
1.758591640617586105e+00 -2.482642460768754056e+00
6.675284927108054989e-01 -2.502762146659176956e+00
1.149546434176705656e+00 -1.878985754669673547e+00
5.830100392629737893e-01 -2.580659219958324258e+00
-1.278777220327964592e-01 -2.414887203379650682e+00
6.176406329079813240e-01 -2.758054067038854917e+00
1.676251634008607549e+00 -2.497938736980133356e+00
1.943794758488349483e+00 -3.373944902510699340e+00
2.601339559637416143e-01 -1.754275209563102012e+00
1.831545661139859060e+00 -2.907601391042790251e+00
1.773270030663162355e+00 -2.482664473447841580e+00
2.532814538355848022e+00 -1.932949356238192085e+00
1.913133509647839459e+00 -1.224263469534674798e+00
1.839062270125154885e+00 -1.259822311625110158e+00
3.781076859547788938e-01 -2.378806721841880467e+00
5.595762798818837425e-02 -2.021727672110916085e+00
3.064594156579822037e+00 -2.500546870845415270e+00
2.385554068789216053e+00 -1.099838657694357513e+00
2.771416887641600546e+00 -1.965791913782846567e+00
3.045453765362447385e+00 -1.835556308363448741e+00
1.883183853584737388e+00 -8.615982845665166590e-01
1.559038227999248516e+00 -1.869600433337638812e+00
2.268268172449748654e+00 -1.768327626936568420e+00
1.047054480484324923e+00 -1.904811248849346939e+00
1.625363352456384192e+00 -1.355647951770023507e+00
2.303511705200546267e+00 -1.671250440836168139e+00
1.847270389101518528e+00 -2.638804208152828235e+00
2.941970234303460607e+00 -2.803196956725214850e+00
2.306351067682262279e+00 -2.497019942962602990e+00
2.892252715514862516e+00 -1.704203935139193993e+00
2.002943581582134591e+00 -2.457731010676962757e+00
2.399152952316879972e+00 -3.351109035537451319e+00
1.353630184278182602e+00 -3.217579104349834296e+00
7.701441453627397848e-01 -2.910131727485256725e+00
1.579324046163858242e+00 -2.569388546409694385e+00
1.958635351807958447e+00 -1.857663541448882016e+00
2.369864404980594585e+00 -3.024731932390617439e-01
2.655045836874671217e+00 -1.837741427505438896e+00
2.370908219853302690e+00 -1.462446040589186591e+00
1.344251252444106592e+00 -2.514012430900879558e+00
1.617212732588984458e+00 -2.483816262742839065e+00
1.086081891562209911e+00 -1.427876656972755010e+00
1.455947443837943833e+00 -2.655319623577895083e+00
1.372002466169423673e+00 -2.233593556236357358e+00
2.299939794975266683e+00 -1.628249706796658813e+00
8.385935763721349412e-01 -1.758121503279578279e+00
1.518682301058166262e+00 -1.776507886447707740e+00
4.948897346161458266e-01 -1.978130393674975229e+00
2.202327373203175842e+00 -2.010296927361121533e+00
1.883327648513783537e+00 -1.626333093113963457e+00
2.685956318358633244e+00 -1.778209301772228468e+00
1.778905047817913809e+00 -1.691028690610309138e+00
1.462867661720272494e+00 -2.189576471472153507e+00
3.021960352827579577e+00 -2.234256400797678399e+00
1.193029994851130038e+00 -1.823593158748345600e+00
1.580387352335499873e+00 -1.490360721989871351e+00
1.601033147617152430e+00 -2.216209195939912835e+00
2.020420973759690320e+00 -1.859205884586502711e+00
1.765612601205439169e+00 -1.838997775502594134e+00
1.181408946138129634e+00 -6.666175234510036685e-01
1.125901612542331565e+00 -6.199640462026001497e-01
4.190367323636586816e-01 -2.107251413901525705e+00
1.963111849862734903e+00 -1.579399077543583552e+00
1.287668693238123385e+00 -1.111440526738356693e+00
1.494603898772587147e+00 -1.928702167942708101e+00
2.213375986252190231e+00 -2.076381347810094979e+00
1.582619908722845192e+00 -1.771259704171102234e+00
2.413959749069839233e+00 -2.827336432665604082e+00
1.832574575911472436e+00 -2.609419791932669597e+00
1.617094083662536264e+00 -2.821240980603004544e+00
1.043973091512515161e+00 -2.499757973999867211e+00
2.409741072485569457e+00 -2.748155244354222315e+00
3.064830757728183586e-01 -2.326122294727511530e+00
2.204279079648344020e+00 -1.507095765868573523e+00
1.995171247022519578e+00 -2.402865138916982612e+00
2.416552768175595389e+00 -1.867084926404807721e+00
1.462960023236868023e+00 -1.649813366437638429e+00
3.073143103350206573e+00 -9.688584914931784864e-01
1.532182994461386283e+00 -1.718798522545615048e+00
1.840438759351612052e+00 -1.210559762756842073e+00
1.942076739629287285e+00 -2.596123502408201222e+00
2.024441114246845252e+00 -2.129087953832843993e+00
2.372590986741276886e+00 -2.068007726589985662e+00
1.837174316445420175e+00 -2.100586137976597545e+00
2.249821896708353641e+00 -2.958848871830773941e+00
1.672374331568602157e+00 -2.717218542752290578e+00
1.374623695403927481e+00 -1.730968995779567532e+00
2.402885139333599263e+00 -2.225654034046351093e+00
3.347414492596398894e+00 -2.395965404281985567e+00
2.167620589234876327e+00 -2.158934608304818425e+00
2.475423549471408080e+00 1.223250336060704990e-02
2.178279915641514464e+00 -1.659518623154291994e+00
2.693004923016987462e+00 -1.589765505096283782e+00
2.263402907579012080e+00 -1.474241454544475527e+00
1.721768685618037420e+00 -3.025268501265153009e+00
1.096086241448553489e+00 -2.145555638480518112e+00
1.695818503502959596e+00 -4.958363754239036858e-01
9.103103878090137435e-01 -8.178717365204508649e-01
1.269609879169699473e+00 -2.309911207687411316e+00
2.201100862685506421e+00 -2.601156510540167055e+00
2.265160155464423841e+00 -1.502721423855047700e+00
2.497451072631320379e+00 -2.506288259464232837e+00
2.246529152490775783e+00 -2.081076402626717226e+00
1.602347135754533802e+00 -1.417584743362358513e+00
2.108240252088357636e+00 -2.483419658907354055e+00
1.905135358337472828e+00 -1.753577955629869622e+00
2.569594880312672913e+00 -1.677346304436716951e+00
2.277315427766334999e+00 -2.626002764847732429e+00
1.292030538194978373e+00 -2.217929658966735662e+00
9.363316222196833571e-01 -2.188739188860802098e+00
1.659332298727351995e+00 -2.112047542324701155e+00
1.638080674155856897e+00 -2.302823867289291115e+00
1.506525945823006918e+00 -1.483537337668781042e+00
1.392205451471128397e+00 -1.568527295691021450e+00
1.368887294962375822e+00 -2.336181414697503733e+00
1.746912485201181697e+00 -1.224859147556276007e+00
2.199901989593213258e+00 -2.237413640120308855e+00
3.359129316427830858e+00 -1.739512393257901302e+00
2.338215226912013556e+00 -2.353089760796386098e+00
3.396763366016309682e+00 -1.772087768696499976e+00
2.126061286686745877e+00 -2.163550049768219630e+00
2.894834369212605285e+00 -8.577382658903589530e-01
3.427481649988428192e+00 -9.968015680061690365e-01
2.387273721582200636e+00 -2.044958947103516333e+00
2.320796116722337210e+00 -1.832492603048308188e+00
3.287169564519162090e+00 -7.118980473824952915e-01
2.564485559237983825e+00 -2.194361571740415684e+00
2.154617835356254396e+00 -2.351780483129898069e+00
2.642359261512681634e+00 -2.778872754724381444e+00
2.339762290000066969e+00 -1.967196999002538416e+00
3.041696870053192114e+00 -2.116711882537579470e+00
2.754050099459298018e+00 -2.315592236084008881e+00
2.879860744190426480e+00 -1.402839429437203300e+00
3.030230527373193539e+00 -2.293433206788140666e+00
3.302856042039201689e+00 -2.766878316847394714e+00
2.445170264122961790e+00 -9.250247825384505518e-01
2.280054699980569310e+00 -2.872355470195071980e+00
9.325658233024699539e-01 -2.874097142867244159e+00
2.400796386992487541e+00 -2.995850773095036335e+00
1.037470666881162185e+00 -2.614367368162395788e+00
2.474409923115914900e+00 -2.808978697920486489e+00
2.739364910724983559e+00 -2.446466002562576403e+00
1.775456196099034267e+00 -1.704511887790075786e+00
1.399741506948889214e+00 -1.276482794829070899e+00
2.035889884476453915e+00 -1.695015919518725322e+00
1.204060605319168475e+00 -2.016579994145843990e+00
2.201924809375326753e+00 -1.792214610045540724e+00
1.714133538351169106e+00 -2.547026160485218682e+00
1.473978267878393922e+00 -2.418555432620968837e+00
1.289736138319764525e+00 -2.691383857046050210e+00
1.902281543181797874e+00 -2.410275542787897685e+00
1.849916417066725050e+00 -2.837265733486826313e+00
2.458957368169251811e+00 -1.196225054923374831e+00
2.303164075709704939e+00 -2.936738399781434694e+00
2.850240277177134907e+00 -7.894471399859930294e-01
2.259254553504105978e+00 -2.632227853278686247e+00
1.999146099484457650e+00 -2.460179467642605644e+00
1.837518172537977001e+00 -1.577496713216987700e+00
1.649828558772106213e+00 -2.084411797300619540e+00
1.121006764685078094e+00 -2.560183664605661047e+00
2.436718685780681959e+00 -7.415916545394563020e-01
2.256904664756239853e+00 -9.923918030521932110e-01
2.296596440598565270e+00 -9.821638295796646378e-01
1.533930629556311320e+00 -1.224219768941118280e+00
2.778778344079782858e+00 -2.880845847428924245e+00
2.248394826175732053e+00 -2.518769996631188501e+00
1.427962190508014206e+00 -2.097358819719150169e+00
1.988953177856087606e+00 -2.460375165328180458e+00
1.029740245184407321e+00 -2.665930585409543419e+00
1.615065313318728268e+00 -2.696629480187039185e+00
1.989165582826343481e+00 -3.126533613820732693e+00
2.106677016965786464e+00 -2.524708271293143902e+00
2.000610348228780921e+00 -2.150346466656813949e+00
3.222379753652636403e+00 -2.885594468549523839e+00
1.872697463127858342e+00 -2.187269813660118523e+00
2.429255526177770630e+00 -3.205915200617810434e+00
1.938386887681526671e+00 -2.205324025793707676e+00
2.010155408737442251e+00 -2.307067739073661361e+00
1.515216856913040644e+00 -2.247439536285476436e+00
2.971220923195477148e+00 -1.873358674564444160e+00
2.254454275798619012e+00 -2.636425784316656085e+00
1.412811202022667523e+00 -1.192560666628278643e+00
4.869030855681820424e-02 -1.597757289645806100e+00
1.464347912207803137e+00 -2.335695798712610127e+00
1.526346337246990537e+00 -1.583186311373499633e+00
1.732351482939525233e+00 -1.306252834941511676e+00
1.284780047666647107e+00 -2.180050964072640873e+00
6.211180125739067526e-01 -1.911450133443294064e+00
1.205236616923172743e+00 -1.204887990974147227e+00
1.034332101155771788e+00 -1.898743187712691238e+00
1.411129905972428877e-01 -1.516347111623227661e+00
1.865798712194581266e-01 -2.475833907534854994e+00
2.127683185483099315e+00 -1.701654942998924280e+00
2.279059606447266351e+00 -1.241407173802825392e+00
1.941703502896014122e+00 -2.883572790438354350e+00
2.096621451324552687e+00 -1.948965290204655920e+00
4.234873413165676781e-01 -1.639420203344220894e+00
1.540763116094406193e+00 -1.023252552380451208e+00
2.160086747068258983e+00 -2.081808474732524505e+00
1.422241686455357090e+00 -2.218655314615611829e+00
1.544633709173904856e+00 -2.215426765418841537e+00
2.083959428969983207e+00 -1.827421041234172261e+00
2.107517801655988343e+00 -1.940298219450332873e+00
2.531454469750046066e+00 -2.001895734885466460e+00
2.883565444753542373e+00 -2.481661440559745913e+00
1.417580587180575336e+00 -2.785112011276114075e+00
2.872270364531610110e+00 -1.125484734515622254e+00
2.045886829343367630e+00 -1.033157071788095127e+00
1.198530510122908233e+00 -2.052656565823828938e+00
2.604990627247429025e+00 -2.173153147643883898e+00
1.213473841915851725e+00 -2.319562056914976189e+00
1.732496030542304721e+00 -1.979924329570686758e+00
3.009311526336118980e+00 -1.304019728700242187e+00
2.223134068316495515e+00 -2.200926269410270031e+00
2.447866712122555466e+00 -1.860336515154226378e+00
2.764513879450024358e+00 -1.200897824647473744e+00
1.641712436306895784e+00 -2.047507173457126850e+00
1.723262656260752479e+00 -2.339030383770919652e+00
2.867016611987470043e+00 -2.516854783597459289e+00
2.178404076959650659e+00 -3.019237166037854525e+00
1.808145152595474592e+00 -2.838972005901251094e+00
1.374322224111002244e+00 -1.682628804601019823e+00
2.007837076889757988e+00 -1.942798729314580308e+00
2.070442802962715323e+00 -3.033970140179070629e+00
1.648381178998350904e+00 -2.777448689073801269e+00
1.406242178417431932e+00 -1.811615022714138989e+00
1.453128611512543911e+00 -1.267627006676220303e+00
1.437417127768214398e+00 -2.945972100435112928e+00
6.097342802075199630e-01 -2.480002265422392327e+00
1.189866366053831781e+00 -2.832579257134625106e+00
2.198482946158767160e+00 -2.604619289541163063e+00
1.847916491835235320e+00 -1.678019551497726525e+00
3.324509091151370832e+00 -1.277667202747368780e+00
1.393738062079475704e+00 -2.135621774037758769e+00
1.477866972271840273e+00 -1.934649235069858531e+00
1.668630425730861733e+00 -1.541723181420036282e+00
2.653471866882595176e+00 -2.261779530320982001e+00
2.734850982181248114e+00 -1.944441137763806893e+00
1.347322700569407949e+00 -2.917746533014563326e+00
2.088878607726214476e+00 -2.623109363478897116e+00
1.278018405995001272e+00 -2.357081525598610838e+00
7.542486902437420815e-01 -2.132393611618008666e+00
2.112846322903496166e+00 -2.574141489658059889e+00
8.838801166817860100e-01 -2.283807140526434853e+00
1.138901995959304303e+00 -1.840101789742153215e+00
-1.129660358747278104e-01 -2.143840156619413850e+00
9.857390679488422514e-01 -2.236455359304076573e+00
2.071062379293244771e+00 -2.686423733049333240e+00
2.290679036395134371e+00 -2.537776872177222920e+00
3.328141888418230998e+00 -1.564203759839141616e+00
2.322378361377103406e+00 -2.542406813576340241e+00
1.512379510175458686e+00 -2.329766149126084596e+00
2.206246681476305760e+00 -2.973830116051597861e-01
1.933698322547772852e+00 -2.017167798433266768e+00
1.763368129112362848e+00 -1.805435322573479162e+00
2.469589842688869830e+00 -2.940388494224000837e+00
2.598234809533437772e+00 -2.005533303146910029e+00
1.471199967998428226e+00 -8.004061347103883506e-01
1.356536973084303321e+00 -1.736971533876957796e+00
1.355878434645130248e+00 -2.267337596387659637e+00
1.502058034788302798e+00 -1.939846305367314505e+00
1.638270970801169568e+00 -2.505206815799766673e+00
1.485988419428296625e+00 -2.246151202950990911e+00
9.562780882363700607e-01 -2.749496407442808099e+00
6.211207663962308168e-01 -2.116918227984551315e+00
1.221893073662984719e+00 -2.629862459148925691e+00
3.027824737836246172e+00 -2.088804438975677691e+00
1.059391143790691103e+00 -7.957485629170789609e-01
3.996923519847900286e-01 -2.840821744624849376e+00
6.818325945815482125e-01 -3.425387702919535204e+00
-3.600593840848261840e-01 -2.302082936535331026e+00
9.529875387980919488e-01 -2.516692623286545860e+00
1.370543200672611706e+00 -2.942187038002009203e+00
2.049006026135876457e+00 -6.545282091631411392e-01
7.340561782284501513e-01 -1.914977859075031930e+00
2.190137354546616066e+00 -2.187307660422205924e+00
1.709910596438789732e+00 -2.387278721481949972e+00
2.050074951650846522e+00 -2.486998379335608966e+00
1.845062488023797354e+00 -2.834445074458011860e+00
1.930925026849877879e+00 -2.841513979138037715e+00
2.004582036336473028e+00 -1.438685413369895416e+00
2.451174652340679661e+00 -3.238260896387694210e+00
9.620769367527108873e-01 -2.329098357596628421e+00
1.766226905481452558e+00 -1.178074019314053311e+00
2.501074262061736331e+00 -7.109715827460391102e-01
2.953479663824175372e+00 -1.260036150529464161e+00
1.425239095047350801e+00 -3.013730442614357408e+00
1.581458086720797018e+00 -1.749865690161491294e+00
1.774534066368913088e+00 -2.472206599353883760e+00
6.501740688483464981e-01 -1.971693187341805320e+00
1.263034687015105018e+00 -2.504834329920317959e+00
9.423379374951993404e-01 -2.061540244293811330e+00
2.177516269831898388e+00 -1.740970810809153946e+00
4.271291664465134419e-01 -2.083777999168689554e+00
5.726210680770982275e-01 -1.649370635478432545e+00
3.533149194648711466e-01 -1.641854142433679886e+00
7.850217294942174462e-01 -1.849905452667206962e+00
1.103844047025415387e+00 -1.525348363889065251e+00
1.174290503164104660e+00 -2.454281712823123573e+00
1.027252006459473010e+00 -1.792950142888055654e+00
1.502828308173357108e+00 -1.352981585727585756e+00
1.467845257289315475e+00 -2.152722651445326818e+00
2.197317911651276212e+00 -2.264454765176138640e+00
2.801019581728408703e+00 -1.643778137153465879e+00
9.394617160981828530e-01 -2.028042723097420286e+00
1.725499045020708611e+00 -2.044657521276146639e+00
2.397280986418655946e+00 -2.025830354263265409e+00
2.747685264693079610e+00 -1.711826493098719704e+00
2.975456478020458206e+00 -2.316309557406333930e+00
2.685567726192576110e+00 -1.670998348773408360e+00
1.681191421264776720e+00 -1.943201906832162429e+00
2.663188526096358366e+00 -2.926535349902596561e+00
1.517219705904290006e+00 -1.739355307643462023e+00
2.899327986086462250e+00 -2.392077416354297714e+00
3.194567783431122798e+00 -1.906290017211091925e+00
2.893651129192710059e+00 -1.596713336862954691e+00
2.884418049116256988e+00 -1.171932422361935178e+00
2.612461843469508160e+00 -2.623114770800276663e+00
2.074075919574095650e+00 -6.551801173466191841e-01
2.889850387455470404e+00 -1.732483152973606222e+00
1.932896839983832660e+00 -1.750789530605324940e+00
2.250327609969938081e+00 -2.477913521055189250e+00
2.582264313361981145e+00 -1.008171822110298876e+00
2.443721942799742308e+00 -7.783630607665690260e-01
1.963726529373869489e+00 -2.108315162360583361e+00
1.640623518386137292e+00 -1.333437039567554994e+00
3.850253238608909445e+00 -2.745470165394984230e-01
2.105059957889392930e+00 -2.962374128230854664e-01
1.309494383422223907e+00 -1.125780969612758309e+00
2.356076110323392925e+00 -3.787511397417193670e-01
9.280506983887860661e-01 -1.673914654464475182e+00
2.249167580940675037e+00 -1.754110535416681493e+00
1.219427882883212799e+00 -2.701140051178940737e+00
2.589364918560123296e+00 -3.233665692473963293e+00
2.379493862545662530e+00 -2.040311514202363341e+00
1.826524104789443825e+00 -2.082617615586903170e+00
1.404809656646291094e+00 -2.374793781452437358e+00
1.059567434503613237e+00 -2.098882737519367048e+00
8.683567507289760012e-01 -2.073309351664315514e+00
2.144897348986813501e+00 -2.600381314443675151e+00
2.197420085346402985e+00 -1.942610300028716708e+00
1.779153318133366746e+00 -1.276532670272624514e+00
2.439766314735061226e+00 -1.979317118532424757e+00
2.715915340720045812e+00 -1.351594506553575492e+00
1.630727332395180529e+00 -1.396254157846607891e+00
2.498947335166218586e+00 -2.139298194344601445e+00
1.100736386450397397e+00 -1.598188394897750664e+00
2.057879918657825158e+00 -1.673597307625166453e+00
1.421457725380942616e+00 -1.164589007656803954e+00
1.924039027471544205e+00 -1.390729474306316771e+00
2.198285022933931021e+00 -2.235629424225249018e+00
1.804406070138453000e+00 -1.547968756521597822e+00
1.062302370177981903e+00 -1.307685687826108945e+00
2.461865918336219927e+00 -1.992789256630201011e+00
1.525229743140680716e+00 -1.154958137800316198e+00
1.642418051230621234e+00 -2.401809656900657508e+00
1.887855047703326683e+00 -2.099324249422517497e+00
2.240613732244615797e+00 -2.726198061231146497e+00
2.191894791108801144e+00 -2.271680964382834844e+00
2.715623214223643167e+00 -9.712138735202197060e-01
1.250130319016315550e+00 -1.457243931024538863e+00
1.660390441161645692e+00 -1.230671547156096945e+00
1.525054007833215985e+00 -2.125304395495901666e+00
9.519353906897798367e-01 -2.248562814608484395e+00
3.297663705869450901e+00 -1.359385292095240949e+00
2.373008064289833463e+00 -1.212429155326980146e+00
2.207600474886326936e+00 -1.467307456640614793e+00
2.237326406383701283e+00 -5.618202654166680743e-01
2.982641186434585645e+00 -1.545673444354283443e+00
1.868987061917706916e+00 -1.592354638529711375e+00
1.159660371646276777e+00 -1.328082539012749752e+00
1.479287717881948794e+00 -9.251942701818024473e-01
2.887948812155405776e+00 -1.964399919167366226e+00
2.284098111737061565e+00 -1.255990927069537966e+00
1.909295283826461631e+00 -2.552148371997666754e+00
2.240630176283470387e+00 -1.946076329167716334e+00
2.360830373468461474e+00 -2.127838006235271973e+00
1.718133470683846920e+00 -2.142313597171543016e+00
2.426138858239844431e+00 -5.785259444386221528e-01
1.791894669828267617e+00 -1.480602553001534094e+00
1.830436405710060832e+00 -2.522541733794342989e+00
2.880956920381043673e+00 -1.836843802447639007e+00
2.437129631332871860e+00 -2.265337806656240627e+00
1.934543561603399242e+00 -1.667864364083226469e+00
2.084523814310792034e+00 -2.285269439564320049e+00
2.085694467383719442e+00 -1.580212888611682187e+00
1.132126223319530833e+00 -2.060799333618735130e+00
1.591232038510356661e+00 -1.638702866297612193e+00
1.630540785659847280e+00 -1.604003743663409587e+00
1.129445757366741132e+00 -1.407780936187654097e+00
2.081082117574585943e+00 -1.545185528621985993e+00
7.968564733797905975e-01 -2.418829731613443723e+00
1.479761634061006470e+00 -1.731636350196821938e+00
1.653149791923915979e+00 -2.848761467177062023e+00
9.447737928188033596e-01 -2.366262087565836669e+00
8.337730862456506076e-01 -1.281069860695750906e+00
7.606561187276251745e-01 -1.706961770484063612e+00
1.366100222074620119e+00 -2.421198505495858022e+00
1.335197042890436059e+00 -1.198827161844132849e+00
5.793702422675397479e-01 -1.656495154896424182e+00
1.411356725652470612e+00 -1.718588353019875781e+00
1.074120658270343753e+00 -2.162852594302289599e+00
1.555384235285942385e+00 -2.198656488514432183e+00
1.423370824831267756e+00 -1.304051498775683049e+00
1.382501158612436942e+00 -1.675019820968044026e+00
1.548154008029962503e+00 -2.286989822627896629e+00
1.460497729143693135e+00 -1.238956934871435323e+00
1.383101970443753270e+00 -2.227292916161433212e+00
1.242921534657956295e+00 -2.856291497740936602e+00
1.026742396956520142e+00 -2.440065757059209250e+00
6.202581164488389920e-01 -1.555626416153812919e+00
1.351113805012220670e+00 -1.442979848604552195e+00
1.300607633093298299e+00 -9.783246229713621345e-01
2.046181236649004642e+00 -2.111082361251962691e+00
1.089883494922212481e+00 -8.785174680569779460e-01
2.031220144392005267e+00 -2.015098811476734308e+00
1.940983739337700520e+00 -2.253947475706930437e+00
1.403718765914203193e+00 -6.088529229248605956e-01
1.677178720206915497e-01 -2.220170384541079844e+00
1.380137575178613130e+00 -2.171491522460349710e+00
8.242805409897566715e-01 -7.672600856056155383e-01
5.364091308770739808e-01 -2.288901398027983536e+00
1.537162332249069951e+00 -1.167845485656773485e+00
1.055865643566281875e+00 -2.404258259519644003e+00
1.026124435737010954e+00 -1.933501574005407342e+00
2.120546290208911167e+00 -1.810976046688269836e+00
1.078949030842206502e+00 -9.507282773221098493e-01
1.642524333166393014e+00 -7.775392871916986248e-01
1.622708591313385629e+00 -1.100675107181188883e+00
2.359801726076742767e+00 -1.032458758662124110e+00
1.843675178430784989e+00 -1.492613004218165562e+00
3.181282619306400328e+00 -1.754617631012882262e+00
1.924595501061159730e+00 -1.142334876979065772e+00
2.015730990665045574e+00 -1.991110506009907022e+00
1.732189598588221413e+00 -2.314436198364358432e+00
1.743007773361299639e+00 -2.587304867787881602e+00
1.371066236796886439e+00 -1.371790831256417542e+00
1.251750458012511391e+00 -7.962531281739180233e-01
2.601774173065902751e+00 -1.867577557099913577e+00
2.483957103082148343e+00 -2.037820346969636542e+00
2.931512690451188341e+00 -2.423704623255382273e+00
1.833239405686368340e+00 -2.199164127764641652e+00
2.418872543286507248e+00 -1.800212301460786257e+00
1.921751261044952752e+00 -1.295218052041006374e+00
6.183898702748097387e-01 -1.631405011332452304e+00
1.574655584192903968e+00 -1.828659757862739932e+00
1.349603152861316602e+00 -2.477751144921621851e+00
1.601015538779008818e+00 -1.056657860704784957e+00
6.896100878743149920e-01 -1.994287227474226043e+00
1.332741917252226571e+00 -2.346788646910512810e+00
1.915469772479587718e+00 -2.774450908402413596e+00
1.585590548557297419e+00 -2.185663718978450021e+00
1.943990106319399169e+00 -2.262708738205088999e+00
1.447451320561434551e+00 -2.191605989424395773e+00
2.060845818479656089e+00 -2.466374866195815585e+00
5.508537506897830394e-01 -2.310834766905443427e+00
9.124934829284438997e-01 -1.757645461369728546e+00
2.118130305337639907e-02 -1.250533918909057185e+00
1.468738009472492667e+00 -1.339250375244962266e+00
2.174547140772530973e+00 -1.976792780189879251e+00
3.033455624542498619e+00 -5.491718742364045669e-01
2.139952399803375371e+00 -2.041241768256386369e+00
1.001038571736746041e+00 -7.220561679579402536e-01
8.328111320317250765e-01 -1.229630453212424701e+00
1.501643012661580512e+00 -1.695333161376183950e+00
2.126316762147543837e+00 -1.325709585780404653e+00
1.293382348960830264e+00 -1.264189538028321458e+00
1.272978422971087653e+00 -1.401498841387431415e+00
1.379467375607203783e+00 -1.245947299536922737e+00
1.186238148068738507e+00 -1.225331429423804686e+00
1.479777053420716193e+00 -1.660095986718514993e+00
1.688611633382953059e+00 -1.076009166885148138e+00
1.105449782434478445e+00 -1.415056456126640771e+00
1.788421543873918829e+00 -1.829194881050282051e+00
8.748213456524934761e-01 -1.558073848280987495e+00
1.964656734390129778e+00 -7.152527276137171652e-01
2.735107232026555923e+00 -1.129391223653686271e+00
1.314688687968342373e+00 -1.324386607162095331e+00
1.676400072509090400e+00 -1.427804315079287623e+00
1.942890584247530139e+00 -2.038102320307453752e+00
2.774312348268828110e+00 -2.490719689511032620e+00
3.053165580708818272e+00 8.081833543124333774e-01
2.426330513750737161e+00 -1.320069460777385961e+00
1.767060972958148790e+00 -1.051004408778678290e+00
2.144923360421218117e+00 -4.693629339452613514e-01
1.551809911868162972e+00 -5.421568342868078316e-01
2.278528388964674356e+00 -1.245345588388266922e+00
2.140064526339538364e+00 -1.743766449041882938e+00
1.568356962059775483e+00 -1.587577223753832589e+00
2.182008570637962386e+00 -1.264326989964362769e+00
2.650431213293441779e+00 -1.650644282121193962e+00
1.429791137423529257e+00 -1.368050741818430893e+00
2.372265751733241501e+00 -1.159522778272197296e+00
2.092900566611390012e+00 -1.408109301807115799e+00
2.099417419480625213e+00 -8.281325665914860412e-01
1.011431991048362899e+00 -1.245295131883218609e+00
2.325131824162251171e+00 -7.946965665708227711e-01
2.293203256969883252e+00 -1.232720047086053761e+00
2.104352774878689214e+00 -6.376535748292242456e-01
8.893578604694963863e-01 -3.888432187596178036e-01
8.787595407709067885e-01 -1.346610292255304264e+00
1.575854449523298006e+00 -1.586708595906615837e+00
2.874041490880027805e+00 4.058916040586526552e-01
1.152376409984558370e+00 -1.385797264729196510e+00
1.310586534460911778e+00 -2.111493212418773080e+00
1.735751717782807457e+00 -9.521235417385048860e-01
1.734449731679142959e+00 -1.829573565032081683e+00
1.729809047848330783e+00 -1.304804229325748022e+00
1.231166000568398200e+00 -1.478714442691226205e+00
1.228592526305044341e+00 -2.188839019254321006e+00
1.594279224663513794e+00 -1.144422262554227965e+00
2.522894478459733136e+00 -1.575291988997614467e+00
2.661796172800155791e+00 -5.624113374713499702e-01
2.530477807426771975e+00 -6.610667516058145177e-01
1.393568147470289453e+00 -1.657987607284081122e+00
1.711965101607756168e+00 -8.267742447733857913e-01
1.146750643191837948e+00 -1.696194027603869836e+00
8.961333541150832138e-01 -1.507667493057094132e+00
7.604042864862073925e-01 -1.738077391882845157e+00
2.156261386740354169e+00 -2.582723096415491693e+00
1.466282263417955978e+00 -1.817623801768388336e+00
1.797294465821237308e+00 -1.683902703656287470e+00
1.144009002747520265e+00 -5.450509877002184256e-01
1.537721525824174318e+00 -1.743814668179075378e+00
7.381811905774207094e-01 -1.943156587235433719e+00
1.645192245208717319e+00 -1.470698138433350399e+00
1.290285108450725637e+00 -1.998761207438492393e+00
6.946595306495764732e-02 -1.507701966696383566e+00
1.991666943208681761e+00 -1.703892197500578742e+00
1.500360753238604961e+00 -1.679876866779637545e+00
1.522540504968033170e+00 -8.737676112161312236e-01
1.620559902862072299e+00 -1.377222311912968733e+00
3.199830743951603274e-01 -1.106135434244794213e+00
2.776127753751629790e+00 -1.710007523128944884e+00
1.886162529435357893e+00 -1.842630185753286964e+00
-3.666619085722793714e-01 -2.059614485101946890e+00
4.321317976237918357e-01 -2.262274318531376061e+00
1.882287911707279271e+00 -1.738207957284435334e+00
1.092003698706724757e+00 -7.389050458173483937e-01
8.224120974303705811e-01 -5.331541364291749741e-01
2.428485226715640710e+00 -2.592310026595365358e+00
1.305666926523568971e+00 -1.901743615277486033e+00
1.560263646338143184e+00 -1.502845476930955382e+00
1.578224786610662678e+00 -2.373243102721320330e+00
1.643421375431788789e+00 -2.511972117953150008e+00
4.561480334118327429e-01 -1.103700985528645040e+00
1.071621404834202096e-01 -2.069619147118909375e+00
1.068787286676674997e+00 -2.147890882539581270e+00
1.317438761616588572e+00 -1.859629486687723432e+00
1.901731673800288736e+00 -2.300948356548321527e+00
2.875650691057368036e+00 -2.046491831761430014e+00
2.673654683218033234e+00 -2.294982648868124642e+00
1.842302652466692559e+00 -2.301332642393411732e+00
2.560186864558109399e+00 -1.442056942783445317e+00
2.788490619171371421e+00 -3.071695726928092895e+00
2.035269861073410791e+00 -1.764375865015812339e+00
2.727278175564613605e+00 -2.029482469284774382e+00
1.955136895565872557e+00 -2.716697114802903101e+00
2.295916066083913076e+00 -1.304991712486307742e+00
3.418500771947977412e+00 -1.098945469426352961e+00
3.629703583540163425e+00 -1.938102481788964937e+00
2.182683010894060693e+00 -1.186614587243519425e+00
1.797743855902065757e+00 -1.460892787928192771e+00
3.454493024674880175e+00 -1.531250562468125853e+00
3.472650244821964272e+00 -1.552896744829017628e+00
2.317566917547367211e+00 -2.168558227062112209e+00
1.825720518540269621e+00 -1.409424032146507688e+00
7.962031212050884044e-01 -2.011966648648650047e+00
2.042738609996069599e+00 -1.664864637484213983e+00
2.112804772892002525e+00 -2.421662372927282370e+00
2.397881470012128702e+00 -1.433727448476441735e+00
2.412102889516763771e+00 -1.974719953387199300e+00
1.490735932250583762e+00 -1.099835873761819016e+00
1.325678206969813644e+00 -1.729619125314020067e+00
8.471472770614463244e-01 -4.672958707329957218e-01
2.756585317365206400e+00 -1.642922963160623695e+00
1.588120162686712966e+00 -1.725544055635233054e+00
2.434056261300097113e+00 -2.416684547300730124e+00
3.224423645783665471e+00 -7.026569189472822163e-01
3.374545906339869727e+00 -2.426030710586341232e+00
3.206413051625576216e+00 -2.344366629195024920e+00
2.441836989173460815e+00 -1.408895601444620338e+00
2.164015777182353162e+00 -2.433811803778465954e+00
2.660936103482992365e+00 -2.337779117181529642e+00
2.503656072154031076e+00 -1.774119901550404776e+00
3.043571559319913966e+00 -2.692018519048036573e+00
2.802480172101152522e+00 -1.758941398485474039e+00
3.193084296005608280e+00 -2.156216198325006328e+00
3.584297324523529227e+00 -6.530027670073104140e-01
2.602897477616158639e+00 -1.980908101048978409e+00
2.590868555267665574e+00 -2.270929574385580629e+00
3.059052489924982243e+00 -1.634083345568535739e+00
2.410920197527942399e+00 -2.158433774748083511e+00
2.081800134632099120e+00 -1.230235719475035516e+00
2.597808509364538665e+00 -2.902011602323266271e+00
2.567153547949244885e+00 -3.250015415053223999e-01
2.632243862892818420e+00 -1.764421808908975375e+00
2.431442231026343048e+00 -1.960580989935417184e+00
1.570118905140067245e+00 -1.856674204982765586e+00
1.580162807825828075e+00 -1.734085061907635339e+00
1.972503458529107245e+00 -1.831039978493407716e+00
2.008414721244470513e+00 -1.165397917442517528e+00
3.706509192029300848e-01 -1.490359136564017195e+00
1.305108372167707032e+00 -7.560834123318167510e-01
3.051681262291673136e+00 -5.511003682500260625e-01
2.598372509310491019e+00 -1.183276922726050451e+00
1.399649946538115364e+00 -1.019420193458212331e+00
2.575535321535147304e+00 -1.483516561614497631e+00
1.579984254390970122e+00 -1.709441272228446440e+00
2.556816732221145916e+00 -1.830824824895918024e+00
1.969826754536544655e+00 -6.089537191174207997e-01
2.283086884350989720e+00 -1.880976159806592385e+00
1.005093542037321042e+00 -2.715251905708898406e+00
1.853781063490439696e+00 -2.324218981296775954e+00
2.514312468627580177e+00 -1.402750312358793883e+00
2.119616645576698932e+00 -2.029912852290576275e+00
2.889720395967561473e+00 -8.417631053338774372e-01
4.440476621353368070e-01 -2.280884974328826864e+00
7.236243802414570325e-01 -2.076215613784753167e+00
2.379771391561834371e+00 -2.446977414358246783e+00
2.100619517518667934e+00 -1.625886933179952365e+00
2.897645977659906169e+00 -4.596185793246667650e-01
2.821564853254015404e+00 -1.268291138650766703e-01
1.968957370305600696e+00 -2.458205650568579259e-01
3.532073589753234266e+00 3.067424356325609835e-01
2.263087668545786357e+00 -2.143473965317272523e+00
9.436809872734354121e-01 -1.259846527125616955e+00
2.124771619874099571e+00 -1.518244236646809853e+00
1.826702892205561035e+00 -9.554909268891118579e-01
2.237474739940441548e+00 -1.476760895194429102e+00
2.281415841524066401e+00 -2.108931226276089532e+00
2.200314334147191797e+00 -3.172474715365541931e-01
2.400740938151676995e-01 -1.942309127989847450e+00
1.504095054958912270e+00 -1.037045540972161284e+00
1.431092612721606594e+00 -2.385674798163913479e+00
2.197945619644425808e+00 -1.981663710483295926e+00
2.152900563041358240e+00 -1.676435024960163833e+00
6.382178165139584802e-01 -2.147458343561428507e+00
8.387436796140912421e-01 -2.015623673437427765e+00
8.470121916858120992e-01 -2.007513474357114802e+00
8.928492091931482522e-01 -1.201582802778483394e+00
1.353327320655839605e+00 -1.019640266917178462e+00
1.439470892606052654e+00 -1.184601088439103389e+00
1.859215519778604220e+00 -1.378073953107785909e+00
1.980773850634874877e+00 -1.824227353226853587e+00
1.788636425916391826e+00 -2.229207583122549075e+00
1.287782642948340328e+00 -9.557209902037430149e-01
3.865189928893392191e-01 -1.601514558678825306e+00
4.643617410831366032e-01 6.640116787489200312e-03
6.587980027797613047e-01 -1.159280338761244034e+00
1.217884252711913362e+00 -3.179933526313024394e+00
1.775113885535376967e+00 -1.681334530349623879e+00
2.017439768716969617e+00 -2.742427890864860718e+00
1.829408288774317271e+00 -2.212266667451436408e+00
7.156525132523381405e-01 -1.992657090998170899e+00
1.598257873625103409e+00 -2.299492314731149456e+00
2.973795850748405023e+00 -2.419489012672277006e+00
2.137819443005222197e+00 -2.058221837009867272e+00
2.464160573262512255e+00 -1.624778211219633839e+00
2.441865872668175896e+00 -2.126781296555629641e+00
1.590773038227197400e+00 -2.387982898283495636e+00
3.579391324690518239e+00 -1.298325573227870455e+00
2.836791417033602158e+00 -2.740893637455600107e+00
2.479710762435541227e+00 -2.479256411612396516e+00
2.237954969291952256e+00 -2.415811130801286843e+00
2.176742355774053728e+00 -3.090649410189079571e+00
3.226461027862120856e-01 -1.530180857854542831e+00
1.821875927579505783e+00 -2.778023715059898535e+00
2.051822847975750541e+00 -2.620825150473755194e+00
2.179306537542661015e+00 -2.321755822925998025e+00
1.129718137627357954e+00 -2.833084555528646131e+00
1.360793175447144510e+00 -2.756518554077958871e+00
1.732149288206818571e+00 -2.160037341968616964e+00
9.169444740179698572e-01 -2.701857440097802598e+00
2.519577144748823994e+00 -2.249166854847328256e+00
2.600308267213381264e+00 -2.181944198375175503e+00
1.295346749162435973e-01 -1.941585051008853924e+00
9.937328474682475266e-01 -2.906686679787372718e+00
1.749757722277398120e+00 -2.618310895429461382e+00
2.147386926839822685e+00 -2.437610036109329137e+00
1.523629043259562277e+00 -1.284142933222988781e+00
1.279648420826728694e+00 -2.213935334632365137e+00
1.762561882568805194e+00 -1.119185512567122842e+00
1.755362490483618476e+00 -2.416314653845943905e+00
2.630473778796985629e-01 -2.734403342890489252e+00
1.062165138597163550e+00 -1.870858630258893207e+00
1.935166005775615927e+00 -2.012140531365589347e+00
1.601071969053772692e+00 -1.791710959591327645e+00
2.835001666766423067e+00 -1.081561706668469292e+00
2.271160691603508308e+00 -1.104576595411230100e+00
1.322286206239611239e+00 -9.222136560767031366e-01
1.328531668768445861e+00 -2.588799489840932999e+00
1.898129927539303985e+00 -1.792685730826991897e+00
1.994649591489046303e+00 -1.848420777930329439e+00
1.601349085045627785e+00 -2.538842419061261957e+00
1.334790968945302359e+00 -1.932360157592949435e+00
2.316999328651413226e+00 -2.646259101102639733e+00
2.027546949359317452e+00 -1.754397556735624919e+00
1.234043071402208369e+00 -2.326300232710003968e+00
2.137052007183300351e+00 -1.906284901887424610e+00
2.088406181799120187e+00 -2.434917982783138424e+00
8.845915060927305174e-01 -2.754607015688169902e+00
1.744446168956739207e+00 -2.135938640399134503e+00
1.686509985732613792e+00 -1.901773707649937695e+00
1.645147862295851748e+00 -2.673422850946300944e+00
1.448123149644301222e+00 -3.181305768759582264e+00
9.270745377554888700e-01 -2.276032272309937099e+00
1.175838676613636835e+00 -1.942734043398999022e+00
2.615389348750321918e+00 -2.081355707689030776e+00
7.734775052966762487e-01 -2.417498906422132166e+00
1.183448184835194761e+00 -2.560549352324927863e+00
3.375325827913158716e-01 -2.732150029846771133e+00
5.903235982094731105e-01 -3.124677234133185877e+00
6.439438105868602324e-01 -2.393373938838796455e+00
1.634861541697313569e+00 -3.284813513680850061e+00
1.352326213594051030e+00 -2.116977550238425376e+00
1.786535952205860145e+00 -2.139508057121582318e+00
1.211455569167118718e+00 -1.302804872020014493e+00
1.676452964050110239e+00 -2.827474785653501410e+00
7.702511892627380563e-01 -2.736987003189183199e+00
1.613446567922988351e+00 -2.042575803999845618e+00
2.026822074727817835e+00 -2.077763069208931057e+00
1.360843155551260786e+00 -2.424318033885423329e+00
1.307194773531087595e+00 -2.401097254410412773e+00
9.167451320265767034e-01 -2.850415962526252844e+00
2.074525008283345073e+00 -2.524933028718900019e+00
1.592711425247978818e+00 -3.121703721620253003e+00
1.460038775433119884e+00 -2.691567132910180682e+00
1.240353064788349169e+00 -2.900033987508502165e+00
1.174335299019920287e+00 -2.447477965777094422e+00
1.028613356173230464e+00 -2.948126545897529205e+00
1.881804892206111024e+00 -9.824916219722363842e-01
1.031853102509387332e+00 -2.698008310047075753e+00
1.202645446030129017e+00 -1.987069987405893468e+00
2.203948432404397195e+00 -2.727162183173406085e+00
1.120986249524450251e+00 -2.221011669493764273e+00
6.137184816415662825e-01 -1.901925901758831916e+00
1.220561619288594191e+00 -2.918676621166476082e+00
1.902461608954626460e+00 -2.933619177529494415e+00
2.103529011016953998e+00 -2.698396558875140627e+00
1.241667034285111715e+00 -1.710344979992125536e+00
9.106932939731611221e-01 -2.472000642252581315e+00
1.959576842310068123e+00 -2.675461938220108138e+00
1.333211654827427761e+00 -2.124937485867752329e+00
1.795493032486117357e+00 -2.383761451546415167e+00
1.786009747152346394e+00 -2.980062718753454298e+00
1.536679810519141265e+00 -2.401788012077486378e+00
1.298369341717737102e+00 -2.135289158457634784e+00
2.599752667896322755e+00 -2.749509454908778849e+00
1.608285219921050890e+00 -2.526288544328519681e+00
2.177799083837394178e+00 -1.663394330983939851e+00
1.408432138490440133e+00 -2.044602255483040310e+00
1.771920004754020450e+00 -1.415514463308132687e+00
7.588794277604845595e-01 -1.858845421427890665e+00
1.092916694845230241e+00 -1.591636800649640193e+00
9.562109819151167756e-01 -1.706108456370114324e+00
5.129946181775655312e-01 -7.209439277129479073e-01
9.197946285215772289e-01 -2.506872873366783327e+00
1.510014420640468646e-01 -1.967525031480858999e+00
1.039915527164962716e+00 -2.315268942044600209e+00
1.872986597908088413e+00 -2.048017486280433896e+00
2.475857543218389356e+00 -2.697154411583047029e+00
2.009003832797802591e+00 -1.479330559373406961e+00
1.938573102363168932e+00 -2.932775931260956259e+00
1.313664516860175713e+00 -2.388159249201705858e+00
1.751305119652858622e+00 -2.115250641657140385e+00
2.079581183894808838e+00 -2.268460992632893802e+00
1.905541556532755809e+00 -2.136012823720302656e+00
2.074585176058444613e+00 -2.934021784115296683e+00
1.831163209324416119e+00 -2.094022817591492114e+00
1.548774531405098021e+00 -1.933103745260967843e+00
6.860008934237159517e-01 -1.639373598497108730e+00
1.541265644464452578e+00 -2.384105447737754346e+00
1.448349329571882116e+00 -1.994813979464129972e+00
1.253409314804012631e+00 -2.296304390761539249e+00
2.610537983843798315e+00 -2.100550191774712139e-01
2.723736213688352947e+00 -1.987092132855986792e-01
2.120727340677261985e+00 -1.632960949512745064e+00
1.647873767092907560e+00 -7.351597070288083957e-01
2.337182118163247502e+00 -7.433049358337004975e-01
3.087191971728505457e+00 -1.628805862494980383e+00
2.772283200706965101e+00 -5.633941259308576921e-01
3.362327573298063754e+00 -1.687651584417185324e+00
2.418470004206188406e+00 -1.719572892181680412e+00
1.832259329127158054e+00 -2.344750409431171967e+00
2.674954162741309815e+00 -2.199874898461431361e+00
1.582853297251861857e+00 -8.381035288548093209e-01
2.519155641395995016e+00 -2.638945467902338748e+00
2.295404851325832496e+00 -4.631201797464354342e-01
2.401943546373887628e+00 -1.102536020312572473e+00
2.482873688668607581e+00 -1.585553466960045954e+00
2.243093830266220223e+00 -8.991381661572783734e-01
2.209328883967529134e+00 -2.004066898603093172e+00
2.740948049916549500e+00 -2.489964990808268386e+00
2.710987709921120370e+00 -1.691138247735749278e+00
2.112675463114816132e+00 -2.161014705935788704e+00
4.828351645003330361e-01 -1.896349388800438795e+00
2.562405757697286734e+00 -2.313290998531306375e+00
2.536465741219061432e+00 -2.079722962614100723e+00
2.194131152880089086e+00 -2.082601757296048017e+00
2.108462510503547716e+00 -2.454277123262210036e+00
2.038551814633566384e+00 -1.910305528548309040e+00
3.218397996442356135e+00 -2.083009821463084776e+00
2.186958868576768467e+00 -7.721679614035638073e-01
2.510392796246248004e+00 -2.329250381963424488e+00
2.333587801587915678e+00 -1.817071002526804424e+00
2.944178609721272100e+00 -2.811266837126761065e+00
2.745993888505107616e+00 -1.524712724950732845e+00
2.060146317036909647e+00 -2.239287532234608857e+00
1.337203046731413769e+00 -1.141719653082442054e+00
1.550758127791301177e+00 -1.867465975985382887e+00
1.055453631513343371e+00 -1.886842069159569313e+00
2.025681665356113381e+00 -2.472596016483290082e+00
2.916820340500589026e+00 -1.811002272763999610e+00
2.212101123380492140e+00 -2.406985796814137490e+00
2.497767863765860241e+00 -1.823869904177218615e+00
6.124888600488650470e-01 -1.642995876269610855e+00
5.637837247242368788e-01 -2.178758788557432435e+00
2.405324584742081662e+00 1.104244414669194596e-01
1.921897560523543103e+00 -2.047293276287854180e+00
2.294752076803101559e+00 -1.154954745607786326e-01
8.828950119320730927e-01 -1.991486107535346495e+00
5.266555455721813050e-01 -2.123172935861552535e+00
2.046630883407368984e+00 -1.807188189083893448e+00
1.314586687899052420e+00 -3.024823724715121287e+00
3.969987244207459631e-01 -1.751582523597476015e+00
1.755007570955296359e+00 -2.225591725569409096e+00
2.163095644940680184e+00 -1.083612777205769762e+00
8.976588831220289055e-01 -1.821322583796805006e+00
2.300052507562381887e+00 -2.551640915711608670e+00
8.133426256836165935e-01 -2.160772015504452526e+00
2.688868261849327812e+00 -2.228124296037806484e+00
1.881725678712683480e+00 -2.053784580650852565e+00
2.395795455914215832e+00 -1.568467259816892279e+00
1.913159518197500297e+00 -2.087039968553248137e+00
2.515606047478982088e+00 -2.202789869725373606e+00
1.373616365365226910e+00 -2.443877866660094877e+00
1.961883470860073198e+00 -1.549057846761620061e+00
1.718000267141471582e+00 -1.061336089507936897e+00
2.063478874824141940e+00 -2.744437176116964139e+00
6.099189580304985592e-01 -2.108072439938942555e+00
1.222675387121245683e+00 -2.903681885244650207e+00
1.175011182699631229e+00 -2.189052372529673995e+00
2.432697673596195820e+00 -2.400838270055956958e+00
1.954599008808097116e+00 -1.477932655584774935e-01
1.194699117383802855e+00 -1.998892473267224190e+00
2.108262014004746998e+00 -2.631356421756151143e+00
1.545933981220155351e+00 -2.488571968294384984e+00
1.478092076171781732e+00 -1.444027699526181152e+00
2.619928004159422841e+00 -3.039746564181846189e+00
1.395401733740607941e+00 -1.253749628841721586e+00
1.173392360510666865e+00 -1.672133686785479467e+00
1.921198247642091239e+00 -1.388142598674295014e+00
-6.694498429019199448e-02 -1.809715682819919458e+00
1.126687989692368941e+00 -2.723360600899731310e+00
1.262263961063184503e+00 -2.733801849610261847e+00
1.480163201382112437e+00 -2.592530886265281165e+00
1.637379825262220479e+00 -2.183095515493119532e+00
5.853296353538361974e-01 -1.051491083442490204e+00
2.131682163921754469e+00 -1.193228930129969001e+00
1.174005922498770893e+00 -1.564397527533188059e+00
1.672338670634670343e+00 -2.964916828209131605e+00
1.573885507272838602e+00 -1.363984128015170771e+00
1.582709761069790666e+00 -1.857092947327896315e+00
1.926585618126266830e+00 -2.398505060175582404e+00
1.151274277955112169e+00 -2.300502242625922289e+00
2.718348826337301460e+00 -1.348929243935941713e+00
1.595641022931528097e+00 -1.015543067709154812e+00
1.925381150603775238e+00 -1.224351462487708542e+00
1.461558469840127827e+00 -2.742545900378779322e+00
1.676268111712454267e+00 -7.232337222016302913e-01
1.822837405845488368e+00 -8.838538486675526773e-01
1.895145534272675292e+00 -6.439981780780256182e-01
2.571328707061481644e+00 -2.820865590662943845e+00
2.199572697466559479e+00 -2.153822738566008255e+00
1.516271112222135065e+00 -2.330387404907758864e+00
2.231300782192568555e+00 -2.907549238171485584e+00
1.399657759514482347e+00 -1.767489788000975004e+00
1.097105636955062025e+00 -9.640806342150899377e-01
1.799582204679932573e+00 -1.983222624547742008e+00
1.302268518891583238e+00 -1.586124230367337962e+00
2.191639241731383247e+00 -1.788734734283579986e+00
2.093312630268361119e+00 -1.964121468468736698e+00
1.664968757955674228e+00 -2.622023685603906529e+00
5.245294816332914944e-01 -2.393699404639741513e+00
2.200278509687822126e+00 -2.021835126382065084e+00
2.846388764489784062e+00 -2.294178451664921958e+00
2.719492251281134365e+00 -2.703242344479821035e+00
1.528556397824992086e+00 -1.817351475775260017e+00
3.217460839689005425e+00 -1.381928591013927621e+00
3.226983296024759085e+00 -2.088257216364723945e+00
1.790027269239544250e+00 -2.378929518706835555e+00
2.091159635414607365e+00 -2.908966448549076933e+00
2.254070748980699701e+00 -2.127444735493622119e+00
2.708471321802211840e+00 -2.258681224273459964e+00
2.408160921294608237e+00 -2.603196830936227446e+00
1.109477528100768717e+00 -2.393617844832639729e+00
2.817591473085776954e+00 -7.447497888028846713e-01
2.258058200941704285e+00 -1.819876924346821578e+00
3.447189929552592957e+00 -1.013922566150357474e+00
1.511676400245745011e+00 -1.818448653570527540e+00
1.990169751069043258e+00 -2.349875528439906880e+00
2.852255139028753383e+00 -1.687348032404663023e+00
1.833682801698219844e+00 -2.627374083008644501e+00
1.432073669407206262e+00 -1.764594708579616977e+00
1.527536298737470766e+00 -2.454240388976819620e+00
1.648096503923537792e+00 -1.974463957497454958e+00
1.438403792625345456e+00 -2.733735614380656820e+00
1.111825460568205415e+00 -1.901459956448100730e+00
1.730317505101148345e+00 -2.285225783803393362e+00
2.003490011415571370e+00 -2.096506783488668813e+00
2.789117230655601354e+00 -1.405554862896799317e+00
1.615545385629677533e+00 -1.642976645238756195e+00
3.360218069492237447e+00 -1.681474073157769089e+00
2.201118671511710367e+00 -1.038071814547128158e+00
2.140245229907254298e+00 -1.935008826238687973e+00
2.035317163555910192e+00 -1.107550694228077059e+00
3.950673314419633542e+00 -6.826769912822623354e-01
2.851356790188456003e+00 -2.383405007394909791e-01
2.466486756278543080e+00 -2.155445086800780174e+00
3.324241957228392774e+00 -4.716439449604001855e-01
3.379858426650607761e+00 -2.256244164207696912e+00
1.940380129580826063e+00 -2.746497893899515486e+00
1.948598739348063269e+00 -2.124746382265965128e+00
2.313823254934190832e+00 -2.952645139507545480e+00
2.102778177694352824e+00 -2.145435612276906934e+00
1.857909043188127995e+00 -2.068262530154180823e+00
2.083605057127987603e+00 -1.307654622698357860e+00
2.820964044731211207e+00 -2.413411190996814781e+00
2.064898712204767062e+00 -1.828469319109436775e+00
2.036541703787532853e+00 -1.986556851838718885e+00
1.285715078403297795e+00 -1.622057483256541977e+00
1.670602601739281656e+00 -6.650240209974430661e-01
1.238280261729445941e+00 -2.032119150675834263e+00
8.016700850820906998e-01 -2.329592770086207576e+00
1.905347392262775275e+00 -2.535552768968410309e+00
1.829847109229350899e+00 -2.157166407585450418e+00
1.967297829201466008e+00 -1.587242574510283832e+00
1.931729098485238216e+00 -2.174843826470430841e+00
2.781091045540954099e+00 -2.412093719682470994e+00
1.645939138497296117e+00 -2.206014732440293002e+00
1.513898737389437255e+00 -2.600481108501255356e+00
1.883345009119076652e+00 -1.837351411943521917e+00
2.274550584870323355e+00 -2.715119898300233814e+00
1.955791816311929443e+00 -9.483510552606172483e-01
2.269282960406381111e+00 -2.444112613441783211e+00
1.327692063546698886e+00 -2.035351308718234442e+00
9.867880094732670582e-01 -3.073859587096495205e-01
1.749355248961445897e+00 -9.118328288922831204e-01
2.018379319863339738e+00 -1.300068497030197667e+00
1.830421817512867477e+00 -1.807264329647589207e+00
1.097145856011505716e+00 -1.779332814225141446e+00
-1.162917594240583385e-01 -2.283474891548634034e+00
5.042808367519472368e-01 -1.914721830708282946e+00
6.974720882080176487e-01 -1.138777256121368264e+00
1.795693718533392547e+00 -1.868414393875922785e+00
1.312481630389024545e+00 -1.931418633165740806e+00
5.679423182644574020e-01 -2.089138101802751279e+00
1.178862835949178178e+00 -2.239821340535098848e+00
1.327684685892247529e+00 -1.212864822411948484e+00
6.586920064740338088e-01 -1.451167060448308677e+00
5.851329556918600794e-01 -1.081987429792007793e+00
1.112664919951582343e+00 -1.409548899463108906e+00
1.519429462940273590e+00 -1.337037245885967618e+00
5.183392389396290767e-01 -2.420493999376906569e+00
-3.667819120054583437e-01 -1.413038666837470148e+00
1.372631700990502024e+00 -1.831313934534744448e+00
9.084423479685719283e-01 -2.624701079709725882e+00
9.205324186830619038e-01 -1.423081378757032223e+00
1.425764287081761061e-01 -2.172040736834702557e+00
8.828467256465525326e-01 1.300511840712670897e-01
1.779484054649980163e+00 -2.007832776754727711e+00
1.417534454111585740e+00 -1.729179026784157358e+00
6.520943120423473571e-01 -2.371846926317725313e+00
1.038558820293399965e+00 -2.455039572325811825e+00
1.736876189034922469e+00 -2.417664580167377952e+00
2.058750156688515798e+00 -1.843196468291729007e+00
1.400325943656812733e+00 -4.790971190265427282e-01
2.223265838058857469e+00 -2.396243562552131667e+00
2.003827240073192240e+00 -1.841440150928924213e+00
1.598318354976064892e+00 -1.715962231219624101e+00
1.748715178774051360e+00 -2.201059831729666350e+00
1.384382470335448811e+00 -2.056615769490651946e+00
1.447746195878176989e+00 -1.900366083029092490e+00
1.753684214244765949e+00 -2.888537746075737989e+00
1.217137455957875147e+00 -2.390344719797508954e+00
1.314575178657589216e+00 -2.210483137261838316e+00
1.590568712267192542e+00 -1.780987282134380179e+00
1.529666608538728045e+00 -2.431469443089165683e+00
6.059248711445249791e-01 -1.512188477098636019e+00
1.850329979702289407e+00 -1.722601828927815326e+00
5.477804794644665076e-01 -2.592149209353616701e+00
1.902210103760544779e+00 -3.768592890413178242e-01
2.943251680678004689e+00 -1.796918746535939082e+00
1.940047675687157192e+00 -2.456048980026169559e+00
2.905744897954931183e+00 -2.274983293802441242e+00
1.065968298269089454e+00 -1.317626538934984826e+00
1.130305123793425848e+00 -1.125032661231493147e+00
1.216369737809750440e+00 -1.803992965807897031e+00
4.527453511427577126e-01 -1.933610889277117995e+00
8.444954710807978104e-01 -2.190326387637368200e+00
1.709934353916975347e-02 -2.110494567413180034e-01
2.158683820500508332e+00 -1.658258366166098119e+00
1.708471584992508507e+00 -2.558538834750667679e-01
1.847585796027386484e+00 -1.756321427729838902e+00
8.838533984625409623e-01 -2.852606186527034460e+00
1.943641960818719205e+00 -1.817067606541954206e+00
1.196019818473558649e+00 -2.258826870741242665e+00
1.241981903982511515e+00 -9.483610356099765326e-01
9.503076273180286471e-01 -1.462433191358105899e+00
2.737324088092195407e+00 -1.159734291829211505e+00
1.117026868402293260e+00 -2.381136049348825612e+00
1.140928364275308526e+00 -2.230835571988945443e+00
1.636443359223916372e-01 -2.438842055613262616e+00
3.361287178050889501e+00 -1.532169229902680341e+00
1.908346766886125145e+00 -2.153477571926120770e+00
1.412894688208028215e+00 -8.888183153169345596e-01
1.765768691485427144e+00 -3.072854858287692448e+00
1.512545783754866591e+00 -1.709391120749245818e+00
-1.230521637817809655e-01 -2.774572729749790412e+00
1.445849967841254635e+00 -9.556084679917896674e-01
1.270472246359941160e+00 -3.174656332444356188e+00
1.899286009127772124e+00 -1.848586316477282887e+00
1.587834826061794047e+00 -3.052429632193736087e+00
1.133285453174279533e+00 -2.952387667863346721e+00
1.895976699795892895e+00 -1.868566040186212085e+00
2.457687732658084379e+00 -1.132952004829760551e+00
2.622222741440682015e+00 -1.160169099136686199e+00
4.040105255735724654e+00 -1.491363468322493002e+00
2.807694266352272372e+00 -1.785533344047973925e+00
3.717874018853603246e+00 -1.877448581044244946e+00
2.131100475472996081e+00 -1.596844500777423015e+00
2.455227691008289526e+00 -1.806016499535018527e+00
2.756098992856678365e+00 -2.601529325915804325e+00
2.359023354159243802e+00 -2.161252904637660954e+00
2.161688584668276736e+00 -2.313837795490033322e+00
1.982865736541618462e+00 -6.680434095020962859e-01
2.205436978687274507e+00 -2.117151737510970300e+00
2.304152290594838171e+00 -1.541490844838351748e+00
2.125206947339306929e+00 -2.508828171178293154e+00
2.764729278725419626e+00 -2.400669547642639401e+00
2.643623270759912103e+00 -2.914689813659892437e+00
1.730209742984661458e+00 -1.288856690116346293e+00
1.270472769771630039e+00 -7.775818633139133240e-01
2.460336460922757595e+00 -2.912522463274727080e+00
1.260407846333110093e+00 -2.555496945817616883e+00
1.740392246604403725e+00 -2.502286524004925461e+00
1.419586147295747169e+00 -1.931498891093900161e+00
1.805202849531246212e+00 -1.658006626872822187e+00
2.188569977703926472e+00 -1.768179696511183341e+00
1.875887308325614455e+00 -2.101134913852448438e+00
1.860907935133710112e+00 -1.223818198122605949e+00
1.280026768137312088e+00 -1.633099043416327945e+00
1.606041507167724980e+00 -2.170405363473772553e+00
1.678886774935433923e+00 -3.345304162247032309e+00
2.001792721418361065e+00 -2.371963898428242068e+00
1.559910724884769673e+00 -1.766791022896893493e+00
2.385750887969115830e+00 -1.891873222250717745e+00
2.503277800828993094e+00 -2.616544292894936508e+00
3.041251769941395011e+00 -2.963829879025859260e+00
3.023016541077129915e+00 -2.667635891255742742e+00
3.399479315729143192e+00 -2.209378767172960778e+00
1.735993004748321411e+00 -3.061776523936141192e+00
2.458187986386846990e+00 -2.407739493984987877e+00
1.783271901587386576e+00 -2.215780322517260537e+00
1.951751349562444116e+00 -1.595176219045535193e+00
1.656626733413808061e+00 -2.438040350510006782e+00
1.473701262650047861e+00 -2.910220456257941901e+00
1.622105292670432242e+00 -2.925725331725564704e+00
1.064051991481893111e+00 -2.328023056781482580e+00
1.896689609259956111e+00 -1.298635309620480349e+00
9.019564314051272680e-01 -2.341434739880033700e+00
1.615676590481216701e+00 -2.353090635855129786e+00
2.863854221778619813e+00 -2.662454601327411741e+00
2.957610523062496277e+00 -2.897303091931181296e+00
2.788207082849726071e+00 -1.189347362723968127e+00
1.363904860788576201e+00 -2.060105033033754474e+00
2.435115088754032264e+00 -2.629215751561327696e+00
6.141994856041943507e-01 -1.732397567865725518e+00
1.244370512767268178e+00 -2.539445359470263952e+00
1.462436792001997166e+00 -2.071694731600981942e+00
1.007273275046578043e+00 -1.300270379088578565e+00
-3.512767824349886242e-02 -1.815245293791569292e+00
2.807242809606217637e+00 -1.078852798002493341e+00
1.121409844373875142e+00 -1.529310483752310823e+00
1.592961771110263047e+00 -2.322770054807109297e+00
2.236974098192083815e+00 -2.372329507248077451e+00
1.460373151417192261e+00 -2.152842049300637939e+00
5.874379091837591549e-01 -2.135747615567381796e+00
6.575004514879824180e-01 -2.828189034209651620e+00
1.860494248257250627e+00 -2.191084076634524980e+00
1.578312138445856494e+00 -2.073646008487417536e+00
1.314259932061269565e+00 -2.421121606903829715e+00
1.916040863617105794e+00 -2.343286812477544334e+00
2.556407999037050294e-01 -2.994762773356426599e+00
1.608691313132815326e+00 -2.648211918697962020e+00
7.930143569688821170e-01 -2.013948412351059591e+00
1.698986017745817367e+00 -2.205321939007950593e+00
1.501355408907198319e+00 -2.479453223384843419e+00
2.057136941683173070e+00 -2.915920392728687638e+00
2.645978048972859931e+00 -2.405242589042900558e+00
2.266634235824898536e+00 -1.030464665993550133e+00
1.593881912636091025e+00 -1.100185713798410125e+00
1.513074103146592408e+00 -1.943348852590837339e+00
1.707688536933334111e+00 -1.367677436946871605e+00
2.974911632353896440e+00 -2.596992111140193238e+00
2.885216151896537795e+00 -2.460999543341047868e+00
9.038349907727564192e-01 -2.238397323212984347e+00
2.032601474321804602e+00 -2.401965424193149179e+00
2.165239266829678932e+00 -2.029094802593585989e+00
2.141703914506289941e+00 -2.300661281602693897e+00
3.249374033746735613e+00 -6.711585707293513670e-01
2.111570717208305581e+00 -1.201900814105235415e+00
2.116354256946019863e+00 -1.960268275231330959e+00
2.923345889235073436e+00 -1.669034117831511788e+00
2.069169578936222997e+00 -2.032140352841716791e+00
1.724497633568691235e+00 -1.802133832756827925e+00
1.894774010104886219e+00 -1.904379270213911290e+00
1.967437248886836354e+00 -2.218345468570075862e+00
2.039741281987518029e+00 -1.415462963505824012e+00
1.724574843636237809e+00 -1.609637342669710369e+00
1.938122864662287004e+00 -2.391720898911565030e+00
2.671649799053342988e+00 -1.083018742947675861e+00
2.028837202417564711e+00 -1.928323834143192528e+00
2.047670519876783057e+00 -2.920560696158057468e+00
1.668597283505100837e+00 -1.342483590653241299e+00
2.058538751541471701e+00 -2.379656865612809646e+00
7.922917390296535523e-01 -2.340805820810845539e+00
8.870060261340713126e-01 -8.571255315635828431e-01
1.241661999258284022e+00 -2.631309641994195481e+00
1.827702878894069460e+00 -2.516142633639039783e+00
1.622770570598796258e+00 -8.004082589905560097e-01
1.540351267431397053e+00 -2.474301925157768256e+00
1.954659559586648276e+00 -2.297395159588964120e+00
2.806343417477783930e+00 -1.396109471054478801e+00
2.443969427657966875e+00 -5.045328575062411058e-01
1.557055116662364291e+00 -1.273929872539401487e+00
1.510546310767946432e+00 -1.354842987453190428e+00
2.519011779620478730e+00 -1.602620879125232989e+00
1.385859230530367414e+00 -2.605253311653652037e+00
1.823437574985596221e+00 3.038391785068694784e-01
1.860390708696267881e+00 -1.160394255273991870e+00
1.700172382982792607e+00 -2.063367340506088610e+00
4.527852400073226202e-01 -2.160074056398742393e+00
1.424361555643383070e+00 -2.041551474072434758e+00
2.597111559877433251e+00 -2.583603222816075906e+00
2.498672203550921012e+00 -1.255484384050676638e+00
3.271591287252961333e+00 -2.018185563467011612e+00
2.336872384541618164e+00 -1.853986482868494434e+00
1.623518859164877703e+00 -2.025084717975285997e+00
3.068206013718294045e+00 -1.782229946762019956e+00
1.596232790316871597e+00 -1.616534168596177601e+00
1.254912931609805993e+00 -3.055112823267368327e+00
1.894603172799348201e+00 -2.260597633157081177e+00
2.165957364487928860e+00 -1.275036410584149404e+00
1.923330923799316583e+00 -2.854215061889568972e+00
2.511432160031997540e+00 -2.153609443936931100e+00
1.569084673861130597e+00 -2.447720138314185334e+00
2.024166933592200124e+00 -1.432025853541692983e+00
1.940562252717049851e+00 -1.225749860008943370e+00
1.658887337829491493e+00 -2.152912924490518964e+00
2.554657869824118244e+00 -2.286823262012561919e+00
2.755179940078861023e+00 -1.422136932260788189e+00
2.207086164492413349e+00 2.270131082411823153e-01
1.768201525893093429e+00 -2.501632846474664884e+00
1.750709795794618273e+00 -3.169217340768247571e+00
1.769053230548858657e+00 -2.394446369783053363e+00
1.275529781515244876e+00 -1.382683608705690181e+00
1.203103262198852663e+00 -2.600868380089045750e+00
1.337519314196851994e+00 -2.638289694711352773e+00
2.522392497856448479e+00 -2.906901238971609125e+00
1.686918043061970351e+00 -1.846614697719387355e+00
1.918258569421249060e+00 -1.852601525442426844e+00
1.871368815195032509e+00 -2.315948620882577913e+00
2.423240550706757368e+00 -2.404589402051944713e+00
1.402498325593481088e+00 -1.829381327865176932e+00
1.842881420668597725e+00 -2.139372436104681974e+00
1.510912423358097278e+00 -1.365024794901515737e+00
1.707360084671914802e+00 -2.619923485736269431e+00
1.306656724403170156e+00 -1.837042437446974263e+00
1.872032969278200953e+00 -2.829345468925174245e+00
6.754920660299332802e-01 -2.455231609227120249e+00
6.088819116493735528e-01 -1.453097805259328190e+00
1.164423805932204292e+00 -2.028987432279924175e+00
1.882513532904388720e+00 -2.483387052864485245e+00
1.755640776445643425e+00 -2.128952447003068738e+00
1.861673571084145662e+00 -9.134661658915561588e-01
1.075524109317149257e+00 -2.766435956146030772e+00
2.333156672209617977e+00 -2.460487167055734226e+00
1.109601657859027757e+00 -2.676239016805476822e+00
1.245408441855222481e+00 -1.425585101076342065e+00
1.690165611494504727e+00 -2.087206174981873996e+00
1.922640189324354321e+00 3.993428826645381013e-01
2.042100487995994751e+00 -2.439334552575527226e+00
2.114400864012109693e+00 -2.038252025622913965e+00
1.383195721340592987e+00 -2.133500219401737841e+00
1.452887084022524977e+00 -1.536528057596895813e+00
2.014290573986023514e+00 -8.361464955177283498e-02
3.185062174299166493e+00 -1.014360917590885203e+00
1.884817000256308273e+00 -1.126318647982719856e+00
1.573540874963312408e+00 -2.553213289441012446e+00
1.989857739202680165e+00 -2.367658298060274280e+00
3.200670529808633091e+00 -2.164304803398828803e+00
2.130348346162805662e+00 -2.814384149179423034e+00
2.479800237466772472e+00 -1.668675315502440082e+00
2.228086125545728713e+00 -1.931469896435763056e+00
1.361009028139858357e+00 -2.084801289649790057e+00
7.988249942298604189e-01 -1.813063189169136002e+00
1.929572701665052570e+00 -2.366467852382049930e+00
2.235067935493735725e+00 -1.728003374341932297e+00
2.382810154823224558e+00 -2.394536615985607853e+00
1.982240004997094740e+00 -1.846751839005758677e+00
1.833763727538913146e+00 -2.031667595545049831e+00
1.842636653408536107e+00 -2.136738509126177021e+00
2.163780763410603214e+00 -1.952101296713397049e+00
2.010648307364187648e+00 -1.764443017418445114e+00
1.384990072438180064e+00 -1.889709882620530301e+00
2.769534274896781056e+00 -1.695121052140896367e+00
7.968396749170486570e-01 -2.862414884124626635e+00
1.252131464741526479e+00 -1.005345588820070635e+00
1.157126140365217104e+00 -2.315017581369053445e+00
1.552222934972986357e+00 -2.917730183915772990e+00
4.315093559326291239e-01 -1.832136378167098734e+00
1.346467450537884192e+00 -2.494864057790123102e+00
2.112340077193644472e+00 -2.571518635567795474e+00
1.110477601181146579e+00 -1.777796233010757065e+00
1.476771351203516547e+00 -2.657663435325132717e+00
1.646944834560696735e+00 -2.148771674402723875e+00
1.303224055687401961e+00 -7.413631021872827409e-01
1.561270600290106225e+00 -2.351130740331229596e+00
1.103806245385000828e+00 -2.124581442608676429e+00
2.165949207674130683e+00 -2.484483093509727070e+00
3.401077991299922942e+00 -2.413617105122063400e+00
2.324682013610585685e+00 -2.642834712759363214e+00
-2.750245076996208141e-02 -1.942305766785898946e+00
1.242024319627487827e+00 -2.306449682509127630e+00
1.978912415711187922e+00 -2.269040242996948731e+00
2.076667290411320366e+00 -2.947276241767803562e+00
1.884338213232514381e+00 -2.509634003088572651e+00
2.254249388311285074e+00 -2.510466559712961843e+00
1.825564197044195147e+00 -2.907413492274582900e+00
2.041931840200330139e+00 -1.522535524664072382e+00
1.604797817702112717e+00 -2.281415539535779136e+00
3.178639893648387282e+00 -1.545955788647178197e+00
2.653779179901657237e+00 -1.953653064135832951e+00
2.072372304778572705e+00 -7.495581959157628926e-01
3.163676620707366993e+00 -2.741345729467990378e+00
1.689866287503211773e+00 -2.435163055184877745e+00
2.879933958823563955e+00 -2.535681615486458096e+00
1.413264839388320038e+00 -2.601658313964934521e+00
2.605452127988992839e+00 -1.203578899108870504e+00
1.399651025796880166e+00 -1.995018583057093009e+00
2.056605615075977500e+00 -1.976097744956271551e+00
2.922860664228775995e+00 -2.455941189119806634e+00
1.943568544925765806e+00 -2.447713052859026739e+00
2.311475371505897769e+00 -2.798171736647287133e+00
2.612216271788889266e+00 -2.576061482474996112e+00
3.027443902029964828e+00 -1.072872053413750137e+00
2.876237234033295564e+00 -4.849083666340062715e-01
3.982094076057117515e+00 -2.114392934293233051e+00
3.922433210116241575e+00 -5.553359234659651644e-01
4.156310656598046549e+00 -1.437350150017038253e+00
2.034223048143955825e+00 -2.318116653598378818e+00
1.174291464109690430e+00 -1.583812847694936021e+00
1.999169585130119664e+00 -2.153921654074193448e+00
9.140733787740178418e-01 -1.703350397631014035e+00
2.393584364615152005e+00 -2.241516524890831974e+00
1.394013270896803380e+00 -2.653974659134085812e+00
2.061719196686325972e+00 -1.542704939123333174e+00
2.419293193949937582e+00 -2.644004718790266661e+00
2.001812489894141400e+00 -2.084801103834398539e+00
3.309882414453174881e+00 -1.214604765608091164e+00
3.240586365497694299e+00 -9.946302432122373638e-01
1.482353906157236612e+00 -1.945827013264796346e+00
2.245417300108660807e+00 -2.475210203877491910e+00
2.674572790862363547e+00 -2.039903762233965523e+00
2.443240332379241764e+00 -2.984902810388256889e+00
2.850110243609194516e+00 -2.286224989630634141e+00
1.869703348408418897e+00 -1.992853103755580779e+00
2.605058072566619920e+00 -2.447451963077928561e+00
2.271783559111040240e+00 -1.735427393296833820e+00
2.085820875157983423e+00 -2.992378193170471601e+00
1.461943340906077360e+00 -1.208024083271611815e+00
5.741194184766410524e-01 -2.259188486018367747e+00
1.434441630862356432e+00 -2.441860261468360882e+00
5.105993224998929270e-01 -1.649505433089709650e+00
1.310086054016818213e+00 -2.020816539172687776e+00
1.821657518115777030e+00 -1.716003192097961261e+00
1.073224532928628294e+00 -3.095333780547491642e+00
1.567777165320242583e+00 -3.260797612998686645e+00
1.094838078028781414e-02 -2.078839987767632014e+00
1.948000261857971482e+00 -2.231888427337108016e+00
1.212685544135933657e+00 -2.869921193285398076e+00
1.266520968540295389e+00 -2.677632926409803549e+00
8.614665001220991325e-01 -3.041228973153731641e+00
1.329352284469356382e+00 -1.120566516589030392e+00
5.386003470879658916e-01 -2.143928057814083576e+00
1.128863029743589985e+00 -1.875296300592747212e+00
7.343252233339235824e-01 -2.679237312086007350e+00
1.056058338716669098e+00 -2.595638146080178288e+00
1.435038834750623993e+00 -2.454374244763305679e+00
1.810758884842847749e+00 -2.054705302370076314e+00
1.743695156873954488e+00 -2.132956405586485360e+00
1.038339267259466236e+00 -1.384104359738008494e+00
2.702323388977966978e+00 -1.611695401681086048e+00
1.851546182582107347e+00 -3.029117841431527403e+00
1.820457953070124590e+00 -2.688973157833135730e+00
2.824975599748825950e+00 -3.675515384873470293e+00
1.607855759807174101e-01 -2.467228970498450025e+00
1.608456518973162996e+00 -1.752788893270110560e+00
5.093148895258310382e-01 -1.966724045241617924e+00
1.159115012190386595e+00 -2.845778607214265232e+00
1.193453109355180786e+00 -2.064683740817901736e+00
1.847643082599669473e+00 -1.990328577079224281e+00
9.151146313561883128e-01 -2.708262698368804955e+00
8.127475946148350339e-01 -2.394674152207908691e+00
1.054646460049776469e+00 -2.712814080096249469e+00
1.305977128620891214e+00 -3.414830317779176116e+00
2.293674172771151376e+00 -9.978979180394629278e-01
1.444569119928627909e+00 -2.284376662271090375e+00
1.066750844015983413e+00 -2.460302485626961744e+00
7.241250415065171309e-01 -2.664094083937561308e+00
1.115129859756823105e+00 -2.091528140278803516e+00
7.778666859016388768e-01 -2.837386267580416455e+00
1.278828212358412042e+00 -2.282852362670537261e+00
1.053328595900758780e+00 -2.874532496218749511e+00
3.587326218354207064e-01 -3.105539491209012404e+00
1.435101483307811066e+00 -9.487718552283468387e-01
1.066727777851260051e+00 -2.651451498757069203e+00
1.094752965514012244e+00 -1.470864613252065300e+00
7.125358855577090811e-01 -1.597787961629129727e+00
1.176066950816843315e+00 -1.694346363866524818e+00
1.869217915324049351e+00 -1.269592908469981740e+00
2.592880117832546460e+00 -1.438788935566578164e+00
1.869931476043491525e+00 -2.800769258514777427e+00
1.980436447647391685e+00 -2.643720693681242295e+00
3.038427004126337927e+00 -2.535031819160656674e+00
2.047153717720527233e+00 -2.447967630940137695e+00
2.525972424144163231e+00 -2.492321882707294822e+00
2.196651098306688255e+00 -2.622196773848142648e+00
1.951214517543818472e+00 -2.824166848262634755e+00
2.037012916618055947e+00 -2.220387138509577696e+00
1.292648777292008999e+00 -3.703491554373146144e-01
2.143360452089249080e+00 -1.758920311957658633e+00
3.053895545210095541e+00 -1.182511308726101884e+00
2.743276294541862725e+00 -2.993029789217343417e+00
1.414549515840917149e+00 -2.357178144235211548e+00
1.811813739806460433e+00 -2.968483243671944827e+00
3.458328776286458961e+00 -1.380034335048396121e+00
2.310636531779280745e+00 -2.619546562517679256e+00
3.589420641311375171e+00 -1.985435502851018885e+00
1.314245617262885357e+00 -1.842630539533052669e+00
2.222782246235316173e+00 -1.921913150296213013e+00
2.513682361723526437e+00 -2.203088955689996631e+00
1.628574626188433516e+00 -2.329838785932304202e+00
2.326130467058062035e+00 -2.117163323491044746e+00
2.835975566329786535e+00 -1.893088374561348042e+00
1.811238339381105344e+00 -1.346613223096930989e+00
1.913131649397442402e+00 -2.411831778274009075e+00
2.849487046378322841e+00 6.721678968114074282e-01
3.092800679753949566e+00 -9.528232518143243679e-01
2.295777506186514660e+00 -1.919248505742890964e+00
2.534110872099637923e+00 -3.136639444365696860e+00
2.508822237815959699e+00 -1.955766446163209382e+00
2.502346721770936977e+00 -1.592435753770946594e+00
3.026502728432351130e+00 -1.885790897152332724e+00
2.330836350775834731e+00 -2.368544349403955973e+00
3.567701680851350865e+00 -1.576649613395443295e+00
2.092210533250514537e+00 -2.470184813352386932e+00
3.018885839119735959e+00 -2.448335613086847662e+00
2.569296511053591914e+00 -2.473982375735904959e+00
1.768955359571157793e+00 -2.459100359929828894e+00
1.949085151386534376e+00 -2.114435000240279194e+00
2.710223699882468917e+00 -1.976220206836375670e+00
2.624829656159142210e+00 -1.800308976349672019e+00
3.212960482328032885e+00 -2.093436498110712751e+00
2.263273579460503449e+00 -2.037880868421236169e+00
2.830444087901224037e+00 -1.348704759473680070e+00
2.612852266323228090e+00 -1.907601998948277755e+00
2.855908131630026325e+00 -1.611445616644386458e+00
2.777747349872051963e+00 -2.016851421671316480e+00
2.624172967767938403e+00 -1.769486985186105921e+00
2.579731632487868076e+00 -2.163284466036203391e+00
2.438313674408891352e+00 -2.993411128496604512e+00
2.561117390264284310e+00 -3.360473318378347507e+00
2.777086345182140370e+00 -2.226604902894756322e+00
3.111575842043766471e+00 -1.510958416433750395e+00
2.531548705108279229e+00 -1.726968040458548348e+00
2.424819427349666157e+00 -2.046914844401867217e+00
2.830019060185141377e+00 -1.780239958157840752e+00
2.098364068049787257e+00 -2.258806900087373837e+00
2.531627019372778342e+00 -2.044977498887722955e+00
2.421811848639052300e+00 -2.579903118657651984e+00
2.409248634245025666e+00 -1.450536860963310470e+00
1.730316965466810686e+00 -9.485701017705550075e-01
2.303748007858077873e+00 -1.593116902579938543e+00
2.397332176022013428e+00 -2.449228462496352954e+00
1.153874287385584729e+00 -7.830792895727899383e-01
2.199513700134358540e+00 -2.873214695700762711e+00
3.409736425600501164e+00 -1.966334576346563168e+00
3.226461371325035188e+00 -2.750626688986760549e+00
1.643658713557337059e+00 -7.525571810822074825e-01
2.288157185505433233e+00 -1.356234494606871843e+00
1.755045724135672058e+00 -2.285370903301338963e+00
1.163422199723370465e+00 -2.189042950164404644e+00
1.777689442606213754e+00 -1.362736379893616956e+00
1.617662318998278170e+00 -2.017097334942057785e+00
9.226821766274835301e-01 -2.508860071909309042e+00
2.273898983726032608e+00 -2.640010155740664555e+00
3.008846712449864125e-01 -2.338319678591336714e+00
1.241770406247859837e+00 -2.110828842276946116e+00
9.186105537961208878e-01 -1.144248827680779845e+00
1.674854250320843896e+00 -2.154096283488987851e+00
1.343985972666270401e+00 -1.342582309987919498e+00
1.544025403756258186e+00 -1.781821436177149165e+00
1.984509097576196535e+00 -1.867512136160012437e+00
2.288787025495594651e+00 -1.072143445726454924e+00
2.631716929439699371e+00 -1.377605006698614076e+00
5.987599506842009589e-01 -2.155247658526595167e+00
3.464042074820951278e+00 3.480833582705905593e-01
1.386125393974229514e+00 -1.331730964236537806e+00
1.658939818524421739e+00 -1.909695471560078683e+00
3.358525011614277744e+00 -1.477202359966177658e+00
2.195921773942647537e+00 -2.298845242373756648e+00
2.162944480498998345e+00 -1.030976308323934942e+00
1.892203676825970460e+00 -2.557826482663025480e+00
1.127687231289979719e+00 -1.775819584547948748e+00
2.040348241638491267e+00 -2.763091021172295658e+00
1.057020100906116422e+00 -2.075212905113011264e+00
1.200097663528376657e+00 -2.378537125015493636e+00
1.621961120387347410e+00 -2.981309648861925510e+00
2.125061398956106906e+00 -7.742829720422884643e-01
2.214280012338645243e+00 -2.637199334323397704e+00
2.059871931386374477e+00 -2.795389274105047228e+00
2.032862913952821149e+00 -2.853760433908832717e+00
1.443283587437482529e+00 -2.352771469641929070e+00
2.484630914730801443e+00 -2.405829070313189710e+00
2.689559614352371675e+00 -1.338409227435362281e+00
1.998587666274223462e+00 -2.098925593208627927e+00
1.823552223963150754e+00 -2.355861270350780856e+00
1.127752312980075278e+00 -1.470585791057654523e+00
2.667329307652913428e+00 -1.781259203372314692e+00
2.206053537396583941e+00 -2.270810669079420752e+00
1.804036520446430814e+00 -1.531243164708701476e+00
1.455476006551142731e+00 -1.723317561007758236e+00
2.075432621522907972e+00 -1.010498500614768647e+00
1.504939856064847925e+00 -1.615141518657919661e+00
2.188562961049963729e+00 -1.386458645990296557e+00
1.408241764309190014e+00 -2.640824066114959567e+00
2.019322512757004695e+00 -2.664590625032033699e+00
2.437017666877245414e+00 -1.813476416678794223e+00
2.352771829305337903e+00 -1.696568894790479121e+00
2.219810767888231950e+00 -2.088818763089603792e+00
1.167448465620844811e+00 -2.328782555318150926e+00
9.025476332174228178e-01 -2.886738104724121179e+00
5.748808658471477040e-01 -3.084947882967206567e+00
5.104191220200865464e-01 -1.895091641178106467e+00
1.620780266059111074e+00 -2.861556287335816240e+00
1.426963828555950720e+00 -4.043627767233430315e-01
2.007616684277962804e+00 -1.735478646396820146e+00
1.448379905290361869e+00 -2.096793455818235508e+00
2.121010638118422165e+00 -9.894704840666963541e-01
1.245515370292227919e+00 -2.739894675508492750e+00
1.447420045729407745e+00 -2.747323246329924640e+00
6.328187802469217305e-01 -2.780291665741237761e+00
2.855266919488531396e+00 -2.655937449407356432e+00
1.038015556153108143e+00 -1.393842738759617728e+00
1.269638318043165404e+00 -3.043452534016446887e+00
1.847169888554563322e+00 -2.767046301108530670e+00
1.899485147719816691e+00 -1.592845718056418836e+00
1.565528399056745235e+00 -2.241161559252915492e+00
2.383451718617511705e+00 -1.950665283216402202e+00
1.919603287473283126e+00 -1.967719501535659887e+00
2.233451000086332350e+00 -2.402342358193078731e+00
1.360352008085199849e+00 -2.735001875776047697e+00
1.096123797319541682e+00 -2.303720274145890645e+00
1.588795592672786139e+00 -2.491929017420889014e+00
1.087886388826168726e+00 -2.575756415978680103e+00
2.405351888719169828e+00 -1.915759741924295101e+00
1.590346798968939490e+00 -2.180076262722570490e+00
1.009626556111822948e+00 -1.145098902442685640e+00
2.459474367731778077e+00 -3.086661305540524758e+00
2.319046622257897816e+00 -3.111949367522844234e+00
2.742498421324294444e+00 -2.271778363207459961e+00
2.906763036596269778e+00 -2.691901896078445322e+00
1.499069702319204556e+00 -1.468582753745813374e+00
2.563291145631826584e+00 -2.767662324997806511e+00
2.960215035415115103e+00 -1.917729256662628501e+00
2.135042790172969163e+00 -2.873126481065673588e+00
1.058474725162477537e+00 -2.527791770010932026e+00
8.388290448431587887e-01 -2.024719750701434950e+00
1.461447043603567364e+00 -1.884378577012007838e+00
6.777379355524080218e-01 -2.158195635360696585e+00
1.910704970612369102e-01 -1.993185727835308896e+00
2.098836769789656387e+00 -1.690035334794029565e+00
1.872582035936712463e+00 -2.703904773999607158e+00
1.851710494173543164e+00 -2.151143568366328029e+00
2.260156046021988274e+00 -1.493850105559199282e+00
2.313846113573899466e+00 -2.808739680586142651e+00
1.481171499093713262e+00 -2.019155245903502482e+00
2.216007231612070250e+00 -1.285453909501099723e+00
1.581264927162147060e+00 -2.058458225051694512e+00
3.299101090888593379e+00 -1.494966948789535843e+00
3.383212862883373973e+00 -1.398431521266249256e+00
2.311650136309864489e+00 -8.704106167893437274e-01
2.644650805299405771e+00 -1.215396803496736844e+00
2.309783544105652897e+00 -1.747022488788976702e+00
2.971263737991080234e+00 -2.179073990974655928e+00
2.497567328211371951e+00 -1.058240019476276661e+00
1.894824746003994420e+00 -1.275604518605365723e+00
1.974433560364966311e+00 -1.542792242619816845e+00
1.329489077238324324e+00 -1.229791156697353838e+00
1.547287461441064549e+00 -2.441298902023061324e+00
2.584467925830293389e+00 -1.242565547712125351e+00
1.666506461012765561e+00 -1.818418041708318000e+00
2.279346302982300898e+00 -2.660682731891388375e+00
2.790151466827813564e+00 -2.229246740039239505e+00
2.155168808458622909e+00 -2.540006102503518992e+00
3.276080481779673370e+00 -1.098584107361171736e+00
1.567940772968697605e+00 -2.162717531835784079e+00
2.687380429922906266e+00 1.031986337062260617e-01
2.894119892889427614e+00 -1.675636614702762817e+00
2.087139021082165868e+00 -2.159064062692349406e+00
1.238983955698258033e+00 -2.245630649261123324e+00
2.530917513805680752e+00 -2.260224047451850904e+00
1.567989427703096128e+00 -9.093241070082721533e-01
9.940843165206836307e-01 -1.809505509062462769e+00
3.038704078464967040e+00 -2.273864122052043690e+00
1.932326170121341224e+00 -2.375786234948841891e+00
1.786669468249617365e+00 -2.104446965254291868e+00
1.209092872597399726e+00 -1.797090246671655844e+00
2.198478715702871344e+00 -1.621712052010813476e+00
2.884232766663325620e+00 -1.777292448741290887e+00
3.150123373972145924e+00 -2.081451074051642092e+00
1.743920625762533483e+00 -2.331078127343568340e+00
1.481446191499650844e+00 -2.351465963956763439e+00
1.550434305084122721e+00 -1.443489971724101428e+00
6.325255559095975810e-01 -1.923447358675753449e+00
1.954584212636356844e+00 -2.527495931458827005e+00
1.562593618731315859e+00 -1.931644137056579780e+00
2.664754617456701613e+00 -2.667610392576751366e+00
1.047264356957932074e+00 -2.066928021390228576e+00
1.272573867300167860e+00 -1.636069250379779572e+00
1.938679945156260409e+00 -1.804204643959588905e+00
2.205074667579248970e+00 -2.627364474935672156e+00
5.266665536817226601e-01 -1.732774245653341039e+00
1.757500000233426007e+00 -1.888216099596623287e+00
1.698645346233589315e+00 -2.506669275177495493e+00
2.036459098270634094e+00 -1.879983363246689576e+00
1.485315893536380827e+00 -1.871746198614614887e+00
1.656118313430155586e+00 -2.404371094443946255e+00
9.678963104140014817e-01 -2.406587284503270752e+00
1.113329233558192799e+00 -1.319910944467441283e+00
2.409086584483571158e+00 -2.833824998607239465e+00
1.938423536075458919e+00 -2.623982715353874617e+00
1.193382412455425756e+00 -2.266700976926655731e+00
1.271066847721565862e+00 -2.852082741366063878e+00
1.085328996069658825e+00 -3.102832327129625867e+00
1.176163798688908635e+00 -2.451828340720915378e+00
1.003924964678621912e+00 -2.616191446759402517e+00
2.378268655777723950e+00 -2.002261080169769780e+00
2.340340697078245658e+00 -2.783043646260818349e+00
1.898430770657420830e+00 -1.805793028446024184e+00
7.698088531862412598e-01 -2.317691483224332494e+00
1.077912892020774338e+00 -2.824593756335107120e+00
8.755041714136325703e-01 -2.268452273822647136e+00
7.406640878722076105e-01 -2.149161925717182342e+00
3.981645847864475063e-01 -1.828186400823311075e+00
1.065643328696598724e+00 -1.779491379177769117e+00
1.485265524462549891e+00 -1.490292579380487314e+00
2.373888890311216304e+00 -2.010941225811713196e+00
4.285974915407536612e-01 -2.806740510516366083e+00
9.428944545148748579e-01 -2.815282705080139447e+00
9.081351968456117252e-01 -1.392022174496430509e+00
1.036790027055550789e+00 -2.864984943802330264e+00
1.212502745815136063e+00 -1.657006844358112074e+00
7.311920624462202589e-01 -2.361008206529507714e+00
1.248287156995246061e+00 -2.422558307678872591e+00
7.026843415985529751e-01 -2.454948427320870152e+00
6.185805716197144699e-01 -2.207003283964375839e+00
1.822716100777342696e+00 -2.242903376898855772e+00
4.179659844999335516e-01 -1.781032009336491084e+00
2.112262515085924441e+00 -2.144452712360587210e+00
2.108350213959897079e+00 -2.104092291036171236e+00
1.114538442085948100e+00 -1.894251411935765184e+00
1.223933021643254460e+00 -2.179545181144173061e+00
9.987877613110052177e-01 -1.585672487760580118e+00
5.360707385114139578e-01 -2.021026202330831634e+00
1.460807656178388703e+00 -9.736910774454509143e-01
2.918667836444427621e+00 -1.187191936931925929e+00
1.703503707871279804e+00 -2.811822334875756280e+00
2.031236162268878154e+00 -9.779692470575417351e-01
2.146036827737343167e+00 -1.360636523862293723e+00
5.222140139026336669e-01 -2.219932793075971134e+00
1.552949632085873333e+00 -8.869283364092868105e-01
1.790363896735761573e-01 -1.305116880688948378e+00
4.263018245684050966e-01 -2.419707518058613172e+00
1.251269126738010717e+00 -2.536078408434558895e+00
8.075217335704818478e-01 -2.306234600212252239e+00
7.164340004716982513e-01 -1.801173521943244982e+00
1.392935576873651105e+00 -2.435002834905977132e+00
8.927538535767195471e-01 -2.240742993760791890e+00
1.777506807853287851e+00 -2.412447377455853914e+00
2.087429001786037297e+00 -2.513158920172742228e+00
1.939001761936530066e+00 -2.164414086137092408e+00
2.015997705612404545e+00 -2.965587127957626912e+00
2.828094464257068896e+00 -2.179627060169746500e+00
2.109423522216341773e+00 -2.229363629360310295e+00
2.038937287865001835e+00 -1.888462089230970253e+00
1.948537608500046092e+00 -5.703194517512106820e-01
3.259143154534460685e+00 -1.570765293970213694e+00
2.409258590275464407e+00 -2.281695740440065734e+00
3.051552521237335114e+00 -2.435445334155324826e+00
2.013464118910911260e+00 -2.180654074131743059e+00
2.868463389029032307e+00 -2.368417656178980479e+00
2.537507342967307622e+00 -1.388179002807263807e+00
2.936842685049425583e+00 -1.732121945722366885e+00
1.641721293621243083e+00 -1.695575259710749183e+00
2.706665731938666219e+00 -1.531236397568674690e+00
2.078382776246486152e+00 -1.909853768219214931e+00
2.807819425776623135e+00 -1.410797266709922670e+00
2.879644185515206622e+00 -2.055143540535171010e+00
1.891876906495391086e+00 -2.399805087703504647e+00
1.964999719912875253e+00 -2.791493825304431464e+00
1.424559961020403831e+00 -1.920932548069099743e+00
1.146666594884548473e+00 -2.567298099146158918e+00
2.376902003755185344e+00 -1.919029831385115292e+00
1.399309548082907195e+00 -1.095342393110910750e+00
1.636916771903435652e+00 -1.974847873690638522e+00
1.860587283164605310e+00 -2.129235332379570078e+00
1.917002125643493482e+00 -2.492878550830956552e+00
3.519402567641994217e+00 -2.375546099646609122e+00
2.846137022935184113e+00 -2.070329715849414498e+00
3.493336014482017582e+00 -1.945725217934319851e+00
2.935991694909342087e+00 -1.945248810348527924e+00
2.343273137712431176e+00 -2.056624342245066295e+00
2.715441645842648910e+00 -1.988221195822819976e+00
1.575820526890334916e+00 -2.238949645655335718e+00
2.984030084487822254e+00 -1.091226265328377742e+00
2.759102085304332874e+00 -1.280214542406410416e+00
1.973995239284821457e+00 -1.369033744553902476e+00
2.951077970842672649e+00 -1.252873664816531729e+00
1.575931062415860673e+00 -2.086142435749891888e+00
2.477324524700243114e+00 -1.735184841601032479e+00
3.344850421723418066e+00 -2.806616601372733388e+00
3.554260235869127982e+00 -6.051603341107592016e-01
2.676148255458463243e+00 -1.852836993117654707e+00
2.208534815648889982e+00 -2.355974263566293470e+00
3.146391294241162040e+00 -1.914497390934519538e+00
2.881098254549939952e+00 -2.478278068825535030e+00
2.860305612781087969e+00 -2.020736334791645383e+00
2.336526412407733844e+00 -2.243183066749617538e+00
2.161951466442060710e+00 -1.898122192300967459e+00
2.816104311506446134e+00 -1.233483822996261692e+00
2.605644908518841341e+00 -1.747806477849402462e+00
3.353558236251587665e+00 -3.457677135333843133e-01
2.735525995522422260e+00 -9.882059976118395817e-01
2.545980729716951441e+00 -1.345982583075143069e+00
2.753305475934586077e+00 -1.662224956048478752e+00
2.333646540225578825e+00 -2.320284703535201665e+00
2.907799894763019477e+00 -5.061763653984636679e-01
1.884626508247291277e+00 -1.514833373963481167e+00
2.213785889851929589e+00 -2.010925712766719720e+00
1.968606238312266665e+00 -1.607585309799072215e+00
1.485935503503421629e+00 -2.407393555439397481e+00
2.855518202843925657e+00 -2.230938936000506967e+00
3.392698371529042412e+00 -2.339791314212380069e+00
2.275479646789404509e+00 -2.493249322535039614e+00
2.286298985588820276e+00 -1.680074121658781783e+00
1.690912346422541068e+00 -2.195042418288000174e+00
1.915592101602156205e+00 -1.903034797310338977e+00
2.628686173602504450e+00 -1.788284831909718875e+00
2.121437977517976137e+00 -1.741395388508964581e+00
1.975233980559443436e+00 -1.792001636559839906e+00
2.455035279452902675e+00 -8.520065075879108552e-01
1.705890114448161299e+00 -2.707464801369948049e+00
2.073326400540818515e+00 -2.079460341355474196e+00
2.210885554711652379e+00 -2.165166835080482244e+00
1.661103339545124014e+00 -1.745748703694228965e+00
1.844426472269747652e+00 -2.579868171065090365e+00
2.061885502473898679e+00 -1.045913322745039564e-01
3.016345481362314729e+00 -1.582900180310031990e+00
2.115412344407383571e+00 -2.294931778230663966e+00
1.799214921890712526e+00 -2.034171738196309143e+00
2.212491416432714075e+00 -1.299525593478007446e+00
2.186281566625359218e+00 -1.925959894888128465e+00
2.046368121510123927e+00 -1.946651418672293632e+00
2.090807189145468925e+00 -1.804722820093216828e+00
1.680298406433981206e+00 -1.954505235627103099e+00
2.047503000101060344e+00 -1.184544162521236732e+00
1.993588003621134419e+00 -2.104658649544912663e+00
2.290445800279723443e+00 -1.820312413167835208e+00
1.891933966156200020e+00 -1.738780153583644683e+00
2.167270631030713712e+00 -2.029424957767772764e+00
2.325350816737201232e+00 -2.233479243485709809e+00
2.510296101899525567e+00 -2.599967369507419690e+00
2.595112040813396526e+00 -7.384176980349267394e-01
1.772199538198880875e+00 -2.070666476773937781e+00
1.600516705038303122e+00 -1.473049042618815863e+00
2.351583931700439223e+00 -1.676442485443729202e+00
2.954567202685092653e+00 -1.327941650949273633e+00
2.626041529430840349e+00 -1.376438504243888250e+00
1.372679832449156923e+00 -1.265575866521717607e+00
2.245838420751744557e+00 -1.205201312213879827e+00
2.481307243246656302e+00 -2.074458951538332041e+00
2.446812951389075508e+00 -1.835916169209549587e+00
1.162813026607021794e+00 -1.667412531765013028e+00
2.142200504176807740e+00 -2.539130644238092316e+00
1.840310571438343867e+00 -2.254581488538376810e+00
1.725165983219605792e+00 -1.782546084863464664e+00
1.936286302221033040e+00 -1.332675361253734980e+00
2.020448265562427625e+00 -1.687428403819786205e+00
1.855151895451710775e+00 -1.544303621003762839e+00
6.294182238190957346e-01 -2.785488424029230359e+00
2.358838711831189983e+00 -4.382304739129080917e-03
9.827938169147918401e-01 -2.271861381887550824e+00
1.640254762516882181e+00 -1.710195548201794535e+00
2.054847677369486814e+00 -2.376871519342272254e+00
1.257155141436297807e+00 -2.250781823341598376e+00
2.478570549317458571e+00 -1.677263202120852448e+00
2.543399517357527007e+00 -8.896233901444822179e-01
2.853042510511095919e+00 -2.496251842647982055e+00
3.668450939681337175e+00 -2.013176337252579717e+00
2.091109840058157587e+00 -4.443185227889521194e-01
2.814796141103497629e+00 -2.697481680582716201e+00
2.627265337072360651e+00 -2.339487289459147412e+00
2.260800741280117432e+00 -2.448370637409184702e+00
1.349508918192855678e+00 -2.009274253250312725e+00
1.872978333345816093e+00 -1.054378486202301568e+00
2.170417262674963155e+00 -2.325065091597638745e+00
1.340663856525688091e+00 -2.729915445199412538e+00
1.829730471414836579e+00 -1.877067650559322676e+00
3.247315750902622256e+00 -1.728563694386835881e+00
5.851617393046768534e-01 -2.274398127340601761e+00
2.104668275370010555e+00 -1.809024493609110884e+00
2.027096567788751358e+00 -2.411602491656547720e+00
2.373885041575223287e+00 -2.052495558255793995e+00
1.932255665201006334e+00 -2.514795692685872552e+00
2.161350931479426585e+00 -1.225987188336154610e+00
2.332135467545184415e+00 -2.358527285525774175e+00
2.778631824432878261e+00 -2.371409637993129760e+00
1.951755975633901574e+00 -2.017084186355301512e+00
1.880620386581033587e+00 -1.941855034338615837e+00
2.798322559184080127e+00 -1.343933111449363782e+00
1.611792300343761752e+00 -1.723483888777948669e+00
2.113474402070164793e+00 -2.330159200809780007e+00
2.531191773052935190e+00 -2.500176243581396118e+00
1.050120771632609973e+00 -2.099521443999493808e+00
2.247759865458338613e+00 -2.501633448920785874e+00
2.339691119442152356e+00 -2.054003885332451151e+00
1.476205250390843160e+00 -1.500249077576248924e+00
2.438592564948979913e+00 -1.393781928226277556e+00
1.643355622618503542e+00 -1.507428436129809590e+00
9.230190104738208445e-01 -2.101234711235632435e+00
2.476546443527511077e+00 -2.252793519581355319e+00
2.117125473780187672e+00 -1.019100929960165436e+00
2.498604162144004270e+00 -2.336298208821618871e+00
1.595963580458754638e+00 -2.384682373039715753e+00
3.105056683926346928e+00 -1.138863250419957840e+00
2.166890008943002321e+00 -2.304116860318283777e+00
2.801670210813917539e+00 -2.464506153348329676e+00
1.824401470124463742e+00 -1.678099101907300161e+00
2.658390659686680646e+00 -1.459649867211697982e+00
3.489016780161652065e+00 -1.767257813288906521e+00
3.095881814505429208e+00 -1.246379023202864422e+00
2.507670595168833838e+00 -1.415106203170557242e+00
2.319481706889272132e+00 -2.083479087507566163e+00
3.625426620900559893e+00 -1.349747110456916088e+00
2.456598505813656352e+00 -2.172289380764970357e+00
3.166668620224365682e+00 -1.556157863891112214e+00
2.291350788089792090e+00 -2.039467557813283705e+00
2.610327074946354742e+00 -2.339691623540618881e+00
2.742008223868027006e+00 -2.653359357662412599e+00
2.373757357476351082e+00 -1.612636493109384839e+00
2.775793828757870063e+00 -2.767664464858467621e+00
2.493310809135036443e+00 -2.334593843961241699e+00
3.141290448597696905e+00 -2.220829122497813835e+00
2.745804211539623729e+00 -2.645984977402270122e+00
2.405508922980811981e+00 -2.239452488498932414e+00
3.133960442393089352e+00 8.650024616235747477e-01
2.996468133726468253e+00 -1.825871985500861161e+00
1.896286391955400052e+00 -1.657688462306032617e+00
2.212539546849146443e+00 -2.441735267556871314e+00
2.047647989171637928e+00 -1.891259385396565573e+00
2.886577298268594216e+00 -6.914523408488137957e-01
1.765197291139830149e+00 -2.092846333480479437e+00
2.304304337386931856e+00 -1.726531459292603543e+00
2.140340839257545369e+00 -7.343601335679639242e-01
2.220172768482443715e+00 -1.907668224294872372e+00
1.721703820776318228e+00 -2.198969340875473577e+00
1.695033560280199136e+00 -1.790265438867332470e+00
1.774330728421491976e+00 -2.459180776741260566e+00
1.788658821194697435e+00 -1.311449056249125666e+00
7.690662731952756515e-01 -2.384360373256529719e+00
2.064701900891652286e+00 -2.216846929055234394e+00
2.279877962451530848e+00 -1.902555563301746799e+00
1.811514176398821396e+00 -1.750310199944733247e+00
1.968682590358859841e+00 -2.062259472517048664e+00
9.812778812037741272e-01 -1.264898162160700501e+00
2.020127508003169758e+00 -2.798442237390337262e+00
5.265018575300964843e-01 -2.198542143566015294e+00
1.046034696254486862e+00 -1.368294908325891734e+00
1.048286007274146225e+00 -2.345523390127087993e+00
1.062416399417953627e+00 -2.189076246033059725e+00
1.151671566525669155e+00 -1.916801968433356373e+00
6.412302263758373755e-01 -1.831091202972982002e+00
7.500128435062535237e-01 -2.603298437966509393e+00
7.358532762715983555e-01 -2.493819141978072196e+00
9.752827396838121832e-01 -2.763107297726988154e+00
1.041168258520845713e+00 -1.931819430631424028e+00
1.941592220204862329e+00 -2.494003024398152135e+00
8.442510841333771276e-01 -2.265909907367983145e+00
9.557178063483056096e-01 -1.832788070261109681e+00
1.987871827018231841e+00 -2.144451350888219920e+00
1.445306518296841869e+00 -3.071197797207930957e+00
1.238842177466826344e+00 -2.697985737098292258e+00
1.780571053866283560e+00 -2.368685200543895419e+00
1.742227087952934461e+00 -2.410044113681480304e+00
2.387814903607861083e+00 -2.327760684872511643e+00
2.228468062719832332e+00 -1.461640282576867733e+00
2.822111483188848524e+00 -1.172746413547427258e+00
1.043646895235291305e+00 -1.091024268151321364e+00
2.142600474701186641e+00 2.388535393404281337e-01
1.437005727202520067e+00 -9.478779326544939376e-01
2.171699165002820120e+00 -1.208241757201117927e+00
2.984449300223346313e+00 -2.010311430871237093e+00
3.276798629740733659e+00 -5.822008426998382946e-01
2.432566152892401412e+00 -1.830065205547319440e+00
2.672200646077762531e+00 -2.429023608342545160e+00
2.213038823444496650e+00 -2.024784218463081764e+00
1.639845452551791816e+00 -3.141910007396078175e+00
6.960439641002268418e-01 -2.636315837512350768e+00
1.345422792408086154e+00 -2.673372021387937725e+00
2.141488276913129596e+00 -1.637051422616025320e+00
1.989499889213668382e+00 -1.446293735633844335e+00
1.418902949030265814e+00 -2.756589805431772233e-01
1.159835777232189225e+00 -1.527660712368262841e+00
2.675041474635171390e+00 -1.304891847243144998e+00
2.275412941836831404e+00 -1.586173779747285018e+00
2.159790600076515243e+00 -2.191504177911105078e+00
1.654587351701116482e+00 -1.557880734311865689e+00
2.421488927336923336e+00 -2.052780157890144785e+00
2.696316067913372194e+00 -1.878480944036727607e+00
4.684908993181854386e-01 -2.795610814371487951e+00
2.363195121682056143e+00 -9.003839666879748238e-01
1.094719394317623218e+00 -1.548664859938672089e+00
1.591386360028109959e+00 -1.713544231025392772e+00
7.611348809711911967e-01 -1.043865749892691763e+00
1.111395618508021377e+00 -2.642696282435960331e+00
1.656870510857173517e+00 -1.664047922583708594e+00
1.534556580466260201e+00 -1.456456310595166226e+00
2.750889161876201028e-01 -1.959484397842575554e+00
1.350172524337798441e+00 -7.207323528915581257e-01
1.255783721518156648e+00 -2.343117831270238760e+00
6.768118447889135414e-01 -2.458499333356872985e+00
1.542406211201623023e+00 -1.827745828567742592e+00
8.056885288791950650e-01 -2.628329599619564583e+00
1.362910241568100256e+00 -1.831508428802157917e+00
1.477823929970224937e+00 -2.425527024551778599e+00
3.638144884732881223e-01 -1.978385770795000553e+00
1.385602984855234254e+00 -1.948605993547317894e+00
1.423703398881779991e+00 -2.405604369457503555e+00
2.420664647575099693e+00 -1.069811127635942105e+00
1.583995026869415401e+00 -2.518202183080720857e+00
2.367907303264999541e+00 -1.790705676757764930e+00
2.453734776324784761e+00 -1.621923517639649148e+00
1.423411395702761428e+00 -2.010060258244688036e+00
1.728943388322908836e+00 -1.282644436761134710e+00
2.189153557664364591e+00 -2.968410253036605884e+00
2.429933163386098549e+00 -1.567552037048111746e+00
1.767028993560844086e+00 -2.468938972105753749e+00
2.116950669396538309e+00 -2.617332630754984013e+00
2.079183480492083458e+00 -1.756333508651694020e+00
2.136302229195418789e+00 -4.599869919789723038e-01
1.845623329635833532e+00 -2.072667515837070429e+00
2.892635721062093879e+00 -2.302282223272606565e+00
3.203378850053125948e+00 -2.518691677984482791e+00
1.432162796379388814e+00 -2.233867825465963630e+00
2.367052247730639269e+00 -1.297610604737016837e+00
2.345676503864616347e+00 -1.355079344593886459e+00
7.410408662974392602e-01 -2.606367738172648885e+00
1.847525213914242403e+00 -1.688466067289989825e+00
1.386376800309053747e+00 -2.390587588648769746e+00
1.813424624909074856e+00 -1.920894187111955809e+00
1.513439873389029744e+00 -2.708384920817613395e+00
2.913783121793410147e-01 -2.258221937839595572e+00
1.615653067164389611e+00 -2.644616406714265899e+00
1.520830881260668122e+00 -2.591311347925944197e+00
1.116637809458550068e+00 -2.856131179127562536e+00
6.686012390079760781e-01 -1.579584792175602992e+00
2.734765030657890783e+00 -2.087393780324932280e+00
1.092525713443194491e+00 -1.958614273593078492e+00
1.412376791924704111e+00 -2.345278008708796769e+00
7.413785766926624943e-01 -1.438830805787743694e+00
6.959493946051853452e-01 -1.824890618766534578e+00
1.378822387965995322e+00 -2.829818548226337160e+00
1.359906552361610288e+00 -2.605223755318867518e+00
1.500463628226780699e+00 -2.872206660093487240e+00
2.082000712832192235e+00 -1.281502334994388814e+00
1.481688968761504022e+00 -2.393922723621288995e+00
1.989431474589680171e+00 -1.287264534181047360e+00
1.503037095027564440e+00 -1.234591782609098409e+00
2.506688053769975610e+00 6.785161083834798657e-01
5.996403136852653804e-01 -2.398169536069880259e+00
7.373264691065741783e-01 -1.408396284215452265e+00
1.279801616082141491e+00 -2.250746934804841004e+00
1.134761573933422252e+00 -1.319631914907206882e+00
1.805241666245210208e+00 -1.932863073923825281e+00
1.629065801150690218e+00 -1.429114086543697759e+00
1.503811674469003989e+00 -2.137656193215159206e+00
1.837094922155363186e+00 -1.489915444136741929e+00
7.435303422337129486e-01 -1.411275423088427239e+00
1.392307754703254963e+00 -1.407102281427947243e+00
1.815348429800959007e+00 -1.329070249144120419e+00
1.277799255222539232e+00 -1.191779372240819868e+00
8.584242648872976167e-01 -2.388833579009669084e+00
1.693013319608526857e+00 -1.564433139173999621e+00
4.456379731067944272e-02 -1.883699659782312574e+00
1.797995116003420435e+00 -2.245700468700970731e+00
1.513913689907389504e+00 -2.233961823493592735e+00
1.289065336769085635e+00 -2.275267519747165679e+00
1.578058396009865527e+00 -1.653981597545370663e+00
1.002952469789762491e+00 -2.245642599859019928e+00
7.687992489523417516e-01 -2.107752419356899942e+00
1.524090876377275805e+00 -1.420378490930223947e+00
1.444198012421092470e+00 -1.172215829381958674e+00
1.620771298070091015e+00 -1.838362321402395860e+00
1.525472720307044838e+00 -1.824091453327867818e+00
1.145496900024317588e+00 -1.377466279291555962e+00
1.640492213614373140e+00 -1.668863684366765909e+00
8.710742295225427645e-01 -1.399892913245743831e+00
1.930089077191764702e+00 -1.322127957534254383e+00
2.442319831353373161e+00 -1.564934416274804896e+00
1.978970264494236408e+00 -1.389208122154494962e+00
1.549610439595087152e+00 -9.747095450490150803e-01
1.836207865967733888e+00 -9.620770705108252496e-01
1.143997257355018782e+00 -1.732443269533293639e+00
1.356629640046024043e+00 -4.245668595862725492e-01
2.737580741381179905e+00 -6.492567746521006322e-01
1.758168754040969173e+00 -1.657619968094089513e-01
2.612200724785426864e+00 -5.537656187626601723e-01
2.847447508903926838e+00 -1.373399337334351156e+00
2.048940377462074913e+00 -1.552480812650631314e+00
9.461790046349550787e-01 -1.548902968516650658e+00
1.217354594518052613e+00 -1.327708802425665580e+00
1.170110835193308274e+00 -7.354515068253925092e-01
1.320559659571945321e+00 -1.899860659094751547e+00
1.958835051988779830e+00 -6.217522056315317736e-01
1.592929445051558979e+00 -1.194413521695536273e+00
1.627632434410032136e+00 -1.583002280305366716e+00
1.280675349122896156e+00 -1.476142596929054251e+00
7.449909210996638054e-01 -1.097877333798890742e+00
3.777980557012147189e-01 -1.642650000126456789e+00
1.326614034358111871e+00 -1.928163418146340291e+00
2.942676872765073171e-01 -1.392206847036353556e+00
1.584760855394217627e+00 -1.848267232670063986e+00
1.476167570318640987e+00 -1.813154083447216181e+00
1.756149305570310792e+00 -1.350497969035878709e+00
1.211258234408429724e+00 -1.901594199359061488e+00
3.261727446986447121e-01 -2.197301557623264401e+00
1.208722925820965521e+00 -2.551172879930636128e+00
4.529270199226126392e-01 -1.206559979276781380e+00
1.278758311441418716e+00 -1.333690634404303132e+00
1.400093432083912681e+00 -1.304873564119665375e+00
1.828085430813944035e+00 -1.018383195096395966e+00
1.690345371440990174e+00 -1.557841086523433560e+00
2.404074471010297920e+00 -1.338339858366104362e+00
2.049060356702074870e+00 -1.938156795529039744e+00
2.434041143694539500e+00 -2.073783378426699464e+00
1.231514064747234016e+00 -1.820315523614953968e+00
2.279032735595695414e+00 -1.592170134298549700e+00
2.164366019672236519e+00 -7.017275147419365089e-01
1.448186297371281572e+00 -1.695885624671730429e+00
1.029848051433080114e+00 -1.421889933026814434e+00
1.192065592933704510e+00 -2.252024041381646136e+00
1.711750490239292599e+00 -1.716378002308275530e+00
1.349678899509575869e+00 -2.733767779655587482e+00
2.310954133618883688e+00 -1.189885950592649788e+00
1.699492560299811439e+00 -1.665379329207343329e+00
1.821251198579158181e+00 -1.792235039366788296e+00
1.820723765252292958e+00 -1.428859131555468398e+00
2.353838495243908202e+00 -1.523010629810248595e+00
2.360335157816216167e+00 -1.444974249259296961e+00
1.431190900501990271e+00 -1.108903949495421593e+00
1.266130834044709275e+00 -2.349897064774205013e+00
1.702660610205166014e+00 -2.539820614252537467e+00
1.864440376892802398e+00 -2.491266428678061917e+00
2.630045007753077702e+00 -1.611643313334571115e+00
1.833083887683010005e+00 -2.316460908452257605e+00
1.563295043510906979e+00 -2.478478641141613981e+00
1.412955525586524708e+00 -2.736951231744721547e+00
2.203826205187814580e+00 -3.051878679167479458e+00
1.500799783937378118e+00 -2.228600547058227743e+00
1.291281574905584151e+00 -2.359631844887231988e+00
7.929883769415325689e-01 -1.561259935739176541e+00
1.649803238263355842e+00 -2.730358990951460285e+00
1.893065778928440412e+00 -1.472259411729518463e+00
1.330296052974359267e+00 -2.217917955868604629e+00
1.955639599828786768e+00 -2.478064437921284835e+00
1.689038455015716256e+00 -2.380633460743926122e+00
1.839791774129767354e+00 -1.919493411969052321e+00
9.803619569322528093e-01 -2.106026036310268079e+00
1.784143649160868428e+00 -2.898034043832289797e+00
2.384114107221891210e+00 -2.325675820525630044e+00
1.736410238482217760e+00 -1.946030261313917542e+00
1.263073677324192845e+00 -2.550943253958509516e+00
1.499018707760367830e+00 -1.350262354780737750e+00
1.368317729126946602e+00 -1.859601172729999696e+00
2.023670046639109543e+00 -1.253046405093917404e+00
2.223503463855731166e+00 -2.133819360684527489e+00
1.340990054056086400e+00 -1.464902288267295072e+00
1.296991549060301008e+00 -1.858022736690668753e+00
2.017085789420383524e+00 -1.086381560059231921e+00
9.656756330413331924e-01 -2.451545780154375631e+00
1.510037177089757376e+00 -2.000828879235050373e+00
2.439257824744218706e+00 -1.996802110855888435e+00
1.315675360329641830e+00 -1.728970508654761096e+00
1.672867836756288806e+00 -1.771676647833458906e+00
2.457624825815339697e+00 -1.901825027070436214e+00
1.881434230366647586e+00 -2.101381971705844620e+00
2.025016264077104999e+00 -2.650898474218832401e+00
2.190790707508244672e+00 -2.258641464008282362e+00
1.283216367808826863e+00 -1.628831255348336615e+00
1.422295437067521151e+00 -2.804320846967606418e+00
1.378504743156748980e+00 -1.630237945193846016e+00
2.008339028831179096e+00 -2.708668124713962122e+00
2.080752407985682062e+00 -2.302214792854548442e+00
1.766806038068437834e+00 -2.442659385989358611e+00
1.793410365388577343e+00 -2.071030206993268230e+00
1.908758660803786089e+00 -1.505045555439270766e+00
1.289823333101008940e+00 -1.986464504622108995e+00
2.253827731741353091e+00 -2.294023429323246877e+00
1.639279937448746338e+00 -1.852075453693723617e+00
5.080104711138997420e-01 -1.485554490888636670e+00
1.316836730739730843e+00 -1.762882575603834656e+00
1.846184093215465172e+00 -1.103745575418528357e+00
1.525373308388653371e+00 -1.516769316085926800e+00
1.449996575514508557e+00 -2.284373488506908245e+00
2.070581751768674650e+00 -1.897145612351263555e+00
2.004937557308427376e+00 -2.759554539444993293e-01
1.549880872748292227e+00 -1.860380126840649240e+00
1.930370578710294716e+00 -1.418244284407660594e+00
1.077905972371796306e+00 -2.110108080655733076e+00
1.571667544298568364e+00 -2.038914678402049763e+00
2.093463275526719070e+00 -1.758985432671634541e+00
1.730726527157211425e+00 -2.611320254342031077e+00
2.206972789017721759e+00 -1.772585090295365262e+00
1.969178884462394308e+00 -1.453481323757521260e+00
2.038795021349420367e+00 -2.368633317986922115e+00
1.854661294284309037e+00 -2.240418074794821024e+00
2.599663895178995876e+00 -2.503075493089014003e+00
1.577986126725676730e+00 -2.055927605688480764e+00
1.288894361052195014e+00 -2.017885347557602849e+00
1.614099289188183572e+00 -7.560734779561630869e-01
1.772997297125913807e+00 -2.309972421148088095e+00
2.116740441685056595e+00 -2.842676401104004213e+00
1.505172733365960136e+00 -2.009991004268958825e+00
1.654026234814926166e+00 -2.660916507411364318e+00
1.057261565088319033e+00 -2.661428559983070485e+00
2.224341665823264425e+00 -9.780647667389027466e-01
2.717752311430323253e+00 -2.195645639613675204e+00
2.831615642178525682e+00 -2.340456410245987051e+00
2.818218333398609943e+00 -2.588721169409843093e+00
2.451323700508033276e+00 -1.984456595887788444e+00
1.598713205671056681e+00 -2.376883121555645850e+00
2.089067401056081241e+00 -1.798825654543922514e+00
1.655958244843925620e+00 -2.538284847197101346e+00
2.960757656621395562e+00 -1.674627229235888581e+00
1.803757764418350895e+00 -2.359168102939518619e+00
2.560347946631375216e+00 -2.539114104256091853e+00
9.622842252118960493e-01 -1.995568265540780706e+00
2.348005544024819979e+00 -3.042265286455959061e-01
2.023816799948768619e+00 -2.185301103563699332e+00
2.031252311422629742e+00 -1.691825980917905925e+00
1.744644195399460473e+00 -1.578211198076661104e+00
2.185432784103459980e+00 -1.598543314114034830e+00
1.914621503330094843e+00 -2.099160103967588231e+00
2.283697782045699842e+00 -2.050594515063929979e+00
2.893947687503561017e+00 -1.148009310310413200e+00
2.830480417969289952e+00 -2.217363370185210236e+00
2.617082674905976347e+00 -1.649681534421588491e+00
2.627283103569579392e+00 -2.479506051879200701e+00
2.115683365927948589e+00 -1.336102394198438903e+00
1.101364823965926831e+00 -2.172430457061317988e+00
7.831163810824804949e-01 -2.068279027837201411e+00
3.735106017282075475e-01 -1.552728510360637637e+00
7.381197721567203107e-01 -1.218733264589908272e+00
1.677046795294182768e+00 -1.859437412272801460e+00
1.785945482055016020e+00 -1.925916066555907191e+00
1.302895314101557567e+00 -2.334437177987851442e+00
1.719604784778055118e+00 -2.106877288634420253e+00
1.463244659248721158e+00 -2.793623183467835336e+00
1.020577689192135207e+00 -2.046340250558836615e+00
1.523826306213347026e+00 -6.443377529459339836e-01
3.454490811313235099e+00 -1.607611765357346956e+00
2.165022092787795227e+00 -2.649969591762013188e+00
2.927030121181651179e+00 -2.338421355660077250e+00
2.755054321190195665e+00 -1.713485005678916373e+00
2.153683563089842767e+00 -2.317770550550355857e+00
1.688026021121162179e+00 -2.602521901631583479e+00
1.290953394972122137e+00 -1.717715621417979843e+00
1.857483202504582653e+00 -2.778058488473194920e+00
2.084633937470513843e+00 -2.522840901270070546e+00
1.886230499862864063e+00 -2.082762348760784032e+00
2.675740772765898612e+00 -1.682510411062959399e+00
2.436565019361470075e+00 -1.963827372256301995e+00
2.832037237249183992e+00 -1.098754201252748253e+00
2.626335994137509733e+00 -1.097014093181563954e+00
2.569944174988675112e+00 -7.160277935156131868e-01
2.243349150470433706e+00 -1.092222784323854778e+00
2.770302486105402640e+00 -2.103242468936842968e+00
1.745571550869767119e+00 -2.153475094668823697e+00
2.704878204075991555e+00 -2.528817489509873617e+00
1.669770151873607222e+00 -1.917676542621291391e+00
2.729534843150529078e+00 -2.278106858001921697e+00
3.981282918543790572e+00 -2.602369486278838906e+00
2.202762549607974574e+00 -3.145635775729448191e+00
2.412720134436749930e+00 -2.998086072489021259e+00
2.629294110471790624e+00 -7.976401107351871467e-01
3.067479030809456386e+00 -1.533191984807708241e+00
2.304605388413107026e+00 -8.586354894639316448e-01
1.783044465386071309e+00 -2.412692421856226233e+00
2.197887342544202038e+00 -2.162310375312923139e+00
2.706669392291813026e+00 -1.515085512347738250e+00
3.077562810637004986e+00 -2.487664384387335836e+00
3.665588385759127821e+00 -2.692365015532536265e+00
2.156981240743149897e+00 -2.199594144602804668e+00
2.187414798646589276e+00 -2.373577054049292645e+00
1.562648279994176992e+00 -1.071577579304769490e+00
2.366681824229789122e+00 -1.471987026344087068e+00
2.913810088093692574e+00 -1.411972245007754312e+00
2.716608782230236052e+00 -2.781840763225955193e+00
1.942032457588858563e+00 -2.128423800372871710e+00
2.685502838606525167e+00 -1.937409980966506406e+00
1.114411997851821212e+00 -1.562322285141451994e+00
1.029007588045504296e+00 -1.933683252434086786e+00
7.783965999417391535e-01 -9.705574174582431990e-01
1.053891518816702844e+00 -2.138255571048513382e+00
1.800197408788540843e+00 -2.013629096785322758e+00
1.211189616814762893e+00 -1.240325258056277802e+00
3.155142775021763768e+00 -2.561545638518205159e+00
1.460587110286248658e+00 -1.250930718039643619e+00
2.701980791879242005e+00 -1.671307380431251044e+00
1.561169844727520850e+00 -1.752193834899029135e+00
1.663576581038691327e+00 -6.286760486755795796e-01
1.556463770451831596e+00 -1.712213617375182739e+00
1.853791743802683190e+00 -1.665864126172794446e+00
2.186808874290524063e+00 -2.974709547502313978e+00
2.239503452606357303e+00 -3.176815613454689657e+00
1.882941684833952856e+00 -2.993779682405341092e+00
2.010768396871548180e+00 -2.374640578353079956e+00
2.923339710493636723e+00 -2.992564903816167465e+00
2.325996827025269109e+00 -2.774104746110813924e+00
2.348665921302026227e+00 -2.114716123147154736e+00
1.564779471833372737e+00 -2.195177133395689317e+00
1.442398719632339565e+00 -2.484612554803442563e+00
1.534055434350221070e+00 -1.878500423823213694e+00
2.112616274782073145e+00 -2.406688538726239557e+00
2.145989143984425418e+00 -1.921371320235948588e+00
2.371329804914527273e+00 -2.109824710734047759e+00
1.044923540848808674e+00 -1.709910648995563331e+00
1.486930564869234583e+00 -1.456165799647757497e+00
2.218769124721480690e+00 -2.310588070699261642e+00
2.147130999862857159e+00 -1.157102456097913068e+00
2.099158213809767748e+00 -1.892650325674283485e+00
1.598539852360791436e+00 -1.932846087314132655e+00
1.323612535408279722e+00 -1.628103429368666699e+00
1.111765228546320872e+00 -2.760864251358338350e+00
1.244801761341105983e+00 -1.773497609303211098e+00
1.916321617729438653e+00 -1.992387904923964559e+00
2.102518007212835105e+00 -2.188332872346703706e+00
1.945827767278985210e+00 -1.842075755032418272e+00
2.271785094144771477e+00 -2.227426130732746756e+00
2.556373693067286013e+00 -2.664892077048344188e+00
1.354052273601784151e+00 -2.867580165306689910e+00
1.313060747981194432e+00 -1.364066068006311916e+00
2.781927685758985636e+00 -2.513107072442731571e+00
1.877356065878581504e+00 -8.784768093451702509e-01
1.826830853255025477e+00 -1.972711491090774594e+00
1.637133553691357601e+00 -1.838536418970269537e+00
2.081083955516187078e+00 -2.264843791826442132e+00
1.841902514167991001e+00 -2.092046594474965104e+00
2.185617867700555550e+00 -2.541667263926905118e+00
1.594080516543511461e+00 -2.444638529046891939e+00
2.316642657510035619e+00 -1.215969209337216528e+00
2.023041544137577752e+00 -1.951921251182269668e+00
2.362755675625042517e+00 -2.322902965271696374e+00
1.782476095836676322e+00 -1.934693429884510207e+00
2.107734603893255176e+00 -2.753203273421973574e+00
5.305560166352254470e-01 -2.068374348509722349e+00
9.659877631770965589e-01 -3.041329183328759456e+00
1.648047183239578217e+00 -2.799867144488101367e+00
1.470819339281091098e+00 -2.842296562562526496e+00
2.120251699624422059e+00 -5.135208087690871226e-01
2.288563122440573139e+00 -2.111953697847524403e+00
1.368949268713113732e+00 -2.148182127534920216e+00
1.784267792779538730e+00 -1.620172855831783831e+00
2.136161202403116022e+00 -2.469924003360857157e+00
2.095505806283633810e+00 -1.147409584188769482e+00
2.366142921789045950e+00 -2.378158962969297185e+00
3.574603898489957521e-01 -1.891713267771762297e+00
1.917438105571201312e+00 -2.688034113224186505e+00
7.204463444787713167e-01 -2.429380799085514298e+00
1.353013933822299286e+00 -2.538388677317097830e+00
1.904048404500290559e+00 -1.262574214284164720e+00
9.147136975346414900e-01 -1.392999149476144893e+00
1.679572559724185066e+00 -4.828879579425277013e-01
5.012908384653992355e-01 -1.495676877655910619e+00
1.512561849419498783e+00 -1.964191585664700757e+00
1.545075984277470837e+00 -2.066369429466135887e+00
1.292808559976076133e+00 -1.122900045366981292e+00
1.916315130211491136e+00 -2.560771221892341742e-01
8.179575171605831807e-01 -1.886096505638941379e+00
1.828148660404582682e+00 -1.644754992300883512e+00
2.337599180349289707e+00 -2.858575941180982127e+00
2.380487702102687564e+00 -1.115805722740754735e+00
2.768319284940989000e+00 -2.246097396209784325e+00
1.895971876761914476e+00 -2.502416984241791820e+00
2.910237813611162849e+00 -1.957593814553977296e+00
2.608742999054102896e+00 -2.829837121426501678e+00
1.867028771836947376e+00 -2.352639373346642859e+00
1.918609273603141041e+00 -2.254640302940555507e+00
2.937379854048806749e+00 -2.343665090737850676e+00
1.783096858873836510e+00 -1.826127202169497421e+00
2.983032385508543438e+00 -1.735448395660773357e+00
1.806691770818612319e+00 -1.958366907826796899e+00
2.865370488586604925e+00 -2.827948679195949833e+00
2.832456678404067230e+00 -2.132788846882131217e+00
2.876895776464178045e+00 -2.078960093123328523e+00
2.755109663761889038e+00 -1.875243766924634015e+00
2.613015809155150304e+00 -3.019124359552944448e+00
2.506272835634326679e+00 -2.656635111663821824e+00
2.362395858086454581e+00 -2.373767609916608734e+00
2.521367149076189751e+00 -2.594423375129138343e+00
2.964480116201694493e+00 -1.104363027593350477e+00
2.385491274170379761e+00 -2.120775863096434843e+00
2.867580717847835636e+00 -2.199608833077727255e+00
2.734216364090575002e+00 -4.320943096754598645e-01
2.413260428642421296e+00 -9.866796403053483822e-01
3.562856812737503098e+00 -1.219618139698143588e+00
2.378375626020730937e+00 -2.336413572441917719e+00
2.803914924311509349e+00 -1.753911647226495285e+00
3.460418014555679544e+00 -2.153346752431393618e+00
2.941779306874348521e+00 -1.622221443386067552e+00
3.022893590751481785e+00 -2.699597372759161118e+00
3.151196249959238305e+00 -2.728465320431058938e+00
3.254467074457039644e+00 -1.596244218440282747e+00
3.834392946919035872e+00 -1.827539060042070007e+00
3.056232244324906144e+00 -2.644700405281392719e+00
2.772863379148264862e+00 -2.470463065163747807e+00
3.001975749056146725e+00 -2.966487398114558971e+00
3.351179726943666282e+00 -2.054808778420919246e+00
2.192031929665327450e+00 -2.488610371796211140e+00
1.471740417495321918e+00 -4.931622739536231648e-01
1.941195754021672659e+00 -1.612419695272466758e+00
1.970633182841031728e+00 -1.371735419060317263e+00
1.612762044244695270e+00 -2.556420728657167185e+00
2.475555620272709589e+00 -2.924364766082424349e+00
2.706363266025816561e+00 -1.857474542437128395e+00
2.388684242193118923e+00 -2.637044470400854657e+00
1.864258949993546466e+00 -2.626766616850265912e+00
2.063079686065082186e+00 -3.266063971066283322e+00
2.781963769285845878e+00 -1.674993428152774744e+00
1.802657400424373835e+00 -2.565082094503882360e+00
3.063482132413980707e+00 -1.854643587318872466e+00
2.106350588179278560e+00 -2.763115824204223969e+00
2.175163131473787370e+00 -1.705691042640669508e+00
1.949101383021298428e+00 -2.162954728592122233e+00
2.074113207219337340e+00 -1.939577745895256555e+00
2.644040897008736124e+00 -1.716827371271622660e+00
1.939887266382597897e+00 -2.229208630315363315e+00
1.999948515895571877e+00 -2.073476715350639932e+00
2.016749374733041833e+00 -2.107166274036005760e+00
1.568771843577773772e+00 -1.461001760532851801e+00
1.358553207423975229e+00 -2.412899589201854766e+00
2.619948145166622666e+00 -3.146649863739956920e+00
2.205457916750225067e+00 -2.434316158483134984e+00
1.877859187687128451e+00 -2.760750135042038700e+00
2.534699706934445462e+00 -2.240586896762882585e+00
2.051026312120890260e+00 -2.114966201908167420e+00
1.297834313091375424e+00 -2.870388579920610361e+00
1.618197457488509627e+00 -2.692233640386496596e+00
2.556732352020833154e+00 -1.219909395291742582e+00
2.649090307481474671e+00 -1.632942153551491415e+00
2.772683413754884363e+00 -1.829512432384164056e+00
1.828168804014352222e+00 -1.762723250510860762e+00
2.738701441653113910e+00 -1.902183814058000522e+00
3.707432638123636437e+00 -2.253968240270645129e+00
2.414200306447200184e+00 -2.571353907414208440e+00
2.254478784935686875e+00 -2.468444375866352569e+00
2.086852551622700780e+00 -2.582807406933964156e+00
1.500790097108334109e+00 -2.964106679767419372e+00
1.307339077163295116e+00 -3.536530920490104535e+00
1.320900032868484786e+00 -2.984548199580648209e+00
4.928308001590465670e-01 -2.085606900236096184e+00
1.461436175920560077e+00 -2.448515038413018097e+00
1.432197247136941298e+00 -2.702467175385034004e+00
1.433244889457988114e+00 -2.384762182020394583e+00
9.316666491861362864e-01 -1.301560494934848933e+00
1.469116140833175987e-01 -1.847453299009281569e+00
1.636492272636152379e+00 -1.165371139327098016e+00
4.648201984864687719e-01 -3.065731394118394348e+00
1.841232731659669719e+00 -1.738249323046788586e+00
1.297653929739517542e+00 -2.206176776333809375e+00
2.449154886358964944e+00 -1.758769133907462034e+00
3.076396235334295071e+00 -2.753431118872059713e+00
1.578813514088081460e+00 -1.705203936902794482e+00
1.856758656756905879e+00 -1.822342471733725766e+00
1.970140937368638268e+00 -2.459499408295638290e+00
2.397187462081109111e+00 -1.416004675255822409e+00
1.500668091124412351e+00 -1.054901196176294853e+00
1.892752093500387423e+00 -2.547362443603306659e+00
2.238847380402587017e+00 -1.992731683487788397e+00
1.733280732272061364e+00 -1.983050171173690313e+00
4.823572846689827553e-01 -2.470534503087968847e+00
2.342112214961598049e+00 -1.563815292947519309e+00
1.420573145832680684e+00 -6.403209981385229455e-01
1.109917628154581726e+00 -1.674489558510801057e+00
2.034723836354596749e+00 -1.537702974335385164e+00
1.526067426727979903e+00 -1.278171310837200814e+00
1.945009045616080900e+00 -2.544090580098701704e+00
2.310702773306327895e+00 -2.423764664400136493e+00
1.890379592454467517e+00 -1.329863035412942818e+00
1.758546173280713498e+00 -1.036115861115497250e+00
2.157397559623152716e+00 -8.855089001098346291e-01
1.358488496693602832e+00 -2.239068218971036472e+00
1.956460243218489659e+00 -1.733153710570805028e+00
1.924808682781161240e+00 -1.940025801027124741e+00
1.176375597114442950e+00 -1.312540422100285209e+00
1.788765754734934044e+00 -1.468350129980474872e+00
1.668733164327059537e+00 -1.700050749238204206e+00
6.940354905755823367e-01 -2.005903331917998411e+00
1.742886963051743177e+00 -2.528495890283421588e+00
1.278034556880934591e+00 -2.466450192072331404e+00
1.180717466397073645e+00 -2.235749790236346790e+00
1.599653295594261282e+00 -2.352050204166525660e+00
1.793981644199612147e+00 -2.114404431132058448e+00
1.451768289770395404e+00 -2.299483908621850148e+00
1.243945929198050582e+00 -1.410835021139270840e+00
1.429951937952458119e+00 -1.834601661480016688e+00
1.141974576133568453e+00 -1.579943438753115492e+00
1.417285300238224632e+00 -2.548233108107559985e+00
1.076664167377321402e+00 -2.072023601200691623e+00
1.599515761157725091e+00 -1.081343206299681059e+00
1.169468120989926918e+00 -2.440850624585384487e+00
6.446915000290348585e-01 -2.377235258252424543e+00
1.272445174712273364e+00 -9.084623574195417328e-01
1.094152915992006481e+00 -2.148003446557078977e+00
4.480608452355372417e-01 -1.182500665959966835e+00
9.134087179794234679e-01 -2.683091096500886508e+00
8.616715498103959536e-01 -2.592084560707475838e+00
5.111735646184840665e-01 -2.261146249850156664e+00
1.505765409423264867e+00 -1.592047191771838399e+00
1.229804844229574590e+00 -2.210182649831225365e+00
1.833168701406745260e+00 -2.373828345872753598e+00
1.398707265386132992e+00 -1.942352967784912066e+00
1.960654110996805866e+00 -2.823945595213379178e+00
2.663876815846341728e+00 -2.190217411735433828e+00
1.991541572886883493e+00 -2.703692645323051202e+00
1.146130285010410921e+00 -9.879084512032710874e-01
1.828698767454957519e+00 -2.287499002655249303e+00
1.774917088432681922e+00 -1.910041106653645793e+00
1.603698699429047414e+00 -2.126306148755114478e+00
1.801696721197617590e+00 -2.104656489993949720e+00
1.964021893052080747e+00 -2.247850427366338444e+00
1.815984385091435005e+00 -2.555516645630129258e+00
2.211732841709273423e+00 -2.221620736523288731e+00
2.573496954830692740e+00 -2.893508929257485818e+00
3.361530908371668236e+00 -6.233031376676927415e-01
1.437363728455353762e+00 -2.560731610434776595e+00
1.946842332885594384e+00 -1.140572155165024526e+00
2.632418864902914102e+00 -2.646834490518881200e+00
1.120548939132662847e+00 -2.560152303959056574e+00
2.459406259568087894e+00 -2.296482909303144027e+00
1.591067773401360075e+00 -2.936181354316947711e+00
3.256503814715786760e+00 -2.355633761788689995e+00
8.899932233691102423e-01 -1.772131129619932910e+00
1.900539656736182081e+00 -2.832371710019363942e+00
1.354326694196495318e+00 -2.438564258269106944e+00
2.424666558077783751e+00 -8.884266991542478786e-01
2.665653778873143587e+00 -2.550226930790303825e+00
1.721397051563047231e+00 -1.756123113349434384e+00
2.127472436694372693e+00 -2.390826567761922483e+00
1.045450752195808963e+00 -1.906135781619403780e+00
2.330869895550617965e+00 -2.044464281136424866e+00
1.107631159513036145e+00 -2.283909820819553627e+00
2.603835452024053421e+00 -1.137148895203684340e+00
1.736394270966249431e+00 -2.416949610934368664e+00
2.722620071614695103e+00 -2.405071490018799718e+00
2.330676357990141057e+00 -1.933917745436844804e+00
2.276845757133999726e+00 -1.554070497578550869e+00
1.925094007302701415e+00 -2.829797751363609670e+00
2.823745227628140064e+00 -2.435568224976747409e+00
2.500239268071632104e+00 -2.006223320601410620e+00
2.261599046906190846e+00 -2.442175163328855980e+00
1.776232768978427190e+00 -2.153115089137248361e+00
8.861953985636191744e-01 -1.596253694240203247e+00
1.647177374045746490e+00 -1.900274668145612633e+00
6.750310372986165763e-01 -1.812904682998498052e+00
1.248518173076979654e+00 -2.066421332685770107e+00
1.468986522883323209e+00 -2.421556767769809770e+00
1.054656846085707089e+00 -1.971348358929708056e+00
1.080244629893334585e+00 -1.979872655444255836e+00
2.106897918549244242e+00 -1.715257171692110116e+00
1.339541200543287403e+00 -2.453265137693730669e+00
4.679141719305482949e-01 -1.740466470266782917e+00
2.177097836592560842e+00 -1.978115055125898358e+00
1.392669736893651811e+00 -1.710090001295379469e+00
1.699469748197318886e+00 -1.938130708711844452e+00
1.438162750192969686e+00 -8.527668783049850987e-01
5.013165010138066480e-01 -2.548279514302828730e+00
1.804263912529883829e+00 -3.010488812245845747e+00
1.558154393036069063e+00 -2.168496431806977931e+00
1.718433458127019975e+00 -3.242115317982883216e+00
2.074641650697994333e+00 -2.190673475560413586e+00
2.289388662143741371e+00 -1.884431337899449499e+00
1.468900708687738588e+00 -2.107474686598568958e+00
1.670557549825560928e+00 -2.913313409334659099e+00
1.702638809711478185e+00 -2.964715930057679749e+00
1.156630050900002038e+00 -2.048167672108449189e+00
1.311163737885920444e+00 -1.992011333805886242e+00
1.083473590720856805e+00 -2.248099135781529867e+00
1.379450178947164263e+00 -1.453007506769401491e+00
2.166280813289092499e+00 -1.717257174840254752e+00
2.079750350478480225e+00 -2.049763516155743925e+00
5.193187193224145792e-01 -2.389728103884118937e+00
1.685769167886678854e+00 -2.562606015559080852e+00
9.845877738922182987e-01 -2.493212450161665927e+00
1.120629449223337071e+00 -1.889866324113719909e+00
2.207339155391854657e+00 -2.245848220057396816e+00
1.581730962869476009e+00 -2.118230112991338565e+00
1.154577252019212130e+00 -1.802618234122415952e+00
2.091874194409526044e+00 -2.159707807849167605e+00
1.174838369271770766e+00 -2.340392973663159903e+00
2.807357024906720788e+00 -2.579078455798293756e+00
2.064502900200942292e+00 -1.684700756098716612e+00
1.939554854448569454e+00 -2.004568045371279972e+00
1.336765451013569805e+00 -2.023904386815008394e+00
1.659619724209007163e+00 -2.038987926535961837e+00
1.562314543012109702e+00 -2.374110616445145538e+00
1.147366875087365345e+00 -2.817443289540875195e+00
2.042175683215395221e+00 -2.306882298841822276e+00
9.728051663688600526e-01 -1.570963679141777369e+00
2.831161508095309198e+00 -1.858961021537299363e+00
1.682039876004242984e+00 -2.330130029413826076e+00
1.657211361427335827e+00 -2.468244344836199033e+00
1.876024404102226928e+00 -2.081503690371479198e+00
1.907092093314209702e+00 -1.473382549928391239e+00
1.615572662398875092e+00 -1.229157568281728619e+00
2.091766291094250718e+00 -2.817573234218730072e+00
2.644980674945739185e+00 -3.296392675799751704e+00
3.006659756563519359e+00 -2.184753016205291942e+00
2.404404903413024819e+00 -2.383488187465390595e+00
1.969019039221751921e+00 -2.568660449279970948e+00
2.723010778093059692e+00 -1.428938480291569668e+00
1.425509007245427284e+00 -2.006373197388067187e+00
1.609367624722907841e+00 -1.962655360234570878e+00
1.061760954070326779e+00 -2.442588103970849467e+00
2.572542668875594352e+00 -2.115499241822406784e+00
2.178635354563956739e+00 -1.541021980315570028e+00
2.782087286169189433e+00 -2.277148439650027001e+00
2.509918027886679504e+00 -2.602419716173816511e+00
2.836323173899216954e+00 -2.094891584996427358e+00
3.427780217249407180e+00 -1.164487657846256186e+00
2.963876422115853781e+00 -1.759479244392248010e+00
2.271975059639969707e+00 -2.189980032530232990e+00
2.757481834814615951e+00 -1.040616018991732172e+00
3.399212581980289194e+00 -2.833172167808462483e+00
2.424189917217244528e+00 -7.469930530577356675e-01
2.690210080522707159e+00 -1.535580933344081522e+00
3.038448868800643243e+00 -2.970082992104525310e+00
2.562061990368993847e+00 -2.506370905026832574e+00
2.937172227984602202e+00 -1.329055718694952093e+00
2.031740734806556148e+00 -1.907839029636299921e+00
2.455445994076594030e+00 -1.961793174928051497e+00
2.250713375094969049e+00 -2.458878079735963951e+00
2.570595704979396601e+00 -1.851956886590022666e+00
3.031257152023457913e+00 -1.902296055862629398e+00
2.587370333996569016e+00 -1.019845462679690229e+00
1.882477505854456279e+00 -1.999880656843114002e+00
1.190609661990039703e+00 -2.151131287239162582e+00
2.198094491321604504e+00 -2.365862329549337950e+00
2.236046564353335597e+00 -6.581983518974737768e-01
2.979486565133746101e+00 -1.684005250220434124e+00
2.360849845002236158e+00 -1.803835086870623661e+00
2.517215402387529721e+00 -3.857091590138351789e-01
1.928379616085264203e+00 -2.269297417795646865e+00
2.136214909346083601e+00 -1.797154369968196441e+00
1.842170246135012901e+00 -1.345010320890296818e+00
2.435032270657286446e+00 -2.809485651463236699e+00
2.218554327389822944e+00 -2.866581593677667072e+00
2.461869367514130325e+00 -2.249575567573730783e+00
3.902992087421813139e+00 -1.106716503538204499e+00
2.487114679614266688e+00 -2.574502993688036590e+00
2.084120033559246910e+00 -1.713038348064188643e+00
2.468222510665076364e+00 -2.593180914159678441e+00
1.678881026216187067e+00 -2.384944372724581818e+00
1.769811777945857978e+00 -2.942554001092374083e+00
2.180117091663254847e+00 -2.164518718755864324e+00
1.933471529071223882e+00 -2.504020034123598304e+00
1.042463537618251834e+00 -1.997161792570704808e+00
2.551847157255946019e+00 -2.578950299232523058e+00
1.718447722347856033e+00 -2.113760878373545093e+00
1.302660798328892255e+00 -1.712800592864191174e+00
1.397195878840101546e+00 -1.584961253790794444e+00
1.613141048757400497e+00 -1.350062990358193993e+00
1.933794416419476470e+00 -2.006937231239359853e+00
2.665112016208422308e+00 -2.302831808549708370e+00
2.386261015484423709e+00 -9.890435048843665422e-01
2.518493989889817986e+00 -2.652033889108900144e+00
2.453377368250898360e+00 -2.494921267081399829e+00
1.371182114484776449e+00 -1.731144543652503920e+00
2.360854871525210452e+00 -2.471395780385445828e+00
3.208647287348036503e+00 -2.300009161141824965e+00
1.565104949570844672e+00 -2.126432647815760468e+00
1.155157705925075273e+00 -1.264446895624564471e+00
2.627206860140019806e+00 -1.267398751428348458e+00
2.107129991861366847e+00 -2.254980265183688104e+00
2.303227111041101338e+00 -8.689687554779130796e-01
2.842291015428891399e+00 -8.895642098223848215e-01
2.712048691940924350e+00 -2.282997216369309523e+00
3.421292651094293813e+00 -2.532458900949918323e+00
1.932693788978288474e+00 -1.816069752587289088e+00
2.776700092745703508e+00 -1.376628345291045941e+00
3.210656747958538393e+00 -2.486533195982453925e+00
2.715734611346154459e+00 -2.181052625951364288e+00
2.478900951434351185e+00 -1.935244100977520754e+00
2.951204564051249424e+00 -9.165017678860163386e-01
2.584358922541986292e+00 -1.896130174452685946e+00
2.562369150819231223e+00 -2.496630884753445301e+00
1.470310304160985737e+00 -2.190293600364736193e+00
7.744939886201979151e-01 -1.890304039207464371e+00
1.701515018131651402e+00 -2.548139772825157578e+00
2.532633470571818535e+00 -2.829203291084588567e+00
2.887626663438680019e+00 -1.030032169983130519e+00
2.139171545154114895e+00 -2.170488598402593894e+00
1.572851575521633460e+00 -2.094517397938877146e+00
1.930203696681121128e+00 -2.257817749889595049e+00
1.558866510263516414e+00 -7.639822810650580553e-01
2.697277774870373790e+00 -1.648697095837418081e+00
1.635433588763007817e+00 -1.276380752335366742e+00
1.619977066295122281e+00 -7.451582107889859197e-01
1.276617259872188548e+00 -7.169256264458663264e-01
1.615119136339132622e+00 -1.579475815475992029e+00
2.634410273175136208e-02 -2.482913078342488866e+00
1.025130925118114433e+00 -1.778283053289351434e+00
8.750932052427576879e-01 -1.684653779899350834e+00
1.543595714219703430e+00 -2.524106901282297866e+00
2.739380732989585177e+00 -2.048368773118844910e+00
2.062533205118024515e+00 -2.547810118703597748e+00
1.565920613077829593e+00 -2.910101759588969994e+00
2.861255194652558842e-01 -6.006575327736684011e-01
1.417701577514424827e+00 -1.303669313911576255e-02
1.421499451532683089e+00 -7.807382655005082883e-01
6.341672417807941997e-01 -1.319723512589376258e+00
1.427251433011117010e+00 -1.846768809877511686e+00
8.613309441359878749e-01 -1.774032791604093662e+00
8.188196852270720472e-01 -1.940171729062080352e+00
6.286300161801515740e-01 -6.806088303135932049e-01
3.541229473673040973e-01 -2.356152054218113356e+00
1.086256675177903697e+00 -1.504625907909124427e+00
5.404322458591288569e-01 -2.247051435158581967e+00
1.158924440615340945e+00 -2.057559236351026666e+00
8.843879131322034404e-01 -1.673833208758967794e+00
1.421377604626007374e-01 -1.709979088591378593e+00
5.669706213328570277e-01 -2.276823059270103755e+00
2.084300234670223517e+00 -1.569643284399790950e+00
1.185105132738524691e+00 -2.262386250481728922e+00
4.542315079595523053e-01 -1.604538455442907408e+00
1.082713919895891941e+00 -3.703928197539513856e-01
1.113514429844014053e+00 -1.830912462406238728e+00
1.989674590002813215e+00 -2.201797085482635197e+00
1.706846810340662213e+00 -1.415557087515083134e+00
1.455515772218660020e+00 -2.122332686943776192e+00
1.915343303619476911e+00 -2.036120785109695852e+00
1.314024739833124400e+00 -3.299417702395200935e-01
1.799038775002711699e+00 -9.184773049577854565e-01
2.036824937989321960e+00 -1.818144056231293826e+00
7.294750598787813622e-01 -1.892185116128960676e+00
1.865188351507899966e+00 -1.335192586999221831e+00
2.337178015108162032e+00 -2.279970804439085619e+00
3.056151922284493949e+00 -2.117279646772417756e+00
2.727816764467875466e+00 -1.890406072968336293e+00
2.604109051529948538e+00 -1.681304749249379338e+00
2.772483202121700074e+00 -2.317644446898279753e+00
2.734644855762132565e+00 -1.879255850537999706e+00
3.081037656239054012e+00 -1.851736989521160837e+00
1.960207594204549819e+00 -1.785996477523527304e+00
2.895391207632791009e+00 -2.063788495204108564e+00
2.230215777028628388e+00 -2.227741692592047684e+00
2.808418248938629347e+00 -1.971567110083721985e+00
2.997955318475065134e+00 -1.704499559478606097e+00
2.384963756883490937e+00 -2.047632876345934605e+00
2.868027464112196334e+00 -1.547387665977086213e+00
2.330945161745005212e+00 -9.442434774095112004e-01
2.394843214874966097e+00 -1.332284811412540293e+00
1.985399882197851795e+00 -1.810260069468307975e+00
8.821770795080201566e-01 -2.544194373066582138e+00
3.044476189218282780e+00 -1.713142054170382789e+00
2.398108939788248684e+00 -2.090052721751200604e+00
2.433017069916554753e+00 -4.356084052734197631e-01
2.420509277698960737e+00 -2.084669883246578426e+00
2.777738747981175038e+00 -2.567594757551836970e+00
2.044144620557537095e+00 -2.162181549407019343e+00
2.344206364569303869e+00 -2.599810243974356894e+00
1.484044031114223339e+00 -2.313403110692741738e+00
1.872659254946836604e+00 -1.236443775802335443e+00
1.548614657198929656e+00 -1.773812310698490879e+00
2.595685949716541874e+00 -1.313124070068167448e+00
2.195978418111634856e+00 -2.018171429357493718e+00
2.456159898359131066e+00 -1.806452558899914518e+00
1.120868543498084069e+00 -1.741146221358546686e+00
1.253427315491947081e+00 -1.211145399515540122e+00
1.187868954608560346e+00 -1.485664741919355603e+00
1.283925908739870447e+00 -1.468169801430822874e+00
9.474011052215713935e-01 -1.473365382393336365e+00
1.458316246156074358e+00 -2.931939902791491193e+00
3.005414569648007017e+00 1.238996912395540217e-02
1.624811481521406309e+00 -1.237033815791969804e+00
2.469350710061200438e+00 -1.923706102196974133e+00
2.113416649400424063e+00 -1.203100736517077385e+00
2.810512419457216637e+00 -2.178713086979459312e+00
8.828344628072458677e-01 -1.693379588509280165e+00
1.189792217010287478e+00 -2.395611031551160508e+00
2.022142981378890259e+00 -1.822322570680326770e+00
1.036055115005010352e+00 -2.802202685781786329e+00
1.954179544518219735e+00 -1.585230982473308181e+00
9.891566422097015643e-01 -2.845694135893945820e+00
2.064215115875047135e-01 -1.677218776288292412e+00
2.290157342578009736e+00 -2.692028417853653988e+00
1.084035976098736587e+00 -8.745475862435350134e-01
1.650313535124330988e+00 -2.282875300376166816e+00
9.950231627207164475e-01 -2.641065674676711161e+00
1.124515172081745451e+00 -2.835929589912861370e+00
1.798157072278426138e+00 -2.821726475863417516e+00
1.436654933367517373e+00 -1.886902145189435887e+00
8.494247903619140949e-01 -2.744634461150600835e+00
1.908938756364769285e+00 -2.506499005613742170e+00
1.454663976266789893e+00 -1.589308479984902212e+00
1.517303809892900812e+00 -2.617047657107119285e+00
2.694599974947641474e+00 -1.919194729885304485e+00
3.105405167964567781e+00 -1.772885178572856990e+00
1.846862523114598975e+00 -2.478294604458717743e+00
1.383154711300056849e+00 -1.799119786198213777e+00
1.755700362883691357e+00 -1.329929734104474237e+00
1.011044426881743341e+00 -1.497345029292413754e+00
1.233596398862083277e+00 -2.811299203091761623e+00
8.337522999750099917e-01 -2.117406685039747938e+00
1.963777264252833943e+00 -1.302463695743356631e+00
1.694170431708815094e+00 -1.619613570251485113e+00
2.813460389107405479e+00 -2.316030367429637415e+00
1.864709191662752064e+00 -2.886149096576724915e+00
2.107141322073261769e+00 -2.621425176111719324e+00
2.330294723336102436e+00 -1.707039053802787754e+00
2.557461114802377367e+00 -2.044755798187752660e+00
1.668767674678066637e+00 -1.089910322541358223e+00
1.491810637351474345e+00 -7.831134369425989394e-01
2.211448051543796645e+00 -9.151095487399085737e-01
2.353818247308414158e+00 1.385015999855530033e-01
2.170223599668656522e+00 -1.926867055266690443e+00
1.873725565773283863e+00 -2.174039421735091349e+00
2.501405480962815009e+00 -2.325375885752034133e+00
2.073336013566361657e+00 -1.616908097132549793e+00
8.804477351914721250e-01 -2.661654866571172562e+00
9.389762359716898876e-01 -1.694953502532386524e+00
6.795554901177343066e-01 -1.071937011377297022e+00
2.214305408236388217e+00 -1.091624979391020434e+00
8.053965703270986598e-01 -1.782055032437151354e+00
2.348635891984107715e+00 -2.226919069117710315e+00
1.697952934420609239e+00 -8.387404459065362916e-01
2.087374056823361634e+00 -2.250752532234443937e+00
2.619308648098046977e+00 -1.529265072506055922e+00
2.622817021242565438e+00 -2.407704608554668724e+00
1.142827749549282679e+00 -2.179706206205767494e+00
1.466447187308808742e+00 -2.267811047889636722e+00
2.059321447596629273e+00 -2.363814033076659271e+00
2.488970270283438868e+00 -1.598403687269361440e+00
1.920127623543865569e+00 -9.229524548576513165e-01
2.579190999246409710e+00 -3.044563368913865808e+00
3.177429622847462554e+00 -1.283273989232474266e+00
1.741891459772680006e+00 -2.706432925476069062e+00
2.844377851192783524e+00 -2.063133815370054691e+00
9.111030585272976712e-01 -1.686113410484101127e+00
1.482462172506653353e+00 -2.370105276048811493e+00
1.640097649384417267e+00 -2.957287167454772714e+00
1.233790632371158047e+00 -1.741239190906903156e+00
2.971368138205632281e-01 -1.376107525620380745e+00
1.719746685558238175e+00 -1.427265057976375484e+00
1.846810204685163992e+00 -2.084334052263723258e+00
1.550306846557710339e+00 -2.031425820995861109e+00
1.571099951441209841e+00 -1.674393001902307443e+00
2.538747140546508518e+00 -1.414438986078496496e+00
1.961232541549796871e+00 -2.760727349826531007e+00
1.685821290827286711e+00 -1.362218278111292591e+00
2.695133103725423140e+00 -1.769740719150264985e+00
1.994362191804730511e+00 -2.691327554786205667e+00
2.224426636288378667e+00 -2.230887271642938430e+00
9.696276219643277239e-01 -2.236820195812135204e+00
1.578647809985416428e+00 -2.238484954151480189e+00
2.324921424986950313e+00 -1.394087441494925805e+00
1.511449590939617504e+00 -2.111492081107718022e+00
2.334873297744408216e+00 -1.616585164109778816e+00
2.069257138571678478e+00 -6.853050689262121242e-01
1.404426456906473941e+00 -1.858594033551323133e+00
2.886977807799623541e+00 -1.175598378464268512e+00
1.919013073777437572e+00 -9.328012078184924061e-01
1.413826024211860988e+00 -1.866471944186172793e+00
2.696510487532344236e+00 -2.161003340542841045e+00
2.594151547142186764e+00 -1.902000591280819775e+00
2.144823564206236988e+00 -1.934947400419916530e+00
2.989816163528915993e+00 -1.765498028726866453e+00
1.711205650227289432e+00 -1.682041561476460112e+00
2.602364950685783995e+00 -2.099818957731030000e+00
1.677678887866004720e+00 -2.081825950485999943e+00
2.337194481787693512e+00 -2.383478852541518478e+00
1.887035882400409204e+00 -1.832466039834589555e+00
2.511056360781901642e+00 -6.981757958857855995e-01
3.137619260964379819e+00 -2.003917912634341825e+00
9.897753400487113717e-01 -1.563255499275981286e+00
2.169406462296389115e+00 -1.161235537795325845e+00
2.404835564996481434e+00 -2.179734050240253129e+00
1.615636635230071949e+00 -1.806452963578477844e+00
2.200843383125539621e+00 -1.434989851032367092e+00
1.943421519105276385e+00 -2.832637218350435582e+00
3.432439522186023773e-01 -1.309631627439660662e+00
2.153641403934977827e+00 -1.597988400970298706e+00
2.402548210979093657e+00 -1.069633199118619649e+00
1.664628052746829567e+00 -2.597776183923416138e+00
1.938693837883492588e+00 -2.452138646963242685e+00
1.913161289555350031e+00 -1.842237630206613463e+00
1.393867248049926344e+00 -1.670644881706333074e+00
2.259108214959039351e+00 -2.566064465343659062e+00
2.504938307948721299e+00 -1.306247525842809676e+00
1.235504264984732092e+00 -1.856214260767459212e+00
1.702228216606426869e+00 -2.018423035544210986e+00
2.346849489679071699e+00 -1.553673977870344114e+00
2.336650825029459089e+00 -1.498982478634309334e+00
2.416887662494759503e+00 -4.266838493017688916e-01
5.919394144212160036e-01 -1.628063844784393144e+00
2.227511700313221432e+00 -1.414540816464227913e+00
8.632854294430216680e-01 -1.259130215044635070e+00
2.135253994480597939e+00 -2.226707629510622510e+00
1.226644190149766445e+00 -2.490880112722126061e+00
1.413182729616798472e+00 -1.979800252674223771e+00
1.245806499963704184e+00 -2.096745761386715756e+00
2.226491743659868572e+00 -2.421851526311549652e+00
1.591459804749234097e+00 -2.824538547578204550e+00
2.340809674624723336e+00 -1.840011752057761463e+00
3.041408978044069400e+00 -1.734203303255421158e+00
2.787911614839044816e+00 -2.562240634947404061e+00
2.783387669461329317e+00 -1.613124308298583109e+00
1.399453422503920574e+00 -9.977652084281176670e-01
1.643837530082616016e+00 -3.141994202025254701e+00
2.325642432898933354e+00 -1.610690673659344041e+00
1.527318592218838811e+00 -1.466164991048000577e+00
2.472176273985538408e+00 -2.030500949326537352e+00
6.437223256079718237e-01 -2.335881177036838174e+00
1.323975221999829976e+00 -2.154177583682526986e+00
1.520818917725414554e+00 -1.907536679948689029e+00
3.836857594824264472e-01 -2.697896986219245008e+00
1.798941625945451150e+00 -9.163367943760944989e-01
8.846620635617117312e-01 -2.332583840384494955e+00
2.042792760696055421e+00 -1.720574289929571510e+00
6.433012802020307008e-01 -4.601107472350874916e-01
1.774232173128254542e-01 -1.472858893387579693e+00
1.521794521331776062e+00 -2.382268328501791821e+00
1.789912253034221301e+00 -2.279613082181490391e+00
2.425136167394662756e+00 -2.904175809172082179e+00
1.850852419444837249e+00 -1.277273845094693883e+00
2.174933673961553460e+00 -2.274369809513650864e+00
2.468345618000161945e+00 -2.009343582516028626e+00
1.508874704530737798e+00 -2.353214599779336336e+00
1.339682177688921172e+00 -2.824710218483309276e+00
1.209775099301981349e+00 -2.115004160096231267e+00
1.756082278918012829e+00 -2.805930502413454430e+00
1.865342754612332232e+00 -2.367571351605585406e+00
2.293719497369966387e+00 -2.350711430428939597e+00
1.421822249325130461e+00 -2.469895511012480505e+00
1.912871663566261704e+00 -2.803103476630376178e+00
2.852258385655862760e+00 -2.226810463370289206e+00
2.706304151243300371e+00 -1.417508845834567932e+00
2.218749789944049589e+00 -1.095099428267001684e+00
1.751809566649499050e+00 -2.216346723720914902e+00
3.076415005926749657e+00 -1.112052278932687877e+00
2.582138886299347735e+00 -1.713853980337206373e+00
1.732903339677997145e+00 -1.859767961946611647e+00
1.501007367227933820e+00 -2.392872309437761302e+00
1.395831412489761281e+00 -2.077528692820630241e+00
2.051202161423457682e+00 -1.480393005210503210e+00
1.823001365458060352e+00 -2.517723321220752819e+00
1.804055726742592958e+00 -2.308494105868251101e+00
2.015429499610237318e+00 -2.540172841709253504e+00
1.469792087041968731e+00 -1.739146708365137961e+00
2.093974125174248080e+00 -2.489667105079749643e+00
1.981010503745154194e+00 -2.324087259836604247e+00
2.825554730318196928e+00 -2.009589713628352925e+00
2.055283919050116204e+00 5.657728326725156021e-02
1.056389559598525985e+00 -2.424484794290834522e+00
1.973597966334565301e+00 -1.132679486284275727e+00
1.868214579430697686e+00 -1.794856084962099807e+00
2.480950364008400744e+00 -3.179723113243588806e-01
8.206989734166776351e-01 -2.792539769631109614e+00
2.139004676900048807e+00 -2.666247416438656259e+00
2.243874081375222485e+00 -2.553818305279198508e+00
2.568787213751756227e+00 -2.572260786663000509e+00
1.918383883578527849e+00 -2.682502792391344038e+00
1.230568080463075198e+00 -2.599776058597418338e+00
1.508658628354992093e+00 -1.186385847513255154e+00
1.417918544260795111e+00 -1.889205091167161399e+00
2.169045701652446478e+00 -2.211451709730678061e+00
1.821020903274528813e+00 -1.662250435900650913e+00
1.974815232935175136e+00 -2.777753595076976723e+00
1.544795921950778750e+00 -1.202118039625392987e+00
3.333663397138556306e+00 -1.676980086637501310e+00
2.226161421536316798e+00 -2.186325052548864445e+00
3.234981409647684103e+00 -1.531060576245858451e+00
3.963393378285757773e+00 -2.131235437156694168e+00
2.556837897972473073e+00 -2.955432201637915757e+00
2.165996909773053591e+00 -2.329926993410670555e+00
2.212612646165324826e+00 -1.347027073440329126e+00
2.945022544195065706e+00 -1.462961172386940900e+00
2.313510138816262440e+00 -2.427393918961827879e+00
2.256915364122201062e+00 -1.199044344048431299e+00
2.999232105913482549e+00 -1.449929512553810307e+00
2.819113560338861291e+00 -2.061121849102578452e+00
1.868879570897943987e+00 -2.106450063618561686e+00
2.029954538755108118e+00 -1.276575335038480086e+00
2.599124372514856951e+00 -1.708899150534174627e+00
2.582974032575407364e+00 -1.986774156376627243e+00
2.228291621928843114e+00 -2.681125150936855661e+00
3.036351370086421753e+00 -1.840431336783544980e+00
2.530754346183874848e+00 -2.041899317381106638e+00
1.925062769426711951e+00 -2.447388461735812815e+00
2.286718644411629864e+00 -1.610851611958737495e+00
1.831990926187288649e+00 -2.742940910251912001e+00
1.365431168358094194e+00 -2.179883073266731586e+00
8.146677060228013634e-02 -2.721025375376893152e+00
1.091540295670373695e+00 -3.058085498960457116e+00
1.513230822531010045e+00 -2.488062432772414123e+00
1.500216893474877189e+00 -2.670556975747265582e+00
1.626857306036662454e+00 -9.966030764416280441e-01
2.074914649498366792e+00 -9.574822812905979807e-01
3.264876172813885091e+00 -1.291855955102399145e+00
2.025476436894930732e+00 -1.437647987587804321e+00
1.635820891620652695e+00 -2.420922808933846149e+00
2.299471771053730684e+00 -1.609751125143666695e+00
5.925707093352340360e-01 -3.138747228173251802e+00
1.756944166171062083e+00 -3.078980856014086775e+00
2.826758221922654357e+00 -2.811669228059269443e+00
1.117046397315580863e+00 -2.759987356434541184e+00
1.233433915373002954e+00 -2.225143748723829251e+00
2.337372946648263561e+00 -2.252469879488947946e+00
2.294354482085096958e+00 -2.590002397016987423e+00
1.794798965782476996e+00 -2.428450734414864698e+00
1.978730014086221178e+00 -2.704427439404866185e+00
1.946844813245924843e+00 -1.132469571955831977e+00
8.743669767924321379e-01 -1.761223986910855022e+00
5.204622465393928810e-01 -1.457884850180876768e+00
1.101430119690557152e+00 -2.107239358702674981e+00
1.926380894743019212e+00 -2.105233607627655879e+00
1.906057427045911856e+00 -2.727567745638114438e+00
2.124850161617074740e+00 -3.252275359450161218e+00
2.760641432963343522e+00 -2.292575565405164273e+00
7.276030145228171708e-01 -2.151222809619905973e+00
1.959210212258430728e+00 -2.303961285346913357e+00
1.454804407833215185e+00 -2.220620252530249861e+00
1.718202885673270952e+00 -1.874308482507204277e+00
2.562846132514969177e+00 -1.333471672401729258e+00
2.203338745603978577e+00 -1.324333991250338460e+00
2.125484772969598701e+00 -1.543252113374447898e+00
1.974371598079010859e+00 -2.456564070515511844e+00
1.664586584247365941e+00 -2.278622043065894331e+00
2.199389098144286958e+00 -2.252924349562289041e+00
1.568973699434976776e+00 -1.854398530501177866e+00
2.144640697817417951e+00 -2.209094826143919832e+00
2.706654854474892957e+00 -2.122226614624699970e+00
1.732148580093644252e+00 -2.272747687989678411e+00
1.629762364031350996e+00 -2.680523165699090882e+00
1.858072394193404531e+00 -2.087901473883633230e+00
2.174426369134041526e+00 -1.734979053871148924e+00
1.904873714842077570e+00 -1.875548907265984333e+00
1.279716351468817459e+00 -2.086155578774844255e+00
2.058484157302675754e+00 -1.962381678726855094e+00
1.763248061727278548e+00 -1.992226229332545451e+00
1.366663738627369673e+00 -1.627547836662307068e+00
1.368655322451076461e+00 -2.257207657628371056e+00
2.807364466977289474e+00 -2.000400650903187749e+00
2.874089468439004591e+00 -2.376599023216572348e+00
1.797211868694963410e+00 -1.644194801839133246e+00
1.751270366500999653e+00 -1.584719274276137124e+00
1.859463356746335450e+00 -1.102922313070006988e+00
2.422381171814092848e+00 -1.756835807848556641e+00
1.641044503378168873e+00 -1.888338979866971634e+00
1.659104171755882096e+00 -2.484207441845896369e+00
1.743475404911585702e+00 -1.691224571136585642e+00
1.987544274029812819e+00 -1.940748764933285742e+00
2.841209464495302761e+00 -2.190767461577111330e+00
1.236078727853647585e+00 -1.639250664825348203e+00
2.151371471906661004e+00 -1.020420751266901682e+00
1.349802215314169551e+00 -1.687698679239258315e+00
2.242633655304254958e+00 -2.382955828173203283e+00
1.078840115267576838e+00 -1.846299921178820025e+00
2.969258624302341332e+00 -1.559774794434969802e+00
2.412628251812767743e+00 -2.952045459828814167e+00
2.547953750271956253e+00 -1.511178052314573250e+00
2.370757857966515836e+00 -2.295216261185240914e+00
2.619298436874974101e+00 -1.083830580202236993e+00
1.873415246981063875e+00 -2.563391489651534183e+00
1.977955737925529922e+00 -1.188114735648014175e+00
1.084345029957847206e+00 -2.630041235048952153e+00
7.005003466296561010e-01 -6.036222065132631487e-01
2.310096898062891313e+00 -1.823157754865491587e+00
2.784127068056631238e+00 -2.162673872653512852e+00
2.228385960980282299e+00 -3.056319903278840844e+00
3.117853354869175142e+00 -2.774746428464287540e+00
2.430333505511319103e+00 -2.569015087102494377e+00
1.389369729439235090e+00 -2.611734825915215552e+00
2.061852653196356577e+00 -1.760082642831832356e+00
1.049514650655519965e+00 -2.272021055253287791e+00
1.116445579816949696e+00 -2.811034383535203407e+00
5.082772734268341530e-01 -2.469370938050902797e+00
2.092397518938044598e+00 -2.684436173406274939e+00
1.761276503401851157e+00 -2.116238719446118743e+00
3.329766661306388098e+00 -1.976718271572368346e+00
1.528868559806485283e+00 -2.214639266055031364e+00
2.107476319109845342e+00 -1.826754755192818047e+00
1.673896893504811967e+00 -2.597232124286680488e+00
1.872499508475722996e+00 -2.791573995294255095e+00
2.004900109378468631e+00 -1.233912016386662369e+00
2.305618476845296527e+00 -2.343539056601130266e+00
1.421939574267832906e+00 -2.055230419100683381e+00
1.646166825406527590e+00 -1.469338751064682036e+00
1.721339049732035997e+00 -2.323810266511992850e+00
1.903728767457447901e+00 -1.744674026352569518e+00
1.989105933697380202e+00 -2.549216125422914203e+00
1.868985940972271997e+00 -2.368919394924692945e+00
2.720178818452550829e+00 -2.489691196302890930e+00
2.236055338110847224e+00 -2.752088255550547924e+00
2.797005413054240996e+00 -2.424893942729877239e+00
2.558392779436703623e+00 -1.766435502448493233e+00
2.684761220830173656e+00 -1.892778087112436669e+00
1.907832514474216978e+00 -1.652919203691578076e+00
2.210333056098273907e+00 -1.673026976378001240e+00
1.921708958315126115e+00 -2.077191979571386682e+00
2.973006588681850637e+00 -2.331059226403953133e+00
1.530887730645102307e+00 -2.442364342848297731e+00
2.371194370458623801e+00 -1.262248990202153864e+00
1.426540357846360019e+00 -2.299095419287503272e+00
1.891371959825675741e+00 -2.064476238973841582e+00
2.576387279565921062e+00 -1.828345751626701876e+00
1.216190181954808214e+00 -1.525018873501029049e+00
2.371305765735354676e+00 -2.961570277229306214e+00
1.839359426069166803e+00 -1.537631017327431016e+00
2.052027373129230003e+00 -2.989336669720844331e+00
2.899527679290324400e+00 -2.670548342726862145e+00
2.251642885051793996e+00 -2.130691146321516349e+00
1.711758006974208879e+00 -2.549469131494008778e+00
1.301280274104701151e+00 -1.886606633409613654e+00
1.947275599486762543e+00 -1.551770535998421296e+00
1.359079637574914345e+00 -1.972484683333393773e+00
8.285210030887117938e-01 -1.737472634142254169e+00
2.024425153090634311e+00 -2.403928799963609197e+00
2.074926628886792912e+00 -2.817457017530263563e+00
2.105360859927086992e+00 -2.340391527567349694e+00
3.056740744164301304e+00 -2.030103231488597615e+00
1.469363123661855841e+00 -1.718839088858457931e+00
9.277064955498156573e-01 -2.319800924803141040e+00
1.466222327776297796e+00 -2.272916857948122260e+00
1.532306381872600820e+00 -2.672450928743406173e+00
1.496681932966521966e+00 -2.008251932010198360e+00
1.619208369139659709e+00 -2.089102470388899846e+00
1.959512629162873054e+00 -1.843454438690178776e+00
2.105757309722308790e+00 -2.188285976700845126e+00
1.500504171411430443e+00 -2.061333781047566038e+00
2.077352964774203503e+00 -2.054957765105382084e+00
1.716449849324671817e+00 -1.788002710048714139e+00
2.435594133082894963e+00 -2.170246998438599029e+00
2.146968834122847891e+00 -2.411176613262006718e+00
1.945298494521285892e+00 -2.263608017574227915e+00
1.348518707976002151e+00 -1.830193815871119734e+00
1.825041828091558127e+00 -2.328733042662682884e+00
2.212088643176232328e+00 -1.832400147585335537e+00
2.514965263620658753e+00 -2.491039246716429290e+00
2.187618099283197282e+00 -1.836572625151042359e+00
1.253657276400810705e+00 -2.594583985185481723e+00
2.479672108289589616e+00 -2.437673733054882774e+00
2.195011878123520610e+00 -2.523944709300442568e+00
3.091370881979836227e+00 -1.288073809617818366e+00
2.800272173931720232e+00 -2.195645540212481706e+00
2.178045201671324982e+00 -2.479911779798641636e+00
3.176481349932471776e+00 -1.498372353973792981e+00
2.437170610157113781e+00 -2.056905911027618661e+00
2.557035235517871818e+00 -2.156493225015334581e+00
2.118185450265113179e+00 -2.074904262409530631e+00
2.531720327369625601e+00 -1.928230825986185781e+00
1.934915723173053603e+00 -2.905676832980713442e+00
3.202086111390862300e+00 -2.265485888929580138e+00
8.930688806122736301e-01 -2.139386811048444414e+00
2.007347802843554074e+00 -3.241111602529276770e+00
1.657343751271825427e+00 -2.668239385843867328e+00
1.737937262549670070e+00 -2.292520653618355553e+00
2.061264571804930057e+00 -2.285485728608493083e+00
1.584251680947454055e+00 -2.544860138482114120e+00
1.097839803993730268e+00 -3.164638210413551533e+00
1.354210486464899832e+00 -2.486067458761698212e+00
1.171309470928345364e+00 -2.902786248828995941e+00
1.300598759168844820e+00 -1.716089940783405599e+00
1.208373565188290755e+00 -1.958578522413759071e+00
8.918477385627276988e-01 -2.499041752786924420e+00
1.433944104825615184e+00 -2.031296476186778222e+00
1.792107836031032964e+00 -2.449545825653409281e+00
1.607343188279235946e+00 -2.328258327947811956e+00
1.879507731157433525e+00 -1.374066059643808568e+00
1.548514022081785679e+00 -1.867669085714656063e+00
1.690737160731238697e+00 -2.750577437625262078e+00
2.156257314344000697e+00 -2.441184546937454236e+00
1.794049419564113901e+00 -2.644611299288367245e+00
1.517517148655914250e+00 -1.916668926350855617e+00
1.696765093434202232e+00 -2.457432758832785780e+00
2.807693093585612587e+00 -2.146911303658140646e+00
1.170089958220142279e+00 -2.112887091977397880e+00
1.557965321189065833e+00 -5.126992730593535885e-01
2.080691857037126891e+00 -1.450287561320588114e+00
2.219317109005175315e+00 -2.947215206921764974e+00
8.911018351017938599e-01 -2.999824430189179658e+00
2.397083325886236516e+00 -1.931143721383793865e+00
2.522281436261281318e+00 -1.424546868971513947e+00
1.553304169862541828e+00 -1.264822580258827767e+00
2.210214127575157228e+00 -2.113923594700015673e+00
2.838534169429465681e+00 -2.568310770495557893e+00
2.098503550126950667e+00 -1.849338265396891723e+00
1.349159917308126788e+00 -2.572275780149159363e+00
2.121307203864871038e+00 -2.058826778544875946e+00
4.665257952861784352e-01 -2.268961978175468630e+00
2.103063406688869375e+00 -2.484454980764619680e+00
2.190145246416154823e+00 -1.677675336443168463e+00
2.220493182714829317e+00 -3.076297193555334708e+00
1.924657102759675276e+00 -2.560387937099750655e+00
1.423792528944004987e+00 -3.022163017528947115e+00
2.077264284511271430e+00 -2.480507559063944267e+00
1.480138552005981989e+00 -2.697459500172159519e+00
1.107159439972857706e+00 -2.718822565309775730e+00
9.703780113273937635e-01 -1.511604933860098310e+00
2.026303923843381760e+00 -2.500516159791023263e+00
2.465608597704394001e+00 -1.513248241212903134e+00
1.349356666005642413e+00 -2.028832723744682376e+00
1.501333739596300676e+00 -2.432234490084522971e+00
1.549158138204314472e+00 -2.733109830342990598e+00
2.324740644318615157e+00 -1.580532323974342956e+00
2.576286298216676762e+00 -1.231755411455390137e+00
1.493879040058877283e+00 -2.337742165800107852e+00
3.377668822700568008e+00 -1.397530468148125316e+00
2.689408430822346041e+00 -3.236967427792807328e+00
2.993100688077428906e+00 -2.596972988239561797e+00
2.528038979227004823e+00 -2.300238564191096291e+00
2.348571904884911632e+00 -1.743626362494771209e+00
1.685375364072626780e+00 -1.827946602844183310e+00
1.517433069446668892e+00 -1.866198795505076058e+00
2.359197070188684187e+00 2.155074946148676784e-01
1.904882382416226871e+00 -1.471377112258756226e+00
1.656768356238423223e+00 -1.175209970873673182e+00
1.504050302655496330e+00 -1.966122959146257232e+00
1.287197370214157255e+00 -1.132640429210359123e+00
2.865596759945248095e+00 -4.338867043569157034e-02
2.118657603276500545e+00 -8.307659707476116040e-01
1.623759602080603104e+00 -1.838270881180580907e-01
1.758432328680777701e+00 -2.666973247127596425e-01
2.028118099032574229e+00 -1.638187631106000630e+00
2.556158997105123731e+00 -1.074725554994380161e+00
2.901630451160495561e+00 -2.519730731265498846e+00
2.652498511276870197e+00 -2.587293148339470328e+00
2.144152109972346398e+00 -2.486745027502698324e+00
1.920840349004652170e+00 -1.650073044098527175e+00
2.272164226739063597e+00 -1.779007684888421315e+00
1.900270917013338057e+00 -1.060285464583775150e+00
2.679034204639488159e+00 -7.039269343654626088e-01
3.260026457884263262e+00 -1.632074778569409412e+00
2.733021122476141151e+00 -9.180599309493141513e-01
1.800642231914196589e+00 -1.798273697254376025e+00
9.296127252784223138e-01 -1.038403070675180562e+00
1.598971038050446491e+00 -2.427329508398912594e+00
4.461587403864756274e-01 -1.811631626397240513e+00
8.945810019511863942e-01 -2.049550528537087413e+00
6.274315588025378698e-01 -2.247419787407482161e+00
1.176910164300086103e+00 -1.288954748637285208e+00
2.433231129323050634e+00 -2.160638945119037313e+00
1.264281544053692308e+00 -1.351805342796223108e+00
1.381534366523389457e+00 -1.299967377350578435e+00
1.573246334329698737e+00 -1.606234852768905874e+00
2.055941865088326548e+00 -2.236098608647313135e+00
2.421551421444025021e+00 -2.292706905715894639e+00
1.178911520737139673e+00 -1.429296937042504823e+00
7.607165889011073823e-01 -6.717198439009581801e-01
2.154460164359938812e+00 -1.687328891228220940e+00
6.316652552370825013e-01 -2.256062757459617263e+00
2.103973225046884998e+00 -2.171655140142515261e+00
1.542423941676193344e+00 -1.505765879608852442e+00
7.701047889375137734e-01 -2.107441944373003473e+00
1.237701669828734197e+00 -7.523228480201384905e-01
1.183228446740759221e+00 -1.435247852661862611e+00
5.625915380532549026e-01 -1.191152957144860025e+00
2.812203699649136746e-01 -1.125820445686494642e+00
5.891051270917977423e-01 -2.157830439815902501e+00
2.885715487607060092e-01 -1.810579421518748955e+00
1.918223233167832831e-01 -1.912609092978442060e+00
1.906810188946685969e+00 -1.836408255106809717e+00
5.949991125362598110e-01 -2.360293831579557633e+00
1.141538314047446878e+00 -2.558079802579883655e+00
1.197994059976423831e-01 -1.285609564876296185e+00
1.344664827973504728e+00 -3.111084197740637158e+00
1.908169169609448934e+00 -1.185896842833825682e+00
2.614862682021828366e+00 -5.087841874965757238e-01
1.281749681279418240e+00 -1.353796915964010639e+00
1.074584822180323362e+00 -2.128047715415181784e+00
1.738859919456168246e+00 -2.780720416779336013e+00
1.806284873520641376e+00 -2.740736869110873997e+00
1.899843527452232950e+00 -2.776376139306508062e+00
9.190099847340987838e-01 -2.119490419842166240e+00
1.425818347265384700e+00 -2.066955980739441312e+00
2.275695841779711071e+00 -3.144547095158868100e+00
1.821530119498994793e+00 -2.804914067623414997e+00
2.360629105574722608e+00 -2.800587096854284752e+00
2.597892732935090265e+00 -1.530773598080213960e+00
2.431189671287902865e+00 -1.779519589751360931e+00
1.748251301745910480e+00 -2.576489133289245448e+00
1.819323175857768593e+00 -1.580045401469784005e+00
2.132397637758424835e+00 -1.566531394543891675e+00
1.446858338101928210e+00 -2.481525885671937992e+00
1.477689580843579265e+00 -2.563903685397082910e+00
1.265521019134994374e+00 -2.519168032736741836e+00
1.237948611807932364e+00 -1.535605212131645692e+00
1.911974053207730950e+00 -2.132423142843606456e+00
2.424930006684420825e+00 -2.141055544790196219e+00
2.182534950647381233e+00 -2.579378686911623753e+00
1.596077191547425889e+00 -2.466038035877537116e+00
5.459163629048200406e-01 -2.544210317498182938e+00
1.411901527153831104e+00 -2.806295949582892302e+00
1.919904352467698194e+00 -2.619943339438699503e+00
2.138720970638441798e+00 -2.216986713078803461e+00
1.848047776548176646e+00 -1.180158046679446127e+00
9.237141528486806363e-01 -2.323855322421195968e+00
1.906465511018401227e+00 -9.759959558488916498e-01
1.978626919283525964e+00 -1.133018901375975274e+00
9.181278969753043917e-01 -2.464211738087363823e+00
1.397239610202770432e+00 -2.410286376617254422e+00
1.034394921339882423e+00 -2.174083474869649368e+00
1.925478126725910677e+00 -1.450014422738174380e+00
1.551632046156779632e+00 -1.354485634225054191e+00
1.957863412572766526e+00 -1.586317494865104427e+00
2.045051189838761552e+00 -1.942859948197703135e+00
2.203213231199125488e+00 -2.242811882451295702e+00
9.546364343821787113e-01 -2.199038514417082979e+00
1.393425234911284782e+00 -1.836203933671801014e+00
8.118762351096650010e-01 -2.496100517325339663e+00
7.697400153657460997e-01 -2.099392231025617672e+00
7.897469367027245557e-01 -2.160140993521073027e-01
8.233433962701551811e-01 -2.112983838509007839e+00
2.038900547116597295e+00 -2.196213771590244335e+00
9.770006281668812687e-01 -2.226322528208786622e+00
1.366856276277695015e+00 -2.296072257324588417e+00
1.893626127215944033e+00 -2.702556837588650396e+00
1.461225956953720040e+00 -2.804994690817450564e+00
1.260471174619570700e+00 -2.457390379698932925e+00
1.827012945291793589e+00 -2.285153317285304464e+00
2.377264883295141740e+00 -2.498264423711938242e+00
1.603300752946488217e+00 -2.986924318224730701e+00
2.874281778270763699e+00 -1.959849578995519037e+00
3.649972406560788585e+00 -2.869978092190894170e+00
3.091688745819920037e+00 -2.636851469597071951e+00
2.902783282303859735e+00 -2.256583800722268496e+00
3.575917510644337938e+00 -1.935294176974963865e+00
2.955011907265822302e+00 -2.889183861188098668e+00
2.129937699140024066e+00 -2.795367030666775054e+00
1.987162293380910327e+00 -1.199990536753012371e+00
3.009092545737040325e+00 -2.576129852627868644e+00
4.077162113054797032e+00 -2.220191377266210075e+00
2.676807542200476675e+00 -1.222484998264593115e+00
2.260231674422780834e+00 -1.635371626273836698e+00
1.931485191413068403e+00 -2.154702320536511451e+00
2.688112576651179531e+00 -2.416375212549180862e+00
2.417973751402902938e+00 -1.937684690938895393e+00
1.397871742092302583e+00 -2.130183762591918661e+00
1.987422832586584143e+00 -2.541321369688929632e+00
2.900589311397728132e+00 -1.692049799613158712e+00
1.126486999894051877e+00 -2.575207284114660489e+00
1.569255651095102344e+00 -2.302252289333848179e+00
1.965738026167457964e+00 -2.575840851109707952e+00
2.786398061044927488e+00 -5.662370004515835387e-01
1.477271014073330058e+00 -1.967750195311409600e+00
2.643068309579174269e+00 -2.505176021434482259e+00
1.283916366411191445e+00 -7.396330218981878035e-01
1.955597548162936405e+00 -1.891124864912153480e+00
2.099603077461416945e+00 -1.991992017668591686e+00
1.907996081871019767e+00 -2.825186367626450590e+00
2.155752596393219811e+00 -2.046455883878764315e+00
2.052178798175721575e+00 -2.177990790671354482e+00
2.045088670394799468e+00 -2.192250902952034508e+00
1.337405364033750432e+00 -1.542852484382850164e+00
1.670011633840964071e+00 -1.927400926978436235e+00
1.246500504069594895e+00 -2.347262155001722750e+00
2.598135169599869787e+00 -1.976794791844846744e+00
1.711977962155381894e+00 -2.696233647312912041e+00
2.095591126617748934e+00 -2.046597180414303274e+00
2.561157151626410666e+00 -5.322507735638897231e-01
2.301726571168047020e+00 -6.118347434147067831e-01
1.107008807869402922e+00 -1.235403018969025712e+00
1.419563877042943068e+00 -1.856256194179873864e+00
2.438229337971532740e+00 -2.292242410293953370e+00
8.236603222707596927e-01 -2.296697832454271726e+00
7.381903727563381423e-01 -1.043177680258842166e+00
7.210205244520061507e-01 -2.335438837253216438e+00
2.299448176811893507e+00 -1.335117984369379229e+00
2.016911350509554168e+00 -2.436376112077636602e+00
2.119093646870100933e+00 -1.879664122303538853e+00
1.199854184249962374e+00 -2.118673293546239123e+00
7.258005501301265650e-01 -2.234335999325483879e+00
1.169211220189156908e+00 -1.479885536947690428e+00
1.033296502067353906e+00 -1.800085823009163644e+00
2.302820462865330153e+00 -1.475241451645810775e+00
1.831303138171532119e+00 -2.403834356194518129e+00
2.174239921710336532e+00 -1.421348797578489531e+00
2.182479742272465106e+00 -1.043022262603434669e+00
1.936966206509268540e+00 -9.385722695503360136e-01
1.706803283127221293e+00 -1.973949952065219060e+00
2.322622188758306727e+00 -1.348829632974165582e+00
8.919906212473265317e-01 -2.291887782576169208e+00
1.497263198985772981e+00 -2.557126376292321535e+00
1.797824627841364986e+00 -2.060691280018087213e+00
2.230345205836238076e+00 -1.957142528335361398e+00
1.939341076879711467e+00 -2.662202297513489135e+00
1.129480960501732634e+00 -1.980528095752938089e+00
1.870005087155616419e+00 -1.828781136605261981e+00
1.838002296532966318e+00 -2.069688032325051275e+00
1.682477367902215359e+00 -1.185966406438872189e+00
1.752466034416585217e+00 -1.258341379943517246e-01
2.583317316100079974e+00 -2.149026789359651968e+00
3.025459350584697837e+00 -6.515787180279020152e-01
1.326046914973638913e+00 -1.002519382242187174e+00
1.223351677781909341e+00 -2.328805841557702649e+00
2.153353903225217802e+00 -3.881637939416064942e-01
2.574403299940382084e-01 -1.407898249762646659e+00
3.550581742514949291e+00 -1.151718536355545330e+00
1.601746752879805946e+00 -2.514875790683772649e+00
1.848496147209165219e+00 -2.177167219208782534e+00
2.664891209197484123e+00 -1.211429716824679037e+00
2.849588794984318607e+00 -1.634181252054347500e+00
2.494971403902167317e+00 -1.423384154878411412e+00
1.778974776577317840e+00 -2.092845112993435119e+00
1.509793551753989549e+00 -1.431643297880454524e+00
1.546213269842816374e+00 -1.364511331273421835e+00
1.221530574893102461e+00 -1.524018488855209075e+00
3.609921041258694063e-01 -1.398337392830310222e+00
2.853548234785593607e+00 -1.167758948944519259e+00
1.178032383588714316e+00 -2.345623729078126107e+00
8.535145783397983799e-01 -2.393861770669551969e+00
4.995989976191642645e-01 -2.003249996421058832e+00
1.590650769732347092e+00 -1.397078068477003443e+00
9.711930309772401904e-01 -1.506097957176264934e+00
1.240463718459202891e+00 -2.014458781313620328e+00
2.140158419477729890e+00 -2.756784357718925271e+00
1.612912776900215395e+00 -1.618420506850571261e+00
1.245461771738898049e+00 -2.029452537159655900e+00
1.996363389985637671e+00 -1.376287125312149584e+00
2.516283675906492157e+00 -1.032015587816393687e+00
2.422624291335447211e+00 -1.377078586139581784e+00
1.682988563057127740e+00 -2.313784124681131704e+00
2.382594751064308181e+00 -1.381063590850051703e+00
2.807425878456984769e+00 -2.336194918898745865e+00
1.399701453195466572e+00 -1.196328086813030378e+00
1.457230432263077358e+00 -1.777374139973753930e+00
1.429135144836781279e+00 -1.875352219754724326e+00
1.194904368166122222e+00 -2.080631944939705491e+00
2.789372000913512117e+00 -4.078340868477812187e-01
1.862779430288677540e+00 -1.318219868068533085e+00
2.400253071011294814e+00 -1.679514521480318434e+00
1.634648247635414497e+00 -8.979139614558744320e-01
2.404241887908185493e+00 -1.772614351662835874e+00
2.130343732678229962e+00 -5.408370838256711943e-01
1.426730255870068742e+00 -2.254067734084815200e+00
1.375791734961690604e+00 -2.115659729771371289e+00
1.859668210673805611e+00 -2.229454222467763813e+00
2.721627906489611171e+00 -1.959974986534943620e+00
2.018153271864888687e+00 -1.852097734938008333e+00
2.012344321786459833e+00 -6.269740451591818697e-01
1.713418271105820789e+00 -4.761127584285851366e-01
1.350774732145022083e+00 -1.542025220136217678e+00
2.987065706887149119e+00 -1.805031041155239047e+00
2.494571292270948426e+00 -1.558100435126697381e+00
2.578290124295998353e+00 -1.814659182083038225e+00
2.503987385500652252e+00 -5.253864593655488413e-01
2.817105471648355675e+00 -2.542517810482076257e+00
9.760180213628009138e-01 -1.582349833186304844e+00
2.417946308015836543e+00 -2.321446159051498093e+00
1.828596820305996573e+00 -1.936353299385182414e+00
3.105577406370590765e+00 -1.905284081391065643e+00
2.099563663270394009e+00 -2.138120065379902623e+00
1.514364618864886269e+00 -2.007412063723471363e+00
2.112146636687795898e+00 -2.839797363337885461e+00
2.096273727360911110e+00 -2.029030932885596883e+00
2.024780181744104457e+00 -2.116780597231256333e+00
3.020654147159515190e+00 -2.122967493476876744e+00
1.720457666964498422e+00 -1.989173667094320086e+00
1.707275457042474187e+00 -1.587226254243787604e+00
3.122011719938081242e+00 -1.167115445730787959e+00
3.254485799876526197e+00 -1.579185586952012832e+00
2.495812114077677002e+00 -1.485227313531305882e+00
3.034610076881979257e+00 -2.423290750845964681e+00
1.195464276373959134e+00 -2.652746801514688002e+00
1.918983765598424540e+00 -1.388487329471644660e+00
2.134183383170581205e+00 -2.156775248672876621e+00
2.802597200607183758e+00 -2.453644221721420493e+00
2.437183186470894380e+00 -1.693486062432464134e+00
2.982935549356526828e+00 -1.825318492544028892e+00
1.976212547395242769e+00 -2.399213941572310382e+00
2.853189043123744106e+00 -3.041270633528990963e+00
1.181206612725032468e+00 -2.130804180359270550e+00
2.483617761878241126e+00 -2.249974142470541061e+00
2.209695373978813659e+00 -2.120036071998443905e+00
2.690767722155050112e+00 3.797977880907509873e-01
2.476663351071311858e+00 -7.566845453471847671e-01
3.351790124110296087e+00 -1.903363467316657176e-01
1.274570314936247950e+00 -1.782025026431510728e+00
1.134104707212413743e+00 -1.157179459176093772e+00
1.384020527168172254e+00 -8.774270208775425406e-01
2.513315598781131310e+00 -1.376686291675480511e+00
1.634408009300890141e+00 -2.405174588773950628e+00
1.006284908518195742e+00 -2.116612027809777086e+00
2.056016947544788476e+00 -2.447839402995750646e+00
1.035617126740866256e+00 -2.779279471404910939e+00
3.097242928746878898e-01 -1.379937447924706628e+00
-7.561833027849480526e-01 -1.370643206134737557e+00
1.084595138354542687e+00 -2.698997244575724430e+00
1.289504236242049684e+00 -1.410799110582321436e+00
1.106312961039789489e+00 -1.897896067441769752e+00
2.719040512241020835e+00 -2.102480226825858445e+00
2.819071385048846690e+00 -1.568098578994504777e+00
2.703129643394735382e+00 -1.397859790511510658e+00
1.729152699311148345e+00 -2.023881134506090529e+00
1.269090157585924139e+00 -2.194582160413187655e+00
1.173083243918317198e+00 -2.144072833877760154e+00
2.700495543117164221e+00 -1.874711721299578748e+00
1.810742384721751197e+00 -1.286536628605962518e+00
2.354130508428469160e+00 -1.146042224324920200e+00
2.344549317046563885e+00 -1.699050013238786017e+00
1.115859311482391369e+00 -1.773337056339970186e+00
1.855041710202078198e+00 -2.690091467519667212e+00
2.324327231590006093e+00 -2.115682260911374346e+00
4.866770475003458496e-01 -1.685213768489192798e+00
1.289465953620675176e+00 -1.793852578025897149e+00
1.610575528155305358e+00 -2.609196461214013940e+00
2.026127522304942197e+00 -3.176798800001148226e+00
1.600541395207252693e+00 -1.587537997056854167e+00
1.486375503449067104e+00 -2.277566481623972017e+00
1.956402077759543223e+00 -1.301899192757149271e+00
1.857024142205423889e+00 -6.978777210506774686e-01
1.367772111630527698e+00 -2.301195151302756869e+00
3.305644069872118784e+00 -2.266561388432492219e+00
2.602750799867904252e+00 -2.776035384566974962e+00
2.269816319586150488e+00 -1.933581324433092608e+00
2.684742544160584110e+00 -1.879509539502080440e+00
2.970933304316138113e+00 -7.477715326023659514e-01
1.724472751065692755e+00 -1.881235632512638478e+00
1.533006820240204737e+00 -1.345209449759481535e+00
1.497732966056285697e+00 -2.586107149785549453e+00
1.357767175714238439e+00 -1.996228040722734631e+00
1.850072638370789724e+00 -1.985855306242339191e+00
7.413765471185804756e-01 -2.263791200109090074e+00
1.032586581676816273e+00 -2.093831174991881650e+00
8.778850757752882927e-01 -1.554433132030576203e+00
1.915755814811615165e+00 -2.322595233508831236e-01
9.203611349695531851e-01 -1.966838805339490959e+00
1.545802083227670209e+00 -2.083229073923371644e+00
1.310196908747395916e+00 -1.266319897012210927e+00
2.079568551537601007e+00 -2.327748931160752655e+00
2.203875868835293073e+00 -1.247096656345265897e+00
7.041311626965023329e-01 -1.650131480393147942e+00
1.674942825518175304e+00 -2.595741197245171161e+00
1.721829292107680320e+00 -2.111353386422894385e+00
1.983458088133295494e+00 -1.899134113002657998e+00
1.075822122376581813e+00 -1.270748667054327985e+00
-5.076620037590273693e-02 -1.454137503235932050e+00
8.425789254668260009e-01 -1.515815906619012665e+00
1.143236535105540463e+00 -2.193390067094754148e+00
1.688086396622538565e+00 -1.687046779991206780e+00
1.534201062093773160e+00 -1.898769847796375254e+00
5.313264576134542061e-01 -1.788395847766923064e+00
2.292326815517198302e-01 -2.610860408905209429e+00
1.337451318344941464e+00 -1.089029290780903603e+00
1.365927257601807554e+00 -1.368511841920014627e+00
1.308197789197833583e+00 -2.379471579741073484e+00
1.399808846767499837e+00 -1.688721313278445990e+00
1.704948253781232825e+00 -2.634357680806932667e+00
8.349650521173371809e-01 -2.312443427126855688e+00
1.024317145250915884e+00 -2.161548477337212670e+00
9.394129475519852335e-01 -2.511243967209268124e+00
1.863185309330998685e+00 -8.190318658293962439e-01
1.503167150671528507e+00 -2.222186507793699750e+00
1.198132579730295522e+00 -1.298577988562757968e+00
8.217336797850137708e-01 -1.938189045039568015e+00
2.635496700155374850e+00 -2.261724149317298593e+00
9.599941740497915932e-01 -2.284180153643447397e+00
1.334490612728467029e+00 -2.475238705728295407e+00
1.900164113977707014e+00 -2.310180385345281806e+00
2.133336907170890306e+00 -1.717731688327220230e+00
2.581146655752795560e+00 -2.307969458641345284e+00
1.535453463208988456e+00 -2.468491584143230888e+00
3.237063194043714009e+00 -1.710140682561275938e+00
1.354605887313878210e+00 -2.230535843789860806e+00
2.519893880654504148e+00 -2.352336695885916651e+00
2.774755644693490009e+00 -2.156303384832566117e+00
2.679621760702635136e+00 -1.997523360155239347e+00
1.934551282675718520e+00 -2.953801923022457032e+00
3.142257603553315626e+00 -3.145851083207332977e+00
2.761685548915898014e+00 -9.667290507970630609e-01
1.927649097044659587e+00 -3.136399913797794703e+00
1.683199746724477475e+00 -2.645528206686808659e+00
2.354505768348526651e+00 -1.792850789543524614e+00
2.616561321100134840e+00 -1.178642574148271560e+00
3.268926358196743820e+00 -1.561248854846773559e+00
1.219295631720511253e+00 -2.238630452363757239e+00
1.890871377260861408e+00 -2.781154690511029592e+00
1.301299688197100402e+00 -1.571428642516959018e+00
1.869988939454836796e+00 -1.708291450390571287e+00
2.499880868235425879e+00 -1.885460130323744377e+00
2.549412779756528913e+00 -2.279871138172200773e+00
2.320990249231721592e+00 -1.772216589644193485e+00
1.919715885461877214e+00 -1.731738311650609541e+00
1.757518770401047092e+00 -3.178343896405695368e+00
2.770709849753580034e+00 -2.787077915702404596e+00
1.607584170188089301e+00 -1.816535897847359138e+00
1.465185321202315150e+00 -7.229657263602888850e-01
1.701536553459315648e+00 -2.893705776053388412e+00
2.223736619016412952e+00 -1.908020624363341966e+00
1.003046709452213969e+00 -2.110572025041542954e+00
2.324062109620195660e+00 -2.342108708624264679e+00
1.760155185792741772e+00 -2.257233301548662752e+00
1.949704343617574942e+00 -2.476411148579929389e+00
2.341386615504561508e+00 -2.218427432509135322e+00
1.787667173541701349e+00 -2.576955814594136029e+00
8.734132368847373762e-01 -3.298395392023962369e+00
2.316390479823080550e+00 -2.126554092345428693e+00
1.851954187931422524e+00 -2.615589154197056843e+00
3.630057656599045557e-01 -2.409452482386212235e+00
1.387399541777031953e+00 -1.858286510717169326e+00
1.934624006121905770e+00 -1.783447229502517439e+00
5.469902238126244098e-01 -2.740280727857522081e+00
1.039144505856463674e+00 -2.861987168708215012e+00
1.333611527538846597e-01 -2.742927751006417392e+00
1.583796526604863697e+00 -1.258345539681990921e+00
1.835611186825916175e+00 -2.573817093080009499e+00
4.865169030895042379e-01 -1.880076214810306290e+00
1.660416957069718036e+00 -1.941924003937880894e+00
1.028427167426025246e+00 -2.451929129751636793e+00
1.699964160036665950e+00 -2.727683132495086760e+00
4.308704403640990499e-01 -1.905625860224140489e+00
1.147282847585934684e+00 -2.220782124809773883e+00
2.913706500511616393e-01 -1.727100694400762970e+00
-2.363567253515884148e-01 -1.261709521611833917e+00
6.796262292673832528e-01 -2.398466049879203421e+00
1.648046619366545062e+00 -2.414683655458135902e+00
1.457305283574323429e+00 -1.632791870483592422e+00
8.133873209136118776e-01 -1.454413213297816920e+00
1.102704464458166278e+00 -3.374535539576675625e+00
3.459972395566771053e-01 -2.195434037877198374e+00
1.055429293750237418e+00 -2.849423768591201611e+00
3.234913305091964286e+00 -1.317942091198459398e+00
1.769815934391514745e+00 -3.050699654936434690e+00
1.776375010662139875e+00 -3.144733376954308213e+00
2.247419423516232584e+00 -1.962783658496525696e+00
1.830945277880584143e+00 -2.761291642311214378e+00
2.310888607761546254e+00 -2.890823875952395650e+00
1.977969468247343876e+00 -2.649031718038486805e+00
1.781133911586004981e+00 -2.469853202528816016e+00
3.474442139606797486e+00 -1.190399085691607795e+00
2.457899026605320003e+00 -1.192797818321733816e+00
8.809119159276860289e-01 -2.420429082592707726e+00
1.725876765121121981e+00 -2.334753650124388180e+00
2.882531044578882984e+00 -1.360063841377488592e+00
1.167131797474345367e+00 -2.329632004992963523e+00
1.424568815075818673e+00 -2.787526331637387500e+00
2.298875572148062041e+00 -2.123738147461609493e+00
2.317783188294401775e+00 -2.033766547470934327e+00
1.939433234628343161e+00 -2.867258587326181996e+00
1.747393398744976789e+00 -1.411241241224400644e+00
1.162316970488570078e+00 -2.206735919348761676e+00
2.652429565139368783e+00 -2.110650802818785365e+00
3.550292834851542789e+00 -1.447955522460911526e+00
3.048005718052714919e+00 -1.054044312539375250e+00
2.104389058205386132e+00 -2.764323449566058244e+00
2.014747583550275944e+00 -2.660728835379158053e+00
2.010451415624499916e+00 -1.032705367493024440e+00
2.423021330788717176e+00 -2.015054379810925056e+00
1.780301128465652694e+00 -1.755107017435206140e+00
2.744886549482474791e+00 -2.138884503478617916e+00
2.331564596781616316e+00 -2.574730317171335603e+00
2.252139080597440390e+00 -2.320806387040013075e+00
1.331513574207001449e+00 -1.767351812195909977e+00
2.161455934668471635e+00 -2.335711065132136444e+00
2.108401664420791910e+00 -1.480549434411264187e+00
1.381035966744522447e+00 -2.530879956782579043e+00
1.084416714751951005e+00 -3.000573026759275397e+00
1.922965128469019236e+00 -1.017190801615245110e+00
1.369858030418300565e+00 -6.466962121637512828e-01
2.693552184854905107e+00 -1.703396456217597832e+00
1.458146864577386959e+00 -1.963642251736257061e+00
2.448328920268695530e+00 -2.130629694084605674e+00
2.456550535345164654e+00 -2.294246122911098418e+00
1.771014809754302810e+00 -2.207749404141746918e+00
8.340027661174052032e-01 -2.270891913557869124e+00
2.256095387579571288e+00 -1.904652554354143490e+00
2.652007225427076786e+00 -1.164217991337367142e+00
2.156616501209192904e+00 -1.673199987615088702e+00
2.102813615147223647e+00 -1.897961393824826759e+00
1.612041499632846708e+00 -1.754235344367279126e+00
1.113757111621160867e+00 -1.853126949215207375e+00
2.089944060555938066e+00 -1.187452191920060685e+00
1.808491744224728581e+00 -1.940443169153483360e+00
2.124803391086649285e+00 -7.215256391050031137e-01
8.544194838315538609e-01 -2.255832050149337409e+00
1.527685452062454985e+00 -2.396994870090064289e+00
9.598523829387681783e-01 -2.641756179658630632e+00
1.936947520288679225e+00 -2.438137397076531432e+00
2.041347008618189740e+00 -1.970215195115126772e+00
1.432739373962386598e+00 -2.171085158614551425e+00
3.415019413098686840e+00 -1.481697983936017149e+00
2.558570681487679632e+00 -1.583777465687471242e+00
1.229484949724073850e+00 -2.136883770821681239e+00
2.835326911529794103e+00 -1.833508371426600059e+00
2.407744633343420482e+00 -1.942665977780212661e+00
1.965967289825055975e+00 -2.244781167897129670e+00
4.202765140208720496e+00 -1.625403780372260965e+00
3.296315179983047905e+00 -2.095985941710774014e+00
2.118528500432537598e+00 -2.238756676115073230e+00
3.457514374305285187e+00 -1.583713472591662619e+00
2.678666105165236733e+00 -2.810630541885341227e+00
2.914424144095919100e+00 -9.769890961141738384e-01
1.843429792097314390e+00 -1.412575483854433100e+00
3.379446512104771205e+00 -2.211156209923425209e+00
1.931735502806421367e+00 -2.872943187968644896e+00
1.885640134835157244e+00 -1.376331496137615851e+00
2.657114747542341338e+00 -1.829559850541940591e+00
9.310658863532553786e-01 -1.657195462169663847e+00
1.269053053877205572e+00 -1.935600366999084887e+00
8.867018444191077098e-01 -1.646899276394815592e+00
7.658241886023964273e-01 -2.394980057038801569e+00
8.587610114714709919e-01 -1.379768858108654461e+00
1.867967707674802469e+00 -1.531369950592768037e+00
1.091805648512990112e+00 -1.441847658881355798e+00
1.040153519817111016e+00 -2.503084694393904464e+00
1.097685904339794405e+00 -1.979175770320260597e+00
1.460977637972159515e+00 -1.315540235630211496e+00
2.051878807355777212e+00 -2.292365485730857522e+00
8.216614722608188703e-01 -1.238298898335929765e+00
1.316402586269840080e+00 -2.320264692865688705e+00
9.121934793549414389e-01 -1.913539235321828791e+00
9.424201745531162189e-01 -1.443467305954670543e+00
7.273937686226683574e-01 -2.286388737538325611e+00
1.111438614417741055e+00 -1.757829190678995568e+00
1.805717234575570540e+00 -1.524964217503962161e+00
2.785037210081188874e+00 -2.143448223898441363e+00
1.411778852150231245e+00 -4.267978449687342968e-01
1.966152051618256902e+00 -2.450908846786332251e+00
2.326307970182516893e+00 -2.184436179974015069e+00
1.021236555475780072e+00 -1.664063689146032088e+00
1.211183612056760284e+00 -1.880981537293680894e+00
2.440126631034977844e-01 -2.021629712052152694e+00
1.695556740017623909e+00 -1.646967533328058675e+00
1.139922147413770404e+00 -1.593829450853428531e+00
8.366620073757713438e-01 -2.056956882262111375e+00
1.127214408169106896e+00 -1.456637433064267517e+00
4.995146001665687341e-01 -1.437226288829370313e+00
1.223043478933540928e+00 -2.098604984034136756e+00
1.006176713458981853e+00 -1.713036367592652542e+00
1.826683376040619367e+00 -7.885967249829762826e-01
1.950213178328412011e+00 -1.988072107898351870e+00
1.282770407746315566e+00 -1.083545045414864960e+00
8.116917288785887585e-01 -2.486853579706891360e+00
2.108542853078543278e+00 -1.689911263463260704e+00
4.362005616152518916e-01 -2.199452228709828372e+00
2.275904368728850713e+00 -1.964967570341764391e+00
2.058404227125524066e+00 -2.628214214625486989e+00
1.753884571639211742e+00 -1.464327970684222491e+00
2.366898629141458876e+00 -1.516386068333039017e+00
1.888503079768758530e+00 -2.135207582684941485e+00
1.706933745025013049e+00 -1.789187829216345449e+00
2.275342245254267315e+00 -2.489721045049022141e+00
2.590150669122663896e+00 -1.423512945881079794e+00
1.540843763686843948e+00 -1.803791307015853107e+00
1.928125047236965983e+00 -1.239979926442295710e+00
1.512526447194192158e+00 -2.143399740580803403e+00
1.409890626765410548e+00 -1.350984902958988432e+00
1.439596859359754788e+00 -1.858700302744886956e+00
1.676898252191913796e+00 -1.606973738459045231e+00
1.337560095132767524e+00 -2.322323184423777498e+00
1.335046160523437164e+00 -1.737109112548043566e+00
1.861148038551132533e+00 -2.622265419075957560e+00
1.237670928331824127e+00 -2.594679517501394805e+00
1.212992704492288798e+00 -2.009732237836620250e+00
1.208976895621630909e+00 -1.390134205028321635e+00
1.291985199084509039e+00 -1.241509081128504555e+00
9.383940925594026483e-01 -1.406775739140346371e+00
1.078362797502979475e+00 -1.090375043775581476e+00
1.768044490995143603e+00 -1.114632202902903213e+00
1.859787885320546952e+00 -8.447732613582890071e-01
1.574716169177363234e+00 -1.949710959774247465e+00
7.578113682579604715e-01 -1.935560713523695409e+00
-2.645626573462123154e-01 -2.288885758652023039e+00
3.871595840026020863e-01 -2.490657246860465523e+00
3.209334906159381218e-01 -1.800817881459285230e+00
4.692260726130766946e-01 -2.118832959555613460e+00
-3.769099431625068108e-01 -1.790054652960395787e+00
8.012705503712391764e-01 -1.655576378813909288e+00
1.951580768890527562e+00 -2.395089527034656385e+00
1.279569997444187424e+00 -2.008525656387955216e+00
1.907615502278920294e+00 -2.042641499480302603e+00
1.366234805335660329e+00 -1.743416283808659539e+00
2.096630595425695187e+00 -1.410736876170408438e+00
2.985089255926256069e+00 -1.850269372888558195e+00
1.164154207540324393e+00 -1.558672673749207149e+00
2.584100795477259460e+00 -1.627934590484492849e+00
1.458725245067528986e+00 -2.356152451212200294e+00
1.462437611688634842e+00 -1.582610333102669076e+00
2.451225660869948086e+00 -2.081556672094148297e+00
1.800834011916816024e+00 -1.118797431605599080e+00
2.440989455063571345e+00 -7.027354163144172716e-01
3.368203615331720968e+00 -2.678509940624469454e-01
2.051695604962400221e+00 -2.006051836413530243e+00
3.019555632323178251e+00 -2.479425623256513944e+00
3.413290416954229300e+00 -2.056491650958956363e+00
2.088253385305496757e+00 -1.469109424757241822e+00
7.612443244435660450e-01 -2.081698616289161308e+00
1.774774411097640892e+00 -1.810795524896243514e+00
2.122778360543995824e+00 -1.872913265127484461e+00
2.269213306984808387e+00 -1.761344905656812454e+00
1.832956119647514814e+00 -1.748596296375164894e+00
2.137804376198260137e+00 -1.856855865921098303e+00
1.870403687694778938e+00 -1.634039059521028792e+00
2.923823806547484416e+00 -2.041232705772875189e+00
1.572210523188025233e+00 -1.677480443231973206e+00
1.891174463994435007e+00 -1.818182643118261721e+00
1.904354634536517432e+00 -2.582057146235381850e+00
2.699987746957134505e+00 -1.746444213289049863e+00
1.513076310123235180e+00 -2.555738105142592254e+00
2.506919459326109489e+00 -1.843120932789641397e+00
1.365404920423541224e+00 -2.424296573778963904e+00
1.665225945971799071e+00 -1.839554834459003141e+00
2.398821509548975328e+00 -1.892658763322992987e+00
1.862941446480735008e+00 -2.491038674028182243e+00
2.361221218321067905e+00 -1.958660910187798754e+00
1.984608113723582257e+00 -2.484930764143549631e+00
2.048404250358609069e+00 -1.451313105611362397e+00
1.273910721791316814e+00 -2.286512172769000095e+00
1.251627787731288910e+00 -2.173162806253345458e+00
1.863810821179237021e+00 -2.967622292749852342e+00
2.818766095943074923e+00 -1.033042475050886422e+00
2.580871059240390508e+00 -2.005182994405157348e+00
1.554360388989408204e+00 -1.941010889802862849e+00
1.966765643208202352e+00 -2.552536529406391530e+00
1.771910739952647473e+00 -2.478983537904958290e+00
2.426861405808971028e+00 -2.745786744141577085e+00
2.690921471980425750e+00 -2.154119382103534264e+00
1.873171238392643101e+00 -2.679134754780301719e+00
1.747827765365466135e+00 -1.917119627627738465e+00
1.796004821267130236e+00 -1.462913183381834070e+00
1.486880754680150574e+00 -2.461759333214985190e+00
1.498061191760090116e+00 -2.434695437639129434e+00
1.099819914402041743e+00 -2.016217509344685244e+00
1.193922367526589978e+00 -1.589009273402605782e+00
3.620191072402751398e-01 -1.001494116438113924e+00
9.600050083949762669e-01 -2.163664568799275933e+00
6.655498114018539857e-01 -2.879229842330508937e+00
6.058715359829567326e-01 -9.031154074677705257e-01
1.222417931710065186e+00 -1.913371048590399415e+00
9.765919720897113798e-01 -3.560743455151266224e-01
1.724468206725810138e+00 -1.851689506993180689e+00
1.871040279450142840e+00 -1.311180900474728128e+00
1.468711082560409498e+00 -9.372160846705615000e-01
1.378719882395848195e+00 -3.750112571888807311e-01
1.256093440797149574e+00 -9.844290116087289766e-01
2.128986596423012578e+00 -9.584833167284059208e-01
1.213752160864463914e+00 -1.357020260514790078e+00
1.094425293334766014e+00 -1.615069086805536180e+00
9.072865896444205491e-01 -1.197673989568098341e+00
2.192529464545964313e+00 -1.330441565054101938e+00
2.506257332163089657e+00 -2.503129578410523859e+00
2.221638953760308510e+00 -1.669063268613791617e+00
1.602954077688140577e+00 -1.873141775856381974e+00
5.394918780220352428e-01 -2.835626419797653952e+00
7.715770305839271259e-01 -2.538220861273003948e+00
9.603227498439268484e-01 -1.715603831754970221e+00
1.425665626517393036e+00 -2.515177040144319864e+00
1.956314019963094175e+00 -2.492196871449380069e+00
2.472953045097732616e+00 -1.829640759655573934e+00
2.093794239691991521e+00 -2.220556974157736896e+00
2.324556036719431340e+00 -1.589522506755815190e+00
2.613445566478040938e+00 -1.498478375405366991e+00
1.866296863580060972e+00 -2.011105983070044179e+00
2.391242639520132052e+00 -1.399681393951171859e+00
1.213772026875939103e+00 -1.660486808678447002e+00
2.244119096992061912e+00 -1.975901160797982392e+00
2.178243791985061684e+00 -1.686919116539417507e+00
1.845283755187394625e+00 -2.478396623850830149e+00
2.158219697809518944e+00 -2.619784096425597841e+00
2.394623243402355328e+00 -2.908619937852839676e+00
2.239375499124838242e+00 -3.421432793811357342e+00
1.081581331179740202e+00 -2.093279598647742823e+00
2.182385878598751994e+00 -3.063349014303586859e+00
1.800979326156281868e+00 -9.991416415641818372e-01
1.611011481298454395e+00 -1.059413960072378424e+00
2.098545187682832491e+00 -9.354977265591271074e-01
2.345302810044914477e+00 -9.426986608990072236e-01
1.780709288720653038e+00 -2.806280270113568953e+00
1.240831132980285689e+00 -2.013320683532919375e+00
2.564140684270169501e+00 -2.346376018149342713e+00
1.788894893540275532e+00 -1.676373240755338889e+00
1.943634577403840602e+00 -2.139851176104496489e+00
1.485928583985031803e+00 -2.631327880674129371e+00
2.017556600626686958e+00 -2.320035732884275337e+00
2.438743894770799781e+00 -1.294857002121620582e+00
2.098977045156475540e+00 -1.742953287887982761e+00
2.425100989636231219e+00 -2.356281904616388534e+00
2.111036475654317179e+00 -2.391029462289305130e+00
2.343453407769424679e+00 -1.755039653464324445e+00
2.562389656077453726e+00 -1.841333378862595627e+00
5.640056455872788366e-01 -1.752085741438521804e+00
1.800479687734939160e+00 -2.379272701956077540e+00
1.693223281318188000e+00 -1.728113726386183435e+00
1.728639038432693065e+00 -2.757194589805578300e+00
1.535833776256396277e+00 -2.897613702660888357e+00
2.478169487228322865e+00 -1.960244925674362815e+00
2.913289910021566342e+00 -2.321357327823224903e+00
2.004212594732493802e+00 -9.196701998870400185e-01
2.501557138506641742e+00 -2.591919125625269604e+00
2.001479681766356045e+00 -9.118775389339126014e-02
2.094767613415426943e+00 -1.737137342512032667e+00
2.099373407035762806e+00 -2.559885348289065998e+00
2.637190287642065201e+00 -2.391808964888880062e+00
3.206595856001251299e+00 -1.346306655538828334e+00
1.450315918292908179e+00 -9.298252062526415340e-01
1.231154416701220500e+00 -2.431716961781241526e+00
1.170125494136270428e+00 -1.391753662845865547e+00
1.449830354338126570e+00 -7.154960994942500818e-01
1.727918380591453751e+00 -1.784531313924873075e+00
1.672797001387334115e+00 -1.530391007240225143e+00
2.129393956118136977e+00 -2.201309063575286551e+00
1.655013206723678465e+00 -1.389904094990584538e+00
2.313775786433759141e+00 -2.889407817231857578e+00
1.244009101099876391e+00 -2.703174178446800191e+00
2.103519703403152086e+00 -2.614858631775008657e+00
2.519452881031476466e+00 -2.813965743744496706e+00
1.557922049838836198e+00 -2.660505002165166832e+00
1.684823356444977938e+00 -2.550440738871694535e+00
2.287914536313218505e+00 -2.426204078160314470e+00
1.725220934040107235e+00 -1.685896475911023540e+00
2.268141960005642388e-01 -1.518053926912884544e+00
2.476956670509636638e+00 -2.151067449272069165e+00
2.463299189789863952e+00 -1.506975265669412867e+00
2.461640619899719162e+00 -1.501865416272945009e+00
1.833927210365642768e+00 -2.599823154775177336e+00
2.461683277893973454e+00 -1.948307727860950189e+00
2.023854440082726747e+00 -2.194323901089390461e+00
2.491034201326251196e+00 -1.949793110438893029e+00
2.145822068334517496e+00 -1.186667879517017132e+00
2.454352387293579518e+00 -1.763499252192619382e+00
3.017990938348455998e+00 -1.613696352641689424e+00
1.351206337158110671e+00 -2.744547927097317874e+00
2.976695752727166688e+00 -2.485127016120265431e+00
2.032669416775203963e+00 -2.286789409958740027e+00
1.896377064336981499e+00 -2.072406743949037899e+00
2.861836969256682295e+00 -8.689415786450460644e-01
2.204004395889171963e+00 -2.443870390514418123e+00
2.624538214583204354e+00 -2.054792492073475696e+00
2.248053958732731061e+00 -1.579462691747968162e+00
2.526843765642901474e+00 -2.110856489064701691e+00
2.651298917751961692e+00 -2.597685133228908594e+00
2.295354340084132083e+00 -1.204200524078642864e+00
2.051467276967520181e+00 -2.200548646040700884e+00
1.981846939391686657e+00 -1.831852593323585188e+00
3.910280424763335816e+00 -1.559506793164964211e-01
2.150161212039692238e+00 -1.823901974385298885e+00
2.548872307479403965e+00 -1.813586159477490689e+00
2.418668082165253530e+00 -1.495157051151603245e+00
2.721728505467783776e+00 -1.458858995093533562e+00
2.177903996714087853e+00 -1.842851710592973369e+00
2.376678985814274725e+00 -3.906673115619900272e-01
2.104557798851664163e+00 -2.039761020896334376e+00
2.377443464343666157e+00 -1.890785606378561967e+00
2.929753005318235459e+00 -1.415667919043384071e+00
2.568577214071313897e+00 -7.599085659305059304e-01
2.987776706702991447e+00 -1.305125764063516325e+00
2.534863330473245302e+00 -1.640269887935124737e+00
2.470410447664225906e+00 -1.139191935353985663e+00
1.473178851197584738e+00 -1.919173697744105178e+00
1.548520034677240531e+00 -1.720259594380645130e+00
1.375863089885786650e+00 -1.734850294109635316e+00
2.795727277754680884e+00 -1.736015537405033671e+00
2.066671713702278090e+00 -2.905628144353266773e+00
2.800201574987800868e+00 -2.734073686458624586e+00
2.473299091153778217e+00 -1.979405701629516567e+00
3.265155310337132022e+00 -2.469813302518738762e+00
2.484622311562338037e+00 -1.870318179555601645e+00
2.594027757121942557e+00 -2.580937072917131925e+00
4.635308527896019548e+00 -1.739749811241013466e+00
2.755455214354841864e+00 -1.734254211739572948e+00
2.932978788923365165e+00 -1.880513815237082387e+00
2.219941498554074855e+00 -2.320397804278753640e+00
1.998127204710816729e+00 -2.035302986131113379e+00
2.421050198135498821e+00 -1.739740907407097081e+00
3.348423237038983036e+00 -1.777628336556533739e+00
2.694211755304567468e+00 -2.002556537377820689e+00
1.922851431557549784e+00 -2.606334226652336383e+00
2.650470586192194222e+00 -1.765474065534200054e+00
1.541193729989123407e+00 -2.228579817509772187e+00
1.033098299726649572e+00 -2.233569939774979307e+00
1.012532959325956439e+00 -2.596553529927149828e+00
9.434046898363752653e-01 -2.678731927407544511e+00
1.180540491485772225e+00 -1.006264613496313132e+00
1.152055284650960632e+00 -9.917020140248927751e-01
2.587991947354587374e+00 -1.465869641701050607e+00
2.188856056019523599e+00 -2.108861477370855830e+00
2.321613093517148840e+00 -1.776736844730185894e+00
1.398943261602979327e+00 -2.112754495050987558e+00
1.095549810301401417e+00 -2.733915629331785446e+00
2.371849681500080465e+00 -1.681371724260586786e+00
1.850122802754232687e+00 -2.063791462444462432e+00
1.702674769117466180e+00 -2.758296524608590872e+00
1.164622442120060830e+00 -1.670978585536700090e+00
1.462387664553156386e+00 -1.237832788428905983e+00
1.720074070830258650e+00 -2.899462251232280519e+00
6.383573094453679486e-01 -9.149155110727513751e-01
8.455269728082474012e-01 -1.627084543566927222e+00
8.798474290800551989e-01 -2.340858669894597011e+00
4.503180611867043659e-01 -2.074652600647706180e+00
1.023316720459365392e+00 -2.437923980779259203e+00
2.220144228202975967e+00 -1.859028413128646307e+00
1.549175438327312859e+00 -2.110672578775973030e+00
8.450083341817915539e-01 -3.131039105957139412e+00
1.886491758786463135e+00 -2.647132099505130398e+00
2.212754889543486758e+00 -2.609063014280707637e+00
1.828193739701706066e+00 -2.557575966148458058e+00
1.607251587789938485e+00 -2.133416014291102503e+00
2.482886413945923465e+00 -2.672570279992810605e+00
2.782330262880085670e+00 -3.204556519380338475e+00
1.654131179598421486e+00 -1.909170936526786377e+00
1.377888495510579236e+00 -1.693016496537260718e+00
1.970750942046451959e+00 -3.916263167337942219e-01
1.853637162288589213e+00 -1.524018707053915067e+00
2.591119534295618365e+00 -1.570367145438864354e+00
1.088207076325101497e+00 -2.017681124498104328e+00
2.744612979428772803e+00 -1.196798352062174997e+00
2.471442392506074448e+00 -2.248893022452493895e+00
1.505613615157722407e+00 -2.072821341031876763e+00
2.069129011256911177e+00 -1.863552151912091892e+00
1.973392980487344683e+00 -2.883616840070015286e+00
2.653877880422335522e+00 -2.142189895270283362e+00
2.708943746623813098e+00 -2.184557073996879151e+00
2.141975753520933168e+00 -2.264420400940577949e+00
2.048945086741994270e+00 -3.307277834598256749e+00
1.712212435568533087e+00 -9.272742188109044381e-01
2.958813747256066939e+00 -1.756181155784569015e+00
1.782578990703530764e+00 -9.129054367495151867e-01
2.127991747665296529e+00 -1.715278382667470680e+00
2.384701603214305798e+00 -6.039840253452108954e-01
1.702298154272132269e+00 -1.175359205549979968e+00
1.104077257022199721e+00 -1.843880706943880732e+00
1.848838092626980290e+00 -2.983546622392573511e+00
7.846526632546491076e-01 -1.761013461460792628e+00
1.366547706977494281e+00 -7.813549704654031425e-01
9.255516697754572197e-01 -2.470490431946666288e+00
1.241233445064902519e+00 -1.543359547252976416e+00
2.502352357128603710e+00 -1.093552429102208290e+00
2.497167264661012798e+00 -2.221781364203418097e+00
2.791592314761233595e+00 -2.265718464879590499e+00
2.582668265264960183e+00 -1.798296631383178745e+00
3.103213778203340656e+00 -1.416130180028069008e+00
1.129541870135112092e+00 -2.397956091667603040e+00
6.362642367592461490e-01 -2.722999327959187976e-01
1.733515775080864962e+00 -2.162649442751085616e+00
1.339224532237393017e+00 -2.136247172381389170e+00
2.260674842429164055e+00 -4.970286811467737875e-01
2.232361988114403673e+00 -2.361190648250536928e+00
1.897162076250040963e+00 -1.655799616434623367e+00
2.849429381997361510e+00 -1.445528670201053689e+00
2.168094742020396204e+00 -1.153499156226501121e+00
3.419481594265193269e+00 -9.974737172799095219e-01
3.654970172160020958e+00 -2.044010725788550642e-01
3.412650791840557751e+00 -2.242605657630598159e+00
1.777794504256944741e+00 -2.063322831108317601e+00
2.099866063545361872e+00 -1.496360684765490223e+00
2.033533686837961096e-01 -1.673044315241103197e+00
1.310652209428656789e+00 -2.186453822869839136e+00
1.274334617956085047e+00 -1.556101573441661667e+00
1.663352620785790714e+00 -1.897424749192199833e+00
9.834578863500762491e-01 -2.107167947340740533e+00
1.993831015748931179e+00 -1.783494593199172584e+00
1.863100583964913737e+00 -1.971172840816845628e+00
1.962253817758662811e+00 -9.912615903367339998e-01
2.089317584103590253e+00 -1.116011256904532845e+00
1.532660527523220573e+00 -2.615174081539629825e+00
2.201061421280085195e+00 -1.718390106034249465e+00
2.317841808587419727e+00 -2.499825958402787762e+00
1.664559221027106517e+00 -2.646456016613104367e+00
2.555097620157722016e+00 -1.112211048746099440e+00
1.901218998223338730e+00 -2.484209219885525233e+00
2.176702397573072378e+00 -6.631826667869780145e-01
1.895576796300075584e+00 -2.199106366832699777e+00
3.439319006770858778e+00 -1.502116415163137875e+00
1.186871050273940575e+00 -1.867310491154284602e+00
2.152513494273891936e+00 -2.608534894834988016e+00
2.821567577692315698e+00 -1.224510853639642960e+00
2.142158419487068866e+00 -1.512816276592742204e+00
2.331126644648185753e+00 -1.786697555556992167e+00
1.246408856108342178e+00 -1.144765448304398747e+00
1.525166046710501266e+00 -2.185201508402956350e+00
1.659913429671460383e+00 -2.479686346631760241e+00
2.518850173988185670e+00 -2.880921722670914065e+00
1.286674384106943680e+00 -9.909132774866120652e-01
1.800529287408017431e+00 -2.081033285776525688e+00
2.063837788886826452e+00 -1.133231990239724318e+00
3.402406834712621730e+00 -1.546519698311335844e+00
1.865933027201376104e+00 -8.642562239817439540e-01
2.220559614042214136e+00 -2.325510126225781793e+00
2.459512398016661106e+00 -2.064418328415602133e+00
2.117537438648212866e+00 -2.611587644430959365e+00
1.690914502543692688e+00 -1.347711241026726903e+00
1.096005546756500193e+00 -1.268242822066353526e+00
2.061722225613656256e+00 -2.782035752111250648e+00
2.277826741803881117e+00 -2.769270128119240670e+00
2.224490408741731873e+00 -2.249346013856114546e+00
2.026118846860081923e+00 -2.313026201906047685e+00
2.510828336354060664e+00 -1.190369335668018058e+00
2.640815815268991784e+00 -1.315030357905523806e+00
2.799727748215324663e+00 -1.953852024379459706e+00
2.141860224899160059e+00 -1.469383286868118921e+00
1.650486086167370914e+00 -1.946833013001397550e+00
2.215521355272698667e+00 -2.590777765916768338e+00
3.200291760382313111e+00 -2.176851879044594540e+00
1.984436442160631753e+00 -2.592559007809911442e+00
6.638068177405067605e-01 -1.951900510971641189e+00
2.246355194141711031e+00 -2.238555662128672630e+00
1.554336919868374967e+00 -1.083134365237416352e+00
2.006794886650066445e+00 -3.108148272843139992e+00
2.498264848784428338e+00 -2.089651535001458171e+00
2.242738998559232311e+00 -1.351960933108800944e+00
2.141559151100246527e+00 -2.509162081597692051e+00
2.163049247203552294e+00 -2.467702989956349846e+00
2.069532172167098949e+00 -1.249412750474624412e+00
1.484790837067250457e+00 -1.499618628573478274e+00
9.862035709389977978e-01 -2.079724123402732605e+00
8.365691782825233069e-01 -2.357743431206281493e+00
3.875399687192789822e-01 -2.238686232252479869e+00
2.101002710670817120e+00 -1.357710420444197874e+00
3.776874475833614797e-01 -1.258261149779570154e+00
1.956236870453445409e+00 -2.092974722156167644e+00
2.098568823351373069e+00 -9.631218910879040251e-01
1.790002188754647783e+00 -3.494931637630213084e-01
2.375956427123300685e+00 -7.026463594809920776e-01
1.965220164185678797e+00 -2.043706483005318209e+00
9.977448516449785032e-01 -1.212588650155014047e+00
1.885917913291107695e+00 -1.494527972012765105e+00
1.610671783976068472e+00 -1.637507720599126637e+00
2.501775594362896982e+00 -1.668618084051384676e+00
1.546296443344540028e-01 -1.997981364198472276e+00
1.826640761370367461e+00 -1.801064364380928762e+00
1.301833318432721764e+00 -1.196361031195526392e+00
1.270774620571333946e+00 -2.121567932025016479e+00
2.179949119689062353e+00 -2.129384718279639266e+00
1.138266212107507336e+00 -2.331702684223840638e+00
1.286058382832104829e+00 -2.349160550434253647e+00
1.555190910690309458e+00 -2.143037745154385831e+00
2.141927085697795885e+00 -2.289439422557593140e+00
8.480380407182552815e-01 -1.711395668983139995e+00
1.328899813531476903e+00 -1.878429691713324967e+00
5.338873014495273406e-01 -2.029306965736655588e+00
1.653462111927088252e+00 -3.581326479042617805e+00
1.469884535278891180e+00 -2.173046296240180197e+00
1.234387184021264128e+00 -1.874183144277282942e+00
1.200866895967828363e+00 -2.244416894484345892e+00
1.325997100664426442e+00 -2.168746488819266460e+00
1.304405675718058877e+00 -1.277461765467491794e+00
2.587656055021159140e+00 -2.166717646107549466e+00
2.138677209444241889e+00 -2.163049344718941835e+00
1.038063519748146923e+00 -1.447748606865353560e+00
1.421130741567705025e+00 -1.887483002241913121e+00
1.474775226739153844e+00 -2.692478048391982792e+00
1.614707382535137681e+00 -2.385325839637145506e+00
2.102303534828490861e+00 -1.790096725805436328e+00
1.533503585545618497e+00 -2.363891855590301017e+00
2.547199047674690853e+00 -2.761625649591534337e+00
8.488454665925099230e-01 -2.008994438936090976e+00
2.004381360664690526e+00 -2.226991150076498283e+00
1.045519135790758725e+00 -1.855820282550448841e+00
1.737212732672258397e+00 -2.189898124984337890e+00
2.017993088673633917e+00 -2.569218485412367858e+00
1.536031966223109890e+00 -2.753217715838304436e+00
1.691188496665355423e+00 -2.681065785429153081e+00
1.353897826480377375e+00 -9.219078223228120983e-01
1.418197444426417597e+00 -2.249855012847278957e+00
1.005844298137733572e+00 -1.923563847509175861e+00
8.558545967844164437e-01 -1.985080032181457899e+00
1.500795915378442480e+00 2.024490132309902934e-02
2.722387400267678004e+00 -1.442554832291475631e+00
3.468262468007517807e+00 -1.803197370692189327e+00
1.646301085986607404e+00 -1.465912174447097316e+00
2.872283453870929648e+00 -1.814750543609103817e-01
1.793881008066922522e+00 -2.084468450214461477e+00
3.119318225165721437e+00 -1.898405289766317061e+00
1.697276081305789219e+00 -2.816869707645716314e+00
2.222173870771440463e+00 -2.971658824203878169e+00
2.165193829576234297e+00 -2.951203612149345457e+00
2.078870104714602984e+00 -1.978147835563323298e+00
3.613873488183370064e+00 -2.588557047460979810e+00
1.496175824241545937e+00 -2.363888487076105438e+00
2.138374002498232507e+00 -9.975549612527577770e-01
2.023142600053761342e+00 -1.738519344058905514e+00
2.151439346845113398e+00 -2.621399543392353149e+00
2.403136958647915655e+00 -2.269738210269066858e+00
2.106982750235863122e+00 -3.123930055772730086e+00
2.355351434360317686e+00 -2.348139887365264133e+00
2.455345436988227270e+00 -2.430322752471727910e+00
2.113726515842445863e+00 -2.627281918445301567e+00
1.847405171138834845e+00 -2.741851875644612857e+00
1.479751601248954440e+00 -2.018651875095984760e+00
2.102966228325520603e+00 -1.651078192817252432e+00
2.455010231922009734e+00 -7.217033557571321811e-01
1.766669420967847515e+00 -2.376370170498435463e+00
2.109887397537667297e+00 -1.606498605104195398e+00
2.672472757035802893e+00 -2.517086310802445048e+00
2.679867628559722270e+00 -1.379223918788371694e+00
3.181090030570736360e+00 -1.697924272045451044e+00
2.823995043071677813e+00 -3.274554188700931068e-01
2.393731414326908613e+00 -6.562684427501166429e-01
2.858437918169221881e+00 -2.112591375811931016e+00
2.753220194034189827e+00 -1.679254277856158328e+00
1.681888864983689835e+00 -2.816354551895145164e+00
3.173576295155668969e+00 -1.881082865597841769e+00
2.480365208889590001e+00 -1.154232561844723115e+00
3.486650198535246048e+00 -1.928958801413027890e+00
2.886794147093133756e+00 -1.777611003246685639e+00
2.380174381921040805e+00 -1.153807737504357389e+00
1.628429803275003529e+00 -2.795300006694446004e+00
2.754803780321915418e+00 -2.165211305422354737e+00
2.188511003469830296e+00 -1.618471992023053252e+00
2.368503706596654101e+00 -2.378130729232872387e+00
2.374448382705841354e+00 -5.723820482323473957e-01
2.120631812555895834e+00 -6.505569234199383155e-01
2.030664460739023625e+00 -2.514665358984281784e+00
1.808640628351786850e+00 -2.419510977009249331e+00
1.257523544248186687e+00 -2.073368924700809135e+00
8.514247351224621951e-01 -2.395393245172641628e+00
1.659281784907127522e+00 -2.131013334331308684e+00
1.990371817535326604e-01 -1.656391467072481305e+00
1.402713834121835035e+00 -2.179400105569699431e+00
2.172725611562680292e+00 -2.333431235825216277e+00
1.917141437940000248e+00 -2.351815029551014735e+00
1.100030652726443847e+00 -1.183876917843449394e+00
1.858231023485502842e+00 -2.194069053158509419e+00
2.484582189529342067e+00 -1.642736036102818709e+00
2.147481045092495489e+00 -9.338399338243644765e-01
1.298694933210868596e+00 3.427331119459248177e-02
2.361808936690070304e+00 -1.867090590209003143e+00
1.730676701629696668e+00 -1.939428023309090587e+00
2.482949050312826422e+00 -2.499298502732827387e+00
1.812068107696782171e+00 -2.244326078365309840e+00
2.714832357618711001e+00 -1.631507210491064175e+00
1.781167761860477095e+00 -1.869292838196354944e+00
1.664226819549107228e+00 -5.643179513046039375e-01
8.814950844329720869e-01 -1.967127915560725082e+00
2.348009904486878519e+00 -1.692582876889228594e+00
2.942767712195160978e+00 -4.754596213292716089e-01
1.778531269814062732e+00 -2.019898736538610517e+00
3.005727113225477254e+00 -1.412541855235023291e+00
2.146900016987673521e+00 -2.811580761853951671e+00
3.136116085560530120e+00 -1.648964746488604582e+00
2.382600760475395596e+00 -2.168200966862476875e+00
1.789589095544862341e+00 -2.946964343115093587e+00
2.380346208368125716e+00 -6.662838121104124323e-01
2.111832311804709317e+00 -2.071682564307345320e+00
2.118912630072051773e+00 -1.050589532960021222e+00
1.215106980802648895e+00 -3.492089849323285478e-01
1.352342108205532023e+00 -2.520746582511077971e+00
2.478516718440133992e+00 -1.436343291333551653e+00
2.714057229385176573e+00 -1.776688718932202260e+00
2.423568335921185923e+00 -1.484746765106208066e+00
1.640680432557861002e+00 -2.593042512076894290e+00
2.313631160388922137e+00 -2.144511224324195275e+00
1.943259540406678365e+00 -2.256397227140533701e+00
2.579186249156865784e+00 -1.986052668575253977e+00
2.640163150532727876e+00 -7.050096397605800647e-01
1.802439985676445033e+00 -2.224008951178680249e+00
2.137098266768440169e+00 -2.455514497042100341e+00
2.798093348355426002e+00 -2.181731191361173661e+00
2.235152527220634955e+00 -1.027243831765886517e+00
3.081315056601802382e+00 -2.612131590733475228e+00
2.470232934229828814e+00 -2.375145986053508462e+00
2.649730500241176401e+00 -1.885350332595399969e+00
2.010027901729839694e+00 -2.207605360137272044e+00
2.241263858446613355e+00 -1.813719844641839440e+00
1.812544522968941862e+00 -2.464006416667062993e+00
2.659232836361737462e+00 -2.218484908102263287e+00
7.688244546523115286e-01 -2.013578448773574614e+00
2.595207230342835736e+00 -2.132901313194110582e+00
3.048981445286561787e+00 -8.108761165431820350e-01
3.117410178983298419e+00 -1.108339219116441399e+00
2.432382145544258911e+00 -1.506300937168410181e+00
2.031090756528564967e+00 -7.258449072004343749e-01
2.223039917792349662e+00 -9.467939611292877089e-01
2.722711508172587003e+00 -1.883362982053593759e+00
[truncated: 1,564,102 more chars]
