# Supplementary material for: Functional protein dynamics in a crystal
Source: Nat Commun. 2024 Apr 15;15:3244. doi: 10.1038/s41467-024-47473-4 (PMC11018856; doi:10.1038/s41467-024-47473-4)
Supplement: Supplementary file 11 — Source Data [file 41467_2024_47473_MOESM11_ESM.zip › fig_data/Fig3/a/experiment.txt]

1.764743541000759475e+00 -1.456259457852193240e+00
1.701568374213409118e+00 -1.459325160281511602e+00
1.771666734234611296e+00 -1.462751696665169909e+00
1.708491567447261161e+00 -1.465817399094488493e+00
1.768460542483444975e+00 -1.459029670382373300e+00
1.705285375696095063e+00 -1.462095372811691885e+00
1.775383735717297018e+00 -1.465521909195349970e+00
1.712208568929947106e+00 -1.468587611624668332e+00
1.636214606913634739e+00 -1.393801314269132341e+00
1.573039440126284605e+00 -1.396867016698450703e+00
1.643137800147486782e+00 -1.400293553082109232e+00
1.579962633360136870e+00 -1.403359255511427373e+00
1.639931608396320462e+00 -1.396571526799312402e+00
1.576756441608970549e+00 -1.399637229228630542e+00
1.646854801630172505e+00 -1.403063765612289071e+00
1.583679634842822370e+00 -1.406129468041607433e+00
