# Supplementary material for: Functional protein dynamics in a crystal
Source: Nat Commun. 2024 Apr 15;15:3244. doi: 10.1038/s41467-024-47473-4 (PMC11018856; doi:10.1038/s41467-024-47473-4)
Supplement: Supplementary file 11 — Source Data [file 41467_2024_47473_MOESM11_ESM.zip › fig_data/Fig3/a/crystal_ff14SB_crowd.txt]

2.836353601241884625e+00 -2.499485355284190025e+00
2.629396006474397307e+00 -2.195339123657400027e+00
3.033449724314409401e+00 -2.027464483699465525e+00
3.532675791931546794e+00 -1.929791450928106666e+00
3.244008169187930335e+00 -1.999539818967021931e+00
3.590872716004156029e+00 -2.184329705903608421e+00
3.502800634511994637e+00 -1.656810146454585464e+00
2.552617670035020936e+00 -8.014948147597842354e-01
3.111441551271326045e+00 -2.093401641826479587e+00
2.685441202312908615e+00 -2.319286621044662766e+00
2.461469539525038552e+00 -1.512449962933064995e+00
3.077323247486890345e+00 -1.545301819706798030e+00
3.296794079846078418e+00 -1.744864451576077613e+00
2.162835276225372638e+00 -1.596110947072428843e+00
2.680255914804915207e+00 -1.628779342539486752e+00
2.216300038909893910e+00 -2.030197807047076974e+00
2.283509395272585785e+00 -2.329489540375380141e+00
3.233559263003522588e+00 -1.482621917899351605e+00
1.705719237561081680e+00 -2.245552266582794498e+00
2.815437873962391535e+00 -1.861333855042662577e+00
2.979755891907666765e+00 -2.272909271173440882e+00
2.227075381308456947e+00 -7.699639178483033142e-01
1.569345653857393774e+00 -1.412415060495624264e+00
1.846065967823258269e+00 -8.967069819642654593e-01
2.523346332964000904e+00 -7.577707535455562304e-01
2.289345184799744359e+00 -1.344839874428882087e+00
2.698860056340286029e+00 -1.491426226848572734e+00
2.966324391769541435e+00 -1.237115977050188942e+00
3.317959267543339585e+00 -1.126243344330469132e+00
2.689411468872815458e+00 -2.296834696367996198e+00
2.819892794587678164e+00 -9.345856120710986925e-01
3.061589053487394629e+00 -7.845780557242501008e-01
3.066291580803450323e+00 -1.310362064416898287e+00
2.639046835166741545e+00 -1.108038859232975071e+00
2.698362361070267390e+00 -1.663906297367453213e+00
3.167123394025705974e+00 -1.102171459639267770e+00
1.976847308865901987e+00 -2.173163617435669437e+00
1.982098448461778961e+00 -2.499755480145669395e+00
1.610069202226178664e+00 -1.830430283221369692e+00
2.553178951878992464e+00 -2.223658286485242552e+00
2.920721685453001815e+00 -1.497524600838471054e+00
1.819526234935160858e+00 -2.253889728813066817e+00
2.439486433016005762e+00 -2.919552015943724932e+00
2.060525210174533051e+00 -2.264812505622448402e+00
2.373578632063352511e+00 -1.855191664845253552e+00
2.234671839689219119e+00 -2.040310671651322405e+00
1.599419738296506743e+00 -1.998201718693491724e+00
1.204282609344730748e+00 -1.843230133196791076e+00
1.407187359350074107e+00 -1.247144676405544717e+00
3.083868036646902677e+00 -2.220265778582471317e+00
2.219510228909828520e+00 -1.161189216526403056e+00
2.083917200610221343e+00 -1.693998355250706966e+00
1.582890835401425278e+00 -1.624399782625026711e+00
2.449070117781018574e+00 -1.882734856143360336e+00
2.462490960563268327e+00 -8.698781001640341071e-01
2.680819073272944220e+00 -1.359459598615839537e+00
1.743749414984867574e+00 -2.357325972148148541e+00
2.719653249634955472e+00 -2.454920850326560267e+00
2.703375883167610905e+00 -2.980000425911561113e+00
2.085003753865172893e+00 -2.438582105814764311e+00
2.622156107086414334e+00 -2.774278668617933263e+00
2.433096610009297667e+00 -2.021759550012117934e+00
2.339046709696027015e+00 -1.726358708353189719e+00
2.218323250538544844e+00 -1.845396836194521661e+00
2.118071039193875293e+00 -1.856052863486177484e+00
2.554793893767170587e+00 -1.869410435152607519e+00
2.804719352996502213e+00 -2.284065486355805419e+00
2.069392992812577159e+00 -2.247628485427695555e+00
2.527443088535010318e+00 -2.157310293857049643e+00
2.617963188132937713e+00 -2.206517742146853145e+00
2.576698220191695476e+00 -2.818001021700219155e+00
1.713174274596251934e+00 -2.962102938147100684e+00
1.593131238978168440e+00 -2.054649832418030897e+00
1.740607475134565707e+00 -2.205535579246933775e+00
2.081637852425338941e+00 -2.444253642207085075e+00
2.029995581673182059e+00 -2.730000355851737392e+00
1.690264255751188216e+00 -2.606495362871872778e+00
2.114017556988745383e+00 -2.828939033917919232e+00
2.184474768479524265e+00 -2.307005734980407397e+00
1.419702511330668715e+00 -2.217547741695377272e+00
2.956654746743542894e+00 -2.557050966758661392e+00
2.098534262014539742e+00 -2.569037038787767013e+00
2.924500248559991356e+00 -2.383209579202649309e+00
2.591217610110961189e+00 -1.122492344695235733e+00
1.825539193562079276e+00 -1.718301982420342489e+00
2.180927877184240860e+00 -2.431454462864624855e+00
1.300311844574725928e+00 -1.550063561991192440e+00
1.160220095013774433e+00 -2.703164756657394197e+00
1.056863742412267104e+00 -2.194421020561160507e+00
7.909220911818347632e-01 -2.466171398839084539e+00
1.763790162052038202e+00 -1.543176258830396996e+00
1.465542968524270684e+00 -2.529303061413377129e+00
1.979717341682554643e+00 -2.139314553864055668e+00
1.418572562120571590e+00 -2.566709883524790570e+00
1.239938356190426694e+00 -2.668730657686647412e+00
1.007931298569702649e+00 -3.033306034511475069e+00
1.284166124573372869e+00 -2.599416284195823046e+00
2.083994880139501404e+00 -3.046213583631472321e+00
1.543132893874169520e+00 -6.016800105215067695e-01
1.134719125786105121e+00 -2.031900845821945190e+00
1.142950688932797387e+00 -2.250345989691727500e+00
1.433131644361520962e+00 -2.639783022924572897e+00
1.160157135456019617e+00 -2.006845856067358547e+00
7.293900809171336430e-01 -2.686053797347259575e+00
8.807240322488697482e-01 -3.095605046282636774e+00
8.808874535693852481e-01 -2.748062547167912761e+00
3.567331870420034634e-01 -2.634194544821200523e+00
7.804481111900524182e-01 -2.718910331096884292e+00
1.063991863861051268e+00 -2.940813914959541808e+00
1.661634516783243809e+00 -2.266151041836202751e+00
1.671450816302847198e+00 -2.270948750911923941e+00
2.011449859891501823e+00 -1.781457063085425840e+00
2.223368375959563714e+00 -1.938660140268904097e+00
9.746424054681528393e-01 -2.616848534553781302e+00
1.121808978937572032e+00 -2.084489876162782807e+00
1.876202600577448587e+00 -2.017877679772139388e+00
1.489922646834204611e+00 -2.544544452799570866e+00
1.007618231086024441e+00 -1.750685578424257205e+00
2.026196181974077692e+00 -2.411990502739751907e+00
1.400697061130897758e+00 -1.911941548179924455e+00
1.807120632617671863e+00 -2.046060231957650632e+00
1.744138279015472470e+00 -2.621258951911231705e+00
1.718231635498587595e+00 -2.166642630538600400e+00
1.540778446458016315e+00 -1.886764352060454675e+00
2.341427446530603529e+00 -2.275772517404941464e+00
1.654862337749291257e+00 -2.144966467681130862e+00
2.229798254399281809e+00 -2.049834132362462924e+00
1.942088602686655285e+00 -2.358881122931419938e+00
2.348862538499518315e+00 -2.850122107675846728e+00
2.414777179898262016e+00 -2.791383913629210234e+00
2.926022983855953719e+00 -2.160880298324546978e+00
1.956956739966577707e+00 -2.377563089194668411e+00
2.104190935770997584e+00 -1.824331243196800179e+00
1.089753607442764061e+00 -2.112590534402900566e+00
8.541122768268825105e-01 -2.475144337442888531e+00
1.151981297374994329e+00 -2.524625291654408965e+00
1.787803554545823070e+00 -1.916017040382365977e+00
2.095944963637266234e+00 -1.774842003969989701e+00
1.546318793146932880e+00 -7.932672826936749688e-01
1.147447072661886391e+00 -1.891343384039178011e+00
1.776351599568289030e+00 -2.300017157646368382e+00
2.362349607200254109e+00 -1.865765231961526549e+00
1.963769329492544458e+00 -2.373447072101070088e+00
1.285549372085605713e+00 -1.739617425201153589e+00
1.194801400341472419e+00 -2.349855655012199396e+00
1.446473445782233913e+00 -2.615385700946191161e+00
1.899592467731736400e+00 -2.165225061058441813e+00
3.364317450894082628e-01 -2.058289494107679474e+00
1.536625872066416765e+00 -2.323203805939361377e+00
1.776379329675728647e+00 -2.011471546702203739e+00
2.281221443033009777e+00 -2.501705809294176852e+00
1.465805124093508827e+00 -2.575502111906256442e+00
1.775540370921593336e+00 -2.829023977343225749e+00
1.722044566345734440e+00 -2.394433070912871386e+00
1.914573086966168791e+00 -2.337148867265501195e+00
1.542382093201872806e+00 -2.617203428696351697e+00
1.022133038664701621e+00 -2.121654297445961124e+00
2.000435103045469454e+00 -2.230236736880173432e+00
1.496955355717785263e+00 -1.908954273628636455e+00
1.639020048615662084e+00 -2.627668335750755979e+00
1.736407267825128553e+00 -2.643837357947386835e+00
1.974672246380416940e+00 -2.878732960774873728e+00
1.454401488317629054e+00 -2.782380922148125713e+00
2.488161948894120012e+00 -1.970016066142320499e+00
9.726691522034720538e-01 -2.281777377776947446e+00
1.899706922986281521e+00 -2.216365826518490234e+00
2.325933748392213118e+00 -2.320951672481746719e+00
1.446994763450154764e+00 -2.144296701425427720e+00
1.376702146687001305e+00 -2.144594726614164504e+00
1.909783656618899705e+00 -2.304695526491853386e+00
2.339351382838098292e+00 -2.962452769697590416e+00
1.636636416244597658e+00 -1.973636635461645250e+00
2.229157467188054742e+00 -2.005248554603850764e+00
2.000432062385158360e+00 -2.028283049833502716e+00
2.518053402486204462e+00 -1.987704437398315482e+00
2.233229946696389856e+00 -1.570403967701131442e+00
2.568457421999690293e+00 -1.598350039095764119e+00
1.798523712009622244e+00 -2.058165712841425687e+00
1.746841120673673586e+00 -1.369836913534505651e+00
1.956878987601277764e+00 -1.248787188113406499e+00
1.033267859447708048e+00 -1.722844750169077344e+00
7.735095716142292854e-01 -1.888743149955909084e+00
1.194530771154228788e+00 -1.569157979580915185e+00
1.174506005225916860e+00 -1.866486814486667756e+00
2.643971539478286559e+00 -1.543676246395307317e+00
2.238101906276130038e+00 -1.491838753891300495e+00
1.740155238990852782e+00 -1.794177283538280321e+00
1.997282244991080535e+00 -1.344689859270082000e+00
1.533517008623668021e+00 -1.265395764044543458e+00
1.991296425699494943e+00 -1.008074577863019794e+00
2.799183239738529672e+00 -1.271364644407116717e+00
2.149464965549548801e+00 -2.590913507275698913e-01
2.297480775843875556e+00 -1.082274477005457980e+00
1.831650850353982563e+00 -3.604443295662945745e-01
1.559606937300654472e+00 -1.043869923382776177e+00
2.382572018797620039e+00 -9.210969222876568274e-01
2.397337746874091291e+00 -7.775431755861459404e-01
1.083962407352014434e+00 -4.109268394161078031e-01
1.507287644295681295e+00 -1.118829674396126350e+00
2.070186408120797239e+00 -1.805070156517675217e+00
1.742281348196313084e+00 -1.915549533996552034e+00
2.106338034731663811e+00 -2.286675051280333548e+00
2.186948143920767862e+00 -1.839363566409918160e+00
2.455441180179356309e+00 -1.561443765980964127e+00
2.571988634744715618e+00 -1.143456153885820337e+00
1.840603401069527578e+00 -1.285835295685603175e+00
3.044546918879273534e+00 -1.188301035519891968e+00
1.956100785630640937e+00 -1.208802947541926853e+00
1.264605710532687333e+00 -1.301999353841249984e+00
2.806558525292881079e+00 5.782465062372090792e-01
2.226965061083195696e+00 -1.012034649847311174e+00
2.729712791814689066e+00 -1.070301493135208393e+00
2.473822158055243303e+00 -1.481616346625922676e+00
2.567235223399960020e+00 -1.699799518976789381e+00
3.315467753878466262e+00 -1.622974372717356895e+00
2.872205302305300911e+00 -1.871686936859554340e+00
2.624810974169188071e+00 -1.088304094483546480e+00
2.906105852508259701e+00 -1.283508394421760901e+00
3.097647213638049735e+00 -1.080507865832010639e+00
2.991261844450099794e+00 -6.453325183048592706e-01
2.404789106166051127e+00 -1.180904814212144549e+00
1.860552469860454305e+00 -5.183039459303721008e-01
2.896646089648204914e+00 -9.495810273272520252e-01
2.400345469918274688e+00 -1.395622000758691250e+00
3.323272164592419031e+00 -1.178629324257088662e+00
3.657589530643017284e+00 -1.442737583189409367e+00
2.890042961251991116e+00 -6.596135842418117123e-01
2.554375357380889611e+00 -1.242719078369129315e+00
3.125419534876381800e+00 -2.104999198190017129e+00
2.143851736710129519e+00 -2.444933129581212672e+00
2.702854650686714599e+00 -1.531062323965209471e+00
2.441029596500528864e+00 -1.745976221512896664e+00
2.558297107955892269e+00 -1.987170197543069561e+00
2.978327861370076768e+00 -1.234296008090414398e+00
3.413941932325903039e+00 -1.162801665109321619e-01
2.922495866327955660e+00 -1.042023894705403464e+00
3.610243289763209518e+00 -5.997362746372794096e-01
2.828622949124337094e+00 -1.167205387582393339e+00
2.888376777135946760e+00 -1.751784532579492293e+00
2.656542145616869632e+00 -1.397995188984841430e+00
2.724890494120260076e+00 -1.651765590329172584e+00
2.955453278270012696e+00 -1.184660980147109743e+00
2.448174505163083658e+00 -1.249725266447848426e+00
2.576675181798759873e+00 -1.179480850916470924e+00
2.274005566685556978e+00 -7.263436709249653234e-01
1.709468281737102080e+00 -1.089530406731930690e+00
2.844022032290522084e+00 -1.489085894564926127e+00
2.369298290371672611e+00 -1.252166039844584633e+00
3.003699462377329432e+00 -1.389525563835628530e+00
2.166971440932729642e+00 -1.952721719892088093e+00
2.717931915977006341e+00 -1.371323520341823698e+00
2.612613847968448866e+00 -1.207408063827458022e+00
3.123532801940083647e+00 -1.433102598986625953e+00
2.548662284641941334e+00 -8.431650766886965576e-01
2.105722522309314115e+00 -1.268600281663361029e+00
2.957034126666802099e+00 -1.194394359151571328e+00
3.326510526081889019e+00 -1.377247756330811423e+00
3.431610974251731783e+00 -1.345549223364964631e+00
2.136366633084229250e+00 -1.950926110696685534e+00
2.654246325350082092e+00 -1.549113783112479270e+00
1.932419943841605647e+00 -2.305917644501740416e+00
1.737449743729845064e+00 -1.391759923382676067e+00
2.649047267267031103e+00 -1.360928667769949918e+00
2.943612509485975970e+00 -1.229057262909133641e+00
2.142927590887236278e+00 -7.947702049363720711e-01
2.922309627380054842e+00 -1.505710149690689725e+00
2.351021649641249933e+00 -1.836030272578177414e+00
3.201841922487959291e+00 -1.664084498339722717e+00
2.264854183302525747e+00 -8.718568935012506183e-01
2.018807518620075570e+00 -1.592977638532490969e+00
1.564759955661608304e+00 -1.596345638018638269e+00
2.533051710546977642e+00 -2.053027481343125071e+00
1.490334071927869264e+00 -1.579917545708390270e+00
2.378402627527594682e+00 -1.530635718837697778e+00
1.969772203090008000e+00 -1.037710952906200301e+00
1.887209379975462342e+00 -1.277459790337149181e+00
2.727905787614721689e+00 -9.611775970000241420e-01
2.276427489128583836e+00 -1.829197619744554304e+00
2.024814333845429637e+00 -1.913025049150019585e+00
1.482794233896046254e+00 -1.370780324198169309e+00
2.021949206925558684e+00 -1.311218425133171994e+00
2.340435615575284789e+00 -1.184279491380964222e+00
2.295197027903344900e+00 -6.512327117654340691e-01
2.343020075167004723e+00 -2.187103554573922859e-01
2.934159003588859616e+00 -6.453802773787369329e-01
2.279243566430142476e+00 -2.530701892719622315e-01
1.932391306360423888e+00 -9.374710966572661341e-01
1.599286692034481039e+00 -1.537140450603437403e+00
2.092360825683726944e+00 -1.607686154144985391e+00
1.975278558101195348e+00 -1.461492304164526690e+00
1.820358985269683094e+00 -1.511460407874879008e+00
2.013015021204862531e+00 -2.124407436877635114e+00
2.210665251260515607e+00 -1.522885838603002862e+00
1.890460865498434506e+00 -1.113870950318095021e+00
1.571333298239526499e+00 -1.835976714892648909e+00
2.878224996520567736e+00 -1.213478245483900153e+00
1.545591498342204551e+00 -1.547421192858345007e+00
2.054264588794858959e+00 -1.754279873290933933e+00
2.041005528924721979e+00 -2.660795983487566296e+00
2.336470310457403166e+00 -2.056340226891707257e+00
3.060423563375643585e+00 -1.938581424556721666e+00
2.453816752525398215e+00 -2.043087858946057711e+00
2.190594069089057072e+00 -2.043019949994161255e+00
2.885350209242631081e+00 -1.514214539392992664e+00
2.851357366333044929e+00 -1.816573358345892508e+00
2.616243594975759645e+00 -1.511453688545527418e+00
2.075069168798666652e+00 -9.215579954692307840e-01
2.258554905964579085e+00 -1.973510408140022321e-01
2.084786379657652677e+00 -3.534568871029334924e-01
2.455687874104723889e+00 -6.961254830992613662e-01
2.719352404849918692e+00 -1.797541997364634714e+00
2.794551049668474452e+00 -2.693507046640284841e+00
2.831782588960686908e+00 -1.831237132217379937e+00
2.869755981391895805e+00 -1.367022368902087281e+00
2.280988133254699957e+00 -2.516057004537632480e+00
3.314745024841123211e+00 -6.382858405770484023e-01
3.590500408485655548e+00 -2.188946675096949512e+00
2.545224093471784244e+00 -1.853245009785659203e+00
2.642291056258872395e+00 -2.001515976745644743e+00
2.088943339999744797e+00 -2.112464739969918348e+00
1.976832171227886681e+00 -7.908755941568857972e-01
2.362526150341142994e+00 -1.572026714172400474e+00
2.576588030741673752e+00 -1.745173969147570947e+00
2.653722988363676816e+00 -1.800046205246819575e+00
1.532411219527913371e+00 -2.111320754045452386e+00
2.640764966817812809e+00 -1.985914972555903546e+00
2.451353180561532952e+00 -1.902611621410950526e+00
1.689229950911565581e+00 -9.767850869526781832e-01
2.042185781181807602e+00 -1.711046745188519624e+00
1.886785939727729344e+00 -1.810719729358517549e+00
2.109171883312559448e+00 -1.926826785678505294e+00
2.125758617744716084e+00 -1.514342154747418512e+00
1.860691324916345035e+00 -1.461236546924775004e+00
2.221037545082707787e+00 -1.791428077647292616e+00
3.198602609823113063e+00 -1.242219196498949740e+00
2.171299696150887470e+00 -1.444896925348229777e+00
2.141424187284700409e+00 -2.340290716505747159e+00
2.537691040360329886e+00 -1.590593620267733321e+00
2.470023822122348278e+00 -3.752617800726897879e-01
2.000290396651188463e+00 -1.086170956958382172e+00
2.384081245730086618e+00 -1.217580890157045959e+00
2.789124769289074823e+00 -6.589679803584663764e-01
1.591445571044090901e+00 -1.628931268315431335e+00
3.642266027240575355e+00 -1.048820379208583287e+00
1.963526046559294747e+00 -1.985207327794272114e+00
1.708567762271335333e+00 -1.006046641534113162e+00
2.758652385455796718e+00 -1.645563966335729322e+00
3.698870315135482034e+00 -1.341813986888057642e+00
1.929229759199775351e+00 -1.203724231603085837e+00
2.594279637854225662e+00 -1.189444278254276455e+00
3.112685929857709866e+00 -9.130211304478880185e-01
2.751055490698397499e+00 -6.985637297382603084e-01
4.505136121147756079e+00 -9.109593899530310512e-01
2.974252450248228818e+00 -7.712511018122241158e-01
2.815037464312504234e+00 -1.472327588814515753e+00
2.997958912656590424e+00 -1.643893072188184368e+00
2.545083915947955688e+00 -9.568801089145806404e-01
2.946549840419822264e+00 -1.335302304593257494e+00
2.574416101653581812e+00 -1.316185608381218453e+00
2.562593847454882834e+00 -1.644856341800485122e+00
3.227108802154185607e+00 -1.058824825500808586e+00
3.418470886615772919e+00 -1.599920646575014649e+00
2.874493698262594155e+00 -1.117196473521744560e+00
2.709077958615877968e+00 -1.687961359133151262e+00
2.084539183662699191e+00 -7.294666059742480613e-01
3.017570981399062546e+00 -9.290894783650766042e-01
3.557146232194716262e+00 -1.432924830555663220e+00
2.825265115687556339e+00 -5.138147746500630886e-01
1.784486889586864411e+00 9.305319817263713045e-02
2.651975185142238622e+00 4.869652822190800867e-01
2.515303354810093595e+00 2.578552510573210999e-01
1.751501430680576288e+00 -6.156005714413941288e-01
2.190451723994822242e+00 -3.324745105822305979e-01
3.018962129045344778e+00 3.587190701665001202e-01
2.547173781929503278e+00 9.564898677512427838e-01
1.862840054863764916e+00 -3.722225916152573921e-01
1.605014332937987120e+00 -1.033817261227662598e+00
3.054261222530905151e+00 -1.070452163563057724e+00
2.470145168223512933e+00 -1.913646753690736446e-01
2.809430018948388064e+00 3.895551160894556997e-01
2.554519899828538776e+00 -1.083073262006053916e+00
2.543500689992273855e+00 -1.229489550352069749e+00
2.304048255643487586e+00 -1.216821948716638957e+00
2.320790114409347460e+00 -1.242630633255508377e+00
2.365640379454362119e+00 -7.466972304172063701e-01
1.622993808732799748e+00 -8.549027605670269647e-01
2.526028191393836941e+00 -1.246336402047729885e+00
3.225708174279341200e+00 -1.229339775418805791e+00
3.273912292069194763e+00 -8.777016963655053239e-01
3.257314245598151636e+00 -1.701585110881042695e+00
2.987864121236593284e+00 -1.527142572380464802e+00
2.369641614092593329e+00 -5.976160438062421143e-01
3.332099785075961051e+00 -1.527621384806395977e+00
2.256986619196077903e+00 -1.083814500353043275e+00
3.143097421057045704e+00 -6.434429068365672411e-01
2.816250297235757039e+00 -8.346036690321183560e-01
2.264414010602851413e+00 -7.696991082378483728e-01
3.266774431967014447e+00 -4.652341380780851132e-01
2.468522484142418705e+00 -8.520543919124552446e-01
2.798925141303513442e+00 -1.159798797454077990e+00
3.143223607546558274e+00 -9.191780816588641656e-01
2.906243420476583239e+00 -5.132533540265921124e-01
3.303819599371041527e+00 -2.613460436014744537e-01
2.729186219752409492e+00 -8.884438189298993205e-01
2.741798899884789087e+00 -2.212264476011209513e-02
3.567535578678301178e+00 -1.908337544010005882e+00
2.710429501305997579e+00 -1.669041878238965770e+00
2.946144669528877991e+00 -2.252721621041547717e+00
2.473837356740077986e+00 -2.890375161632666057e+00
2.592390606785039076e+00 -1.876711456373371334e+00
2.773607548963449965e+00 -1.450930511055185335e+00
2.020302876404902914e+00 -2.382250935387530077e+00
1.598308950508281701e+00 -1.834207792005221327e+00
2.114847365875268004e+00 -1.614664688115497793e+00
1.990978223307751538e+00 -2.006944870007515203e+00
2.445388767296863719e+00 -2.227765689386997039e+00
1.626663523931189292e+00 -1.881870681045174076e-01
2.208157399895760875e+00 -3.431715928568245810e-01
2.365302619355779790e+00 -1.461527548355156192e+00
1.732810665862302368e+00 -1.960526615620179491e+00
1.931059679715685817e+00 -1.787111008498201814e+00
2.426364838583598083e+00 -1.744089910449497793e+00
2.535761518750200949e+00 -1.551926679158848854e+00
2.016247701603950393e+00 -2.047900951785166956e+00
1.994343403180275143e+00 -1.770227753123453596e+00
8.780337845280321574e-01 -1.982647957581020526e+00
2.408678867583925687e+00 -1.690193984341934241e+00
1.430868830806176772e+00 -2.778954371182536853e+00
1.697454339693583503e+00 -2.096211118394381234e+00
4.499572573587031776e-01 -1.715225753204579373e+00
8.425641228362783508e-01 -1.347889456874308500e+00
1.486225169122917578e+00 -1.628939370557159760e+00
1.402474947927977889e+00 -2.246300663684952514e+00
1.694890667746825619e+00 -2.883337168819541940e-01
1.655389313303430754e+00 -6.882003375294609704e-01
1.220677523656152896e+00 -1.131263409403585607e+00
1.652339194659050436e+00 -8.506567247928604747e-01
1.270441099399893137e+00 -1.895889145327155800e+00
1.229505069822930619e+00 -1.187037867671114189e+00
7.167469281897629330e-01 -1.552540229028213759e+00
1.874901307668075612e+00 -1.085606913110081395e+00
1.552732403832946861e+00 -6.713222614126361787e-01
1.146971285810948427e+00 -1.316687483606436837e+00
1.230474959263241130e+00 -1.242883340676019799e+00
1.109943190001363211e+00 -2.661202171013776763e+00
1.174381235212751839e+00 -1.337113611652062550e+00
1.680133022667217535e+00 -1.912687070839378167e+00
1.338129337425141285e+00 -1.968363835003436479e+00
1.638230996056739386e+00 -2.014152619242828290e+00
2.181654297655728048e+00 -1.995201549213712955e+00
1.246696636438055172e+00 -1.366126669794208937e+00
1.845378862696207545e+00 -1.830182292376993036e+00
1.505923284651264904e+00 -2.106762402066657103e+00
1.262682741469729253e+00 -1.735318904052958633e+00
1.926078952666594013e+00 -1.630293661813037920e+00
1.740947335381949346e+00 -2.001564960691545103e+00
1.770716229112028861e+00 -1.336875507919276007e+00
2.224388510505256988e+00 -1.475695446462599980e+00
2.648771326331460063e+00 -1.366895536611315798e+00
1.817487300196384714e+00 -1.730825071124430847e+00
1.700435001394833723e+00 -1.809127988969449374e+00
1.436619899761027996e+00 -1.020824337385882741e+00
1.600534061890209525e+00 -2.488789601910706750e+00
1.542551234605963106e+00 -1.844902035538638740e+00
1.299085954254882935e+00 -1.621262636166435955e+00
6.555976762318911355e-01 -1.545937492402943203e+00
7.726218188686705401e-01 -1.887993379403795524e+00
1.322968661385530709e+00 -1.200030111405654853e+00
1.114766478063137001e+00 -1.172836514186502921e+00
1.394545482900528377e+00 -1.688124366481286609e+00
1.397801602321123049e+00 -1.698560357495101369e+00
1.571583100389874588e+00 -1.731767430171483380e+00
1.184247598471922236e-01 -1.863478914546522702e+00
1.408061531286889156e+00 -5.544293437455011242e-01
1.819570635559492722e+00 -2.108366108384805315e+00
1.172891954237573531e+00 -1.809685692772021071e+00
1.317812976619276544e+00 -1.529143176909788515e+00
1.250303272016795031e+00 -1.207025410959298828e+00
2.632629939521539342e+00 -9.176131808657794764e-01
1.561956714560139625e+00 -9.074514230163356343e-01
2.329204854085386245e+00 -9.841540230292786795e-01
1.725918308758103814e+00 -2.119717754289475398e+00
1.235359836067944084e+00 -2.143077772246095858e+00
1.615168808565677461e+00 -1.300847356598004101e+00
1.504004506308345146e+00 -1.548183532169672194e+00
1.488765351708142060e+00 -2.867398652812537030e+00
-1.290134848477448859e-01 -2.788780189887089200e+00
1.490730015976015732e+00 -2.723197715682277309e+00
2.600186894836154838e+00 -1.011060340485835596e+00
1.933641041387072601e+00 -1.526517257397012717e+00
1.722379221344142231e+00 -2.859874933002102715e+00
1.424710018251421628e+00 -2.192079173365570455e+00
1.800630057790874483e+00 -2.653848953813922495e+00
1.448716777402003997e+00 -2.348041087331589782e+00
1.218288259471348223e+00 -2.013320427967755233e+00
1.926110281527557921e+00 -2.924781862885752037e+00
1.906322772475937288e+00 -2.747572705993567066e+00
1.136224634769639419e+00 -2.109523435184858187e+00
1.787143996416603153e+00 -1.963538868604140841e+00
1.714312604370579196e+00 -2.348481179086849835e+00
1.045967707072166020e+00 -2.257045693621965388e+00
1.068852772329843992e+00 -2.639918726853509590e+00
1.531239256726077524e+00 -1.066114044721961918e+00
1.247234235278325443e+00 -1.994383490495466038e+00
1.864895745547072492e+00 -1.752055593655001076e+00
2.210769639429373878e+00 -1.902829668233207094e+00
1.577356411327994312e+00 -2.035133471723847620e+00
8.879900555553617014e-01 -2.102591042365741458e+00
1.589517561249017996e+00 -2.090699142072475869e+00
2.254171630246557978e+00 -2.047517101987609500e+00
1.924947971048848627e+00 -2.519727053766419367e+00
1.755419201661300388e+00 -2.999171205569448162e+00
6.385395232138286747e-01 -2.820425345043941157e+00
1.468667379892881319e+00 -3.382852949321100589e+00
2.044194022195557903e+00 -1.619173651582328066e+00
1.582690274252874563e+00 -2.406515587959719760e+00
1.794334097342614287e+00 -2.713400602896124170e+00
1.832663519629145199e+00 -2.022013920057538883e+00
1.151884339686098047e+00 -2.249499255277788379e+00
2.979811428148593233e+00 -2.661752420426213295e+00
2.877577306513249056e+00 -2.340565653206161834e+00
2.879634323676873997e+00 -2.998059055444352250e+00
3.134111422761434618e+00 -1.854811935451376570e+00
1.754458836510521813e+00 -2.518775086402866847e+00
3.262997951082800885e+00 -2.079551017478703301e+00
2.477089283657020857e+00 -2.534639247065718415e+00
2.617887816296493586e+00 -2.106076019913799335e+00
2.967904921025826592e+00 -1.898283191534676284e+00
2.355743260803824679e+00 -1.533008884994168541e+00
2.336001556804723656e+00 -1.299901387820218968e-01
1.848672472525956234e+00 -7.195513847258641071e-01
2.811940101054468233e+00 -1.480017003652438712e+00
3.575651942541688832e+00 -1.250994291532754987e+00
3.561417271950719332e+00 -8.598218896312654902e-01
3.308830401624852424e+00 -4.126946166593810639e-01
2.925832230423884184e+00 -1.472877457565803683e+00
3.062250193277974653e+00 -1.095138398937045121e+00
2.896709050287735288e+00 -9.441067031592165204e-01
2.853704137996716739e+00 -9.538265076013943133e-01
3.469573206611880067e+00 -8.052802469990428813e-01
2.944175608808243805e+00 -1.951837333541302510e-01
3.482085257829909075e+00 -7.950556707679283797e-01
3.414980691216563446e+00 -1.266026801893749720e+00
2.777585763946606612e+00 -4.420225614760772137e-01
2.613807734980876152e+00 -1.502649873845989248e+00
3.608512905117417180e+00 -1.760497989166782684e+00
3.058155795349630779e+00 -1.500975077609866037e+00
3.162325384392417504e+00 -8.455671825283185283e-01
4.052949782560601122e+00 -6.976594526917204719e-01
3.102241538156779388e+00 -8.823523252741560796e-01
3.784850717576413892e+00 -1.401739809892047939e+00
3.398542775875943001e+00 -6.582876196158116144e-01
3.766970920188160932e+00 -1.314001830013684646e+00
3.546370891808344084e+00 -1.619585771796966167e+00
3.841949949528469244e+00 -1.510820048683304773e+00
3.489122446377384446e+00 -9.253295671935434230e-01
4.113260942155481104e+00 -1.370478817047954267e+00
3.676735070055658916e+00 -4.274969141427727992e-01
3.587271523120266536e+00 -1.172836465542380413e+00
2.850140444016042274e+00 -1.338364197704521974e+00
3.857285134851068165e+00 -1.891160396256610365e+00
3.032919314666823407e+00 -1.378769959006551638e+00
3.362680380578186856e+00 -1.301552025326083939e+00
2.717881882962486451e+00 -2.444772635808284189e+00
2.582354529988264424e+00 -2.285557051945393603e+00
3.172935363504453932e+00 -2.231695784711126063e+00
2.694440630961192795e+00 -1.831046815969205710e+00
3.041860896373052014e+00 -2.574510819864965327e+00
3.295258118442135231e+00 -2.416015492616641058e+00
3.270944952431225516e+00 -2.428110518670751894e+00
3.213182628671004792e+00 -2.499305771945724786e+00
2.877435909865025732e+00 -2.293707343985656344e+00
3.546984239369890268e+00 -2.645934470105401282e+00
3.598678321856066287e+00 -1.886409160477783953e+00
3.413120210909734276e+00 -1.529239657042088751e+00
3.652151003032369836e+00 -1.910359530006992212e+00
3.642811762044316559e+00 -3.367429782060339938e-01
3.351326346053725036e+00 -2.191471299925039862e+00
3.836273087117219482e+00 -2.338842776173050364e+00
3.164203432530615867e+00 -2.139048662201197271e+00
3.469123597933210235e+00 -1.171293114884191411e+00
3.471335795668249791e+00 -2.087289761269631949e+00
3.227378397652064024e+00 -2.046522493337482818e+00
2.748178047146487835e+00 -2.812895047076911403e+00
2.956005662920278887e+00 -2.669822867730888838e+00
2.964070935585020550e+00 -2.227202707955625804e+00
2.238284791343921221e+00 -1.632563330199074514e+00
2.504341842524111073e+00 -1.470981438816091114e+00
2.625624319144884922e+00 -1.967319595309012126e+00
3.475943895042048482e+00 -1.539430070369935510e+00
3.302370338746298373e+00 -2.124961797234924621e+00
3.274297620631128503e+00 -2.029915573851424959e+00
2.097923936270943646e+00 -1.556715493312583964e+00
2.908399052939463214e+00 -1.991747718081360752e+00
2.298597367310495798e+00 -1.906214082483790540e+00
2.423579493104000449e+00 -1.819389142267321180e+00
3.241473621028559293e+00 -2.390178360883245645e+00
2.285850490508288146e+00 -1.528261021769312444e+00
2.490586863683180496e+00 -1.758912921475498159e+00
2.579511739898982192e+00 -1.148693172163152809e+00
3.059397808817712949e+00 -1.833801285076722909e+00
2.771650073456205288e+00 -1.149390241676889524e+00
3.750236994524404732e+00 -1.566651898100185125e+00
3.464748980464838812e+00 -1.327833684853919616e+00
2.968878392555736490e+00 -2.594469543198961947e+00
3.092936564065716709e+00 -7.369671407009354969e-01
2.680164252177812845e+00 -1.985285427596304553e+00
3.080720063725039370e+00 -1.030763736256267826e+00
2.236534722294324595e+00 -1.344026369914239627e+00
2.586749401057594433e+00 -1.918034334064032898e+00
2.493715559271308280e+00 -2.268556407105021044e+00
3.092341257229470841e+00 -1.491810946199464416e+00
2.062307919633106668e+00 -2.230872587576654187e+00
2.595224456294704218e+00 -1.384469023560200629e+00
1.969667011478700047e+00 -2.088583149157084318e+00
1.531844479890658306e+00 -1.209260190656310741e+00
3.228792628589125080e+00 -1.422238384409393763e+00
2.102704337672759216e+00 -1.614501720766825965e+00
3.684067179323455399e+00 -1.083273887072044195e+00
2.711294567130634547e+00 -2.043265635291739102e+00
3.014861545724955683e+00 -2.292536047792842258e+00
3.021124936715230191e+00 -1.613815887169167906e+00
3.582795464863459678e+00 -1.743722168048551735e+00
3.354835986646578228e+00 -1.607544588632874527e+00
3.389001583545589558e+00 -1.705034799879006746e+00
3.078087678653009363e+00 -1.616245280545027807e+00
2.402680522277206965e+00 -1.574862478772864671e+00
2.892895033654035775e+00 -1.852627579727086804e+00
2.470940186017787976e+00 -1.863018184984996939e+00
2.809792056769940594e+00 -1.849056470700159993e+00
2.985515428263023630e+00 -2.450293137140520994e+00
2.885460556495660356e+00 -1.711918616966054740e+00
2.763560013649749791e+00 -1.920197393694007548e+00
3.321161863828285377e+00 -4.508871054722374816e-01
2.087406513252263451e+00 -2.088394714569659527e+00
2.671793678651756210e+00 -2.266915251975001322e+00
2.419661387337868064e+00 -2.432184639772903001e+00
2.276027203972008639e+00 -1.941101507626991296e+00
2.297515502791164010e+00 -2.180483354617608782e+00
2.776113756903077601e+00 -2.505271602096587280e+00
2.890645299158803638e+00 -2.607484710183419985e+00
2.583735475528324610e+00 -2.385135139825611983e+00
2.890999906739839531e+00 -2.025916462529125273e+00
3.174684600446510352e+00 -2.109625927885032670e+00
2.296101785078791480e+00 -2.489138458568512569e+00
3.464173333221343132e+00 -2.337481849369409836e+00
3.181255141659731223e+00 -2.266536045669195865e+00
2.423660379376828988e+00 -2.386385695562501574e+00
3.123759469144548717e+00 -2.071421357633696836e+00
2.394804946838685833e+00 -2.039129937133804749e+00
1.673994196812213175e+00 -2.253264812503457115e+00
2.309202407561929071e+00 -2.237295387752252562e+00
2.366640061347022872e+00 -2.246591871096455861e+00
2.000741988258317505e+00 -2.864250760488220138e+00
2.559541831130321299e+00 -2.505948805297096627e+00
2.467630503927205510e+00 -2.588637326260065485e+00
2.765063833437831242e+00 -2.140143117542537610e+00
2.696237430689380155e+00 -2.809079226395614359e+00
2.798192406686176525e+00 -2.675203692826070068e+00
2.373074969598718109e+00 -2.203729301917182859e+00
2.374631657528369910e+00 -2.357179000508256905e+00
2.153170739276267120e+00 -2.806470723518711186e+00
2.738349431173099813e+00 -2.691590592144556648e+00
2.131067223022930612e+00 -2.800890932485854634e+00
1.655469840207629106e+00 -2.838178837287293810e+00
2.198695926505101816e+00 -3.063702410883689442e+00
1.981771743939130026e+00 -2.670521412742515643e+00
1.824966749152452383e+00 -2.945543889220829659e+00
2.106289216124427099e+00 -2.170610381642166242e+00
2.064645745503375096e+00 -2.586822512368235572e+00
1.272448847204770805e+00 -2.432916260354859084e+00
1.859959097617249979e+00 -2.982588480104841011e+00
2.600038576669097878e+00 -2.321860048013300037e+00
2.465833647079846980e+00 -2.343556990583202548e+00
1.327619317142998856e+00 -2.329515629951126598e+00
2.777074938459616504e+00 -1.737058150818862057e+00
2.476907394801968199e+00 -2.633421668661276804e+00
2.504304152586753318e+00 -2.113131332278037622e+00
2.599178926900011621e+00 -1.840475370856123005e+00
2.573733673897548258e+00 -2.205039740144449478e+00
1.908956562410489832e+00 -2.014480995944757602e+00
1.846782376604072073e+00 -2.861191302294141092e+00
1.852869438589435980e+00 -2.287884163193561804e+00
2.252709659019037414e+00 -2.308387461694678677e+00
2.978205616916862919e+00 -2.154734207076032249e+00
2.690790350545452458e+00 -1.151773131901010494e+00
3.228532820424740546e+00 -1.937140610130530183e+00
1.906151005250287245e+00 -2.149785567910870387e+00
1.334915283325442292e+00 -1.907755793037592351e+00
1.385884117121298109e+00 -2.361599930181419449e+00
2.176677431840127852e+00 -1.630010377910910302e+00
1.859156057425060737e+00 -2.109396712174777644e+00
2.965309635365462437e+00 -1.593692633025868055e+00
3.135638750080977033e+00 -1.851285426394804645e+00
3.264353744250016121e+00 -1.335079241645208414e+00
2.419199512861920809e+00 -2.267719995395852450e+00
1.788432276607140103e+00 -1.819367085559828734e+00
2.936073780850806170e+00 -1.527644405541088268e+00
2.396195846397904727e+00 -1.461845250869387103e+00
2.069559380042067076e+00 -2.128296183604944325e+00
2.560554404272398887e+00 -2.225105827030971817e+00
1.710274670832692578e+00 -1.649311184536610408e+00
1.691678976713882232e+00 -2.241821049258047704e+00
2.285398768020331595e+00 -1.169195885674555679e+00
1.412428030166946957e+00 -1.631496879849799742e+00
2.299136919551458824e+00 -1.351016381736641181e+00
2.583208752836607225e+00 -2.488568125487635285e+00
2.245982675581842614e+00 -2.351677529253975329e+00
2.545940518978794920e+00 -1.563500866401349887e+00
9.545433502920854796e-01 -1.665765991045549566e+00
1.733913178372986641e+00 -1.528622651637137952e+00
2.452273866568503102e+00 -2.542790500992098579e+00
1.602774257077640430e+00 -2.217215637493869629e+00
1.823050463605049298e+00 -5.753911754796307010e-01
2.219664375902774989e+00 -2.574058995949242146e+00
2.144166149242537234e+00 -2.365548378074231017e+00
1.755909488816959296e+00 -2.285971065122995860e+00
1.849653105419060362e+00 -1.199158640354292427e+00
2.026161742996201554e+00 -1.807860099434337897e+00
2.031885374184686732e+00 -2.026863641910990665e+00
1.646180497210358418e+00 -2.182038183190804670e+00
1.537351392288251128e+00 -1.833116502578703066e+00
1.988413285683863441e+00 -2.581925425103511529e+00
1.486130187700453575e+00 -2.045675822041046921e+00
8.974859882784829157e-01 -1.808715834283090462e+00
7.788831714830103392e-01 -1.400442119245316697e+00
1.597111055696520676e-01 -1.164932693537066744e+00
7.109366008136673853e-01 -1.480626899399150931e+00
2.761590552866121095e-01 -2.475233352597452807e+00
9.677501615376992161e-01 -1.995356545355408517e+00
2.962789606642254880e-02 -1.484178050424113771e+00
7.571730738769807401e-01 -1.672238028440392155e+00
1.738327615308636220e+00 -2.019267772217392842e+00
1.403802568896849401e+00 -2.539136263506445168e+00
1.466783336525925963e+00 -2.235664790176163041e+00
9.816179720535143094e-01 -2.247163849470179109e+00
3.101691800137871269e+00 -2.259610349706807852e+00
2.520433301253498737e+00 -1.921335375364781939e+00
1.479783181283585325e+00 -1.259042371448821251e+00
2.383603379628505436e+00 -1.902976065885243928e+00
1.198031403314132604e+00 -2.197501774547284903e+00
2.288785072370392193e+00 -1.265522120779741133e+00
2.200440786620612599e+00 -1.840517241068127863e+00
1.710297711656498354e+00 -2.523224986727409025e+00
1.362152635462603900e+00 -1.068446238044233665e+00
1.904685509304420599e+00 -1.432946487711183714e+00
2.077844894043128221e+00 -1.717425681561530526e+00
1.088774995339862217e+00 -9.650661113317275941e-01
1.884007915885502094e+00 -1.595801973314503241e+00
1.429325212160751368e+00 -1.964054635692695117e+00
1.976659316214599116e+00 -2.016378502721408061e+00
2.358109593936224879e+00 -2.696475122074178277e+00
1.659134505219951983e+00 -2.317893791239134860e+00
2.999822824750300043e+00 -1.572609646939175043e+00
2.661233034185981783e+00 -1.921305078539124800e+00
2.112176635352318144e+00 -2.349989208526191753e+00
2.823935842250322903e+00 -1.958446754406701240e+00
2.229700473406615480e+00 -1.932205909567733970e+00
2.156587504964056379e+00 -1.688189355822461435e+00
2.128417648159798503e+00 -2.102623852208353128e+00
2.090812607125110745e+00 -2.275570012727885949e+00
2.055593260299113378e+00 -2.001973178600419345e+00
2.940381421435310560e+00 -2.064985141305659688e+00
1.410009107745810786e+00 -1.498106848060806850e+00
2.689464461955535235e+00 -2.567686436090742319e+00
2.632094092378626460e+00 -2.586238557327986243e+00
1.955452075179019200e+00 -2.271257246180193867e+00
1.800787827168610189e+00 -1.843312824026122509e+00
1.718645551684864436e+00 -2.447708257155563949e+00
1.374407050762330051e+00 -1.449970781150579091e+00
2.495565921260173070e+00 -1.440939985566865644e+00
2.416890380021464502e+00 -1.015997126586805965e+00
1.346603041284633706e+00 -7.341714180221465824e-01
2.743442625495478016e+00 4.137369733100165758e-02
2.255400263784146819e+00 -3.228808081954469555e-01
1.231860927355349355e+00 -6.652243159597636124e-01
1.321817554170121811e+00 -6.619999760740314931e-01
1.471462926320608045e+00 -1.072183286664423418e+00
1.880678743497984140e+00 -1.172679614733336928e+00
2.039546934374966369e+00 -1.140619339826117073e+00
2.240996604880940879e+00 -1.682699023861278675e+00
1.874485327242452648e+00 -2.199874640675548498e+00
1.694333483989691302e+00 -2.176838213066071503e+00
1.727186379619322310e+00 -8.715711901728344646e-01
1.774153298211222030e+00 -1.114340874084190691e+00
1.800344496191205845e+00 -1.042362861598981283e+00
1.765523821888689060e+00 -9.880704487287597093e-01
2.286979268902137985e+00 -4.627614624147080580e-01
2.402709292696996179e+00 -8.192145076668506665e-01
1.824677572423457406e+00 -7.956596045435508913e-01
2.348603537136887187e+00 -4.941751583902185274e-01
2.138243978507544885e+00 -3.020851580644219880e-01
2.395261351375430170e+00 -4.994004115617233786e-01
2.501292161565254801e+00 -9.658440811019981531e-01
1.820514506670481536e+00 -5.406602330837462222e-01
2.938597630048652931e+00 -8.536583631245867609e-01
1.229888549369802631e+00 -1.844420177260351235e+00
1.982599585404430265e+00 -2.300319520651386562e-01
2.524242835289730369e+00 -6.922435235093604700e-01
2.231874667395545853e+00 -6.474884261347466641e-01
1.725370415400672819e+00 -5.128131960007372703e-01
2.065661096831959753e+00 -6.749418906403730212e-01
2.196614205643193429e+00 -8.690835977426794035e-01
2.588741053582550133e+00 -3.677189742022815011e-01
2.767295297774006624e+00 -2.415649698765266251e+00
1.433883508927497274e+00 -2.414963101503227350e+00
2.928446667706317896e+00 -2.486615578841746110e+00
2.303847071989403084e+00 -2.077236687564814943e+00
2.160222027710654746e+00 -2.192157566368813093e+00
2.558617485681498493e+00 -1.978955220016073380e+00
2.971842715859994932e+00 -1.543809268343599106e+00
3.318848339778769585e+00 -8.710282483317639546e-01
2.439986991934391725e+00 -1.090133457158067420e+00
1.157238485763276925e+00 -5.511140532601161990e-01
1.907841447991661443e+00 -8.765536309181558572e-01
2.379585007095184057e+00 -7.808895611303116879e-02
2.091562393204761783e+00 -3.891427774390930905e-01
2.115234249001397338e+00 -2.774765909571311751e-01
1.991237431068241026e+00 -1.395186951217801230e+00
2.174081505481801013e+00 -1.067419436474150718e+00
2.343331660904100833e+00 -1.192888232875284782e+00
2.526262153746336558e+00 -1.229185746179798366e+00
2.617161042407735394e+00 -1.054607940881842509e+00
2.460524414538062921e+00 -1.083805810922193524e+00
2.207888573874822402e+00 -1.045775729884810268e+00
2.696159395242884393e+00 -7.319080402915374428e-01
2.694341213343947494e+00 -4.563066364968271227e-01
1.871665270595227915e+00 1.952591145564976371e-01
1.374485168880424490e+00 -5.134045612958615390e-02
1.786960112950142898e+00 -4.222625558217689146e-01
2.376102855769708810e+00 -4.450263841029682976e-01
2.326637847549347882e+00 -1.558476326286782621e-01
1.688911549464144901e+00 -6.423271536931738357e-01
1.539665925712562444e+00 2.308231769225053964e-01
1.807346464909240780e+00 -7.406266898929744213e-01
2.013431327425747597e+00 -4.536075134879709314e-02
2.017442838474798439e+00 -5.496529121525389749e-01
2.613079270390524123e+00 -2.453847375236227757e-01
1.672019327678366363e+00 -1.325341837237871967e-01
2.384746284374045899e+00 -2.636213584403831467e-01
2.171487769856840444e+00 -7.534416600539084463e-01
1.759527951766514775e+00 -1.175793951602819742e+00
2.353981775648780417e+00 4.833597252428978863e-01
1.574298056336137286e+00 -7.816283594621373787e-01
1.834744846435000021e+00 -3.732761653047637074e-01
2.016406917672330046e+00 -1.178211203199632351e+00
3.102696307335159887e+00 -9.266161392650705819e-01
1.982269622894302419e+00 -1.933285092903960223e-01
1.931912469986485137e+00 -1.002447107378130919e+00
2.228782397584417652e+00 -8.470896207286235935e-01
2.005409598318759645e+00 -7.890275372308810375e-01
2.862043286315019142e+00 -1.061758475780448352e+00
2.922582135341753595e+00 -1.744817344557690220e+00
2.015543536459464491e+00 -3.628401366367450809e-01
2.351654883993156808e+00 -5.083187625511138563e-01
3.087651627594375725e+00 5.126718577101750940e-01
2.077547523535450136e+00 5.974329031119540723e-02
3.025899312624847681e+00 8.166565268947705292e-01
1.989705361513111725e+00 1.360596733971189409e-01
2.079427681343272827e+00 -4.617774509184588982e-01
3.275822237227380196e+00 -6.546023525780605978e-02
2.354078815670439973e+00 -6.697707611721899212e-01
3.038460856455499126e+00 -9.198748249997585891e-01
2.065019037075516817e+00 -1.369152544314298448e+00
2.580776429414159079e+00 -5.053494722219138424e-01
1.544040396560192985e+00 -1.943170405393590316e+00
1.951374450162361551e+00 -2.445328432844289690e+00
2.008170313354562975e+00 -2.879901119148227551e+00
2.061840209195460183e+00 -1.303752053766034535e+00
1.208279212607849873e+00 -1.259477320172290415e+00
2.863310630388709477e+00 -2.169509413979294976e+00
2.111510651241631287e+00 -1.793958942299114234e+00
1.773743361645169880e+00 -1.767875487874349894e+00
1.661773296795140409e+00 -1.525436036728888833e+00
2.790423582408184444e+00 -2.999219012570670806e+00
1.550190934829308143e+00 -2.014107246063299161e+00
2.738156336984271189e+00 -1.967082404755452707e+00
2.664328061986328322e+00 -1.346357119483732934e+00
1.682550291780727569e+00 -1.907639743676836197e+00
3.140684067470727037e+00 -1.861543735219993057e+00
2.422774756877715152e+00 -2.919304660003017915e+00
2.277603306571605479e+00 -2.907683988331688507e+00
2.378476919210866569e+00 -1.811069500199638860e+00
1.685732815682710939e+00 -2.301742821417320339e+00
2.737735123267688309e+00 -2.165368011297460704e+00
2.026429471114945535e+00 -2.515646466332633224e+00
2.155994925400018580e+00 -2.575741813462873786e+00
2.393584928100713771e+00 -1.890563605216460719e+00
3.021784426334340523e+00 -1.947234064040826551e+00
2.843450819045719502e+00 -2.879597842857844814e+00
2.024042156831173944e+00 -2.968818503520769703e+00
2.532985902148815249e+00 -2.618575698540463570e+00
2.032987788731225542e+00 -2.181043489001178060e+00
2.655814063067758468e+00 -2.847306731455744089e+00
2.344492421670085314e+00 -2.058006024690286040e+00
1.855311435720685687e+00 -2.775109304289118395e+00
2.692552845437949038e+00 -2.582241220032914786e+00
3.081217345824649456e+00 -3.213340839995007414e+00
1.498036946501474009e+00 -2.288565944262058949e+00
1.725138161498683598e+00 -2.220235209395068576e+00
1.759563906533147648e+00 -2.670618931643889749e+00
2.963555631490131237e+00 -2.079982420144176114e+00
2.210525719738587025e+00 -2.596389211174671363e+00
2.330322419351060770e+00 -2.354765498209884012e+00
2.077208622044911301e+00 -2.605307948227085113e+00
2.849671324586640520e+00 -2.054005992135417458e+00
2.021338037913857022e+00 -2.380312234355781875e+00
1.424628383162505507e+00 -2.301425182065508501e+00
2.260498627523445769e+00 -2.832296559838806349e+00
2.164599672163493693e+00 -2.256922759872650452e+00
2.501782419211993513e+00 -1.678087503521648483e+00
3.347877443183012058e+00 -1.699500991111897452e+00
2.553029933991478373e+00 -2.776163684282141553e+00
2.276376974801113118e+00 -3.124253627460910288e+00
2.458173307156044096e+00 -2.862905400540473710e+00
2.311272652751729773e+00 -2.697749950427133836e+00
3.333760005898069867e+00 -2.048483126387771414e+00
3.256182542681208769e+00 -1.897798219924239138e+00
3.147078266733481566e+00 -2.041208743571090167e+00
2.646373439460736776e+00 -2.330042037324606685e+00
3.134905833893861793e+00 -1.973739457886135806e+00
2.571556940989057960e+00 -1.953520311497011663e+00
3.261719789355523424e+00 -2.806389142762551359e+00
2.139945519237418825e+00 -1.504992165023743222e+00
2.782098692863554490e+00 -2.619620134403918499e+00
3.746178076971060644e+00 -2.291717413075143206e+00
3.114683017264415987e+00 -1.773013178395693945e+00
2.701545823934342838e+00 -2.772043432700552312e+00
3.038174180619806819e+00 -2.386255040660284710e+00
2.690131613631431939e+00 -2.176866399388162066e+00
2.210249737115791646e+00 -2.267361996921691158e+00
2.779955157487479234e+00 -2.684971327937335062e+00
3.078476055366262898e+00 -1.652157131291377201e+00
1.869428480413914073e+00 -2.503987979767173577e+00
2.188950007012055554e+00 -2.936617451762391084e+00
2.074068184212885857e+00 -2.569258066704878107e+00
2.286858630375465218e+00 -1.792803930082553343e+00
1.030169614923437393e+00 -2.646331184217694865e+00
1.133061149930962408e+00 -2.316016585475173972e+00
1.380189640596949374e+00 -2.813983730286778062e+00
1.344881726688523571e+00 -2.789208160328583208e+00
2.126722374684990147e+00 -3.017645511270063530e+00
1.871419743598088603e+00 -2.866715167674760423e+00
8.476676522327641905e-01 -2.080139445094188133e+00
8.814654102130768942e-01 -1.493598974810514735e+00
1.607971727375356430e+00 -2.545788948454820844e+00
1.408842522856788015e+00 -2.812655505070059458e+00
1.377849323876146226e+00 -2.769047673318305591e+00
1.707246762010209640e+00 -3.175875844336797371e+00
2.387656904414446668e+00 -3.227685502388494054e+00
1.519606660137087228e+00 -2.651095519597114425e+00
1.618679371432457215e+00 -2.627999470955558969e+00
2.656315806833195570e+00 -2.613801099902850478e+00
1.423261589922666381e+00 -1.893982263290916457e+00
1.776338899064693555e+00 -3.028808164324092722e+00
2.745309570624866691e+00 -3.108887816051868480e+00
2.612855143292410975e+00 -2.663620486687479083e+00
2.624864885193270325e+00 -2.459093254835788667e+00
2.532341677418122217e+00 -2.061602538802982387e+00
1.951680573510391703e+00 -2.777196960906540113e+00
2.299368125317291067e+00 -2.112024217864604481e+00
1.649222950759908546e+00 -1.157179432985031120e+00
2.923479140121584940e+00 -2.490708085426432739e+00
2.852177790558768855e+00 -2.596253246906597312e+00
2.721711894295757439e+00 -2.481851795628378099e+00
3.010812342607800396e+00 -1.601836324097396957e+00
2.252550908060141577e+00 -3.089855401107791000e+00
2.570628169393047280e+00 -2.666733040065653704e+00
3.282943145109340932e+00 -1.336740512189224628e+00
2.928768776091638770e+00 -1.705224292429988076e+00
1.883347764826607706e+00 -2.811168022656588938e+00
2.225557967107284263e+00 -2.395880548360704410e+00
1.878227876794157591e+00 -3.157857945304266778e+00
1.649550347743334200e+00 -2.124617852057848921e+00
1.774130779834474980e+00 -2.817589643406539057e+00
1.204601959913238485e+00 -2.499141490645440111e+00
1.784072785527937910e+00 -2.991700418047710475e+00
1.164808849331454343e+00 -2.483356021243673162e+00
1.222809388558449228e+00 -2.706555143603466274e+00
2.109549613899720732e+00 -1.933762404137823854e+00
2.376930877162505062e+00 -2.401233131702565693e+00
1.638521572020850581e+00 -2.634485898317396213e+00
2.293057185695850375e+00 -2.493879461505084993e+00
2.764506502550206690e+00 -2.741685134520814859e+00
2.386657987066460151e+00 -2.247669277918891595e+00
1.792239925469169215e+00 -2.469990734079045680e+00
1.686768298787047815e+00 -2.174834369703687820e+00
2.027590064762546884e+00 -2.702085832164277335e+00
2.250632207414001051e+00 -2.708379564865039058e+00
2.717704676769696626e+00 -2.792577374623840036e+00
1.966959607064404647e+00 -2.957325144160637631e+00
1.790756514448376802e+00 -2.754683727103921065e+00
2.273174936112352995e+00 -2.870186765757058112e+00
2.242821722938768136e+00 -1.844551680928625981e+00
2.260401033860819364e+00 -2.657647432743365457e+00
2.957859932885776644e+00 -2.730167901545947462e+00
2.536905642556011919e+00 -2.810905067372441390e+00
2.948871897136752018e+00 -2.706770129330904773e+00
2.273558207158871802e+00 -2.978778181047609941e+00
2.502195261161581197e+00 -2.650936104490026590e+00
2.796561365305938018e+00 -2.855288722790211953e+00
1.370806650742808275e+00 -2.944887460401839796e+00
1.879596904110020006e+00 -2.954492518157673775e+00
1.695502676508538586e+00 -3.154808177460495244e+00
1.872670825197300992e+00 -2.088776394040966711e+00
2.131103027834942765e+00 -3.072625693627147658e+00
1.551334228242599478e+00 -2.669100454819143042e+00
1.952929864935158744e+00 -2.143841643803310770e+00
2.207553045056136032e+00 -2.346865541953627954e+00
1.750078401168985831e+00 -2.896841805798855862e+00
1.905441733511076041e+00 -2.923755732091402937e+00
2.692803307599395790e+00 -2.714977537257213580e+00
1.798795912980848399e+00 -2.503257097241453177e+00
2.123399065981280920e+00 -2.263414144155717622e+00
1.675785390543740094e+00 -8.511504810432720669e-01
1.973250955864218170e+00 -1.591922844125640557e+00
1.771300603109375649e+00 -2.842360468378610339e+00
1.592279151776990753e+00 -2.877035772785617063e+00
1.978844115206773946e+00 -2.837762194754838596e+00
9.219980357172905538e-01 -1.779401660997512513e+00
1.745684219289038497e+00 -2.311130698032057840e+00
1.860094830443728142e+00 -2.756255835297463541e+00
2.465978547368716356e+00 -2.506568164803256504e+00
1.908223264889095550e+00 -2.298007434505718649e+00
1.272722862214936690e+00 -2.128449191411829755e+00
1.052867500781745846e+00 -2.113599944057896529e+00
2.239434902037394259e+00 -2.441689820878175432e+00
2.163982278632776257e+00 -2.782557897647410350e+00
2.547170395558998379e+00 -1.376519455343517162e+00
2.679943293735577381e+00 -2.728144992955623849e+00
2.761354957962823153e+00 -2.810571335288654549e+00
2.768227479278457359e+00 -2.513182193997553604e+00
3.380212869779567697e+00 -2.359115265349407409e+00
2.610834717005978689e+00 -2.094616053706076286e+00
1.841900602775025098e+00 -2.415949050070067550e+00
2.849588192243809104e+00 -2.459998774180356396e+00
2.865770265525176441e+00 -1.676851614652014266e+00
3.149002802851887939e+00 -1.502744763211545820e+00
2.680658369076935443e+00 -8.258836494093014791e-01
2.472297053919957577e+00 -5.285969629142088788e-01
1.495902747883541384e+00 -7.266792195664296683e-01
1.106052467964220520e+00 -5.944314414986778816e-01
1.136249522389538580e+00 -1.693903717559142930e+00
1.040969958491593017e+00 -1.414617528636003430e+00
1.006118692803410486e+00 -1.472937707999669277e+00
2.038944477096880536e+00 -1.750828984887451867e+00
2.408572249311576208e+00 -6.553915084323758133e-01
2.919254048647309308e+00 -6.622576283234379857e-02
2.833528850981126723e+00 -4.923358729888273055e-01
2.076051640085326611e+00 7.104565630891120920e-01
2.824829305478600006e+00 1.131320355371858988e-01
2.883113034643717931e+00 -3.905696249351935379e-01
2.267157510626974570e+00 -1.404913187320557810e+00
2.829627478880911262e+00 -7.662701325460852253e-01
3.492939163425389015e+00 -1.191880783937752764e+00
2.401432304260916695e+00 -6.189428941169928811e-01
1.833524694849617553e+00 -8.107291134658233256e-01
2.497150897829363725e+00 5.000178335153954157e-01
1.806933519098236296e+00 -3.676025955772179166e-01
3.032881060348064040e+00 -1.240012491541736983e+00
1.982306262117565110e+00 -2.499220104615196836e-01
1.162774854792560264e+00 -5.878246277192289426e-01
2.275986526309668356e+00 -9.697715203738594969e-01
1.812510360002582699e+00 -8.124759604022154802e-01
2.860597072242965666e+00 -1.727031931886689353e+00
2.068653568812840682e+00 -1.094186959984818408e+00
2.567016606634959786e+00 -1.806206224632009860e+00
2.375632992196158533e+00 -6.762335976575080121e-01
2.255161043983054281e+00 -8.637919332575703102e-01
2.414220309394943698e+00 -1.758061388321777052e+00
2.175841001241020312e+00 -2.343003793756579523e+00
1.689219742165381621e+00 -1.300538734788959649e+00
1.563315820354178154e+00 -1.508385144369268627e+00
2.211566231701985963e+00 -1.261251555366273314e+00
1.549794712386016737e+00 -1.539627308465121969e+00
1.649351488597044613e+00 -2.028350202577771100e+00
1.499209200380452689e+00 -1.655981536884414629e+00
1.472257900392386798e+00 -6.446960690463817700e-01
1.890963052746532869e+00 -1.063677370030555736e+00
1.547081793689147444e+00 -1.472883283243110464e+00
1.187047092577706797e+00 -1.447391166362928860e+00
2.299855477526483671e+00 -1.535966633441644413e+00
1.678258089245081575e+00 -5.968194945711993160e-01
2.670362638894783647e+00 -8.915126016999854741e-01
2.479870871510856833e+00 -6.382159029761720337e-01
3.048406902894332138e+00 -8.498285630421600345e-01
2.287510297033095163e+00 -1.176857367727834891e+00
2.982323331411095069e+00 -1.400443041945792721e+00
1.228951643099034818e+00 -1.013427399071059387e+00
3.245709348059295341e+00 -8.753907873417845487e-01
1.795242675950792455e+00 -7.591058498447939007e-02
2.551583944318477126e+00 -1.534772408090252505e+00
3.039282603796961357e+00 -1.618698776030377262e-01
2.039643035062599807e+00 -4.206946391852116607e-01
1.774942051382351060e+00 -6.817003785166034779e-01
2.672686224721004145e+00 -1.078914881470810050e+00
2.820756058434069846e+00 -8.728663620430661130e-01
2.144296380079039110e+00 -9.882996613093644189e-01
1.772371231298840666e+00 -1.184951760701474344e+00
2.761620499812892149e+00 -1.055679897342332030e+00
2.206080091153292955e+00 -1.294396881189413318e+00
1.693194024825876554e+00 -4.714337954502086925e-01
2.409884969056160564e+00 -1.235248475395954060e+00
2.741322514405673871e+00 -2.228571900342914969e+00
2.561431858647677196e+00 4.914917334673510330e-02
2.730691912013874401e+00 -5.222224930774199692e-01
1.851874118809401226e+00 -1.021432260589309582e+00
2.518561145000858925e+00 -1.415858666476735195e+00
1.788562627293540874e+00 -6.236740372613422956e-01
1.681154927797896548e+00 -6.394247576197291671e-01
2.279527420897662804e+00 -1.128108491811470326e+00
2.273831124012335003e+00 -9.078734877982179707e-01
2.765315042729251438e+00 -1.176973896391824148e+00
3.066210418131083415e+00 -5.771149899071186251e-01
2.775583460980377115e+00 -1.955631755310208053e+00
2.588247991678859883e+00 -6.439536364261886359e-01
3.408508009410431860e+00 -5.944382018289007252e-01
2.654584918078096933e+00 -1.158938815175895920e+00
2.476469546335600569e+00 -1.951199919986025266e+00
3.272077619352830258e+00 -1.266864317274486007e+00
2.546054479226548928e+00 -5.068564016232168790e-01
2.786009245558386915e+00 -6.624748570722183150e-01
3.054968455633457758e+00 -1.245760524706332140e+00
2.851598382054481462e+00 -5.738900143372203111e-01
2.510563603346272377e+00 2.538363440792914538e-01
2.537733050613604657e+00 -7.799200397816559160e-01
2.995210398824341258e+00 -8.088085123603876436e-01
3.108345910725019756e+00 -1.086015113047067882e+00
3.428439091617357271e+00 -9.523547682651949398e-01
2.415125796234251609e+00 -1.142222401516239882e+00
2.060157006975873450e+00 -1.302791845287469386e+00
2.485999752495188453e+00 -4.107054456899001948e-01
2.182257448435761304e+00 -1.116303377304183497e+00
2.687110477541117870e+00 -1.157722747573475264e+00
2.758063857390566476e+00 -6.909821040953231241e-01
2.656397243594814217e+00 -1.950619177867936038e+00
2.492648844293278820e+00 -9.371535120172357347e-01
1.693265486410920895e+00 -6.233590853938648646e-01
2.581179206374879520e+00 -8.740781114199318580e-01
1.752702125533871280e+00 -1.755267409784447397e+00
1.937518650126904163e+00 -1.693255882073082308e+00
1.968901354895626454e+00 -1.566219752047819824e+00
2.976177438842374734e+00 -2.362856414018562834e+00
2.480714587668229498e+00 -1.469758386195786137e+00
2.578095636392332857e+00 -1.698285806967262168e+00
2.637228788628077858e+00 -1.781366476852814351e+00
2.882821576975402422e+00 -2.110293351727345446e+00
2.176574022435683986e+00 -1.890581536739871726e+00
2.257884866181849581e+00 -2.030651679791567688e+00
2.080061512141267333e+00 -6.612882473252670312e-01
1.832607758766739980e+00 -1.499990558029043797e+00
2.159295449832029146e+00 -1.332426628819224135e+00
2.002385895395399906e+00 -1.935169355217514431e+00
3.108243473930005329e+00 -1.879990432133942235e+00
3.151251806510013687e+00 -1.936143014759940773e+00
2.362686362154047259e+00 -1.477374479928191597e+00
2.607740046499287700e+00 -9.188360044254029191e-01
2.589071352799957815e+00 -1.219818477421780401e+00
2.070803191141327826e+00 -1.059371092199532738e+00
2.476569236978491961e+00 -1.176039619301168404e+00
2.587544810911051485e+00 -1.059988220181042884e+00
2.233366715882793674e+00 -1.621497171373490476e+00
2.357944069399053433e+00 -9.446976937338372737e-01
2.146548751459069315e+00 -2.244812856610533647e+00
1.790864494435292054e+00 -2.289546568910483693e+00
2.143251129597623539e+00 -2.083948004925155750e+00
2.889178721594403143e+00 -2.126465336811905082e+00
2.585183203080672065e+00 -2.221818731038834205e+00
2.159933720676783242e+00 -2.279781664089567172e+00
1.730274483195950008e+00 -1.436429772766064428e+00
2.165181432645627790e+00 -1.535547589871301799e+00
2.238969091487563290e+00 -2.168011793717185665e+00
2.627227932066471983e+00 -1.238207036653453663e+00
3.286856429919431388e+00 -1.181328280562371713e+00
3.364773262169431511e+00 -1.165622360448321793e+00
2.870022996555377404e+00 -8.781654895878017175e-01
2.374338715524391574e+00 -1.651907284487857286e+00
2.034057645970566597e+00 -1.203847440301226701e+00
2.331762187447895318e+00 -1.886449879713966382e+00
2.889003299663738922e+00 -2.285336466824522184e+00
2.654267889736376951e+00 -2.191668948629823088e+00
2.299371304176269337e+00 -2.453056905230125651e+00
2.957548288323198715e+00 -2.367126491661108556e+00
2.430266589361730567e+00 -1.508717484627169814e+00
1.540975064181757226e+00 -1.902399811326596080e+00
2.285596372960440270e+00 -1.736276389216058647e+00
2.056875832694826656e+00 -2.172313258880621767e+00
2.622062584996819545e+00 -5.244773680524147386e-01
3.369840585963619795e+00 -1.918973614435761643e+00
3.385959682950484773e+00 -1.352606627182304733e+00
2.605927027825751807e+00 -1.152756881514922505e+00
3.304711301272466706e+00 -1.288127534253403539e+00
2.164420072696561448e+00 -1.047113221379574854e+00
2.751544514417490372e+00 -2.206729095082253345e+00
2.645421577710632910e+00 -3.462757248873848948e-01
2.308291449379698879e+00 -4.653150332299008096e-01
3.006568023321290806e+00 -1.994031031130940601e-01
2.479149067871928125e+00 -8.101394786628277611e-01
2.293548391192885560e+00 -1.683755059102144624e+00
2.594820894796785904e+00 -5.887830263706474998e-01
3.019859492756571839e+00 -1.551190820421070704e+00
2.583472612311932259e+00 -1.457906204648089510e-01
2.708283350701119474e+00 -3.147287161648400500e-01
2.162554335527669735e+00 -7.581355563453646695e-01
2.578028138926522939e+00 -4.682782250857092654e-01
3.524323836765076656e+00 -4.761174342555876127e-01
3.029735173910191648e+00 -3.951044919542001654e-01
2.969456800097689975e+00 7.677805039669196585e-01
2.929813694964670923e+00 -9.078581249931347852e-01
2.953410198691951205e+00 -1.150320810544816608e+00
3.268171318389669011e+00 -1.434676539356303682e+00
2.514023881107415370e+00 -2.676283656852062709e+00
2.812177750060170567e+00 -1.502827174845463354e+00
2.195665238199353109e+00 -1.173631433855125028e+00
2.525806069724495284e+00 -9.752676058146448890e-01
2.483664588798415895e+00 -2.020471991127019251e+00
1.766180599713942589e+00 -2.179237130762522678e+00
9.291373591122598086e-01 -2.428945506919729880e+00
2.351376426264117914e+00 -1.329288116834880906e+00
1.534276059745783405e+00 -2.217127440529547577e+00
1.222978408138267969e+00 -2.316147655617448287e+00
2.098347119699825569e+00 -1.751348234398908854e+00
1.686158711582279146e+00 -2.636207619428176940e+00
7.418741025040966885e-01 -2.418982722244630956e+00
1.131596276245614430e+00 -1.851625421898281942e+00
1.620090275734754837e+00 -2.006281256061010154e+00
1.895528451509038703e+00 -2.500405229426806208e+00
2.283367878266953532e+00 -1.843119917138139829e+00
2.434104838883513366e+00 -1.895039858600212401e+00
1.419369994526763490e+00 -2.149906338226595270e+00
8.683840876542258114e-01 -1.939493279731594022e+00
1.019084941111559228e+00 -2.405493737908273477e+00
1.949421220782336928e+00 -1.461609479235725706e+00
1.264320196269125951e+00 -2.036334707490522256e+00
1.382043760483658623e+00 -1.703756009946956640e+00
1.259081181769212465e+00 -1.434285653782838121e+00
1.443332631550270140e+00 -1.669093110017627168e+00
1.696325789359850678e+00 -2.041340966057362039e+00
1.982637832055729188e+00 -1.764301542295415359e+00
2.354913861239972483e+00 -1.881287771481627846e+00
2.223940987019728865e+00 -1.527273615128216022e+00
2.217592915807877318e+00 -1.451930448379270322e+00
2.349671957209080286e+00 -1.731813458517349691e+00
2.364356365273768468e+00 -1.037002479362605811e+00
2.317776003175850974e+00 -2.371511006760547602e+00
3.523190063312860332e+00 -8.165304421249991451e-01
2.887776443558788486e+00 -1.008725283999094335e+00
1.957584547759102067e+00 -2.389547652961973856e-01
2.793316739957539596e+00 -1.050962854375395494e+00
2.752662459060176925e+00 -1.331205539355004630e+00
3.955936199429950229e+00 -1.281307358976639499e+00
3.091114681766573558e+00 -1.386680839510494145e+00
2.877261411674809199e+00 -1.530698199176059093e+00
2.495888605904199586e+00 -1.163246658575074921e+00
2.951982566960822396e+00 -2.220349649045296303e+00
2.930523513567156790e+00 -1.950265371499973366e+00
1.296605621350670257e+00 -2.298873044510028940e+00
2.430306663848567084e+00 -1.600331012565902711e+00
2.744176719804335196e+00 -1.318397429459087444e+00
3.190541427024536247e+00 -7.995453275564448070e-01
3.703698754269523441e+00 -1.799565913254753013e+00
3.049582103152483903e+00 -1.128369342862913793e+00
4.003354268577132835e+00 -2.156430351978603444e+00
3.429557939815868650e+00 -1.964045797771164281e+00
3.276105571627612179e+00 -2.338851567093594319e+00
2.657339531532057819e+00 -2.307721162622667688e+00
2.289276602829621421e+00 -2.100416020726400657e+00
2.831907142711392655e+00 -1.706537207880373330e+00
3.114636887632173057e+00 -1.903070189344171492e+00
3.332144999146850139e+00 -1.314270788006384638e+00
3.289804352747557559e+00 -1.741461542177625610e+00
3.765761395942787804e+00 -2.205820826374119914e+00
2.910498996355395995e+00 -2.067095028228587594e+00
3.218131187755171929e+00 -1.881347193434237841e+00
2.692763194726000009e+00 -9.214670938336131378e-01
3.047431314834200933e+00 -1.343325571080614678e+00
2.675328458951113930e+00 -1.074424523457155001e+00
2.127820132742384907e+00 -1.111230111239363660e+00
2.417391446073119621e+00 -7.742319629348628496e-01
2.642911734790297729e+00 -2.194170057852562028e+00
2.581899823895326129e+00 -1.333373305807681541e+00
2.233690286561439642e+00 -1.314975194287663296e+00
2.135538853415633209e+00 -2.321900683803380883e+00
1.681737453965525209e+00 -1.688126695350009365e+00
1.501391373215927416e+00 -1.746171911710646008e+00
1.799193816951417224e+00 -1.709045466035836736e+00
8.921574915279589790e-01 -1.536016079638016674e+00
2.165720998384879969e+00 -1.891143320899261404e+00
2.446553379742844037e+00 -2.451531419159684866e+00
3.000778211438846377e+00 -1.592221417910170356e+00
2.035675903511893647e+00 -7.323904868806223600e-01
3.407752908174754847e+00 -7.773920191020589066e-01
3.056759890327380269e+00 -1.408147436286328436e+00
2.598218081465611728e+00 -1.037930285203427339e+00
1.954016070609196465e+00 -1.842080050401091240e+00
2.443110460995052691e+00 -1.815271218009934850e+00
1.493818530534138267e+00 -1.529152259402613678e+00
2.443348240022978679e+00 -1.590243571317539129e+00
2.773054962611022134e+00 -1.260109570707567572e+00
2.145064548704945118e+00 -1.846439387204154681e+00
2.272418348699839719e+00 -1.934458651989585665e+00
2.059036953068593245e+00 -1.300636968754079303e+00
1.699751787098487732e+00 -1.862342586471547934e+00
1.611237336005753473e+00 -2.776588684716237765e+00
2.128820039443184431e+00 -2.081455505776237835e+00
1.888006241380172145e+00 -1.534138932908791997e+00
2.147564472863368490e+00 -1.664265323697935450e+00
2.706276781370669404e+00 -1.214792055730798959e+00
2.823827572416383269e+00 -2.393259550408238123e+00
3.384340142195799039e+00 -1.873035502181118250e+00
3.054297930878205669e+00 -1.768018363879093613e+00
2.681680677268382773e+00 -1.616571820839496576e+00
2.439530895656997433e+00 -1.598982967798206367e+00
2.009608518381626130e+00 -1.670783816587436688e+00
2.853736794206950478e+00 -1.744687821651015547e+00
1.555807209585698292e+00 -1.386402509926478510e+00
1.720865894848537581e+00 -1.136716752620926973e+00
2.321150771997529727e+00 -1.505099412882173748e+00
2.532962580638802752e+00 -1.169493022880995436e+00
2.286644170517396546e+00 -1.494419630695437151e+00
2.176214547791989862e+00 -1.169354082766097980e+00
2.123700992513600116e+00 -4.624481014094705689e-01
2.271730143718144745e+00 -7.787195570222269492e-01
2.536411278801256941e+00 -1.661887926130359849e+00
1.613714227707758520e+00 -1.642356583071839848e+00
1.789480200666520915e+00 -1.924754754951416125e+00
1.359628493718019637e+00 -1.394331112857629007e+00
1.732834890351789836e+00 -1.636345560368376084e+00
1.999073685101501852e+00 -1.157761975244197439e+00
1.725266701285170123e+00 -1.036212956262523965e+00
2.110799507795773966e+00 -5.577156776913737568e-01
1.756133891505556655e+00 -1.162324143655050213e+00
1.215111087219163499e+00 -1.265532861819091748e+00
2.411890144457895957e+00 -1.466274445079489563e+00
2.228960716908499062e+00 -1.356794789784771416e+00
1.814192074782686070e+00 -1.432857146741360888e+00
2.363529088857823979e+00 -2.251661431281015702e+00
1.655022311699511306e+00 -1.722610502849188041e+00
1.367699448234098725e+00 -1.386263770417481833e+00
1.444327447862696845e+00 -1.739796721657047796e+00
2.028157523467669865e+00 -1.153964851724008200e+00
2.640362006368248693e+00 -9.059265685421612480e-01
1.436186798323219493e+00 -5.664083363063697751e-01
2.059986811269177043e+00 -7.368909658538456142e-01
2.776309951148749455e+00 -1.365219534046023808e-01
2.057229020648795981e+00 8.595313757147646228e-02
1.654318941834528101e+00 -3.632256118309863391e-01
1.289531697696237655e+00 -1.589813115854792347e+00
1.857259054083927996e+00 -1.695681776428780152e+00
1.867018060740809560e+00 -1.130894015947422560e+00
1.998825309155874308e+00 -1.490624248328900059e+00
1.666152165007111829e+00 -1.239831232650151049e+00
1.662203356552608202e+00 -1.291138694081647609e+00
2.495284765183289011e+00 -1.493661345344867275e+00
2.209017441029155648e+00 -9.183096788094984309e-01
1.903050813608238467e+00 -1.486710093181978110e+00
3.232167297555839980e+00 -1.749373802563398694e+00
2.410990795859807356e+00 -1.558025327679584127e+00
2.440008808805172347e+00 -1.738263404806656087e+00
1.813841766973599334e+00 -1.499868079435044077e+00
2.443741207000746041e+00 -1.736522550001408982e+00
2.813317021599590184e+00 -1.766558593290613377e+00
2.338085036736185174e+00 -1.700198895259469101e+00
3.134977267629909470e+00 -2.884757889362049577e-01
3.081223390736166579e+00 -6.757706998583770108e-01
2.916852064036149272e+00 -7.471582756869059594e-01
2.585004790811717079e+00 -6.472230287555305051e-01
1.818233865006658068e+00 8.458331147227438063e-02
2.971927143857001852e+00 -4.965703927088934710e-01
2.719303638450445870e+00 -5.018531075573855471e-01
2.654904123506924840e+00 -6.749583852719465149e-01
2.450638885560756375e+00 -5.267653341665070599e-01
2.373470259992649378e+00 -5.841082642976882511e-01
2.293917600198737361e+00 -8.000636934640908970e-01
2.235460611914252382e+00 -1.194747024571787941e+00
2.829473597313797661e+00 -1.282588320549974625e+00
2.266298979581181872e+00 -9.379403872824430000e-01
2.784170809833249827e+00 -1.358494368155377385e-01
2.433344004097190094e+00 -8.752321667715962095e-01
2.016299536789132318e+00 2.887809343706737586e-01
2.209071985270922411e+00 2.319081681830545971e-01
3.114275309490843746e+00 5.358479871853604193e-01
2.947431581690723501e+00 -7.119568902540229782e-02
2.763577754137698683e+00 8.795971828956694605e-02
2.332409139645174267e+00 7.121582389535985325e-02
2.052588288377982018e+00 -4.124154960638811152e-01
2.333617018345390370e+00 -6.679464918431076148e-01
2.197381328843404091e+00 -9.020515739675958322e-01
2.766983556038914216e+00 -6.258522191429407577e-01
2.809730923902233446e+00 -1.192271177391639236e+00
2.097994688537144548e+00 -1.569242522320378086e+00
2.235286154643493450e+00 -7.773195906903112018e-01
2.591373613315078206e+00 -1.145886468597332675e+00
2.126253431665394267e+00 -1.007170733357852122e+00
1.538649000335271744e+00 -1.063551154320024894e+00
2.042302198523079149e+00 -1.943640750722182897e+00
1.937132526088015672e+00 -2.631183208018727182e+00
1.388606429780295581e+00 -2.130051779562067260e+00
1.189713595523798739e+00 -2.188292672382608828e+00
4.641252720937941723e-01 -2.380786995604601497e+00
5.790978898673255770e-01 -2.462273115323339479e+00
9.877674137231298168e-01 -1.473963834279414353e+00
1.967498676381773226e+00 3.100509475859177799e-01
1.887033385225388882e+00 -4.584197457537135256e-01
2.201597658281724712e+00 -2.109920628277736743e+00
2.688903765274458735e+00 -1.384770764161669554e+00
1.578678362021390669e+00 -1.125587873140763362e+00
2.297609057479987893e+00 -1.871048406826541388e+00
2.302653444470857735e+00 -1.741157765925503309e+00
1.689218437425973107e+00 -1.017043026894551394e+00
2.464209496991227599e+00 -2.328049681595717235e+00
2.914966562968661634e+00 -1.620387723388935663e+00
1.974127812142310034e+00 -2.464780733948091829e+00
9.588941923749381147e-01 -1.750300216383561924e+00
2.313545461746353560e+00 -3.047586799979687733e+00
2.291539166009646245e+00 -1.723202061072118818e+00
2.265570689611936750e+00 -1.609468192677112608e+00
3.000600492446553247e+00 -2.054467066097422023e+00
3.229426841797645054e+00 -1.699867692061608038e+00
2.788630955964729985e+00 -1.903671827833380847e+00
2.026717604461460542e+00 -1.354259086734086681e+00
2.058727810136450564e+00 -1.364131560017755040e+00
2.373543749452931895e+00 -2.308376455876507638e+00
2.242072461128232774e+00 -1.871290169857567687e+00
2.136722604204915665e+00 -2.815209800008306562e+00
2.251429315883877180e+00 -2.206485339621452546e+00
1.703773132669481827e+00 -1.589724779930754561e+00
1.024419786092078954e+00 -2.189261932767814223e+00
1.936973644132385930e+00 -2.292818958012671438e+00
1.171964608752212644e+00 -2.183578859828954499e+00
1.980196353441203039e+00 -2.208417342123230043e+00
1.437457994390134886e+00 -1.921854156859882146e+00
2.636995254206071504e+00 -2.106751070750600086e+00
1.005196106750891882e+00 -2.048289085218955030e+00
1.166224406671872771e+00 -2.301412128839197546e+00
2.273452766688794924e+00 -1.901394101181485219e+00
1.926395426583172199e+00 -1.765200676007506297e+00
1.756826238670661011e+00 -2.410393893489805706e+00
1.635065442174674866e+00 -2.319805037584065310e+00
1.262237539659916363e+00 -1.787440848538363047e+00
9.318068749299900366e-01 -1.704988023652475260e+00
9.374999088643638512e-01 -1.485177705548621718e+00
1.282529788278688798e+00 -1.110229599200627248e+00
9.846857814845648704e-01 -1.918509008215347755e+00
1.311895629832652288e+00 -5.610971015614849566e-01
1.037489278067224907e+00 -2.600677223655020853e+00
1.328351182237269335e+00 -2.266204821032087757e+00
1.231120998697784241e+00 -2.058881472625766040e+00
2.334679775640348343e+00 -1.442932623337067843e+00
2.047456911413009450e+00 -2.538896820182649616e+00
2.381067991727369382e+00 -4.936618869090161899e-01
1.363042333028623432e+00 -2.255080035093552482e+00
1.686680294969842286e+00 -2.920633887980744525e+00
1.866095191673913023e+00 -2.139331943190498464e+00
2.003129506421631234e+00 -1.513470116130064991e+00
2.740769880541900072e+00 -2.343819207663140780e+00
1.306777121101727834e+00 -2.289776863742047031e+00
2.615014366126019674e+00 -2.016017121157053449e+00
1.912404076436339473e+00 -2.428970969591461415e+00
1.924709767577407638e+00 -2.605773608313995737e+00
2.091913875251872668e+00 -2.071899122583517716e+00
2.949218338082895574e+00 -1.920654186899823479e+00
1.725591987741536215e+00 -2.150281310216517472e+00
1.775026391075484433e+00 -2.207773582378458777e+00
2.039316399151799075e+00 -2.717462929264999438e+00
2.392783355190230665e+00 -2.606707189624470011e+00
1.667182536060880960e+00 -2.374716478547139520e+00
2.612814916505866059e+00 -2.755944501564373539e+00
1.988988140521168457e+00 -2.492856741711081181e+00
2.382175728603187714e+00 -2.415871199183652340e+00
3.144976104921872739e+00 -2.689770527508404729e+00
3.348244628155077951e+00 -2.123765912921572685e+00
2.316572984052724049e+00 -2.486517206537941949e+00
2.115322163840455794e+00 -2.417045431778345410e+00
1.961475516174800759e+00 -1.509535621680022643e+00
2.144311458351003008e+00 -2.470880955467374740e+00
1.722299937723047902e+00 -2.762747651435005558e+00
2.570700858959707791e+00 -2.226868261954190853e+00
3.175497861123780297e+00 -2.484775632698010828e+00
2.786509913799029459e+00 -2.165708420248716237e+00
2.008003771171509744e+00 -2.870212598357342770e+00
2.216157283592995242e+00 -2.460464735990643526e+00
3.500457928429450583e+00 -2.607710397978820538e+00
2.786346509494946222e+00 -2.255162340663180220e+00
2.153227368022770705e+00 -2.521898784785367109e+00
2.219355657177732866e+00 -2.458676248135822640e+00
3.775718070345099875e+00 -9.899289473439154552e-01
3.144334066644177916e+00 -7.117451752664141207e-01
3.250005124166181592e+00 -7.382169022794531354e-01
2.959235361285732946e+00 -9.538035387973777812e-01
3.138468813856370332e+00 -2.791300665446179607e+00
1.943063342404798277e+00 -7.509179083690993295e-01
2.098669797204374632e+00 -7.131681984798561302e-01
2.249723787824930543e+00 -8.532683248006900367e-01
2.943160482496402608e+00 -5.139175086752416632e-01
2.523283719868043562e+00 -2.698440159635715041e+00
2.548178704210559253e+00 -2.774502440280289584e+00
2.308749990330752233e+00 -2.913673352446346509e+00
3.026263414614501990e+00 -2.063113534123500958e+00
1.698667475790832215e+00 -2.402799581665050255e+00
1.503881380447868121e+00 -1.227060295891372999e+00
1.428413516844854403e+00 -8.616275062901976867e-01
1.641731704838676809e+00 -1.733299129568992125e+00
2.556977464266528166e+00 -2.361837209050053676e+00
1.789264762541430853e+00 -1.172544603402711827e+00
2.272673419844140952e+00 -2.647261116187089591e+00
2.272500729135756181e+00 -1.593951149160508507e+00
3.274015526954173083e+00 -8.333915469901813644e-01
2.430225112213307170e+00 -1.451352809876281125e+00
1.827925016775200806e+00 -1.950155499078755295e+00
1.590497039027854109e+00 -2.054272506770661977e+00
1.955063698070596656e+00 -2.377473711221166575e+00
1.599707524328541020e+00 -2.105060340431461618e+00
1.663399601598581690e+00 -2.306212965077492960e+00
1.885756303372956300e+00 -1.545038247546575816e+00
1.801682503412480596e+00 -8.292971448320263228e-01
1.898299236326039807e+00 -1.459798131033763990e+00
2.154527190675598725e+00 -2.302816916185443041e+00
1.584240546260800242e+00 -9.149964042456653068e-01
2.779947836071783307e+00 -1.354655494001550498e+00
2.538199760322794596e+00 -1.852700887739751945e+00
2.486229925008156094e+00 -2.079994879182883505e+00
2.147679238944575353e+00 -2.513587031227447532e+00
2.282220561526184355e+00 -2.515066731545825718e+00
2.484554321279686118e+00 -2.472640958952141865e+00
2.480889414335876619e+00 -2.432029042725201595e+00
2.564914691131152225e+00 -2.989308053039925639e+00
2.570164893642571613e+00 -1.364883851025069816e+00
2.867301964034259854e+00 -1.725920247955513354e+00
2.728081152595433601e+00 -1.391374445461382114e+00
2.130886885367409889e+00 -2.884884277357946836e+00
2.041812975354410309e+00 -2.396477115134466374e+00
2.767680344604220188e+00 -1.138052764547284657e+00
1.857232598099165743e+00 -1.018378992046842235e+00
1.757940129920915862e+00 -2.363334905407646680e+00
1.691055398866335713e+00 -2.402826173316480407e+00
2.416612842025354535e+00 -2.766285723862271340e+00
2.170376680969543948e+00 -2.294835337876378389e+00
2.419595840917261764e+00 -2.621109534042195044e+00
2.380557336305032301e+00 -2.461710275844771090e+00
1.704042890925418163e+00 -2.469113632988346296e+00
2.480624159832345299e+00 -1.491273533695996800e+00
2.991138637193304639e+00 -2.015823259461191785e+00
2.797303832345689134e+00 -1.906236637367773046e+00
1.718673800701507437e+00 -1.843134800396260875e+00
2.571369720358476663e+00 -1.950789499305115360e+00
2.996431702706087385e+00 -2.859937692206438786e+00
2.608504920794518789e+00 -2.797347532934082004e+00
2.395145632661818347e+00 -2.858411957053229813e+00
3.148354009826506150e+00 -1.393429273721645156e+00
2.650069768911333945e+00 -2.250944872174335476e+00
1.990910214935166955e+00 -2.042038996179318389e+00
2.882118627627499485e+00 -1.922432087835152181e+00
2.304837967803831766e+00 -1.561668695759088621e+00
1.981319202286527581e+00 -2.169188019436567139e+00
2.124384838683563537e+00 -2.197437586348451433e+00
2.409310144267152065e+00 -1.792422115354484591e+00
2.659606624504551320e+00 -1.723559268722204108e+00
2.846880345143428137e+00 -1.668520454918936302e+00
2.146681599019191200e+00 -1.723035439562448978e+00
3.928113602407202087e+00 -1.343226247530111550e+00
1.985351789708493797e+00 -1.590803766634822258e+00
3.544157504751036747e+00 -1.446014295574531205e+00
2.911630892771797097e+00 -1.885597154854053326e+00
3.187555189950017631e+00 -1.296499204042572240e+00
2.761133513614802304e+00 -9.761122511701449123e-03
3.066592421831031423e+00 2.184564558225114417e-01
4.137844493927566702e+00 -4.426723785234138453e-01
3.908754528866188238e+00 -1.696347322306229755e-02
4.478815037068858196e+00 -1.232611608799474512e+00
4.326136671687622837e+00 2.246621328460285949e-01
3.593704567985750664e+00 -3.183518534733986161e-01
3.357382722001664099e+00 -4.764418830424615448e-01
2.652756185541681244e+00 -6.992537860648397885e-01
2.706081271918878706e+00 -1.344151522643503238e+00
3.719997478432606641e+00 -1.162923997138210375e+00
3.220800886524891382e+00 -1.129482039451150666e+00
2.750474520994702132e+00 -7.039729299594608136e-01
3.762766070148702013e+00 -4.344791795180681371e-01
3.321595722499214531e+00 -1.848875709857462080e-01
2.438989877563510600e+00 -1.981987391622152261e-01
3.425261077032942580e+00 3.977527797614103244e-01
2.816111089654001809e+00 2.842295500609649528e-01
2.987568909628691038e+00 6.803137540127368599e-02
2.731541839015972695e+00 3.729065033275824614e-01
2.768140741655997772e+00 -1.739031982750285366e-01
2.454562761839487628e+00 -5.803585475600676613e-01
2.590207234940489656e+00 -7.533427974771141900e-01
1.953481032678038520e+00 -7.025168294311381345e-01
2.060970942864256195e+00 -1.150328084046210675e+00
2.054919238729981945e+00 -1.219459400304674146e+00
3.125660576474563079e+00 -1.113410785616399945e+00
3.053539758978044638e+00 -1.044780712415136037e+00
3.802359877346079386e+00 -1.027403494274071516e+00
3.308980513105279186e+00 -9.086239450042307153e-01
4.002868877010978821e+00 -1.198702740021178492e+00
3.381913552640744225e+00 -1.017238696346538962e+00
2.993222933377689188e+00 -1.341847265532632560e+00
2.971366043273671487e+00 -9.475658833402305081e-01
2.408433390555884124e+00 -1.961954962767910704e+00
2.311520398639700602e+00 -2.235546729641607833e+00
2.850817096208783319e+00 -1.431148264644503065e+00
2.732669686616396199e+00 -6.120748256666476150e-01
2.895544508074475942e+00 -7.980676126505691359e-01
2.037028769744722467e+00 -5.335279001207304805e-01
2.169000503214133069e+00 -5.031735023319210409e-01
2.892957865183536814e+00 -4.059250740198272478e-01
2.067453226022485158e+00 -3.659555478898685044e-01
2.177912361927551999e+00 -1.743224340823603113e-01
2.026451018669376047e+00 -1.540885447441305844e+00
2.512428136609402785e+00 -9.973395859890887838e-01
3.069591150974072313e+00 -2.393481962764141824e-01
2.897844289880852742e+00 -5.441725428671444487e-01
1.965741373729060992e+00 -8.067343975163090430e-01
2.374101470657346002e+00 -4.476021133096154125e-01
3.505517445655303543e+00 -7.648730079380827718e-01
3.424951632563279169e+00 -1.418016199283337331e+00
3.128613969810041695e+00 -9.574051573336804788e-01
3.205638995432815275e+00 -1.038718262651340041e+00
2.258129987690403517e+00 -7.250904714244974514e-01
2.625138115206748779e+00 -1.006151443740021412e+00
2.535688242504409384e+00 -6.449902569627312676e-01
2.815297478025830191e+00 -8.267426788442359120e-01
3.194585926922277608e+00 -9.165768318135221193e-01
3.133646658721214617e+00 -9.639960265649031301e-01
2.290617544584003795e+00 -5.656450742219798489e-01
3.254505492556933888e+00 -1.201733193312629400e+00
2.128587418588696156e+00 -9.867285017330296171e-01
3.435699873962359874e+00 -6.535130766504237965e-01
3.553531019365579358e+00 -1.137547038881638439e+00
2.320584907798077801e+00 -1.274019460233087209e+00
2.513511943589756825e+00 -1.109675763113892044e+00
2.954573655531869125e+00 -8.343798775777202525e-01
3.670749197250860796e+00 -3.821064182998110681e-01
3.216189426201006452e+00 -9.839493313770215632e-01
3.272136979631188325e+00 -7.133057739616319726e-01
3.060376924370586060e+00 -7.132184365783662827e-02
3.958563975186880413e+00 -2.534438825002053308e-01
2.848569182054739635e+00 -1.284680189509270765e+00
3.122010135762129490e+00 -1.179468208954102870e+00
3.004674056825321404e+00 -1.248684053988877496e+00
2.878549386236882057e+00 -1.063575042245583191e+00
3.188026024602237385e+00 -1.727554104456038520e+00
1.834767037232521991e+00 -1.535871619181641501e+00
1.669038741829345085e+00 -1.680308429085752842e+00
2.967192474284379600e+00 -5.347377384833980063e-01
2.530708930047355310e+00 -1.086631966213878586e+00
2.897942949386501432e+00 -1.174971204012139170e+00
2.260124358335439787e+00 -1.304421558531460024e+00
2.724172697246921349e+00 -1.276407219063464327e+00
2.636227218943850925e+00 -1.059402260535382556e+00
3.384751282610618972e+00 -1.677194760584900024e+00
2.281308671009209199e+00 -1.781611159504974840e+00
2.313146546872425713e+00 -1.497626949607033353e+00
2.985296228625511361e+00 -1.234527292905055029e+00
2.964857184849357896e+00 -1.079665172765859049e+00
2.309850355120743881e+00 -1.330626536647230296e+00
2.111108293757655296e+00 -1.689547011478312211e+00
1.862629213993923560e+00 -1.797532095932627305e+00
2.011470369857061513e+00 -1.427914241539132378e+00
1.874325618467632459e+00 -1.499333338104390956e+00
3.634437402488694069e+00 -1.094943294989416449e+00
3.020384903021288814e+00 -2.439061184947849403e-01
2.918486126651837598e+00 5.146018691246381782e-02
2.923402442920817634e+00 -2.992905519335188336e-01
3.230484217911997913e+00 2.723762949785633880e-02
2.413954259311366535e+00 -9.073644536731653165e-01
2.573028588905157843e+00 -7.092286701481039790e-01
3.138322520321049858e+00 -1.554147030451770828e+00
2.250250052414906943e+00 -1.762301724866850661e+00
2.639951024342186869e+00 -1.665732092741436743e+00
3.254342424944995038e+00 -1.422422644164861971e+00
3.101712041044567325e+00 -1.193064010954254961e+00
3.162262917557568720e+00 -1.301209472955497493e+00
3.560677416822629837e+00 -1.330053339045021987e+00
3.078386640534850116e+00 -1.110857161666060300e+00
4.222091612068666677e+00 -2.889644847965808783e-01
3.394759405000080221e+00 2.659280808359251735e-01
3.263938198424279236e+00 -5.007135309474044504e-01
3.404134123358245390e+00 -9.377120867605635846e-02
3.475054384609985281e+00 -2.877690100343837099e-01
3.248601010836948078e+00 2.801346242657916097e-01
2.989842049220647446e+00 1.420531225046735568e-01
3.090801512318141597e+00 -9.961747472045812124e-03
3.414298471050757122e+00 9.126373305571056083e-02
3.129587065536721724e+00 2.261002256154570900e-01
3.773197862161338456e+00 -3.168231259200939703e-02
3.952049094145016372e+00 -3.250401025554683354e-01
3.167846140949947209e+00 -4.954371502831356189e-01
3.599650957121350192e+00 -3.405972215088761690e-01
4.238394589268303037e+00 -1.171044918745308139e-01
3.772727008727184028e+00 -9.963996936787289371e-02
3.104780361884694972e+00 -9.962212142618883659e-01
3.426775874857564741e+00 -6.546717802691064403e-01
3.296174220604859428e+00 -1.055734684787779321e+00
2.974846257469493160e+00 -1.160644092032520280e+00
2.937190428177352430e+00 -1.218510590705679686e+00
3.111170349862842688e+00 -9.405458208462396108e-01
3.115852807285226955e+00 -4.881757997222998524e-01
3.634127770935230206e+00 -9.274903006645967007e-01
3.225802779838655709e+00 -8.169985898250853307e-01
3.510665250249951796e+00 -1.178092046657753134e+00
2.483343006892814842e+00 -8.530316013815901766e-01
3.421654791238702309e+00 -9.690430279393531521e-01
2.885770203587749272e+00 -7.178931584514964825e-01
4.017674485566484321e+00 4.215447642831694486e-01
3.807457672356118650e+00 -1.120563287878623138e-02
1.682923609194887593e+00 4.136307053356147456e-02
2.551342417965274390e+00 -5.625052359912308120e-01
2.940596747950213086e+00 -7.019017143720387431e-01
3.081744804736926469e+00 -2.204183484259592540e-01
2.848267384945596170e+00 -1.218665974024206511e+00
2.337209234650115874e+00 -1.356864997164752840e+00
3.125657402809150831e+00 -7.313319900539050344e-01
2.466447592205520234e+00 -4.110483637981896532e-01
2.547078386979841014e+00 -6.566988170249237200e-01
1.605812273715113037e+00 -5.414531337328469807e-01
3.304553108582824361e+00 -2.484739596048592958e-01
2.931844826112957492e+00 2.056436102137859656e-02
4.025403701218700725e+00 -3.308009340013829402e-01
3.084647073851803700e+00 -7.099900329459032933e-02
3.167365766825327000e+00 -4.055635310789288406e-01
2.940390217547210305e+00 -9.479995008854149585e-01
3.198711857436594030e+00 -9.880296959033638693e-01
3.045841363997018547e+00 -3.241852764696446787e-01
2.863351599557044214e+00 -4.172133289987997595e-01
1.869289088773393726e+00 9.439014102623549674e-02
2.522430770281079759e+00 -6.257581584794269514e-01
2.380766030002608336e+00 -3.323785946268620339e-01
2.923210186963411505e+00 -4.809933791441116657e-01
1.107341484263667297e+00 -3.841833409140249511e-01
1.916371037890680640e+00 -2.059216151564948749e-01
1.432688964630818074e+00 -9.799583733164536348e-01
2.401031855931671011e+00 -2.020448712745906761e+00
1.865513026101993876e+00 -1.546795656795680651e+00
1.733405372164279257e+00 -2.320680757296634145e+00
1.694895594876072220e+00 -2.567336074995577366e+00
2.348343737750497873e+00 -2.139390540470066604e+00
2.751803009838766023e+00 -1.881782594578718992e+00
2.222547769744603663e+00 -1.832978283469862690e+00
2.207854352214772664e+00 -1.840680755815118363e+00
1.817245318907137808e+00 -1.625077234531477899e+00
1.414472891622588380e+00 -1.674912242514134730e+00
2.889281204184792617e+00 -2.045569252567017493e+00
2.463392734072183288e+00 -2.297091101231870880e+00
2.451785919494145816e+00 -1.987396342930485282e+00
2.774215841923759474e+00 -2.029381794642235448e+00
1.906516783374074819e+00 -2.518342544918141357e+00
1.884087269667538589e+00 -2.247169255685254274e+00
2.290114834317050097e+00 -2.547981287651470250e+00
2.289812224823926545e+00 -1.956519920902020093e+00
2.449518996444756347e+00 -2.437266332386105017e+00
1.830550191624189971e+00 -1.546715418780807205e+00
1.789734808585618620e+00 -2.753478764632101061e+00
1.792892274385810669e+00 -2.045709340631572726e+00
1.901485563273543455e+00 -1.381020569513343066e+00
1.589342193268424186e+00 -1.169014182332982710e+00
1.225335890641622294e+00 -2.016149881431779090e+00
1.315485974608928910e+00 -1.806690220282533677e+00
1.251378050949670806e+00 -1.952051161877708774e+00
1.058425816623178584e+00 -1.502430018027491876e+00
9.595440006757565143e-01 -2.167533671559800812e+00
1.470567011849380989e+00 -1.890775609926493406e+00
1.289854397876584402e+00 -2.582875493437968739e+00
1.098036584305387642e+00 -2.100420859177336119e+00
1.090095088906143594e+00 -2.077834434882699366e+00
7.874625815280810182e-01 -1.989052721831419568e+00
1.526678501657521725e+00 -1.375621658590178598e+00
1.779503981056317130e+00 -1.847158473597417583e+00
1.862165758364178192e+00 -2.325631709538810821e+00
1.206747450129975974e+00 -1.872513920746604166e+00
1.278636983383720782e+00 -2.591423262926229931e+00
1.375723055352454871e+00 -2.410435716864001154e+00
1.297260204348026802e+00 -2.567644151698616817e+00
1.851563626948186325e+00 -2.678381941842698843e+00
2.375389524970023203e+00 -2.682724200545383297e+00
9.130818378306515548e-01 -1.788027375699757560e+00
1.592325376286355176e+00 -1.804970219960161604e+00
1.720366759879206509e+00 -1.577217772966976295e+00
1.737161650571989124e+00 -2.046547214757891364e+00
1.970879208815053518e+00 -1.858081135863307587e+00
1.620592310592133156e+00 -1.875085937770795352e+00
1.516501207105021898e+00 -2.193800890338687637e+00
1.693703238167022729e+00 -1.471050626591693167e+00
1.933974900699518606e+00 -2.502412215110713323e+00
1.595580008462016641e+00 -1.838019567801394194e+00
1.535881643346981296e+00 -2.354219388340321295e+00
1.415804404757861512e+00 -1.996325061426827974e+00
2.477581739931259186e+00 -1.323083422991649272e+00
2.552428616362685698e+00 -1.347682557687386318e+00
1.926163203967800053e+00 -2.105661164176746869e+00
2.016820464646338351e+00 -2.137852019300812145e+00
2.045332852563302772e+00 -2.153190393298274774e+00
1.644520969482866857e+00 -2.114548691138081526e+00
2.473097525432756072e+00 -2.088861387952014148e+00
1.690453466122996184e+00 -1.794777930220961881e+00
2.610427668427178993e+00 -2.023897767510591361e+00
9.076752447661439183e-01 -1.579781006541513877e+00
2.121645216850897686e+00 -2.191116796948310963e+00
2.451368729463988316e+00 -1.988556886615021835e+00
1.738507835680659142e+00 -2.127821152510998459e+00
2.573273821719556320e+00 -2.207382511825714655e+00
1.390818669111066885e+00 -2.032609475098085206e+00
1.310105990595509473e+00 -2.130367853046865712e+00
5.536461952654585517e-01 -2.341189385081849927e+00
1.249928080841732125e+00 -2.290270485084293650e+00
1.312632666199388565e+00 -2.255463861500967671e+00
1.558904198415076880e+00 -1.803407994671392567e+00
1.518561029503861848e+00 -1.546701493691728935e+00
1.392432013569638860e+00 -1.897889396798547734e+00
1.173604455495702359e+00 -1.762098857696437815e+00
1.780764073886300869e+00 -1.819599471363218868e+00
7.815404275995778693e-01 -2.218495914549580839e+00
1.032457498486746061e+00 -2.130787343712961412e+00
1.820130156670683119e+00 -2.734762599271493233e+00
6.306152433918297273e-01 -2.296114718174296243e+00
1.829127162227143000e+00 -2.447290794187609642e+00
1.295036528124401842e+00 -1.939467302720789821e+00
1.139441879441535743e+00 -1.345494931466324706e+00
9.281317836511533415e-01 -1.562145749292655150e+00
1.335206664041655111e+00 -1.548416549787132723e+00
1.074569533571741342e+00 -2.279807658510705437e+00
1.103531832137727431e+00 -2.089723328612890008e+00
8.309508953745164961e-01 -2.046061275863777507e+00
7.977784572486211756e-01 -1.475185312444439401e+00
2.261612825311775765e+00 -2.243743427558789083e+00
1.615154492649447437e+00 -2.534478480219652941e+00
1.362772211618985763e+00 -2.045663300047684263e+00
1.145359530627915401e+00 -2.164568045288782550e+00
1.661405636289092325e+00 -2.559645952526986346e+00
1.179106090508148963e+00 -2.277297694318944909e+00
1.340779625813435683e+00 -2.028924620725371497e+00
1.218243924882552953e+00 -2.182461942985446157e+00
5.999648701429938225e-01 -2.040829262859313431e+00
1.020857821021146528e+00 -2.072145519892704790e+00
1.178106299857873740e+00 -2.214946582188231261e+00
1.486043609971170909e+00 -1.817584852767178960e+00
2.266488924013263961e+00 -2.465635448699775356e+00
1.331937246651350382e+00 -2.151784455748500857e+00
1.325299257419968679e+00 -2.028510347417893822e+00
1.803601707705570822e+00 -2.415379374702703252e+00
1.529049008291370360e+00 -2.388265622152803580e+00
1.166316628125554367e+00 -2.519028544794394087e+00
1.528572037266785921e+00 -2.202768441022565860e+00
1.609586790501018383e+00 -2.009701203721022900e+00
1.346520043032392699e+00 -1.558276181443253527e+00
1.618226208278155331e+00 -2.094504695211314882e+00
1.612913406588826648e+00 -1.834486359915450837e+00
1.058410708686168489e+00 -1.897596770771602603e+00
8.559240717528165954e-01 -2.092351303574427224e+00
1.547361876939862269e+00 -1.525288033057993431e+00
1.703993755139717958e+00 -1.664323439653006886e+00
6.357973366210811772e-01 -1.914835511984632310e+00
7.167548441133116954e-01 -2.030059401176709688e+00
1.853894324408283500e+00 -2.355155656086780791e+00
1.320848381730510779e+00 -2.108752364796212753e+00
1.379746607506581846e+00 -1.483286908835333984e+00
2.108295799215378796e+00 -1.746880316502753328e+00
1.934502437359688187e+00 -1.391883464019080474e+00
1.948994961696879358e+00 -2.124387284724604807e+00
9.067876316432543771e-01 -1.516767353357748815e+00
1.140920772208848355e+00 -1.043169264550343422e+00
1.139686963767851058e+00 -1.139914522990081336e+00
7.002074548523380404e-01 -2.415800925269825594e+00
9.517170503629917011e-01 -2.444124021399269431e+00
5.867725452398593333e-01 -2.445986260160888381e+00
8.340507084500532464e-01 -2.245354841459951345e+00
1.147876100251233211e+00 -2.447953614265509614e+00
3.799964336101083751e-01 -2.804352731542727906e+00
7.970403961356307132e-01 -2.181643253268296334e+00
1.269462041817798204e+00 -1.749998245115905071e+00
7.006929321875089434e-01 -2.173305148718311486e+00
1.009587880759731826e+00 -2.355491014367800062e+00
1.049829546095699451e+00 -2.280241628324530367e+00
-8.690465100248456753e-02 -1.934900644414199178e+00
7.029521769738779069e-01 -1.596932670358442774e+00
3.043850201473218831e-01 -1.824459877331518598e+00
6.224426259976852949e-01 -2.284354276373963266e+00
6.593747932095909148e-01 -1.865290722081595742e+00
1.634767656738441932e+00 -1.932653722574278587e+00
9.719204697318891695e-01 -2.248045177034524666e+00
1.295244596733918341e+00 -2.479351545075572094e+00
1.247717259908467602e+00 -2.091289309745257619e+00
1.287149865218363498e+00 -2.279792038254685238e+00
1.414316365841446821e+00 -2.140583164617527956e+00
8.765919569641577036e-01 -1.982868393447269506e+00
9.237336163498259811e-01 -2.515562155044479109e+00
8.547081374474037041e-01 -2.677811325966967360e+00
5.656530188055989283e-01 -2.140058848615873366e+00
8.840238646687013091e-01 -1.858674757394157329e+00
1.015020898638450575e+00 -1.706656148028077524e+00
2.000978567751108717e+00 -2.046364900048444291e+00
8.482737657492248617e-01 -2.316786524774009148e+00
1.497640191839947121e+00 -1.476696167792129977e+00
6.393171595266897711e-01 -2.174929637215885059e+00
1.298173514317273902e+00 -2.034978836142395942e+00
1.618984022912090870e+00 -2.573209267844761339e+00
1.074253393911135612e+00 -2.085614636730836136e+00
9.493160933175723848e-01 -2.169160698953305655e+00
1.031021376687316637e+00 -2.453505634564609572e+00
1.106018887613087864e+00 -2.396468145480271872e+00
6.215021854285379677e-01 -1.923097647050563630e+00
2.071695895362239970e+00 -1.938349402328141569e+00
2.287270268189198319e+00 -2.113206268116825548e+00
2.138564157491289475e+00 -2.197088307864385914e+00
3.353649073776034051e+00 -1.711313214120041559e+00
2.871686693820370451e+00 -1.220517777284449989e+00
2.281507304196374264e+00 -1.231320835706639638e+00
1.989865275240362053e+00 -1.622657700939199588e+00
2.231198203198837771e+00 -1.876811559754227865e+00
2.945420082494210945e+00 -1.990032665107897225e+00
1.868455331735364489e+00 -2.234938253013030618e+00
1.742005301439854215e+00 -8.031216264335435673e-01
2.391084176042904907e+00 -6.854185010253698307e-01
3.078868961539782401e+00 -1.565551533233809911e+00
1.689860120983200709e+00 -3.451619347898806645e-01
2.411080324337951275e+00 -1.172212919305011924e+00
3.255856671205934472e+00 -8.029832052672560838e-01
2.412269215866515104e+00 2.173823454463930938e-01
3.080437849731614719e+00 -1.033058828132360718e+00
2.296606707459323271e+00 -5.993056935971982080e-01
1.614817794197815903e+00 1.837692963657513445e-01
1.851901141027601616e+00 -9.982525413391242219e-01
2.883518883969664159e+00 -5.486286837026996821e-01
2.156662469729845988e+00 -1.125275654376630130e-01
2.051774231164150031e+00 -9.226596175675879641e-01
1.041272373278991692e+00 7.345479784711209104e-02
1.896531467919859493e+00 -5.257424376409015609e-01
1.989796699865484353e+00 -1.235960123273438960e+00
2.479440401134220373e+00 -4.781659572727028906e-01
1.381143676095952344e+00 -3.571885072764962032e-01
2.450940064023628295e+00 -8.071397710496950317e-01
2.315426350178095394e+00 -1.603689041665048665e+00
2.204139799852755210e+00 -1.562670919688284643e+00
2.904785279826272770e+00 -1.209232715553072657e+00
2.606885881146704165e+00 -1.986265588967204287e+00
2.501685591912928608e+00 -1.609450455938527202e+00
1.638445067812524414e+00 -4.200747738550653088e-01
8.299213537007136265e-01 -1.299056277126911407e+00
2.182957238536490596e+00 -1.357066270588265233e+00
2.012401594243883540e+00 -9.881577454835680507e-01
2.564920723384678247e+00 -1.312025431934255693e+00
2.364033020024324916e+00 -1.864674724186807797e+00
2.082596650011236505e+00 -2.599209013679875557e+00
3.567585549404776124e+00 -1.583232881912923773e+00
2.616452809703685212e+00 -1.271747239566177301e+00
2.945453808164079312e+00 -1.184257829202211454e+00
2.804943400526522801e+00 -1.515214195204396486e+00
3.084266529889453601e+00 -1.883968413045460366e+00
3.107011019875295155e+00 -2.004690589719837046e+00
3.232810380598741595e+00 -1.767080260685404358e+00
2.736667674621136470e+00 -1.267106593323047870e+00
2.746839372842976079e+00 -1.847517047916348520e+00
2.607737321234667505e+00 -1.001296122383384057e+00
2.577675009011050289e+00 -2.005296238908766071e+00
2.215233038967844070e+00 -1.813118040772017769e+00
3.014096843239126855e+00 -1.591293079621564299e+00
4.282979288739037216e+00 -6.692043556407875071e-01
3.076387164094833260e+00 -5.410213626553403987e-01
3.378733391264945318e+00 -1.143616714517463384e+00
3.638984303744582594e+00 -5.149043611737328385e-01
2.913352946890876538e+00 -1.361919288104564085e+00
4.054187334235343165e+00 -1.329001418928070333e+00
2.606485092489334576e+00 -1.922840242128466715e+00
3.558277729284538005e+00 -1.902579425623730947e+00
3.234549942501676156e+00 -2.114379705615289318e+00
2.138313912292601593e+00 -1.524237514814119177e+00
1.954171427722816379e+00 -1.425265054102218265e+00
3.080327224381700368e+00 -2.190421229098447053e+00
2.856653339353459664e+00 -1.888118799006387682e+00
3.450189248701372335e+00 -1.761688319235915179e+00
3.227192694093587555e+00 -2.315997676616746048e+00
2.814248053838546149e+00 -2.276852574973343035e+00
3.231538949906885616e+00 -1.651584526827210020e+00
2.244047571305410660e+00 -1.916066191831698351e+00
2.343708468370256703e+00 -1.746932404596629906e+00
2.811954809428252933e+00 -1.662524649776305541e+00
2.152285857928109891e+00 -1.132750435255235777e+00
3.061879795752864286e+00 -2.657479472776719809e-01
3.347347069561234179e+00 -2.078453607191919961e+00
3.631890893799465836e+00 -1.768709103407896777e+00
2.779286627664430576e+00 -1.313954710351466604e+00
1.702462240464100329e+00 -1.563410393071646087e+00
2.334076761290003965e+00 -2.512362309397825566e+00
2.731193877850846441e+00 -1.931206611255853911e+00
2.704194337048733132e+00 -2.002220268125554092e+00
2.403469930662998966e+00 -1.271608971620860729e+00
2.195532157300567278e+00 -1.314133992072095136e+00
2.753064586074868814e+00 -2.615490977087934432e+00
2.712144289691531096e+00 -1.995591106959218042e+00
3.095578010379711476e+00 -2.502879381584914409e+00
2.556435381920155514e+00 -2.530196213271378891e+00
2.277179903062225286e+00 -2.417399779748706123e+00
2.376118622066087482e+00 -2.367330457805795874e+00
3.013274361371708565e+00 -2.048037828625129286e+00
2.250061973363708390e+00 -2.094719756535022626e+00
2.277377771181210431e+00 -2.547654093304085876e+00
2.757351505004046466e+00 -3.069955801360040759e+00
1.782642730689458332e+00 -2.553395397895832364e+00
1.944787162085862997e+00 -2.751152437885195479e+00
1.804046021136118227e+00 -2.141108751535600874e+00
2.796680541235364359e+00 -2.109608347269135820e+00
1.680057891736311149e+00 -2.566968055867242082e+00
2.038702678267349633e+00 -2.051627138983961984e+00
2.590408728363133406e+00 -2.142899480831146342e+00
2.985248156060199332e+00 -1.433661172749836066e+00
2.413074753749629320e+00 -1.693456880978684076e+00
2.443280728802973201e+00 -1.504883817201700946e+00
2.271702158707125108e+00 -2.153802140016078503e+00
2.698705204473607289e+00 -2.110751116919879600e+00
2.053216594925439953e+00 -2.094446511890471818e+00
2.692849411574988139e+00 -1.938103313184452059e+00
2.597415566101270556e+00 -5.331733673372074378e-01
1.855261870226696530e+00 -2.433813709266856140e+00
2.077973065668649699e+00 -2.530241336356121806e+00
1.233613517238788537e+00 -9.594304268782926082e-01
1.290326425914857023e+00 -1.323044558639139501e+00
1.349620959971493006e+00 -1.107576899092617584e+00
1.570023044229473141e+00 -2.056633818809324499e+00
1.161167204584562018e+00 -2.098342748596838003e+00
1.320584732160484887e+00 -2.141537483829567989e+00
9.328833711805142315e-01 -2.350652505067735376e+00
2.477317479658140975e+00 -1.669026845247408408e+00
2.217018145742561064e+00 -1.445819084340766114e+00
1.743498513022590846e+00 -2.151766987705983070e+00
9.651076186061846585e-01 -2.562441140575073550e+00
1.024353740433435966e+00 -2.599044616338034075e+00
5.570839694496751981e-01 -2.102707461424422331e+00
2.872528329722732754e-01 -1.430875638782137527e+00
2.214150154667680059e-01 -1.991359459050092040e+00
1.502052169063280873e+00 -2.337744817528524699e+00
6.940514915002296004e-01 -1.952197963390208013e+00
1.123179573294444067e+00 -1.554262310908792744e+00
5.339463967504660680e-01 -1.696463999470015693e+00
1.092715991467933634e+00 -2.380404494610679489e+00
9.724456453808478784e-01 -1.555438564285035685e+00
5.992446941670915850e-01 -1.950035809636470052e+00
2.090483128084388742e+00 -1.305445084826498459e+00
1.683857025044307898e+00 -5.855200922011284392e-01
1.710774656926476123e+00 -1.054233012936917957e+00
1.558710932181921249e+00 -1.383139433569309018e+00
1.883489934966847468e+00 -3.379328038315085880e-01
1.908176034864545567e+00 -1.014746662172219205e+00
1.638608626658136558e+00 -1.242880891727025761e+00
1.785854734161939739e+00 -1.931133118521427328e+00
2.040143144647834639e+00 -2.120252932752884512e+00
2.942816858623241494e+00 -2.374274741827657298e+00
2.631522524303207433e+00 -1.486370039180097136e+00
2.138128201538522788e+00 -1.806564481995842630e+00
2.297425544248286933e+00 -1.122173707328265824e+00
1.670613048047035809e+00 -1.466867637508431521e+00
2.118273780444977383e+00 -1.688304567960590585e+00
2.281640752042900289e+00 -6.818136758335219261e-01
1.561904175715747911e+00 -1.399358414926612504e+00
1.533657195414569907e+00 -1.359053151027641348e+00
2.649651049322150786e+00 -1.821512985449098787e+00
1.890660024423632013e+00 -1.016359456665327565e+00
1.596064404491618127e+00 -2.098261810306383257e+00
1.380465598850781683e+00 -1.664293697562039931e+00
1.839705357308649925e+00 -1.005923942753604639e+00
2.185862259164879084e+00 -8.269415346298755742e-02
1.491268915570021392e+00 -1.705627558293501822e-01
5.976695744076122585e-01 -1.648122426289790665e+00
1.173677436172822164e+00 -1.377966862173761298e+00
1.147571977041381919e+00 -1.183093132186414209e+00
1.596715425184937143e+00 -1.247167495109052116e+00
1.594094848378234008e+00 -1.750151358470174001e+00
7.808207416624757258e-01 -1.779572412058030961e+00
9.067375680103741953e-01 -2.307771251000511281e+00
1.704244235412902819e+00 -9.024040491641360795e-01
4.511597867784307159e-01 -9.715275221483783419e-01
2.362530087475390062e+00 -2.260990765619552256e+00
1.598192794030924180e+00 -1.693940848017571277e+00
1.873021732132722716e+00 -1.923058885907585225e+00
2.081933245036294622e+00 -1.432142634598467801e+00
1.360432585647397552e+00 -1.588792466299891126e+00
1.282599541487410733e+00 -1.067849215536053498e+00
1.960053018554235749e+00 -1.883292169953117767e+00
1.872241116132298044e+00 -8.986045487289895384e-01
1.589756498168466869e+00 -1.947596058909920380e+00
1.762917923910333640e+00 -1.836815313543428196e+00
2.297298649173688201e+00 -1.500078255087538004e+00
1.770576692121723195e+00 -1.338660285376460868e+00
1.751626649454293583e+00 -1.517683419192773719e+00
1.655559899450638195e+00 -1.018092165669239657e+00
2.170645460853118269e+00 -1.594908575381821958e+00
1.650005176181935207e+00 -1.826259957459531069e+00
2.213775863196325133e+00 -9.098695163589897161e-01
2.157346074634451938e+00 -9.543772456192781695e-01
3.167699056820297177e+00 -8.451405216841458845e-01
2.888678064204114548e+00 -1.617137924011648797e+00
2.721052668383395101e+00 -1.312711323749177872e+00
3.149532696388802400e+00 -1.489887052393040312e+00
2.271811087989719091e+00 -1.369102526906929684e+00
2.591271421046880796e+00 -5.921275854325847021e-01
2.445446654313570001e+00 -9.567285450082012588e-01
2.614391226053865758e+00 -4.427539723953984874e-01
2.316284802692762490e+00 -9.637688158774091463e-01
2.249857252859303269e+00 -1.173011210245813452e+00
3.047317080418275204e+00 -1.141787500875425687e+00
1.493527953046272838e+00 -1.321599405814297690e+00
2.117005799493036911e+00 -9.871288847475024886e-01
9.842379622901797909e-01 -8.944273459844807039e-01
2.132422810757255149e+00 -9.803437395600868021e-01
2.380586924838984153e+00 -3.453921562338367890e-01
2.844006791177353666e+00 -1.151356377060667846e+00
1.283968764382145578e+00 -6.746772268146907781e-01
9.633056718890864456e-01 -7.547402761714929742e-01
2.206205759695139879e+00 -1.201064162989173401e+00
2.662072587126043555e+00 -1.373370902478296740e+00
1.195139926238186545e+00 -2.126757194555974895e+00
1.366540995907028044e+00 -1.752189611664241919e+00
2.632428206040771101e+00 -1.721693093036680278e+00
1.287670903418170365e+00 -2.182434862803559028e+00
2.007580778483259998e+00 -2.057422754432340462e+00
2.723534377343447943e+00 -1.671750215801480977e+00
2.197990875903013119e+00 -2.465780579651919879e+00
2.806294649602107505e+00 -2.199360806013933800e+00
2.141782794572737902e+00 -2.322277648295432151e+00
1.398023714182116795e+00 -1.305392232018932175e+00
2.756752913775347036e+00 -2.594727358474228307e+00
1.506588425986450597e+00 -2.046926393197071370e+00
2.698552846738895727e+00 -2.038615378081891194e+00
2.483974119238169465e+00 -2.478347945060297430e+00
2.076444069639884038e+00 -1.671775815065477122e+00
2.669562054889013769e+00 -1.929637040612507959e-01
2.399905132618784798e+00 -1.495623360817616376e+00
2.008449049365207628e+00 -1.179516775152794350e-01
2.257027352195984271e+00 -1.365560475539894902e+00
2.691774092256509210e+00 -1.767477431918664799e+00
3.159048793697775359e+00 -1.584264805291260236e+00
3.181497734793812704e+00 -1.658664176643808164e+00
2.349273019308147248e+00 -1.326908727281667311e+00
2.602591976012384123e+00 -1.260706225534536706e+00
3.313237260386915572e+00 -1.600690404608569484e+00
2.233221394412491012e+00 -7.834405544347664563e-01
2.267472257616288012e+00 -1.323199509195908119e+00
2.047798725762618677e+00 -9.639114265967474449e-01
2.340380928302967511e+00 -1.295036975714616512e+00
2.404748092959206662e+00 -8.251627727598340734e-01
2.543451996262797721e+00 -9.747212480559853676e-01
3.056087172617420578e+00 -1.380965036807267232e+00
2.091861593178220957e+00 -1.786219881587492120e+00
3.128446628386720274e+00 -1.316454016777189429e+00
3.216393680344761030e+00 -1.099810771561726463e+00
2.115348225773934221e+00 -1.464737965570730882e+00
3.422789769376800351e+00 -1.950405613011695349e+00
3.243674516487494941e+00 -2.258875535159281078e+00
2.148045230979797271e+00 -1.361716146763199298e+00
2.830624222993594508e+00 -1.704524706581310056e+00
2.606682824788517649e+00 -2.500382213002964704e+00
2.506342196093409136e+00 -1.103442818772573109e+00
3.005927512495222498e+00 -1.633628068665580857e+00
3.217121244639502553e+00 -2.732511488959262103e+00
2.088391265576014177e+00 -2.391943883044813646e+00
3.127119428520955591e+00 -2.200833065405598532e+00
3.335017825924348145e+00 -1.888607201091100363e+00
3.295525168269295868e+00 -2.485041864485466157e+00
3.046812220088130019e+00 -1.913591291356714130e+00
3.439504672584769107e+00 -2.220133603448903870e+00
2.613996278308102994e+00 -2.522414225918720554e+00
2.441667025625188892e+00 -2.390141097169244944e+00
2.757184794126170679e+00 -1.111537169157049920e+00
2.849781575479080065e+00 -2.503947498420786566e+00
3.206551112782509705e+00 -1.275397161351145003e+00
2.831456149088447560e+00 -1.204021265143115693e+00
2.607906088217338159e+00 -1.990069756164912995e+00
2.799787587548462131e+00 -1.135933261208455836e+00
3.606113009031651551e+00 -6.514937347847354898e-01
2.411486339021927883e+00 -1.871194478145514317e+00
2.263612546928684743e+00 -2.155397187699739980e+00
3.739708939904557994e+00 -1.146709791576980830e+00
2.895879575729106481e+00 -1.706386028728780868e+00
2.922990478957543381e+00 -2.456879143562578971e+00
2.774944593783709390e+00 -1.710876746407364202e+00
2.841628082657756238e+00 -2.024421994733319519e+00
3.173646735884258163e+00 -2.314178395971016045e+00
2.894480371253611573e+00 -1.851584223106891525e+00
2.397518574834342608e+00 -1.791438977224600659e+00
2.885297139179265891e+00 -1.962186270177827652e+00
3.178347983804942878e+00 -1.061992528138702818e+00
3.421964543900916311e+00 -2.235259587451245977e+00
2.304661054963689448e+00 -1.837708459537486405e+00
2.519898300968700156e+00 -2.126222204759870671e+00
3.544655755423930188e+00 -6.419611183797866438e-01
2.895727798439165834e+00 -1.238972480182860991e+00
2.456169567829845857e+00 -1.482913835513229639e+00
3.057488902760145066e+00 -5.865482074036846294e-01
2.315230994939404319e+00 -2.130110575611208201e+00
2.767315260343138572e+00 -1.952167541453319055e+00
1.843804784961387888e+00 -9.697199571195995738e-01
1.740043905863483342e+00 -9.786224264257115113e-01
2.124880832031332378e+00 -1.908231500093626298e+00
3.286014388418098786e+00 -1.791981598223350902e+00
1.791554337392641694e+00 -1.961989016188852020e+00
3.071881965051051822e+00 -2.087383121069048109e+00
2.840585623551169725e+00 -1.738966026750533356e+00
1.490900067113996696e+00 -1.359409748902570936e+00
2.067266879149640246e+00 -5.230350991654866277e-01
1.479205805629200121e+00 -8.828769192227574614e-01
1.918562759381811755e+00 -1.687123237508041385e+00
1.975831592953304128e+00 -1.343703134278879663e+00
2.086464880616887285e+00 -1.213069418587345183e+00
2.458409773399252707e+00 -8.257508881738329087e-01
3.678855713167155983e+00 -6.160369821012229297e-01
3.251072584050741732e+00 -5.798535673053928363e-01
3.965213292371417619e+00 -1.339300385777954627e+00
3.166235351625531713e+00 -8.710467072088741158e-01
2.740068946483408929e+00 -7.257786455195577302e-01
3.498132022935165342e+00 -1.324619885888214332e+00
2.652106447359467101e+00 -1.760225668292511925e+00
2.957007125934540070e+00 -1.357767635935194006e+00
2.743116233351581279e+00 -7.285129389922926357e-01
3.163890171983751998e+00 -1.581209202611372433e+00
2.541435108521381547e+00 -4.788645221821850040e-01
2.641479138464038812e+00 5.254483513561643004e-01
2.782102464853878132e+00 -3.361762700790290603e-01
2.508483661175014756e+00 -6.071459125754598007e-01
3.457636798757700802e+00 -2.768839292638539118e-01
2.111905625323100111e+00 -1.165707324431665803e+00
2.079283878373140215e+00 -8.015306939852527846e-01
2.316637591145856767e+00 -1.115429395209829172e-01
3.608906102095883028e+00 -1.534120674653038363e-01
3.184078649694977781e+00 -8.564670777983374172e-01
2.809835534679236524e+00 -6.592207847477006277e-01
2.970378738121143503e+00 -1.683848111618228671e+00
1.934432347549805975e+00 -8.778412479015852421e-01
2.370909014791548586e+00 -1.195014792391313030e+00
2.787846656306579796e+00 2.990800031430113082e-01
2.436517735900977311e+00 -2.786840664628237318e-01
2.566835073316109828e+00 -3.448063500990933838e-01
1.752732028650555218e+00 -1.493144524766794046e+00
2.324122154037739918e+00 -2.070018329715745120e-01
1.951143155695766351e+00 -1.173033505400814969e+00
1.984502268198994113e+00 -9.222335544223544956e-02
1.909895224415780968e+00 -9.592988776810760232e-01
1.418602520035927128e+00 -1.493541266615171503e+00
2.867824209579693751e+00 -4.321944219972742030e-01
3.119327106503459124e+00 -3.476765575183459189e-01
3.300058313761790707e+00 -3.991430638331401326e-01
3.651410839327185798e+00 -1.310855292460974542e-01
4.058895688657009337e+00 -7.603616306971583416e-01
3.478775125603799090e+00 -4.529604532581366638e-01
3.160656880717709338e+00 -6.919836687263533070e-01
3.637780544256594251e+00 -1.582613452912427221e-01
3.721968217981936888e+00 -3.264003945155281583e-01
3.008696038500842107e+00 2.838076779991043352e-01
3.372983789895177331e+00 6.544545514351890469e-02
3.076111430015386450e+00 -1.142261245051052088e+00
1.301597557602367949e+00 -2.014294143073111165e+00
1.478746893229161863e+00 -2.016922119918860279e+00
1.426379398250580577e+00 -1.957733034221260660e+00
1.328746880691332288e+00 -1.987759014056432294e+00
1.033937514146047398e+00 -1.526039293261828522e+00
1.726520453274406508e+00 -1.915995225633839283e+00
1.041113496216359291e+00 -2.104243213863213668e+00
3.393591041429335209e-01 -1.967194943119397355e+00
4.510206109777920025e-01 -1.648571967288541940e+00
3.761327050807542483e-01 -2.062820733304070231e+00
1.046134353929534466e+00 -2.194657881407382938e+00
1.255534138988609882e-01 -1.981108776088416068e+00
1.020955754194042608e+00 -2.414171890690264277e+00
9.891479600164224673e-01 -1.785835260186303675e+00
-3.370724651818545192e-01 -1.943256959500298642e+00
1.255611543011162068e+00 -1.876715655281508299e+00
9.694009180953284677e-01 -9.354116102925652543e-01
1.744297226458734862e+00 -2.341498226244516978e+00
1.431420604179629130e+00 -2.352622046127324396e+00
2.320194625271071676e+00 -1.358163590903169515e+00
1.692395739149277656e+00 -1.985491741384426856e+00
1.391357679839715145e+00 -1.998256394328195240e+00
1.001476702058785806e+00 -2.360020867898141361e+00
1.387210964651987455e+00 -1.205859904359580348e+00
1.160845124619404256e+00 -7.710993369091566629e-01
7.644408542696007336e-01 -2.094990409608771031e+00
6.813668233058645107e-01 -1.775442226061963336e+00
9.557699340324382620e-02 -1.231354499398381819e+00
1.110841077197053384e+00 -1.633988935341867288e+00
1.240425208214314345e+00 -1.194120802629150324e+00
6.782843426066622605e-01 -1.410371489784158383e+00
1.565585793976435713e+00 -2.235775878098179348e+00
1.345180399729910548e+00 -2.142689157860994342e+00
2.025792931973495303e+00 -2.639783303314606755e+00
9.551929928312384854e-01 -2.405921709075722781e+00
1.585058371368529562e+00 -1.838475463058998560e+00
9.768213564949634886e-01 -1.418548117885620075e+00
8.821695774862940986e-01 -1.779609868949954432e+00
3.659106461513025876e-01 -1.481181915190507459e+00
5.844042775339193252e-01 -2.356798457414909453e+00
1.226222122916676982e+00 -1.223242051492516635e+00
1.843278967731676321e+00 -6.827309451014340613e-01
1.461781447045462645e+00 -1.517716266757093813e+00
1.176235547609900678e+00 -1.822428013906661537e+00
4.035312454105838831e-01 -2.268968203252828886e+00
1.494393821610168871e+00 -1.653675452255678469e+00
1.063359288177838202e+00 -1.061512144183505146e+00
1.285778440319139015e+00 -1.858739887288541448e+00
8.625818577424942957e-01 -1.270786878990521451e+00
1.241313899305928725e+00 -2.092665946043604563e+00
1.666526827158742785e+00 -2.344387722866017931e+00
2.182621085544056427e+00 -1.663541189439492030e+00
1.420209586275109404e+00 -9.130140995936674164e-01
1.527069376710792126e+00 -1.740933361584802608e+00
7.325177963637340417e-01 -2.181343490062422674e+00
1.507779708704356514e-01 -1.580501836825557227e+00
3.847108368247075805e-01 -2.110361436163158189e+00
1.531044717469741245e+00 -2.353593413410626223e+00
1.172898735486493038e+00 -1.365266621224217269e+00
1.195389622375525818e+00 -2.290351275441061318e+00
7.384064283857366684e-01 -1.901319426126955259e+00
1.756275510060417933e+00 -1.252885521939956837e+00
8.762264865728457419e-01 -1.769407892540750371e+00
1.437931323431956843e+00 -1.860487642616162951e+00
9.699309249661364207e-01 -2.111051196446026790e+00
1.590778440200046218e+00 -1.202674207820598529e+00
1.691837006792842768e+00 -2.796014293168293641e+00
1.888562388888928245e+00 -1.664160321764484252e+00
1.555744846909688395e+00 -1.560289166984299758e+00
8.896499265651902633e-01 -1.318113105797627638e+00
1.124706908387445692e+00 -1.595379054312060507e+00
8.623558886579946181e-01 -2.029581093301179973e+00
7.331452630502929280e-01 -1.692014552589410137e+00
1.863044777932488572e+00 -1.370520096895047724e+00
1.871329237898816222e+00 -1.543619151237712206e+00
1.632947809260000493e+00 -1.538177007434358146e+00
1.024825358153361954e+00 -1.638655035380554015e+00
1.113188875194064176e+00 -1.915088245308115944e+00
1.114811166947490051e+00 -1.738146558779426920e+00
1.757956525394786640e+00 -2.052121224544323663e+00
1.440647942006796134e+00 -1.988783625246560938e+00
1.766248774890158302e+00 -1.672132753717521014e+00
1.450445299025584278e+00 -1.663429512352974760e+00
8.197914077062546934e-01 -1.354937032583759082e+00
1.490429269039005966e+00 -6.657476599850060683e-01
1.352457233629968947e+00 -8.998930909248223919e-01
1.716896388298566167e+00 -1.417624709075609557e+00
2.471271329250506632e+00 -9.922200175125465149e-01
1.842290498459130399e+00 -2.955516961687215449e+00
2.456547511789510363e+00 -2.663953189034503399e+00
1.882042834192530378e+00 -2.663123370277473700e+00
1.603659417897418615e+00 -1.841188701269101502e+00
1.464904008257478685e+00 -2.034503921355187206e+00
1.617579179499315511e+00 -2.107704101715059064e+00
1.693524579644041017e+00 -2.391172520841252869e+00
9.963028292199211933e-01 -1.503591535563182813e+00
1.276289535733264202e+00 -1.379932862064324528e+00
1.066431389489502557e+00 -1.558182124408729941e+00
9.674022538075874866e-01 -2.079681461563074762e+00
7.212821285851205300e-01 -2.436790239959881532e+00
1.490498458548520810e+00 -2.124454814995880625e+00
2.048298303617091864e+00 -2.520286998623233465e+00
1.647421255375736138e+00 -3.057692528498736628e+00
2.122076042493772352e+00 -2.574846216055941106e+00
1.712538341644470608e+00 -2.450801568139086672e+00
2.452776902208794851e+00 -2.608619371763824191e+00
2.446595522423052227e+00 -2.010168838931709168e+00
3.354064468816325473e+00 -2.378682826306385056e+00
2.825379909182309746e+00 -2.849291209452912810e+00
2.176721705241677185e+00 -3.193337627893032771e+00
2.712735999175862389e+00 -1.433207753558425335e+00
2.986348115477780230e+00 -1.659655904501871948e+00
2.612213310306604086e+00 -1.734028893502319368e+00
1.840146948495827717e+00 -1.976935578939062577e+00
1.886774256955967122e+00 -2.638189022796615824e+00
2.157145152227087248e+00 -2.446205563805088357e+00
1.474594030533059819e+00 -1.845943740424628388e+00
2.485974413828054619e+00 -1.907961322748014998e+00
2.031219082585572266e+00 -1.360756312290670067e+00
1.876867731760885727e+00 -2.249674978522652413e+00
1.697785307824152934e+00 -2.613573521946376044e+00
1.551501454553783965e+00 -2.173014462262120361e+00
1.783492598892758352e+00 -2.435684852522131294e+00
1.744434076963686575e+00 -3.120604576224424775e+00
2.090721103608522924e+00 -2.459940629291123226e+00
1.470466736967421584e+00 -2.032833741122211269e+00
5.104402455358135748e-01 -1.973659049361902174e+00
2.207295071484970173e+00 -2.269844668922796238e+00
2.129388428507110298e+00 -1.776876707438858283e+00
1.819655474209537882e+00 -2.002819937613113055e+00
9.283446445597696162e-01 -1.145208649794638323e+00
1.665979711128310115e+00 -2.238433319322581383e+00
-9.301365112608039887e-02 -2.841273348901658835e+00
7.971014991820585260e-01 -2.288769121054898381e+00
5.112285337719875145e-01 -2.312176880321277661e+00
1.961970773935254542e+00 -2.735822944021765846e+00
1.595223341431843966e+00 -2.846161310963934987e+00
1.946543068169647839e+00 -1.791358257991948477e+00
1.683963316118718190e+00 -3.147367027201649847e+00
2.215278068833414604e+00 -2.165499946110453600e+00
1.340332926659184576e+00 -1.876216213547138745e+00
1.521071385115948971e+00 -2.288196085322403484e+00
6.790419661142016450e-01 -2.082753228764722131e+00
2.153148249890220356e+00 -2.403379240196413136e+00
1.967624744213025245e+00 -2.252124245915055223e+00
1.869974664342759052e+00 -2.448492815986455629e+00
1.330092868101603099e+00 -2.829898645133265944e+00
1.841511260457858290e+00 -1.661457701174857693e+00
1.114037136351337942e+00 -2.471194812924423001e+00
1.397028889544192465e+00 -2.122581859240818325e+00
1.038233374258484831e+00 -2.283010905287758519e+00
1.586025633377205368e+00 -1.980198992283388026e+00
2.664272612505308668e+00 -1.918946690729261384e+00
2.765931489543182131e+00 -2.139489684440495587e+00
2.431306735526253870e+00 -2.257994065796301797e+00
1.447682076229991344e+00 -1.744496286540103913e+00
1.569759138734554194e+00 -1.051232053903494279e+00
5.435622340726864454e-01 -1.976347445897189914e+00
7.208638467383934323e-01 -1.959727103787125113e+00
1.637136573786692972e+00 -2.029845530489033489e+00
1.336372454546906008e+00 -1.411356436838424377e+00
1.659129958608358768e+00 -1.634741417110763262e+00
1.054509706539124014e+00 -1.672917068629158344e+00
1.387297660012976275e+00 -2.436505398794489352e+00
7.601026741654943741e-01 -1.640918397987226829e+00
6.805058306938523982e-01 -2.389280230680053574e+00
1.808387763828307238e+00 -1.664173767869872922e+00
1.249677513698688180e+00 -2.059196527461249815e+00
1.245835655775323847e+00 -2.002314057430144789e+00
1.896636673402444684e+00 -1.178921159056755208e+00
1.563792964953330866e+00 -1.835052923824278537e+00
2.267503510993849503e+00 -1.873236399120620455e+00
1.452065957873497570e+00 -2.367203338371544064e+00
8.396841116218398682e-01 -1.740539844231139943e+00
1.210346687619402228e+00 -1.853568994832465844e+00
9.527817751065892349e-01 -1.275306083717298700e+00
9.516125714573376859e-01 -1.274723785093163420e+00
1.440920168670206447e+00 -1.629624044592989041e+00
1.685620011424921572e+00 -2.246079105221366667e+00
1.819185368330964891e+00 -1.603861217511381998e+00
2.607347861713160242e+00 -3.842573243126985449e-01
1.034230484970087627e+00 -8.752278565940724286e-01
4.919858973093814702e-01 -1.047340157689169660e+00
1.540174662956296459e+00 -1.566529577159708975e+00
1.641137534283184651e+00 -1.619458196904924208e+00
8.536180306668914586e-01 -5.587915777907291881e-01
1.260467547405931699e+00 -7.246819136256209548e-01
8.942995331939638248e-01 -1.097443513239762414e+00
2.017254647052479033e+00 -7.891972213406370784e-01
1.334236266951136729e+00 -8.869848351259062014e-01
2.241450676484646909e+00 4.434193584495405016e-02
2.262928233772870890e+00 -3.117279678780093821e-02
2.282133786695438538e+00 -1.912849707313907244e-02
1.178022734501098734e+00 -2.332228582049317711e-01
1.271369582698071987e+00 2.499400895676357481e-01
1.513543143169014726e+00 -3.414293215018272543e-01
1.344321920680242588e+00 -1.947448574453740866e+00
1.797272492210456374e+00 -6.987848982737954184e-01
1.204979103317885825e+00 -2.116931084904857041e+00
1.511832270950704604e+00 -1.645265115213331963e+00
1.746461421543044068e+00 -2.501764818717358452e+00
1.606103108378831301e+00 -2.212990609559448707e+00
1.543161158503890906e+00 -4.953577385232240116e-01
1.800809734703136211e+00 -1.618557939481117147e+00
8.769723106419368142e-01 -2.235403596109624580e+00
6.714881763465274656e-01 -2.093931377708345476e+00
1.974559154770452185e+00 -1.450546824413413205e+00
1.649831562082029413e+00 -1.597459028657023161e+00
2.057363105681996096e+00 -5.652263071228081914e-01
1.068307260540647841e+00 -1.401489539523494976e+00
8.693620328690161436e-01 -2.026972748264338264e+00
1.127089362111675763e+00 -2.014067506041022249e+00
1.274490505254513462e+00 -1.977862268481786590e+00
7.645934557654945340e-01 -2.962098170475220726e+00
1.984339295872109776e+00 -2.252162699149065084e+00
6.774635097006622697e-01 -2.120131491809113200e+00
1.697716401808976316e+00 -2.062104114810205946e+00
1.914818301144483703e+00 -1.902314342639371603e+00
1.668665638338974411e+00 -2.338622193479718003e+00
1.844013603876304641e+00 -2.384097752200011300e+00
1.670205002418476026e+00 -1.269202775271556893e+00
1.282670193314892737e+00 -1.528709797628194478e+00
1.148152788160166748e+00 -2.627928263507933515e+00
1.381822980341655294e+00 -1.873779211015421664e+00
1.859875092951838838e+00 -1.538013421336537512e+00
1.750348404589022966e+00 -2.117640893447875428e+00
1.598811260520626831e+00 -1.884960058333445154e+00
1.170611963563690683e+00 -2.041512628726369627e+00
8.818291008630937400e-01 -1.971803423488516893e+00
1.634355992211218966e+00 -1.764408527694613094e+00
1.000540193676633383e+00 -1.669093981626836420e+00
2.077165493839191246e+00 -1.958329100428481295e+00
1.951218280830903540e+00 -1.854425454420851604e+00
2.287011135794923877e+00 -1.574174458366574880e+00
2.697854667496447867e+00 -1.347529363443495387e-01
2.302899679465438165e+00 -1.584152127574251168e+00
1.534562671826705360e+00 -9.257307903171290153e-01
5.864654209402601071e-01 -1.266649558795620578e+00
2.151002542448537724e+00 -1.914690541585924777e+00
2.338506985346812783e+00 -6.509574345712902943e-01
2.179209421518035761e+00 -1.347157457677089498e+00
2.747177728404739394e+00 -1.001529791145534087e+00
2.778394195880207640e+00 -1.642210746856022752e+00
1.646564106089393853e+00 -1.470079347034370709e+00
2.073868651462736246e+00 -1.604733587187341382e+00
2.621704435551875267e+00 -1.071418313891220553e+00
2.504280701351614624e+00 -1.239424849025413167e+00
2.217581398833400552e+00 -1.474902674241421074e+00
2.061083365681934509e+00 -6.338311987478817411e-01
2.076497341169405431e+00 -6.422406689164606997e-01
2.671977124858208263e+00 1.037520189427379447e-01
2.260426905631606420e+00 -1.711708327340360769e-01
1.857382642697120501e+00 -9.340998388322383494e-01
1.927318550801244701e+00 6.330742712413178763e-01
1.795364976477429320e+00 -8.830908936912991170e-01
1.469595860777154872e+00 -1.201429084672977821e+00
1.679281634653822408e+00 -5.771785649118577055e-01
1.821554059760745137e+00 -6.154642406219431594e-01
1.606151020945289165e+00 -5.909835220529247035e-02
1.662470596438207160e+00 -4.771642430154090508e-01
2.287119781118290174e+00 -1.344168908513919014e+00
1.224408870003571792e+00 -1.397662708825917255e+00
2.497513724822864933e+00 -1.348040486582319897e+00
1.611502310917622305e+00 -1.567449937950863070e+00
2.283953415648505736e+00 -1.082681876437757040e+00
1.750165459135036183e+00 -2.063962030908767620e+00
2.017122162548285136e+00 -1.370305432545927626e+00
2.128442878180407227e+00 -1.358935685858738918e+00
2.834489744444815162e+00 -8.758875964854364593e-01
2.534410056260996136e+00 -1.254141162750918248e+00
2.028407889269474573e+00 -1.960159788919927148e+00
1.802595025273205920e+00 -1.822215551181883164e+00
1.558564255861862202e+00 -9.239754969614277780e-01
1.635269937494549186e+00 -1.148681294097804617e+00
2.243623368435513576e+00 -1.660086786342853671e+00
1.399475193220623304e+00 -1.830302610566622024e+00
1.097592737510932004e+00 -1.107867890695855895e+00
1.693329522348777427e+00 -1.964804743208805604e+00
2.439640251520233782e+00 -2.080656026530889768e+00
1.249802166107529144e+00 -1.975760107969296797e+00
1.180808808893604622e+00 -2.661246861614842363e+00
2.126554860855187634e+00 -2.980614613196961304e+00
1.663119786494490659e+00 -1.500517885908601690e+00
1.095871895233349269e+00 -1.445516477080658557e+00
8.926999479013985050e-01 -2.372793995553174273e+00
5.551637772916664382e-01 -1.112564025565318415e+00
8.961215926270685861e-01 -1.538823295810798131e+00
9.364310314473883734e-01 -2.060799422571879980e+00
1.253751811568580399e+00 -1.318315306074649085e+00
1.457542097429570305e+00 -9.731706440937121227e-01
1.947800095830446443e+00 -1.424755555671451956e+00
1.752570636050033492e+00 -1.203187260543110204e+00
1.788613511350046092e+00 -1.536229737881001256e+00
1.983344185786252378e+00 -9.506984470996234782e-01
1.788671339339345412e+00 -1.472634446979107059e+00
1.800513931264512868e+00 -1.314285563004073287e+00
2.082741140307986960e+00 -1.117321108159798237e+00
1.743120751023215842e+00 -1.396410974185898324e+00
1.187903281519430365e+00 -5.431168615002909261e-01
1.210189647869462259e+00 -1.084586107539013522e+00
2.156957992692943638e+00 -5.796329793241703499e-01
2.272840546529527384e+00 -5.140923869013012126e-01
1.692227409041634489e+00 -6.722048587596085589e-01
1.308075653305097008e+00 -1.268666945808989643e+00
1.494348635744102038e+00 -3.076768916605380211e-01
1.969506779433054966e+00 -1.048449013319640466e+00
1.201179964486462026e+00 -6.536019096445515597e-01
5.853123484311882896e-01 -7.713118840087338501e-01
3.140871507267345430e-01 -1.533895831319262992e+00
6.331407506996957757e-01 -1.454044433823707072e+00
1.454902638626273337e+00 -1.852624634038453344e-01
1.579726443041992390e+00 -6.482532909804508137e-01
2.134495596870276568e+00 -4.130450058238420707e-01
2.391439247532920032e+00 -6.099181738666726860e-01
2.062516142656162899e+00 -1.677303709401022358e-01
2.458087522252918600e+00 -1.751560847497344864e-01
3.022365301172287300e+00 -4.138785428804652167e-01
1.489341622124452202e+00 -9.316742592052557059e-01
1.506649157360496760e+00 -6.459850755022195079e-01
1.952008106749531624e+00 -1.220022229918128698e+00
1.045684416242921966e+00 -1.323257561796748583e+00
1.251786304551471440e+00 -1.178186870865760127e+00
1.519366205165840977e+00 -1.142540676171641234e+00
1.686696088674544347e+00 -7.173066251537623117e-01
1.866065753488059364e+00 -1.523308066823962026e+00
2.499648527946394250e+00 -1.508870231114958438e+00
2.538692012972000089e+00 -8.737112327955605107e-01
2.075575888735814889e+00 -1.792948763171752447e+00
1.607132173058718472e+00 -1.580767465556886187e+00
1.912256164597172514e+00 -1.537993302490625158e+00
2.372072403132464480e+00 -2.656297240199779752e-01
2.830182420895420492e+00 -8.569426112224262093e-01
2.498029147775382874e+00 -2.639356262378907414e-01
1.715461069115129300e+00 4.567895710309006763e-01
2.047528211213991423e+00 1.128640395485888126e+00
1.351975266047258373e+00 1.413684638180315589e-01
1.262547077187353928e+00 -7.629336500231546914e-02
8.730344178954293488e-01 -1.752899503815560811e+00
1.761425829519782882e+00 -1.121711472441291768e+00
1.159521998024767742e+00 -1.011115899861827483e+00
1.783722308867050410e+00 -8.068386086810742652e-01
1.177523528516865703e+00 -7.133025461444395532e-01
1.296757951259638775e+00 -2.145717556906107326e+00
1.274496144309545498e+00 -1.205852168399499380e+00
2.137600171972669827e+00 -1.320611736907930212e+00
2.359687927980421041e+00 -1.773745937854033006e+00
1.303732520161031916e+00 -1.399676892729734279e+00
2.012049794176185458e+00 -1.817332033897618881e+00
1.775925915491653351e+00 -2.152843253317033856e+00
2.371253643147935186e+00 -1.414341271256073451e+00
1.770459869672633690e+00 -2.289491037269915097e+00
1.831420660358603847e+00 -2.279142484872519692e+00
2.731722503826266468e+00 -1.246920437447312402e+00
1.824190645429768942e+00 -2.360428910493885812e+00
1.648251152937766806e+00 -1.900958585962360559e+00
1.677198605368240614e+00 -2.238228733183595498e+00
1.779043818684655553e+00 -2.378069020092266950e+00
1.764071962016964701e+00 -1.981056316145037854e+00
1.578110422767550647e+00 -1.361772097532134573e+00
2.343876937063567034e+00 -1.512400589372787207e+00
2.196326341233424628e+00 -5.124678897386057974e-01
1.848294337301871870e+00 -7.506177683902903741e-01
2.531021053659520348e+00 -1.937427947792321081e+00
2.484301665490029620e+00 -1.689450761762417264e+00
2.335467627554152603e+00 -1.571951464106626117e+00
1.685475945523496666e+00 -9.295902141984340172e-01
2.380801863460690448e+00 -6.992161375783016997e-01
2.242445851283318525e+00 -2.769478590085916458e-01
1.159654875218007586e+00 -4.108404751356390383e-01
1.041295141399275703e+00 -1.535881014012501877e+00
6.219674754079271839e-01 -1.985015121729522658e+00
2.207512762962061004e+00 -1.666677773494646964e+00
4.160570829009594407e-01 -1.741475088926764059e+00
9.482548511927757495e-01 -5.011381755777177816e-01
9.158290954130918760e-01 -1.008596394056168633e+00
5.209143213795017768e-01 -1.545619514115627702e+00
6.859978059398414985e-01 -6.789848735634460564e-01
2.956140300184711966e-01 -9.912167733601765507e-01
1.807395509796657640e-01 -1.077897650517484651e+00
5.273848657720058286e-01 -8.586643970700369444e-01
4.082249807934792418e-01 -2.573156626308108486e+00
7.517091224928237336e-01 -1.882513603976432748e+00
3.777037355955354947e-01 -2.102384446772850524e+00
2.280394273794617011e-02 -1.487744321017526739e+00
1.249308236171266406e+00 -1.484075154007188146e+00
1.246325433011508999e+00 -1.491602565551182868e+00
1.124214614473057150e+00 -2.092220765782421221e+00
7.669297800024568179e-01 -3.976653296158509932e-01
1.805912817154900374e+00 -7.526980190228762524e-01
2.388871171640678082e+00 -6.355152091335369846e-01
1.711015691052504950e+00 -3.842706839419771647e-01
1.381650815008005795e+00 -8.633685180668878578e-01
1.401827481836323441e+00 -1.777492736690847952e+00
2.712218892042192464e-01 -1.991366220528689279e+00
1.340543295615162611e+00 -1.954794288971760885e+00
-1.481737549583530544e-01 -1.931197022887467751e+00
-2.541951589847351034e-01 -2.152351705663343662e+00
-1.091257182999866293e-02 -1.789458075410211402e+00
1.170553232327216087e+00 -2.827010943719225899e+00
6.383632498566165214e-01 -2.814145944321565729e+00
-2.392595616990933483e-02 -2.585562815399011782e+00
3.780845668492824885e-01 -2.320390714582877489e+00
8.582109792060210740e-01 -2.375720881963060194e+00
8.387649582033626094e-01 -2.519100271293958748e+00
8.348424662708067157e-01 -2.416897045823261259e+00
6.657152162352224511e-01 -2.906915439729050643e+00
4.397081023985766612e-01 -2.608852777893386765e+00
1.030773745659911089e+00 -2.569435891583566001e+00
9.254204434291530834e-01 -2.398810113136695676e+00
9.536342544415482569e-01 -2.482702239444987580e+00
1.032907880068286044e+00 -1.988757183561880471e+00
1.316076020108350120e+00 -2.415794396012442835e+00
1.954023036496558507e+00 -1.013282670383327089e+00
1.720067455180648741e+00 -1.092477105108431434e+00
1.636820966946121558e+00 -1.872955466520491274e+00
7.906734565790348723e-01 -1.873928858241594941e+00
1.192222878283837328e+00 -1.096292232565091007e+00
1.630461552482333376e+00 -1.958929180817969629e+00
2.400538406577157780e+00 -1.413545302567611017e+00
1.545196203203663909e+00 -1.302763385188206779e+00
1.864559928593850779e+00 -1.408362429516887282e+00
1.672579370381590103e+00 -9.312574228801241416e-01
2.115224558910271391e+00 -1.567766346696227719e+00
1.813291778208856897e+00 -1.092977804345589554e+00
9.953408727467676353e-01 -1.513324611594007774e+00
2.035835034180326186e+00 -2.041034701608361868e+00
1.714948790406902068e+00 -2.291637427286617346e+00
1.619553042365449613e+00 -1.912012810097125870e+00
1.968454531244283379e+00 -2.554588508016915505e+00
2.921931486429664382e+00 -2.057942250416976204e+00
2.590773788737784855e+00 -2.473950837344788045e+00
2.121917443399793601e+00 -1.898035021911729014e+00
1.562468704315292944e+00 -2.111212340180597558e+00
1.972937446993418220e+00 -2.207628037153903211e+00
2.016434351385612000e+00 -2.204751268592390900e+00
1.832259173329332302e+00 -1.935691972932748639e+00
2.609973514874363243e+00 -3.028376359479927782e+00
2.200996166397096054e+00 -1.350267035807670046e+00
2.121474035241921907e+00 -9.790627879621591756e-01
2.658371803751010010e+00 -1.254884682726711276e+00
2.763828091494839434e+00 -1.170531205679622211e+00
2.992657937275329250e+00 -1.364939332991122356e+00
2.208771268192166293e+00 -1.468747427558062757e+00
1.600939474211931612e+00 -1.589874042324134429e+00
2.432357915746781174e+00 -1.385121819586162983e+00
2.057569058423785791e+00 -1.791818494029624675e+00
2.620831495677354628e+00 -1.484822438667528832e+00
1.256969043717705681e+00 -1.145689319835002440e+00
1.853255775286704710e+00 -1.239416895349462644e+00
1.519302728026458826e+00 -1.437396337097797794e+00
3.031905423959164736e+00 -1.233001655877432601e+00
1.714348161903801682e+00 -2.153720507109589732e+00
2.715224667808165293e+00 -1.887074736802610175e+00
1.869229444307606958e+00 -1.767382745696723045e+00
2.114404105815753443e+00 -2.397097858952501159e+00
2.071092154394553297e+00 -1.238197602392806074e+00
2.868077321797311008e+00 -1.255256937588321575e+00
1.879265744637194313e+00 -2.220776263056814859e+00
1.389102472733115823e+00 -2.132142152034680382e+00
2.064138224254650655e+00 -2.893752784218276197e+00
2.016287334927035602e+00 -2.131490069295639334e+00
2.327889353072341017e+00 -2.341365993538043533e+00
2.305268850557595783e+00 -3.262584896416021341e+00
2.321094466927076105e+00 -2.487294481051807615e+00
2.279029200586900394e+00 -2.583572302413007726e+00
2.413179843405415248e+00 -2.993094677948837656e+00
1.483280159538383103e+00 -2.228076635176766906e+00
9.456484049775708556e-01 -2.152783823731168500e+00
1.327314606603083869e+00 -2.153538089755211438e+00
9.084396297071184456e-01 -2.275336844408986536e+00
1.602809689772709323e+00 -1.985515549697295157e+00
1.617228085201427135e+00 -1.319985260237742875e+00
1.620684642541671883e+00 -2.556334411611136392e+00
2.853508588938821755e-01 -2.103780970932076499e+00
4.719282743228379040e-01 -2.921489030420218569e+00
1.579052799323515943e+00 -2.474783481815606923e+00
1.995529845340592745e+00 -2.112931106775951307e+00
1.283937818756548221e+00 -2.459989588593481713e+00
1.525375503745394212e+00 -2.313930176198111699e+00
1.442123374655978729e+00 -1.882708663986390807e+00
2.056732633882671912e+00 -2.045301189229362659e+00
2.196918208450377996e+00 -2.639262110350193868e+00
2.880715400609301202e+00 -1.744118264900171855e+00
1.039663151173481070e+00 -1.839071170813319167e+00
1.819498374264367779e+00 -9.244979499972383330e-01
1.824722018804838974e+00 -1.982357866441735172e+00
1.808325244188027980e+00 -1.948169426611278787e+00
1.728578651538143607e+00 -1.839658363207425706e+00
1.665046431654482184e+00 -1.747573007279214607e+00
1.309909961971166492e+00 -2.398543533535824057e+00
1.042883784728877439e+00 -1.749202436783766634e+00
1.377500092803050080e+00 -2.256684069096916989e+00
1.683190737386643709e+00 -1.979483317832170242e+00
1.728885330445811608e+00 -2.144597664518532731e+00
9.820580011449420166e-01 -1.684413907148436751e+00
1.029369663332273754e+00 -1.961393788907470181e+00
6.216209544235306028e-01 -2.279180418648965922e+00
6.381740118873939771e-01 -2.111074740422743456e+00
1.161410470656772942e+00 -1.757744372316632830e+00
1.288633168622077996e+00 -1.746681749322939625e+00
1.091379527229907387e+00 -1.138627792999767019e+00
7.409326194821157507e-01 -1.518742077205079255e+00
1.110545707853105135e+00 -2.365438406366267010e+00
9.598659408799647963e-01 -2.489213649876404588e+00
8.089462582630193577e-01 -1.768964845859586354e+00
1.798410462189420578e+00 -1.182466040014666486e+00
1.445466821828986337e+00 -1.804658012992458538e+00
1.742975286299419890e+00 -1.002624293797701016e+00
1.838430135457280512e+00 -1.578953488674709416e+00
2.928204465638294618e+00 -1.591789309779621631e+00
2.488624518464069180e+00 -1.621921233419187480e+00
2.120352974597027096e+00 -1.799096321668114840e+00
2.323954675269353398e+00 -1.405503285180053075e+00
1.519603874590496506e+00 -1.608800936088121025e+00
9.531409384386475558e-01 -1.645538686749410617e+00
1.419040075270712187e+00 -8.575917883787986806e-01
2.286264202972560167e+00 -1.169208328985484435e+00
2.098628183060160080e+00 -1.983177219434785865e+00
2.320898329677901550e+00 -1.766177390797669888e+00
2.159310847395965460e+00 -2.281414569471892140e+00
2.159833198782180830e+00 -2.408907644676392401e+00
1.997342310813714494e+00 -2.581458636908420257e+00
2.879642521106106301e+00 -2.919483410362194054e+00
2.205234588160287501e+00 -2.350362727554970554e+00
2.884342450215766629e+00 -2.167364568398328029e+00
2.705500932169619066e+00 -2.067026407491390660e+00
2.580527494017196055e+00 -1.918549340806350312e+00
2.545105590408106799e+00 -1.806907432364356136e+00
1.694298456920334539e+00 -2.266179962410519888e+00
1.518840242040480293e+00 -2.335390265778470642e+00
2.182589729999116379e+00 -1.847467718254730329e+00
2.535887948330116881e+00 -1.971421813924871369e+00
1.817027881193772787e+00 -1.884845857623158594e+00
2.615293363563689244e+00 -2.560325438051783475e+00
2.377935133334064588e+00 -2.811412702484591186e+00
2.228536039443732797e+00 -2.772730402624779433e+00
2.909429779010554107e+00 -2.740822030801606246e+00
2.413097318712394745e+00 -2.826903714189774153e+00
1.615062702869668909e+00 -1.398270936870582570e+00
2.443274981524631073e+00 -1.932653955910188959e+00
3.199840900106360131e+00 -1.864825978585502808e+00
2.731123027609121401e+00 -2.349605414603723297e+00
2.391859374614115019e+00 -2.062527188640418618e+00
1.844680613081199461e+00 -1.919648077974612566e+00
2.548789188035637032e+00 -1.320978427058090432e+00
2.055750883089671799e+00 -1.868088939862196263e+00
1.342476763917218374e+00 -1.396418172801722868e+00
1.365827288992831345e+00 -2.327627523168390500e+00
1.972620315133333913e+00 -1.783284756820468386e+00
2.538810575497576494e+00 -1.457913557762148926e+00
1.681920581494587008e+00 -2.432622463671505031e+00
1.726683041069836833e+00 -2.401093508737786930e+00
1.881924072571534934e+00 -2.172871931787241362e+00
1.506365102961933822e+00 -1.738649411783385279e+00
2.189151722076516648e+00 -2.394188876832529456e+00
1.925650539644572223e+00 -2.156389334871192887e+00
2.241688177805162496e+00 -1.975142033054853918e+00
1.907971776134174569e+00 -9.342631688525597777e-01
1.970648725469051232e+00 -1.490630280121094664e+00
2.462476763125539314e+00 -1.036264595632648389e+00
1.781796149013998853e+00 -1.957754814921832232e+00
2.108581463289778579e+00 -1.322844253906896306e+00
2.219684090019486522e+00 -1.677769951391330672e+00
2.307195516449128458e+00 -1.685930107225087182e+00
1.626999887584588134e+00 -1.867496220526881689e+00
2.486021337858736580e+00 -2.359238038595623088e+00
1.941775962254408405e+00 -2.710069648761579852e+00
1.647253002976814873e+00 -2.644136208347097394e+00
2.378524384856581797e+00 -1.599185165654255947e+00
2.323295135561326497e+00 -2.127393868989393422e+00
2.545065165043096211e+00 -1.922797724353832116e+00
1.796970230054002471e+00 -2.664201187603232768e+00
1.234929156273781636e+00 -1.624299895621094780e+00
1.924753076563399112e+00 -2.010598263150229936e+00
2.348172453507952895e+00 -2.576868315645088892e+00
1.867707092768837729e+00 -2.306572470123825713e+00
2.717587812687961346e+00 -2.137241354926051606e+00
1.855152121091870887e+00 -2.424167312670788110e+00
1.829089004133868546e+00 -2.990692387857976087e+00
2.307318722688388668e+00 -2.481394198159869724e+00
1.758284827108252069e+00 -2.559138519548847412e+00
2.574989531299331169e+00 -2.233267038909869662e+00
1.730535553050160935e+00 -2.522492536784110229e+00
1.813435396580413972e+00 -2.641838786676853790e+00
1.706312274234496495e+00 -2.532889654417533443e+00
1.720291228983769294e+00 -2.618892164935519240e+00
1.515746163253583578e+00 -2.285095420028663060e+00
1.824970745659122873e+00 -2.799713859516991032e+00
6.492022589507282504e-01 -2.883862282392124055e+00
2.581001842522296474e+00 -1.372188776447328618e+00
2.914790083746525262e+00 -1.607400029011892828e+00
2.546811124594007936e+00 -1.654758015435727092e+00
1.938762852494156252e+00 -1.816301445162110006e+00
2.505889331845398971e+00 -1.871444157185857993e+00
1.852900518154865450e+00 -2.600271680579633760e+00
1.949205646185969920e+00 -1.835730621254626271e+00
2.339321191278530776e+00 -2.258290463692379735e+00
2.429001173596754271e+00 -2.145082836962487249e+00
1.665515102294127470e+00 -1.812134176588680923e+00
2.645320730499992390e+00 -1.819925647489317733e+00
2.973834109478398879e+00 -1.799009131456964061e+00
2.925480506002658743e+00 -1.419593128195479892e+00
3.238502284862354585e+00 -1.220046303742751359e+00
2.439405530603978800e+00 -2.266594467665804746e+00
1.673579566511387728e+00 -1.885120263335426039e+00
2.422831416622642120e+00 -1.041451208602945044e+00
2.691063121296705329e+00 -1.771429677341139763e+00
1.876645611393946256e+00 -1.721901147895417594e+00
2.193344470993503492e+00 -1.182530185889608454e+00
2.261843270327549504e+00 -2.037650312115819595e+00
1.328948470151168681e+00 -1.470112635868314310e+00
2.868864203145824021e+00 -1.197638549671004249e+00
2.733388194517956116e+00 -1.605537239395969706e+00
1.674118434943651312e+00 -1.321706908553774040e+00
2.826764078942407998e+00 -1.975494995208652238e+00
1.603246499247363399e+00 -1.746064062430805475e+00
2.192808679615027678e+00 -2.324156562157086992e+00
2.108799843945258434e+00 -1.564380113098181813e+00
2.357980983133698416e+00 -1.660175824885220752e+00
1.739957706471307874e+00 -2.319292050268580319e+00
3.020235105410718823e+00 -1.856924510477345525e+00
2.586297453033015614e+00 -2.219338144465861085e+00
2.621451647928459749e+00 -2.328892870359304812e+00
2.905315753474620344e+00 -1.158462544858473109e+00
3.240035093624380025e+00 -2.351823983641025517e+00
2.404585033735608501e+00 -1.457614430664728289e+00
2.652884208335451355e+00 -1.540539929363635041e+00
2.404759179652962153e+00 -1.656232199451752596e+00
2.362147259039249825e+00 -1.045120579592893950e+00
2.762014342255374899e+00 -2.540946342577598216e+00
3.176149033705897295e+00 -2.592068149815888845e+00
2.304716798408316780e+00 -2.640782039082177235e+00
2.366021687861893152e+00 -2.821287853603328344e+00
2.241195161856249118e+00 -2.947739946695238533e+00
2.396555460614858468e+00 -1.913485931650271477e+00
2.193333100471646979e+00 -2.573045700047812190e+00
2.424310026704649790e+00 -2.629884016814646674e+00
2.507301495413415182e+00 -2.315453504788625327e+00
2.649348103053873693e+00 -2.869629870758545032e+00
3.560009182127613414e+00 -2.674648297397149932e+00
3.517895512650825562e+00 -2.553566844812395153e+00
3.580480725524202157e+00 -2.132876940836444746e+00
2.782796551164086640e+00 -2.361542526241074302e+00
3.196892098844516639e+00 -1.995502724911458081e+00
3.378238669619996415e+00 -2.215590936842581460e+00
3.633822486378001315e+00 -2.437752640690947104e+00
3.522689885244979280e+00 -2.627299675557179803e+00
3.244404002159881450e+00 -2.373816092346535900e+00
2.931885353626534130e+00 -2.339254969787175398e+00
3.802415645785948151e+00 -2.612693790288597828e+00
3.199040055375712122e+00 -2.577043163934808589e+00
2.663432537611384987e+00 -2.384232587552820970e+00
3.106042726794721709e+00 -1.554281497671921475e+00
3.091702765669282371e+00 -2.491469475105437148e+00
2.789585387758576562e+00 -2.375589531098475593e+00
2.513360913726576662e+00 -2.757154407567325105e+00
2.808026077122797393e+00 -2.497412373370240690e+00
2.001168882810152816e+00 -1.897415724188642905e+00
2.470389256819968793e+00 -2.173849314221196760e+00
2.730735717203872426e+00 -1.616263171000850596e+00
2.274838949663854581e+00 -1.883288710086064244e+00
3.343225262517912633e+00 -6.636522107828797257e-01
2.935770796738315092e+00 -2.406575970632214290e+00
2.728043723542904697e+00 -2.480486464476219233e+00
2.363299071822610564e+00 -2.810785041209697521e+00
2.620393693206732877e+00 -2.489130299249646683e+00
2.110583144947944856e+00 -1.229491956242262374e+00
1.738360669808530989e+00 -1.041414380814806862e+00
2.596400365680826994e+00 -1.466984489596384833e+00
3.292791687110117493e+00 -8.391905003125795792e-01
2.962137114239872915e+00 -1.156423770288322661e+00
2.848033460744002543e+00 -1.516267591638501111e+00
2.731452120191627309e+00 -1.303212891098677328e+00
2.010036399489632419e+00 -2.661952131747340466e+00
2.018854620184455939e+00 -2.288409362483870169e+00
2.199165499420835168e+00 -1.550468501998303328e+00
1.431379218228490346e+00 -2.443007245820606688e+00
2.117767972110200958e+00 -2.163809663142339801e+00
2.041893737618091009e+00 -2.119264815962721649e+00
2.406251610071242553e+00 -1.790314523809674707e+00
2.755054728506064698e+00 -2.278098764998299330e+00
2.071031142078020970e+00 -2.560942050836420236e+00
2.290787786898986766e+00 -2.220442046376150280e+00
2.468116885797939197e+00 -2.731736748608972754e+00
2.654411147200510968e+00 -2.301721683994780054e+00
2.957846744962473906e+00 -1.824933471710738830e+00
1.826302990767052492e+00 -2.434799216134051925e+00
2.682763757417047756e+00 -1.695903143396306767e+00
1.953049678288532931e+00 -1.442594730075879905e+00
1.196732792176144811e+00 -1.579457440054250705e+00
1.836153336067355202e+00 -2.074783505616500712e+00
2.159459617041170176e+00 -2.200132405143975678e+00
1.222573392225125621e+00 -1.614724306965872991e+00
7.913993263334129225e-01 -1.698199843162978340e+00
1.435391716694188524e+00 -4.460332094710740547e-01
1.600509966383450999e+00 -5.123075201703550796e-01
1.116158397902932364e+00 -1.255385425704470759e+00
1.480911366666004980e+00 -2.282690973324782213e+00
1.300222197613045694e+00 -1.928788832618638205e+00
1.272416375078152972e+00 1.387409549958318333e-01
2.173155089890112635e+00 -8.036971070053633426e-01
1.567933690306199779e+00 -1.093007936294140503e+00
2.049518071671228014e+00 -1.808723923779510523e+00
2.046035131896996262e+00 -9.278091105239333336e-01
1.479815631874082493e+00 -1.316404100366143082e+00
1.092581895922646984e+00 -1.636397720115488452e+00
3.470429110843716303e-01 -6.347936546771055788e-01
9.360479598847950555e-01 -1.011082030397830067e+00
1.181424053717936573e+00 -1.806050522162716998e+00
1.203011209591444697e+00 -1.805224115249352446e+00
1.125329603042868998e+00 -1.904210366031231949e+00
1.943470183177224087e+00 -1.357975850026395648e+00
1.818217428897377141e+00 -1.316165973097641828e+00
1.703964215079561306e+00 -7.118735995759862822e-01
1.944398262189420912e+00 -1.470265971928522264e+00
2.165439044800499424e+00 -1.694612778795520525e+00
2.155693336451856013e+00 -1.737486179670493236e+00
1.485700999901436337e+00 -1.984340016089719327e+00
5.428708251802054630e-01 -2.506028296700852032e+00
5.236439246748730847e-01 -2.168656937396331585e+00
1.388398347801524935e+00 -1.980795097851163700e+00
1.177712332941615259e+00 -1.984639573851388006e+00
1.037223462731199586e+00 -1.748377048764106156e+00
6.023098412516436628e-01 -1.811741316317545314e+00
1.136414970573767835e+00 -1.871553948095338260e+00
1.420079443562618060e+00 -9.070470213460775089e-01
8.663150974692932493e-01 -2.174886956641598257e+00
6.495166074112332932e-01 -1.435827369496974759e+00
1.505247461725667257e+00 -1.486193017178872200e+00
9.890513791718262837e-01 -1.979297661557468224e+00
4.607470757156132413e-01 -1.187990568486931187e+00
7.619912846218712676e-01 -9.532476583957952831e-01
1.060221319846061050e+00 -1.850571748265805727e+00
1.140725801695443575e+00 -1.318203859701446046e+00
1.039562792517223055e+00 -1.154862400645947584e+00
1.367419693665270941e+00 -1.740773771740057319e+00
6.932869745861378608e-01 -1.980717313215170527e+00
1.047271914932116799e+00 -1.518345139666246402e+00
7.279236880031945134e-01 -1.939112856515233796e+00
1.487433328321408510e+00 -1.582396046712307491e+00
1.265138793767955461e+00 -1.786293972311868483e+00
9.046313516102186814e-01 -1.742260524887846662e+00
1.039035508843145550e+00 -8.429096052851616783e-01
9.584107648561469572e-01 -2.041339630612046374e+00
1.098268667144031596e+00 -1.586284168382330773e+00
3.106292154560996721e-01 -2.495105432427564551e+00
2.283397228020655201e-01 -1.727563944377747074e+00
6.672516695672281450e-01 -7.779661680700242776e-01
1.550180157200430120e+00 -1.244192622753315103e+00
1.359037350244565623e+00 -1.420425600637545971e+00
1.371377572058090522e+00 -2.032824541329279810e+00
1.338127585590216384e+00 -2.625571489877231546e+00
2.081603493646230429e+00 -2.382171511489476590e+00
9.953548764871751331e-01 -2.186202312225246303e+00
2.263078095876517093e+00 -1.687356070327205471e+00
2.489700032360791404e+00 -1.208922258163527053e+00
1.799756391545264123e+00 -1.270115414692096989e+00
1.312425209431156148e+00 -2.527890800150428330e+00
1.673715097870957624e+00 -2.429186783529700744e+00
2.019963814029908988e+00 -2.193749951130524956e+00
1.640382972801478711e+00 -1.882583517479343493e+00
1.024097076995443834e+00 -2.000365454135924370e+00
1.675102608333891796e+00 -1.597085102983016647e+00
6.769953797588461608e-01 -2.644530478733963186e+00
1.619838289635740836e+00 -2.123410699859180184e+00
2.316524311085281784e+00 -2.585973977891714348e+00
1.266209990525403173e+00 -1.710983590672353616e+00
1.898027215221308683e+00 -1.310362439154054037e+00
1.738898668192071284e+00 -2.533749962518454524e+00
2.249925251330950893e+00 -2.255480887407554480e+00
1.296480533879301067e+00 -2.090623585933565121e+00
3.399688074525369919e-01 -1.730256504228992576e+00
1.947718063899054552e+00 -2.691480081867055674e+00
2.153895987346442276e+00 -2.211983977782802757e+00
2.019688216365883804e+00 -2.622486674412477292e+00
1.543055767612961482e+00 -2.571244336339439496e+00
1.724769568099688288e-01 -1.275842820645295861e+00
1.646281124490913239e+00 -1.866209470653743763e+00
1.384812815025247001e+00 -2.140384876412963600e+00
1.268099553812352287e+00 -2.130589875005990397e+00
6.865765791643577698e-01 -1.325609611208900862e+00
1.852480080455880529e+00 -1.772785789027897962e+00
2.113438115164544051e+00 -1.438263492537868782e+00
1.595925906931950689e+00 -1.412003762366988990e+00
1.959647545145029479e+00 -1.870333007190928765e+00
2.526302737560208733e+00 -2.431600680278793725e+00
3.197116276653563460e+00 -1.220534001093022347e+00
3.055740794422792117e+00 -1.611291059088065358e+00
2.136937173893223463e+00 -2.263851714694959494e+00
2.672189977371818959e+00 -2.066285890849745233e+00
2.552587555413061260e+00 -8.612969819989537701e-01
2.261707423948875473e+00 -1.456944417164096395e+00
2.499008321378454411e+00 -1.495302949250831848e+00
2.343565811351391304e+00 -1.685817800197636274e+00
2.163639953489708390e+00 -1.563506188307243638e+00
5.853171525348996873e-01 -1.554353706105738420e+00
1.897416567380582730e+00 -1.775977970528707761e+00
4.900584607592123887e-01 -1.593393955100058657e+00
7.618262744085841920e-01 -1.826828121284050477e+00
8.493822511403956721e-01 -1.111187011142190428e+00
1.309300442953489130e+00 -2.287111135452332356e+00
3.762011781936097088e-01 -1.652617179122740865e+00
1.577979763778205369e+00 -1.103637600779860950e+00
1.511879513322412105e+00 -1.439670209690557368e+00
1.747139288853744921e+00 -1.910141844392933885e+00
6.958817349551185139e-01 -1.715404290007077392e+00
1.823646131633425593e+00 -1.613645858784982234e+00
1.563497027570013742e+00 -2.440385529036623868e+00
8.746968925902445235e-01 -1.982719750518489921e+00
1.560148174298349844e+00 -2.246142790821025859e+00
1.028098113375270461e+00 -2.572428514033921143e+00
1.569462454005818020e-01 -2.315507903272677304e+00
2.154321784533437256e-01 -2.253689683839021463e+00
1.637121255890420901e+00 -2.867621695731520148e+00
6.360422972891279780e-01 -2.250166969841889575e+00
7.287923533957009203e-01 -2.152222911111011161e+00
8.022252006814916125e-01 -2.754450117921009245e+00
-3.827371378834221183e-02 -2.185974968537117480e+00
2.358501509003957941e-01 -2.141336555727965330e+00
3.812337018884175976e-01 -1.469605815540976801e+00
1.313616815852447939e+00 -2.311491497533140205e+00
9.441429908417134920e-01 -2.856427918113487507e+00
1.018066355320572214e+00 -2.674466545381457117e+00
4.904722572506064471e-01 -2.313435680964403662e+00
2.949012962118414904e+00 -1.826796312752877238e+00
2.163256022991157490e+00 -2.474023976182341933e+00
1.236647698079319513e+00 -2.176120792503735135e+00
1.650388480528775403e+00 -3.150875681862329802e+00
1.058306370693731679e+00 -2.576022778276532144e+00
2.094168399080745591e+00 -2.556278725091011061e+00
1.108693582161331737e+00 -2.737770765952003860e+00
1.359550769920346625e+00 -2.542851846937374205e+00
2.295629279916691079e+00 -1.382532780422616847e+00
1.281119120236974052e+00 -2.212544522960909088e+00
1.546187560661231419e+00 -2.200878959084870967e+00
1.661149231553225469e+00 -2.941029998555822811e+00
1.720042999080228174e+00 -2.327924620776466114e+00
1.227819735629688047e+00 -2.347665738581182104e+00
1.827131890977049089e+00 -2.100030132225164436e+00
1.219177941375734653e+00 -2.938210037212380943e+00
1.653785477637917944e+00 -1.609190769175823599e+00
1.942472191830771244e+00 -3.009564862160829080e+00
1.054930994063791427e+00 -1.664197332362649107e+00
8.078422840772213620e-01 -1.755974972184798366e+00
1.609518712315918032e+00 -1.941457570321470705e+00
1.114519116260849207e+00 -2.163204967556993097e+00
1.607271735420941372e+00 -2.558097906711058300e+00
1.091209224072116735e+00 -2.152967085987411711e+00
4.485192113912747081e-01 -2.203304546312246259e+00
5.355080570976027410e-01 -2.845482171672131244e+00
1.353497400095844627e+00 -1.883247400559565854e+00
7.433518509757974790e-01 -2.331640467608961487e+00
1.209435003567057132e+00 -2.529861983403913328e+00
8.337533335672713264e-01 -2.735143323609749544e+00
8.521124804898161376e-01 -2.226796696740468207e+00
6.464921086950177198e-01 -1.847055314357857636e+00
7.419509794183598572e-01 -1.352088557672999514e+00
1.131346300742158917e+00 -2.605473108543523431e+00
1.532248841846429732e+00 -2.048471222933684999e+00
6.119000890943404602e-01 -2.425106297969888303e+00
7.959061270496008422e-01 -1.674935425050657622e+00
1.131702696972817446e+00 -1.698297706025183818e+00
8.866436172165197416e-01 -2.326335871263463861e+00
8.474954951089447297e-01 -2.421016620563981814e+00
1.019780805365464893e+00 -1.969406042144004942e+00
1.640416768203559972e+00 -2.515653456589192594e+00
2.822624809157196601e+00 -2.737376455583340196e+00
2.731446465226357478e+00 -2.403073138190285896e+00
2.247585151665170144e+00 -2.397907386735830926e+00
2.311554185231275760e+00 -1.513709265684284766e+00
2.191758645935188987e+00 -2.530126083176239771e+00
2.648056872557718044e+00 -2.914252485568996853e+00
1.652780714222819469e+00 -1.915590835060916097e+00
2.456010781604361704e+00 -1.862744600574181675e+00
2.334615461682281179e+00 -2.903763295702706415e+00
2.283171650864075808e+00 -2.158311889379330051e+00
2.923343525445362356e+00 -2.219390031552699760e+00
2.219671973017461220e+00 -2.055791166011663229e+00
3.040524106957445127e+00 -1.499824486206515539e+00
2.216540354967393878e+00 -2.182611386150832278e+00
2.542297439273715209e+00 -2.508013060110404258e+00
3.030706824148160727e+00 -2.065282483328371832e+00
2.264252424636870042e+00 -1.953127003008050089e+00
2.278435507660502068e+00 -1.316100701419776753e+00
2.650044870518840412e+00 -1.605005933909477545e+00
2.381339754742904269e+00 -2.428980841619524433e+00
3.363475075133608883e+00 -1.731818480523350523e+00
2.782436052259257053e+00 -1.811728313253206490e+00
4.116866124959178030e+00 -1.260828325114835780e+00
3.167406046563962185e+00 -1.672414106347139384e+00
2.569572458730998044e+00 -1.427281167422216113e+00
2.266154637872099809e+00 -1.519414189683996774e+00
2.171945352974796073e+00 -1.726453429594877687e+00
3.256304185820319219e+00 -1.198552882457416757e+00
3.176259412899077095e+00 -1.005188513856693167e+00
2.841674821409726270e+00 -1.700457816372237918e+00
2.852156537357342536e+00 -1.539036772681000587e+00
3.374380963975846193e+00 -1.965442649724161495e+00
2.341609911773103292e+00 -1.297874884589195199e+00
2.994402480937136790e+00 -1.153454746160257116e+00
2.548940285802670402e+00 -1.175702225835083103e+00
3.192508663920606615e+00 -1.594292516280877647e+00
3.171912727466960291e+00 -1.890884945087771829e+00
2.420618546164784224e+00 -1.693722327416189888e+00
2.860931239340549048e+00 -1.162549424568194434e+00
3.349806361724486869e+00 -1.468023184387397428e+00
2.739697111843780952e+00 -1.439677285816790553e+00
2.801175566389265903e+00 -2.112335796644150498e+00
3.071418081347551343e+00 -1.945286929991309588e+00
2.289235390336544995e+00 -1.704519756142966358e+00
2.287884033875358547e+00 -1.321039978779141810e+00
2.571530128799242476e+00 -2.029960896793427061e+00
2.930705910742876341e+00 -2.199439333139090902e+00
2.891472740650973705e+00 -1.279570446836897801e+00
1.999350625922120317e+00 -2.208654251655668865e+00
2.027031942833185774e+00 -1.955373287412709438e+00
3.258303450964735948e+00 -2.292255703625230900e+00
2.201400699173035935e+00 -2.073567750681368782e+00
2.392926605645578242e+00 -1.333762806464807937e+00
2.618546630490114602e+00 -1.832001525002699083e+00
2.980159386115253994e+00 -1.520980423835931017e+00
3.494207251990743668e+00 -1.887493416203469332e+00
3.508768804753606751e+00 -2.491626458422476986e+00
3.430838560806112270e+00 -2.257702749372780815e+00
3.083958487147912653e+00 -2.492466760759301625e+00
3.462356500316291719e+00 -2.419792893472567208e+00
3.637026645572377426e+00 -1.868882042184316639e+00
2.662077591748821526e+00 -2.083289690528550508e+00
3.261990828070048032e+00 -1.992193566621835776e+00
2.542774092438120803e+00 -1.934651236162891141e+00
2.794006096367954051e+00 -2.564422973502315628e+00
2.976234595593652443e+00 -2.147610840710778124e+00
3.067770417020251106e+00 -1.583031549320048414e+00
2.918823518252959826e+00 -1.571856111147448276e+00
3.565935746703881470e+00 -1.199721654033499618e+00
3.875620575163589265e+00 -1.356147097893632303e+00
3.337207434819138729e+00 -8.235726288154137098e-01
3.462519549851141853e+00 -2.465197059345689112e+00
2.232188710699139378e+00 -9.603830715901773285e-01
3.497393036610975336e+00 -1.313014828972250747e+00
3.860023469888865577e+00 -7.014578786089966655e-01
3.501034249875210946e+00 -2.009758410998332412e-01
2.759010881441720020e+00 -1.793793402249524993e+00
2.642253970605392688e+00 -2.261896782806197770e+00
3.067006534684433738e+00 -1.405352838746036115e+00
3.215613254338264504e+00 -1.498667486510641300e+00
3.150633169800017619e+00 -4.957086950507553214e-01
3.854607460958995091e+00 -8.607692247496211424e-01
3.251900101027118239e+00 -1.937064552195719935e+00
3.500849568721974503e+00 -1.606844741184504599e+00
3.521702727733448057e+00 -4.696916984243560966e-01
3.965742529891103541e+00 -4.585662574146673887e-01
3.146855236549718882e+00 -2.372701046337818198e+00
3.479860847133336321e+00 -1.362605489391485625e+00
3.263049173265384795e+00 -2.311845208845860977e+00
3.272739382135286590e+00 -1.837917002372819297e+00
3.786614855934332002e+00 -1.764330528217375571e+00
2.787660274117848225e+00 -1.372077388213862159e+00
3.023021414426808384e+00 -1.412209894154323297e+00
2.916267263807884369e+00 -2.172103783412244304e+00
3.040573143096346076e+00 -1.993762619510533574e+00
4.275578581374670506e+00 -1.497191304719647009e+00
2.095273370485315922e+00 -1.652593392547765605e+00
3.460817960780047553e+00 -2.284643753430804836e+00
3.303337287442078107e+00 -1.959639432793529146e+00
4.463515932391746155e+00 -1.362014389059283292e+00
3.526783143940958709e+00 -1.746847890476040055e+00
3.054562910866222225e+00 -1.644362305837207217e+00
1.790016754630556761e+00 -1.239945188332375325e+00
2.983296873390925974e+00 -6.605266213425747823e-01
3.640201578192335141e+00 -1.882319255581495210e-01
3.294668991197103658e+00 -8.968968948495685822e-01
3.574567002164663165e+00 -1.003852847715226426e+00
3.484089075832361715e+00 -1.275039590995425964e+00
3.162571698266162912e+00 -9.067421829379607168e-01
3.475764719178174200e+00 -5.688222220976129062e-01
3.029325669139153021e+00 -1.784012544559473668e+00
2.945404167467001066e+00 -1.281334757020972992e+00
2.918010345052187038e+00 -6.990048109900424134e-01
2.719859373755800114e+00 -9.503708453311725535e-01
2.640499841640509437e+00 -4.622286777831708937e-01
2.034757910478942389e+00 -9.891517262822719925e-01
2.613718690294012603e+00 -1.249387559924567404e+00
1.783596195659226336e+00 -1.853252118638220924e+00
2.723306028036173387e+00 -1.943595774078199501e+00
2.976476014997129660e+00 -1.905682106787637720e+00
2.731989206116127278e+00 -2.132643039304983112e+00
3.275381696266023379e+00 -1.715759345097406019e+00
3.167838879743043456e+00 -1.998722287431565103e+00
3.070544790258361356e+00 -1.237248865961135147e+00
2.260312636485210636e+00 -1.979573790051457838e+00
2.947141043144052563e+00 -1.553291287479498184e+00
2.794527612894193602e+00 -4.939800696177277239e-01
2.323062722496005428e+00 -1.407200210627932879e+00
2.092018024814347399e+00 -1.586186663412331166e+00
2.700172849512096462e+00 -1.480611926227735520e+00
2.792371449080540913e+00 -1.443293434563157396e+00
2.669741701781260801e+00 -1.591400402135088266e+00
2.639780004690310822e+00 -2.175529039895842232e+00
3.089458411978264429e+00 -1.822877031600613762e+00
3.475536219593023723e+00 -1.490636327708394937e+00
3.317452388091996163e+00 -2.130307891904305695e+00
3.165710030192912861e+00 -1.455184413036427094e+00
3.375445470333048092e+00 -1.382511048958403155e+00
2.704349146329301679e+00 -7.020871384961531181e-01
2.565211440204209659e+00 -6.360150679917778715e-01
3.088961541977601311e+00 7.994250546562103876e-02
2.412097260356994788e+00 -2.354106779718568632e+00
3.831915351172751727e+00 -1.763066735057265522e+00
2.779389356805303191e+00 -1.543424903633597634e+00
2.499508719468401807e+00 -1.571058028172582111e+00
2.990276572287628554e+00 -1.941281981568487858e+00
2.805001779819278340e+00 -2.088393336772347286e+00
3.106158942131205691e+00 -2.328378659341498569e+00
2.635835380375206149e+00 -1.696992030695537057e+00
1.973020992642168236e+00 -1.387284479137704141e+00
1.979457440441956484e+00 -1.696989302315017323e+00
2.457684513083504108e+00 -9.014463608188230115e-01
2.563465023756745786e+00 -1.506723053883933128e+00
2.080095782389082881e+00 -7.945128914379826490e-01
2.423209385278372707e+00 -1.480625168228867139e+00
1.956477920342772459e+00 -2.227488234514536813e+00
2.324545608184007683e+00 -1.453429938641535468e+00
2.182481993162897815e+00 -1.452110641050635476e+00
2.552367917374820827e+00 -2.044918928913161960e+00
2.433242898216176897e+00 -1.492828117614511729e+00
1.776312904374685253e+00 -1.919729100376684761e+00
2.398074229973734539e+00 -1.474746905172579448e+00
1.654772262796852855e+00 -2.411772409296696562e+00
1.775120528979431400e+00 -1.027231547389373167e+00
2.626026396851915301e+00 -2.167762587957682285e-01
2.897680052952070540e+00 -5.923369843306991456e-01
2.917457784510091745e+00 -5.911884632717803179e-01
1.685795766786045924e+00 -1.012962838484627426e+00
2.235331890115411113e+00 -1.304128391708170520e+00
1.944016329351918149e+00 -1.846552093872111167e+00
2.039173468953845880e+00 -1.195385405252853417e+00
2.045475494188994325e+00 -2.158173722788920390e+00
1.661019810037669853e+00 -1.479364330784812998e+00
2.232997690205600350e+00 -1.919560512128239083e+00
1.840219934660341838e+00 -9.852097726616160234e-01
1.768603997589370591e+00 -1.303214258933961478e+00
2.904068890123178370e+00 -1.240177136229796861e+00
1.685817686770997081e+00 -2.247154278724511567e+00
1.722105548920912721e+00 -2.403463433714646325e+00
2.023022938661200865e+00 -1.740313244742853982e+00
1.673915140626781151e+00 -2.009873479588522027e+00
1.541156389270695648e+00 -1.865991723544580205e+00
2.326359407093171683e+00 -2.495619170167519218e+00
1.903420775046175351e+00 -2.291544489857489264e+00
1.464432760562189628e+00 -2.359652815323754815e+00
2.189738937948823683e+00 -2.485873937455009841e+00
2.274049218882818302e+00 -2.083950886663937130e+00
2.209487086466575434e+00 -2.223499181593456608e+00
2.240336983017656713e+00 -1.697936208460658181e+00
2.123328139496905465e+00 -1.832897964852752581e+00
2.338588978448878031e+00 -2.523253542106029812e+00
1.671096914211555040e+00 -2.148232773520719174e+00
1.798443613410180442e+00 -8.847296107990904046e-01
1.965193181332910655e+00 -5.084533450031892832e-01
2.163437543187180179e+00 -8.994593270379924732e-01
3.574169987511366386e+00 -1.836552954671023308e+00
2.643297191709667260e+00 -2.227813810369096537e+00
2.848727666159197813e+00 -2.064976496606719003e+00
2.830511869988142415e+00 -1.886711174581817252e+00
2.819411194691102907e+00 -2.108588305438805488e+00
3.364755714437881906e+00 -1.957140140971479703e+00
3.084594053527484725e+00 -2.761963831419009363e+00
3.103183985421932523e+00 -1.500480953803237760e+00
2.809568010041363362e+00 -2.678097976754339804e+00
3.043145820327310958e+00 -2.430218777301370814e+00
2.607874992800545577e+00 -2.337214427824799934e+00
2.073486023833350345e+00 -2.572803919849425469e+00
2.134921970977117667e+00 -2.333306190238098932e+00
2.508976500560041067e+00 -2.608213877774045120e+00
2.997776666057701878e+00 -2.692040601665295352e+00
2.744223755426379974e+00 -1.999190411181242633e+00
2.623157128003974492e+00 -2.336889277003282750e+00
1.787364444831863963e+00 -2.624395985802795650e+00
1.663618736078928961e+00 -2.735004916702691968e+00
2.181013198241854134e+00 -2.553112550059350117e+00
1.739057823242341705e+00 -1.990218193861100771e+00
1.832552349955771653e+00 -1.374645440139989461e+00
1.974192823209572900e+00 -1.890672364867445054e+00
1.831830250125061621e+00 -1.128859198638422656e+00
1.341183203751541209e+00 -1.743560332077379371e+00
2.326326822269195738e+00 -2.227894792842159077e+00
1.647642591735983597e+00 -1.913318258439872688e+00
1.932726668666218117e+00 -2.299688914581276222e+00
1.661961691177401557e+00 -1.079063218400802660e+00
2.422492565493752359e+00 -1.565113506902115814e+00
1.582550927205018887e+00 -2.238564974491681348e+00
1.218576940976688672e+00 -1.941432288511554916e+00
2.038378027305508766e+00 -2.217309090002683725e+00
1.187401698947371464e+00 -1.688618450261270221e+00
2.340654920180162524e+00 -2.245592477915300922e+00
1.834711233238465855e+00 -2.330532445672188757e+00
2.457871600474642815e+00 -2.070666690116987230e+00
1.801491418809223255e+00 -1.606101205299164780e+00
1.560496141224617661e+00 -1.211927350799509862e+00
1.507033026045971447e+00 -2.672638332955104445e+00
1.082109910433445288e+00 -1.474907287361946207e+00
1.883249002725427168e+00 -1.884700790462061626e+00
1.902927805477085954e+00 -2.502805925917216179e+00
2.780437184816417329e+00 -1.305075971700272008e+00
1.853597772899622242e+00 -1.248299501961030122e+00
2.745166681800024655e+00 -7.655497915559825728e-01
1.862430632537327213e+00 -1.372055120169592968e+00
2.148239286876438392e+00 -1.862414151063151113e+00
1.988872681822187349e+00 -7.730661824674641691e-01
2.556494980707142872e+00 -1.868716597297849003e+00
2.463663116651521712e+00 -2.082753629118328398e+00
2.362282797357606601e+00 -2.659148988825758231e+00
1.981906129401677097e+00 -2.677871547314035983e+00
1.528216073037956146e+00 -2.407596368770731132e+00
1.650863758171056350e+00 -2.010479899211561339e+00
2.394318123536115728e+00 -2.328505841941964416e+00
2.214194328280254975e+00 -2.534235001809121091e+00
1.194592776105572351e+00 -2.634693695096083310e+00
2.029609337782021239e+00 -1.924252650464933767e+00
1.260031852719569745e+00 -2.243032404857455919e+00
2.531204189134341753e+00 -2.563835015254915639e+00
1.307754019880217333e+00 -2.671947933147520438e+00
2.017971066945305925e+00 -2.295489474168416866e+00
2.070032419749848085e+00 -2.922411971442504086e+00
1.676321800035678100e+00 -2.155290863995868111e+00
9.566872201866625236e-01 -2.359757951990971048e+00
7.684858404288473777e-01 -2.358815550877945810e+00
1.523878290881969466e+00 -2.652003398929868805e+00
1.214061847435531361e+00 -2.155239560776340824e+00
1.186315941315340128e+00 -2.218108444659263156e+00
7.403750379844055152e-01 -1.864107633174334033e+00
1.983669375271419621e+00 -2.996063006986827038e+00
2.252229224676546515e+00 -2.174656276929837428e+00
1.952004143867332786e+00 -2.301907049954643458e+00
9.769830824397491842e-01 -1.999597625196149142e+00
8.365856679046269617e-01 -2.334418235580085543e+00
1.249225107212614150e+00 -2.472660943485776475e+00
1.552875405961152699e+00 -2.990108881151415599e+00
1.103987311888755096e+00 -2.540195982898505012e+00
2.112214112334514837e+00 -1.936314069484935008e+00
2.120565897905813735e+00 -3.267877506436214219e+00
2.093333255306261353e+00 -1.582429644632792343e+00
1.719841891685958135e+00 -2.272006393214112130e+00
1.289942514986474498e+00 -2.600663169668284702e+00
1.666851145766805820e+00 -2.362528709497969892e+00
2.022105387501814011e+00 -1.913970626559343691e+00
1.383817698875844604e+00 -3.075481731360270476e+00
1.376277084980670029e+00 -2.503971549249560891e+00
1.261058376047140994e+00 -2.926433720814927586e+00
8.125774449730415183e-01 -1.047898773230266478e+00
-8.352471995386906434e-02 -2.333258164021591252e+00
9.307844690870403781e-01 -3.138782077686481209e+00
1.038725621920469688e+00 -2.209176331851772535e+00
6.684959604325443339e-01 -2.460723902343277647e+00
6.207593868339125187e-01 -2.536732300317153577e+00
1.570443248538686110e+00 -2.808052092383221510e+00
9.088624546885518685e-01 -2.362971011878899130e+00
3.498130456258936039e-01 -2.255141236255734150e+00
9.609532756288783339e-01 -2.579649430348749384e+00
9.455280184757883788e-01 -1.445036339856818675e+00
1.075771681916536604e+00 -1.290513179089757489e+00
2.361876079478857360e-01 -1.601521510312311491e+00
1.221713577705266340e+00 -7.274184278641556700e-01
1.114718223131056396e+00 -1.105350673874281764e+00
6.262384945047746454e-01 -8.119315797681163627e-01
1.138223834859687145e+00 -1.077359755953369636e+00
1.090612737093591633e+00 -9.694256695280476510e-01
5.295680715083461720e-01 -1.785797531976724084e+00
1.321977944842949171e+00 -1.222149455702913112e+00
1.231600604869047544e+00 -1.484777279672385486e+00
1.382738873050787243e-01 -2.485275090507158779e+00
3.415557527106581892e-01 -2.344872196933550867e+00
6.573134889991700813e-01 -1.116765698558371378e+00
2.345303318740496745e-01 -1.438671883371568150e+00
-1.685246803942629934e-01 -1.387328366651699119e+00
9.649884833433055586e-01 -2.383519845244160607e+00
2.074914515062431519e-02 -2.291033625355619829e+00
6.695153359263223969e-01 -1.576271675708048159e+00
1.311648359790891671e+00 -2.539655221039832433e+00
7.827293350748834033e-01 -2.084211415809428036e+00
5.563199403294204481e-01 -2.520839967759587630e+00
-1.459172904597093035e-01 -1.867694393815853005e+00
8.606771659276563069e-01 -2.054854332446339527e+00
1.257674420314281116e+00 -1.715491330455524155e+00
2.091509210500597238e-01 -1.834531121281652855e+00
5.324919084994050866e-01 -1.856509392912428780e+00
6.705534790952416557e-02 -2.169913451405481641e+00
1.291229917319664189e+00 -2.630519734802435838e+00
2.276447994462709734e-01 -1.617021020404688869e+00
8.356156646906205410e-01 -2.227767049591887982e+00
3.829300838230477178e-01 -1.693462731658380349e+00
7.409617053794516073e-01 -1.543929897753729907e+00
8.926435617895658314e-01 -1.897032898741308760e+00
5.012012319380148018e-01 -2.041131710504953123e+00
6.133723311943720669e-01 -1.292697517938000917e+00
1.493045011636326524e+00 -2.486569803149119906e+00
4.966158348340999895e-01 -2.678222898706966504e+00
1.264682764637283574e+00 -2.137405844232992180e+00
7.815811228721089021e-01 -1.045771138618918572e+00
6.777061842595286656e-01 -2.086349055744874725e+00
5.773257905816910895e-01 -2.247729399609418088e+00
6.561431342642267683e-01 -1.886518491330327896e+00
8.481112623776546622e-01 -2.372322180434923489e+00
6.834427044576590893e-01 -2.083422212150940478e+00
1.303666409258239733e+00 -1.748388062200573190e+00
-2.017389830513866000e-01 -1.383156471359246797e+00
1.198005560670675429e+00 -5.065593916832562549e-01
1.370302828074142720e+00 -6.827060644616143037e-01
1.344857639310658382e+00 -1.316079170973728729e+00
6.386354959506498341e-01 -9.430463096033154802e-01
1.911215249487824064e+00 -1.661431121473564421e-01
2.822325877549578088e+00 -1.649462184176124224e-01
2.207802143481758961e+00 -3.503596453352783024e-01
2.043106092314736610e+00 9.831415399990292570e-02
2.446435071719211152e+00 -7.966543612143339725e-02
2.802198150494902062e+00 -9.495905932593814436e-01
2.637850004140535720e+00 -1.547125174857673535e+00
2.620104037572418498e+00 1.559200735448365571e-01
3.051566928681685553e+00 -2.393166840612272195e-01
2.544899193996759568e+00 -9.218378554508677158e-01
2.243450867567964746e+00 -1.252517678466910755e+00
2.267288113417158080e+00 -1.183616906684896497e+00
3.297272130440416227e+00 -6.325484087488786322e-01
3.104634527348458128e+00 -5.852649216615787298e-01
1.648174274701305952e+00 1.787374181237307846e-01
2.895453334097663145e+00 -1.807781169460849435e+00
2.105196438142293847e+00 -1.437575578954383149e+00
3.417458397201564857e+00 -6.269937580616007367e-01
2.749239135807801215e+00 -9.804882350714909656e-01
3.140999474000556901e+00 -4.901387882075132763e-01
2.523455015130312340e+00 -5.301937297807081118e-01
2.853369656508884855e+00 2.359580819467874402e-01
2.223242836149553980e+00 -3.171705886270871910e-01
2.122859389782708384e+00 -8.607616037603965653e-01
2.414833175973545298e+00 3.700569451305241730e-01
1.724471611792622872e+00 -3.798573285424082790e-01
2.835076502464383807e+00 -9.254608358035369964e-01
2.030439326241137543e+00 -4.706984535828577232e-01
2.966719907401989431e+00 -9.679871901913605914e-03
3.335527660522601856e+00 -5.765804679466135507e-01
3.759041368111806669e+00 4.579401577755512487e-01
2.839661377829754585e+00 -2.087731313331496821e-02
3.684105316607110936e+00 -1.519924439581673337e+00
3.287568886237935750e+00 -1.099314245892478947e+00
3.576729228194371668e+00 -1.084404824361325792e+00
3.175514722732820427e+00 -1.080006998862767187e+00
2.613695634121151024e+00 -2.220170305369393304e+00
2.892774095133745504e+00 -8.418639121895680200e-01
3.030066999753797674e+00 -1.717796169034750964e+00
2.797929437623421389e+00 -8.119278174239485946e-01
3.279317946157210173e+00 -1.771767113791294701e+00
2.718545261581341244e+00 -2.019074300754401641e+00
2.670553985068810476e+00 -1.360981336609065284e+00
3.306565989992173549e+00 -1.527811838835254399e+00
2.906440629746584570e+00 -1.731690283105542072e+00
3.060409730743797851e+00 -7.856235377508068440e-01
3.389614783517435281e+00 -1.355699731734261615e+00
2.947046771900710294e+00 -5.614415641757679598e-01
2.529482565735707844e+00 -1.281866165516195144e+00
2.725532382712599677e+00 -1.100627529765084045e+00
2.789572281102704832e+00 -1.631918723222290701e+00
2.894942636280233295e+00 -8.579071818478267719e-01
2.215504954357164547e+00 -1.883758500897929844e+00
2.639562146619274685e+00 -1.070515904635209514e+00
2.971159549467564887e+00 -6.531574877078970554e-01
3.132397122440209625e+00 -1.329135079778720474e+00
3.063160290102513450e+00 -1.311587066862472284e+00
2.839445612426931387e+00 5.675649905853352717e-01
2.905553371515227745e+00 -2.125128440830413579e-02
3.043223732759760214e+00 2.480218784381184316e-01
3.011444985324564172e+00 -1.628376749514475641e+00
3.137168300227007656e+00 -1.329019319084349338e+00
1.938208043801894931e+00 -9.147524078701598782e-01
2.932730127142948895e+00 -1.867456694464384226e+00
2.005578614482180999e+00 -1.533930319068699477e+00
1.855545781000507155e+00 -1.050949963950921440e+00
1.920065931412134663e+00 -7.514388419338005054e-01
2.252457175144132240e+00 -1.488774556676653482e+00
3.074465958226116236e+00 -3.305722100343253533e-01
2.510302776835049876e+00 -1.209323662862228588e+00
1.499493679451682215e+00 -1.117801839349439996e+00
2.618847488368844623e+00 -1.614730433605903404e+00
2.804061067438202048e+00 -1.723428054609237092e+00
2.988939797458474157e+00 -9.642913954672273080e-01
2.667220761452837152e+00 -1.213297677317004775e+00
2.628553115435728671e+00 -1.020465964907624201e+00
3.157910183766150958e+00 -1.329742135660471725e+00
2.410877750572224087e+00 -8.906322092267181523e-01
2.820337661348016667e+00 -1.011453954557495649e+00
3.098591626700076596e+00 -1.470671469600911330e+00
2.131788233171393987e+00 -1.963813313633253177e+00
3.637283908901564722e+00 -1.354994474173774499e+00
3.067599212639380291e+00 -1.461974018786356133e+00
3.124520654028101863e+00 -1.124848458972725451e+00
3.262542101683578721e+00 -1.350376801975430530e+00
3.266844194461330897e+00 -1.461854174899726910e+00
3.142656306287703760e+00 -1.822128778301315144e+00
3.112977209023764402e+00 -1.558287697881395983e+00
2.683147504722048549e+00 -1.711328304403055389e+00
2.930062095191161120e+00 -1.573357064162257846e+00
2.158208176771831077e+00 -1.816825551999853960e+00
2.980609183411594643e+00 -4.694346620336574682e-01
3.021341995190032215e+00 -1.141375519071467171e+00
1.993954061363008456e+00 -1.235742042818894770e+00
3.519578928010949959e+00 -8.886460237641644611e-01
2.102055044299726561e+00 -2.054473430178616944e+00
1.813592474833967128e+00 -9.002795577787324754e-01
1.925669181920782513e+00 -1.357999432564516384e+00
2.026247500623840736e+00 -1.240046317757264260e+00
8.545875282494397318e-01 -1.525921722961616656e+00
1.608989917001048431e+00 -1.939100419858856394e+00
3.101326024854351271e+00 -1.219493253210526706e+00
2.532914296385423647e+00 -1.855465466582692180e+00
1.842459293727749303e+00 -1.287135833872495638e+00
3.053799413057663781e+00 -1.953199167988317386e+00
2.827054221745723517e+00 -1.409749049862913939e+00
3.899945969986048588e+00 -1.591417662466894312e+00
3.222977736240340008e+00 -1.531020392291311261e+00
2.858930341750515858e+00 -2.612999041626271168e+00
2.577468213502786654e+00 -2.432165673675351858e+00
1.923134478888385512e+00 -2.277072840409626320e+00
1.467226283733126913e+00 -2.163670217038816901e+00
1.764289076570412451e+00 -2.645883148277243802e+00
2.741508458453452590e+00 -2.084274056727930979e+00
2.487515908831273492e+00 -1.355304750031536942e+00
2.731376255187310864e+00 -9.651713563431065790e-01
2.606195713038639283e+00 -1.352432485402641049e+00
2.132308345151852080e+00 -1.192366375415172985e+00
2.223072052270838039e+00 -1.408241929179311125e+00
2.675791943989727084e+00 -1.478967793331412928e+00
1.874005874742173505e+00 -2.032688109582177383e+00
2.633640177884637890e+00 -1.467256948675720540e+00
2.773853959325681906e+00 -1.663802124268576765e+00
2.943098350675282582e+00 -1.397787148802472235e+00
2.463131203781626866e+00 -1.486352079516299662e+00
2.410598466261543393e+00 -1.707645581568546733e+00
3.163169052330335074e+00 -1.552176811751251106e+00
2.537337515313681013e+00 -1.247255023681427932e+00
2.597735755250578649e+00 -1.599113349536491757e+00
2.980878867000009258e+00 -1.716233843647125612e+00
2.540605854289824883e+00 -1.946659730278707645e+00
2.800792806958941394e+00 -2.830553050923241720e+00
3.453776540021834318e+00 -1.876654659532076996e+00
2.378541925920865552e+00 -7.820188055538929151e-01
2.642094991492244915e+00 -1.963281960352646127e+00
2.839740105032225070e+00 -1.711776047103781062e+00
3.177209104145085838e+00 -4.431042458069437973e-01
2.320540453215420573e+00 -1.600841626224146275e+00
1.925389037021588479e+00 -7.281354702046616278e-01
2.078585223946710414e+00 -9.774336954057748494e-01
2.573362511058983060e+00 -1.690976569174222011e+00
3.358009694707483117e+00 -1.960269983879962430e+00
3.154507702649890888e+00 -2.498731178235937378e+00
2.881072247956297794e+00 -8.684780555077624697e-01
2.626347810355045276e+00 -1.023578134624864688e+00
3.044657158614104908e+00 -1.311568178499577630e+00
2.453738736811031274e+00 -2.542332347049408803e+00
1.711313635724096782e+00 -1.685464457881856504e+00
2.584525519666896365e+00 -2.354832684513605834e+00
2.265400214771676080e+00 -2.072295357933033433e+00
1.947157492933252243e+00 -2.668399317448801433e+00
1.684182640938636677e+00 -1.827086088419282550e+00
1.970220458418306286e+00 -2.066989392989974306e+00
1.983663616337498325e+00 -2.344695748367470856e+00
2.042179663481873853e+00 -1.940328501854411636e+00
1.940143507463234274e+00 -2.229834505870937900e+00
2.228181552606213423e+00 -2.381896660632743412e+00
1.906006215110639612e+00 -8.202276165822323106e-01
2.885123056284339071e+00 -1.977459486711951042e+00
2.506804906271989708e+00 -1.162969251306482432e+00
2.234535742258109359e+00 -1.129959380700981342e+00
2.492111641567538172e+00 -1.102288158118195138e+00
2.253205580190770441e+00 -1.756799623323007653e+00
2.657845209320682134e+00 -2.098785956592999380e+00
2.547870407571919849e+00 -1.589249390677677232e+00
2.004369858690942863e+00 -1.928470847824757639e+00
2.431289387100140864e+00 -7.467022823081930216e-01
1.956073107812946965e+00 -6.609108968500456704e-01
1.787408350823181280e+00 -2.380339944999442459e+00
2.640611347903973005e+00 -1.490888170891606634e+00
2.003680768462075434e+00 -1.763577677371691577e+00
2.370264416930796258e+00 -1.739678977742960209e+00
2.886955444367560020e+00 -2.243352229884524540e+00
3.119509634022508582e+00 -1.935518653571564940e+00
2.556821022136941401e+00 -2.037687238622794439e+00
2.419800512660833292e+00 -2.031921279929833624e+00
2.915951177009049822e+00 -1.500519870493161267e+00
2.986896664704537852e+00 -2.244769158353567384e+00
2.653408357417627261e+00 -1.045753803397355020e+00
2.867545183405016296e+00 -1.217976090010759904e+00
2.360125103192669105e+00 -1.223337677969774440e+00
1.493986777214735273e+00 -1.587002713175917235e+00
1.733859264707451331e+00 -1.463542370723803998e+00
1.984350570692428484e+00 -2.314545369533820285e+00
2.288108276510702144e+00 -3.038160502044697786e+00
2.203651438178027000e+00 -2.881044546487016689e+00
1.465602558754809159e+00 -1.943863701977609715e+00
3.472531784603883231e+00 -1.786763392790722271e-01
2.462695991374905802e+00 -2.651982578686886249e+00
2.593149046248786949e+00 -1.662991093352328420e+00
2.007396763926587280e+00 -1.603750683377421771e+00
3.127161243521810352e+00 -1.212011656279008198e+00
1.310825246513856790e+00 -2.275362959863381107e+00
1.534288886714708422e+00 -4.942393219584697572e-01
2.394874064799795921e+00 -1.225412083176287137e-01
2.540134149999222046e+00 -3.870746039756777224e-01
1.925932129180452534e+00 -7.166004934714644836e-01
1.486046569046830079e+00 -6.748844096629724731e-01
1.925346930780672317e+00 -1.062282315703567903e+00
2.055073735864300755e+00 -1.339183670385676539e+00
9.838936655117174190e-01 -1.013824445139631214e+00
1.117249422960511218e+00 -3.221825537134299644e-01
1.750111674782028892e+00 -7.345819991603674826e-01
1.852242161417182231e+00 -8.736390031265055534e-01
1.653815770923645401e+00 -9.257350006527418351e-01
1.533420062548092488e+00 -1.017765393861503886e+00
2.933232762232252711e+00 -9.891428396551265045e-01
1.375360502446151489e+00 -1.073359308796074663e+00
1.552531922934070163e+00 -9.445664663752542101e-01
2.605081611897138050e+00 -9.292666066198248531e-01
2.027915517248201294e+00 6.097047892078057973e-01
2.796913036532732377e+00 4.380457468433435197e-01
3.524753572389029532e+00 1.016127299293102526e+00
3.080220266273806740e+00 5.038313976292884133e-01
3.132223467626479518e+00 2.205343300730699951e-02
3.545391808337561734e+00 4.146726904236552880e-02
3.845537018252801253e+00 -3.399132122745848750e-01
3.891403378035110272e+00 -5.874642086335912783e-02
2.916153965775187373e+00 -9.051571187214701997e-01
3.250619116840125944e+00 2.354061047276851948e-01
3.839720628894100152e+00 -1.106410152870230534e-01
4.045626731352062855e+00 -1.815830151602297327e-01
4.354399710755303410e+00 -1.829636918329923256e-01
3.555136995667836253e+00 4.238208779452125041e-01
3.533382662028840215e+00 -6.744429816449604154e-02
3.007381012556125555e+00 -7.547294410477998206e-01
2.784946847850463314e+00 -1.080149758631849588e+00
2.662689979054916556e+00 -6.077218134375449443e-01
3.116757030171337206e+00 -1.013505820085209619e+00
3.046260626785689762e+00 -1.291751609146782220e+00
2.958813222726726089e+00 -6.025352796761122010e-01
3.849914148610374731e+00 -3.890723262729985366e-01
3.516501233067486965e+00 -6.358268123964319063e-01
2.365156564267187456e+00 -3.880831563409333218e-01
2.066820237927793791e+00 -1.299352492701915551e+00
1.654238912314186960e+00 -8.614416819809617154e-02
2.439209453987428500e+00 -1.202508433905366214e+00
2.617962610214792818e+00 -9.805230692868291964e-01
2.493010717080228478e+00 -1.829859739135274166e-01
2.985052858555517830e+00 -2.795953387343653729e-01
3.096491157458017174e+00 -6.595229383757261754e-01
2.579925181038923654e+00 -7.275276773271144304e-01
3.001744655398442152e+00 -8.987278015844737400e-01
2.661581150236650206e+00 -7.704479004963166178e-01
3.739387382792409120e+00 -1.082447370348957882e+00
2.457309476719527819e+00 -8.943581293168768598e-01
3.060329236044030843e+00 -1.324940024097670310e+00
3.159800962442695926e+00 -1.002705396871523158e+00
3.186722150366881223e+00 -6.778650902982955584e-01
3.735092353769648099e+00 -9.968774322623599193e-01
3.480805550255074987e+00 -8.323543166811468996e-01
3.544910053516665549e+00 -1.465615893732742148e+00
2.804319740853280507e+00 -7.349416535679511586e-01
3.401363990967499973e+00 -6.529941051090046300e-02
3.258359405153045785e+00 -8.520171509412275412e-01
3.725856699398821803e+00 -9.731777778047526750e-01
3.698866343233013776e+00 -9.623378251668432970e-01
3.541706811770752417e+00 -4.571206452023230948e-01
3.046968021269759852e+00 -8.272758803805392303e-01
3.677619267932118241e+00 -1.057675934180732913e+00
3.204908691583486124e+00 -9.088542178062002375e-01
3.220509322089202264e+00 -7.406396163696227219e-01
3.182872874240157302e+00 -1.000102407511416880e+00
2.193823744247575647e+00 -4.769830870255912236e-01
2.258528766824570155e+00 -1.179969707272490398e+00
2.344659447917408990e+00 -3.956620183682298397e-01
2.883177595583594766e+00 -1.144326847762165311e+00
3.105663331401744998e+00 -2.986009369453849205e-01
3.603863526906950998e+00 -8.211338835021493310e-01
3.541406906186948866e+00 -1.226856172412086110e+00
3.015514603869450916e+00 -1.157432635300266188e+00
2.306565702923640160e+00 -1.232695053832883136e+00
2.320080581850910928e+00 -8.493284414070390032e-01
2.288499461520892897e+00 -1.034534441547239503e+00
2.545520019326271921e+00 -9.039444440917754342e-01
2.809988511857340665e+00 -5.700261460742991337e-01
2.553315967365480610e+00 -4.194416616402208975e-01
1.668039137447919318e+00 -1.058015549045196568e+00
1.748617076654785052e+00 -6.974318355263796620e-01
2.050601406943817206e+00 -8.874425122610121175e-01
2.183006791638063770e+00 -9.394957658429604619e-01
2.196212142726085226e+00 -9.958209785141737269e-01
2.175451909587212462e+00 -8.588580464756965238e-01
2.282801251210663462e+00 -7.287363061202523085e-01
2.318951250066097369e+00 -5.998356751894229344e-01
1.794288201026762453e+00 -6.365249171662749061e-01
1.154989760409257826e+00 -1.835791238358675248e-01
2.045716100867004617e+00 3.517086015425031076e-01
1.373343570649185219e+00 -6.540184733584935017e-01
1.735147471311141443e+00 1.288832707998088800e-01
2.950523356110157813e+00 -7.616878533495101689e-01
1.614354986670885728e+00 -1.234492666675715139e-01
1.566717177719717302e+00 -4.949004879169248694e-01
1.631007462046770051e+00 -5.035812488916737717e-01
1.570721991631321313e+00 -8.904314288550529977e-01
1.318972534406423591e+00 -9.935217794647385747e-03
1.627138822410425512e+00 -2.528916961874523861e-01
1.377294209768638034e+00 -3.226660679209150673e-01
2.169209834193853492e+00 -7.205283489046026002e-01
1.681905497949708117e+00 -6.774602449391236014e-01
1.221098045533816734e+00 -5.644781365533988460e-01
2.375040703131643838e+00 2.762551085589083355e-01
1.755864757398979403e+00 -3.373645174359256593e-01
2.148910696887718519e+00 -7.401960344528233371e-01
2.237100177696482284e+00 -5.657228063251410477e-01
1.260424151810861204e+00 -2.859397455335941363e-01
1.895453679294248239e+00 -2.707317974727497245e-01
1.237721010653064724e+00 -6.786873706740650380e-01
1.488722933543844773e+00 -3.577680562133398467e-01
1.968070686415811732e+00 -3.725370837558374948e-01
2.404590420377900273e+00 2.345299022745252898e-02
2.092467494404899764e+00 -1.277069310107250000e-01
2.549751365116187607e+00 -3.491552822225688635e-01
1.819765328153431394e+00 -3.427753875517489668e-01
1.472608200627279817e+00 9.517105930366837052e-04
1.514157548145928844e+00 -9.293639543944320902e-02
2.272840415715364326e+00 -1.168131630220862471e-01
1.105932009463520327e+00 8.004133106832889144e-02
1.309176113328660795e+00 -1.205786639905778723e-01
1.627608994706210677e+00 -4.159939381037388584e-01
2.338421276781605496e+00 -3.340753629160499449e-01
3.123388985790533035e+00 -1.646053983107987673e+00
2.113820954269475472e+00 -1.160695121311394074e+00
1.580463534944855031e+00 -1.129887263372101991e+00
1.423941126488518005e+00 -1.241630017686705223e+00
1.895834778571692247e+00 -1.244574528790496570e+00
1.793758268074774342e+00 -1.249731414941898544e+00
1.925831078402225227e+00 -1.117903291488096862e+00
2.162197025318834065e+00 -1.564462035342842672e+00
1.915720782025156499e+00 -1.773982287207050534e+00
2.745038568325108841e+00 -1.116133165358252688e+00
2.905390272526941153e+00 -1.176279574825086494e+00
2.633003323266097873e+00 -1.389742353154198806e+00
2.608989843036718437e+00 -8.881619895999837144e-01
2.679757392366791890e+00 -1.397878230727108484e+00
2.231282480523294254e+00 -1.052946003626569871e+00
2.514745561643091598e+00 -1.551140070357171385e+00
2.998949116118657443e+00 -1.464918268291326431e+00
2.210168884303602255e+00 -1.124690373132245957e+00
2.326278209532064878e+00 -1.693319532285740614e+00
2.465795536976668423e+00 -1.236876273798287462e+00
2.201910670929038361e+00 -1.279734823220841644e+00
2.479224687124856441e+00 -1.703301382165098410e+00
3.560214894328856516e+00 -4.807207460397219245e-01
3.026507219035359686e+00 -8.494702022917601791e-01
2.302383989309011447e+00 -1.232817570051527811e+00
3.037676055756661331e+00 -2.364590899996561468e+00
1.903023191652563284e+00 -2.029236740669228212e+00
1.685952816492338968e+00 -2.547256864069568305e+00
1.437935094494686927e+00 -1.501564785854699879e+00
1.532039512516848001e+00 -8.775465339513897067e-01
2.381105332510387029e+00 -2.185768681807589431e+00
2.904527182282900188e+00 -2.059024393835489075e+00
2.786131660227229911e+00 -2.203019085447830427e+00
2.073997923102258500e+00 -1.892760167904963708e+00
2.412311933669049946e+00 -1.135315485331001017e+00
2.557174512737439009e+00 -1.592675716237597960e+00
1.112910039980351540e+00 -1.528446062521501059e+00
2.472876757442422413e+00 -1.679596734933933355e+00
2.749249226238134725e+00 -1.688451526621680854e+00
2.481416900037177964e+00 -2.063315662216532065e+00
2.020256993707123527e+00 -2.177154687127558219e+00
1.634556821779158398e+00 -2.460911876091394834e+00
1.666815421088371441e+00 -2.467189377958300955e+00
2.338106160315486015e+00 -2.798607113480876762e+00
1.655963888856013533e+00 -2.072830891904280826e+00
1.488637204441654482e+00 -2.376848033590913012e+00
1.381443118614279486e+00 -2.797151652998422389e+00
1.034762880309799016e+00 -2.205028801378357439e+00
1.011506621551861551e+00 -1.805476507057965918e+00
2.048462738214746004e+00 -2.317294538811774718e+00
1.696623028754655538e+00 -2.430044881208313967e+00
3.253262088815373598e+00 -1.630487384891976310e+00
1.950247679396307054e+00 -1.870713224225192928e+00
2.452686438516310741e+00 -2.127085470413461188e+00
1.873978658412324361e+00 -2.342953435591895950e+00
2.635248678773505659e+00 -2.319979845856618983e+00
1.942388276920045120e+00 -1.683891733384123013e+00
1.711433031407541439e+00 -2.054356474670223420e+00
3.099678019218654157e+00 -1.129587134155928485e+00
2.780418633244581716e+00 -8.583729992447401980e-01
2.451824872549929424e+00 -1.557073333268719217e+00
2.609180306955082518e+00 -1.073241638017623290e+00
2.426533474529250611e+00 -1.836932642093823453e+00
2.389382678850353159e+00 -2.075239381862457044e+00
1.366350965427685304e+00 -1.694810311975752048e+00
2.259228767400534910e+00 -8.071639964763080988e-01
2.258819116556947115e+00 -5.786369413871446099e-01
2.009544871398205590e+00 -1.298382554638641162e+00
1.868626025727906592e+00 -9.348790607789689844e-01
1.516111514235180202e+00 -7.268227826157851457e-01
2.747018945296112236e+00 6.027847391194744997e-01
1.313571007601807006e+00 -1.053275980992163907e+00
1.144371706015723467e+00 -3.655831486136337793e-01
1.817785177206864278e+00 -1.284052042759706413e+00
2.510100498371856670e+00 -2.116652036715140017e+00
2.259718340611785781e+00 -2.552345476915384381e+00
2.522735046063912634e+00 -2.381682026076431313e+00
1.459009950515989029e+00 -2.820227724450448559e+00
2.079948773529000317e+00 -2.921344986652951725e+00
1.679923092293183373e+00 -3.194586137480874388e+00
1.549634257469073573e+00 -2.847497645825627366e+00
1.264511219599983693e+00 -1.525078434313422271e+00
2.539368292551455575e+00 -1.503946440273523422e+00
1.711352268494389595e+00 -2.444470271487445778e+00
1.393549562098997274e+00 -1.701056354964388451e+00
5.868568697914142707e-01 -1.979205361693260778e+00
1.188111995969495460e+00 -2.774486988156247058e+00
5.256394580207116585e-01 -2.574006907374851494e+00
1.566606789052519266e+00 -2.764353908311266039e+00
1.903325297661072835e+00 -2.852923668660329870e+00
1.249546753951715328e+00 -2.612159315520001357e+00
1.842673973435784873e+00 -2.503836216965367178e+00
1.814512459675000855e+00 -2.790014629691064396e+00
1.224300245817571131e+00 -1.651629146280422678e+00
2.131750863459573431e+00 -3.073224608753527320e+00
1.743586346544394150e+00 -1.842464014366270053e+00
2.623984413711540231e+00 -2.297651012732086606e+00
1.984766432213010301e+00 -2.533353267715715340e+00
2.100745668913874376e+00 -2.186667296161953988e+00
1.616690274231986191e+00 -2.479556307934085435e+00
2.284598335198695374e+00 -2.238570305979410868e+00
4.402822231442414802e-01 -2.526521805952154143e+00
9.785988472435247498e-01 -2.591851532239671130e+00
1.241798686612886282e+00 -2.605827216701387172e+00
1.873037234716297572e+00 -1.504005983513518885e+00
9.321824294547067513e-01 -1.434537614703865982e+00
2.116943302560891915e+00 -2.229521093396122478e+00
1.163872975949606037e+00 -2.423318035520885871e+00
1.648490332660005997e+00 -2.480300446108541390e+00
1.497582646974103593e+00 -2.210529182296835593e+00
1.434078575109904552e+00 -1.842575245963868680e+00
1.397058486770111907e+00 -1.923872645125646708e+00
9.805937855425256311e-01 -1.778868414428670830e+00
2.276835630835845059e+00 -2.142031077330050159e+00
1.933819252909172226e+00 -2.716782717855130702e+00
2.646178109325974415e+00 -2.642419793657821536e+00
1.305399994503525285e+00 -2.521636217271439495e+00
1.447401760905201673e+00 -1.680895474625014430e+00
1.446713605674800007e+00 -2.625231239607967115e+00
1.636305388070410816e+00 -2.815233655006671665e+00
1.597374460096129267e+00 -2.878649534093347562e+00
6.885836304625666537e-01 -2.292800372876401482e+00
1.054655923040082488e+00 -2.459292254792405430e+00
-1.450841109080728830e-01 -2.495067160089256220e+00
2.281568011304697219e+00 -1.189069623235970319e+00
9.952653008273970592e-01 -2.164787650935938057e+00
1.660575385517306213e+00 -1.666100155156220008e+00
1.268152918811522589e+00 -1.952142780865063099e+00
1.517369637750854316e+00 -2.515258180566888324e+00
1.928604495926719453e+00 -2.183484922759886704e+00
2.564584972981816868e+00 -1.815768639639942172e+00
1.988343762988963093e+00 -1.764586390768821733e+00
2.776135342901164371e+00 -1.032178789442343092e+00
3.134246138130117654e+00 -1.703678593675620689e+00
2.887112753416504418e+00 -2.517987630955295320e+00
1.910089482752553414e+00 -1.711435830577814343e+00
2.636174666166791969e+00 -1.930150006804045582e+00
2.621949909117096134e+00 -2.461326638514986342e+00
3.093198984148977537e+00 -2.356479204842852226e+00
2.297374411225289847e+00 -1.150307445703792730e+00
3.102323078087007691e+00 -1.872054341339539629e+00
2.033317296596212742e+00 -1.478474953458729146e+00
3.144844095670926709e+00 -2.448701281649175776e+00
2.523537661262814868e+00 -2.449255441549782919e+00
2.905854660471111739e+00 -2.627083045873456424e+00
3.192859999345214028e+00 -2.316841687752262846e+00
2.859526024883146889e+00 -1.591018467877529208e+00
2.917347741932830196e+00 -1.353524858208758452e+00
2.353936512194445552e+00 -2.102170364401907410e+00
3.418744672121284189e+00 -2.421309611112718585e+00
2.199266094051416154e+00 -2.112430040541039222e+00
2.758420454313238235e+00 -1.628517691523909683e+00
3.462812255911743797e+00 -1.304416786685057783e+00
2.440951020153055318e+00 -9.176520164430839177e-01
1.934295366569664720e+00 -1.389369735068981759e+00
2.642916147986720699e+00 -1.977610203278380663e+00
2.388854062047342186e+00 -2.241489090544605212e+00
2.829459293698511679e+00 -2.267601355059704282e+00
2.902264909210895194e+00 -2.615984775514789362e+00
2.670489668592965771e+00 -1.764096999286693501e+00
2.898410309095343251e+00 -2.042132960662047747e+00
4.224570419375460517e+00 -1.561849978679155759e+00
3.069833637734078025e+00 -2.008323125303464352e+00
3.229973798340340707e+00 -1.735777792104629125e+00
3.377810615910429970e+00 -1.645760022652691390e+00
3.754784839796537987e+00 -1.748343332089604463e+00
2.908751656251307161e+00 -1.334769738232182146e+00
3.744146964859706550e+00 -1.606517977461301205e+00
2.738525790576816998e+00 -1.669333361452267628e+00
2.933687011853692628e+00 -1.635339534305976228e+00
3.236714640356950667e+00 -1.956580177772675677e+00
3.325675350377929718e+00 -1.351210615610683341e+00
3.628162056407735037e+00 -1.578841386327535901e+00
3.531768515571124922e+00 -9.017194709246314499e-01
3.694889226175801511e+00 -1.924653834024347532e+00
3.213219238433467684e+00 -1.533761543983810149e+00
3.292239882460395339e+00 -1.280549781923694397e+00
3.198480346099722205e+00 -1.299878774314898067e+00
2.856550689981517621e+00 -2.304278007726900057e+00
2.703210558991377077e+00 -2.027284768950238458e+00
2.015519333694755666e+00 -2.187494891250356233e+00
3.377968439570892656e+00 -1.656512637864578696e+00
3.174454283011614031e+00 -1.627648520008385002e+00
3.581237232022878025e+00 -1.870101932222154373e+00
3.643122080254089123e+00 -1.276275564387500339e+00
3.239624186597680477e+00 -1.304961595927391249e+00
3.677975635617452443e+00 -1.437914153949592544e+00
3.278328295300692474e+00 -1.692638407898128916e+00
3.346716793669156864e+00 -1.375251655238551196e+00
3.421676763819285316e+00 -1.033188682826774896e+00
2.421962739451658742e+00 -1.592507159093905500e+00
3.832668958749869237e+00 -1.684146819022526387e+00
2.905744419014747670e+00 -1.440135907127024106e+00
3.243475743001669187e+00 -1.853290835072522569e+00
3.524481327244012085e+00 -2.295074080226576108e+00
3.683483403824363123e+00 -8.865971729524348977e-01
3.634337996952973882e+00 -1.100882577812033025e+00
2.984620101881598764e+00 -2.018192338223846249e+00
3.398878389684651946e+00 -1.034359581819834117e+00
2.953757435860593361e+00 -1.410200928803568399e+00
3.498929575585226992e+00 -1.520757954540501444e+00
3.186528506663020899e+00 -1.369009107676521397e+00
2.860816530434852289e+00 -1.405931146910428975e+00
3.879765208111431107e+00 -1.953992830504839073e+00
3.073107516264451000e+00 -1.990318946134110867e+00
3.118008254638003240e+00 -2.296897795785787011e+00
2.491105895269712711e+00 -2.795841802166251888e+00
2.936727201223282790e+00 -2.597396029489917435e+00
3.078310451414285165e+00 -2.551865429805956431e+00
3.154297745896176508e+00 -2.188193188483865015e+00
2.321239718308254929e+00 -2.601428436468621541e+00
2.600586105904608925e+00 -1.951745588384672603e+00
2.920990262300381168e+00 -1.467587882978183211e+00
2.998976472520535452e+00 -1.667288024285698445e+00
1.584814746183240253e+00 -2.660979419633859422e+00
2.758013325300738394e+00 -2.090976193772201341e+00
1.926278211522761019e+00 -2.022639870674137974e+00
3.292347172073224915e+00 -2.369400510532359228e+00
2.866366145635622864e+00 -2.285251323002787327e+00
2.764595330423155417e+00 -2.244013359430486521e+00
2.379059107534191142e+00 -2.360203805518040543e+00
2.671185204156456994e+00 -2.571726895887762154e+00
2.068040566102807620e+00 -2.318667984478488098e+00
2.751945794985035665e+00 -1.931166984695688704e+00
2.188151423074980340e+00 -2.529026459449505104e+00
3.198356988045174987e+00 -3.346184832833155376e+00
1.939793302929161634e+00 -2.748374915169926602e+00
1.851723951694868475e+00 -2.969316930834872359e+00
1.599123225599414333e+00 -3.089702113090288638e+00
1.608928612964932725e+00 -2.246144015125373539e+00
2.091338207546780126e+00 -3.000873284294229837e+00
1.996040407660290450e+00 -2.611337402100378569e+00
2.364630107913766377e+00 -2.534044328786633216e+00
1.408226140087518230e+00 -2.690641316459785770e+00
2.027046094525701836e+00 -2.605979978804400687e+00
2.747014791080656160e+00 -2.062165523457498040e+00
2.017294029759387097e+00 -2.016604765425727752e+00
2.322250541707713278e+00 -2.180427238972696635e+00
2.201128553939132537e+00 -2.348033749169112561e+00
2.627501315751963329e+00 -2.302262916489497879e+00
2.102381651509040772e+00 -1.915908683757305386e+00
1.823867788885763508e+00 -2.419652981593061192e+00
2.274930937546488341e+00 -1.762595864219458353e+00
1.804725227231434248e+00 -1.778067189233450307e+00
2.536290111200526276e+00 -1.543476856596108782e+00
2.613958288465438429e+00 -2.498665914298936919e+00
2.240753052737782802e+00 -1.805547479985688542e+00
2.533285985948042551e+00 -2.144406298865944027e+00
2.839800458109377423e+00 -2.320124249081181755e+00
2.541240725176877380e+00 -1.639074245354466663e+00
3.290037319821218720e+00 -7.435360503715263691e-01
2.842789315121704519e+00 -8.665864991249307980e-01
3.414944738914393874e+00 -7.295264199588670229e-01
3.280637283980025298e+00 -1.138336528100869938e+00
2.768980422830495947e+00 -1.395507258304767628e+00
2.493025625035330428e+00 -1.296657901701152138e+00
2.537688424626221906e+00 -1.221465323223567045e+00
2.090829126154852613e+00 -1.638805130526335141e+00
2.138790075857400108e+00 -8.906862821986681888e-01
2.688100861878446324e+00 -1.300374772162586900e+00
2.861458661344125076e+00 -1.611906379714852511e+00
1.838833373279481931e+00 -1.183002045675995539e+00
2.585352616363781220e+00 -2.090591698923959907e+00
2.051435509378414235e+00 -1.926723469962694058e+00
2.278855545153885664e+00 -2.173055236854636973e+00
2.567753998351842259e+00 -1.851321883932385060e+00
2.760798776410614330e+00 -8.896447861399796597e-01
2.194974212564106075e+00 -1.374690777932567221e+00
2.257927863681285174e+00 -6.274826569082461170e-01
2.631935444074740893e+00 -1.785835109690635969e+00
1.943274387557850869e+00 -1.586647702624913947e+00
1.797700550635453309e+00 -1.497492298120905341e+00
2.013227827814662252e+00 -2.135247556770410782e+00
1.384953837226405193e+00 -1.756373912192323195e+00
1.610163766137572283e+00 -4.550198960731204889e-01
1.476815576721110856e+00 -1.492903135002775494e+00
1.064568246431974785e+00 -1.248389060666559081e+00
2.158196776347329759e+00 -4.742024848790203917e-01
2.263918549557787152e+00 -1.148650446448771234e+00
2.330537899530138457e+00 -2.220545161966572589e+00
2.256479870845780944e+00 -1.138046494248796225e+00
2.013705629764406702e+00 -1.255266946954503027e+00
1.470042940358581962e+00 -1.152298008189904355e+00
2.216929567822492508e+00 -1.817026003502547393e+00
1.198311824031093265e+00 -7.592941106978864374e-01
1.774321772163680366e+00 -1.547170791029277126e+00
1.487217680178885004e+00 -1.646840440179836662e+00
2.208904704356493554e+00 -1.558734530371481020e+00
1.128207350337847359e+00 -1.165515212794304478e+00
9.332372275389316796e-01 -1.355905443348486505e+00
9.626837428431296306e-01 -2.089859670245778123e+00
1.085960699237269012e+00 -1.036680997574348062e+00
7.877778557796057957e-01 -1.254543000016282939e+00
1.307092847707471694e+00 -1.047719854572421561e+00
1.392277078361444209e+00 -1.493369110602412508e+00
1.119265639282136737e+00 -1.869197374758944097e+00
1.573849433283368127e+00 -6.459914248309136520e-01
1.489240752666829426e+00 -1.727984111206978035e+00
1.256615929367765672e+00 -1.850929575083710477e+00
5.697070640611261449e-01 -1.604928605826274834e+00
1.017245283861855309e+00 -1.585919686495927738e+00
1.388833859832099060e+00 -8.864968315414394340e-01
2.033129258243879800e+00 -1.198343311626623553e+00
1.817663443352914854e+00 -5.099182445467108638e-01
2.229397892298965900e+00 -2.230880860553928535e+00
1.283776087326994331e+00 -1.437197911227897418e+00
2.584613470088535259e+00 -2.077311661583492786e+00
2.959776997356824868e+00 -1.751465467913102980e+00
2.622214566114324796e+00 -1.263376393952784671e+00
2.026864865126246862e+00 -1.759354264391792100e+00
1.637400797732607938e+00 -2.561307107815726347e+00
2.397083700362612202e+00 -2.358649337922431588e+00
2.619772789574808414e+00 -2.412471993504699430e+00
2.462352857355067481e+00 -2.073271695292787875e+00
2.479263340885273337e+00 -1.768357501485219530e+00
1.375579645669214646e+00 -1.601808357783772951e+00
1.995016110258311270e+00 -2.177973857352119680e+00
2.876862503201560450e+00 -1.955745285464893790e+00
1.818433709420301581e+00 -2.132216278371314555e+00
1.740098690194502806e+00 -1.831513922416450280e+00
1.959063296216359440e+00 -1.438732573023636219e+00
1.950478698085275298e+00 -2.504955623287269617e+00
1.634159095139001483e+00 -2.344357919626308462e+00
1.466479111397209767e+00 -2.333858783853472119e+00
2.419510984101673312e+00 -2.007601977105284430e+00
1.400767865091558040e+00 -2.397940674060322852e+00
1.539529564702245112e+00 -1.844519152809956042e+00
8.625346496618118142e-01 -2.113488081779235195e+00
1.829572706671342086e+00 -1.974223263595880518e+00
1.989231701729758939e+00 -2.005733025923958746e+00
9.293030623808746782e-01 -1.997321871942613125e+00
1.764806850331610111e+00 -2.125918388882340082e+00
3.130323221913298704e-01 -1.799802423770161752e+00
1.074238654187391839e+00 -2.362196057328453946e+00
1.748899931025530874e+00 -1.453863805875675874e+00
1.742742795794844257e+00 -1.775424219201897857e+00
1.487134661750147746e+00 -2.529514681746664273e+00
1.789724670703783271e+00 -1.171053112800674034e+00
2.016749772733975377e+00 -6.036095651913588878e-01
2.628004785333959425e+00 5.193941804090826397e-02
2.409067305694426953e+00 -3.842745842018326918e-01
2.034386762932729464e+00 -1.950349159118433540e-01
1.624295113173228611e+00 -3.839843626906552787e-01
2.090046210881349342e+00 -1.626747587383782501e-01
2.245494211815643126e+00 -4.180411870073538205e-01
2.165064840600060769e+00 -4.743826482029938063e-01
2.010604060499666890e+00 -1.173290129424541806e-01
1.854743893458355997e+00 -1.865032118276208767e-02
2.702812853963497464e+00 -5.173745115432278885e-01
1.947850732792505202e+00 -9.657436133670640466e-01
2.335562043364729057e+00 -1.195861235308385062e+00
2.621343363184271524e+00 -2.109766433333127633e+00
2.253746310421824717e+00 -2.048955670472303314e+00
2.533570077228302964e+00 -1.455934209774050636e+00
2.299279315016997671e+00 -2.777805542412501993e-01
2.682528006592291181e+00 -4.647006592479565601e-01
8.666884536400337735e-01 -6.540879606642048261e-01
2.365289917629593397e+00 -5.748071385253790133e-01
2.414141505085847683e+00 -9.090579819931712269e-01
1.195372572968757652e+00 -1.668114156296373496e+00
1.113869680791276684e+00 -2.274968837100963093e+00
2.079007026680448345e+00 -2.034066186766064988e+00
2.056115061755742435e+00 -1.685832374545146894e+00
1.622911885683248956e+00 -1.664137080359557652e+00
1.904661672348939572e+00 -1.135619539814323620e+00
1.890007028208052775e+00 -1.656223747752095798e+00
1.263644444437647341e+00 -1.473114369436091753e+00
2.155907014407543620e+00 -1.811480362551465495e+00
2.003936490551402994e+00 -1.364637629195200930e+00
2.582107091091282669e+00 -2.102539865645163264e+00
2.651352197948485312e+00 -1.619532082362162839e+00
1.473365976848001635e+00 -3.100571131316426143e+00
1.434872038254600080e+00 -2.763770241224269952e+00
2.136631641130738668e+00 -2.464013287758230142e+00
2.591637218890626926e+00 -2.394889549041604226e+00
2.390507864197298993e+00 -2.785357486928886850e+00
2.012881162739860841e+00 -2.537053989190020786e+00
2.394237828739928631e+00 -3.338522440287765125e+00
1.684343267313659798e+00 -3.402997960191619597e+00
2.839928097563626519e+00 -3.080681742237262988e+00
2.352189728583400363e+00 -3.090108315743965495e+00
2.073229101698068177e+00 -2.736672084164642360e+00
3.003653576066652953e+00 -2.735405216322330801e+00
2.650794416047821400e+00 -2.745958464361188511e+00
2.244994647077894534e+00 -2.688828663254047235e+00
2.057861715730363361e+00 -2.690969350309002639e+00
1.694585788389858738e+00 -2.790100674893241983e+00
2.534628619358568535e+00 -3.099548785720354083e+00
2.658293494675557866e+00 -2.332093357118650179e+00
2.617465081301360907e+00 -2.833918585991332950e+00
2.663233141687169514e+00 -2.438612657987916599e+00
2.825839102140584203e+00 -2.843187532486751490e+00
3.343860447455347273e+00 -2.735616028675770917e+00
2.672719883705507726e+00 -2.939961800562353123e+00
2.865133955487486617e+00 -2.147992928175222360e+00
3.356810672248666805e+00 -1.272603657851466119e+00
3.527003372695927119e+00 -2.408771792868352080e+00
2.900434236615904382e+00 -1.911494112313975036e+00
3.993268517820804053e+00 -1.339087967955118419e+00
2.236115576062587262e+00 -2.218518506918225164e+00
2.818786914428891954e+00 -1.629064991862093859e+00
2.833608749286658401e+00 -1.984169563057443852e+00
3.034041423295579243e+00 -1.147210919640281546e+00
3.018675533086491836e+00 -3.847047378846661925e-01
3.452769311002150232e+00 -2.302517242436814993e+00
3.079874633224677360e+00 -2.063616505338914831e+00
3.483507363888293185e+00 -1.870730319336138869e+00
3.663170162426310661e+00 -1.746093056240136221e+00
2.992596016223054711e+00 -1.637729040141899350e+00
1.871056692237771379e+00 -2.024004655386668627e+00
1.884808318069800759e+00 -1.367717152407911696e+00
2.115139033900951482e+00 -1.348913361548950363e+00
2.842529678118824954e+00 -1.813959543833204791e+00
2.891309710017856638e+00 -2.607755228132297987e+00
3.214452108850072598e+00 -2.259487390836699028e+00
3.290844050021646261e+00 -1.978739691038142290e+00
3.123968068123472275e+00 -1.404769390907298909e+00
2.957512752562563740e+00 -2.444620137184051245e+00
2.010484603788711855e+00 -2.110952611724462358e+00
2.892279449104653288e+00 -2.646488186028366663e+00
3.009067420943261073e+00 -2.028371674856457751e+00
2.632421405296927475e+00 -1.969875499384386330e+00
1.966827547404809362e+00 -2.093794493221485364e+00
1.777272430276677362e+00 -2.316874499326275316e+00
1.449038198091831653e+00 -1.702306718445433464e+00
2.346827352223015417e+00 -1.282418822311031992e+00
3.326069615493144838e+00 -1.251576156747078228e+00
2.502629983958128523e+00 1.237315793531803265e-01
2.689005894892043891e+00 -1.048406653094319907e+00
2.938401365294598389e+00 -4.390838135612601389e-01
3.027763155012975993e+00 -6.581461033813404971e-01
2.814477488644699932e+00 -1.699564080117683229e+00
2.990562666253753665e+00 -2.253622376141473094e+00
3.489720756289263370e+00 -1.779939251883371654e+00
3.029897757896212518e+00 -1.457028329967035019e+00
2.012178246207815491e+00 -1.759230509480163018e+00
2.257343185069826230e+00 -2.310949984985317673e+00
2.230946540615478924e+00 -2.027476602593181187e+00
3.173458745883289911e+00 -2.003672105861458164e+00
1.945904756472851105e+00 -1.780463926898956384e+00
2.302415375668181774e+00 -1.972595214756168502e+00
1.586348715481865401e+00 -1.950772915118598849e+00
2.263443413490053402e+00 -1.471287258203746617e+00
1.896705273631441147e+00 -1.697690507949476846e+00
2.079344645013915471e+00 -2.226029942770292980e+00
2.985868558249812565e+00 -2.049316118300924749e+00
3.622756228561186731e+00 -2.367103218133429277e+00
2.557732016324792745e+00 -7.020933056726461619e-01
2.561965805527312234e+00 -1.962778008363646354e+00
2.738802717017561505e+00 -1.171071578955766412e+00
2.942902896096469156e+00 -2.064010441884180480e+00
2.686457948755740954e+00 -1.384696586054756873e+00
2.837122102157256354e+00 -1.977170012684368094e+00
2.753644538797840546e+00 -2.158016675822120423e+00
3.518633168941296852e+00 -1.184103572295057694e+00
3.161502813307929927e+00 -2.258358405875056540e+00
2.470101403997618128e+00 -2.002287991328869143e+00
3.884134254775361228e+00 -1.893516319871615394e+00
2.598481311558213047e+00 -2.027594368304886707e+00
2.064632470752698179e+00 -1.257903233106536067e+00
2.227740479036474319e+00 -2.152693069089184785e+00
3.170798566914873717e+00 -2.803480860905755545e+00
3.486847869779626130e+00 -1.624206731430838380e+00
3.351369022579108403e+00 -1.367489635021359007e+00
2.405266811990061093e+00 -1.831780438115335308e+00
2.608660473982049588e+00 -1.742575976701735030e+00
2.517960302984266985e+00 -1.366260465525676260e+00
3.449468782431638125e+00 -1.648964616465744326e+00
4.140141782298607964e+00 -2.037310291038390897e+00
3.566763537563979458e+00 -1.734626555844142271e+00
3.581959509772959738e+00 -1.922974251624846254e+00
3.271168128002203801e+00 -1.741321347555321086e+00
3.120898329689216766e+00 -2.327896234286614963e+00
3.033070060611650298e+00 -2.090411373380750337e+00
3.749611766147496361e+00 -2.433954126493838910e+00
2.473849317107026380e+00 -1.713443564180491263e+00
2.773826728155804222e+00 -1.573590290490562760e+00
2.490069204646606416e+00 -6.737795707805329659e-01
2.756269031910509426e+00 -2.274581748023723371e+00
3.636763663607469166e+00 -2.118977128386431374e+00
2.251345373422816376e+00 -2.383167495398691660e+00
2.803853151162462254e+00 -2.588186662558364048e+00
3.196849262922015100e+00 -1.894614030217121492e+00
3.116359544056157560e+00 -1.215670771822860985e+00
3.265586660559219645e+00 -2.196547164872407087e+00
3.120258609531592953e+00 -2.094563768267699189e+00
3.570627826170066133e+00 -1.984300391682658482e+00
3.324355354858919753e+00 -1.607973557383192365e+00
2.760302529291417617e+00 -1.752215984057446940e+00
3.329856158269066668e+00 -1.561409931801826634e+00
2.379141100346252813e+00 -1.305609827696518010e+00
3.163921784557726991e+00 -7.817631136193919916e-01
1.885980843426833697e+00 -1.151562510167195130e+00
2.153199726457048158e+00 -1.611711878416183463e+00
2.286936913960337492e+00 -1.000546463215725046e+00
3.382283396465854075e+00 -1.335406263720013031e+00
3.086745823805657096e+00 -1.957366280777573575e+00
2.607488522362067851e+00 -1.278596891480288322e+00
3.160280770558641095e+00 -7.575295028648867390e-01
2.417368438024718458e+00 -1.496135272776075054e+00
3.102704979875619884e+00 -1.507222003485120920e+00
1.907236458968210924e+00 -1.915656107362713634e+00
1.648863947392083862e+00 -1.997588234893347803e+00
2.940744379010165499e+00 -1.985054098803060274e+00
1.771265846163836422e+00 -1.835320523753583899e+00
3.028095400828158201e+00 -9.906274738174283279e-01
2.404663502257336383e+00 -1.568047899233028009e+00
3.063946289880925100e+00 -2.319454607159616266e+00
2.317858281081450755e+00 -2.254207367181026989e+00
2.365430885902276792e+00 -2.268355690298948790e+00
2.942439307198892351e+00 -2.000788822549279367e+00
2.963716723646300899e+00 -1.491003851840580152e+00
1.627062598728396425e+00 -1.832459565243658162e+00
3.822541734111950973e+00 -2.307571256439371776e+00
2.663480664353867766e+00 -2.336791576271272763e+00
2.544574053864452345e+00 -1.847372034539272345e+00
2.627576563740380067e+00 -2.438801977206956462e+00
3.451692775394661350e+00 -1.470798962477392724e+00
2.929999847395984958e+00 -1.804974177324694118e+00
2.348128365836153364e+00 -1.585370085032596021e+00
3.292624290534995612e+00 -2.005191837581825620e+00
3.668641568427267963e+00 -2.703623388895770141e+00
2.249680441977944589e+00 -2.178444390765904792e+00
3.806544327345414924e+00 -1.617208450696789868e+00
2.802422925162975531e+00 -2.160664586504717821e+00
3.303013157444590675e+00 -2.039973699030095844e+00
3.192970146021994360e+00 -2.144202923372178660e+00
2.822075530275498068e+00 -1.625927279713709650e+00
2.610768629377938410e+00 -1.919586792146013465e+00
3.149374014637245978e+00 -1.748381268970300884e+00
3.466763215362166584e+00 -1.771114301433017513e+00
3.006848990971727087e+00 -1.508242105364357766e+00
3.759525176623759180e+00 -1.531263405707525616e+00
2.241655027648188803e+00 -1.117141473641452665e+00
2.213064366417424544e+00 -1.728474001030767315e+00
3.633159008434636128e+00 -1.714801762660759454e+00
3.018134560088614471e+00 -1.166732514054193315e+00
2.786226446762053222e+00 -1.110651650501877752e+00
2.963408162618369701e+00 -9.717390861562215099e-01
3.906400092735975882e+00 -1.730983526248511373e+00
3.471692796321032226e+00 -1.180755479886469672e+00
3.819716073109600707e+00 -1.685069001173412184e+00
3.815623416972596438e+00 3.184300025883625707e-01
4.003999356842598445e+00 -9.669753826116982420e-01
1.807544649027490902e+00 -2.273615428396698057e+00
1.432840735415670919e+00 -2.343857891566154539e+00
1.194637067102829908e+00 -2.202349242909191762e+00
1.960308292226591309e+00 -2.350505050101194815e+00
2.713999268881805094e+00 -2.465739183133920154e+00
2.513216558616480967e+00 -1.427184868894941339e+00
3.545618791687119131e+00 -1.773034847336991460e+00
2.263338728264573163e+00 -2.083150525561337396e+00
2.434831245541693612e+00 -2.412948598793556165e+00
2.346620207261768343e+00 -1.369304740800186160e+00
2.140023074215424703e+00 -2.322923911241248529e+00
2.139690195162272879e+00 -1.229317907319285474e+00
1.478473362596704366e+00 -1.756698564567973797e+00
1.912433094900386044e+00 -1.711126403370400784e+00
2.294991132279624590e+00 -1.710100622181346619e+00
2.159250973991379219e+00 -1.918114864545813258e+00
2.329147897823762303e+00 -2.283596907657747366e+00
2.269400597319399360e+00 -9.074744059623032211e-01
1.704003324950184250e+00 -1.073546018232144572e+00
2.732218121217504070e+00 -2.166987951227372367e-01
2.912466507795496096e+00 -2.100326363235200056e+00
3.414493373086396666e+00 -2.425410623323509984e+00
2.686186413157698016e+00 -2.100705585036930945e+00
2.143556123972540473e+00 -1.496892023375614444e+00
2.274025546596026182e+00 -2.192471452504271223e+00
2.651090821198061498e+00 -1.938140149940646761e+00
2.398567623944717120e+00 -1.934381231848210758e+00
2.408849755748292409e+00 -1.206911730710503727e+00
2.075932595120121071e+00 -2.072789220038198099e+00
1.448340153116731921e+00 -2.817147461241382267e+00
2.767505588159125729e+00 -2.533263831419351853e+00
2.705943401347806532e+00 -1.992475509577461779e+00
3.985393961677543118e+00 -2.557133669967219802e+00
3.290593479339852578e+00 -2.091941939798104055e+00
2.865431023552105216e+00 -2.501030294154354294e+00
2.132987681075667830e+00 -2.448014114640459482e+00
2.311819913867132925e+00 -1.953334015780067379e+00
2.025580129908578719e+00 -2.228662697506354817e+00
1.706265024089105076e+00 -1.854541418935078845e+00
1.924836558368454353e+00 -1.274254938438270646e+00
1.392958949254726964e+00 -2.046895221807254917e+00
1.760689759982651648e+00 -1.886290888708066937e+00
1.904596588925949296e+00 -2.074116996403496671e+00
2.150862888684208496e+00 -2.523435267356658240e+00
1.754635859600940373e+00 -2.521578389190922920e+00
1.272525743358391415e+00 -2.032783759635681697e+00
1.567184942944690906e+00 -2.376558577072906076e+00
1.663299035991152808e+00 -1.966389846931693608e+00
2.200967666715801574e+00 -8.029669444465257211e-01
1.084429537886182571e+00 -1.809718769611413203e+00
2.072274604829605238e+00 -1.426269230098409668e+00
1.959587541703054159e+00 -2.001926259340107705e+00
1.365111653226097399e+00 -2.379492665614334701e+00
1.606246613559208836e+00 -2.646580381675890159e+00
1.396953048550941823e+00 -2.353319636863535180e+00
1.368816465659152382e+00 -1.587959102298744485e+00
3.075850981706280241e+00 -2.285995223037384338e+00
2.145899554873381465e+00 -1.012593961286032851e+00
1.675083249148602071e+00 -1.708391704160425073e+00
9.458459700039205664e-01 -1.830111301078061636e+00
1.891980023172161074e+00 -1.359484434380390461e+00
2.373872591025394385e+00 -1.576081579593836324e+00
1.783481598723397843e+00 -1.677950505104715218e+00
2.219264800950675021e+00 -1.238413822002048859e+00
1.633300591189509099e+00 -1.714362171147643998e+00
1.955125970738911478e+00 -1.111581770030535044e+00
2.735075933103508383e+00 -1.533065493476332808e+00
1.651685457557368508e+00 -1.202151202110488981e+00
2.400740786792513681e+00 -1.561643637280669683e+00
2.320530259049865318e+00 -1.771537639339540116e+00
1.885905098197593333e+00 -1.913270016930629813e+00
1.966770804540908468e+00 -1.366683369086727273e+00
2.707177656503616525e+00 -1.083326809155123138e+00
3.037331082449816755e+00 -2.010797913206318288e+00
2.657959036432202993e+00 -1.377533839118008085e+00
3.173981644190463136e+00 -1.651189244591745320e+00
1.739607433587078589e+00 -1.856519343752536910e+00
1.409239080185962889e+00 -1.575838183311770502e+00
1.679430204682577310e+00 -2.141473342714189432e+00
1.525686187679488492e+00 -1.589624229197645455e+00
1.415559913907406875e+00 -1.448225658238301516e+00
2.382851171722324413e+00 -1.470921389226056197e+00
1.136592447159102015e+00 -1.825061669599041370e+00
2.156927388560601955e+00 -9.212195416210435805e-01
2.487885635054479128e+00 -1.313270645956648774e+00
1.392226586971425872e+00 -1.954551351953965677e+00
1.409165783660548232e+00 -1.659117458073294360e+00
1.048496312690399668e+00 -8.319426906037948877e-01
2.327061283480926335e+00 -1.311054943052064381e+00
1.319848079994209389e+00 -2.585307789537266920e+00
2.038709977009981245e+00 -2.249799194841508143e+00
1.620621474388451499e+00 -2.602556611678611631e+00
1.550428084978720866e+00 -1.679224792744885786e+00
2.285813691006660431e+00 -1.737173291829253063e+00
1.719116068501118200e+00 -1.764716966048851088e+00
1.119234144239404039e+00 -2.191064004110679253e+00
1.782775728059089682e+00 -2.193479508142949896e+00
1.272283355600543953e+00 -2.383125221449187592e+00
1.854106834858713526e+00 -2.732337301549907060e+00
2.041262623346244087e+00 -2.117740259601507802e+00
1.334344404811901974e+00 -2.846815356235761207e+00
9.371664689738206100e-01 -2.021543635093581592e+00
1.374702934842069180e+00 -2.135395326721896581e+00
1.791202406231485300e+00 -1.894863193826241909e+00
1.797563440293354020e+00 -1.588420054621693556e+00
2.676091189630007250e+00 -2.432801614554101821e+00
2.332844783239316655e+00 -1.803833129489695875e+00
3.067974263286989078e+00 -2.557516586569775985e+00
2.621843393374502895e+00 -2.776309041980852044e+00
2.817638206000620205e+00 -2.119020738844472174e+00
2.455604347437649881e+00 -1.985466858306514482e+00
1.791552719618415113e+00 -1.505902743848353875e+00
2.802163695575590197e+00 -2.040249887699055797e+00
2.672285877359063200e+00 -1.591971665415897963e+00
2.778843724699947337e+00 -2.084585599083571328e+00
3.108914332396199409e+00 -2.030457025445600916e+00
2.826512481596499260e+00 -2.387992496987691116e+00
2.769433059828573462e+00 -1.519611385927665204e+00
1.662572863117798505e+00 -2.514551836215360048e+00
2.163641280304201331e+00 -2.073590933913353140e+00
2.232442222699507095e+00 -2.598891542420348699e+00
2.593321560578795371e+00 -1.843728878224715650e+00
2.334622230454086456e+00 -2.093537643582874086e+00
1.891763857755584644e+00 -2.632243107407440164e+00
2.937946403762701664e+00 -2.014409697278292999e+00
3.087939613445185305e+00 -1.156323066066265337e+00
3.718500990862994904e+00 -2.159642455022161123e+00
2.671464648617300597e+00 -1.866231193050336579e+00
2.276037296741571847e+00 -1.437988352061902786e+00
2.202554886415906132e+00 -1.633947543312488149e+00
3.082669887864806668e+00 -8.149700407889006737e-01
3.051817270547259486e+00 -2.206673222845632054e+00
2.910864521927664317e+00 -2.788804047267721575e+00
2.261144641519690524e+00 -2.616244118260732332e+00
2.959423562457568213e+00 -1.902799225985648546e+00
1.335757576762563348e+00 -2.661343026024613589e+00
1.821384412740747694e+00 -1.803211382681260133e+00
1.760872076211474235e+00 -2.577122082117845991e+00
3.891265255462789119e-01 -1.457197087476669095e+00
2.422482021047691170e+00 -1.787138798820365526e+00
2.136740117569877029e+00 -2.559857714780305660e+00
1.398366411562353750e+00 -2.408620113698774823e+00
1.386799680401882728e+00 -2.488051996592098192e+00
9.476976308013290717e-01 -2.709447618832124594e+00
1.699774865956277692e+00 -3.302120923494555438e+00
1.408043201706529413e+00 -2.581825057218028796e+00
2.244379576765814566e+00 -1.930682345919136012e+00
1.001736962531224018e+00 -3.008155239916567858e+00
1.633244118685145629e+00 -2.888688387813630243e+00
1.991845313223728819e+00 -2.297872559751633403e+00
1.027341493663900263e+00 -2.066437842034608785e+00
9.697773723932132661e-01 -1.961303313056460773e+00
7.910538349241753586e-01 -2.525973816606062350e+00
1.223303385965359258e+00 -2.591820289477772654e+00
1.090511291888287326e+00 -1.603509239837511480e+00
9.704519451067470381e-01 -2.482705443846604521e+00
1.050707045488556313e+00 -9.843667690914714719e-01
1.767530626103852143e+00 -1.708322982493023945e+00
2.021785660661384210e+00 -1.600108350033314863e+00
1.580210711167931548e+00 -2.713880315737156490e+00
9.324971042339514904e-01 -2.111975842102358669e+00
7.876970910769328649e-01 -1.527999548486333570e+00
-1.613215710486264054e-02 -1.664058708224279481e+00
1.192464925042957091e+00 -2.314401653642842227e+00
2.124081487667636159e-01 -1.762994852007104374e+00
3.501295966358738410e-01 -2.192805931436573541e+00
2.210409939766232679e+00 -1.906464395991938066e+00
1.886560480180922816e+00 -2.648007545260495199e+00
1.746024741531665869e+00 -2.484290487692014437e+00
1.134723881141429747e+00 -2.389401191713128370e+00
8.304735889142156324e-01 -2.586332717335640297e+00
1.048039074911239155e+00 -2.994538048607279901e+00
1.164869551424242866e+00 -2.863104382113133006e+00
2.569436767039001701e+00 -2.199891509227616115e+00
1.672234293882576939e+00 -2.337446816830752727e+00
1.918357253614446867e+00 -1.930774830429563771e+00
1.771281702414200243e+00 -2.361179461311076366e+00
2.091973117593892262e+00 -1.869241225002358231e+00
1.974728938399044509e+00 -2.119721249580763356e+00
2.375581254927903174e+00 -2.076108045777602662e+00
1.919463797240923419e+00 -2.451884991159920535e+00
2.095564012205350046e+00 -2.015564357829626729e+00
2.326041144609865441e+00 -2.313903056797261382e+00
2.186077978979855452e+00 -2.530197913812528121e+00
1.739866523314256952e+00 -2.146479003514566664e+00
2.700784547699337956e+00 -2.099397547352961801e+00
2.458148650075425490e+00 -2.583241969231088841e+00
2.875267997261467645e+00 -1.155746454526807465e+00
2.420400427228051043e+00 -1.582204460133158408e+00
2.374403266916135902e+00 -1.463280009292220907e+00
3.138545293935333103e+00 -1.410219021398191552e+00
2.210181605510627811e+00 -9.851865140257685116e-01
2.014882603190680577e+00 -9.178910910549047397e-01
1.300792196362759334e+00 -1.160364977192837932e+00
2.594405513982424694e+00 -1.330103185264969845e+00
2.486940702613605669e+00 -7.602418843872146281e-01
2.792435212844811332e+00 -8.197667062444148334e-01
1.923501694511059235e+00 -1.979626952867985512e+00
2.154797202200835926e+00 -1.863158312399688654e+00
2.182381926790258220e+00 -2.098976789180367675e+00
3.095519958700055696e+00 -1.944904240564054421e+00
1.900713771458030443e+00 -2.485122437617604430e+00
1.960487820596114483e+00 -2.474589616968673411e+00
2.535262316653015713e+00 -1.800083314383763788e+00
2.353244765787919413e+00 -2.198791706506041610e+00
2.396498991196777339e+00 -1.605886180231032245e+00
2.623928236783267920e+00 -1.976969684725481624e+00
1.314814390472807126e+00 -2.422627036451040716e+00
2.372901125573313230e+00 -1.506285508520000649e+00
2.987309615573835231e+00 -1.198072016071848100e+00
2.092326453871416803e+00 -1.501737682869471957e+00
1.519188156674807555e+00 -2.680303259435083518e+00
2.189964349770160190e+00 -2.224487113562624074e+00
1.628763196238478539e+00 -2.200933157850595734e+00
1.608606257825361041e+00 -2.734031456212244304e+00
1.920084822060198704e+00 -2.745923132162523483e+00
2.154840752167778817e+00 -2.268720817421062019e+00
1.801380928294240125e+00 -2.406231023902448474e+00
1.525721507662777032e+00 -2.572150484867071540e+00
2.096647141954198545e+00 -2.873875231634952954e+00
2.386333036031613286e+00 -2.615653487817349632e+00
2.077578460492408130e+00 -2.569975477335717073e+00
1.971411778910791668e+00 -2.346807281473209272e+00
2.222578831463028592e+00 -1.947388970401325636e+00
2.166737013806667278e+00 -2.767125748475056657e+00
2.693967938420898101e+00 -2.909653937727219031e+00
2.321913001544030131e+00 -1.459612218101579373e+00
1.190241155658769090e+00 -2.299384535225349246e+00
1.956157835141752122e+00 -2.389260424750445644e+00
1.415212415744586893e+00 -2.835444184172209781e+00
1.665753133024783006e+00 -2.291338794915393162e+00
2.701737510724801616e+00 -2.371901423967472500e+00
2.076197851959585172e+00 -2.543020310317472443e+00
1.862825901197281864e+00 -2.449865813072818366e+00
2.247848478644975945e+00 -2.394638238081228110e+00
1.569970516410330585e+00 -1.974162692970491406e+00
2.164560208966035848e+00 -2.254435063998371902e+00
1.718126299274103985e+00 -2.280716162532553160e+00
2.336883212229243778e+00 -2.351674213583860862e+00
1.948534139456584491e+00 -1.416385703163125953e+00
2.196637302431382999e+00 -2.222573958366387714e+00
2.188068514335028247e+00 -2.798843266458351575e+00
2.056422550973695085e+00 -1.967688940631274974e+00
1.913470763166510213e+00 -1.528739439288974378e+00
1.801337420845493309e+00 -9.048819544959527672e-01
2.443405425888379945e+00 -2.696225103607437390e+00
1.675627995040669393e+00 -2.162855938322956639e+00
2.155853674732158609e+00 -2.352596236220144466e+00
2.413453977387398197e+00 -2.587973718734760897e+00
2.330894008445779875e+00 -2.593877572630344019e+00
2.074049832827253859e+00 -2.514778748509259199e+00
1.621334531343848973e+00 -2.178644935199625099e+00
2.044993511932545527e+00 -2.040686802154542345e+00
2.425535326200288999e+00 -2.795471912195726105e+00
1.609730025731386682e+00 -2.862797545225678419e+00
1.721302466967059797e+00 -2.599032323374323106e+00
1.603525786497507877e+00 -1.840929325283710893e+00
2.122547283447013822e+00 -2.622450870242562182e+00
3.277311940768884213e+00 -2.570234310792054888e+00
2.754167430293430918e+00 -3.496248704808841534e+00
2.399871805991013574e+00 -3.043125487089582748e+00
2.435688205665529793e+00 -2.814089711246303249e+00
2.808919131362751731e+00 -2.906101387618934773e+00
2.889590242818200316e+00 -3.422943672468640841e+00
1.942968500680592570e+00 -2.663679848586472776e+00
2.467725636702733816e+00 -2.791408592209342121e+00
2.282812136280575555e+00 -3.188142001049955709e+00
1.672106866802603786e+00 -2.589178361050798571e+00
1.553222954722955240e+00 -1.910698338039387600e+00
1.770089232132384449e+00 -2.731679619236493384e+00
1.456609322562748332e+00 -2.328733441804922144e+00
1.933004061196862189e+00 -2.760894467486277648e+00
2.719475166224620821e+00 -2.987620578130081750e+00
2.494355928785926046e+00 -3.157155164657654112e+00
1.763246720813587132e+00 -2.932043829831660453e+00
1.772813834825582191e+00 -2.831714840483822382e+00
2.422951180009262462e+00 -2.721371098461115245e+00
2.081457768058746272e+00 -2.544267405343271893e+00
2.416648666224118891e+00 -2.116196683880147589e+00
2.675896837452850452e+00 -2.122453840532267044e+00
1.881448267821963727e+00 -1.590163336245873804e+00
2.331151532848006358e+00 -1.236083381050224528e+00
2.394757139743833196e+00 -1.679501165579220467e+00
2.860608362160434126e+00 -7.733887615806656068e-01
2.860543164791636173e+00 -1.215148854173335291e+00
2.842110003759249715e+00 -2.086654724427805085e+00
2.999952154572550711e+00 -1.876827944161979289e+00
2.448044450114408743e+00 -1.505739294768468239e+00
2.644322840641705863e+00 -2.524865750532253372e+00
2.829344615386914619e+00 -2.951990350798159746e+00
2.793866498353097416e+00 -2.772813903769602462e+00
2.454892831559088773e+00 -3.049628857878149191e+00
2.455877372070662368e+00 -2.842697462317051560e+00
1.462351937647955236e+00 -2.889384063452561602e+00
2.539027696913592536e+00 -2.824194875373228442e+00
2.955244939851470853e+00 -2.896431471089873977e+00
2.874463043298751241e+00 -2.708352164236268678e+00
2.194130529976223709e+00 -2.672833712240629822e+00
2.961189823035956792e+00 -2.594662757977130418e+00
2.593503952699165893e+00 -2.591445104314340053e+00
2.512270403831641019e+00 -2.680590829364756456e+00
3.528304961676677287e+00 -2.899828619382796457e+00
3.267762293682658914e+00 -3.198747990638456606e+00
3.068513231874289815e+00 -2.861396390581524507e+00
2.744208492203381589e+00 -2.747388027862744941e+00
3.033759272493923742e+00 -1.717877101103697068e+00
2.999550055407304683e+00 -2.223484803774547824e+00
2.997251556815577533e+00 -2.007913457791920653e+00
2.556126986771641185e+00 -2.021224995413347436e+00
2.284023824784719103e+00 -1.596263593893648913e+00
3.104105713458847227e+00 -2.066711832598371323e+00
2.574687492775809883e+00 -1.910459134321073282e+00
2.835873878223041711e+00 -1.764275713253860900e+00
2.113409732370547189e+00 -2.800269347742781356e+00
1.801363303656151382e+00 -2.885085652699467040e+00
2.360251454445566388e+00 -2.938799754977101664e+00
2.845970418931142554e+00 -2.962150739085955831e+00
2.485568726133223105e+00 -3.017551853879752777e+00
1.897646859019560539e+00 -2.704919889230851915e+00
2.440266562995602850e+00 -2.348092974744615091e+00
2.241687691052884901e+00 -2.832146918182712803e+00
2.519738577769103927e+00 -2.645527074743814655e+00
2.626769518370389633e+00 -2.825021611371166141e+00
1.831278111210942861e+00 -2.480208653267865770e+00
2.101855637012051137e+00 -2.938109637625488268e+00
1.757913027968900366e+00 -2.492214098497984143e+00
1.561730958908796207e+00 -2.525100145453199829e+00
1.990324880711608291e+00 -2.651471087670770999e+00
2.268549741396878705e+00 -2.530088206630634939e+00
2.182700916288081494e+00 -2.442114280608452592e+00
2.669615451214707669e+00 -2.329944565698565562e+00
2.118824693771220957e+00 -2.310339676347064053e+00
2.084194560669549112e+00 -2.612620189579400787e+00
2.106368002225088798e+00 -3.051466317005354423e+00
2.228867260107367354e+00 -2.798675596604574434e+00
3.035073337859011566e+00 -2.891640985128773433e+00
1.990166313987440372e+00 -2.743623129971144436e+00
2.074234082971021742e+00 -2.391931833425038345e+00
2.762900263682945834e+00 -2.422834215736628050e+00
3.162925815233512239e+00 -2.537038879892064003e+00
1.575697945839333869e+00 -2.581651192372231396e+00
2.650084784474998845e+00 -3.101455066240432323e+00
3.419278611604960272e+00 -1.859555582812722596e+00
1.656940690522768822e+00 -2.563248423083572369e+00
2.068994831291781189e+00 -2.045596586221939184e+00
1.632440405151927898e+00 -2.087715473614872419e+00
1.897221540318235089e+00 -2.588067598246226453e+00
2.227023284680032411e+00 -2.673547809788213492e+00
1.531952288618519731e+00 -2.468539597873504299e+00
1.971904075037227200e+00 -2.964341711488714726e+00
2.043861300386914159e+00 -2.716433465145844384e+00
2.238891364731308453e+00 -2.720238586399085001e+00
1.935185176063315637e+00 -1.843988866884555655e+00
1.090367551985217620e+00 -2.200019216468862560e+00
1.717925029349197885e+00 -1.869330008285166045e+00
2.617112539314442543e+00 -2.035400680189078493e+00
1.753561128270458180e+00 -1.713590495963121629e+00
3.089256224915266635e+00 -4.208951959526827657e-01
2.042765891776883613e+00 -1.393197339976763871e+00
2.856091769568875449e+00 -9.941145809376684683e-01
2.491893456944588969e+00 -1.397287113605230058e+00
2.420176016735060553e+00 -5.065034868927941192e-01
2.595973173692350588e+00 -9.992359569709712286e-01
2.864757779549246486e+00 -1.877955605716684906e-01
2.656088069165313037e+00 -7.820496849548885798e-01
3.263449822452135773e+00 -5.311368715681719088e-01
3.095803358007080952e+00 -2.880381842483313859e-01
2.315316104868142766e+00 -4.182410879421694649e-01
2.518038143405652463e+00 -1.602553759308139369e+00
3.126755511919753872e+00 -2.397304188587809470e+00
2.370309478129152936e+00 -2.061807146840268778e+00
1.927424701085218128e+00 -9.685079905834532710e-01
1.845733007789462032e+00 -1.135528907320447756e+00
2.227018223825067089e+00 -4.806866829172620204e-01
2.390261757033166568e+00 -1.290136226074388714e+00
1.243077653694712348e+00 -1.417495695557797974e+00
1.814573439047048931e+00 -1.667409503417687899e+00
1.577899682875777643e+00 -9.373079048287188408e-01
2.077365776441059797e+00 -1.715423883816547646e+00
2.554357580311920728e+00 -2.219339337446985638e+00
1.671535801759858275e+00 -1.979270219038473222e+00
1.221525443903209496e+00 -1.556447113745893063e+00
1.687156920977339825e+00 -2.108938992349115971e+00
1.697836979660728218e+00 -2.425710914800353279e+00
1.222343577878698406e+00 -1.864025487900749178e+00
1.211408503611724363e+00 -2.167597831764151550e+00
1.375505694711546267e+00 -2.377076099556730604e+00
1.286675905145008514e+00 -2.255906089576146023e+00
2.534073531847735872e+00 -2.478071608356285260e+00
1.885110888472416590e+00 -1.000773297356114977e+00
2.159172948301259165e+00 -2.016475073763509318e+00
2.609537528593093736e+00 -1.564835792544148507e+00
1.920291376571606090e+00 -1.298339283941057909e+00
2.413926244588393999e+00 -1.217802478528538845e+00
2.745411391962898406e+00 -1.665083584436529485e+00
1.502792771884283951e+00 -9.056507957419430710e-01
3.596999944596107390e+00 -1.842546030043995531e+00
3.563212263922351131e+00 -1.369196362792984401e+00
3.050105038187632900e+00 -1.776819663875557787e+00
1.835551992547130418e+00 -1.736092512355242867e+00
1.810765454497152760e+00 -1.780100209953780821e+00
2.503889030692540985e+00 -2.267463630500300198e+00
2.961887116329176450e+00 -2.383388131318386449e+00
2.087001276287387519e+00 -1.708966858126995669e+00
2.424171373232832494e+00 -1.575819745372954550e+00
1.862991642001318837e+00 -2.353379679787383161e+00
2.215677808716937314e+00 -1.323645415208700715e+00
2.316244030061775927e+00 -2.199663526852619455e+00
2.617349605488676012e+00 -1.991689102080068219e+00
2.711948987214825468e+00 -2.545110164167565081e+00
2.335195927459837950e+00 -2.670576700805626480e+00
2.469386244858484680e+00 -1.730154204722074152e+00
2.498512600444604548e+00 -8.838140403915781818e-01
2.471114637077321152e+00 -2.168263126409669450e+00
2.479368272307469034e+00 -1.482553212999573322e+00
2.727099454577888604e+00 -2.021458033830608514e+00
2.496956062667849974e+00 -1.817017442672846039e+00
2.519476950206451349e+00 -1.679644582447388679e+00
2.218714143549024520e+00 -2.360688953691829184e+00
3.185126543150811784e+00 -2.627772502069052329e+00
2.795270311233926108e+00 -2.386583584348239029e+00
2.373866660077191604e+00 -2.299893610320361326e+00
2.749005943023305143e+00 -2.068255779169888786e+00
3.162250924008972675e+00 -2.700396325782222551e+00
2.573537525411242477e+00 -1.871636629470199598e+00
3.003997955950291843e+00 -1.208439601602207869e+00
3.209902689460939484e+00 -1.020116035552091738e+00
2.904776256933641942e+00 -9.862925704184331011e-01
3.635868362301730272e+00 -1.061216354893442348e+00
2.467393572181747707e+00 -8.429001584931352653e-01
3.027235131579906202e+00 -1.454454787849881914e+00
3.497207071828462244e+00 -1.201723460655913511e+00
2.502896948537696176e+00 -9.230458727283150644e-01
2.690757619854981186e+00 -1.011801874021820424e+00
3.068830866659710832e+00 -1.088166210092192498e+00
2.757646954250911442e+00 -7.390798852429918409e-01
2.720523162602188627e+00 -1.620678772218277830e+00
2.453598450482636473e+00 -1.520136190802952036e+00
3.748409959717832862e+00 -1.397835248518444651e+00
2.912173582199513167e+00 -1.733646504213358863e+00
2.375958853556737527e+00 -2.158957126990047382e+00
2.805064972155952852e+00 -2.107332377158399161e+00
2.673193010709390194e+00 -2.196200868012111229e+00
2.569265330868439889e+00 -1.498224117772965158e+00
2.853280657471814141e+00 -2.233301165290207280e+00
2.908819591185695330e+00 -1.886850281262716367e+00
2.416392829614417259e+00 -1.509987335938522302e+00
1.938059123857030830e+00 -1.686923091580360135e+00
2.668987802010923449e+00 -1.622150931743495450e+00
2.789843201864479205e+00 -1.883850571102029692e+00
2.609232139781787474e+00 -2.025326388865688276e+00
2.690151639894052593e+00 -2.364286975064850971e+00
3.127761411654061519e+00 -1.988593022215427997e+00
3.048202960093348235e+00 -2.424567231333893069e+00
3.574581074758213184e+00 -2.152132611705492415e+00
2.429008073755139385e+00 -2.514271530881138528e+00
3.019039986990949664e+00 -1.861484761601418958e+00
2.781494088473422721e+00 -1.153071906181834860e+00
3.048265868080902052e+00 -1.594935579904011247e+00
3.002777325529824459e+00 -2.944769152514485899e-01
3.157518900024352426e+00 -1.170597487229601885e+00
4.098564351734490074e+00 -5.322981005140973165e-01
3.261889164317725243e+00 -8.660008380411258200e-01
2.411744359302550933e+00 -1.769111154669260610e+00
3.119057102235960777e+00 -1.267198827568786434e+00
3.111134468294129096e+00 -2.488598063885256284e+00
3.004473008591500793e+00 -2.245793164492978278e+00
2.513254728371569602e+00 -2.146024192223689564e+00
2.908224722417776409e+00 -1.787181198055822984e+00
2.775260595298284727e+00 -1.817779572327158810e+00
3.285423861711433968e+00 -1.711053627938097899e+00
3.412449905155442664e+00 -7.874774909759931774e-01
3.026796035813740460e+00 -1.842482173897574294e+00
3.245216445911980330e+00 -1.458698840046960266e+00
3.302324893857307764e+00 -1.837155560508818564e+00
2.408648095087419172e+00 -2.394912095597935053e+00
2.285974234522204274e+00 -2.172891177176365485e+00
2.407637697461946225e+00 -2.070334463315516071e+00
2.941494501648322490e+00 -1.565866727687778237e+00
2.412732578977951903e+00 -2.304577143323415456e+00
2.186742509376399912e+00 -2.256843073603846506e+00
1.397399304340460890e+00 -1.046345887599613667e+00
2.280601513209403741e+00 -1.047483336833664458e+00
2.289565895273233842e+00 -1.257835322141260370e+00
2.039375664888123829e+00 -1.615767744134666728e+00
2.369020777519481591e+00 -1.630845077593108261e+00
2.715025406729758117e+00 -1.936970230240614432e+00
2.273105620365929003e+00 -9.948311151591417989e-01
1.549115470322784072e+00 -9.775682124346095625e-01
2.052638471971679923e+00 -1.250511213581792180e+00
2.020259009875995382e+00 -6.514938337600462148e-01
1.140461808426241674e+00 -1.368612837284651107e+00
1.763772707747218060e+00 -9.873879022244929082e-01
2.812778083992946598e+00 -1.118491937760735855e+00
1.878146959630591972e+00 -1.754127661535743510e+00
1.998245238822418335e+00 -1.524534457782865449e+00
1.447452258597937913e+00 -9.678256831622162881e-01
2.405006244197300802e+00 -2.066945610929527888e+00
2.328202696748481237e+00 -1.583388467402709665e+00
1.610958379823824060e+00 -1.151335463241317969e+00
2.532210903845416361e+00 -1.707310676450934039e+00
2.428556379304088964e+00 -1.843597279933462119e+00
2.861113984719631631e+00 -2.520010521364117739e+00
2.094562262737636793e+00 -2.261999655724121538e+00
1.373447697603082496e+00 -2.334255267148159785e+00
1.963900638073910576e+00 -2.673141627728789604e+00
2.417878582428530709e+00 -2.264335833061382530e+00
2.146734696918753293e+00 -2.750072470146920356e+00
1.878903668717956776e+00 -1.892970573234346476e+00
1.785966114421239315e+00 -2.348995393003308507e+00
1.595928704990703384e+00 -2.662387969734835380e+00
1.708210251858887307e+00 -2.857054889773658957e+00
1.530067859020737941e+00 -2.864863719336683268e+00
1.847781094223965859e+00 -2.524673619287868931e+00
1.380025975216964795e+00 -1.829436179144191321e+00
1.629838174126779338e+00 -1.852693752985616227e+00
2.656842500402682994e+00 -1.547475078563606443e+00
2.220326011547613554e+00 -1.320995786977573694e+00
3.240273431611326416e+00 -9.534908928345500190e-01
2.508150102819595162e+00 -4.352838334389977359e-01
3.405551696667246109e+00 -2.794048474453452169e-01
2.599141719188620137e+00 -3.500103525161081253e-01
2.488867168450985101e+00 -1.261189388988879667e+00
2.599787367815815209e+00 -1.091152880583887486e+00
2.599274739594651606e+00 -3.037717297637997915e-01
2.704892036405682543e+00 -6.201078164314987040e-01
2.130901842299682158e+00 -3.629884780192194627e-01
2.626573096783697103e+00 -8.890410543642806029e-01
2.604807854973709258e+00 -1.173918123473663977e-01
1.971475712029625793e+00 -1.255711164253681567e+00
2.589031185668684287e+00 -2.717359105551172549e-01
1.879178339316065705e+00 -1.204268920783158947e+00
2.900561401830200836e+00 -7.654293663989011343e-01
3.647151661047029592e+00 -8.165978566590734733e-01
2.868673340357484225e+00 -2.114268345062083387e+00
2.725806730011780310e+00 -2.483463382739302006e+00
3.186079764304579065e+00 -2.111919525636202444e+00
2.850435626040297876e+00 -1.698811987046830119e+00
3.085831780206806485e+00 -1.584037710223447748e+00
3.212775682712585734e+00 -1.125361500334014497e+00
2.789129115563479644e+00 -9.417378761054884251e-01
3.108957038147109664e+00 -1.984020554908858314e+00
2.296614334481707154e+00 -2.172850333200253115e+00
2.300493713981738519e+00 -2.062260595758035109e+00
2.407431944485171726e+00 -2.297370804799101052e+00
1.457318649994845394e+00 -2.042169493895891641e+00
8.594202203597461898e-01 -1.538798089960340842e+00
1.983047411542246952e+00 -1.972235327767998703e+00
2.195897599445360004e+00 -2.735094226667349471e+00
1.925601117858666278e+00 -2.514045963148824114e+00
1.669708492244389442e+00 -2.361191066653060222e+00
1.937720391860190849e+00 -2.486274474432603299e+00
2.603730235463147746e+00 -2.861918523822750693e+00
2.184756683884883532e+00 -2.299818566009143250e+00
2.214541274161378581e+00 -1.976801551834235227e+00
2.960466719025092175e+00 -2.700135654980981847e+00
1.204417889385223761e+00 -2.074436783299140608e+00
1.762143762098567601e+00 -2.973666686802143744e+00
1.616596569518540472e+00 -1.894021361036721363e+00
2.403354304103825001e+00 -2.289279710396598055e+00
1.665756891025553355e+00 -1.444159815060370278e+00
1.784013007234210857e+00 -1.994001425144208861e+00
1.957470510244525563e+00 -1.816589441221672097e+00
2.431704083094230029e+00 -1.760602273108038185e+00
1.914072824227307734e+00 -2.203039443684623677e+00
2.196193615208146710e+00 -2.829589261077236184e+00
2.163530532027655440e+00 -2.256092891553282520e+00
1.560802006802858077e+00 -2.110066425483678287e+00
1.610764359237526699e+00 -2.005427227947436108e+00
1.401647736257719323e+00 -2.131319858545041246e+00
1.794395741586140680e+00 -1.800161481725263357e+00
8.755109677651868871e-01 -2.280367256012464594e+00
1.703746285773512170e+00 -2.549562452361611165e+00
1.375824705321215369e+00 -2.479671532155252489e+00
2.132244202738979855e+00 -2.047184138936329667e+00
1.543631237446732474e+00 -1.843755372438328211e+00
1.528653356777240679e+00 -1.742438419134235028e+00
2.062937355800838812e+00 -2.194954672114691530e+00
2.096561513018650125e+00 -1.313772590782063654e+00
1.185426418116013014e+00 -1.932297249474109968e+00
7.609548624125020977e-01 -2.360246776698546434e+00
1.547916261012150851e+00 -1.984518837804839730e+00
1.692496185328722813e+00 -1.691036324725726736e+00
1.373446126396031364e+00 -1.403632559797892920e+00
5.984063013047482560e-01 -1.121287169149638885e+00
2.029916661211705886e+00 -1.876755515089029158e+00
1.863314126729472164e+00 -1.628442384443616886e+00
1.499939523044959477e+00 -1.651637397747953040e+00
1.737718061414168069e+00 -2.573058328978593767e+00
9.356876661381522409e-01 -1.972899235661003559e+00
1.146439329802300344e+00 -2.201642429973488468e+00
2.164793317338114420e+00 -2.144514854477691301e+00
1.713683498104871417e+00 -2.253250211730657426e+00
2.330707949113115518e+00 -1.989725795060325986e+00
1.035853907816438824e+00 -1.955720250216392841e+00
1.229579292212551245e+00 -2.005402187095176814e+00
1.780649658164238591e+00 -2.148495751140828247e+00
7.881424443572044858e-01 -2.193603346825205858e+00
4.823137023306315885e-01 -2.138678983654912269e+00
2.774303845417324332e+00 -2.154735316937364864e+00
2.711484873623504654e+00 -2.847034384763602155e+00
2.061069018855278490e+00 -2.729539281044483623e+00
1.739627584991746634e+00 -1.793424229587569085e+00
2.087731223690405979e+00 -2.331147131780922255e+00
2.035593034064973494e+00 -2.066705539082993148e+00
1.384951130522082297e+00 -2.633466818337161452e+00
1.721722427467095473e+00 -2.492700277083533145e+00
1.108732013050340637e+00 -1.804861695748497974e+00
1.502226692618748860e+00 -2.343743610145741396e+00
2.514984905998313369e+00 -1.921688776388240427e+00
1.415254669587133529e+00 -2.036819349271826507e+00
2.367574187451957357e+00 -2.407201214033241499e+00
2.688420863768461011e+00 -2.747754518518647160e+00
2.154390885175224035e+00 -2.237825607131529893e+00
2.818582432086587097e+00 -2.043199093227860974e+00
2.872190193462169194e+00 -2.203320914144943909e+00
2.075603668569502513e+00 -2.687478801974134690e+00
2.859199361511864268e+00 -2.185886907252490463e+00
1.508592423082085965e+00 -2.269747999675110872e+00
2.782549935115031126e+00 -1.628223741040006667e+00
2.360075598893354609e+00 -1.388143168867573163e+00
2.969928920443806852e+00 -1.809105628916086284e+00
1.847076668026900848e+00 -2.276432559664844923e+00
1.754717804907474754e+00 -2.191123962068621811e+00
1.386627949833529660e+00 -2.275031407312082532e+00
1.865496658343465786e+00 -1.881350229937891694e+00
2.631322982535705179e+00 -2.070239631189226159e+00
2.514935891952648994e+00 -1.913137739155875261e+00
2.224712380569044079e+00 -2.165955169084418319e+00
2.020235536268321752e+00 -2.411094627582076821e+00
2.538788210869848072e+00 -2.188792555135182560e+00
2.423792598999863657e+00 -1.760316628666998229e+00
1.804763339088936158e+00 -1.266474482517578437e+00
3.214173479005659750e+00 -1.359099861472386594e+00
3.643339600722553584e+00 -1.779741502754528026e+00
3.341359009048242346e+00 -2.110356523183447575e+00
1.938844285943554846e+00 -1.431178069656393603e+00
2.138613682892566370e+00 -2.135056180952779936e+00
2.489295587213721905e+00 -2.171772224499954440e+00
2.618469895583352081e+00 -2.333467604814012830e+00
2.727336754951256381e+00 -2.103857984629493583e+00
2.440503736304478366e+00 -2.445977439768554085e+00
2.740636162298506928e+00 -2.156025465999579893e+00
1.650664670461343464e+00 -2.315647781454963638e+00
1.436992339713535127e+00 -1.796591610675200679e+00
1.637626952336953767e+00 -1.027356698489519049e+00
1.507919264375119361e+00 -1.216953704521777757e+00
2.858263969305395058e+00 -1.033956574615428003e+00
1.684528374282718399e+00 -1.927673644507853279e+00
1.923601372944489629e+00 -1.251372231639972021e+00
1.646448099074275806e+00 -2.133633225468775318e+00
1.309921896886704573e+00 -9.778062630841076741e-01
1.320395999143695320e+00 -1.911280804873510819e+00
1.397593358587788215e+00 -1.772659147103858857e+00
1.544026910883890435e+00 -1.747562949840324009e+00
1.087087611875299231e+00 -1.316084419657317151e+00
1.277767796804107014e+00 -2.613959303160469538e+00
1.332519982649192247e+00 -2.375122386658706120e+00
8.557116451452481121e-01 -1.557037234850650487e+00
1.491666285429008809e+00 -2.500344239914013666e+00
1.556277662439418785e+00 -1.624194329509872414e+00
1.243434509403308796e+00 -1.320880142337257368e+00
1.313959754865369423e+00 -1.585227526079872939e+00
1.878580440922582362e+00 -1.491308180799181704e+00
1.222560772987754119e+00 -1.712053556467423743e+00
1.481786333720744642e+00 -5.988058761641716909e-01
1.134358315011492646e+00 -8.650237630947666956e-01
1.237965337929249454e+00 -2.808296269255314281e-01
1.262290040678292868e+00 -1.803056659321268462e+00
9.080343558187795594e-01 -2.311198217044594383e+00
1.750813776060938576e+00 -1.477147494080982337e+00
3.416951069342902825e-01 -1.369036280843495490e+00
1.236976582098904265e+00 -2.017492883092557143e+00
1.969656523338523257e+00 -1.374686084495554184e+00
1.741972269122121331e+00 -1.633760827638175872e+00
2.200275040393253168e+00 -1.479493148363014710e+00
1.908819415597373670e+00 -1.426962033351005132e+00
1.908342925609619822e+00 -1.340904340571255071e+00
2.370818984448614941e+00 -1.212521743713669276e+00
1.472992482376077827e+00 -1.460942449896946771e+00
2.358974013863262442e+00 -1.537829786136488019e+00
2.248970728512379669e+00 -2.024679462502916305e+00
2.233947445442537205e+00 -1.508447610482593904e+00
2.175535789224239736e+00 -1.887069866583044320e+00
2.085067647876630126e+00 -2.035384726568285174e+00
1.982213193933117790e+00 -2.241818886043559278e+00
2.806888326546340462e+00 -2.226099037705817629e+00
1.819317788695092419e+00 -1.942836368682378190e+00
2.408585392998428887e+00 -1.688637999404508871e+00
1.836716844277480387e+00 -1.488942761633034628e+00
1.662551700618321915e+00 -1.476011780225261694e+00
1.808458845834066686e+00 -1.467758528622699066e+00
2.688421472996910033e+00 -1.840296848135292818e+00
3.107481659206339675e+00 -1.287875247959614500e+00
1.928388110047356330e+00 -1.747791069908768424e+00
2.328854318625838360e+00 -1.612171360717912671e+00
2.138836492275344892e+00 -1.569628827666597060e+00
2.544191134762227691e+00 -1.908085299548639702e+00
2.180428153960716209e+00 -1.836160176390423393e+00
1.893262347217533614e+00 -1.951619460277997486e+00
1.868732801361294937e+00 -1.963009125957723366e+00
1.606686361400776697e+00 -1.363976753584406287e+00
1.970263733195175115e+00 -1.611625630656882580e+00
1.882328967453653412e+00 -1.381413125437750633e+00
2.602824152482167808e+00 -1.100832637858065066e+00
1.462428620843211347e+00 -1.251835474631138867e+00
2.824152984667654298e+00 -1.045079233534670804e+00
2.018722762538882609e+00 -1.454204796193456217e-01
2.506340375413208754e+00 -6.769397191508954581e-01
2.083233371564634506e+00 -3.158323516362028793e-01
2.536347577434430178e+00 -1.415970008643709643e-01
1.213381103051121679e+00 -1.318161162788095142e+00
2.066028531132637180e+00 -1.597453500180094632e-01
2.412954770370724145e+00 -1.702263040420335161e+00
2.822037135760910420e+00 -7.205868359059626194e-01
2.466731424670524753e+00 -1.277106228242315122e+00
2.660533449778443860e+00 -7.191111398944411981e-01
1.895506894220999827e+00 -8.505150321310788186e-01
1.807191540345272962e+00 -1.823397640125086649e+00
2.035152404898564082e+00 -4.306615511641040950e-01
2.330632869593350254e+00 -1.029221064545595921e+00
2.082846811194717596e+00 -1.619585559816357989e+00
1.832466579706822252e+00 -1.791916618724957999e+00
1.340788011475073205e+00 -1.793504092980521047e+00
2.984419664366585234e+00 -1.432318519640585430e+00
2.996764698030526475e+00 -1.927828639689321166e+00
2.072553830412693809e+00 -2.080134230893932124e+00
2.251051191179135991e+00 -1.830023032186619547e+00
1.985590492208614721e+00 -1.816910102371259494e+00
2.071061537990876555e+00 -4.722144894753401573e-02
2.540766019707521917e+00 -1.862001454974036463e+00
2.316397607287835392e+00 -5.241341661184033551e-01
1.383181986669811403e+00 -1.792495312283427733e+00
2.391675507929694078e+00 -4.419034947260480073e-01
2.436245987249879619e+00 -2.148832585484936608e+00
2.059274590385081538e+00 -2.153120288290345297e+00
1.984522805658423650e+00 -2.318751355473207543e+00
3.131014587750194256e+00 -8.436137130553623686e-01
2.409509024457646476e+00 -2.215154312549958426e+00
1.998800419189524780e+00 -1.647993967691333550e+00
2.152565318211037138e+00 -1.642652653128072515e+00
1.926888235132543592e+00 -2.076165846224801825e+00
2.473144573757538378e+00 -1.929871325126572890e+00
2.044988744768692523e+00 -1.589799679051401071e+00
2.387030593109982668e+00 -1.689979202868553187e+00
2.104602570569368947e+00 -2.330814120865729144e+00
2.297952525967427384e+00 -2.267043415052185651e+00
1.965452704292708574e+00 -2.031752134352470485e+00
1.261610029807944455e+00 -1.623383476182554741e+00
2.721779990274507455e+00 -2.404189525476392308e+00
1.967792575085320239e+00 -1.861901094492221409e+00
1.880743696718853997e+00 -2.197078387556625767e+00
1.992548420069505610e+00 -1.394779498623416325e+00
2.402138999164777466e+00 -2.307714006649091321e+00
1.538981988466340933e+00 -1.547757626685824395e+00
1.409981296806657403e+00 -1.723941597879291798e+00
9.468902832529374480e-01 -1.997850422174286766e+00
1.642588649209083762e+00 -1.320539479162496477e+00
2.222950234516201995e+00 -1.701244413348752538e+00
1.907457565750404704e+00 -1.970570822782816922e+00
2.225874166118238850e+00 -1.706363376301363921e+00
2.084712494192241916e+00 -1.558974214937676628e+00
2.192827105579502778e+00 -1.855333700646141892e+00
2.015589607144574913e+00 -1.093869471081224676e+00
2.321939167414222904e+00 -2.088308268780813215e+00
2.775600828312523305e+00 -1.635535543825274329e+00
1.681696053803549029e+00 -1.734711832645874585e+00
2.098106179816433770e+00 -1.928593470108963093e+00
1.576016139807182137e+00 -2.039482453130150752e+00
1.654299292990701220e+00 -2.230977726176462728e+00
1.520650626870633459e+00 -1.676164637438375848e+00
2.342909241761227612e+00 -1.748279142193787772e+00
3.238370957277408202e+00 -1.611482362048332062e+00
1.597282892246213670e+00 -1.237686717318438712e+00
1.783031736637495257e+00 -1.482608722033663673e+00
2.089126830116296851e+00 -1.992912844555712271e+00
2.797523514954776136e+00 -1.454332029669707982e+00
2.565156991963464694e+00 -9.806668846259023464e-01
2.415294646651699573e+00 -2.006178701389876196e+00
3.324098146530446662e+00 -1.959444519676916574e+00
3.391240546822186008e+00 -1.410007956134453400e+00
3.495537018517750560e+00 -1.931663922910714870e+00
2.720827203168715958e+00 -1.754254917565083671e+00
3.548843475952780935e+00 -1.651566831070026664e+00
3.238048634759380651e+00 -1.769240468407822675e+00
2.437476837876290769e+00 -2.357133987655964269e+00
2.372451170274820775e+00 -1.810476519261103423e+00
2.566460035416001872e+00 -1.621770756497376231e+00
2.569053468619455494e+00 -1.644587393283661214e+00
2.108666116041049587e+00 -1.594463539836025845e+00
2.235681331767423785e+00 -1.650492561930966939e+00
3.107585291528062399e+00 -2.556635224397334483e+00
4.016037097597141781e+00 -2.256032756437836184e+00
3.307810289023984218e+00 -2.423426670332479382e+00
2.514524260896865204e+00 -3.219523121870433879e+00
2.929496042393992639e+00 -2.064121748128390887e+00
2.963511524228463756e+00 -1.420375487289122551e+00
2.556842874321072934e+00 -1.945692101667446883e+00
2.498043266229564630e+00 -1.444609325569596869e+00
2.527851082851866771e+00 -1.352503273903903791e+00
2.290809171089852381e+00 -2.639312032457490798e+00
2.303965580414890191e+00 -2.756520342304694893e+00
2.827268410726082593e+00 -1.640661679562288811e+00
2.459772880247437232e+00 -1.792090672039912569e+00
2.727785301247510397e+00 -1.598109186313034558e+00
2.206011755793777507e+00 -2.972360586628388202e+00
2.884617790661411885e+00 -2.880986602769628036e+00
1.627328676229617521e+00 -2.047770836474107181e+00
2.021403761794831055e+00 -2.359643653226823012e+00
1.797140126766841206e+00 -1.439087479985873719e+00
1.525117807799286185e+00 -2.039460613959724444e+00
2.615159856209664291e+00 -2.557985598101313762e+00
2.024502861862266911e+00 -1.767353781667734713e+00
2.100857142436239222e+00 -2.624460147750844463e+00
2.227687355218958665e+00 -6.643850936391783035e-01
1.523001354865612278e+00 -2.283255859989847814e+00
2.062764170726558710e+00 -2.062968167799537067e+00
1.122984249076184771e+00 -2.078091360849719571e+00
9.408471235833847368e-01 -2.126888952261748233e+00
9.451840101799492411e-01 -2.504380712863694569e+00
1.073895934916857531e+00 -2.300903341548481418e+00
2.342471094157539291e+00 -1.175108289160707198e+00
2.020577522204172638e+00 -1.405783797758646037e+00
1.245681708381958241e+00 -1.883977954242331831e+00
2.116355023665843049e+00 -1.379475816997208337e+00
2.420219969832512419e+00 -1.212883985470700754e+00
2.131074617888680134e+00 -1.742423668739622400e+00
3.164064113380037124e+00 -1.560552144834468802e+00
3.306999859854885759e+00 -8.088887480138680086e-01
3.496750996634776953e+00 -1.860913240778967914e+00
2.485104627842544378e+00 -2.014228903946997384e+00
2.087804328622899774e+00 -2.225085622091492077e+00
1.821856901568397191e+00 -1.972400999310798042e+00
2.481342359670589026e+00 -1.733986455862755793e+00
1.745872392570484877e+00 -1.994193689227862887e+00
2.197311322597039762e+00 -1.859966460578171610e+00
1.734098553627043238e+00 -1.805148464103450534e+00
3.129243365265325316e+00 -1.524709070144149914e+00
2.446597852507605531e+00 -1.340874786404981256e+00
2.952078767429427764e+00 -2.195859295497850638e+00
2.234569408107783595e+00 -1.856796104235704847e+00
2.163949349713386372e+00 -1.962956780280484370e+00
2.633688814415237722e+00 -2.026746153312279919e+00
2.757366613190554538e+00 -1.821092628937857727e+00
2.993299888737046111e+00 -2.261952727393593765e+00
1.971899734771559221e+00 -1.949964724349542156e+00
1.345539986393717413e+00 -2.256817738607609147e+00
1.967639275786671638e+00 -2.603734894717501636e+00
2.473353164689192418e+00 -1.604009673291554305e+00
1.808473229296091223e+00 -2.413783069056550712e+00
1.450768958382559592e+00 -2.331320045428011856e+00
1.974600842451251559e+00 -2.763315487472287835e+00
1.546050122619596623e+00 -2.227829768515070530e+00
1.858069493986850063e+00 -2.413776260682582553e+00
1.550053909078561221e+00 -1.927097537907093816e+00
1.387860479780971268e+00 -1.373685145661897256e+00
1.672816650296686802e+00 -2.496086349648307667e+00
2.133522052021072923e+00 -2.597294888950093750e+00
1.608641371076135584e+00 -2.556147770853688606e+00
1.924929595167375052e+00 -2.590978560961384680e+00
1.888518645556623188e+00 -2.613625304990742748e+00
1.351733121514770319e+00 -2.446763906380270637e+00
2.911497161246965781e+00 -2.279689991511729463e+00
1.709699342325653015e+00 -1.912493372183770024e+00
2.124991669257568105e+00 -1.983142743238481387e+00
1.445144801769453480e+00 -2.418826976668753570e+00
1.715835855318461611e+00 -1.596302141966880583e+00
1.152093201513763043e+00 -1.948060093980333196e+00
7.595787104822218083e-01 -1.850944173621575484e+00
9.463253684550776423e-01 -1.727571561346276097e+00
7.303237051187192463e-01 -1.521140000152413130e+00
9.159311388662945141e-01 -1.751049008340420876e+00
1.520871480978184032e+00 -1.299754936204132294e+00
1.658663264245178404e+00 -5.093660447190113683e-01
9.155263002561534469e-01 -3.754656431379607695e-02
1.378103519359004547e+00 -1.645280554952143204e+00
1.399243452579766789e+00 -2.152668194510805488e+00
1.242338127012301285e+00 -1.897720520415551393e+00
9.279909302031443818e-01 -1.941355506696647915e+00
7.066609391566813780e-01 -1.536357944106320428e+00
8.761969633009120129e-01 -1.055261437982204509e+00
1.742033371088916649e+00 -2.331588550425137019e+00
1.532993909462611715e+00 -2.035239137057653469e+00
1.670148856907723633e+00 -1.638867498352980956e+00
1.213087195925572903e+00 -8.178585531167654743e-01
1.566455970444397217e+00 -1.904763568340417379e+00
1.478511667513595640e+00 -1.832731000213892569e+00
1.381739878775564145e+00 -1.862796576982344909e+00
6.676309120949394105e-01 -1.354851580595091365e+00
3.521136788234934256e-01 -1.980429228612491377e+00
5.085085737451728871e-01 -1.843020730031549315e+00
1.692157796200716380e+00 -2.026467351072704481e+00
7.668395270077936754e-01 -1.580046922781242813e+00
1.043376289192479156e+00 -1.846318578541840782e+00
8.578337427024695927e-01 -1.318896278146897805e+00
-5.530097017481725441e-01 -1.882230591207127990e+00
1.760553212568460424e+00 -1.016774621049492122e+00
1.581887060468591066e+00 -1.749775717541631526e+00
1.245494908665735867e+00 -2.101184726545746173e+00
-1.938127790252562321e-01 -1.792112025020541122e+00
3.659749555681180988e-01 -1.753151115460432674e+00
1.019755005510230239e+00 -1.998091430999093809e+00
1.631309306026848205e+00 -2.005801149542203010e+00
5.810882558088140692e-01 -4.718672180418569395e-01
7.662045808559351245e-01 -1.925413231476532649e+00
1.358505912638529045e+00 -1.810590023405035831e+00
1.341180061124446432e+00 -2.166088046041825699e+00
1.256664927383172481e+00 -2.019346976180172781e+00
8.223790654797261679e-01 -1.773810135314011438e+00
9.654232860365642432e-01 -1.452144020721396478e+00
1.060607866239882568e+00 -2.022538927155118404e+00
1.360327678613869828e+00 -1.418690112117185764e+00
1.907600005338242477e+00 -1.200792048965595216e+00
6.394811851321766660e-01 -1.316772294736911819e+00
1.549063497615417617e+00 -1.644227506593668009e+00
1.972322907883310883e+00 -1.785170352811583649e+00
1.741837096157664355e+00 -2.000044386504497673e+00
1.420569155521004934e+00 -1.552821596353125333e+00
2.367482210921610708e+00 -1.097088400467397085e+00
2.893733304291929986e+00 -1.261075953046329579e+00
2.273259721468638084e+00 -1.350489792305928471e+00
9.513360835658019043e-01 -1.645543696820438440e+00
8.867205589394016041e-01 -2.004865430323362396e+00
5.847124680734199220e-01 -1.962650218289794690e+00
1.298811658291025850e+00 -1.530665849328091577e+00
8.396427542360580532e-01 -1.662042099267534878e+00
1.088435776919677966e+00 -1.520665229021139320e+00
1.338111895724789502e+00 -1.704056772915849116e+00
6.165406563410885665e-01 -1.652752197779309373e+00
7.170160649956107690e-01 -1.507773621057152402e+00
1.236892423548018538e+00 -1.998612436977132756e+00
1.437917982384717686e+00 -1.663676888610456261e+00
9.830236230085125371e-01 -1.721436794548291793e+00
1.214748363869159853e+00 -1.568961805443903179e+00
1.175480306518594364e+00 -1.556558259468887373e+00
1.617721868782757921e+00 -2.029966372861809809e+00
4.443901481034712164e-01 -1.621187750686416518e+00
9.179736908355531355e-01 -2.107157745729441700e+00
1.809858768639735382e+00 -1.843106690918290491e+00
2.418607130303749742e+00 -1.919838747345536945e+00
2.016198091544697757e+00 -1.727609035297346551e+00
1.260514794096343039e+00 -1.611369514035869033e+00
1.629602794847578640e+00 -1.724377193863975144e+00
1.561445234545487670e+00 -1.939160134417105441e+00
2.251056468773051655e+00 -1.841340888558299804e+00
2.286393255159451687e+00 -1.280076385101327929e+00
1.901768771480511599e+00 -1.592538342295465092e+00
1.883640287840695926e+00 -1.586085193227141810e+00
2.283538698151809321e+00 -1.709404013726257610e+00
1.619863863247633873e+00 -1.626885622637785023e+00
2.409058459286240517e+00 -2.004564638809846588e+00
2.876305941511207109e+00 -1.015360199837604949e+00
2.025935435238066518e+00 -1.728804639425689960e+00
2.293229353685875438e+00 -1.622126477606915973e+00
2.556598887384595287e+00 -1.530447408749081140e+00
1.906541215490068275e+00 -1.397240544081533864e+00
1.604985737741430274e+00 -1.363009960217335559e+00
2.634349763847207981e+00 -1.998929564006523663e+00
1.902183300677896760e+00 -1.954329310954713295e+00
1.750180681729198273e+00 -1.795859226451279822e+00
2.585113280150912907e+00 -1.712155562499108719e+00
1.695170601720652481e+00 -1.519079502899530310e+00
2.305967984518155767e+00 -2.076994648853100145e+00
2.506397177286864508e+00 -1.941656841413055279e+00
2.473462120752490279e+00 -1.609052418362464820e+00
2.313293819483588365e+00 -1.379754114352931271e+00
2.308680625756351024e+00 -1.865672884306379675e+00
2.707505780740081303e+00 -1.961333132969043991e+00
2.443542187625143303e+00 -1.587636353568608438e+00
1.726657587110553838e+00 -1.714857923049786237e+00
2.636427933205983898e+00 -1.978225170991619652e+00
2.386060596306868398e+00 -1.494546708791487433e+00
2.299074282425420002e+00 -1.202258250520069627e+00
2.323873975191025565e+00 -1.751966474700768828e+00
7.078566951601733548e-01 -1.200701255154867919e+00
2.433374233818160093e+00 -1.828454214990341775e+00
1.811144644988261998e+00 -1.690377719590391514e+00
1.848181886487791470e+00 -1.821677068137813604e+00
8.387135921408942485e-01 -1.971129370754955978e+00
1.107027244268502741e+00 -5.742807445617511553e-01
3.503405514257529885e-01 -5.691264223649979970e-01
1.071748502155033256e+00 -1.126602204218073888e+00
1.506780693337157917e+00 -8.114805210349671505e-01
-4.880443543500841419e-01 -5.757663778704782409e-01
4.061279587795860735e-01 -1.561200101630204395e+00
1.289475825492973682e+00 -1.505343624666060975e+00
4.494514065607146946e-01 -1.365893555657498926e+00
5.910576635049481498e-01 -1.902325335625047575e+00
8.193631181052712931e-01 -1.609156177687400824e+00
1.029971320860664674e+00 -2.110340413389613534e+00
4.979207118064768456e-01 -1.480214202705379734e+00
8.642190718538557137e-01 -1.763379559079065073e+00
8.782690404574241549e-01 -1.479057371659151965e+00
7.189693382223998341e-01 -1.574036948571465366e+00
8.783897002901466244e-01 -1.663553801732402082e+00
1.045674458955258235e+00 -1.985349482643601782e+00
2.484761314921412056e-01 -1.267742642782554885e+00
3.217666624833624422e-01 -1.195621820271473901e+00
1.320522558933541202e+00 -1.895575993353503019e+00
1.554385859404926684e+00 -2.607096554649849907e+00
1.811549376941182121e+00 -1.936658643998122820e+00
2.021310094113296429e+00 -2.042084077674797715e+00
1.899158789061223374e+00 -2.001544827593257470e+00
1.091706849747005492e+00 -2.200216992907609637e+00
1.900742684387859871e+00 -2.637746968766419453e+00
1.380725853085285504e+00 -1.722537058240433350e+00
2.055006594068328418e+00 -1.726964360325931924e+00
2.182788082113436445e+00 -1.483639567528360015e+00
1.931803595811761642e+00 -1.748863875508414711e+00
1.307857851546324834e+00 -1.449795212622196239e+00
1.736961990446757920e+00 -1.671059448561180716e+00
1.547144223808188279e+00 -1.627115974578140722e+00
1.060375477738529693e+00 -1.432958174660948547e+00
1.570192366277536777e+00 -8.416923464250889442e-01
1.375121640529113121e+00 -1.802532111588288855e+00
8.254374440858905926e-01 -8.048064241482169034e-01
6.536103950837913734e-01 -1.927525320634227324e+00
7.739244397876501314e-01 -1.333069929636087947e+00
9.557412759685754988e-01 -1.088827586744581133e+00
1.101838555188133117e+00 -2.012663103297513967e+00
4.434036242588680343e-01 -1.627038538200057838e+00
8.300228191219457541e-01 -8.762893710722846619e-01
6.514150848480008138e-01 -1.963877923860374963e+00
9.386415922654227639e-01 -1.625367661194130564e+00
8.650172823169028913e-01 -1.492571919584288587e+00
1.003798641168178074e+00 -1.595330662387131504e+00
1.483087834221240853e-01 -1.229178699384589901e+00
5.313763049148289008e-01 -1.475597179591934038e+00
7.083980965539654617e-01 -1.825964415850880540e+00
1.052666709853854465e+00 -1.567287354361492024e+00
1.420093777960218517e+00 -1.875943870748213671e+00
1.021617826133296880e+00 -1.974937025988094952e+00
1.099842815816461039e+00 -1.726912692838564523e+00
1.704405352064378043e+00 -8.183051785762256447e-01
9.187263734671113902e-01 -5.463786675030513074e-01
1.216084996190360812e+00 -8.502722869677261652e-01
1.422512507551198624e+00 -6.298348460884839461e-01
2.144317215134597721e+00 -1.009122624530928825e+00
2.798847230499631245e+00 -1.575461412393087901e+00
1.850941127732585567e+00 -2.014134543369258346e+00
1.596959560265949207e+00 -2.127371377280698805e+00
2.444467947001908392e+00 -1.587019176494318229e+00
2.236712939870390660e+00 -1.616380142452346069e+00
2.687363192347513419e+00 -1.585653846470606476e+00
1.940083909100605020e+00 -2.015270918605529094e+00
1.843807306730427698e+00 -1.974597788472935544e+00
1.908919103590249744e+00 -1.655262420835999171e+00
2.349857761576490844e+00 -1.114537084876191297e+00
1.678529190323257758e+00 -1.369737328853555480e+00
2.785825509212552120e+00 -2.304910770724352354e+00
2.013642784278887099e+00 -1.301920323555912695e+00
3.728734604900956651e+00 -1.717315215384184635e+00
2.621103667899427947e+00 -1.545637520667392018e+00
3.486614444879899466e+00 -1.220343289597397796e+00
1.951007744218143714e+00 -1.259554445929678801e+00
1.605708659941276206e+00 -1.775330938554858573e+00
2.649389398749782742e+00 -1.161518248130842368e+00
3.139750960305548677e+00 -1.180910701086024917e+00
2.802160009696352816e+00 -1.504510186041031927e+00
3.126533168573921273e+00 -1.133664804605453602e+00
1.854387612346506398e+00 -1.699432081594527189e+00
2.333564758417089102e+00 -1.167305820114822534e+00
2.665385997893277903e+00 -1.418862160206694867e+00
2.713598112244254068e+00 -1.361467445322730008e+00
2.545240122896190726e+00 -1.550475200231065775e+00
2.553345514794810533e+00 -1.622998604485742735e+00
2.280711058728893015e+00 -2.138701651235759726e+00
3.044056040900706250e+00 -1.478085466869329068e+00
2.716889660280862984e+00 -1.209348012673704398e+00
3.647751679624269272e+00 -1.376636932212916609e+00
3.834577162307368781e+00 -1.572940832857710358e+00
3.004548239371741314e+00 -1.249549901717873945e+00
3.443950934871749414e+00 -1.619104687273783316e+00
2.527235559803066689e+00 -1.207022702909102074e+00
3.276593043906885327e+00 -1.398082797361623220e+00
3.061599609263242705e+00 -1.354168410613364237e+00
3.749460099052525308e+00 -1.862273110648419827e+00
2.201201775434555863e+00 -2.171746165615059176e+00
2.624139722691523957e+00 -1.520672699445609233e+00
2.068458600452917739e+00 -1.675465015357046505e+00
3.313215611801174632e+00 -1.809652259057306090e+00
3.166654214594424754e+00 -1.251208678304399635e+00
3.451004044131488868e+00 -1.171094217153592076e+00
2.727274010223739609e+00 -1.738877842882307290e+00
3.232646662617434608e+00 -1.748726364953161250e+00
2.865451805539280805e+00 -1.382405686218795005e+00
2.417691308788988636e+00 -1.769343118652977997e+00
2.422699187242662866e+00 -1.981655619351419650e+00
1.936239610220860108e+00 -1.758139563439517383e+00
3.150401381899602171e+00 -1.398820796193736671e+00
2.318893449708716581e+00 -1.639532236334412252e+00
2.593095115752432900e+00 -2.018663295665949153e+00
2.097683131876387552e+00 -1.864646582238153494e+00
1.684807593623946165e+00 -2.091149411724747331e+00
1.392549754017941233e+00 -1.952458930954392269e+00
1.798647351846045295e+00 -1.782865174263668973e+00
2.517260918760138466e+00 -1.454105609967885515e+00
2.729910561997461294e+00 -1.390206978194467258e+00
2.939236761788587504e+00 -1.706029743810983490e+00
1.408729730544680425e+00 -1.667810595725273792e+00
1.956002858859844817e+00 -2.042279780847260806e+00
1.736229649466178193e+00 -1.620224643014065213e+00
2.372371990243427931e+00 -1.624009132955742896e+00
2.092192826144546380e+00 -1.570313118611147418e+00
1.422848056263060101e+00 -1.199405132646320871e+00
1.942674834215147861e+00 -1.798483979921335685e+00
2.038049760380958642e+00 -2.104900996697305349e+00
2.404788551720299594e+00 -1.832294963706673219e+00
1.751873627543690803e+00 -2.394579889875151135e+00
1.757980067060801233e+00 -1.830355810546738793e+00
2.373539174066340074e+00 -2.421895346694521223e+00
2.049214287098951814e+00 -1.962984384047386621e+00
2.246407400064816429e+00 -1.729238280704185948e+00
2.268421472571111153e+00 -7.809370579209637953e-01
1.188025448156628139e+00 -1.471908439965443627e+00
2.157423147401626107e+00 -1.741477452980005225e+00
1.899244207248906191e+00 -1.758445209305205204e+00
3.043663833312963973e+00 -1.236299217839369025e+00
1.546425918728894233e+00 -1.561725071902937634e+00
3.037824926416529348e+00 -2.120461244540939205e+00
1.843042123623296336e+00 -1.568740805137011751e+00
2.652725009081673413e+00 -1.770867738630672594e+00
1.276917554046735459e+00 -1.149350586355952109e+00
2.671705269769708124e+00 -1.823607768565788767e+00
1.792681518505907734e+00 -2.116004419677976145e+00
2.533617366830936746e+00 -1.412556893696165661e+00
2.048979837078021227e+00 -1.862739342555813860e+00
5.999417066865657677e-01 -1.981773598504317002e+00
1.643291769764871013e+00 -1.483860105507732730e+00
2.420422767275081100e+00 -1.880780301055696713e+00
2.134966015367897096e+00 -2.603266737014545473e+00
2.214406865979221095e+00 -1.858558542063898145e+00
1.894086413431362637e+00 -2.172603579674126983e+00
1.697112715861731846e+00 -1.957886022579963026e+00
2.060391756201533919e+00 -1.896347596752768316e+00
2.424063929339411949e+00 -1.823078961019067190e+00
2.119238106836262681e+00 -2.009389118289438336e+00
2.539755195852178016e+00 -2.463572483973266447e+00
2.111123649296614335e+00 -1.788768464321284002e+00
1.972826136379653761e+00 -2.099262824365283997e+00
2.029072368048126851e+00 -1.790586962865887477e+00
2.788326452280395884e+00 -1.236745485326156802e+00
1.758592658778021622e+00 -1.189652205891732262e+00
2.245436058462472406e+00 -1.253972636744504099e+00
2.941869082259610302e+00 -1.045621019682380304e+00
2.824468968848317108e+00 -1.303207943154258919e+00
2.725820381012423077e+00 -1.067344056553493292e+00
3.348912696818024948e+00 -1.943590045114843790e+00
3.204904813891576332e+00 -1.824565738847630625e+00
2.781484916911533212e+00 -2.127665701815381283e+00
2.787499929707927482e+00 -1.254766770292001565e+00
2.512251847173708086e+00 -1.467477283546864353e+00
2.722821375183754888e+00 -1.226118447041446569e+00
1.909993118743563478e+00 -1.393371209402666233e+00
2.104584658930680696e+00 -1.345277514208133685e+00
1.142059597872936649e+00 -1.655551394849818836e+00
1.932709859085805615e+00 -9.759914003002846394e-01
2.599859474536408754e+00 -1.554250441235212055e+00
2.271058652467655037e+00 -1.980173007269707020e+00
2.532413660948979128e+00 -1.952046636079180830e+00
1.433090966308502967e+00 -4.653770324450510754e-01
1.332769714661346416e+00 -1.544019022155562748e+00
1.543415529742209635e+00 -1.790856047260881656e+00
1.666135629137731389e+00 -1.424305336220888396e+00
1.126871567284084774e+00 -1.668628823175698273e+00
2.189667497989713496e+00 -2.022953194489607753e+00
5.524348084184891317e-01 -1.059301513553774443e+00
1.962450305119123772e+00 -1.846147304267100386e+00
1.206470699849630401e+00 -1.788395995397936922e+00
1.853540593051389962e+00 -1.802788969781979889e+00
1.961638664694360656e+00 -1.878825100235365753e+00
1.705654535886204748e+00 -3.709058881230171689e-01
1.713912500592006838e+00 -1.056399893271263490e+00
1.625294313316200334e+00 -1.890771902779479152e+00
1.859486434892019702e+00 -1.266215348949727204e+00
2.204426391290865705e+00 -1.576968393570464144e+00
1.290034442239699874e+00 -2.206820685547979277e+00
2.452190049586235432e+00 -1.865697194117750701e+00
1.718330411029585614e+00 -2.506594919785555042e+00
1.786078618434731702e+00 -1.755712164800159680e+00
1.671226600826506647e+00 -1.989624849554390451e+00
1.844233571293062646e+00 -2.618635914600883741e+00
2.181016690772799915e+00 -1.326753817942582181e+00
2.315227245479142493e+00 -1.640197894283809354e+00
1.360722705090831042e+00 -1.300648905333525729e+00
2.096560219712757522e+00 -1.436726030949284194e+00
2.462559313655148685e+00 -1.613227152027372213e+00
2.230640578559230036e+00 -2.433834197612787520e+00
2.033245534976010127e+00 -2.243204410475772903e+00
1.699768519882448814e+00 -1.173916462324055665e+00
2.035991062497205295e+00 -1.675591404442057009e+00
1.987353057976543491e+00 -2.090632664005620533e+00
1.950812866047902050e+00 -1.965118260825053254e+00
3.181407852978176187e+00 -1.237401730885639761e+00
2.163006684180106554e+00 -1.779696181388835008e+00
2.396000685996565238e+00 -2.078457155394814571e+00
1.204518955800323088e+00 -2.104945405981801354e+00
1.199702171200189404e+00 -1.841155622829959482e+00
2.349720345258427656e+00 -1.376711770589774453e+00
1.682644686830194303e+00 -1.971495146823403877e+00
1.906429699575012293e+00 -1.836930104382429541e+00
1.599953847177283173e+00 -1.531980114137514004e+00
2.331241193155555003e+00 -1.851638885865241502e+00
2.420605861512868273e+00 -1.722092847396272441e+00
2.180395814620593509e+00 -2.112569809700017842e+00
2.449292570199577135e+00 -4.234299030095806105e-01
2.098367090494152709e+00 -1.221292459969879562e+00
2.660953385045851771e+00 -5.609100160362461285e-01
1.891511011827152089e+00 -1.241439457390128620e+00
1.781578684830321446e+00 -2.656899394228097844e+00
1.315125164362490828e+00 -1.502190348403791953e+00
2.049234286627435786e+00 -2.571772323162318852e+00
2.599290548347942487e+00 -1.920134039821146166e+00
3.270285034298173521e+00 -1.691547046162355850e+00
2.888146314094949041e+00 -8.288839037065487414e-01
2.627901374933383494e+00 -7.049335605767956814e-01
2.872082453852037087e+00 -1.009082717233704685e+00
2.871287094304422194e+00 -1.321133661691719308e+00
2.137241173560113339e+00 -6.241727086672141933e-01
3.375419388916803154e+00 -2.784748926556919191e-01
2.221336709405160814e+00 1.780350846251587404e-01
2.846549487785494659e+00 -1.051120544642786037e+00
2.361285229451116408e+00 1.010586664243427468e-01
2.519537293591176841e+00 -9.846152896973166257e-02
3.005785313449339746e+00 -7.310812936123829431e-01
3.300593061154988739e+00 -6.912685873381335666e-01
3.249642579635648509e+00 -5.964596005508135956e-01
3.392094094882919464e+00 -8.553971357388292507e-01
2.638727202957447560e+00 -1.550641133217841583e-01
2.796401260304258063e+00 -6.162717333153193422e-02
3.656964935168246278e+00 -6.514399919574418441e-01
3.123351928788947518e+00 -6.995652322622580854e-01
3.244689280536519504e+00 -7.070828627758160012e-01
3.505372611056192689e+00 -6.181331326629195821e-01
2.618125285108996891e+00 -1.028490701944271279e+00
2.711134755259728912e+00 -7.074631601075288545e-01
2.761754982798588109e+00 -5.975141753421561175e-01
3.060704878721366207e+00 -8.086401149643804853e-01
2.776477714647830108e+00 -8.881451375594251463e-01
2.879208650231552369e+00 -7.242262286455330988e-01
3.213299848574430406e+00 -3.643471522869260459e-01
3.174619522906704461e+00 -1.279115390938416530e+00
2.896313618541052293e+00 -8.048301847467462800e-01
3.543424668396537136e+00 -2.076762785131922306e-01
3.425519915981315222e+00 -9.916676571945023388e-01
2.777087606850986656e+00 -1.139355712625200745e+00
3.449493940689006166e+00 -5.204476930088237641e-01
3.470230301606530343e+00 -2.166826792635239696e-01
3.697124490123529839e+00 -4.196456812576016548e-01
3.209396376187511279e+00 -4.548437214892958602e-01
3.217024839425362881e+00 -2.262474004709957853e-01
2.973036813964853309e+00 -6.579157930061709791e-01
2.574587873440430386e+00 -4.246060913316190844e-01
3.493707093960956023e+00 -5.914413053663937214e-01
2.966262343929858769e+00 -3.977397690596584656e-01
3.121841893976947446e+00 1.310266720421370823e-01
2.084412340525995333e+00 6.077029228437938468e-02
2.641263993700550206e+00 -3.291558151872070459e-01
3.370070587894145042e+00 -8.478497448461578267e-01
3.287316907245822151e+00 -1.983768856273596809e-02
2.985315290438175673e+00 -1.902159842179288740e-01
2.998077017663880017e+00 -9.263236668692902409e-01
2.737992837522735368e+00 -4.802787564371867046e-01
2.842389771088120742e+00 -5.777771574706651592e-01
3.013184915558539068e+00 -6.832461737905137777e-02
2.971261907940681013e+00 -5.362132942023752902e-01
3.075048107671077169e+00 -5.345282547257781403e-01
3.268633820832302916e+00 -7.666462457309776157e-01
2.491649101297183755e+00 -7.795286825108852513e-01
2.847745979953321793e+00 -6.278517217822985330e-01
2.717650638525951123e+00 -8.451667680361947266e-01
2.681845922487507750e+00 -3.135438041302937018e-01
3.047794071627278001e+00 -7.221802855577592606e-01
3.065341039883398455e+00 -9.797152494923873356e-02
3.119138305323024163e+00 -4.498258801122447803e-01
3.005530704744684201e+00 -6.642021936021603734e-01
2.578920495810048674e+00 -9.271835121065482577e-01
3.010225724978021766e+00 -9.665310351928910748e-01
3.076308643053498049e+00 -4.940133560372721444e-01
3.092852372197463229e+00 -7.279600975438302868e-01
2.708885300631494353e+00 -6.234512739288208261e-01
2.600570846382312062e+00 -9.740104727267486773e-01
2.784145687330298102e+00 -5.959964706209810448e-01
2.271422448665704863e+00 -9.961410859761097303e-01
2.647447510681971039e+00 6.347723491895809755e-02
2.243242673033927659e+00 -3.678297266907462615e-01
2.169216607667883601e+00 -3.632081006441204574e-01
2.874189827635347250e+00 -2.338487050630713715e-01
2.993350755462611534e+00 3.014400280570658786e-01
3.241645453754524286e+00 1.152971319359547275e-01
2.697301630951800533e+00 -7.688923167300472095e-01
3.313003253906870338e+00 -2.006006884421735470e-01
2.406675641802776600e+00 -1.222426241906782174e-01
2.057243843444936271e+00 8.217457314749021524e-01
2.432536733787268535e+00 -7.947614826105509067e-02
3.368342268087562985e+00 -1.001036799838614932e+00
3.778076910351090945e+00 -1.238123273507183209e+00
3.558836812130087512e+00 -7.149487330013818420e-01
3.568188125967705737e+00 -5.058181197570226217e-01
3.556325329175623828e+00 -7.674863515059990871e-01
2.702237134659017492e+00 -9.205664981031101979e-01
3.276491157568898416e+00 -9.952456053552537485e-01
3.046683264349352882e+00 -9.291474853566020764e-01
3.439749382782175680e+00 -1.005609115839413814e+00
3.213465268522930351e+00 -1.067240696605672223e+00
3.007365456491056577e+00 -8.919870875353416162e-01
3.191012446823965565e+00 -7.313208229098120405e-01
3.581460660989965739e+00 -6.737566069572694660e-01
3.607654934402281910e+00 -1.155554018763829571e+00
2.895471855806714068e+00 -1.015009069579685397e+00
3.175777206260915086e+00 -1.303173339406884512e+00
3.432530751127527591e+00 -9.212453553508103132e-01
3.132305923630005040e+00 -1.295440257414065766e+00
3.662664650125585286e+00 -6.192537957901755874e-01
2.931491696527461777e+00 -1.075677883913062960e+00
3.914749144198077957e+00 -9.481320952482740205e-01
3.658303256341210119e+00 -1.121687217402926207e+00
3.086756097289713008e+00 -1.138243972162590767e+00
3.284644579952593624e+00 -1.323783512935698514e+00
3.633236421891554713e+00 -7.393138309598445979e-01
3.168412639859047530e+00 -1.515391993435443396e+00
3.328875276672334849e+00 -1.568015160097570249e+00
3.209450701105660109e+00 -1.166143361149160063e+00
3.187746545052913216e+00 -1.446322249928763570e+00
3.126836307639248691e+00 -2.517022304903653862e-01
2.895632020066010170e+00 -8.641865973455009620e-01
3.269600079676831861e+00 -1.117525171761915459e+00
3.233572544411417837e+00 -7.972910581604892855e-01
3.345900230745739723e+00 -7.564089089246153197e-01
2.520342491589327327e+00 -3.319085915746961546e-01
2.608404273837959586e+00 -5.720441988565763136e-01
2.216637851405486526e+00 -4.207942907729380622e-01
2.077435266034338923e+00 -6.911298042657255669e-01
3.156599198912106718e+00 -9.501788601628020636e-01
2.631153670805123745e+00 -1.326427652610084884e+00
2.526367433658239570e+00 -9.756210477556503946e-01
2.729221853353585470e+00 -8.274184772476528282e-01
3.705907645461809174e+00 -2.264736307721942343e-01
3.429854896257353403e+00 -2.420008535681655859e-01
3.188089792111743037e+00 -5.505469148438677518e-01
3.487075093215023180e+00 -1.232656897115534278e+00
3.036880190138552038e+00 -1.385917064400466137e+00
3.641020095480377528e+00 -7.018263819950737448e-01
3.186305284962085427e+00 -3.033077986856015373e-01
3.392233001664882508e+00 -7.012090111696912542e-01
2.771301856225535154e+00 -1.615283460572768948e-01
2.847235395205156117e+00 -1.439561610031785399e-01
2.508233720541839240e+00 -5.914314782486091993e-01
3.256772988131914737e+00 -8.240499107618277641e-01
2.185525111231512163e+00 -6.259699814793233674e-01
2.945974815089440924e+00 -4.863053062316330388e-01
3.499504886511357604e+00 4.958683928941576280e-02
2.889680239683149132e+00 -7.591816995084911257e-01
3.318770895270258592e+00 1.111189391134087323e+00
2.411217335549955099e+00 4.258712170803488628e-01
3.119706268571686536e+00 1.770791314744337708e-01
3.300787874840199976e+00 4.616416008271091442e-01
4.023070486352581909e+00 3.944148041278729977e-01
3.633786666843947799e+00 3.994201931200317413e-01
3.581793378169182418e+00 3.033330944829077946e-01
3.114314926231547709e+00 -2.373919730881213219e-02
3.213411377639923572e+00 3.638509643298372120e-01
3.158167639110126323e+00 -5.623802863008493524e-01
3.919903985032989979e+00 -7.250526752674778530e-01
2.264551306668847630e+00 -5.273094941005416203e-01
2.978947495517534350e+00 -3.157397523786166227e-01
2.995491622509361740e+00 -2.647592453458278428e-01
3.009703607309619500e+00 7.214265954416154702e-02
2.963485018382063352e+00 -4.274013801219578301e-02
2.663610861714351685e+00 -9.000565104710805953e-02
3.019567105162007437e+00 -3.025624310515391269e-01
2.252434699793922412e+00 -8.120709837346938853e-01
3.073644369828921530e+00 -7.718984110245006303e-01
2.602975943613558218e+00 -6.880811527172997488e-01
2.079873418832950183e+00 2.775268998649363383e-02
1.854746480747880399e+00 7.729796215815720739e-02
2.913638690915323348e+00 -3.906034278034409279e-01
2.370089718062149409e+00 -6.221474002509564949e-01
2.666020966612351994e+00 -9.833447751746977605e-01
2.792037029082088839e+00 -8.018550711127470088e-01
2.017827617467538470e+00 -1.399419845007035645e+00
3.073173057301790578e+00 -1.436523543391968083e+00
2.912351033574846149e+00 -1.426910429587610496e+00
2.941376868159665925e+00 -1.265430243974618119e+00
1.887031777753938266e+00 -2.450918070759680045e+00
1.319790152542317463e+00 -2.522763885105016257e+00
1.529257561043866120e+00 -2.386397089298273766e+00
9.444933623047739868e-01 -2.651039976670090503e+00
1.211543207125490351e+00 -2.398514671137057519e+00
1.604274117556409252e+00 -2.757547514427280078e+00
2.048697563864759541e+00 -1.867471295090152639e+00
7.856804761637562473e-01 -2.903464787589918217e+00
1.111913130852683063e+00 -2.163498355440891530e+00
1.034175653267439987e+00 -1.912966690569797734e+00
1.917430449442482754e+00 -2.130506469802730507e+00
1.037753865806729570e+00 -1.431284512357176686e+00
3.035873139831540612e+00 -1.937236277189977374e+00
2.517626544396468269e+00 -2.672999319368918769e+00
2.658811154915037278e+00 -3.069799544955610582e+00
1.885107168438046044e+00 -3.094426747257572607e+00
2.653189479938752982e+00 -2.725485045366323078e+00
1.953977182795248124e+00 -2.590306998705965036e+00
2.812001583493632495e+00 -2.244541405748991192e+00
3.309771069533840482e+00 -1.601372429649008389e+00
3.572235968189854560e+00 -1.248362164127689189e+00
2.905036984137074008e+00 -2.539805902027396201e+00
2.642018186743537278e+00 -2.160535430157203507e+00
3.101876818091071186e+00 -2.169950858322349685e+00
2.267778998283536573e+00 -1.846887870759522432e+00
2.554012790743141359e+00 -2.172210716237708894e+00
2.909578677494036647e+00 -2.166871533897810398e+00
2.723369423661614164e+00 -2.326862961085839565e+00
2.608719667040059864e+00 -1.989036521633274823e+00
3.169544596049671537e+00 -2.199741592428188230e+00
3.386232499512109584e+00 -2.393536653591495700e+00
2.896877153578854447e+00 -2.038181025842457750e+00
2.543238146137076328e+00 -2.345326128584337866e+00
2.432264092689605306e+00 -1.993849613857952230e+00
2.672026502888272148e+00 -2.034967939638322676e+00
2.991107316139564265e+00 -1.631869918502966588e+00
1.828668894838446413e+00 -1.189964223765088036e+00
2.630073252040853404e+00 -2.266677544848391790e+00
2.051255008316952289e+00 -2.207787149103431101e+00
2.033430920509936790e+00 -2.217795526757426749e+00
1.703741849382796714e+00 -2.082080312084385820e+00
1.831976684657057985e+00 -1.984071811327267287e+00
1.613846341884677127e+00 -2.298904681968897634e+00
2.395463205316986866e+00 -2.420441754553354752e+00
2.630560569222863521e+00 -2.012286870162181884e+00
2.163563630437171259e+00 -1.514566664380095462e+00
2.402348155490378723e+00 -2.089832556143424558e+00
2.708685601424163814e+00 -2.041226963864938959e+00
1.619854911938627851e+00 -1.849667960633827102e+00
2.374847808229325175e+00 -2.694076744329936268e+00
1.255995959104508675e+00 -2.770050147229536464e+00
2.054557825666299742e+00 -2.593169805295937991e+00
1.682157063789421647e+00 -2.397491212450658438e+00
2.490938320262308547e+00 -2.276638390317945682e+00
3.118067715852296473e+00 -2.339497911885036530e+00
2.252341866689535621e+00 -2.338470284580398850e+00
2.519627740121625159e+00 -1.973651640123591733e+00
1.788189055996854293e+00 -2.551259579558547763e+00
2.828409443253664612e+00 -1.615524844441641017e+00
3.071586823474612871e+00 -2.373172258416840208e+00
3.311067530214357291e+00 -2.302776428503653605e+00
2.670072923973277668e+00 -2.446752781596303272e+00
3.136169719272562162e+00 -2.667661838523099238e+00
2.492958551891078400e+00 -2.399403151521244393e+00
2.614963851349271451e+00 -2.383739501343032696e+00
2.760588066680566222e+00 -1.791411927500113244e+00
3.289227384787921871e+00 -1.693288520739441694e+00
2.520564727867908417e+00 -2.320861328132335810e+00
2.951774662551259087e+00 -2.452023939033540323e+00
1.914018959018397581e+00 -2.332651580586462270e+00
2.238789351599488775e+00 -2.822981902954735833e+00
2.796238962163478448e+00 -2.254970552698897457e+00
2.711659823294735538e+00 -1.875310475375639774e+00
2.635913972705653308e+00 -2.870106340953697099e+00
2.303367175563373781e+00 -3.387329358574425076e+00
1.427967191818875214e+00 -2.705651992876591638e+00
1.432029004582038079e+00 -2.488387646340095571e+00
1.301393435533577669e+00 -2.000702850364184382e+00
1.767950744996262369e+00 -2.917864338382161193e+00
1.806196400841797445e+00 -2.169131725014609380e+00
1.952966441222935945e+00 -2.232156778082379667e+00
1.913717510038867031e+00 -2.323768736241219379e+00
1.830869744420450029e+00 -2.792659825207715052e+00
1.712448723983392984e+00 -2.052022329608766515e+00
1.593990321573256708e+00 -2.182667488208545503e+00
1.577342176945815577e+00 -2.134124922529778257e+00
1.868821172464476987e+00 -2.113746311316845539e+00
1.874421290917489769e+00 -2.007231301193940887e+00
1.401082233410281930e+00 -2.145457277424753340e+00
2.091300647964955406e+00 -2.509780258951799237e+00
1.710150011628510214e+00 -2.262367300065630360e+00
2.265925989808085461e+00 -1.613298639839789494e+00
2.720087577626482123e+00 -1.696068856202076702e+00
2.554824975873817294e+00 -2.087384844061536349e+00
2.644207331052820020e+00 -1.818425876542538511e+00
2.067595542345791237e+00 -2.257948093731318551e+00
2.505958154244111391e+00 -2.819055944204006181e+00
2.036548183603659634e+00 -2.000296315807663206e+00
2.634827507366368504e+00 -1.991596476273983729e+00
1.958321147161707243e+00 -1.475740028162320305e+00
2.836173197478465191e+00 -8.211944459441414823e-01
1.199475211682267561e+00 -1.655471261998433752e+00
1.823422762498768446e+00 -2.251261609418884202e+00
1.185701150300599860e+00 -2.198282665295220539e+00
1.057542394920117257e+00 -1.952289275996673679e+00
3.142074625153962408e+00 -1.542671384119256528e+00
2.507232505646007414e+00 -1.545681038922049666e+00
2.469383439894062615e+00 -2.118923103136642894e+00
1.748495307939329280e+00 -1.653056855578927786e+00
2.235216698342688879e+00 -2.167663371054830534e+00
1.984872584953423669e+00 -1.738825540051504692e+00
2.606137209240361852e+00 -2.431858606792719701e+00
2.291021688635789921e+00 -1.985174421670113487e+00
3.060912148581976133e+00 -1.985028708664617225e+00
2.695037299909858852e+00 -2.130558174701797203e+00
1.960217858212830011e+00 -2.468157050042786071e+00
2.116249388628860029e+00 -2.268627821430366787e+00
2.313545823195931384e+00 -2.131085872523318159e+00
2.033613419341194550e+00 -8.795863514947033224e-01
2.502053591294822965e+00 -5.845293631302646009e-01
2.433602881952167785e+00 -1.967559985577102211e+00
2.490868428939405632e+00 -1.292194723987517779e+00
1.754468758630768788e+00 -1.079797453927118234e+00
2.758932124953162646e+00 -2.170248712834828009e+00
1.997646612198876515e+00 -1.994948933329008023e+00
1.935354430987163976e+00 -2.004350065049369523e+00
2.052196575888993291e+00 -1.932361615539673227e+00
1.995174843623172212e+00 -1.154587789709679679e+00
2.218832649059689466e+00 -2.034874341918659013e+00
2.434650837847341265e+00 -1.911232837424390096e+00
1.495920900986034363e+00 -2.027300145712168433e+00
2.545924551065176900e+00 -1.933220796188166446e+00
2.107397507242863455e+00 -1.999416975758274706e+00
1.615012825816983577e+00 -1.967280664224389852e+00
1.857339643597678780e+00 -1.693667181386652620e+00
2.250010691133018437e+00 -1.165606014357471798e+00
2.695492349743482841e+00 -1.830505486972493490e+00
2.691910940298597232e+00 -1.918696356203323461e+00
2.173707757415059838e+00 -1.372618518414340238e+00
1.806741107913765854e+00 -1.447813022309298869e+00
2.032915244484371442e+00 -1.773415396748891926e+00
1.626466011579921211e+00 -1.604961437117606859e+00
2.336154095561334021e+00 -1.839822900731689526e+00
1.822689853921913183e+00 -1.451701109303212167e+00
1.830165772379430678e+00 -1.790182730778091535e+00
1.850345072280922043e+00 -1.904486853015700643e+00
2.088775298869652630e+00 -2.358555879117742116e+00
2.190715895157591575e+00 -1.856102664442577543e+00
2.103444188456360830e+00 -1.099679989097858135e+00
2.033214966712649563e+00 -1.716202605389114844e+00
1.989437238020185461e+00 -1.575915348340085398e+00
2.198976805062703654e+00 -1.847938930989481365e+00
1.384062218475444972e+00 -1.884441961406338795e+00
2.537236258919516096e+00 -1.711767570184245857e+00
1.932168470459939558e+00 -1.908607502731725303e+00
1.785137788890041488e+00 -9.736003205298608965e-01
2.375873817456966020e+00 -1.802062428179476150e+00
1.691073233263751696e+00 -1.321019470493178360e+00
2.221774341636701511e+00 -2.309112353902165182e+00
2.067533641272077283e+00 -1.431281451202373489e+00
2.300163191278934427e+00 -1.153928321729313700e+00
2.486009340542958412e+00 -2.018868375080760558e+00
2.372576045268129263e+00 -1.873783608216533780e+00
2.585480888519813725e+00 -2.025425238948636242e+00
1.505337459517576582e+00 -2.281892255171153572e+00
1.934973995670275393e+00 -1.660185125624904279e+00
2.103436286518979070e+00 -2.102019178483600648e+00
1.855499946131308642e+00 -1.928301680763241599e+00
2.045735958572229229e+00 -2.080302905531236313e+00
9.385029090548049346e-01 -1.724099459562088654e+00
1.097583482147560741e+00 -2.237374355827393302e+00
1.714928967146443384e+00 -1.851130191760673949e+00
1.247844462995754355e+00 -1.639883779961615495e+00
2.678220386548749943e+00 -1.585059752712937087e+00
3.482611306233658333e+00 -1.742025027102356516e+00
3.046826845571172893e+00 -1.520118886727943375e+00
3.101284707418756170e+00 -9.334795756674756362e-01
2.602080528109974811e+00 -1.171454670697465561e+00
3.140059102725505369e+00 -1.954628888078503213e+00
2.830599828678470598e+00 -1.414297507396700349e+00
2.090222799472895687e+00 -7.938829310253747717e-01
3.061349614568785960e+00 -8.483558069081834074e-02
3.141670495301886135e+00 -5.130945599172545002e-01
3.322294277005683583e+00 -1.314695108585183514e-01
3.087710556776515958e+00 -3.417951105634448039e-01
2.809416994315855565e+00 -2.649035180574038639e-01
3.180170242868829433e+00 -6.959792728096667602e-01
3.022498535919580398e+00 -5.194916308486224876e-01
2.843734968545718278e+00 -3.073598460897650209e-01
2.970450811633353894e+00 -4.655657733436432966e-01
3.053080762311493501e+00 -1.033752467456391599e+00
2.869597490054277777e+00 -8.154624332779024654e-01
2.667497112294031414e+00 -1.218209426213247015e+00
2.813193839748817204e+00 -1.980745879022732137e+00
3.099868486130443745e+00 -1.471652723821023301e+00
3.279826537985039536e+00 -1.565723144944997980e+00
2.860678218917893645e+00 -8.202491995592526841e-01
2.632458406518578542e+00 -1.553291044601986304e+00
2.651082858873165193e+00 -1.458273255165446258e+00
2.919610157312220622e+00 -7.355444715441773473e-01
3.331897012876729125e+00 -6.234470982982742715e-01
2.696693923199561915e+00 -9.159288718112678085e-01
3.364512743758933944e+00 -1.074193617262836575e+00
2.338239314687722725e+00 -1.815584640492137858e+00
3.006336723719423176e+00 -1.802712752092254789e+00
2.466815616091725172e+00 -1.417841810098793953e+00
2.911757339083863805e+00 -1.415186490510317308e+00
2.883110204730752191e+00 -1.502198063577320442e+00
3.519414853012980515e+00 -1.328375345351140657e+00
2.402868587812901691e+00 -1.200943076615103466e+00
2.332231855819163258e+00 -6.559568617488206188e-01
3.690304277063980010e+00 -1.436843860145271767e+00
3.791701968369669995e+00 -1.410580599474403396e+00
3.281772815799162135e+00 -1.686920850985304199e+00
3.717969097119052435e+00 -1.761812553256245195e+00
3.529838291856968624e+00 -1.153174512956209430e+00
3.123624348997992239e+00 -1.320646003611241293e+00
3.311118469305498468e+00 -9.433850220784814056e-01
3.677656814234354421e+00 -1.119243595831381555e+00
4.047745789827146723e+00 -8.823027002784714634e-01
3.226499678165846596e+00 -1.037633352352064442e+00
3.340653639175697354e+00 -7.733480057124022533e-01
2.982688764933492997e+00 -8.748571985407913587e-01
3.201216213981003200e+00 -5.638514373364782450e-01
3.219674854079247694e+00 -8.880904206317068450e-01
3.555350769924519483e+00 -9.973070522917435454e-01
4.083155947842017852e+00 -7.508088802657088001e-01
4.353707060485199065e+00 -1.077291204092262644e+00
3.153715646961005259e+00 -1.064025755340401114e+00
3.313604113065084178e+00 -1.163576482427689074e+00
3.842894714860127792e+00 -8.516901062231987396e-01
3.563899957227191884e+00 -8.738051329407828804e-01
2.882976983421069228e+00 -9.987992869552908548e-01
2.953311111052970617e+00 -1.055054350816424957e+00
3.111326426721014116e+00 -1.692756570804488173e-02
3.597706615183449586e+00 -1.164278201355812836e+00
3.699556406880164960e+00 -1.302758794343464199e+00
2.665463720318896890e+00 -1.638566935907592503e+00
3.239759496393936899e+00 -9.003248624249735599e-01
3.851398957303521442e+00 -5.485104257051490739e-01
3.258568554017239105e+00 -3.312443302067211159e-01
2.607287131328833940e+00 -1.634581208557741028e-01
2.352806313049955911e+00 -1.637512162219174616e-01
3.275496247301186159e+00 -7.047703264320217542e-01
2.468838255540618754e+00 -7.130966516455055082e-01
3.044848393734431280e+00 -4.669816769567130543e-01
2.699027718680208743e+00 -8.458984058947360829e-01
2.715424049273169160e+00 -6.332994416160320217e-01
2.651013649848668940e+00 -3.537666996783770390e-01
1.344126203299247369e+00 -5.451525181701608602e-01
2.222690923487472325e+00 -6.091910459728611116e-01
2.598586546971273670e+00 -5.772879466270729454e-01
2.500559911537626689e+00 -6.598771714079891826e-01
2.555327598316342375e+00 -6.887876991573455010e-01
3.304776709070345042e+00 -1.075488894238247894e+00
2.808467744656063303e+00 -1.444378261071175729e+00
2.469044239302357724e+00 -5.291141414660989195e-01
2.682946582790989076e+00 -9.633418220519034403e-01
2.660473436185207152e+00 -7.849116969826070989e-01
3.839008778449034764e+00 -1.079040812298353691e+00
2.539859710164372508e+00 -1.224598884706793900e+00
2.675795954447459657e+00 -1.323342922135778199e+00
2.885015609393174252e+00 -1.636688036595597584e+00
2.570789489136053430e+00 -1.612348816196491397e+00
2.999314539428354465e+00 -9.812925312309310755e-01
2.803300367238440227e+00 -1.690708460102298361e+00
2.726068298493503406e+00 -1.794104672181743521e+00
2.453897577625683724e+00 -1.562877374718865564e+00
2.190592368565190462e+00 -1.424973948683866620e+00
2.725707304005748455e+00 -1.542743773894634129e+00
1.450837871114243782e+00 -1.360020772908981046e+00
2.695341227000777273e+00 -1.422253705100494869e+00
2.426335076433519866e+00 -7.511544489718998685e-01
2.042980413356905167e+00 -1.499292040100116186e+00
1.867288993699982580e+00 -9.461727728410279648e-01
2.169947612019954342e+00 -9.506862622186098566e-01
2.272447582342961514e+00 -1.107077010844231157e+00
2.036818224696925306e+00 -8.710688898481502296e-01
2.184756992924099972e+00 -1.293573087507911445e+00
2.659792055382616649e+00 -1.427079340588610190e+00
2.264135521150119068e+00 -1.906309731480727354e+00
2.480350521489734561e+00 -8.286451663687047775e-01
2.353103764239884210e+00 -1.913530848214723967e+00
2.521153381989146958e+00 -1.547459327870438717e+00
2.342026495090340887e+00 -1.642510588226445911e+00
2.196449482784066820e+00 -1.251571189985210664e+00
2.175540288059013783e+00 -1.977379299483426944e+00
2.188812799100559925e+00 -8.903513004778793594e-01
2.918844902266285679e+00 -2.110353806345084848e+00
2.016997913829281508e+00 -1.666570621174495725e+00
2.453828295685791971e+00 -1.689755799811773374e+00
2.117388071437444896e+00 -1.409869900162428857e+00
1.944874134786471753e+00 -1.357092455065256997e+00
2.366245602119620095e+00 -1.642150192885166060e+00
2.375414572828036253e+00 -1.510163501988504464e+00
2.854820349407292568e+00 -1.133330255068372150e+00
2.801310886744150963e+00 -1.612309441308939384e+00
2.315328799500658619e+00 -1.247297687316154535e+00
2.428152392683071259e+00 -1.404229880996767932e+00
3.440743184028656643e+00 -9.238003634927293151e-01
2.904173836349505322e+00 -1.352938266385453225e+00
2.156034687662313321e+00 -1.917083890171434213e+00
1.596764557712319066e+00 -1.246263491091593512e+00
1.939963260081559948e+00 -1.346650964441627796e+00
2.007995772224290931e+00 -1.017734757882328367e+00
1.781649345622990266e+00 -1.901013477087481363e+00
1.177309376434678478e+00 -1.594838294030469061e+00
8.918781170066629738e-01 -1.451696182544177649e+00
1.520513536993542969e+00 -1.956605684186651484e+00
2.126249825607444244e+00 -1.667049976746638240e+00
2.626178177408524661e+00 -1.196042708183101322e+00
2.505643531709802918e+00 -1.616447941539338018e+00
2.388468496137088337e+00 -1.306370174142255758e+00
2.367194246335689645e+00 -1.507065089573394134e+00
1.500188273954492946e+00 -1.665365110476469290e+00
2.448347131520812070e+00 -1.715009464587751387e+00
1.505447505356156235e+00 -1.861524403428522101e+00
2.759609225628957496e+00 -1.328147099930099273e+00
2.011674133340515702e+00 -1.293966481382068601e+00
2.364342171944847415e+00 -1.054641197326052993e+00
2.500562823283669189e+00 -1.592211289220201609e+00
2.677959315611207813e+00 -1.014295468781997833e+00
2.653245533596312100e+00 -1.091408214047403069e+00
2.455363596574529517e+00 -3.791731265537373607e-01
2.506620615568657229e+00 -4.860099310552019047e-01
3.416918780310624904e+00 -1.037343232450585462e-02
3.075208092959091477e+00 -2.921464062702827658e-01
2.676626757552311275e+00 -9.260404435920439603e-01
2.854806972492711203e+00 -4.242715119114462419e-01
3.213711681635471606e+00 -3.975658682962901480e-01
2.094776377265556544e+00 -7.322058408951727104e-01
2.035590948554007795e+00 -6.628352969106831027e-01
1.642084223198213788e+00 -5.390526085379150345e-01
2.062241376069303023e+00 -1.096285477605255521e+00
1.476509179790284954e+00 -1.031624437381082560e+00
2.106967012095239955e+00 -1.641579383069018183e+00
2.071773009745996319e+00 -1.669394679010934190e+00
2.255796097252413368e+00 -1.489044302006367948e+00
1.160780532352280181e+00 -1.484886258609800169e+00
2.266454761991364641e+00 -1.848232681052070392e+00
1.429840868266189613e+00 -1.670777753919508557e+00
1.167242020274751102e+00 -5.797034309060977719e-01
1.483271568504269222e+00 -8.122005832851521001e-01
4.715647194461927150e-01 -1.525356223567042369e+00
1.471402445253567004e+00 -1.413632238995009338e+00
1.746102425718579987e+00 -1.444973533578886693e+00
1.685975154848034396e+00 -2.355266311994083761e+00
2.007505975040500434e+00 -1.152231278680408977e+00
2.340421520122911936e+00 -7.527690694847621877e-02
2.195998690509036955e+00 -4.444870123349791702e-01
1.027494601162679322e+00 3.366485771137274763e-01
2.271617706145097948e+00 -5.909998052426924664e-01
2.273643708764983895e+00 5.316158208713054334e-01
2.871461730039896576e+00 6.413800122851721630e-01
2.005296390819504726e+00 4.215799228832744494e-01
1.891414599325953461e+00 -3.737583223899262341e-01
1.257314048642670823e+00 1.379084765747531360e-01
1.898978407826729331e+00 3.974949247320535561e-01
2.140331320394448511e+00 -5.754486448389595221e-02
1.116305040856324871e+00 -9.351326113792522987e-01
1.928989648783423494e+00 9.779082130300642550e-02
1.779185246279576305e+00 -1.204254974075186668e+00
1.699429029028723948e+00 -1.357910290459775293e+00
1.400027806372812433e+00 -1.240003019361191283e+00
2.008751446199357193e+00 -1.096484420204778543e+00
5.783113721236261551e-01 -2.569522942884646000e+00
1.847990429304725346e+00 -2.511824001040448895e+00
2.350808693733040577e+00 -2.018236377868475095e+00
2.316775834054494165e+00 -2.428724316094036162e+00
2.917360867535669033e+00 -1.135271138082773801e+00
2.204264989209044678e+00 -8.296608524353263903e-01
2.059540288947211639e+00 -9.865284141480783475e-01
2.316298673706422839e+00 -2.103831909039632464e+00
1.290088793282455848e+00 -2.216408165299770694e+00
2.118659192059013208e+00 -1.541808470594430158e+00
2.942879540376737602e+00 -8.547715583056814115e-01
2.346102176036653830e+00 -1.966786495427196746e+00
2.097525942547164401e+00 -1.764350285788582440e+00
2.792771434647030482e+00 -2.073628467378690221e+00
2.057452048196260375e+00 -1.963916645910506409e+00
1.594836973532529178e+00 -7.892445215222952948e-01
1.328947619501723354e+00 -5.162333585536318381e-01
3.635320336166379285e+00 -1.293660326561010709e+00
2.394860032297783548e+00 -1.804307344718669714e+00
1.550774146222240191e+00 -1.314521891142131471e+00
1.650686802835751754e+00 -1.259096396116457850e+00
1.615234532155623182e+00 -1.445507156581075758e+00
1.906045968114413292e+00 -1.150705096985912501e+00
1.814908443239686253e+00 -1.119157731459788696e+00
2.249569371425002906e+00 -2.070495376982477431e+00
2.257235106672806246e+00 -2.276008997487031671e+00
3.064332310797109660e+00 -2.729782399765974255e+00
2.966012559331197007e+00 -2.124272029604340251e+00
2.979444134106472575e+00 -2.806645554947672760e+00
2.947494443781201845e+00 -1.907461373535379145e+00
2.298386414893912377e+00 -2.104609995656396837e+00
2.031052667308783199e+00 -1.707728543556084722e+00
2.536682666430523536e+00 -2.561329113592945461e+00
2.767243443317514817e+00 -2.750468070793706588e+00
2.574501610587321743e+00 -2.221421139756482699e+00
2.215803494068303792e+00 -2.965489670694023250e+00
2.715034253350130822e+00 -1.166648362122721494e+00
1.213825149688826155e+00 -2.288574430175602803e+00
2.405343797102684977e+00 -2.140952074214928391e+00
2.789747534415019992e+00 -2.419184058348288424e+00
2.431967032911956927e+00 -1.849323063295535308e+00
2.170826953554795935e+00 -1.618500021401257927e+00
1.730835547771286898e+00 -2.155612870433446737e+00
2.148640288988457048e+00 -2.071490917651783725e+00
2.517018514469580026e+00 -2.980749908458850239e+00
3.021616210916411305e+00 -1.571235283131733329e+00
2.615763637724110247e+00 -1.519892839852608812e+00
2.808079478478862523e+00 -2.443261519315793606e+00
3.186713397849303853e+00 -1.188011008956937342e+00
3.328217908825640947e+00 -1.878092764022961658e+00
2.362283441965709940e+00 -2.831700936463152907e+00
2.030218827771902212e+00 -2.317624033954944096e+00
1.920773884891294081e+00 -2.559317783168230775e+00
3.116106607135296969e+00 -2.407889008315672541e+00
3.031100069018834997e+00 -1.712599142719630763e+00
2.030365836493714937e+00 -2.259169913607211200e+00
1.484641462955229807e+00 -2.719150835541028766e+00
3.008822445264726309e+00 -2.671486616744648934e+00
3.203423576013827656e+00 -2.736035965346110377e+00
2.603123896510950885e+00 -2.381316627389538976e+00
2.864047812019973271e+00 -2.489544244788431726e+00
3.008215573985238755e+00 -1.642842111923968229e+00
2.578005348228062488e+00 -2.587457433361679104e+00
2.160263643084733509e+00 -2.187720380573379586e+00
1.685921588780852742e+00 -1.972520259103711648e+00
2.229731554906812185e+00 -1.786967753146466498e+00
2.516974346948041230e+00 -2.108289577331987186e+00
2.842079967231316395e+00 -2.424379669525837500e+00
3.157508199150841133e+00 -2.360927050142076489e+00
2.592335321328387288e+00 -2.183221612981355531e+00
3.228041819325413009e+00 -2.342950364595163038e+00
2.786352351297696650e+00 -2.637347600572265804e+00
2.417111100589373063e+00 -3.457567883994822289e+00
2.971781055241804914e+00 -2.384863072546377083e+00
3.035296413852813568e+00 -2.577131242109749198e+00
2.973212223942959032e+00 -2.177290848449909610e+00
3.270162162135037853e+00 -1.849039398255110989e+00
2.706652008184137870e+00 -2.035895604371853906e+00
3.058279511379693449e+00 -1.615447265875177063e+00
2.383842018712449384e+00 -1.549610702579396815e+00
2.050447860959475399e+00 -2.542477937889431772e+00
2.725953107146657395e+00 -1.602515746404097552e+00
2.473975868720441618e+00 -2.663115704889391644e+00
2.668779530943638179e+00 -2.195774019598695670e+00
2.343445094978405585e+00 -2.970655798479922449e+00
1.909742413427336860e+00 -2.252642932442855184e+00
2.382214884967297053e+00 -1.816058152211990961e+00
2.678173883504526120e+00 -2.035427960395984837e+00
2.448062505257018628e+00 -1.848154123640161073e+00
3.044804005613116260e+00 -1.802706012158617366e+00
2.131017512261735192e+00 -1.974825455686690212e+00
1.974846607677970045e+00 -2.471650644077677761e+00
2.716744594282388015e+00 -2.392824724996526875e+00
2.297293877030773590e+00 -7.733309454572434571e-01
2.192544251157576340e+00 -2.183741722908611127e+00
2.400108094942968506e+00 -1.059350689311372662e+00
2.732058141752287561e+00 -7.130170497901427984e-01
3.451657303007855226e+00 -1.299182070817526125e+00
3.489600651716691537e+00 -8.175268528450626571e-01
2.360164404966647034e+00 -9.589192307905887169e-01
2.255467284929413729e+00 -4.387448678549558112e-01
2.587340457606304156e+00 -5.216510991117282448e-01
2.236521112566543845e+00 -1.413064857395448515e+00
2.384723866221756694e+00 -5.790068989353527318e-01
1.712680982738576940e+00 -1.203549144107381785e+00
2.286263967142629472e+00 -1.461401985418590233e+00
2.164341362755147102e+00 -1.971144098630519093e+00
6.243718979338972463e-01 -2.244855487624081825e+00
1.692183678299292282e+00 -2.257219316101857221e+00
2.180277473054733406e+00 -2.681053297719016459e+00
2.140596347020647716e+00 -2.165175287973373219e+00
1.510313777323839313e+00 -2.487625783468886187e+00
2.266103805607893040e+00 -2.732858080971536374e+00
2.094737223804728821e+00 -3.062439310965921813e+00
1.005698786608010487e+00 -2.030073904445333088e+00
2.757735918880354298e+00 -3.648737971469315777e+00
1.758316457563596114e+00 -2.420736013234877859e+00
2.387316286115540809e+00 -2.280338276770504713e+00
1.803404402337929202e+00 -2.092375582654963928e+00
1.879241527448776594e+00 -2.504119981312004750e+00
2.160244070219861090e+00 -2.551458479838720983e+00
1.827659815689007150e+00 -2.744284487263447314e+00
2.510724925776264715e+00 -2.151997486547196470e+00
3.245738081595279212e+00 -1.660217202342313625e+00
3.097279912475033647e+00 -1.431569624642460292e+00
3.502846803713743906e+00 -2.039178855444324423e+00
3.012006750945567024e+00 -1.763731712048197231e+00
3.069263801047744433e+00 -1.887726158333875803e+00
2.454451755706815952e+00 -1.874713223793051053e+00
3.053806209388986836e+00 -2.010820389361155147e+00
1.470758536551678208e+00 -1.374222427988881945e+00
2.620292833572881896e+00 -2.150858298560722304e+00
2.251465846548450944e+00 -1.839174798949703149e+00
3.180745268605554621e+00 -2.342070085721966066e+00
3.147069001798254995e+00 -2.021122491380080710e+00
2.511442025222624164e+00 -2.127187482336161395e+00
2.566695046930887791e+00 -1.931607415495762314e+00
2.443323078596776554e+00 -1.946269582480962601e+00
1.020982570593254479e+00 -1.236395955393110757e+00
2.030148889605133178e+00 -1.392605858586828393e+00
2.716060614027309583e+00 -1.220479961044289130e+00
2.765770091839189870e+00 -1.774726995275493380e+00
2.731385670403253751e+00 -1.617420512683488187e+00
1.961972925946427582e+00 -1.052962972857275359e+00
2.980133578802941940e+00 -1.102712226884245750e+00
2.553255150026112918e+00 -7.293074293152430609e-01
2.636799734476590995e+00 -4.383305202337476336e-01
2.447287511977177310e+00 -3.183656179747333947e-01
2.608134605466404299e+00 -1.596431265812704725e-01
2.061030779727155426e+00 -4.720323752128399164e-01
2.650871915433107961e+00 -9.409869861018043125e-01
3.031394046068306203e+00 -1.732880327494035644e+00
2.220268712844598813e+00 -2.012799767491568748e+00
2.640674249740005308e+00 -2.024526919071724329e+00
1.835662545053376116e+00 -1.835813258981450202e+00
2.224982446357985921e+00 -1.145871232304646270e+00
2.362194018301035925e+00 -8.925635050092654010e-01
2.406197986151378920e+00 -8.813282682311140981e-01
2.403263951063463466e+00 -1.097184217207963997e+00
2.352816067987065551e+00 -1.953710552922189203e+00
2.808828212007432601e+00 -1.936501694805857543e+00
2.227861064288798154e+00 -2.020314085712183072e+00
2.378857629285628938e+00 -1.735700436023251303e+00
1.306280422883469239e+00 -6.480460913848642424e-01
1.479253134982123408e+00 -2.120415765791802798e+00
2.995211919284668678e+00 -1.835350426478010721e+00
2.779904777692408402e+00 -2.055065126525120522e+00
2.173010317596989704e+00 -1.873494250962095098e+00
1.775320268977383709e+00 -1.846177102849725804e+00
1.183118760436221439e+00 -1.580430759629901871e+00
2.130703466665462287e+00 -2.129838647398383245e+00
1.960190781640445579e+00 -2.295388589758800890e+00
3.107962104402400172e+00 -2.153396872721527355e+00
3.011735806813645056e+00 -1.972183683121186526e+00
2.888224113126574011e+00 -2.107888222080931406e+00
2.676027031773366094e+00 -2.642440050237839788e+00
3.303090112714832216e+00 -2.540777337201653552e+00
3.143242504225876921e+00 -2.965885604829578526e+00
3.320767711588254123e+00 -2.235109497110784993e+00
3.143298769164086348e+00 -2.720596121757970831e+00
3.133905567304603235e+00 -2.535232267864739875e+00
2.560445131158151977e+00 -2.302668628648383731e+00
3.212097077380916321e+00 -2.485726941409327484e+00
2.695779021954357368e+00 -2.252549768759122273e+00
2.556505668254341224e+00 -2.468099508099439898e+00
2.028191908249407760e+00 -2.143005728447144431e+00
2.776306942011692591e+00 -2.315085770474611948e+00
2.198557837204067056e+00 -1.562298263244197960e+00
2.171228028314871938e+00 -1.827368476256956420e+00
1.703246117831726192e+00 -2.836053339982659072e+00
1.664393730098999491e+00 -2.200142087289939319e+00
2.727045035367750891e+00 -2.432344728091141217e+00
2.518426334054169935e+00 -1.829274312913987233e+00
2.165751126798526993e+00 -2.299551406563493217e+00
1.830743594332065127e+00 -2.142388957248541725e+00
1.232433205903391338e+00 -2.206554216676613223e+00
2.571497251829056196e+00 -1.904864075574347559e+00
3.372556029016083201e+00 -1.225673245106502218e+00
3.351347208227087648e+00 -1.745983152037322794e+00
3.318168146692445308e+00 -2.188536403567227229e+00
2.967115525260518361e+00 -2.643398805024589571e+00
2.616777347919769348e+00 -2.671016588568916994e+00
2.398914036503102309e+00 -1.841214195656963204e+00
2.063396210301833289e+00 -1.722832514244288404e+00
2.522045749040361162e+00 -2.341703463403126850e+00
1.397671813984496136e+00 -2.377264733167946176e+00
1.492328857280344812e+00 -2.279339940068217274e+00
1.939274939117554553e+00 -2.460821156389766173e+00
2.746270168624799002e+00 -1.710669697533702571e+00
1.924423914067346697e+00 -2.278205674624310451e+00
2.217033900770772892e+00 -2.043543754632246134e+00
1.916997074075254659e+00 -1.920273837048421139e+00
2.225908798051701609e+00 -1.858729092913406600e+00
2.362051760407423373e+00 -2.155682003697917626e+00
1.473133162730065671e+00 -2.276845253783115197e+00
2.732066985266518255e+00 -1.759345886870991915e+00
1.860144395462387745e+00 -1.578322279487237800e+00
2.570995051106703677e+00 -2.347054036510116237e+00
2.523654491185774340e+00 -2.862887567876087669e+00
1.835052336674890761e+00 -2.082120316387308989e+00
1.884408661481544289e+00 -2.608167319320222610e+00
1.882168435590341637e+00 -2.643981358581299901e+00
2.974496973792486010e+00 -2.369694761719292053e+00
2.435696271507101329e+00 -2.614265640455772477e+00
2.291512178850244830e+00 -2.739310396134093217e+00
2.843857200241666661e+00 -2.385473882426355718e+00
2.915616775582429820e+00 -2.328095811823992278e+00
3.233274278469322915e+00 -1.774184044426830198e+00
3.300107733198248461e+00 -1.921172504456249541e+00
2.899687511956934749e+00 -2.133777195832426532e+00
2.510390657880577248e+00 -2.568916141286501809e+00
3.121695450331940069e+00 -2.242618570521246912e+00
3.592683657642590234e+00 -1.714428604841649495e+00
3.314677577766309113e+00 -2.341089137236846529e+00
3.366529167262457989e+00 -2.018307914762566657e+00
3.075329592635918097e+00 -1.863890865394918439e+00
2.482925974447637518e+00 -1.801516876004715551e+00
2.512283880361491306e+00 -2.686383898146116778e+00
3.075664963405585706e+00 -2.452639648631698588e+00
3.368524163892119283e+00 -3.231617810686134629e+00
3.388554097155386469e+00 -3.034440375749697161e+00
2.314931861248901601e+00 -2.962958161568145066e+00
2.698954903485444312e+00 -2.821953516287858399e+00
3.785160443330772395e+00 -2.635578978768201797e+00
3.106734434928382527e+00 -3.124010426081370362e+00
2.692103743867817034e+00 -3.458208589965038549e+00
3.108631951351390477e+00 -3.281576231438315894e+00
2.634666590331051772e+00 -2.356299514715672672e+00
2.402449477072192252e+00 -2.561581599039496560e+00
2.141590218636149956e+00 -2.794466284595106931e+00
2.659338559605886054e+00 -2.267801003830744122e+00
1.402203183227577643e+00 -2.641738820163173074e+00
1.334121018599762731e+00 -2.909624245236837048e+00
2.201838272444903932e+00 -2.839570719831474133e+00
2.428904358480208803e+00 -2.902496265537528153e+00
2.187743775557043691e+00 -1.906539748020145808e+00
1.811861835487109884e+00 -1.580937697136885145e+00
1.240240956834775199e+00 -2.334725083570318382e+00
2.595633180799717277e+00 -2.303893850319981063e+00
9.525506408862229879e-01 -2.856305752737288373e+00
1.873126289468157291e+00 -2.642037668893974178e+00
7.516047995924046710e-01 -1.879255167054227904e+00
1.498217117828493761e+00 -2.260210595858781701e+00
2.285905891563328574e+00 -2.448851464252161936e+00
1.994415541485661691e+00 -1.279292269459215703e+00
1.343684822640197618e+00 -2.230227915760553792e+00
1.306306390030981701e+00 -1.708080683418911949e+00
1.328758818758472904e+00 -2.617833000501359475e+00
1.687050791994022525e+00 -1.502477533720114611e+00
1.242764838919836023e+00 -2.777569204737718955e+00
1.096036166857564664e+00 -3.045501024353169051e+00
2.327836556589645833e-01 -2.218657829254786051e+00
2.089521394251733444e+00 -2.778112893981513398e+00
1.660447814704585134e+00 -1.586179866279503248e+00
1.565577170422861597e+00 -2.628369420111560828e+00
7.778234789339331101e-01 -2.578618936418421548e+00
1.266958490210942090e+00 -2.864860501664907577e+00
1.626111737052077011e+00 -2.862511789051791489e+00
1.925163187576871104e+00 -3.096373076732812812e+00
7.037711927303196280e-01 -2.517970949729848584e+00
1.095341800385766895e+00 -2.263472720829520668e+00
9.761303126392986140e-01 -2.083134373178845422e+00
2.163264312809294321e+00 -3.176884122100253727e+00
1.404613843665376782e+00 -2.481563357119097368e+00
1.688795380442722038e+00 -2.563509175053832578e+00
1.546898802867818556e+00 -2.570911916127882169e+00
1.978364696484312235e+00 -2.760912897040509684e+00
1.612120860680461787e+00 -1.731758653151566296e+00
2.256352735421359057e+00 -3.061994509091319205e+00
2.358897537816253998e+00 -2.526477643554140506e+00
1.864684725596517545e+00 -2.682616857622739381e+00
2.196453632674148615e+00 -2.754137960538548313e+00
2.262254892241997162e+00 -2.828518071210813112e+00
1.755026402968371979e+00 -2.092920371113226263e+00
1.382855774680072702e+00 -2.427321694162650090e+00
1.217304321060491468e+00 -2.729459634348826214e+00
1.596749014757574692e+00 -1.723234904196846662e+00
1.762118383501944496e+00 -2.443664923754583107e+00
2.308676158450341909e+00 -2.721460977652855107e+00
2.854449600286918187e+00 -1.786867232269576444e+00
2.887280920734839995e+00 -2.297239271286240392e+00
2.398140091792627882e+00 -1.523492559803561797e+00
2.200718152568951869e+00 -1.851173658665952182e+00
1.553993666297426302e+00 -1.439540981503162786e+00
1.764212529411140817e+00 -2.118315289237089782e+00
2.184441283418879554e+00 -2.407974857571701932e+00
2.423796447274914723e+00 -2.340042698431248791e+00
1.759057995232554683e+00 -2.178640491132127099e+00
2.595043148195593563e+00 -2.740911790858972630e+00
1.592743191361602584e+00 -2.242468919652326420e+00
1.851658066738266495e+00 -2.435579382561315231e+00
1.621083722657340465e+00 -2.343041822693736620e+00
1.730333306158839290e+00 -2.415045488845694699e+00
2.793514904560934209e+00 -2.472333478392762629e+00
9.480295720026665762e-01 -1.654468427519776075e+00
2.198593499711727350e+00 -2.262388909534486903e+00
1.335853204442385200e+00 -1.136043976785758192e+00
1.877074615056097961e+00 -1.409463446892176286e+00
2.086847128205624902e+00 -1.107771642625461350e+00
2.540505847987330590e+00 -2.920989776736424570e+00
2.507004035292643707e+00 -2.393210554784228616e+00
2.854969277763442115e+00 -9.515905408186540182e-01
2.114403910846150758e+00 -1.063795250719133278e+00
2.530488853502009583e+00 -1.110086828425246974e+00
2.703745682243271276e+00 -1.607984739463668156e+00
2.025251325228220711e+00 -2.339944182757429658e+00
2.613238720651753333e+00 -2.210689075504254753e+00
1.479576060639097079e+00 -2.699716222378801156e+00
1.485467376590054123e+00 -1.971608207170494786e+00
1.513888821033005261e+00 -1.938713071244536401e+00
2.005572602178716135e+00 -1.700830795626148140e+00
2.230663015025304841e+00 -1.907846816744908303e+00
2.519255129621496003e+00 -2.615390317022291633e+00
2.197722003203502972e+00 -1.973594219916860126e+00
1.935059052377477551e+00 -2.112507419310261536e+00
2.284228553853598243e+00 -2.249661760369223718e+00
7.652866923296305357e-01 -1.417245837979116629e+00
2.504483566024274133e+00 -2.793996082221008148e+00
2.051766314559792637e+00 -2.103662124150595503e+00
1.911075983852521532e+00 -2.412221863239393471e+00
2.090704448249155689e+00 -2.502461743475663969e+00
2.070911307803947832e+00 -1.854235326339826795e+00
1.975737094613102318e+00 -2.102701535592999882e+00
1.766050863766942758e+00 -1.408739286125345380e+00
2.277527551373622394e+00 -2.020082083045133814e+00
2.158208702816542868e+00 -1.980348190923554741e+00
1.784881067183890835e+00 -2.411487657809504359e+00
1.933254318595225119e+00 -2.020204480994938212e+00
8.807042407481368018e-01 -1.838900833505464183e+00
1.857583073551168695e+00 -1.752883134585509151e+00
2.296586874509923160e+00 -1.942167470122838857e+00
1.350794508066937016e+00 -1.874641678385164045e+00
1.852116396143618449e+00 -1.895323452471564307e+00
1.526470830897528108e+00 -1.516842558316326306e+00
1.657057107830366638e+00 -1.658344827067660399e+00
1.590102828835479487e+00 -1.571081249010277014e+00
2.332009831652263721e+00 -2.080439776976721333e+00
1.749344510164966282e+00 -1.323399820981137065e+00
2.010283429900484364e+00 -1.090733520324044914e+00
1.206762043900075243e+00 -1.262967137674747331e+00
1.475746923674759792e+00 -4.403606575294250480e-01
1.683285611551526006e+00 -1.094755524036126637e+00
1.893831117333410585e+00 -1.050949877579242742e+00
2.109322004262900396e+00 -2.129747000455672001e+00
1.468935118638061033e+00 -1.738187460709867516e+00
1.807268186584499503e+00 -1.267976798921859993e+00
1.005715882933040373e+00 -5.945189610990559981e-01
1.411714252249976820e+00 -2.166832335611433180e+00
2.551014059526427680e+00 -1.273845744069372010e+00
2.266974900663269565e+00 -1.592182008523165937e+00
2.058954263702159615e+00 -2.150224181313958205e+00
2.293957894605642700e+00 -2.004716098756334386e+00
1.971712705578617442e+00 -2.166257384761355098e+00
1.447272428103877129e+00 -1.960158381885977352e+00
2.115168257010926478e+00 -1.812831547007274891e+00
2.080980477440367071e+00 -1.623457712208346004e+00
2.175640155775862450e+00 -2.141546430044693139e+00
2.813882755276530645e+00 -2.514344182402040939e+00
2.280633688064068298e+00 -1.775860645242872238e+00
3.253837818904464108e+00 -2.053519067907773277e+00
2.089044727891309350e+00 -1.834053906304585091e+00
2.321571242131396318e+00 -1.273694473501767455e+00
1.806621675985117026e+00 -1.697233798252482551e+00
1.391410616813225642e+00 -1.588428920156018664e+00
2.224591782213019897e+00 -2.094359593214591531e+00
2.427671658297808399e+00 -1.839701868600477797e+00
2.302230587383673477e+00 -2.062525238265707550e+00
1.802351712269885997e+00 -1.986251639649189382e+00
2.273856213281491012e+00 -1.943258208193674452e+00
2.700288034716261887e+00 -2.401292653750461525e+00
1.789322022261738532e+00 -1.932683278078790146e+00
1.889477142881029526e+00 -1.892361330832154520e+00
1.791737884104908751e+00 -1.722593608158949685e+00
1.954431032689016856e+00 -1.892324338709513887e+00
1.708659804645099811e+00 -2.305603054925318585e+00
2.131788393868997655e+00 -2.608176977614373726e+00
2.316086354524093949e+00 -1.892916542099690069e+00
2.306102599574272993e+00 -1.433169704723778137e+00
2.750506048991008257e+00 -2.278265816448921566e+00
2.695374426465446227e+00 -8.573697609100212613e-01
2.700793189056897692e+00 -1.026289594295998198e+00
2.836522998780723448e+00 -6.696903352975926982e-01
1.870408778051128484e+00 -1.659170517306814752e+00
2.064068762500721910e+00 -1.395413709595674678e+00
2.232794755989237601e+00 -7.435357734376277783e-01
2.193697422005816300e+00 2.760507879035991111e-02
2.167847121292321155e+00 -1.377520610539522350e+00
2.474248284704033907e+00 -6.749279559131304840e-01
1.292702552909844815e+00 -1.719768592750961389e+00
1.337849206258299839e+00 -1.906627926521779814e+00
2.041898651727497072e+00 -1.833580118798568526e+00
1.162141590294262894e+00 -2.125683129372414992e+00
1.845192012538445336e+00 -1.706735251328024505e+00
1.903286641369430487e+00 -1.374142535046955826e+00
2.564123852741478249e+00 -1.849955272750575253e+00
2.280504697174737583e+00 -2.265895822602370657e+00
1.146958090635258554e+00 -1.688631133663252015e+00
1.606927703166534105e+00 -1.385508863456434092e+00
1.814745102552675515e+00 -1.569816341780085445e+00
1.480154270660572147e+00 -1.579104731311433696e+00
1.747447392654547293e+00 -2.585685918115881332e+00
1.608005066172218722e+00 -1.706817382524892679e+00
1.546756748146724814e+00 -1.473832765880951801e+00
2.416722094265297383e+00 -1.437189480744756498e+00
2.284458642956908925e+00 -1.684972936898852414e+00
1.949318629942883296e+00 -2.040959168410771518e+00
1.959974129923792496e+00 -1.948308791317571398e+00
1.779205607955657520e+00 -1.879429355353032793e+00
2.442126828945857753e+00 -2.003042349267531996e+00
2.087132694467183747e+00 -2.235975107326835243e+00
2.034731971450251642e+00 -1.750870489240551997e+00
1.250932801837796760e+00 -1.659180412657461634e+00
1.200836318195021901e+00 -1.783747606230158045e+00
1.523462593841842683e+00 -2.410372323129050365e+00
2.051385121106293674e+00 -1.270553888171328527e+00
1.821361354801596999e+00 -2.104561587592460370e+00
2.138608419658817983e+00 -1.386466075202900550e+00
2.041119864611225854e+00 -8.903289861725334209e-01
1.744185378481689863e+00 -1.441062692283680668e+00
1.751124946784297531e+00 -1.836915280887140067e+00
1.232070684780884440e+00 -1.635360559030175409e+00
1.378938448506601855e+00 -1.437217440914144495e+00
9.024971945807355178e-01 -1.066551905818032608e+00
1.503118949304113938e+00 -1.568405459954073544e+00
1.034368599720326243e+00 -1.959479147317827019e+00
1.667852765959878969e+00 -1.913139226661374703e+00
8.735347322589483987e-01 -2.177862386458064403e+00
1.856757129475940626e+00 -1.765521129953675716e+00
1.825814612445687546e+00 -1.912352348114406908e+00
5.842143710542362367e-01 -2.135186279929999209e+00
3.090694347854965884e-01 -1.946946731093178951e+00
6.478380837056959551e-01 -2.240153031687990293e+00
1.107643075147989986e+00 -2.185801020552131213e+00
1.503066452212716175e+00 -2.526751304768215078e+00
1.571220595501459982e+00 -2.347380474818660634e+00
1.257862670492770674e+00 -1.579435594643094465e+00
1.297122533099904107e+00 -1.978740026946234964e+00
1.469190431443190281e+00 -1.848887500072892376e+00
9.242803101635451712e-01 -2.009630669222239874e+00
1.576061000180104088e+00 -1.492818789569849702e+00
1.346890281564136815e+00 -1.630857139650302656e+00
1.368803563807057477e+00 -1.610064125177973926e+00
9.926116430261813228e-01 -2.506164546547851479e+00
2.155282423525213709e+00 -2.303909844642292981e+00
1.393884205568905355e+00 -2.421385214366631011e+00
1.672062812497821627e+00 -1.745363676128884434e+00
2.380511385065886110e+00 -1.181878539262996020e+00
1.878236085409856759e+00 -1.392871979632462676e+00
1.575383548863826366e+00 -2.013516819480520859e+00
2.216845461985283094e+00 -1.710299001195978885e+00
1.966504398471341508e+00 -1.433553007013540714e+00
2.626047090904993553e+00 -2.211119601133987089e+00
1.025782209386468580e+00 -2.382732621017194852e+00
1.244506595379679448e+00 -1.987848690363315907e+00
2.199685731680939949e+00 -2.330338190916061425e+00
1.907958707607095183e+00 -2.060650947490827889e+00
1.131360410339029121e+00 -1.757383146195228063e+00
2.169471315811929202e+00 -2.154697754969208567e+00
2.467048824443371036e+00 -1.989162112236423585e+00
3.092733089422933013e+00 -1.638957681952369017e+00
3.080494865366152801e+00 -1.947029474104177371e+00
2.379042328704324749e+00 -2.166560489441672566e+00
9.493602848270579209e-01 -1.640550030456460417e+00
7.987272322581648876e-01 -1.847410101439248997e+00
1.362096533565641643e+00 -1.746936064474693850e+00
2.132713276258351165e+00 -1.926484722630905866e+00
2.366147694281037772e+00 -1.918641815639880788e+00
1.723150213229590166e+00 -1.890253747499863746e+00
2.038473575278646699e+00 -1.803512036298474674e+00
2.322709395431705293e+00 -1.694429249575358565e+00
3.084071621196637025e+00 -1.092548352206644813e+00
1.428627190085820731e+00 -1.744455534000595831e+00
2.571617684501062762e+00 -1.421879306562393142e+00
1.650489823530393307e+00 -1.914176597739143393e+00
1.928410669685014289e+00 -1.495537266747951399e+00
1.423138701761236691e+00 -1.781419192541888297e+00
1.053340856279252113e+00 -2.024867104713194976e+00
2.162390501400605292e+00 -1.590127394467449218e+00
2.559259128519832949e+00 -1.841387732473859451e+00
2.893885543378465375e+00 -1.698490061831589459e+00
2.265612720794158541e+00 -2.351219027774821946e+00
2.381803200398458831e+00 -2.387938882871568858e+00
1.479233090067684664e+00 -2.261295388352925428e+00
2.750476473679194900e+00 -2.178911140569360860e+00
2.185222371333487956e+00 -1.670173077540467288e+00
2.300716962954906464e+00 -1.770182405681889781e+00
1.715085348910873497e+00 -1.394934576037304197e+00
2.271576105329794260e+00 -1.237371863118855053e+00
3.397029844083280459e+00 -1.289923597355626006e+00
2.630349410138067778e+00 -1.376372348559598224e+00
3.299246720152463563e+00 -8.042923414956012484e-01
3.641921137818608045e+00 -1.175447730037878502e+00
2.196955670999801491e+00 -9.374978630213566255e-01
3.555304550000770725e+00 -6.029439365076965096e-01
2.971641238829909604e+00 -1.289967413915833916e+00
3.197591503311354000e+00 -7.803163082494196656e-01
3.132559222111272135e+00 -1.011536034164227882e+00
2.997123929628207062e+00 -1.391104834509379717e+00
1.890555097712600219e+00 -1.543849877367232892e+00
2.290712990834959495e+00 -1.138996271162771245e+00
1.716993230581565388e+00 -1.037480569553178800e+00
3.226185271229856877e+00 -8.401121223203660282e-01
2.786027235996653140e+00 -9.841771328235336957e-01
2.447653005229232015e+00 -1.087796806607021605e+00
2.640408877283853428e+00 -9.837357693790631519e-01
1.644032354280912545e+00 -6.890992537039859478e-01
1.693746429383338636e+00 -2.790182717800494538e-01
2.521301033355529242e+00 -1.176927846114558918e+00
1.580034900119689834e+00 -1.390201505859872011e+00
1.173554688893007958e+00 -2.551344211536453965e+00
1.060338440647137004e+00 -1.832422186530220820e+00
1.003890000816647143e+00 -2.087612913302752116e+00
7.209368256659884899e-01 -1.680522650189531397e+00
1.676396814881312647e+00 -2.037956722512600294e+00
2.426416914910328959e+00 -2.695949267971833319e+00
1.426419814720934376e+00 -2.445119095266241604e+00
2.544825392465667413e+00 -2.425624844217195708e+00
1.916888887838891442e+00 -2.405629279092386774e+00
2.063874071393214660e+00 -2.272651197037532711e+00
1.378136212102557101e+00 -2.067448885029395278e+00
1.807599685616517071e+00 -2.866762746616892787e+00
1.796423126955716931e+00 -2.412148515694389594e+00
1.077805540976644938e+00 -2.308336813654593644e+00
2.346944647173933252e+00 -1.575472598932050605e+00
1.596869320246601776e+00 -1.801240039875143362e+00
1.980200393829374850e+00 -2.289379334172829683e+00
1.938004268080751658e+00 -2.526341286212843595e+00
2.087998207177152565e+00 -2.592104857558221287e+00
1.814886686737455790e+00 -1.982175841244442349e+00
1.794787800184914683e+00 -1.955373542118562069e+00
1.556240930007045886e+00 -2.312541555575529539e+00
1.250742532787836536e+00 -1.891031782510162795e+00
1.931319360439610611e+00 -1.007140857179418481e+00
1.249176670467209149e+00 -1.323664420906628836e+00
2.214498161254855546e+00 -1.822183064458701374e+00
2.068539805100298778e+00 -1.619664228363371317e+00
1.851745197587303604e+00 -1.603223884144498790e+00
1.535189354098863479e+00 -2.254296700680268550e+00
2.361305543816304198e+00 -1.994503945926473065e+00
2.974803196993091703e+00 -9.895976442573087839e-01
2.256671068727979623e+00 -2.521555808033474566e+00
2.191839610902714508e+00 -1.623180354443692686e+00
1.850553709037334960e+00 -1.605840921149264799e+00
1.242327791010392701e+00 -8.420682812923862004e-01
2.843178830611019503e+00 -8.092688599450461595e-01
2.184857528712188746e+00 -2.320397897982704905e+00
2.635327220983609386e+00 -2.195827754104305640e+00
2.343882010257218873e+00 -1.916317212128320957e+00
2.474992341944046714e+00 -2.174585183740213701e+00
2.752136733067591656e+00 -2.292908268826991058e+00
3.445421777099405780e+00 -1.867783074016473144e+00
1.935990298042699287e+00 -1.798113397154018855e+00
2.397524284966404906e+00 -2.093355144163298043e+00
2.459397924094632870e+00 -1.743920453250550784e+00
3.035373353588530776e+00 -1.268040880604574872e+00
2.111927396183031824e+00 -2.166225878189338427e+00
2.766331758329023671e+00 -2.337999248959681253e+00
3.298975096333388812e+00 -1.967781362911327880e+00
2.350137482497605124e+00 -1.362191273599309360e+00
2.211606821113547561e+00 -1.955171445821191734e+00
2.885764202989999028e+00 -2.509881454448895433e+00
2.025872959221433511e+00 -2.586402094354329773e+00
1.809134918069050135e+00 -2.393460677324480201e+00
3.048449484331507087e+00 -2.734652797997361162e+00
2.126617575678586114e+00 -2.715613419646967230e+00
2.964298854782006831e+00 -1.771355119837400904e+00
2.661214449097232926e+00 -2.872576038327267600e+00
3.120278300849964381e+00 -1.690872599678825861e+00
3.292229612075527001e+00 -1.534550750516617601e+00
3.323479295294310187e+00 -1.649745339759200347e+00
2.707652944118762228e+00 -2.289234201086244092e+00
3.698884270637133653e+00 -9.046802874892833080e-01
2.324410551273267345e+00 -1.449300805256277469e+00
2.386856910940330589e+00 -1.637002989106362660e+00
2.157211112212796156e+00 -1.587686137558887323e+00
2.274091672339480397e+00 -1.266999156745351796e+00
3.479256353756187359e+00 -1.782676582830239997e+00
3.199454749627542061e+00 -1.248250406354247888e+00
2.418459997635715730e+00 -1.534341969446541443e+00
2.474006410441880188e+00 -1.822831025588875775e+00
3.165544574674874934e+00 -1.355569327974480709e+00
2.819508807742105105e+00 -1.525505042085214980e+00
3.038305342518645702e+00 -1.522351719388753688e+00
2.142469849718228403e+00 -6.653137807835841633e-01
2.940652628980028549e+00 -1.414326837012962468e+00
3.051441967089382423e+00 -1.847557746778569321e+00
2.403773000841825436e+00 -2.249415509485107822e+00
2.551363373940349621e+00 -2.550982652189929922e+00
3.459647215987843527e+00 -1.575186161438473675e+00
3.323591696990657152e+00 -4.445334692052015924e-01
2.880424833642282856e+00 -1.441488172840504234e+00
3.178246876918563224e+00 -2.530594079828029308e+00
2.609016393891952834e+00 -2.591254229827773425e+00
3.627041526100928337e+00 -1.725835948833638556e+00
2.338501186718193736e+00 -2.191912925781950516e+00
3.527291649537869223e+00 -2.634481473593337064e+00
3.146604336938859436e+00 -2.944752197080941603e+00
3.780580955921343467e+00 -2.873916101307366411e+00
2.774550668522579144e+00 -2.394663246442649385e+00
3.160996367927797479e+00 -1.988943355600429896e+00
3.514043830341041286e+00 -2.076169457694069909e+00
2.093135330417644546e+00 -2.387413069377107178e+00
2.497883088390189243e+00 -2.123030405241739249e+00
2.614840619182594139e+00 -1.158210445496843155e+00
2.417358955338452464e+00 -2.631066055716732688e+00
2.164116337873462470e+00 -1.521312892006865258e+00
2.900777669417603732e+00 -1.727453488952961802e+00
3.563071680290564203e+00 1.689273159654705592e-02
3.067810868027054383e+00 -1.017860205286369002e+00
2.986389724484391106e+00 -7.062731864273893434e-01
2.359871680066889077e+00 -1.085156832978035224e+00
2.380766296426522377e+00 -2.260456087958188753e+00
2.362374293196595865e+00 -1.626198340196698400e+00
2.799026076209132796e+00 -1.365048161892705725e+00
2.387630398241359586e+00 -1.904506350121015767e+00
2.638234123318207391e+00 -1.581459994359627030e+00
2.989253663025843277e+00 -1.397898608127431608e+00
1.908447757421928959e+00 -1.900103694296700674e+00
2.328575040995342960e+00 -1.574094191338490045e+00
3.274431113871500543e+00 -1.273971336142659672e+00
2.649117646233368539e+00 -1.746013110242748079e+00
3.627785661287645347e+00 -6.928589112119913906e-01
2.771975345795280710e+00 -2.066762773166590073e+00
2.967893689405791235e+00 -2.136265876439186862e+00
2.495677482452358653e+00 -2.278727681725857934e+00
1.862468395186012593e+00 -2.084108052832529978e+00
1.533120950910425329e+00 -2.013044069493445498e+00
2.167422241545489126e+00 -1.139492532062222896e+00
2.039819234217551180e+00 -2.013306509383756104e+00
2.388607116855820944e+00 -2.428803343347776256e+00
3.049395507677360229e+00 -2.248852859926460557e+00
1.834812598656610394e+00 -1.551487284486972928e+00
1.841277430999945786e+00 -1.325351072744949121e+00
2.386708084658871520e+00 -1.349650017103517508e+00
2.368259579888601252e+00 -9.503056593483779624e-01
2.957072917922311639e+00 -1.173221741372914018e+00
2.492836969619699694e+00 -1.771593248869265169e+00
3.165082780442197929e+00 -1.055109163583687781e+00
2.847342595234120921e+00 -1.233404211395222605e+00
2.492212730535848131e+00 -9.486591685079788228e-01
2.855096633645590298e+00 -2.028891428140840780e+00
2.837433400597386246e+00 -1.152335536246305026e+00
2.367027897732475239e+00 -1.335556637388849888e+00
2.412004427461041267e+00 -1.376385420817212157e+00
1.546990344748361945e+00 -1.583246308580613881e+00
3.023773803576873309e+00 -1.450241759257960172e+00
2.395472586590082997e+00 -2.858657325166162888e+00
2.064393887128082916e+00 -1.872367395042574767e+00
1.731010443867518678e+00 -2.743631299827653525e+00
1.850983758694162873e+00 -1.396061968536262743e+00
1.792166562261015894e+00 -1.557813295299040668e+00
2.495734893863689408e+00 -1.280951221496003489e+00
2.207468834258762946e+00 -1.260390168303617831e-01
2.031641220383955559e+00 -1.545566584299147728e+00
1.615816472473336152e+00 -1.523810241853360781e+00
1.344581683253114335e+00 -1.925254881212883795e+00
1.417609407538445998e+00 -1.617463750134367162e+00
1.830583641216398494e+00 -1.450158949669696939e+00
1.783804280660086228e+00 -1.603136115727149535e+00
2.378013279935734303e+00 -8.258276380052984589e-01
2.385229127824222140e+00 -1.011660596929637279e+00
3.013165738970715601e+00 -8.924208152768233759e-01
1.572380553138798875e+00 -6.683524520870295360e-01
2.314991359299710449e+00 -3.755378087847410784e-01
2.606019254155199860e+00 -1.755247228707726315e+00
1.270911776342381838e+00 -3.050765177008830098e-01
2.621796193781287698e+00 -4.136973891728349395e-01
2.377891355961446962e+00 -3.001775203383354462e-01
1.986610148717811164e+00 -1.539005378759155995e+00
1.905944597169642929e+00 -9.879976719627827642e-01
2.232630890083167507e+00 -1.121845206553133245e+00
2.248078563537500685e+00 -2.227428259913404762e+00
2.956372391133839983e+00 -1.196934909256699875e+00
1.856902613850988315e+00 -1.786497399381991924e+00
2.284193488845160935e+00 -1.821243065987613541e+00
2.935207037983978751e+00 -1.541651000076456723e+00
2.060380751718042802e+00 -1.566401339504089218e+00
1.688377646849410496e+00 -1.092942497264867141e+00
2.276208484966170342e+00 -1.141327153201178612e+00
2.102550931362971554e+00 -2.216944403035824962e+00
1.721228914906328678e+00 -1.630571937562937723e+00
2.228893839678819155e+00 -2.060167083879501870e+00
2.315265194703707952e+00 -1.253936823989307170e+00
1.839056586893824452e+00 -2.519853485495101797e+00
1.689645300558797469e+00 -2.311864935710295832e+00
2.099089717027897262e+00 -2.012746595960403617e+00
1.998420294888528570e+00 -1.861565614401721858e+00
2.754084232311879266e+00 -1.566589766082319368e+00
3.236801284802901524e+00 -2.105775013727711364e+00
2.158149357390945600e+00 -1.863703657057724783e+00
2.620294801557006892e+00 -7.404356329397243641e-01
2.376547943204262658e+00 -1.873710240693798879e+00
3.295667675426406262e+00 -1.068977179325267368e+00
2.961338554816538071e+00 -1.190708224799348347e+00
3.045524411729675585e+00 -4.839807090638788001e-01
2.829360981032472910e+00 -8.938489594097260849e-01
2.628046515976355302e+00 -8.235740683465662126e-01
2.624057633162863556e+00 -1.169211960724683363e+00
2.426268193834802300e+00 -1.631494773120782282e+00
2.881814453137772958e+00 -1.631760165429829268e+00
2.339012337761819715e+00 -5.449467384156025940e-01
2.715254503752126070e+00 -6.104810995957851150e-01
2.769179540324107514e+00 -7.723327421945869187e-01
1.829390760464431054e+00 -8.663322283411672986e-01
1.137995755717542412e+00 -1.442506255422008499e+00
2.234556142344916285e+00 -1.017150070218399982e+00
2.259232532581824771e+00 -1.711358159309377402e+00
2.530308627754950912e+00 -8.863344460967951255e-01
2.080019597130045916e+00 -1.274187966075702727e+00
2.120440350033737431e+00 -1.413013699547060353e+00
1.407067806620379669e+00 -1.834625384659889225e+00
7.428227045874080670e-01 -4.408338682416375054e-01
1.884662586566839160e+00 -1.064636346157459723e+00
1.660696683585611622e+00 -1.312700414887729927e+00
1.445143459260465502e+00 -7.973952540618125528e-01
1.794520159052071850e+00 -5.616564956937275532e-01
1.167624970150285213e+00 -1.220345717725699330e+00
7.513398274235462138e-01 -9.986903185561749607e-01
9.901751050587448422e-01 -9.831224163598797361e-01
1.597927145876505861e+00 -1.896198653943895529e+00
9.797296873229002223e-01 -2.150942993062633590e+00
1.376636936028357905e+00 -1.044739913437796375e+00
1.409792906838548632e+00 -2.432250210978344818e+00
2.100882797281490966e+00 -2.252394523625501854e+00
1.379948108012741592e+00 -1.917449962124975649e+00
2.000382275713494362e+00 -2.184107854266567283e+00
1.731045966533843572e+00 -2.531834166988522039e+00
1.128034195851643995e+00 -1.260414789017752835e+00
1.562116746188258798e+00 -2.619171219565234132e+00
2.366799953779026744e+00 -1.084219884502116260e+00
2.680934654900732461e+00 -1.007898462466982670e+00
2.083979818689574159e+00 -1.135110191095662469e+00
1.243658200463104269e+00 2.437144636408101195e-01
2.428496219771054676e+00 4.780300229793037481e-01
3.344596705426476912e+00 -1.341876461767214646e-01
2.498711237555932385e+00 -1.503515637721466180e-01
2.060504699776390503e+00 -6.132463899558080467e-01
2.965315156160814425e+00 -3.260576225556416352e-01
2.837323401097918918e+00 -1.203347058902063393e-01
3.432306917503113564e+00 -1.799858746907941343e-01
2.537097062855019125e+00 2.947332103173342377e-01
2.322231392953794771e+00 -4.346034940532014224e-01
2.462892292419360807e+00 -1.700223955256083830e-01
2.651882975310827284e+00 -3.783253170556056255e-01
3.067361989995519345e+00 2.145235915303280727e-01
2.810929824258931564e+00 -3.750614456644435490e-01
3.714823817825311458e+00 5.595254998977998717e-01
3.862371415871665548e+00 1.323404095031472938e-01
4.013646471170980945e+00 -5.349347067876205619e-01
3.000868516715985201e+00 5.540853889106923669e-01
3.620573003733383644e+00 4.565281831483625208e-02
3.827188277451648801e+00 -8.371032667468845112e-01
3.777259862939678747e+00 -4.057104842548698298e-01
2.761595604486904332e+00 -4.404396546259552458e-01
3.837210466209715065e+00 -6.101194713324532559e-01
3.496360252119575573e+00 4.167644311100934806e-02
2.916070363195955029e+00 -5.496020046182896746e-01
3.523270364570121327e+00 -3.092625774382675163e-01
2.108564763088082827e+00 -5.708640318289437410e-01
3.431716453782199139e+00 8.514897444270580484e-01
3.498150876966517053e+00 7.868065229503079516e-01
2.412049851652546817e+00 -3.861704617912765647e-01
2.774824954303270808e+00 4.012314782456235518e-01
2.936298749337618474e+00 -9.834648363734157517e-01
3.009536607066404912e+00 -8.904621039618751954e-01
3.214836697372927432e+00 -4.470947369706009811e-01
3.086181168644968054e+00 -5.818317673344350904e-01
3.243526646673249303e+00 -5.196959608422909715e-01
3.962905480805945402e+00 -5.479831094515764667e-01
2.979646864152027064e+00 -3.988788742975944435e-01
3.394318479404066835e+00 4.274833268451516677e-02
3.028489580758000788e+00 1.044271774321117729e-01
3.626989661938702092e+00 -1.344810819298980720e+00
3.417093531696076880e+00 -1.306505899249465141e+00
3.602877712931931597e+00 -3.560969136156978410e-01
3.383792006805643737e+00 -5.584462920477394343e-01
3.240263644337955551e+00 -5.296510185833364082e-01
3.503581667780350628e+00 4.325654938972606223e-01
3.510121284741192227e+00 1.093482242422439965e-01
3.269139439979625195e+00 -4.363553187437940739e-02
3.142567721437400152e+00 -8.861049274950176802e-01
3.635041716808658840e+00 -3.736310359666110692e-01
3.378789261958575540e+00 -5.541111138016929782e-01
3.250780146427935335e+00 -7.079020201268182433e-01
3.306648037708613153e+00 -2.496748035447351466e-01
2.884555956474089022e+00 1.270425252896147494e+00
2.245605162661158616e+00 5.508156066382056126e-01
3.304340978594416445e+00 4.100399218575669080e-02
2.649076714930275855e+00 -1.078731938661419587e+00
2.699120814420386871e+00 -3.525789513983068613e-02
2.849167664745888562e+00 -1.961109173581922382e+00
3.398213164073801362e+00 -1.104306788470151846e+00
3.144126519855096280e+00 -3.288353626390195794e-01
2.577094720622347790e+00 -2.068856875068272316e-01
2.532636531673575497e+00 -3.016745812623956025e-01
3.394839707901054382e+00 -3.731267386868115654e-01
3.241512935607948620e+00 -1.416432394684726592e+00
2.404557649223753923e+00 -3.342932560776640250e-01
2.780485305710420629e+00 -1.104957554263219954e+00
3.791335851882519759e+00 -4.228468632714309505e-01
1.845325755868589379e+00 -6.591501711889484749e-01
2.420765993372951286e+00 -3.569684139945905610e-01
3.037658097142886593e+00 -7.453693888289693037e-01
3.910051158780226466e+00 -1.239218656840814337e+00
3.810648553576490016e+00 -7.814371656451484238e-01
3.186577533651199445e+00 -1.235368778304200221e+00
2.524161813828927237e+00 -1.602219642479553841e+00
2.635337897971216314e+00 -1.161744012715718144e+00
2.535461744462627287e+00 -1.623523496924179188e+00
1.986163081699644284e+00 -6.206938477052235115e-01
2.796130270075129154e+00 -8.299252984624412299e-01
2.732650783855925525e+00 -1.878555373304986453e+00
2.648241640077641179e+00 -1.525096614205315060e+00
1.970582531392939263e+00 -1.367609292305120183e+00
3.057372166084494580e+00 -5.845268459152547225e-01
3.085824728557970076e+00 -7.095241528500781936e-01
2.493411588268680923e+00 2.631609702957755093e-01
3.496262903414678824e+00 -2.972928134945634904e-01
2.996862874466407867e+00 -1.224101358589547495e+00
3.732486821314382475e+00 -1.622629949262385018e+00
2.827949506132751534e+00 -1.397853925843909328e-01
3.400574259259904863e+00 -5.137924114190024483e-01
2.996030620221565854e+00 -8.684708303752214364e-01
2.217470078307206549e+00 -1.575132358208242822e+00
2.846568201965252953e+00 -7.144543951350720290e-01
2.480937897246508150e+00 -1.352728865197294628e+00
2.352809244031165647e+00 -1.197440220564384594e+00
2.593757864068553687e+00 -2.435875719949609497e+00
1.644135646730224387e+00 -2.646520866104358216e+00
1.718463901588304754e+00 -1.492872732845969885e+00
1.956859941459057062e+00 -2.157153195103557408e+00
2.467763956937687464e+00 -1.076045450508982926e+00
2.038412790532420971e+00 -1.920795450360508916e+00
1.605442979198840270e+00 -1.521103667998895181e+00
1.620091272037169627e+00 -2.625955214679599692e+00
1.230007239608104097e+00 -2.306703797420989410e+00
2.454374279192116148e+00 -2.887760947487712393e+00
1.698092745846684348e+00 -1.954692866513396021e+00
1.899891915002803966e+00 -2.441445335369465397e+00
1.535144046403752682e+00 -2.831265067039134387e+00
1.109163604009132609e+00 -2.657510532391753166e+00
1.877851662921367515e+00 -2.017031095219750991e+00
2.128054656870067785e+00 -1.961509545578525193e+00
1.849279420790895578e+00 -1.688030635416470471e+00
1.609591923390512047e+00 -2.019225742032928483e+00
1.083089579552833914e+00 -2.440579220075092870e+00
2.311672393501944978e+00 -2.629858033739180811e+00
1.572320479743777533e+00 -3.522937346545425896e+00
9.661164569538673863e-01 -2.894330007859039711e+00
7.729670282042880869e-01 -2.483323804256099887e+00
2.049003445106577725e+00 -2.006339121439927542e+00
2.437117579998911765e+00 -1.191922793692147486e+00
1.541239959967658724e+00 -7.029937643065814479e-01
2.197323239015406937e+00 -1.351422895871826180e+00
1.152843776610711357e+00 -1.422703850551714222e+00
1.248748283490381361e+00 -1.616266282251922259e+00
1.095898717828485136e+00 -1.880586420347410970e+00
1.169890205061082877e+00 -1.319690834765583132e+00
2.163529395843296843e+00 -1.523067583418661775e+00
1.581639105389595290e+00 -1.971694922557025942e+00
1.226434758511445899e+00 -1.357870047985025863e+00
1.575090942869203925e+00 -2.422461943377772986e+00
2.783984040923952463e-01 -1.880081905930171660e+00
7.271317894802311610e-01 -1.605992991853355756e+00
2.910201906350027290e-01 -1.516207074091023843e+00
1.730130175823597405e+00 -1.011891155139349019e+00
1.414192949264202026e+00 -1.158241491091398956e+00
1.644149018939022433e+00 -8.562267010741957396e-01
7.276330222254028257e-01 -1.471470421559580632e+00
5.639118679914407739e-01 -1.511896917560102027e+00
9.480793889295214827e-01 -2.342685698098983416e+00
9.903572662403783422e-01 -1.838486958929086867e+00
8.299382983771935729e-01 -2.520206295204855174e+00
1.376503468504188143e+00 -2.172330800091339054e+00
7.713262755600632792e-01 -2.696593152359653356e+00
1.438107301240785230e+00 -2.749500787943635949e+00
1.494314676183229107e+00 -2.203345688709962946e+00
2.684374339004342858e+00 -2.298443593490766990e+00
1.899304244110341156e+00 -2.716214672834235788e+00
1.905926399621391765e+00 -2.870808613217630700e+00
7.325522639198502883e-01 -2.787408729561767551e+00
1.473093471108342767e+00 -1.709350724581736314e+00
5.168801587270630549e-01 -1.226206174973740071e+00
2.162135577024529631e+00 -1.772925814991260562e+00
1.700693278786465257e+00 -1.932111909217872459e+00
1.666878114324541249e+00 -2.704651956313681715e+00
1.696038667649994114e+00 -2.425096473475452541e+00
2.172480070950885800e+00 -3.021347226306909217e+00
2.016079944544509672e+00 -1.471747081346866048e+00
1.003062616425744791e+00 -1.741964478619915546e+00
2.104163789548139984e+00 -1.680101461458628709e+00
2.094004514950278839e+00 -1.590694906169942024e+00
1.152949248909011848e+00 -1.873297202678833706e+00
1.311143780361681666e+00 -2.637793774086051979e+00
8.457164087605163472e-01 -2.651590586385202730e+00
2.516918236497222239e+00 -2.250572165576186556e+00
1.122008400854236143e+00 -1.502353588419470309e+00
1.290220288257239334e+00 -1.253011015849931908e+00
1.195629192823280729e+00 -2.703191653966754426e+00
1.440247819845154709e+00 -2.782579910539258350e+00
1.825499467538358678e+00 -2.637422255582768660e+00
1.620535991777111828e+00 -2.160580420799346424e+00
1.765221095398051387e+00 -2.434461895571753409e+00
5.268634970038641452e-01 -2.618907388778035639e+00
1.459434812352838451e+00 -1.521457526025235873e+00
3.769870180802609161e-01 -1.992062690524523116e+00
1.235543109518664195e+00 -2.309671041826577120e+00
2.481312711717213737e-01 -2.376814304099486908e+00
2.632614432147676320e-01 -2.513861933462163467e+00
8.757929539543976016e-01 -2.341280351488243650e+00
1.350700086641432041e+00 -1.659999929695298970e+00
1.634451835868849789e+00 -1.940159688889447898e+00
1.527601103044816222e+00 -2.516229591800344778e+00
8.601672218354183830e-01 -2.504480329094311397e+00
1.028248631184913719e+00 -2.589189230476942605e+00
1.846533743817213580e+00 -2.776126533590930645e+00
1.537805852556045849e+00 -2.808755558388299711e+00
6.830067402943473809e-01 -2.655167383941824610e+00
1.094215861807150914e+00 -2.355214800788432150e+00
1.397755250951070671e+00 -2.505041609272861791e+00
1.166727672451962405e+00 -2.851617653700927235e+00
1.912326158567481338e+00 -3.099510584985645245e+00
1.433382941815730671e+00 -2.941153505645174082e+00
1.630406418612857955e+00 -3.314302415971374316e+00
3.006367871432822803e+00 -2.119014999434519542e+00
2.022572766455009941e+00 -2.866964076400043027e+00
2.031823447124480264e+00 -1.881383929477719708e+00
5.773378967814591922e-01 -1.736335060380645556e+00
1.161976184443598292e+00 -2.601633260985200202e+00
9.582687610648547016e-01 -2.670946426766616533e+00
1.313594858360613848e+00 -3.053119169324614912e+00
1.207657797831008128e+00 -2.484959608223581640e+00
5.732707267617329627e-01 -2.120828214490641628e+00
1.046248867796611082e+00 -2.508413462220969059e+00
1.343653226760792130e+00 -1.519976491625390169e+00
1.504985970446292010e+00 -2.465616298895032976e+00
2.061561795333760383e+00 -2.033363982232293310e+00
2.605747648713006015e+00 -1.864938148610467472e+00
1.572561006764311431e+00 -3.005846545286823268e+00
9.264759532278710186e-01 -2.171574069657199679e+00
1.868081339988556522e+00 -2.839001371896965331e+00
1.686239534345864488e+00 -2.502803674904744646e+00
1.667758807768305207e+00 -2.515895229971865543e+00
1.393106220493795400e+00 -2.149404643842385720e+00
2.494438371259821263e+00 -1.944384666105485326e+00
1.932847972989271801e+00 -2.618755243482989492e+00
1.453843714026469947e+00 -2.284814552624570450e+00
1.586335236494163192e+00 -2.430815241191208287e+00
2.436672408408107948e+00 -2.506170457478191338e+00
1.541009130367101410e+00 -2.735953305178127515e+00
2.257635390655266860e+00 -2.920033764864328418e+00
1.505336569175710792e+00 -2.720139303934568709e+00
1.377762251012947470e+00 -2.135401584107015971e+00
1.790637445794110327e+00 -2.129088235539914553e+00
1.344186028380528697e+00 -2.162718077009728290e+00
9.586550933764638183e-01 -2.803864335394530727e+00
1.833855070298638257e+00 -1.126312706893866089e+00
1.608814803023759898e+00 -1.594064687351299137e+00
1.572414885548310881e+00 -2.237324929808791829e+00
2.099715493131660171e+00 -2.231811222617388957e+00
1.584437580942361645e+00 -1.075676358852705405e+00
9.174688335637211090e-01 -9.957813087541853569e-01
2.175953995581273226e+00 -5.333911352981295373e-01
1.231106224843814934e+00 -2.249166118180446094e+00
9.075948208568540565e-01 -1.518727684187268556e+00
1.922319119273795396e+00 -2.055760342697861009e+00
1.228163737483622509e+00 -3.026595211349025316e+00
1.091822601264462955e+00 -2.537830288626931718e+00
1.400511189436598691e+00 -2.612687381815924859e+00
8.285801630578274457e-01 -2.367746410831112147e+00
5.048048263764133292e-01 -1.823848718313001438e+00
1.713444454609237999e+00 -2.721180997076344532e+00
5.576013299076487684e-01 -2.149559272169705437e+00
5.125625797003345863e-01 -1.846293986159988965e+00
1.197744015068832768e+00 -2.325543012717919300e+00
1.192089854250154568e+00 2.343084506283419910e-01
1.045787569958979146e+00 -1.861298209100940904e+00
3.152072859557612516e-01 -2.111316011205288667e+00
1.203808083415664587e+00 -2.070411909981250798e+00
1.123382789492976430e+00 -9.803069092830078990e-01
9.057465074770451041e-01 -1.397481174913264512e+00
1.224605831289860669e+00 -1.532651121089008139e+00
2.466357243239535091e+00 -1.438319200403657572e+00
1.491673694594684463e+00 -3.291662275066690846e+00
1.011453685820856707e+00 -2.202014237785603790e+00
1.082046264766156618e-01 -2.424362017792427437e+00
1.222661561131231922e+00 -1.931626090041270505e+00
1.061199353284570268e+00 -2.572512298456783419e+00
5.290405297749080082e-01 -2.755666948695007612e+00
1.059579794220860238e+00 -2.688691788646029757e+00
4.318194474694791452e-01 -2.920240971203913904e+00
2.106266454095692353e+00 -1.147959453605554847e+00
1.393757260778892615e+00 -1.560475321199686682e+00
1.263476085167538621e+00 -1.721150218197542880e+00
1.434189573066400269e+00 -1.158634349126117957e+00
1.983580796624225817e+00 -1.244608301021141950e+00
1.782691543168298587e+00 -2.507726777479492242e+00
1.313160623617521061e+00 -2.243950968875091601e+00
9.797898523365228263e-01 -2.741074865329208965e+00
1.547551575743694841e+00 -1.705457456556783935e+00
1.878900197498857061e+00 -1.590709932754856393e+00
2.102990464375827706e+00 -1.238125005103292597e+00
2.513932231509034221e+00 -1.733862786533211686e+00
1.779376488414370794e+00 -1.570658861038918719e+00
1.656922181695063223e+00 -1.254428357357842527e+00
2.138115697224155731e+00 -1.516586023440501307e+00
2.216846700114583957e+00 -7.865663736043956300e-01
1.735671284914656720e+00 -1.334518109941895458e+00
2.298744725386946186e+00 -1.454810626495302905e+00
1.831305201468552912e+00 -1.170342311186387541e+00
2.423845521452893337e+00 -1.082854055906316670e+00
2.030950248460054119e+00 -1.111299099077441177e+00
1.689205791451314775e+00 -1.697286029500032267e+00
2.731985297030267823e+00 -1.352153580957123236e+00
2.971689277400294316e+00 -1.006585843453983609e+00
1.299339001817609862e+00 -1.267063648225731587e+00
1.224881545150217965e+00 -1.987812301923501668e+00
1.632296611451107493e+00 -1.759772967854015935e+00
2.018277254050127478e+00 -2.247030106983820108e+00
2.297123054087145455e+00 -1.288209885994322290e+00
2.322401647432273286e+00 -1.800825146159965362e+00
2.373703277401689959e+00 -2.626172197547007592e+00
2.202034689788818334e+00 -1.808220923511642653e+00
1.131407609123638691e+00 -1.670692733231096572e+00
1.887634635233887526e+00 -1.399112113160865700e+00
2.292462065224843304e+00 -9.437274128271551099e-01
1.830011725543304602e+00 -1.649591059141502836e+00
2.853813683023392223e+00 -4.617675151804465639e-01
2.575521874139433010e+00 -3.794115566737465972e-01
2.276961049236245316e+00 2.518988835892066458e-02
2.449470453116000535e+00 -1.903440175866685791e-01
2.481594219014483294e+00 -8.130098648963031138e-01
2.396151331277388774e+00 -1.269856517392290218e+00
2.470208556742766959e+00 -1.150337690364317211e+00
2.244220093590861609e+00 -1.156209581803037789e+00
2.147093480367633589e+00 -8.074682816011542474e-01
2.170035332291369023e+00 -4.963965375044596118e-01
2.019902877607682612e+00 -1.586216393634837907e+00
1.683138889660053206e+00 -1.474542684008860904e+00
2.307803499567938843e+00 -1.726024078952999030e+00
1.576926291642309463e+00 -2.013512428604071758e+00
2.062295167685145536e+00 -1.157273746093414157e+00
2.653860423287659920e+00 -1.820044277581499781e+00
2.625443711899777099e+00 -1.572528179252133063e+00
2.373728708450852487e+00 -1.777651714748928580e+00
2.445346533629519925e+00 -1.823507099758560734e+00
1.747746379193824806e+00 -1.314586680422306753e+00
2.349355987708197091e+00 -2.028916554325864929e+00
2.312290101605425363e+00 -1.258441628760051501e+00
2.961712126724863836e+00 -7.552141919472982190e-01
2.447340664639004792e+00 -1.322169525581672334e+00
2.274857085412836710e+00 -8.530710723651084848e-01
2.859655004828642433e+00 -1.442466017000702427e+00
2.502958033184603082e+00 -1.460446384444633594e+00
2.169450938646569238e+00 -1.172649468608646828e+00
1.648033817490982766e+00 -1.585702307180041570e+00
2.089378359720364120e+00 -1.642561335642157339e+00
2.598213625817513694e+00 -1.267382729984800838e+00
2.722631119328121851e+00 -1.472805160877866282e+00
2.579684231429711261e+00 -5.595657245427747561e-01
2.743251853644674831e+00 -1.048882417688060675e+00
1.883397859167840638e+00 -1.247627910598156920e+00
3.039250290128719723e+00 -1.742534063755532880e+00
2.327883077375718202e+00 -1.388661243386930755e+00
2.430122880420479525e+00 -1.094561046138814220e+00
2.299025977554166822e+00 -1.740441847172684131e+00
2.497602088693391842e+00 -1.527981308952589989e+00
2.270174956059292981e+00 -1.512757094788268475e+00
2.088949339805939776e+00 -7.469023837233622620e-01
2.777310010331826007e+00 -1.326162970353499171e+00
2.409281048215301091e+00 -1.472074641570141562e+00
2.792605187046619974e+00 -1.103528428059290523e+00
1.857050941976931213e+00 -1.106086227572263603e+00
2.359529011275734334e+00 -2.059609273626938464e+00
1.745144549385174937e+00 -1.809326908606096129e+00
2.272724944908067091e+00 -1.590499470008765126e+00
2.616509826999971366e+00 -1.770029249804104365e+00
2.328416049093566365e+00 -8.325316652285966734e-01
2.656207263354224857e+00 -1.071635480271960983e+00
2.972592704278837150e+00 -1.066214716438556032e+00
3.387750413010564010e+00 -8.278347377684279751e-01
2.689724518821963173e+00 -6.686619277079367540e-01
2.420139948158610999e+00 -9.540720388621745096e-01
2.913317361359447411e+00 -1.334463427134545244e+00
1.709062671526368593e+00 -3.199700932899898209e-01
3.277882771685492802e+00 -8.715844457000253565e-01
2.840670185242751167e+00 -6.703028981790740692e-01
2.076254507741742916e+00 -1.019054813419587147e+00
1.984844714419568668e+00 -1.220499727470479190e+00
2.416016578486836153e+00 -1.478121054392468992e+00
2.419879587925158670e+00 -1.464964404681227794e+00
1.764462151193905592e+00 -1.135246477113274866e+00
2.725904371363896850e+00 -9.062200846563187584e-01
2.661657307148313834e+00 -1.577693800155529402e+00
2.208057337622126859e+00 -1.153552203544994548e+00
2.136502030284835207e+00 -1.085700339163177208e+00
2.338995320163721026e+00 -1.682918032621011362e+00
3.600345356538330321e+00 -9.784181785421488531e-01
2.737966808222849213e+00 -3.352170911713095447e-01
3.700863784215638219e+00 -6.254156041015385137e-01
2.592099249445715792e+00 -7.911598442872368464e-01
1.822864172912022518e+00 -2.924803341673280488e-01
2.482482419090271009e+00 -9.493360097039308387e-01
2.115607941434410666e+00 -7.093829076928324096e-01
2.733707519548815412e+00 -1.272841281958691173e+00
2.564721818760845373e+00 -8.152402197240813386e-01
2.826510325275937596e+00 -1.448001506277247552e+00
2.038941494689061606e+00 -1.087517405796099013e+00
2.807521786010888754e+00 -1.370286276447310048e+00
2.601676539839731461e+00 -1.696845499852180916e+00
2.647295214885837300e+00 -1.412946192480847518e+00
3.041552287963500412e+00 -1.085687391742567343e+00
2.803238426873803757e+00 -1.551846855351678656e+00
2.833225814128375486e+00 -1.745486824229387723e+00
2.470352653334540349e+00 -1.400388293269587248e+00
1.878077150393526740e+00 -1.544378351226158852e+00
2.471610490098912649e+00 -1.532413592262846791e+00
2.505612234203932864e+00 -1.150412480468765875e+00
2.505728178315036025e+00 -1.365418833018513967e+00
2.717806986425470139e+00 -1.461867261824878250e+00
3.115189126478250969e+00 -1.074242303882766647e+00
2.875504409482031676e+00 2.993122288254159574e-02
2.389991078647685896e+00 -6.213117165124691921e-01
2.071482469032959628e+00 4.104490545930234990e-01
2.389228606640541486e+00 4.624274159320527211e-01
3.126042356810181833e+00 -2.230680692113264085e-01
2.620342999030627951e+00 -7.318715306751974459e-03
1.990395699863992895e+00 1.006974282369691442e-01
1.701785938553244115e+00 8.331292092041486796e-01
2.649548821291010992e+00 6.635819488655915199e-01
1.904500443617177519e+00 1.510700537529634291e+00
2.320286374583021782e+00 1.128888749841458150e+00
1.523719340534320121e+00 -3.142112440721351319e-01
2.997267026701523562e+00 6.079646295090673780e-02
2.141342208658483237e+00 5.637983857096191542e-01
2.907836698158837940e+00 1.026663462590133857e+00
2.839236802326146503e+00 4.253485969761522378e-01
2.318928666458403676e+00 8.585360152936545308e-01
2.356629455286342711e+00 7.289964462727621664e-01
2.817489081843035592e+00 -4.406226129851681383e-02
2.491039097386631873e+00 -1.998398182168346915e-01
2.730038260523525828e+00 -4.288779114502121459e-01
2.513660483249907873e+00 -7.669171700754037202e-01
2.111560259141963325e+00 -9.293086600954074683e-01
2.037344505240966441e+00 5.992944394726296142e-02
2.127173597831837348e+00 6.561707016698186123e-01
2.245280698027395161e+00 -6.011756278639677209e-01
2.648613354522152186e+00 1.302512802826437111e-01
2.696925324703445703e+00 -1.496029337245648461e-01
2.316307821225878971e+00 3.540743757135330627e-01
2.706416652679325630e+00 3.107474645994023899e-02
3.191676702928902820e+00 3.918683916368597697e-01
1.841161215399415241e+00 5.434880790184777322e-01
3.324860787834936993e+00 -3.528270634943493356e-01
2.932855771647477905e+00 -1.220966661927251479e-01
3.024169597049123137e+00 3.241122970085140165e-01
2.840644713752060291e+00 4.425803460374048148e-01
2.383284845594908496e+00 -1.427458229277905888e-02
2.524865288901302574e+00 2.595579377560504053e-01
2.257747669031587634e+00 -9.430653689964288988e-01
3.101486760346055860e+00 2.676238304330650908e-01
2.796523920990729994e+00 6.798730478736600968e-01
2.378534408498348629e+00 4.811191460620666827e-01
2.912558007446730990e+00 6.486037312276791145e-01
3.141468211254682785e+00 7.432595729688069586e-01
2.952399901595654796e+00 -6.172666771464661029e-01
2.063978554411431077e+00 -1.061338258589440198e+00
2.617566578282973566e+00 -7.537002087549368179e-01
2.783359590089810709e+00 -9.480968800520153672e-02
3.044257436857633614e+00 -3.913884918960232051e-01
2.506494078891031485e+00 6.128936271877845066e-01
2.371787952829293555e+00 2.102279462473490290e-01
2.921871369678063157e+00 -1.141129410697158786e+00
2.916300716002090176e+00 -1.625097678765856202e+00
2.754481665432900073e+00 -1.303945086119783214e+00
2.024054863056032882e+00 -1.812330092698632100e+00
2.431229350502535524e+00 -2.691482360422639886e+00
1.052015226874845055e+00 -2.183113467503612792e+00
2.040821531803523214e+00 -2.051912055971541360e+00
2.473230575957600319e+00 -1.896182103775964967e+00
1.536413449902998440e+00 -1.266447136729291767e+00
2.012124128290469827e+00 -2.046362960461169500e+00
1.511945911242851714e+00 -1.855093769794037950e+00
9.874940885777256927e-01 -9.476994614858941235e-01
1.796989740668525348e+00 -2.268592591940076453e+00
1.735964537852387579e+00 -2.164768022296365224e+00
1.584524736051223570e+00 -1.509671276590538014e+00
1.848641004562827650e+00 -2.677870656354236711e+00
1.291534740899758615e+00 -1.459395120265411183e+00
2.492167605966500776e+00 -7.429355021661641079e-01
2.160484387337769263e+00 -1.882126902577068606e+00
3.073403259025042189e+00 -1.006719549152587989e+00
3.647006220598651094e+00 -1.382751763586270055e+00
3.116882093610990445e+00 -2.095959623462156252e+00
3.243137150895869070e+00 -1.417175621148396125e+00
3.537566206362432020e+00 -1.726731661876009571e+00
2.904286697953449181e+00 -2.200958042868847109e+00
2.502532700836448853e+00 -2.548920400076493120e+00
2.049362045149320188e+00 -2.162907265093217291e+00
2.547802030189159517e+00 -2.581568620496094368e+00
2.477398504656368683e+00 -2.355360050087386359e+00
3.451202000660483993e+00 -2.468153277087638209e+00
3.683649631633285182e+00 -1.228847657111084679e+00
3.288671262936796680e+00 -2.035739928683969691e+00
3.267437287760385889e+00 -2.428298870256988540e+00
2.878562023731166430e+00 -2.480334451418802377e+00
2.414581203860462821e+00 -2.998107874196969114e+00
3.629361463440066160e+00 -2.617074751774096431e+00
3.024492883217766437e+00 -3.172214917627411701e+00
2.385995948205038353e+00 -2.462628725442272071e+00
3.049615106145838972e+00 -3.345772358663266388e+00
2.553786456493181589e+00 -3.045752250044869935e+00
2.735043776144272965e+00 -2.432387604058085628e+00
2.547306241290799633e+00 -3.147086238775164801e+00
3.171374169372799479e+00 -2.780100133548794261e+00
2.514636419660793987e+00 -2.667780063201212748e+00
2.660285320546345922e+00 -2.504875127550478808e+00
2.839285277232173055e+00 -2.251086902252205313e+00
2.615623342642748206e+00 -2.094333174495064842e+00
2.836686280434523866e+00 -1.703416466835320886e+00
3.643957653234097371e+00 -1.267718818592731944e+00
2.624535093981138267e+00 -2.388682565257139956e+00
2.908080234560859623e+00 -1.994470242053185016e+00
2.732127130570532358e+00 -2.537978427983273111e+00
2.770051818473803440e+00 -1.185344624382520085e+00
2.976039281507548484e+00 -2.116886473430176441e+00
2.802712907337255643e+00 -2.319116723866624596e+00
3.159321368624013360e+00 -2.786226262733754844e+00
2.782942891686309039e+00 -1.752781329115677966e+00
2.229169769342211449e+00 -8.918065643433694678e-01
2.275284767109089223e+00 -1.341073712753451996e+00
2.723791816415431555e+00 -1.546613712412505226e+00
2.778629973717708257e+00 -1.680693372088182258e+00
2.853159514194443691e+00 -1.294447275295526278e+00
2.198582796470510026e+00 -1.370200398115556828e+00
2.053684815575426814e+00 -1.966908314401725200e+00
2.260289297853954160e+00 -1.722352049229056492e+00
1.551070364077201891e+00 -2.103648132236463297e+00
2.014213230005429622e+00 -1.582907171884252007e+00
1.453192234680148021e+00 -2.121826728657493000e+00
1.547479294767803104e+00 -5.356908921798450018e-01
2.401348551988047308e+00 -1.042857411628737463e+00
3.034686973432882073e+00 -2.148194682116796983e+00
2.846294848677915823e+00 -1.377664497274771360e+00
2.738141537568237638e+00 -1.954197946964291166e+00
2.918300472220005659e+00 -2.730438802096122330e+00
2.745697538687140948e+00 -2.476761633410892838e+00
2.655207536787996592e+00 -2.060334520868263297e+00
2.095505555020920951e+00 -2.507693483233515153e+00
2.697049077585599086e+00 -2.510430277770024254e+00
1.369367871554996174e+00 -1.878482478443188164e+00
2.386755644900526718e+00 -1.123814378411399417e+00
2.234521960478318192e+00 -1.675587389887475798e+00
2.451578200653528050e+00 -1.726242455849108293e+00
2.380491190810531954e+00 -2.346086809027994491e+00
1.946945026420325187e+00 -1.977718056700621396e+00
1.726147190572255408e+00 -2.185095169980683316e+00
1.459770774795559056e+00 -1.510354216875108069e+00
2.029524992852413501e+00 -2.084778704276796901e+00
3.066773624784217223e+00 -1.948576906299439360e+00
1.991299153916208375e+00 -1.287902959436782568e+00
2.312115003527700718e+00 -1.833366448659035530e+00
1.626439744407670140e+00 -1.587498399827364404e+00
2.176644282379808448e+00 -2.058130830961779623e+00
2.408642762191973929e+00 -1.107201497607827045e+00
1.879823458143540904e+00 -8.032431551915606427e-01
1.773140690687627474e+00 -1.914035857839859522e+00
1.202007489871174784e+00 -1.386804425710060906e+00
1.230425534672737298e+00 -8.912725245510912941e-01
1.745792665213095507e+00 -1.675184871433392786e+00
1.857448454657945058e+00 -2.194853312228113307e+00
2.386565312084214074e+00 -1.875284109967502610e+00
2.702787953745644955e+00 -2.817900818634292648e+00
1.411823211047734450e+00 -1.841486501219540051e+00
1.627148701486908378e+00 -2.607295696426742637e+00
1.976413986220902697e+00 -2.198397982689627828e+00
2.451364454490514433e+00 -1.230145225518014307e+00
2.789887914996300289e+00 -2.346999129147092411e+00
2.446850634671640101e+00 -1.713485957867726839e+00
2.330213439017982502e+00 -1.959531733449212609e+00
3.330071361916437489e+00 -1.844683447583419511e+00
2.974063690475809985e+00 -1.480997940451676875e+00
2.681366344948471259e+00 -1.317913772122546900e+00
2.176044266203871924e+00 -2.538056943818937317e+00
3.132057742658377109e+00 -2.384819227250588369e+00
2.143605410590081028e+00 -2.059750614983441253e+00
3.442047674020687786e+00 -1.982094054178417331e+00
2.979590467561985534e+00 -1.902417500530274586e+00
3.172771751552735164e+00 -1.703802088070711429e+00
3.088571233705893704e+00 -1.788553025383323503e+00
2.709086309154579375e+00 -2.945917152118150195e+00
3.179286537303604554e+00 -2.231875077865876467e+00
2.306182326656829318e+00 -2.889404499312158592e+00
2.252067867743142493e+00 -2.444271690359897331e+00
2.648256135874836215e+00 -2.447606470488741692e+00
1.617349376400419647e+00 -2.329896820943328173e+00
2.754627156340687666e+00 -2.858522199865999980e+00
1.664526442692184416e+00 -2.863470968107939996e+00
2.155982145422157714e+00 -2.529381976927639109e+00
1.860213587926017098e+00 -2.445006046550279422e+00
1.881300434655320153e+00 -2.566868593985298652e+00
1.651608545013824703e+00 -1.721737721791740228e+00
2.787473210939540813e+00 -3.015633907183759455e+00
1.713712441689521082e+00 -2.276652663923518283e+00
2.402380628822024189e+00 -2.466302826716373797e+00
2.216051319919584373e+00 -2.607051367298333311e+00
8.280899906645449171e-01 -1.775328037311845852e+00
1.747023077938048896e+00 -2.566522937569752472e+00
3.352145486745342406e+00 -2.776441044096866761e+00
2.445149111802484843e+00 -2.474004463075409888e+00
2.169940850226785845e+00 -1.173855760192750397e+00
2.084246471443371718e+00 -2.830562738575491899e+00
2.049997881137675115e+00 -2.918365019109838698e+00
2.422610438395099930e+00 -2.611950806472012498e+00
1.883755889795134086e+00 -1.871721688841456510e+00
1.561789202215059458e+00 -2.150037411017655220e+00
1.534765295426936849e+00 -2.177929271320123483e+00
2.158781065689596268e+00 -2.226944732899317270e+00
1.874787852662167076e+00 -2.138874220230235768e+00
2.902827277621077950e+00 -2.349568170467555728e+00
1.865448167812101321e+00 -2.713950551018136093e+00
1.695290441431352102e+00 -2.496733993651349071e+00
1.405998452852495362e+00 -2.986096385106192574e+00
2.311232258247194693e+00 -2.760782874150757404e+00
2.094245715133662866e+00 -2.668825551462801204e+00
1.463591291218248047e+00 -2.200936592817221538e+00
1.533551680322592370e+00 -2.332884764482593631e+00
3.076551721054959110e+00 -2.580054890970638670e+00
2.046753209585058464e+00 -2.382181900095379223e+00
1.813758735279944245e+00 -2.073092696818663150e+00
2.368061823119270048e+00 -2.191913707287040491e+00
2.393884245554288359e+00 -2.132970526422466762e+00
2.228455950368334992e+00 -2.365687563559448314e+00
2.076734542746477175e+00 -1.374379603336211675e+00
2.021219403365680733e+00 -1.814079418739823701e+00
3.255245452324907252e+00 -1.943633902335712538e+00
1.930113438710083784e+00 -1.950710651863033052e+00
1.980189643575163805e+00 -2.334509163510545715e+00
2.187417613653265036e+00 -2.133690254419497556e+00
1.583483932650337156e+00 -2.367799332748254049e+00
1.790103254523774945e+00 -1.894484286228479641e+00
2.330477608850279658e+00 -2.072619575928714930e+00
1.492095077594941532e+00 -1.262809687621228028e+00
1.882761648041465730e+00 -2.164759083526089256e+00
2.329911676186531722e+00 -2.890650354417695134e+00
2.617474520344086564e+00 -1.543577036880497966e+00
1.068107696111108229e+00 -2.149802862019447147e+00
2.249238502539046891e+00 -1.579299394618054464e+00
1.912124330937354788e+00 -2.688691914939398853e+00
2.683248915765531706e+00 -2.365947645498758689e+00
2.498087064572235505e+00 -2.753236488221142420e+00
2.481174169624761117e+00 -2.371859464710619481e+00
2.433380350779989598e+00 -2.024102518671172746e+00
1.956265616555934894e+00 -1.055981586179258525e+00
2.310368126249047194e+00 -1.800468879379823139e+00
2.891446966057798384e+00 -3.918064954757831675e-01
2.996396203944023284e+00 -4.588365320714942186e-01
1.441904663073728443e+00 -6.667684076690066908e-02
1.257040893009012006e+00 -2.127846811861136445e+00
1.772748016424321671e+00 -2.615728054389597546e+00
9.295943249257337948e-01 -1.598116410200610904e+00
6.565107360125838065e-01 -1.334025595047550139e+00
1.590249020946061353e+00 -8.589281964185127016e-01
1.856219908155185339e+00 -2.100701047255369769e+00
1.999082443943643206e+00 -1.589299591666925027e+00
1.618908137951339477e+00 -2.008110687721016419e+00
1.244210497071707611e+00 -1.840984434524285396e+00
1.427954679353350631e+00 -2.031507480369888263e+00
1.187924686511997896e+00 -1.850556459235113138e+00
1.056584027827061067e+00 -2.181016514283657060e+00
1.464550575057931070e+00 -2.412478570455763194e+00
9.937875398465364496e-01 -2.491143362014903495e+00
1.548193739514434730e+00 -2.126552725172740743e+00
1.137178356066245399e+00 -2.086250821697267721e+00
1.001320397301636245e+00 -2.020625282871779671e+00
7.926705142874164167e-01 -2.620699455279647871e+00
6.244808348211499105e-01 -2.146624569009384143e+00
1.048264303453488644e+00 -2.280322938482827855e+00
1.747400753330618173e+00 -1.986032715115005232e+00
2.132577001489274426e+00 -2.734940741108060624e+00
1.269342414683283238e+00 -2.863692495796021920e+00
5.720380985530544304e-01 -1.326552568159165446e+00
1.522168183512507156e+00 -1.735102000563664815e+00
1.369625123644205189e+00 -2.374086361472731888e+00
4.467672959476970407e-01 -2.141049084051160456e+00
8.992096845058202836e-01 -1.655457240541703179e+00
9.120512221793380947e-01 -1.593749695977976666e+00
5.054519431195725332e-01 -1.470122452980736405e+00
7.047752711006771698e-03 -1.021773282098257241e+00
1.516320280811057186e+00 -1.958517426577968346e+00
1.264057898210950270e+00 -1.778257543838274390e+00
1.292816890582392908e+00 -1.458120633289100798e+00
1.180461186282923958e+00 -1.793328359821380724e+00
1.323644490060592593e+00 -2.005012011641860159e+00
1.688610345765725773e+00 -1.956831228109640941e+00
3.800582550708466179e-01 -1.340070440439038668e+00
5.194431091678354262e-01 -1.691795084083533407e+00
6.164545807447214809e-01 -1.248393005377225418e+00
4.971179889124804352e-01 -1.381883170432837371e+00
1.051789795999813926e+00 -8.343931080759106056e-01
6.111186256627204605e-01 -1.178280286104810726e+00
1.092540350049706621e-01 -1.225306183250385761e+00
7.757807389286675015e-01 -1.402929989761820373e+00
1.239243191123158727e+00 -1.647219727531503919e+00
1.493785061520834567e+00 -1.512658928314268625e+00
1.351074818834805624e+00 -1.915087305500245085e+00
8.586265887768911309e-01 -2.045643796148076898e+00
1.227392683479607172e+00 -1.656975328753285126e+00
1.208110098346793615e+00 -1.271610773263469385e+00
8.312831497727870556e-01 -1.036994222324129522e+00
8.449888319905242140e-01 -1.677221527528755196e+00
1.587538945554624492e+00 -1.389103715315576970e+00
1.125649903298895804e+00 -1.765179576630595104e+00
1.414722403860235067e+00 -1.172263376224732756e+00
7.179104601940951014e-01 -1.614990921224925158e+00
1.492018296501195884e+00 -1.021037195326639724e+00
3.966403077929516741e-01 -1.755228245749873128e+00
1.804013697484382561e+00 -2.052210815325596904e+00
1.465940649112095429e+00 -1.580672257301310557e+00
9.613895197817140525e-01 -1.781003192244724476e+00
1.482135261343040300e+00 -1.265296225173946798e+00
1.682449968361968029e+00 -1.213767087949857437e+00
1.684121159879214513e+00 -1.492589535218294294e+00
1.550901266351489616e+00 -8.083744300408624017e-01
1.461128310544801190e+00 -6.949709956850038672e-01
1.242510130306817340e+00 -1.373421917863184127e+00
1.524631979342943033e+00 -8.324902555234544588e-01
1.646319652567118652e+00 -1.218409759051349184e+00
1.064275372990497903e+00 -1.334265573177670472e+00
1.435585322574526534e+00 -1.555726601569950684e+00
1.627266353474554617e+00 -1.086819115654781509e+00
1.048452028874460540e+00 -5.923035179288811403e-01
5.138814870130126167e-02 -1.002728919450453393e+00
5.882924828514443094e-01 -6.692483024812860837e-01
1.058556733139062622e+00 -1.744455342244600526e+00
4.466569982787015336e-01 -1.582749785224744743e+00
1.136907320416087108e+00 -1.695641637500793886e+00
1.916967817256709061e+00 -1.196406704472396942e+00
9.582587096219163936e-01 -1.762045009944540164e+00
1.467107573532528297e+00 -1.925543913666975193e+00
1.592423554791324358e+00 -1.998183999551223167e+00
1.873546241647403576e+00 -1.582256491843162749e+00
2.039943880650407770e+00 -1.620766662338812392e+00
9.847806110954462344e-01 -1.224552775938173133e+00
1.054378204252938156e+00 -1.576099913838155508e+00
1.301829467468935242e+00 -1.236539335797933292e+00
1.484061076151134140e-01 -1.566672382517953155e+00
1.042740182925154135e+00 -1.668591935404635462e+00
9.396092049841309191e-01 -1.848007957189354622e+00
3.934061587024437201e-01 -1.747000699125810907e+00
1.270770248688338544e+00 -1.445517297445104488e+00
3.050337089167012294e-01 -1.404371167084736527e+00
1.072025227575776674e+00 -1.713880457551937742e+00
8.918314247212866253e-01 -9.860431254143897650e-01
1.227060707340813739e+00 -8.943568106888202252e-01
3.515316938734519558e-01 -1.741465749054416090e-01
1.744989313787778329e+00 -1.110491161290303008e+00
3.194134465882806362e-01 -1.665672549543228964e+00
1.120058595923646427e+00 -1.201414952903262279e+00
1.623182608461769094e+00 -1.388444419875483726e+00
1.598854660782432546e+00 -1.999629976425294053e+00
1.371727961304040733e+00 -8.805825565003834177e-01
1.758684549175665079e+00 -1.589956215446402643e+00
1.105720335387292863e+00 -1.909665495824257153e+00
1.199632819040693743e+00 -1.712585599417983939e+00
1.793540348302024301e-01 -8.384500446614984170e-01
4.709957382915886392e-01 -1.711295263045365278e+00
1.033183489017994061e+00 -1.804760255442796613e+00
6.310553683171118422e-01 -1.768461789446876153e+00
1.018135988929288027e+00 -1.313485736520196401e+00
1.850098620924220394e-01 -1.536904979228786550e+00
1.160752724768886024e+00 -1.491092545501799371e+00
1.224251711382015717e+00 -1.371055548157354309e+00
1.352813068001945673e+00 -1.557271620374671706e+00
1.231463803199703388e+00 -1.382370360381773189e+00
1.180228217208111108e+00 -1.375998222447635699e+00
1.594613599124178105e+00 -1.533496298345601527e+00
1.615744706657190888e-01 -1.351460794579502078e+00
2.707428252924939938e-01 -1.721494996264210542e+00
8.957057617012342821e-01 -8.415715609347783621e-01
8.517153728026182202e-01 -1.547794534864866067e+00
5.745606005973554753e-01 -1.717572994310174961e+00
1.290406984391352596e+00 -1.271072942174847453e+00
5.749977352321244961e-01 -1.859952601827644880e+00
1.574677384515595246e+00 -1.111636893495154821e+00
1.570774348870279891e+00 -1.245543807614129417e+00
9.022667254789686897e-01 -1.635747567868294228e+00
1.368102049188609115e+00 -2.227413494550285034e+00
1.256691212497929477e+00 -1.278612662767737218e+00
1.242622602361699746e+00 -1.325748531724930457e+00
1.804400440576520825e+00 -1.106125459313961779e+00
1.775783673865017009e+00 -1.560552609603807372e+00
1.548767538683525347e+00 -1.902104285758566382e+00
1.517567071892254482e+00 -2.099821583385374169e+00
1.331090759700037651e+00 -1.758837928178158760e+00
1.816907369794815930e+00 -1.726513487356351018e+00
1.344064830170113245e+00 -1.208186977134565909e+00
1.635840388946844248e+00 -1.542385424349358658e+00
1.783051307620156622e+00 -1.762029616516024300e+00
1.608852880727366763e+00 -2.023543005753599466e+00
1.317113105354565716e+00 -1.255691467321635058e+00
8.803590425997995794e-01 -1.709936168718121818e+00
1.512811593106080377e+00 -1.877253063120464027e+00
1.415768395664978252e+00 -2.100871555645900557e+00
2.151304842016798169e+00 -1.747573113567177483e+00
1.992697905599989383e+00 -1.419710161254938319e+00
1.834620782895561630e+00 -7.237790649782938068e-01
1.603899880026080416e+00 -1.065079973763795929e+00
1.633998840081142045e+00 -1.574065545993669213e+00
2.439154098916496594e+00 -2.741081995310510333e+00
1.878381511825545802e+00 -1.691554213584030908e+00
2.104918030007505436e+00 -2.310476262691337990e+00
1.758417681491202256e+00 -1.837087266044193701e+00
1.564753492839995097e+00 -2.171806489776985760e+00
1.524104043409490128e+00 -2.237726065122405128e+00
1.634258075971766644e+00 -2.351366814550820639e+00
1.184388945453887620e+00 -1.423813073374189164e+00
1.554378452721784321e+00 -1.696752199354926827e+00
2.316556718632246437e+00 -1.726458265828416661e+00
1.561422584136126224e+00 -1.970754388317631722e+00
2.315935685478156536e+00 -1.746108417513454913e+00
1.608960218886353211e+00 -1.131480049833972323e+00
2.343482152168051336e+00 -7.874615811510113916e-01
1.723029445887535704e+00 -1.217938342318251266e+00
1.986693341616549091e+00 -1.550132210945753597e+00
1.488845910919374571e+00 -1.990208090107818073e+00
1.627964062851795735e+00 -8.982453689543308251e-01
2.224770846017308124e+00 -1.728947239388086143e-01
1.625154454112331504e+00 -7.212707273389931117e-01
2.476773050691281064e+00 -1.478428585495480618e+00
3.301757727642089080e+00 -1.554835636196261639e+00
2.893720965896939834e+00 -1.234529887623642130e+00
2.535265266568624387e+00 -8.005017667210426735e-01
2.574186073512723993e+00 -1.001384093823602495e+00
2.708988714630478079e+00 -1.154174821935962436e+00
3.140604367210025671e+00 -1.163997300609467933e+00
3.523463264596503386e+00 -1.481594950237145714e+00
3.248401167571110637e+00 -1.097336660727188384e+00
2.896766014634136077e+00 -1.795464159980590280e+00
1.970139982174150983e+00 -1.797265692174084384e+00
1.450547720462704415e+00 -1.053934422653444170e+00
2.230907566646479268e+00 -1.592079085969902552e+00
3.406484410021323406e+00 -1.649110616415807806e+00
2.774400458243706957e+00 -1.192398667651930921e+00
2.645986798162367482e+00 -1.994490329279106966e+00
2.449355174001410340e+00 -1.380515688773918281e+00
2.903532225450081050e+00 -1.911920453655933549e+00
2.092760429854964244e+00 -1.273592426229098962e+00
2.123044876728384267e+00 -1.822621966853132935e+00
3.572618127282345846e+00 -9.459345786011168489e-01
3.206032518761650074e+00 -5.691827121275566670e-01
2.873305616357065162e+00 -8.488500726700398680e-01
3.370700325607731251e+00 -2.699371980412016980e-01
3.087052811968056254e+00 -1.391444019399297627e+00
3.089893541658544684e+00 -9.311773756149039905e-01
3.022971498907158772e+00 -1.189773491234610292e+00
2.677727702281612387e+00 -7.962096686227395637e-01
3.591014449122189589e+00 -7.030336689412115536e-01
3.431190419147561510e+00 -1.071700768101291334e+00
3.434786835397146909e+00 -1.571922292473634908e+00
3.312560342076166897e+00 -1.507464987030959325e+00
3.111989817768682443e+00 -1.061962015805719695e+00
3.120256393320517407e+00 -1.454229532338765507e+00
2.592167606311205574e+00 -2.311939388727919820e+00
2.848134087170906881e+00 -1.623031595265958860e+00
2.805085736994608503e+00 -7.065730549809626226e-02
2.379404402910761718e+00 1.653890407316822797e+00
2.620018644619451109e+00 -1.030000606492380788e+00
2.233927634606710733e+00 -5.218389839985371204e-01
3.106103349438078975e+00 -1.533624760703429679e+00
2.900689635606898520e+00 -1.371615122921065577e+00
2.645008082968643759e+00 -1.113178725456956730e+00
2.996806291461286964e+00 -1.745010370403552891e+00
2.763668015863528726e+00 -1.772904955008717032e+00
2.885016536397404074e+00 -1.323666951383608126e+00
2.458973531293532133e+00 -1.545889645771015175e+00
2.488334902711330621e+00 -9.438038085973005087e-01
2.243047605601975469e+00 -1.144623482899404410e+00
2.744162077248666343e+00 -1.165733535669358778e+00
3.098450296229133372e+00 -7.426878585363261287e-02
3.705613389050167683e+00 -2.523350053467481313e-01
2.521260359472855761e+00 7.606218929512104099e-02
2.380464324202585580e+00 -2.593020419889296990e-01
2.417769452995710999e+00 4.128219404096546419e-01
2.869396648125633220e+00 7.963133111827941368e-02
3.238807611658022445e+00 -2.146579566747519596e-02
3.635079657158484689e+00 -8.951338307625705815e-02
3.803251947907569708e+00 -6.424839827147873494e-01
2.667921913387844679e+00 -3.786306958480212259e-01
2.079719626296262280e+00 -3.777564302138816110e-01
2.806970570773291040e+00 4.498673167980416499e-01
2.646503009147891827e+00 1.278985428178114114e+00
1.706347199815671623e+00 2.469144666243422437e-01
3.127836067271855924e+00 -1.145735140744443825e+00
3.490752143227222604e+00 -4.171725199273362272e-01
3.591981009321804308e+00 -2.756484199371005417e-01
2.103864601055877248e+00 -1.536345720423480665e-01
4.198636173247630943e+00 -4.949649251910984149e-01
2.841693128344163100e+00 -6.079212717500204199e-01
3.434772708113385420e+00 -8.863631626818843090e-01
3.104837772848545896e+00 -6.955481215903244196e-01
3.243661175811101582e+00 -1.158167254299527604e+00
2.981236858257595657e+00 -9.236361439169340493e-01
3.518923868284606904e+00 -1.280137708365257421e+00
2.256109747469513760e+00 -1.815612250674081496e+00
2.557876723744105796e+00 -1.373874249065005992e+00
2.924203143520008652e+00 -1.436958208062845355e+00
3.045506577468507281e+00 -1.365018607866275824e+00
2.336747330812568801e+00 -1.325931402620050381e+00
2.826053560870597448e+00 -1.430530278417884604e+00
2.701050550768673730e+00 -1.711460642809497390e+00
2.520553894302163478e+00 -1.778183394898230629e+00
3.158512215954851765e+00 -1.547074261194958833e+00
2.783333677854443078e+00 -1.452228616006144390e+00
3.464164538515866365e+00 -1.793818013024761182e+00
2.935873568768256447e+00 -1.152079896171095186e+00
3.291765823779877920e+00 -1.137407128063184336e+00
3.030340314060169682e+00 -1.099395400474504569e+00
3.033688522350830752e+00 -1.032072510865405190e+00
3.819716216097531980e+00 -1.046435065830350286e+00
2.860328303394572114e+00 -1.648057523265663349e+00
3.111910958561158402e+00 -1.585981424956090846e+00
2.837941388658810737e+00 -1.676287322060917351e+00
4.386644733077679881e+00 -2.856755042077320228e-01
3.844532721731865443e+00 -1.420846074501081580e+00
2.922994933813845009e+00 -2.290376477668674582e+00
1.989432245595055271e+00 -1.859399395379159214e+00
2.723395368733310562e+00 -1.893179378657112721e+00
3.377364292544464242e+00 -1.181712962542850631e+00
2.948030899232006341e+00 -5.756961700390965664e-01
2.647441214903984097e+00 -1.077901698479869941e+00
1.839456281058808429e+00 -1.271282073552559844e+00
1.879695351544290682e+00 -1.568825273139534238e+00
1.902446700494367038e+00 -1.470835043853491841e+00
1.699648666631171423e+00 -1.515190432799563780e+00
1.866440676423351652e+00 -1.514141749010577520e+00
2.309114756313175754e+00 -1.704253121120227643e+00
2.268566335394455180e+00 -1.544808856789600782e+00
1.653871248669215532e+00 -1.950934514880881654e+00
1.787224263119246537e+00 -2.302581000458791216e+00
2.515323462984784264e+00 -2.146225028134609580e+00
2.043033612835638557e+00 -1.286570397916611430e+00
2.862489747364244330e+00 -1.583708621320035093e+00
1.754368896015592760e+00 -1.724578482166201354e+00
2.507393099106178802e+00 -2.183619234394913899e+00
1.670006354451293973e+00 -1.531600511031016465e+00
2.597732068723213494e+00 -1.146175932803175090e+00
2.523216403324133772e+00 -1.704446380192401467e+00
2.428234012764550087e+00 -1.150192691758688213e+00
3.086352420672919372e+00 -1.073547990541122044e+00
2.362170464703780670e+00 -9.409738474121395191e-01
3.585589914218651142e+00 -5.225097868274947155e-01
2.773075831490470655e+00 -1.344961521059706122e+00
2.607800201685516406e+00 -1.758093370989932236e+00
2.972432583376943604e+00 -1.143463760792584827e+00
2.959762056847966782e+00 -1.534470814365881175e+00
2.855084364602587854e+00 -2.160001942053044299e+00
2.932564503885671581e+00 -5.047783167851453978e-01
2.856611551653405190e+00 -1.075490959120777301e+00
3.177118936419923934e+00 -2.924858231992185642e-01
3.000696085101615118e+00 -2.850576752851325391e-01
2.821306478185944044e+00 2.754749445361466820e-01
2.653661043711279532e+00 -1.513895989636470318e+00
3.763361701521804381e+00 -1.088107206670303917e+00
3.420346637648620902e+00 -1.058210501278879834e+00
3.126961684335728631e+00 -8.149444985272574771e-01
2.179538524443023650e+00 -1.288515045654348379e+00
2.225774869046098559e+00 -9.483913922740195845e-01
3.217577353164091214e+00 -8.301606588797848518e-01
3.132753280962435660e+00 -5.468154697021869737e-01
2.506864294425236395e+00 -1.882662689612723206e+00
2.457921843961452524e+00 -1.239310934839458866e+00
3.459382966388158565e+00 2.842026905664461478e-01
2.131502840612596650e+00 1.909997760701365732e-01
3.510309517369727850e+00 5.264173369648712519e-01
2.751496302487517198e+00 -2.156303048160227998e-01
2.706193013626084110e+00 -4.703107545256449140e-01
2.726462356516980989e+00 1.571980418340422625e-01
2.446322308924916200e+00 -1.138210929718354691e+00
2.214096975016546232e+00 -1.123902401495079806e+00
1.947651724270951679e+00 -8.717453306826772330e-01
2.461145134739142204e+00 -9.425654155658185207e-01
1.911469016254474962e+00 -2.016213471190891227e+00
3.074841439651287089e+00 -2.382735429363214585e+00
2.514524769997891429e+00 -1.810888825585065920e+00
2.386244346265846250e+00 -1.241290622647649444e+00
3.619475861064739064e+00 -1.641710906615744703e+00
2.523710368305732921e+00 -1.351929564244762183e+00
2.521769736636573889e+00 -2.042048369688068021e+00
2.563559016091910170e+00 -1.289523949635521527e+00
2.780484032721811438e+00 -2.080718842472823127e+00
2.841616569945027315e+00 -1.147388968409075449e+00
2.342738977172364123e+00 -1.541408722146804022e+00
1.956440312075750754e+00 -1.670342164400409057e+00
1.900068232096006948e+00 -2.068993664717026171e+00
1.703397792576302860e+00 -1.599327735333369249e+00
2.923829544492563492e+00 -1.637670321096717396e+00
1.652775372940584075e+00 -1.287993624375031176e+00
1.291996427248068402e+00 -1.764186099224217763e+00
2.074335712446098157e+00 -2.040948320661303494e+00
1.449883552982841106e+00 -2.210562139341243348e+00
8.968597234215064384e-01 -1.530171125358376960e+00
1.414820567212285329e+00 -1.892859432768522643e+00
1.282597885040766883e+00 -1.613350211054555228e+00
2.405654727082926492e+00 -2.066741422177242882e+00
1.252124117699823458e+00 -1.782216387570862537e+00
2.276759675764210122e+00 -1.784497117987556170e+00
1.910101272539060258e+00 -1.664645636900911274e+00
1.182658728976972773e+00 -1.469513191591238055e+00
1.937137633636087708e+00 -1.664800335497355732e+00
1.883892408344272074e+00 -2.455821242651898828e+00
2.283220435498571455e+00 -1.906565599568875058e+00
1.507234668056369520e+00 -1.409451468376245131e+00
2.607893129400485233e+00 -1.751892077761679989e+00
1.025447667810585051e+00 -1.269659603542610871e+00
2.304024683475117463e+00 -2.306357338056603812e+00
2.008165976906279848e+00 -1.894215169880085980e+00
1.735938369565634520e+00 -2.185633181252640611e+00
1.477367761095826015e+00 -2.002896247174655642e+00
2.167156457258574420e+00 -2.048438740486087983e+00
1.798147135783741968e+00 -1.321758849136444702e+00
1.011100979616360362e+00 -1.601338746934520607e+00
1.994849906345127266e+00 -1.738415543811071551e+00
2.315884636685082043e+00 -2.075664323597704808e+00
1.005739687000139604e+00 -1.364540400994848079e+00
1.916298729988868965e+00 -1.961006138083227990e+00
6.628429391511417856e-01 -1.119011509826608242e+00
1.634509738545515622e+00 -1.890465358151407926e+00
1.786344724768592407e+00 -2.047815728532789592e+00
1.315581454360608360e+00 -1.747656261858103743e+00
1.357393693602859441e+00 -2.185289783346362480e+00
1.253177867584596372e+00 -1.815824856284528499e+00
2.657037529667057640e+00 -2.054614796254356168e+00
1.001456153283063033e+00 -9.620768627842729570e-01
1.680808514302982060e+00 -1.607483660333056230e+00
2.457155498508258429e+00 -1.348381041781409717e+00
1.979868193299005874e+00 -1.783880174827428888e+00
2.038367227137285909e+00 -1.379413527796247152e+00
1.543443689280590281e+00 -1.003497380923970672e+00
2.389825172420971811e+00 -1.737518911528320276e+00
1.901217292939519243e+00 -1.095254546014589270e+00
2.391219383221729000e+00 -1.555120205310259962e+00
2.284200660841916530e+00 -1.355144976735207507e+00
1.840450740117185902e+00 -1.294531256199250802e+00
1.616730269990501290e+00 -1.019513349699465721e+00
2.370830160273576404e+00 -1.452538978967785610e+00
2.050980941981223271e+00 -1.544171463887920925e+00
1.919516356091354847e+00 -1.414761269372579511e+00
1.999182225394113832e+00 -1.222469955626532157e+00
2.843522768746534979e+00 -1.897450250234642866e+00
1.259741784147761168e+00 -1.445395163875789368e+00
2.375694261030995680e+00 -1.827214356121406258e+00
[truncated: 2,457,101 more chars]
