# Supplementary material for: Functional protein dynamics in a crystal
Source: Nat Commun. 2024 Apr 15;15:3244. doi: 10.1038/s41467-024-47473-4 (PMC11018856; doi:10.1038/s41467-024-47473-4)
Supplement: Supplementary file 11 — Source Data [file 41467_2024_47473_MOESM11_ESM.zip › fig_data/Fig3/a/solution_C36m.txt]

-1.723685768564746423e+00 8.880537985130081413e-01
-1.966801829300816262e+00 3.052932726077531300e-01
-1.985858876038545606e+00 9.370088800958901176e-01
-1.238975871415301633e+00 4.098948406006313605e-01
-1.583789735293744894e+00 4.214934113538645333e-01
-2.051964426212185444e+00 9.323987925542273070e-01
-2.161585818522181235e+00 6.486635794370773089e-01
-1.128362950920363872e+00 1.819966412843648129e+00
-1.590173450963749957e+00 1.105655926012459211e+00
-2.502966533654547021e+00 2.048057782160021212e+00
-2.691339479032970772e+00 1.009890646351510712e+00
-1.697175126957418900e+00 7.978706777814353890e-01
-7.177619684384162202e-01 6.064520658396092001e-01
-1.424434132982726364e+00 1.696770179943920542e+00
-2.704086938519975725e+00 2.299983040025748604e+00
-1.806175065200208207e+00 1.379626993321465767e+00
-3.050734182718254583e+00 9.007983547426754445e-01
-2.434168876238493873e+00 1.211648253991861601e+00
-2.261507796812395998e+00 1.069645079047326419e+00
-2.728672808344617007e+00 1.626799292343938719e+00
-1.512052716943656616e+00 8.501894431258306684e-01
-8.573130694748768432e-01 1.432613551000925245e+00
-1.833368366596643817e+00 5.938899288859900150e-01
-1.527206681611609218e+00 2.601846870700358361e-01
-2.404825577346062282e+00 5.549458905684644394e-01
-2.337907361285117780e+00 1.019970099359839955e+00
-2.219116950674703048e+00 8.019716034573620700e-01
-3.776598527596016996e+00 1.339997856596193637e+00
-2.480198096540561004e+00 1.794033867167392549e+00
-1.227952883326247413e+00 1.697950860853578936e+00
-2.595554444054650745e+00 2.169965155310203730e+00
-1.813401556546844207e+00 1.530075315843242745e+00
-1.724198918809708658e+00 1.752739835887148878e+00
-2.003824147158615787e+00 1.449615386482856483e+00
-1.628990055452963048e+00 2.305664832809478093e-01
-2.396693296065201650e+00 6.409239880745827289e-01
-2.602524298293478200e+00 1.183824003915438627e+00
-3.335235201175772879e+00 1.576595002273799340e+00
-2.857605663167604781e+00 1.542317565333839902e+00
-3.033582485354868741e+00 4.878075598537827129e-01
-2.809187732153159089e+00 6.716084495948277944e-01
-1.487569336402249309e+00 9.178244582913521743e-01
-2.184445619367988201e+00 6.883716961130216250e-01
-2.096292212078943340e+00 8.731684599872112651e-01
-1.146920004468106491e+00 6.745166072699815274e-01
-1.748779531224221806e+00 5.636902335404485598e-01
-2.218266818407581997e+00 1.532539336059854373e-02
-2.088851345009399729e+00 3.322653203278479461e-01
-8.464083540702662667e-01 7.138047075683899845e-01
-2.782575024492524030e+00 6.726029672694102679e-01
-1.449144244647256441e+00 2.215242061237303328e-01
-2.550144892079515557e+00 4.323288022914008044e-01
-2.198029879469657111e+00 6.055952978906896655e-01
-2.284281640326819129e+00 5.569693840286047415e-01
-2.434015356030533539e+00 2.290049734957051442e-01
-2.323462141614287102e+00 1.219853905356870660e+00
-2.372529890117701434e+00 7.085975428961057698e-01
-2.173354990889658556e+00 1.033890566479663820e+00
-1.239557110868428680e+00 1.958139996030209273e+00
-1.695829422594778313e+00 5.536146714334215790e-01
-1.290909571253068711e+00 1.045489845390592309e+00
-1.565332472427615862e+00 1.153923238583742350e+00
-1.810622014355853571e+00 1.963859540105533874e+00
-2.735300102394052857e+00 2.080559527925814667e+00
-1.945930231956375156e+00 1.325576866901279516e+00
-2.181996991900676974e+00 2.331043950158733224e+00
-1.578198193233463886e+00 4.718506972303701530e-01
-1.851672957827079635e+00 5.729355864670806486e-01
-2.209807294996172011e+00 1.332952240746666739e+00
-1.766861179558521844e+00 9.766671217657723059e-01
-1.264616993650622634e+00 1.559632181229168690e+00
-1.997840769999069233e+00 1.220065986913954514e+00
-2.450935235399176904e+00 1.447810956600959820e+00
-2.202257007014703838e+00 1.465278622781425177e+00
-2.786704678738641583e+00 1.169661247268426907e+00
-2.094575804385420348e+00 1.722089777387263876e+00
-1.332247551451472667e+00 2.075244281163374005e+00
-2.753861772596331914e+00 2.308265703869111896e+00
-1.753285591040365965e+00 3.014281875559530199e+00
-2.505709786061319999e+00 1.983061948721786871e+00
-1.524715831328468774e+00 8.717440556831089760e-01
-2.459975922311876673e+00 1.579255730427802984e+00
-1.958827287997032984e+00 1.802014040495997893e+00
-2.028277159888745018e+00 1.495229887432558247e+00
-1.529571309690015646e+00 1.838075715920847397e+00
-2.125627023593134712e+00 1.009065294944031521e+00
-1.821100297797414225e+00 1.905084798484842690e+00
-1.228028449374575448e+00 1.254970441073430809e+00
-2.649075715286238530e+00 1.304065848272901729e+00
-2.896401417322281624e+00 1.992748645247949923e+00
-2.138449480752163900e+00 1.820480031324678505e+00
-1.244348141453929690e+00 2.222207281038281579e+00
-1.904760101678599549e+00 1.456881474063527637e+00
-2.447033507705771882e+00 1.039230176455951060e+00
-2.376611091839779810e+00 1.895432009866705680e+00
-1.786746633816894914e+00 2.260550951108410089e+00
-1.820213094482149518e+00 2.062265308938411756e+00
-8.684961702506219794e-01 1.323336948574755700e+00
-9.462673491018038785e-01 2.188024673406386622e+00
-1.344702357757561639e+00 1.344512774190194104e+00
-1.808735390498059203e+00 2.485529893822909564e+00
-1.093789199276969493e+00 2.443122627555588622e+00
-3.501603082143227574e+00 2.472042021613392038e+00
-2.248492796810070971e+00 1.770689148598048934e+00
-1.426860592558694574e+00 1.564752572702872380e+00
-3.118898361275194819e+00 1.651932313034137234e+00
-2.178067354214830331e+00 5.985716016278468388e-01
-2.296128869594267208e+00 2.043699887276148264e+00
-2.363262387935512798e+00 1.691600861411858503e+00
-2.592255753488405645e+00 1.947722014452988093e+00
-2.761007332978298479e+00 1.416248417142808469e+00
-3.235340706091734297e+00 1.423828609137048673e+00
-2.640839466796244928e+00 2.046898981620230540e+00
-2.564890009779699831e+00 2.790985831948944007e+00
-2.792717828346622078e+00 2.065867595718061889e+00
-1.027037362865759418e+00 2.075195091889563859e+00
-8.440318611587936948e-01 1.515278334764414758e+00
-1.809891442494792724e+00 1.832794355665497088e+00
-3.082794587798459496e+00 1.941824277710547442e+00
-3.514490462727742237e+00 1.507573677027243653e+00
-2.270960913517420465e+00 2.103183670282069428e+00
-2.189988684187914814e+00 1.728118927126195858e+00
-1.832570810997080191e+00 1.714131697202933013e+00
-2.044916421562004150e+00 1.489966370331754941e+00
-1.545713326128937970e+00 1.813141906848376284e+00
-2.576526007158130405e+00 1.804074020491048591e+00
-2.252354468259824660e+00 1.934514712862098307e+00
-3.445684014938680928e+00 1.419581638952250646e+00
-2.583988565604484755e+00 1.969236878353540776e+00
-3.276512413644585564e+00 8.134794174977988401e-01
-2.054613019083440850e+00 6.597502038276261693e-01
-1.757197888079913950e+00 1.424544408022917930e+00
-2.387706591358695896e+00 1.344768801942942460e+00
-1.233722278012995499e+00 1.173524228261330959e+00
-2.793340134317872092e+00 9.596170414358257128e-01
-2.000928823203188323e+00 1.370007336422061295e+00
-2.899888483857962385e+00 1.696155588787346957e+00
-2.307494939138939216e+00 1.641688134710153957e+00
-1.924581058314348780e+00 1.336263524058882490e+00
-2.020868687524473462e+00 1.277443670841161172e+00
-2.243457771146738722e+00 1.473646616797839926e+00
-2.253060293993198737e+00 1.962885509482777291e+00
-1.812488422894083628e+00 8.908368738311616131e-01
-2.612983260949441444e+00 1.568637486294036210e+00
-2.128098540036969410e+00 1.105753963765480075e+00
-1.583544132583154962e+00 7.642615343805513328e-01
-2.672098938436517912e+00 1.503283125630669126e+00
-2.679104607478707933e+00 1.141094148375867201e+00
-1.497571028547553862e+00 5.581036350898049836e-01
-1.924590973601531863e+00 7.928070517616485624e-01
-2.468648763493614062e+00 7.164162707256683804e-01
-4.396380796982016781e-01 1.739225871799499501e+00
-3.324506149903275753e-01 1.669249486153944417e+00
-1.274060450125487742e+00 7.945765742465964454e-01
-2.333687544016165738e+00 9.100045148328474998e-01
-1.535018123808761903e+00 1.146223261063970877e+00
-2.308688289966324803e+00 1.237629611383548767e+00
-1.888985133807315808e+00 9.104398486101777932e-01
-1.999328196233017607e+00 1.327281394827459327e+00
-1.676190487416008290e+00 7.347515752725206628e-01
-2.066838980036679096e+00 7.228782610579223000e-01
-1.668109271994342890e+00 1.061864931297620496e+00
-1.815304390380310107e+00 6.860779516661735800e-01
-2.154152027294647276e+00 1.515970018865578917e+00
-2.232917493460000902e+00 7.149714261602873044e-01
-1.760523837571169814e+00 1.102532979502067079e+00
-1.623235578979051130e+00 2.584725637167387013e+00
-2.081765739678182126e+00 1.078837334168111006e+00
-2.709585709796885844e+00 7.644771185599674723e-01
-1.575309386127386135e+00 1.755499689080497472e+00
-1.221743775769493778e+00 1.996397064870916838e+00
-1.797319128267162780e+00 2.323995876753125245e+00
-1.132891441395890375e+00 2.093052626505937042e+00
-8.718823456261192151e-01 1.544121837639043093e+00
-1.892427246784457395e+00 1.477163134392166288e+00
-1.591073550592868591e+00 1.515476066340764483e+00
-1.821456223892399251e+00 2.226480231548988442e+00
-2.160977074061596781e+00 2.620012471907969598e+00
-1.919613467876095658e+00 1.505413509669931704e+00
-2.056888264419511891e+00 1.346783726089718414e+00
-2.779555725241154462e+00 1.615329830667818989e+00
-2.118658828697838281e+00 2.291419298051399878e+00
-9.629981009016651550e-01 2.741073896007330202e+00
-1.207761992428957765e+00 2.724393034366799693e+00
-8.358390413401345365e-01 1.886394752345036618e+00
-2.100202705725622288e+00 1.897923565510021504e+00
-2.021542684957978508e+00 2.618713359998727785e+00
-2.888258843520393526e+00 2.264427895671335733e+00
-2.682391020517627567e+00 1.968407537324969425e+00
-2.723849795848052757e+00 2.039060657127802045e+00
-2.840465424353967538e+00 1.535861245373274953e+00
-1.188489689942752836e+00 1.663179177343312443e+00
-2.568774064554431025e+00 1.062484731146226657e+00
-1.526926238511687295e+00 1.090431064841797415e+00
-1.587133718328368248e+00 1.305019016047364477e+00
-1.656004708186169960e+00 1.945177957646822886e+00
-1.737004480437169152e+00 1.491153218106496592e+00
-2.061495575996547203e+00 1.418895703008253406e+00
-1.754236896136006418e+00 1.514192938725842374e+00
-2.171852341117387564e+00 1.747239870888245505e+00
-1.994658215249781597e+00 1.375448698339053255e+00
-2.150621659141640940e+00 1.414212544827318840e+00
-2.669780263263198616e+00 1.557284753960751056e+00
-2.368236816398468392e+00 1.321397013273064580e+00
-1.763533793880166733e+00 1.438427971772152425e+00
-8.922248437137041410e-01 9.292349468243663591e-01
-2.262289117878151234e+00 1.894182376581778460e+00
-2.518003545907117946e+00 1.770031460509270183e+00
-2.443691811197444608e+00 1.769652775119667787e+00
-2.910712885431457231e+00 1.125747850172416520e+00
-2.642903169404457131e+00 1.349556646728768960e+00
-2.182545717018264497e+00 8.204757300891989402e-01
-2.734172723281266926e+00 1.568246618597890718e+00
-2.493103076817969388e+00 1.872108967413550706e+00
-1.962222053707084246e+00 1.343805490469684560e+00
-2.679196789100370957e+00 2.414706620599372577e+00
-2.730201726742721213e+00 2.978417778667439286e+00
-2.512780900861037559e+00 2.485111193406989827e+00
-2.912337205004921881e+00 1.959039717972753225e+00
-2.469002888827852349e+00 2.145136330090634758e+00
-2.162952511887118234e+00 1.249589416515502593e+00
-2.281885262675706905e+00 4.588045585147018102e-01
-1.777898760338968209e+00 2.435596540844312263e-01
-2.982777728402902895e+00 1.459667807601820355e+00
-1.854659383076794343e+00 1.120379678126848244e+00
-1.451286196293437358e+00 1.870972521978434777e+00
-1.428178940295010468e+00 1.444897622908956736e+00
-3.106767021071664914e+00 2.104045314583475879e+00
-2.732320431521273019e+00 2.731275748902335376e-01
-3.040401347202814186e+00 1.984563224498039347e+00
-8.926117135689811688e-01 1.638382512697447724e-01
-1.913674889682460023e+00 3.317079417805941510e-01
-2.252524902448254096e+00 9.460710922310120452e-01
-2.033853845993188969e+00 2.298485155821161086e-01
-2.351768620405690680e+00 8.884000063526975577e-02
-8.482226657480542720e-01 -1.143738653044657355e-01
-2.079601051475661877e-01 3.367218206875893793e-02
-1.364130471839924086e+00 1.102565750976421954e+00
-3.653291387683089697e-01 2.802118124528354959e-01
-9.241335075011340994e-01 -5.066070487991002347e-01
-5.463679341685433455e-01 4.722956186532468736e-01
-1.234698481168701623e+00 3.178086206467738428e-01
-1.828352164296015214e+00 3.306168907410743096e-01
-1.342231198589801444e+00 7.402728307276155162e-01
-9.617281479047052883e-01 5.705727253433631185e-01
-9.380160340250627282e-01 -3.969640504137664228e-01
-1.919373961931404304e+00 8.190363047443554034e-01
-1.781098039320681004e+00 1.371740603303286399e+00
-2.563778838183508491e+00 1.547826258551630918e+00
-1.737308057647184878e+00 1.307443367281661217e+00
-1.235481228024732259e+00 1.013195895074447295e+00
-2.112380606982487308e+00 1.975208751350477021e+00
-1.512383006367385319e+00 1.080505106504418888e+00
-1.136609728972476141e+00 1.212527234636964879e+00
-2.349758355235485041e+00 3.414864985433273548e-01
-2.244635608441685193e+00 1.619858970866099313e+00
-2.241683178452221092e+00 1.828828337531867465e+00
-1.823603746520121360e+00 1.670008614442207495e+00
-1.190401002438912004e+00 8.382234006850123320e-01
-2.242538939720502889e+00 1.801958012423326982e+00
-1.941752065399048766e+00 1.811981085739679198e+00
-2.195037542218500892e+00 1.517182699781751909e+00
-1.414782201260709638e+00 9.630850464772612307e-01
-2.266733754533123868e+00 1.683881713189872453e+00
-1.396953623729243477e+00 1.229802858454189796e+00
-2.637791193530419243e+00 8.496152723338428192e-01
-1.720696001841312217e+00 7.304586985580647784e-01
-2.527780114300490766e+00 1.491822969673464838e+00
-3.418006679332089348e+00 1.427947066770699491e+00
-1.757517488556838092e+00 5.234585572982224377e-01
-2.706480521783548809e+00 1.227123835310585775e+00
-8.406441133897062379e-01 1.125671009373426124e+00
-9.497299480201324418e-01 3.540210416690335871e-01
-1.951684110909671199e+00 6.141343409194079950e-01
-1.544712252821901277e+00 1.173877504718625175e+00
-1.527785740683520466e+00 2.263160081998254913e+00
-1.255843757188163101e+00 1.345718460789696147e+00
-1.858293758821051522e+00 7.694323269711977886e-01
-2.769253360259877894e+00 1.067941190860410172e+00
-9.963616878924365095e-01 5.714748746819110492e-01
-1.997929934264165208e+00 7.871991421137624068e-01
-2.593449563556049942e+00 1.031925516510254326e+00
-1.177816126997056845e+00 6.734912160162085382e-01
-1.048357092280613134e+00 1.202370710598443804e+00
-1.623800545764620740e+00 2.673358887339341017e-01
-1.926952057638529281e+00 3.704419932506435309e-01
-2.284814811494802811e+00 1.076359260321093858e+00
-1.695666950989645816e+00 6.258561660818773298e-01
-1.853770400825775821e+00 7.278041119533280590e-01
-1.662063807288785000e+00 1.920388615736119631e+00
-2.312353771109898926e+00 1.735296707501694735e+00
-1.915915783286466390e+00 1.595055098687743200e+00
-7.708591893091896186e-01 1.079603814046421917e+00
-2.362748395289820724e+00 1.823968907951153628e+00
-2.494834446503913394e+00 1.550715067579361950e+00
-1.011388663863779236e+00 1.192413014848231256e+00
-1.163554949505631875e+00 1.189889447266746281e+00
-2.123474587109698053e+00 5.605039501075311792e-01
-1.760269686670397515e+00 1.730042226557888529e+00
-1.961024065108189607e+00 1.145476522007612852e+00
-1.908408103714272830e+00 1.938377124816351937e+00
-1.791910480398367422e+00 5.322164261750396141e-01
-2.958589165839787150e+00 1.515930908801458088e+00
-2.767928073567354375e+00 1.524114485855347034e+00
-1.513091875965560940e+00 1.716651057482834863e+00
-1.957292982691585470e+00 1.910382799229383366e+00
-1.801027333507377870e+00 8.611642226665119360e-01
-1.612136941888621111e+00 1.891990559627013013e+00
-2.524658787747873223e+00 2.154119559479562795e+00
-1.537098343993779981e+00 1.505283983764589717e+00
-2.634061168712243717e+00 1.216128120538515711e+00
-1.281791163237965936e+00 1.206442112217011697e+00
-1.601829837223902375e+00 2.256335989977246825e+00
-1.416972391887328486e+00 1.343442934797193455e+00
-2.643495987202046482e+00 1.913514959153107986e+00
-1.222481077488825063e+00 1.304735172304705149e+00
-1.271075019073018897e+00 1.582765346974743359e+00
-2.628635842149633639e+00 1.979770363287039814e+00
-2.078053630988686340e+00 1.384151660295128039e+00
-1.583237705752154945e+00 1.745437227798129598e+00
-1.310190506227330465e+00 2.454976322963185353e+00
-2.729368998981874128e+00 2.915527443619671200e+00
-2.428179744457790612e+00 2.093244443237241903e+00
-2.480847399567505107e+00 2.540446724809743984e+00
-2.311804590455127872e+00 1.593746106302303733e+00
-1.794460737377261417e+00 1.905695077705927165e+00
-1.296490045481837772e+00 2.656617669660306991e+00
-1.930362975717430096e+00 2.865860495886145110e+00
-2.150415763840378691e+00 3.346614804708078594e+00
-1.642387318769797488e+00 2.731732739422462419e+00
-1.019776385222344262e+00 3.197913079183369867e+00
-1.006935021894026505e+00 2.118912361933918298e+00
-4.161952091104746954e-01 2.157483443146144708e+00
-1.495041168821147126e+00 2.948009267245995435e+00
-2.357318989223235572e+00 3.058671269912732527e+00
-2.074424169631092774e+00 2.591112041008830413e+00
-1.341721567954722527e+00 1.651941613813409093e+00
-2.379240097016611877e+00 2.451227278567743362e+00
-2.681457615794804461e+00 1.998033723608763079e+00
-1.959251549197845721e+00 1.743212340084624667e+00
-1.444888807969785471e+00 1.665194558371027034e+00
-1.733103373172919515e+00 2.290937514444523870e+00
-1.696014049478714147e+00 2.019309588152433665e+00
-1.791087081301273809e+00 1.723281631368808409e+00
-1.024354215769022192e+00 1.141356702093818232e+00
-1.747392659656253677e+00 1.301880697065073367e+00
-2.444530480769241620e+00 1.318882202677320814e+00
-1.722030291232353072e+00 1.834243717006681429e+00
-2.570224935306310243e+00 2.529549246047666067e+00
-1.844557916173115597e+00 2.469685616588308985e+00
-2.651177718885719514e+00 2.165856209485737871e+00
-2.054653723371899332e+00 1.965401843495432788e+00
-1.719959764500404331e+00 1.605740140592661902e+00
-1.582641556949452077e+00 1.368947049299339191e+00
-2.044311088657652320e+00 1.435410819649155734e+00
-2.401142149925449054e+00 1.347343867796151340e+00
-1.915808979122529010e+00 1.602468713292572122e+00
3.408133400094071064e-02 6.173619688424047958e-01
-2.424507434244198567e+00 1.499581567003402061e+00
-1.638420696629331097e+00 1.564557148298260758e+00
-3.202590113557194584e+00 2.058255052915474170e+00
-2.142098252787931756e+00 1.672192758907666388e+00
-2.432127116902605302e+00 1.468261345559464637e+00
-1.885835595687380906e+00 2.184750048226213437e+00
-1.324376585093549608e+00 1.268385739768913112e+00
-2.277894447130051958e+00 1.383115101976534644e+00
-1.719538583917502361e+00 1.557966812964423742e+00
-8.867167408703202636e-01 1.618321359316358787e+00
-1.765743580501091925e+00 1.614759062333565254e+00
-1.977244630858811192e+00 2.395009665021421874e+00
-1.706848336155375234e+00 1.292772662014100238e+00
-1.924764655805365487e+00 8.707659218577128435e-01
-1.753421765186228942e+00 1.506801421252514039e+00
-1.441797815784329861e+00 9.370864716199135414e-01
-1.813642432194680687e+00 1.216330548171437931e+00
-1.170666576588434538e+00 9.985780523801577324e-01
-1.715818518481225574e+00 7.702779358209927985e-01
-1.524115557239099639e+00 1.388461786945127896e+00
-1.770414784390240914e+00 1.846681283240348748e+00
-2.898876788586749687e+00 1.824307951310283116e+00
-1.202486697881927746e+00 1.240071522780713753e+00
-9.691786552198740079e-01 1.237962688900453578e+00
-1.612273725118818835e+00 8.146171472298917582e-01
-1.799080040089749755e+00 2.062165061605041594e-01
-1.190552701309385508e+00 7.617036073406781016e-01
-2.562022125795394345e+00 1.715629266653283747e+00
-2.324547572647668758e+00 1.199210282749255674e+00
-2.012797948364524636e+00 1.011282681476809886e+00
-2.442700790026260727e+00 9.503945110656726314e-01
-2.528018449833551173e+00 1.304217061196149441e+00
-2.645970730450260433e+00 1.383438561218945928e+00
-2.669276677583882318e+00 1.688870108099726819e+00
-2.451639987916586438e+00 1.182700728923211875e+00
-2.340187226421121203e+00 1.953967273036006702e+00
-2.193096124775610001e+00 1.263289300849451013e+00
-2.338392384508206412e+00 1.623647502795692921e+00
-2.277354595360052691e+00 1.851868538936876973e+00
-6.444305603260082060e-01 1.549218999116456441e+00
-1.804527322519351440e+00 1.159622998660656323e+00
-1.068570908066919234e+00 1.014689405905194963e+00
-6.148002894567872190e-01 2.831043896374462188e-01
-1.646647338980996800e+00 1.792035900300241069e+00
-3.088505158731286171e-02 1.655720491271364114e+00
-8.134384548134460102e-01 9.546292477071330884e-01
-1.525723459217690925e+00 1.315092403011669298e+00
-6.899641016271795824e-01 4.453843450898363199e-01
-1.607504340426072931e+00 4.380344475351909961e-01
-1.388981003624183974e-01 2.092463537577916810e+00
-2.099540686043622095e+00 9.428604896824888115e-01
-1.704076390521982010e+00 1.893775167446031915e+00
-1.008626447837271511e+00 1.529864049021315786e+00
-1.570396259089440916e+00 8.174173291996178481e-01
-2.553969225472400684e+00 1.194481856971179035e+00
-1.924756537493623743e+00 1.055899321210606034e+00
-1.517663659516958141e+00 1.327605085765241721e+00
-1.417779928785939614e+00 1.101111692963650857e+00
-1.985703470862381081e+00 2.147297676431222158e+00
-1.778082602086831443e+00 2.563286899485509807e+00
-2.463241096592274637e+00 1.449972563769905243e+00
-1.847133532428557823e+00 7.774327342454470102e-01
-2.607698313031028725e+00 1.689647587040665533e+00
-2.368383429829158615e+00 2.077287717993387517e+00
-2.120257728503129879e+00 2.386394142507775484e+00
-2.811246356660287216e+00 1.878742207498314221e+00
-2.680333385746425101e+00 1.197622104143188260e+00
-2.349835324959706817e+00 1.436797842599453423e+00
-2.496483166619537286e+00 9.429936809340790926e-01
-1.875614088073236374e+00 1.629997167263394164e+00
-2.411017642128292060e+00 1.020221155079915842e+00
-1.526454596510344652e+00 1.054895512357903575e+00
-1.512745649873058262e+00 2.637322811611027440e+00
-1.552400182907287096e+00 1.498763643372832188e+00
-1.455420024889297892e+00 2.353110675315951195e+00
-2.415813230718257820e+00 1.599228750676686017e+00
-1.560192876956839392e+00 1.808052922009036223e+00
-1.459924592045041880e+00 4.801890632209937504e-01
-1.817852056157014395e+00 7.360111855477639020e-01
-1.395767159736927887e+00 1.226534453625021115e+00
-1.535371052778195633e+00 1.860298171803113965e+00
-2.346235067180845846e+00 8.730382321273233437e-01
-1.332659972497066470e+00 1.300659996704472077e+00
-1.544048685517504405e+00 2.500449066160599809e+00
-2.092178224591249691e+00 1.394801962673033691e+00
-3.036326390254802554e+00 1.538572212624213842e+00
-3.078472638196763533e+00 2.066130596694247146e+00
-2.343540528801374645e+00 1.851123389908342576e+00
-8.739542565660808338e-01 1.064029164802824390e+00
-1.965455648873262406e+00 1.301723841622942412e+00
-1.887909052726877146e+00 2.450801826777027514e+00
-1.802670170860150023e+00 1.276193820765990861e+00
-2.137917804422187373e+00 1.787100912004841780e+00
-1.882232730593484504e+00 1.267501825178845021e+00
-9.964308012145628446e-01 1.493874136940400721e+00
-2.075361816381708024e+00 2.092887337350461507e+00
-2.021994904146864780e+00 1.342342222559230080e+00
-2.886246361029970231e+00 1.862661552886381688e+00
-2.393614393733277890e+00 9.862269273165324979e-01
-2.156536643942753351e+00 7.936051706402724726e-01
-1.446029721765585307e+00 9.352500359201982860e-01
-2.271529983414255494e+00 1.251603978179763876e+00
-2.355439557383055771e+00 1.190082929471123929e+00
-1.314419965572763527e+00 1.347064098945207400e+00
-1.004524184005298082e+00 8.109463422677465338e-01
-2.294121075145177269e+00 8.722435657446662161e-01
-2.093049991660523190e+00 1.414649730606722944e+00
-1.438412372447081422e+00 1.384291710421820198e+00
-1.324019847800400163e+00 2.225070075785396728e+00
-2.202485420144642436e+00 4.181616175766589838e-01
-1.997354829352343764e+00 5.495072051975891103e-01
-2.218019219949033172e+00 1.042305399992802251e+00
-9.716146715236884113e-01 9.704011712290054881e-01
-1.993370548638692341e+00 1.421858687716232250e+00
-2.540901798257811928e-01 1.215526212709778120e+00
-1.622869008388404755e+00 2.555032900604796708e+00
-2.019231227675907459e+00 1.938712964440977737e+00
-1.648610912690863017e+00 2.862788517526055454e+00
-1.026506388111364743e+00 1.223819520565369690e+00
-1.463075683749553324e+00 2.138553305025740592e+00
-7.240118217660720390e-01 1.728220677176669939e+00
-1.285490475713528369e+00 9.329059938258716933e-01
-9.619639603858223253e-01 1.142049144916811088e+00
-1.592200496549456279e+00 1.396449026162990936e+00
-2.117630756429456973e+00 1.386428521865620933e+00
-2.179996006082615789e+00 2.295727396507877938e+00
-1.469006307286315982e+00 1.660403054709151505e+00
-1.300915561665502818e+00 1.486878537057822580e+00
-2.000839227849529500e+00 1.700086615879721208e+00
-1.746324720991826007e+00 2.021227533723005010e+00
-2.580744797817434488e+00 9.478455495716870960e-01
-2.261852075773215898e+00 1.709281242162531633e+00
-1.050042767248434705e+00 1.064936720123450975e+00
-7.697844495507675244e-01 1.272643985705766312e+00
-1.533119708830183114e+00 1.535884158533608268e+00
-1.601803608923674460e+00 1.969409819469376544e+00
-8.630649191690449307e-01 1.565666363801062166e+00
-1.274424829568800988e+00 1.668577293716862364e+00
-1.118811941594852977e+00 1.566257136298278674e+00
-1.846463562729173891e+00 1.904334006824605741e+00
-1.919319199396967601e+00 1.816200174238006060e+00
-2.318541069825330148e+00 1.659863403634867840e+00
-1.928627466106388688e+00 1.839357442414680133e+00
-1.496980752809893289e+00 2.250817040662470347e+00
-2.266845378117631871e+00 1.982538810706250709e+00
-2.846293641771895810e+00 1.891089893724898330e+00
-2.245066315676468083e+00 2.142892041084145660e+00
-2.559986933100283135e+00 1.832727131986984892e+00
-2.270321864190896655e+00 1.612772031057767341e+00
-2.894384100516867786e+00 1.401298301791330969e+00
-1.960160455863368290e+00 2.411499512257459621e+00
-1.729497292095111050e+00 1.605917669901812950e+00
-1.809827096879244701e+00 2.678310211847259925e+00
-2.627290643912252754e+00 7.958301778940836124e-01
-2.414297857592139440e+00 2.739503256851909097e+00
-2.029680362081878187e+00 1.697320826997236853e+00
-2.029910536977767688e+00 1.772431862705584171e+00
-1.579532748188950286e+00 2.038118479932556237e+00
-1.570416722155496103e+00 2.572237303742713088e+00
-1.277468050300682112e+00 2.156841955091779006e+00
-2.363178099147015487e+00 1.349623974433610929e+00
-1.565382316338950641e+00 2.083626579026247150e+00
-1.710906427479732095e+00 6.492040452819498597e-01
-1.183816681979398489e+00 2.715067506753264137e+00
-1.383625809015141650e+00 1.889807496516077379e+00
-2.193779975995423293e+00 1.230018545993413426e+00
-7.882476738011385820e-01 7.197850618543483181e-01
-1.646151503220137258e+00 1.035829965128220342e+00
-1.251358236196390861e+00 1.547246139919732366e+00
-8.906494636720740932e-01 1.576240402954200537e+00
-1.362920126691134382e+00 3.099219660030383405e+00
-1.199535180319540650e+00 1.466212172291254001e+00
-1.737198431136433463e+00 1.525775259419629659e+00
-3.088056180241162352e+00 1.061719623564100656e+00
-2.571634791938950393e+00 1.336741723338423116e+00
-1.882529065680566882e+00 1.682892488879143222e+00
-9.765206652792307596e-01 1.614906785806178302e+00
-1.505667693940498930e+00 2.918148090420368490e+00
-2.238410304797512129e+00 1.831038840689868996e+00
-1.234536064281882339e+00 2.051014456185419110e+00
-7.582957125507441276e-01 2.463966196263217778e+00
-2.282627588367671212e+00 1.955598505649324359e+00
-1.545837211397439459e+00 2.172063605367323902e+00
-1.646701402701144179e+00 2.573199455498882848e+00
-1.634325506031722330e+00 1.991207411472447619e+00
-1.950233104700270559e+00 1.421546560746116850e+00
-2.371750930879666708e+00 1.790120755476323211e+00
-1.780531631937427361e+00 2.234839476849646900e+00
-1.642358968351560700e+00 1.348457263454531097e+00
-1.642258554905686285e+00 2.191052654950357947e+00
-1.375541713936487165e+00 1.591631244535057554e+00
-2.080913146142799874e+00 1.784121004650892406e+00
-3.363464074411979254e+00 2.085547495098538207e+00
-1.724110037401879403e+00 2.696210787063074044e+00
-1.826908283234620178e+00 2.782000224456902426e+00
-2.634155855578768524e+00 2.312470142989972555e+00
-3.102856369918339574e+00 3.375590267408782985e+00
-2.077767514964391715e+00 2.184198768950311287e+00
-2.204717629068061235e+00 2.245391259002504469e+00
-1.364801767729229010e+00 2.238206349627794189e+00
-2.503585567249805521e+00 1.960399483402219145e+00
-1.546078432339828668e+00 1.514222578112704110e+00
-2.107959233394447018e+00 2.432757097983942352e+00
-1.801806373305022912e+00 1.737509778491360457e+00
-1.765010251184669920e+00 1.569327127518945098e+00
-2.169375677775170708e+00 1.511416280838628223e+00
-2.002645753054701050e+00 2.367109083988183205e+00
-1.015334830938979804e+00 2.701703092287095487e+00
-1.620224880640915410e+00 8.842017936474602102e-01
-1.711777231960623036e+00 2.009882579023559046e+00
-1.518062454386717164e+00 9.948034007631515463e-01
-7.086605302875510493e-01 1.789176783539194071e+00
-2.195503628195879742e+00 2.715434313074936767e+00
-3.332720201859236564e+00 9.195061679938630883e-01
-1.379146081010425906e+00 1.045082737396186845e+00
-2.001502637141644669e+00 2.003819792876612826e+00
-2.352429744056188543e+00 2.656020264904859207e+00
-1.677830089582523332e+00 3.444135379969812671e+00
-1.052405333912561858e+00 2.597974059131804125e+00
-1.828438430928460701e+00 1.205860479736990065e+00
-4.214730281958976588e-01 1.445272704125159846e+00
-1.973709710268146234e+00 1.501170745889639280e+00
-1.513058732185937449e+00 2.520124407969992930e+00
-1.109049921603834310e+00 2.116943968992011094e+00
-1.406746019028272565e+00 2.259456902900346620e+00
-1.716092797165456041e+00 1.870414880168952410e+00
-2.771032942026366186e+00 2.083006310403982209e+00
-1.549376578885066191e+00 2.594468071468106984e+00
-1.456037550770871158e+00 2.628190133250947191e+00
-1.772072224689805964e+00 3.039474909471555630e+00
-8.491697849872084092e-01 1.443937770689966316e+00
-3.056337322172447690e-01 1.876537960220703738e+00
-2.028519875649691606e+00 2.845244719555056534e+00
-6.000795326027533738e-01 1.836595577560304449e+00
-8.784251973590184726e-01 8.228052099530321906e-01
-8.022665578065872882e-01 1.027317486689567350e+00
-1.663011375484563015e+00 2.267108048670345433e+00
-1.157539733519441061e+00 2.661776163479514068e+00
-1.647380152653962426e+00 2.753824909762966122e+00
-2.027433284686386727e+00 2.902557075503228834e+00
-1.928458289050018371e+00 2.018389701584716533e+00
-4.504957054543701211e-01 1.430762717067862511e+00
-2.092046527335344130e+00 1.477540979861250880e+00
-1.026731282549098179e+00 2.186197383973718544e+00
-1.403368098554856225e+00 2.393226331538746088e+00
-1.415822842309633511e+00 1.993516933850250528e+00
-1.924193675700696993e+00 2.510006647849813977e+00
-1.912206085175880865e+00 1.727122946591393760e+00
-5.980390309436125484e-01 2.494699829965096427e+00
-1.011148850416649925e+00 1.424127484154285472e+00
-1.305294378449387782e+00 1.716504696155550125e+00
-2.050361490126991093e+00 2.239281580426694340e+00
-1.360856553210303854e+00 1.489976904951431758e+00
-2.255976920130399854e+00 1.748960721571179100e+00
-1.826981266478217236e+00 1.372924783726268139e+00
-6.132727216875546450e-01 2.836671392146433046e+00
-5.786518617859198743e-01 1.371453209253543859e+00
-4.686066226044929839e-01 1.775289903465089303e+00
-5.915519254421646167e-01 2.076558638134425205e+00
-5.443054761118026885e-01 1.611855309666049507e+00
-1.480596641471888297e+00 1.744512874695438809e+00
-2.165308342871775871e+00 2.975552799678955473e+00
-1.741583280114280097e+00 2.206806414404465233e+00
-1.089159754844076788e+00 2.253423023640213074e+00
-1.091846450531519075e+00 1.683331038626139975e+00
-1.961840519682892747e+00 2.686547314179875912e+00
-2.344012924967570743e+00 1.768386396730081467e+00
-1.657703306994173786e+00 1.515322858888970003e+00
-7.482905642506203492e-01 2.341019255061192794e+00
-2.285248631866792834e+00 1.600123716426352205e+00
-1.103297098400135567e+00 1.394015412717219737e+00
-1.752675668638143502e+00 1.108374524292265351e+00
-1.355647765968940099e+00 1.912459264130868863e+00
-2.204248623452329525e+00 2.680739839721249851e+00
-1.662092227311734671e+00 2.126773942895830327e+00
-1.517566870375451904e+00 1.898784350413018407e+00
-1.899925711700588327e+00 2.013570830081237606e+00
-1.903253169482022500e+00 2.530388764759256670e+00
-1.473934869567335548e+00 2.213261610984927241e+00
-1.075049105328074628e+00 2.690649351056717542e+00
-1.273767119779117607e+00 2.687616633506270780e+00
-1.928423811173455737e+00 2.044927220423135239e+00
-1.429619003435208757e+00 2.781878548272385565e+00
-7.586379757960644010e-01 2.218932963377242107e+00
-1.841217171574603295e+00 2.086267343678788411e+00
-1.523452194935550397e+00 2.635520740069981827e+00
-2.290123499454743250e+00 2.039326732561293376e+00
-1.532720991480333250e+00 1.765889598724916798e+00
-1.812850562313605307e+00 2.266806308047990104e+00
-1.606862988144808657e+00 2.517887226765552544e+00
-1.833686344536987090e+00 2.503553149999634631e+00
-1.859977335868339132e+00 1.719098518427254030e+00
-1.324691789207416148e+00 1.707157568672446279e+00
-1.741722387199662769e+00 1.553484090549140717e+00
-1.257476577747302926e+00 2.009655997763372337e+00
-1.728280815887257127e+00 2.497470718585818705e+00
-1.583249788859717899e+00 2.284297140694425021e+00
-1.142019015706535523e+00 1.686308589413815007e+00
-1.360843905940370524e+00 2.157382314395214884e+00
-1.719208653715913915e+00 1.845092316941606470e+00
-1.770757192349956544e+00 1.701458155873544875e+00
-1.790648552258986337e+00 1.812849572733417292e+00
-1.696252046850425188e+00 2.147448401500274162e+00
-3.258674374796892703e-01 1.957385091955220258e+00
-1.462599192009895521e+00 1.878732849550859285e+00
-8.715449217925336223e-01 1.589584304642333246e+00
-1.963500274490881159e+00 2.323340227719522311e+00
-1.779582984896192599e+00 1.541024707088349599e+00
-1.349608519841962284e+00 2.850680727673557513e+00
-2.577932655958792729e+00 1.882353899385435403e+00
-8.071912645489396354e-01 2.169757657816203000e+00
-1.578168852852424919e+00 2.035392854150794406e+00
-2.875302565407482192e+00 1.953923480881758046e+00
-1.695638177516007428e+00 1.767362458643223277e+00
-8.740608735282562325e-01 2.160275919814772294e+00
-2.401956498708034182e+00 2.806132277772291239e+00
-1.924722697745183231e+00 2.617807865904998366e+00
-2.000649912317119306e+00 2.839380935801854022e+00
-1.507882924937485214e+00 2.153391780083317997e+00
-1.570804814964666507e+00 1.850404098826442745e+00
-1.795508434443519263e+00 1.787095596600758007e+00
-2.186473944837699968e+00 3.068743913157586434e+00
-1.606361316476416334e+00 2.552691990071415784e+00
-1.620023877826325176e+00 2.110093594138771511e+00
-1.402457397499506930e+00 3.265667033798549834e+00
-2.097091682560077164e+00 2.052485145016977874e+00
-1.512816781705615288e+00 1.283549665644686755e+00
-1.239300602036398358e+00 2.433027487004895129e+00
-1.674218308654225273e+00 1.934743446408245138e+00
-1.466137829817690807e+00 1.828704978493083555e+00
-1.733589368804046238e+00 2.233152637004545582e+00
-1.559314006921038498e+00 1.990856238974231029e+00
-2.081133879077374349e+00 2.423340716366623404e+00
-1.275031493293411700e+00 2.189788538385229355e+00
-1.590643423655937028e+00 1.948206825459317226e+00
-2.120288345780486861e+00 2.578366101717478820e+00
-1.952462798588784132e+00 2.582125281882049705e+00
-1.682249128909542035e+00 1.088345814138608647e+00
-1.680488325713051845e+00 1.692194243035139323e+00
-1.001678752790154725e+00 2.595031476447265284e+00
-1.978872420775692031e+00 2.120163079652669147e+00
-1.021253569127538174e+00 1.490199689704216457e+00
-2.213875021147582167e+00 8.400474370128490076e-01
-1.511214169603196211e+00 1.257149517505388725e-01
-3.885774213010713685e-01 2.717086515926744994e+00
-1.339322780058827655e+00 1.503530381673597427e+00
-1.161806412346443329e+00 2.494829416207180905e+00
-1.205961622481193540e+00 1.607594665202007667e+00
-1.862279721946641153e+00 1.848783999576582238e+00
-2.194244603288326267e+00 2.830335881118338115e+00
-2.368097427424718404e+00 2.132780978977927955e+00
-1.222208259187915536e+00 1.757929019830229089e+00
-1.392173058301981126e+00 1.490204187606707809e+00
-1.059023216988896676e+00 1.564161454135594376e+00
-2.032506273665382945e+00 2.469352037642512876e+00
-1.023918494879721308e+00 7.955553209495496159e-01
-1.710422211017542216e+00 1.921713107711520818e+00
-1.925063092675014298e+00 6.492011928995365944e-01
-1.498799697001248710e+00 9.245775918489824718e-01
-1.999469732424935531e+00 5.884239664085831878e-01
-1.871849557755667526e+00 6.635303475881459967e-01
-1.701776190738105488e+00 7.276158662880446437e-01
-1.417987425917488054e+00 2.388850586335768134e-01
-1.949237379990511609e+00 3.949947926532562104e-01
-1.954221407035901859e+00 1.141207416709471456e+00
-1.700764186708556558e+00 5.584317086890735471e-01
-2.567367280364194482e+00 7.979840539924458742e-01
-1.627879725665045019e+00 6.317287585435056307e-01
-2.707172085627107982e+00 1.022784158948901512e+00
-2.781720570815356730e+00 2.253375633217252094e+00
-2.225244524286432934e+00 2.158298194761155031e+00
-2.919478657639472452e+00 8.492003391968591663e-02
-1.631947884955375461e+00 4.836705289260467833e-01
-2.280598280579898329e+00 6.150899238566472915e-01
-1.927079774189932593e+00 1.346350754921273207e+00
-2.163786458722711359e+00 9.913118682038191132e-01
-3.090098519388449816e+00 9.043361991466576377e-01
-2.810104403653572724e+00 1.100903450407170414e+00
-2.315148935128988672e+00 3.676236491723256505e-01
-2.599584191878484773e+00 1.190093279691726152e-01
-3.384653428599198932e+00 1.179153445856105042e+00
-2.180912890030652029e+00 1.316323625622573879e+00
-2.212323550999962585e+00 9.427252836453622331e-01
-3.684719381911777170e+00 6.073105442017616706e-01
-2.668162477524749665e+00 1.296354070510812528e+00
-2.637525087778518795e+00 9.538327728994387966e-01
-2.627378825285367370e+00 4.992515743509890469e-01
-2.728417056418180664e+00 1.817539329997869935e+00
-2.078287221970470444e+00 5.317939438263683538e-01
-2.293855337108087866e+00 1.093650612796372990e+00
-2.696483130949735241e+00 1.942494895213251471e-01
-2.275948683860268940e+00 7.192523708024940454e-01
-2.412154515132574062e+00 8.669842419000201028e-01
-2.620628808532783793e+00 6.975347966007109379e-01
-1.890164215892984334e+00 1.344283535812459629e+00
-2.480020041452188018e+00 8.678047769957188962e-01
-2.133380601325585602e+00 3.664863641228515712e-01
-2.331159824897603983e+00 1.698335083695942660e-01
-1.929555056596396145e+00 1.289688678146320822e+00
-2.570547632552080408e+00 6.516955930109207262e-01
-2.191737197021548234e+00 8.812265782647873413e-01
-2.075742115424055623e+00 1.828761006898197206e+00
-2.511347079793169179e+00 1.428463621621534507e+00
-2.087216100806221775e+00 2.856731521326048018e-01
-1.710555702777123877e+00 5.110214583520351628e-01
-2.483381035619168120e+00 1.004019790845791515e+00
-2.745667012561900044e+00 6.261783068567858823e-01
-2.256603139363529742e+00 6.797936013198209171e-01
-1.676456384593456805e+00 1.309180097032614842e+00
-1.175386254632980298e+00 2.006618081383677588e+00
-2.328651945650221489e+00 7.997666273791241842e-01
-2.262300951185662434e+00 9.123009487901747594e-01
-2.770282980416026053e+00 8.943065957027491741e-01
-3.442658085388150990e+00 1.070457359623697036e+00
-2.430598325199535115e+00 7.565629490400094248e-01
-1.828728897304040313e+00 1.011085121846746926e+00
-2.766128517402667519e+00 8.707380589179039010e-01
-2.872513859381435886e+00 4.282741362131216034e-01
-2.103527938341952286e+00 1.054284754989163853e+00
-2.427912005328411560e+00 6.031101856122128568e-01
-3.608999568543321157e+00 1.289807112622044283e+00
-2.454063275890197460e+00 1.089851536692554745e+00
-2.110177605552056690e+00 6.055518849268357595e-01
-3.068937297126352881e+00 4.846035781044111257e-01
-2.476555377773659750e+00 1.156597066673031859e+00
-2.669026773460509538e+00 1.926033407036722434e+00
-2.876385173918261096e+00 1.071262084119897207e+00
-2.643153762293965592e+00 1.627685809882315482e+00
-2.457092006829009634e+00 9.842057324996046352e-01
-2.186823723568638300e+00 8.041602516084367380e-01
-1.856287191042894635e+00 9.995517485779030764e-01
-3.235901830621728870e+00 1.338581341148519233e+00
-2.225632834624096557e+00 6.457681194875526387e-01
-2.594299421204120826e+00 6.122908710319139303e-01
-2.346235380978331619e+00 3.912460279977605926e-01
-3.353922711407982149e+00 4.848889943392999946e-01
-2.576545448270370908e+00 -1.802173992157191096e-02
-2.769063963289625008e+00 1.374438099448444639e+00
-2.911937919457904922e+00 1.382780601936056453e+00
-3.363803354015302283e+00 1.766416979127685583e+00
-3.333900280925425452e+00 1.595467544703998541e+00
-2.951793210874945395e+00 1.207425556253879595e+00
-2.665021324066234598e+00 6.901918054431608329e-01
-2.355008348964990894e+00 9.274806066694594175e-01
-3.329354396320897358e+00 9.777222187147670551e-01
-1.802567594202151069e+00 7.647148324788987095e-01
-2.624611317778203556e+00 1.073960700095817788e+00
-2.453662893046290705e+00 1.826941917393333448e+00
-2.531581681976880827e+00 2.622974307493757262e+00
-2.615064882638392429e+00 1.663561219716583217e+00
-2.508952033952137395e+00 1.771290605529054041e+00
-2.559041225315091594e+00 8.841734534501521914e-01
-3.493847851153646378e+00 1.743650038066477670e+00
-2.886673289783163732e+00 9.378543304743442999e-01
-2.308421915679142344e+00 2.994739352479460770e-01
-2.477288923789271902e+00 1.712896053870426871e-01
-2.040552497681448862e+00 1.275255387237534399e-01
-3.042609628479657324e+00 1.399273933725735164e+00
-2.062675607621154761e+00 7.853968258365882082e-01
-3.119422841999125673e+00 9.859678312287054602e-01
-2.140788741614721769e+00 9.507940120694300390e-01
-2.840910302875227167e+00 1.243286664480539372e+00
-3.348281025248001086e+00 1.570573296363904525e+00
-2.722016573645879234e+00 8.290967973279786962e-01
-2.627729260571379122e+00 1.094246846346160318e+00
-2.594028735321902257e+00 9.520637272863738954e-01
-3.375346888026500736e+00 1.333054509605279714e+00
-2.424966147495622337e+00 1.237684586405059184e+00
-3.075479848625423784e+00 9.886625992457993561e-01
-2.548360188038055973e+00 1.808366310682110178e+00
-2.672684797411655211e+00 1.097117305171205093e+00
-2.625436098080243141e+00 7.997681985707640884e-01
-2.558797858354688870e+00 7.111667622881594486e-01
-1.997467778695989349e+00 1.512979537420879428e+00
-2.357857113333393873e+00 4.256242201633855804e-01
-3.077640839499887981e+00 1.527774730570575556e+00
-3.058327718795010419e+00 1.160145879765660082e+00
-2.743302681117355313e+00 1.226102062960765737e+00
-1.735607160669887961e+00 9.759462801588901781e-01
-2.344863877423806198e+00 2.697731408319463120e-01
-2.511208118449821836e+00 9.575372678069462573e-01
-2.819854837033958006e+00 1.178462614667565411e+00
-3.041806522261674139e+00 1.528565305657937134e+00
-2.793451809051569867e+00 1.428283278358820407e+00
-2.857368827885705009e+00 8.345815774870853909e-01
-2.673161928011922761e+00 4.059879301378394034e-01
-2.775584492704551209e+00 7.573876230967143686e-01
-2.978362433678966248e+00 1.170027657255198195e+00
-2.155832373930448131e+00 1.810584760453297637e+00
-3.115523593170190786e+00 4.086475709147545654e-01
-3.019886094244076169e+00 1.323415390807757497e+00
-3.166334488140968517e+00 1.130061901749921827e+00
-2.376690002857021256e+00 1.000239020372942766e+00
-2.143720139818424020e+00 1.332767451731036612e+00
-2.674327255953289573e+00 1.646574553210477632e+00
-2.392497384752117373e+00 1.265217863163358381e+00
-2.690516983582896593e+00 8.546049074785279087e-01
-3.081124313572070506e+00 1.989960893283978072e+00
-2.278562522435867876e+00 1.136868786291433508e+00
-2.473160377168384105e+00 1.160038010119204127e-01
-1.773314750373331083e+00 1.604889200758401913e+00
-1.890767400815305699e+00 1.257657558539794440e+00
-3.991032194292792878e-01 6.873456169844840424e-01
-1.568292551455644723e+00 1.147316946577799035e+00
-1.552583490627770901e+00 5.555669327344574526e-01
-1.378196206438636384e+00 8.755748917027171840e-01
-1.953139805502001725e+00 -2.462469642097666889e-01
-2.334465367410781589e+00 1.501649668785692171e+00
-1.603428517049098501e+00 7.435140279141905228e-01
-2.006264266247225425e+00 1.134456384020834152e+00
-1.174224330004830952e+00 7.715878620646364761e-01
-1.548830617465025483e+00 9.935783529453909857e-01
-1.168360075739081072e+00 1.787058024631587472e+00
-2.025324378626105482e+00 1.074828815656483805e+00
-2.089731124416523755e+00 1.446128540842104071e+00
-2.221396031599200516e+00 6.412586502209604022e-01
-1.631201808070103398e+00 1.296588289072662104e+00
-2.917506119311565893e+00 1.222195458794945067e+00
-2.348670604870470413e+00 7.785993534244758374e-01
-1.035302761712125985e+00 8.910561220234420876e-01
-1.920538949991722477e+00 1.621382432580116273e+00
-2.507333095536991685e+00 7.028232916863712543e-01
-2.519457288061096811e+00 1.089107425245867011e+00
-2.424249989781236181e+00 1.247288411630117722e+00
-1.706319354265600552e+00 1.075950013934275251e+00
-2.904211961384726592e+00 1.082464714652780158e+00
-2.531258128246177908e+00 1.003640384586333312e+00
-2.892934636894329170e+00 1.080225715105282980e+00
-2.564839365675583682e+00 8.463241505172678369e-01
-1.717720459285166257e+00 6.782067435862413340e-01
-1.540256616010543977e+00 1.631441890536463379e+00
-2.234149037890331257e+00 1.340072387238728790e+00
-2.222891460942476360e+00 5.660573328525843051e-01
-1.165876843370841742e+00 1.009818847688770393e+00
-1.763628822873022139e+00 3.982023521868625626e-01
-2.489162991987015960e+00 1.357659873314906340e+00
-2.263892156172391701e+00 1.042295145082554608e+00
-2.521007986025830760e+00 1.418192240597898390e+00
-1.992464638757364792e+00 4.991427155979416552e-01
-3.503874768385124128e+00 2.384831393447192305e+00
-3.394260196282984587e+00 2.339159834259184834e+00
-1.331170420998337711e+00 1.622954145859745179e+00
-3.217933828487494985e+00 2.241178990495022116e+00
-3.193781744705593617e+00 1.502044576849923319e+00
-3.076063534098450347e+00 6.111684533865135993e-01
-2.424620762008280028e+00 1.786696474679891455e+00
-1.638712000240976518e+00 2.095925335675316248e+00
-1.632746037673018291e+00 6.874488694541762701e-01
-1.568903709080229358e+00 1.134400966866084826e+00
-3.331279004337575511e+00 1.477763516437375246e+00
-2.887746962129151829e+00 2.243808634604108398e+00
-2.395137012952150535e+00 1.586463600603761570e+00
-2.169235162104758530e+00 1.555276245283281344e+00
-2.137879825266124190e+00 1.790639647348332586e+00
-2.222091447690117239e+00 1.372361778850445857e+00
-2.572352909778221175e+00 1.184749639115585174e+00
-1.974940561793403937e+00 7.536225251480099807e-01
-2.954835493645636024e+00 8.502366754664000270e-01
-2.880030907768580839e+00 2.039373419343363025e+00
-2.505093112280294410e+00 2.140267414087475117e+00
-2.949212283173682447e+00 1.534637419759578902e+00
-2.991162176416514384e+00 1.444375904820986101e+00
-1.507637176178729721e+00 1.687552129083029318e+00
-1.645333944136798454e+00 9.136252555454120738e-01
-1.715903771533937805e+00 1.252280746321131844e+00
-2.017844996611567243e+00 2.025037826921556317e+00
-1.900405685095808206e+00 1.947895244160229300e+00
-3.385858169771061021e+00 2.040864019026798815e+00
-2.198833462011420270e+00 1.733386622015803624e+00
-2.310692406886545314e+00 7.180760768819355322e-01
-2.723950111373882876e+00 1.491837887298467225e+00
-2.192835867039996778e+00 1.460087325616474585e+00
-1.947788646454310157e+00 1.381050655336383048e+00
-7.574382094082878769e-01 1.210942076729363048e+00
-2.161238665958603811e+00 1.196450342171428760e+00
-2.383251838219148766e+00 7.331335234876353857e-01
-1.956935587420189471e+00 2.591727684966882883e+00
-1.608508943236372613e+00 2.855823341267285098e+00
-1.393502549836153293e+00 1.961224633083925140e+00
-9.027844944613964140e-01 1.890217543081421647e+00
-1.695153077808030151e+00 8.908658772652275903e-01
-2.263628433856446964e+00 1.353606864050505454e+00
-1.053849214064473738e+00 1.389361763732436916e+00
-2.661974381598295913e+00 8.816965386882977818e-01
-1.380255060546208279e+00 6.093133273391655447e-01
-2.461600725397053324e+00 7.037351211225556513e-01
-2.196106515625526612e+00 6.091892688708058223e-01
-2.779587630802044185e+00 1.170609863360638103e+00
-2.460467319984972256e+00 9.566188059606886007e-01
-1.763289615605053040e+00 1.444320862493186031e+00
-1.532284847748367707e+00 7.557784885374300154e-01
-8.243968072005972703e-01 1.100214261144756289e+00
-2.169338586036706928e+00 -1.460702628447472784e-01
-2.439495312351201761e+00 1.169559374926424589e+00
-1.383226017413694109e+00 1.383986429434463261e+00
-2.484420068106424129e+00 3.411033193509017125e-01
-1.567804522039204507e+00 8.849412693258040807e-01
-9.438427934858394375e-01 1.769614533933234313e+00
-1.918765737968442409e+00 8.457627237586412550e-01
-1.829681725453562668e+00 7.557820190976186625e-01
-2.132505934987131369e+00 1.245045330871081601e+00
-2.447941434681722761e+00 9.190342467651231306e-01
-1.247911386455263782e+00 1.853698382721475912e+00
-1.405471900076654457e+00 1.615706987127258076e-01
-1.651715049654411960e+00 6.296267023903511229e-01
-3.472591479269126591e+00 1.837187971857507707e+00
-1.722209190098610065e+00 1.321590795635891658e+00
-2.278297126814901929e+00 1.518136214460230615e+00
-3.467830997739938415e+00 6.112752127745662012e-01
-2.822394031802852865e+00 1.014833222772297594e+00
-2.725669121557118046e+00 9.563528822004636609e-01
-2.357198440599733935e+00 1.575953456533424779e+00
-2.172078923885845114e+00 1.045381390917300202e+00
-1.873032097981750965e+00 1.063932534009949915e+00
-3.090482954098653590e+00 7.128742576641556861e-01
-2.781795259015027000e+00 1.097755169908065875e+00
-1.662171628060383544e+00 8.246101286554663456e-01
-1.855330237051441955e+00 2.526478732924761217e-01
-2.417698938969313538e+00 1.401411341929733601e+00
-1.976081020990914983e+00 3.194066576693021520e-01
-1.448172978552943801e+00 1.619441575187116067e+00
-1.918931344070123668e+00 8.473128067337094560e-01
-2.213716734257562546e+00 9.845428470298792645e-01
-1.869705510222928080e+00 1.833314313053675537e+00
-2.013935198899618140e+00 1.217801946067439633e+00
-2.235508710594968917e+00 1.393065680918061044e+00
-1.660183843013025018e-01 1.529325713883487925e+00
-2.475683645448125247e+00 8.466290115970441787e-01
-1.436379275264492383e+00 1.327206793685732578e+00
-1.487408965123591775e+00 9.409257015770081112e-02
-1.371125978470246309e+00 1.794857392451119082e+00
-2.081236828722629717e+00 4.831937242439732771e-01
-1.427650740103295401e+00 4.758322258945549832e-01
-2.248218786687942394e+00 4.307161123817847548e-01
-2.223921315984335401e+00 1.831514903023931051e+00
-1.770207792657687573e+00 1.219308505485939609e+00
-1.895051029678629151e+00 9.600687881961670334e-01
-2.159719889646631419e+00 5.977201708433736993e-01
-9.105933133358896647e-01 1.833773175654569432e+00
-2.819612850443294239e+00 2.056407519823216568e+00
-1.988388301187908214e+00 6.921996514876233020e-01
-8.715554438827776140e-01 1.500284565887862076e+00
-1.966262004201430713e+00 1.839763159065275211e+00
-2.300130524871240922e+00 1.196553499593799419e+00
-2.110431592850090077e+00 1.372336134789534423e+00
-1.952820195460195363e+00 1.963616344481063702e+00
-2.328323644908246060e+00 9.479532741263640983e-01
-1.044281066373728306e+00 1.130785538354373454e+00
-9.326812563134330158e-01 6.162774576728613507e-02
-2.354033592229925809e+00 1.204822337236389096e+00
-1.863617419689437504e+00 1.007004131894269738e+00
-1.275645175061236536e+00 1.040738638411303540e+00
-2.131335058452535236e+00 1.960963369335730011e+00
-2.310373018533621980e+00 2.952985278553781345e+00
-2.567114512662277193e+00 5.468797642877158971e-01
-2.176184969365746014e+00 1.458176867207819694e+00
-2.182488562949659539e+00 1.260439539722346680e+00
-1.793083865363329643e+00 2.404205153158780028e+00
-7.050167065560566382e-01 2.505827157433089702e+00
-7.227924896527839760e-01 1.811669085141329294e+00
-1.907563450963879692e+00 3.035316952826942583e+00
-1.632393049700241683e+00 1.936529054152427376e+00
-2.792399774953673308e+00 2.439419610508155589e+00
-2.120930077780371903e+00 2.534792935443997308e+00
-2.500657601250876994e+00 1.900906289850661679e+00
-2.150239573188889697e+00 1.664945042498182204e+00
-2.192480399010052761e+00 5.897679216455126161e-02
-1.646660403957637353e+00 1.337833042512653003e+00
-2.612029976507868057e+00 1.521955029977303031e+00
-1.790764056505371293e+00 1.064489367658930652e+00
-1.717934744413700310e+00 9.999731860377760739e-01
-1.695429861731983845e+00 9.382408241373515478e-01
-1.856062671657403573e+00 2.301686197346285212e+00
-1.511116423765062500e+00 4.451961918801284890e-01
-2.676705071461895180e+00 1.096347713443698080e+00
-1.319813138681124487e+00 2.282207471428485235e+00
-1.328105773696267367e+00 2.043464536896980377e+00
-1.956934155362934691e+00 1.249884711048420360e+00
-9.787552577389623254e-01 2.315290564155925601e+00
-1.746405640755543054e+00 1.559853670188048547e+00
-1.346210741040552605e+00 2.101048354310263377e+00
-7.141791555874623665e-01 1.933205867639532727e+00
-9.028190598061101024e-01 2.349977354302837718e+00
-1.079445146208901862e+00 1.824941873696426686e+00
-1.495127682017043602e+00 2.936192361858578348e+00
-1.600389148746898638e+00 1.557822469663638909e+00
-2.065508963072492321e+00 1.744008849828925456e+00
-2.410148163726725024e+00 2.272086741385737962e+00
-1.230887200068879528e+00 1.613980502059484845e+00
-2.304939996696632853e+00 2.108957446842092409e+00
-2.230710845997152969e+00 2.262481709381359174e+00
-1.698369028922845914e+00 2.079053637805035493e+00
-1.908188529150134372e+00 1.517751402750387335e+00
-1.504094966306259940e+00 1.966069135988702365e+00
-2.498242483284898618e+00 2.653272378408375154e+00
-2.368117695064344552e+00 1.413589261433763511e+00
-1.878152242552645901e-01 1.315441443144884426e+00
-1.869094262724036337e+00 9.131394899563971546e-01
-1.133424377046269527e+00 1.668158605318198928e+00
-2.290036787120528050e+00 7.920018639031396468e-01
-1.234223023943793240e+00 1.563933840953640519e+00
-2.143384770007769724e+00 1.110855789175004826e+00
-1.899276852613844158e+00 1.668641982143099112e+00
-1.367932945694517288e+00 1.216730984916766900e+00
-2.361921587346210050e+00 2.580032263714199026e+00
-1.774945375087714439e+00 2.600672350217065443e+00
-2.443674193222357793e+00 1.496334845029169358e+00
-1.992073560369483687e+00 1.588077697133274402e+00
-1.718060396058484152e+00 2.132525296576923246e+00
-1.678917565039262261e+00 3.031237780758470279e+00
-1.883556621244204976e+00 2.360743278420610824e+00
-2.326552253050913066e+00 2.425721612353650691e+00
-1.812454696709961510e+00 2.543499522302719029e+00
-1.134991293124252287e+00 2.036418777218207410e+00
-1.904077164910010334e+00 2.327567500534259537e+00
-2.065797966141143860e+00 2.011157396421633159e+00
-1.143543419126078486e+00 2.145720871867698776e+00
-1.552608705592106064e+00 2.346164076532024190e+00
-1.372223986631459614e+00 2.302641491571590926e+00
-1.517721207873561795e+00 2.102823760445893697e+00
-1.139854852409198482e+00 1.349699776537442553e+00
-7.481762985011611855e-01 1.136742164457238191e+00
-1.010053547198751955e+00 1.428806215052051964e+00
-9.780086879862251448e-02 3.165423006648056869e+00
-1.268712989543371084e+00 1.482109908199752191e+00
-1.786053500501254110e+00 2.020847223198125153e+00
-8.802809704855621975e-01 1.589792123299092585e+00
-1.267283501995694728e+00 1.642451172484023392e+00
-1.047250013362505117e+00 1.579587285010622066e+00
-1.646577027795813830e+00 1.669123436522988335e+00
-1.185905484235010965e+00 1.410878401739409593e+00
-2.743917718423399821e-01 1.160010484837634470e+00
-1.907197396200039030e+00 1.757017109547169387e+00
-2.136749697352930522e+00 2.622600609014732242e+00
-9.257772910020031221e-01 1.417092452278992054e+00
-9.936854773052616885e-01 1.616383572422633419e+00
-5.422241506380290343e-02 1.424375048325442483e+00
-1.360208075478830825e+00 1.890902238245584455e+00
-2.393466375718227290e+00 1.763781026143833364e+00
-1.532420956733996587e+00 1.829306490123265405e+00
-7.862553090766699615e-01 1.704880920180670945e+00
-1.172853730705254005e+00 2.113186410345326394e+00
-1.486471971853993823e+00 2.358171050711403538e+00
-1.484301615820713849e+00 1.945702386144159135e+00
-1.569177539448772585e+00 1.807636363152266501e+00
-1.889385690175380716e+00 1.372891319690634049e+00
-7.965921132959191686e-01 2.972025720103319557e+00
-2.014268878667710538e+00 1.409308429313862465e+00
-1.549197243851277328e+00 1.147876588861749703e+00
-1.607989274524511403e-01 1.251979844365731065e+00
-1.602521675854668093e+00 1.225840522751700856e+00
-8.185489419640061826e-01 1.523102115774663146e+00
-1.810508669133257253e+00 1.980471839033603132e+00
-1.162409560864139602e+00 1.710684401234805918e+00
-2.144608732839943244e+00 1.984136028315498512e+00
-2.323191284656305200e+00 3.057478760023470521e+00
-1.388479598711893637e+00 6.485846606935349312e-01
-2.072886253146195124e+00 1.982567897760866726e+00
-2.553353588595693946e+00 1.827873244785981788e+00
-2.459725072905112775e+00 2.231310869843146527e+00
-2.129296110576922807e+00 1.565948146473798097e+00
-6.420843052449241029e-01 1.261394605498061816e+00
-1.848399619002738303e+00 1.034880706934893535e+00
-1.915349742361810215e+00 1.262451235506107938e+00
-1.664107081610639138e+00 4.930190081733581975e-01
-2.296406859612801998e+00 1.664486542407234704e-01
-2.654857350589948428e+00 1.180894127903537427e+00
-1.186154155626940376e+00 1.699063817448894342e+00
-2.820508175376127635e+00 2.439158850385744870e+00
-1.967149196102736086e+00 2.384984605417016290e+00
-1.312512736735451657e+00 2.443752131951114404e+00
-1.802847303382676847e+00 2.506127375334858520e+00
-1.623003453103656124e+00 1.901738468267084370e+00
-1.576135189691567629e+00 1.799367052854242921e+00
-2.134204793456946803e+00 3.046497343708608696e+00
-3.060825199785822015e+00 2.846646785689092685e+00
-2.297872063687594668e+00 2.515445109005245872e+00
-2.568070153751178530e+00 6.377685371972862116e-01
-1.902469676569845225e+00 2.542963415505519187e+00
-1.860476413528765693e+00 2.854998076923871864e+00
-1.784406269834708514e+00 2.784276233141179446e+00
-1.879674115974238280e+00 2.649469857067024314e+00
-2.498998011042191436e+00 2.222783850783837334e+00
-2.451974388840112429e+00 1.886481573757514907e+00
-2.938061155043270034e+00 2.072638853928232550e+00
-1.523522646309539486e+00 1.405960033923951080e+00
-2.393306635721579756e+00 1.943678680378706947e+00
-2.117683694797495519e+00 2.507178483539320268e+00
-2.616859516896311355e+00 2.340809841403102887e+00
-1.882222858349678063e+00 2.443338845777899948e+00
-1.555520684325499392e+00 2.036436367473595244e+00
-1.343789789455390515e+00 2.010463177260085832e+00
-1.827366834274066987e+00 2.424342361633147647e+00
-1.782853509666768144e+00 1.547420390816410363e+00
-1.346801198907181973e+00 1.526294938660333278e+00
-2.097511462917376779e+00 1.062028645469215826e+00
-5.002387135651288341e-01 1.048809279182610465e+00
-1.272628435358287957e+00 1.451702041056059933e+00
-1.709528915767205781e+00 1.980797698775418780e+00
-1.440898170109032206e+00 1.166198446881878903e+00
-1.818936970831634081e+00 1.227328156279613003e+00
-2.061048794757404323e+00 1.890817262780169150e+00
-2.572362414861168567e+00 2.521682466961275626e+00
-2.431847377091568063e+00 1.565045724473542066e+00
-1.881267490507066320e+00 2.679063971433705227e+00
-1.859566365072108596e+00 1.089991658270745400e+00
-1.084158374775818778e+00 1.279627860902532166e-01
-8.668337745315983778e-01 2.186135627306668994e-01
-1.948056459369259974e+00 1.610528339287890631e+00
-1.557593659677954046e+00 1.366508364324483082e+00
-1.575666151305048945e+00 4.707056042574011001e-01
-1.328665494904088806e+00 3.043780538004196567e-01
-2.341758407975255363e+00 5.632408372956505538e-01
-8.752889435806572305e-01 5.398748126006016612e-01
-2.819793485842776892e+00 7.960838193466390766e-01
-1.302434771436235650e+00 2.171311683437574525e-01
-1.681432256325362973e+00 7.961135277218542861e-01
-1.684413965508260613e+00 8.535005917789348917e-01
-1.916359474535601626e+00 1.185974481438836214e+00
-1.179574403541536309e+00 3.771822196890962653e-01
-1.558349312009440268e+00 5.326290468343128914e-01
-3.075475410112260555e+00 1.470564538535950039e+00
-1.445039021392320322e+00 4.199305555845471716e-01
-1.596039231786600343e+00 3.167779551706780827e-01
-2.388485748771206119e+00 1.304280430740572427e+00
-1.595739018003418552e+00 1.468754055192637686e+00
-2.580909393305130806e+00 9.488682812191173710e-01
-2.039878856053562561e+00 7.758377991068702295e-01
-2.774197101838875579e+00 1.118648052739433796e+00
-2.647572627490058395e+00 1.227336578366783115e+00
-3.487267946125528262e+00 2.093500257098488415e+00
-2.291474390242540071e+00 1.624847878783995059e+00
-2.771647435706867224e+00 1.733397104212222928e+00
-2.671126225574840696e+00 1.276976796326812380e+00
-2.859969450080812159e+00 6.433037660736916630e-01
-2.517899538028683715e+00 1.212881405863995177e+00
-2.967195168700707431e+00 1.671070473283412294e+00
-3.569429821263022440e+00 6.860222830251174742e-01
-2.961775953269819794e+00 9.998356570071453842e-01
-2.161838474768173590e+00 1.030636185548219563e+00
-2.333798463988130845e+00 1.598465653761071303e+00
-1.666270893223044780e+00 2.071699556881885229e+00
-1.255175618501980894e+00 2.976783984379892445e+00
-1.733132611423648051e+00 1.594261351821108619e+00
-1.554193412575953115e+00 1.612566357905999670e+00
-1.098007810117057836e+00 2.705211676369901674e+00
-1.583687049327645147e+00 1.996046208484936635e+00
-1.964407328837162847e+00 1.858598472788095091e+00
-9.113766962674356709e-01 3.117312260925237943e+00
-5.329309866166973553e-01 1.760424442277499946e+00
-2.149098738790482521e+00 2.485199675822258314e+00
-2.388121866765721357e+00 1.747828936803183630e+00
-2.203856283826304718e+00 1.496781291319067231e+00
-7.495893393578689778e-01 1.353124704797119104e+00
-1.486467283724102195e+00 1.730454635970785304e+00
-1.454989327261166476e+00 1.820438781864487154e+00
-1.359404081211410986e+00 1.445094716241219102e+00
-2.009479348372914753e+00 2.556578878398958032e+00
-1.033157067680280594e+00 2.843502539519112915e+00
-2.276744052233385496e+00 1.601241139714639772e+00
-1.852670962796964638e+00 1.045349961056698973e+00
-1.368004612142241783e+00 1.502088116463849765e+00
-1.492589480200613661e+00 1.763659297597547138e+00
-1.310087412880325264e+00 1.603393264962223119e+00
-1.153609282041738515e+00 2.047134919567493938e+00
-1.480631391128764296e+00 1.053088188303867856e+00
-2.347323168354595424e+00 1.222030868678660287e+00
-2.300638606577034118e+00 1.099120942045894278e+00
-2.181957135596574560e+00 1.244519216284354357e+00
-1.124800246990939723e+00 1.340019257633434435e+00
-1.986808143574157137e+00 2.550045046946467941e+00
-2.212227307252176089e+00 7.860946927849350452e-01
-2.550739955832592720e+00 1.191723654399181598e+00
-1.396172392951997132e+00 2.557122740396138849e-01
-2.301596021692606797e+00 1.408239511525209986e+00
-2.289555563574934727e+00 1.529215839807509969e+00
-1.489872601289001341e+00 3.299071816501031318e+00
-2.172501957121857341e+00 1.174910471880555196e+00
-2.829711268352359532e+00 1.567186752099324121e+00
-1.939235990240663954e+00 2.495749052029768933e+00
-1.385571139917752381e+00 1.449489987776274802e+00
-2.293219203522288474e+00 2.680565358888214789e+00
-1.207211053178208982e+00 2.325072711169080542e+00
-2.109133432952554621e+00 1.262754651350434187e+00
-1.683199345297846428e+00 1.113376949258057635e+00
-8.986248390855853252e-01 6.508190193193291728e-01
-1.413564722531645224e+00 3.508074533678952056e-01
-1.646984017168115155e+00 6.520230451010303185e-02
-2.514026605089063615e+00 8.396311321436142894e-01
-1.647531196324409031e+00 1.071186273534891598e+00
-2.193279930971108627e+00 2.043377983441054258e-01
-1.949787489385199191e+00 1.060976810258320358e+00
-1.368818374990805609e+00 1.136619598150355070e+00
-1.070265990579347903e+00 5.073413843541487722e-01
-1.606668783594848104e+00 8.129627438356356040e-01
-2.787418103924308888e+00 1.459469514751676522e+00
-1.471312926779253960e+00 1.228671278420189639e+00
-1.839202760133356707e+00 2.017716754215966191e+00
-1.608262651547395228e+00 1.420384820900951528e+00
-1.888790476405002972e+00 1.265218840100184039e+00
-2.085312928865957982e+00 1.039365600527754063e+00
-1.460554777978701591e+00 1.064387264718336557e+00
-7.512597238614060480e-01 4.282351051447329526e-01
-2.014276335102278104e+00 1.717455123074500767e+00
-1.565305398052105224e+00 1.737092994157175774e+00
-2.744557077283195312e+00 1.454088450767160534e+00
-2.370647859301755034e+00 1.357163127120992741e+00
-1.902955782240518978e+00 2.886951286247398052e+00
-2.225045594198390653e+00 1.433705627979734665e+00
-1.915691080979708083e+00 1.421122808620385314e+00
-1.883679551183129020e+00 2.115248246051278647e-01
-2.293730021801107632e+00 1.345136294339526861e+00
-1.909410268111392028e+00 9.399395146061628736e-01
-2.097654313001741766e+00 7.632837931397454811e-01
-2.247071817598338406e+00 1.219406374713074559e+00
-1.680346843432300119e+00 1.420034100436051272e+00
-1.187210627485167702e+00 1.066715934766824248e+00
-2.979000433711751938e+00 1.275673274454103723e+00
-1.337125934422114248e+00 1.407759598736892936e+00
-1.805370648179004167e+00 1.191997360755829849e+00
-1.629606658124900909e+00 8.979425930278248646e-01
-2.384615954259039050e+00 9.005593597756311741e-01
-2.242903014209848944e+00 7.835982747146422733e-01
-2.121906364081026730e+00 2.071953827877980991e+00
-2.581186906238396528e+00 1.028032914617370119e+00
-1.877639329068653495e+00 1.295220468215526166e+00
-2.385344084024400679e+00 1.612807751106477117e+00
-1.945014759230013990e+00 1.285902893492629318e+00
-2.302349996882457894e+00 1.969276597263663664e+00
-2.584541295096663749e+00 1.933370200136673045e+00
-2.191614562213918482e+00 2.228962319916453438e+00
-2.595154260751431963e+00 1.582205062848132782e+00
-1.630880110016164508e+00 1.693406385548922088e+00
-2.929437763735210254e+00 2.717648390716903339e+00
-2.549808154169451946e+00 2.282720006240261057e+00
-2.103347755928596463e+00 3.068199653633028490e+00
-1.891322213055029788e+00 2.026158909801681673e+00
-1.505966561789870983e+00 1.348282375709817016e+00
-1.771045764004563594e+00 2.343577345628215625e+00
-2.516750115900809881e+00 1.484921868096357400e+00
-1.402411598961514905e+00 2.250624471332926646e+00
-3.209119280187116452e+00 2.132875055747779136e+00
-2.058203516010046030e+00 3.803931318775375381e-01
-2.133294050046509405e+00 1.934349295723456708e+00
-1.549258655598450218e+00 1.957090486672950158e+00
-2.407149918451413573e+00 1.869299844191105731e+00
-3.153049049752727484e+00 2.276796239854788073e+00
-2.595656102369450657e+00 1.827628601422702781e+00
-1.953802186804516339e+00 1.723661907498334811e+00
-1.631748440033947922e+00 1.295021418984914519e+00
-2.827289505929217128e+00 1.429901920842794771e+00
-1.855047828198693960e+00 8.788784545421406413e-01
-2.566425333060626368e+00 1.468576785652098593e+00
-2.276477326326181494e+00 2.417885799266971780e+00
-2.813790440926264402e+00 1.973628642656231724e+00
-1.961908679633179275e+00 1.616150235162189475e+00
-1.890955609421538508e+00 1.571799288782816717e+00
-3.553617725370160407e+00 1.427126706733493622e+00
-2.241922421905278906e+00 1.596692575514976342e+00
-2.047644311985542309e+00 1.246320122797915264e+00
-1.358630748037582325e+00 1.940424284810005506e+00
-2.071169340568422168e+00 1.908583592789882655e+00
-2.086192559361117915e+00 1.868981821289063205e+00
-2.198851000820936541e+00 1.952516399698534855e+00
-2.773324113930194734e+00 1.087519083107324924e+00
-1.588774525538395377e+00 1.617710878586507750e+00
-2.086614324635529538e+00 1.485230699305570390e+00
-2.324414639226287882e+00 2.035502364307611334e+00
-9.186400206773325250e-01 1.367572458459668461e+00
-1.634414965553549148e+00 1.095192497437870394e+00
-1.499473319449411868e+00 1.574702388740869985e+00
-1.775870972787905178e+00 1.494612526656159623e+00
-1.885381238316014008e+00 8.905169161123067667e-01
-3.258255461954078669e+00 1.307356413223209390e+00
-1.912641702728802517e+00 1.627400931669928275e+00
-1.485478718679672294e+00 1.909361194942395423e+00
-1.800439792371748116e+00 1.727347727422420487e+00
-2.787525357256074976e+00 1.143625327119733637e+00
-3.259423957353154933e+00 2.439106010604338071e+00
-2.798958798221574895e+00 2.041499983332314194e+00
-2.670842202564855494e+00 2.017076355495113216e+00
-2.608244378890518966e+00 2.814515524045056338e+00
-3.093987952952369280e+00 2.230024565452089824e+00
-2.705256669410648129e+00 2.095936982974340612e+00
-1.419096383540731532e+00 1.524739930935334664e+00
-2.140281681800439539e+00 1.147723688139522302e+00
-2.807869236910101485e+00 1.203259982882774803e+00
-2.505692820152222389e+00 2.397571213967010895e+00
-2.628792722237974111e+00 2.441960494178585073e+00
-1.367314226827990531e+00 1.499374867884160967e+00
-2.928600460849954956e+00 2.591393698117103295e+00
-2.816650431596118054e+00 1.457937002425901962e+00
-2.390143950593415667e+00 1.519179133159166639e+00
-1.930942848644441989e+00 1.398240859069778352e+00
-2.152107651689863843e+00 2.170495177395993736e+00
-2.133547424662364911e+00 1.857007909868522155e+00
-2.593906317645909176e+00 1.542226198730880293e+00
-1.709739529384787016e+00 1.225028004854032293e+00
-1.941395800777574898e+00 1.194595873946698861e+00
-2.028779045882993515e+00 3.742724044851271081e-01
-2.132325639682874918e+00 4.401741098442900624e-01
-2.075810304510688820e+00 1.901176917343833317e+00
-2.519802016333594796e+00 1.521881534745224362e+00
-2.250104970301605611e+00 3.403172483677847637e-01
-2.890179858942565794e+00 1.020962726901913475e+00
-3.566734540869640036e+00 1.037680338238226918e+00
-2.284855806850046633e+00 1.603114132120079915e+00
-2.520785057587400235e+00 1.898814045145529761e+00
-2.669091331320027294e+00 1.386560652210051536e+00
-2.089374137217950178e+00 6.846140037629800945e-01
-1.537420605663462725e+00 1.384464616715839647e+00
-2.904573155129908102e+00 1.235276286371931320e+00
-1.671606588503979252e+00 1.712915288599677011e+00
-2.273667844396334736e+00 1.117238943414248009e+00
-2.379208947884569270e+00 1.262667630332192648e+00
-2.276995683435079521e+00 1.205202808240729784e+00
-2.407606127044995770e+00 8.021409218296642329e-01
-2.575859516524045656e+00 1.125880101394535204e+00
-2.856506356557344972e+00 1.738605813134760814e+00
-2.123099189498419026e+00 1.217219389861434298e+00
-2.363341605260024458e+00 1.677962542215834851e+00
-2.004433799324927268e+00 1.562367388095688980e+00
-2.566280117429373675e+00 1.965589565217558565e+00
-1.961827583128105346e+00 1.860579725563010767e+00
-1.069396027902647539e+00 1.500799534340746311e+00
-2.324127436508493627e+00 9.625801716423895149e-01
-2.132439900078609174e+00 2.605575863665139824e+00
-1.667462742386845331e+00 6.201749244305658770e-01
-2.153979091240792787e+00 1.267033469856608807e+00
-1.655939441580668525e+00 2.283302082660254584e+00
-1.603098819932661234e+00 1.379893309271701840e+00
-1.834661433666641805e+00 1.607278195981295621e+00
-1.052988650443154928e+00 2.262272454575381619e+00
-2.318581037906069842e+00 1.979588409790051573e+00
-2.976586398249446930e+00 1.291964104502662636e+00
-2.233777181089791508e+00 1.728743449842758295e+00
-1.174414863573769896e+00 1.887064515149301069e+00
-1.802913102307829529e+00 1.836416407573120413e+00
-1.721859990493205927e+00 6.844969649343285445e-02
-2.131135320369622832e+00 -2.528372754930074962e-02
-9.078003072967582021e-01 7.358222498740275563e-01
-1.423733401327367032e+00 7.518142029480071598e-01
-9.477712810477491034e-01 -7.156103177503758683e-02
-1.355227644756951122e+00 5.962995968949358350e-01
-1.946715215953090050e+00 7.755289339694856343e-01
-5.688203295180492836e-01 8.070937476534750799e-02
-7.672439614701410671e-01 2.001157642518187896e-02
-8.530255819200065481e-01 2.497363957636541953e-01
-1.223865562305258559e-01 5.246697198559068243e-01
-1.505871221169084562e+00 9.685640318957294825e-01
-2.436616996948076874e+00 6.443391933645090108e-02
-2.381687252970586144e+00 1.142863117302427733e+00
-1.536565757706456647e+00 1.000009310526895900e+00
-2.062179437656520786e+00 1.665637935478766041e+00
-1.118360777055876776e+00 1.180907433661178230e+00
-1.841126530316892218e+00 1.702583391769179277e+00
-1.949293938533708914e+00 9.553614840561526211e-01
-2.422675695039587129e+00 4.642641330443180725e-01
-1.810821152203086370e+00 3.448444192645955808e-01
-1.969862065273967566e+00 6.424903966739561323e-01
-2.499810217023190173e+00 1.702223864740539216e+00
-1.823065318767998821e+00 1.622806275911476748e+00
-2.525598902839208293e+00 1.716677378290192735e+00
-1.963412036652017356e+00 7.013342442632483076e-01
-2.440450792566904781e+00 1.558341031125370924e+00
-2.163005433612044115e+00 1.546338673204669334e+00
-2.672338130279210411e+00 1.341546085087997220e+00
-2.110546772736020316e+00 3.717120787147223382e-01
-1.563766028200428870e+00 5.169987901780863648e-01
-2.115144458631881719e+00 5.025169680421049945e-01
-2.467568844867445765e+00 4.400637175413323332e-01
-1.547547000260352412e+00 3.185794788017357604e-01
-1.776405469546558313e+00 9.152398925780853567e-01
-2.753597000377632220e+00 2.532945415305313253e-01
-2.763534469215332301e+00 1.234420034768517027e+00
-2.485482419522864195e+00 1.241456952136793301e+00
-3.088247874533767146e+00 1.497691494553129665e+00
-2.952411361703969561e+00 1.460571549456526785e+00
-2.256644212225575430e+00 1.237855573198977321e+00
-1.979697604669603983e+00 7.104862663864941474e-01
-1.692301584995475672e+00 1.174074412543939516e+00
-2.271024445445937623e+00 2.794998207263850176e-01
-3.152650154924245385e+00 2.778181562388282733e-01
-3.257920545488312669e+00 5.989159271957922304e-01
-1.567846361611606953e+00 6.779973448944364156e-01
-2.843257396044496677e+00 2.505038115830627299e-01
-2.709708323883376568e+00 2.361623308471548999e+00
-2.766589386501922210e+00 9.602828818520783294e-01
-2.804557555896937338e+00 8.057596792437352606e-01
-1.511040411536282102e+00 1.452410117992569027e+00
-2.439869624106385082e+00 7.403818724594914968e-01
-3.456990350686131919e+00 2.442808331645902165e+00
-3.039654984880724164e+00 8.879264353446424396e-01
-2.362836603634190347e+00 2.998643664788238627e-01
-2.696137214471883148e+00 1.459920703181243784e+00
-2.319878479263495663e+00 1.191717900181446410e+00
-3.038547431032804447e+00 1.335594974296661963e+00
-3.185067906473809440e+00 8.556985845695587178e-01
-3.342505098674007691e+00 1.250534852979897638e+00
-1.956288058194249668e+00 1.932250772831986207e+00
-2.218433683013821600e+00 1.216991748191728728e+00
-2.312723927466322493e+00 1.179910955169060971e+00
-2.454883211475308524e+00 2.080651532908569301e+00
-3.263717898414032703e+00 2.054199234633717897e+00
-2.874016880704090671e+00 1.634467790287044364e+00
-2.451127792662523230e+00 2.143410270354404012e+00
-2.499374673279213699e+00 2.454533833568749657e+00
-2.204040435142412324e+00 1.138920219313387605e+00
-3.386081163677721939e+00 6.692529912384499458e-01
-2.093417803708666813e+00 1.284915216130554594e+00
-2.250512431734489116e+00 1.140256585070325457e+00
-1.717307751722038534e+00 7.223033985973116300e-01
-2.438308835166277611e+00 3.732954384976190365e-01
-1.721149352433114510e+00 1.179901145022924869e+00
-2.405861941114364022e+00 8.718956545809637415e-01
-1.092541252498347992e+00 1.484658789883468666e+00
-1.951896797258404703e+00 2.130674867646248138e+00
-1.320210157370619086e+00 9.298628590478771327e-01
-2.540153777093115739e+00 1.851396103925196046e+00
-1.986135182849742442e+00 4.070462491932025362e-02
-1.872329804220935090e+00 1.228701815543966402e+00
-2.853322369476720244e+00 1.209996962614609650e+00
-3.698172993790097340e+00 1.648482820548735628e+00
-1.885388770089970745e+00 1.169152697709308075e+00
-2.787740231795535095e+00 1.037069788699659600e+00
-3.508281734861026457e+00 1.223144891942312018e+00
-2.410654662651971591e+00 1.457235176733296500e+00
-1.529256840276343787e+00 1.289969580077591882e+00
-2.034556863941088256e+00 7.483293061995883733e-01
-2.572373055638662365e+00 1.657227520481731275e+00
-2.257902539172275791e+00 7.814130612437182322e-01
-2.885944546782465814e+00 1.801479416782001630e+00
-1.672314445646112535e+00 1.109208538582458159e+00
-2.090193566885293119e+00 9.197733227967825886e-01
-3.136883894936371764e+00 1.828854158795860663e+00
-2.809234174064278999e+00 2.656740125569074795e+00
-2.222621508376399380e+00 5.818591656785266908e-01
-2.507728468929641075e+00 1.294546713620220668e+00
-3.423926325606633014e+00 1.045705452363974164e+00
-2.198277643956982885e+00 1.444750874117095130e+00
-2.804044748357612082e+00 1.021037285653802584e+00
-3.222196714087401048e+00 1.062338779142617096e+00
-2.618742368012661803e+00 8.724819608062269749e-01
-3.137801738654492745e+00 1.002574395654602046e+00
-2.224208158908243860e+00 9.787833983321297948e-01
-2.406768383374315867e+00 1.515877876792395273e+00
-2.891915924397404858e+00 1.464094168779126015e+00
-1.881694105601715350e+00 1.420125077174499317e+00
-2.323159952754866087e+00 1.419761558056176209e+00
-2.496737892033090933e+00 1.260562667752065824e+00
-1.174360499450996409e+00 9.179867662148166740e-01
-2.109898874803525892e+00 1.575804789255624838e+00
-3.020690660416388340e+00 1.887520542791470968e+00
-1.068122585540106195e+00 1.067389351223184457e+00
-2.289635680664066086e+00 6.057260833174862302e-01
-2.304366840720515341e+00 1.063220921373452477e+00
-2.721014803772420443e+00 9.967121954455051558e-01
-2.027227702647266927e+00 8.966390213842914125e-01
-1.595423105247134155e+00 1.430680552503935887e+00
-1.712334986644918455e+00 1.308765874195883860e+00
-1.660304287402924128e+00 8.811063925390393292e-01
-1.874439824297499779e+00 1.553553490767366707e+00
-2.318471647491253229e+00 2.563885993193227186e+00
-2.573682752852392674e+00 1.460512094406553496e+00
-2.306859462485410628e+00 1.001571087246750480e+00
-2.004788165599667327e+00 7.933658070303259979e-01
-2.643078021387237797e+00 1.065020178581392418e+00
-1.594708845035593736e+00 8.972875704112892592e-01
-2.368024976257299574e+00 7.452081810311221854e-01
-1.322797520254558989e+00 1.798746240047789935e-01
-8.756294733616646342e-01 4.969923395483716866e-01
-2.219414248727697547e+00 1.923244574791967754e+00
-1.966529945327880391e+00 1.299289292911075311e+00
-6.115173190573233164e-01 1.287705939752815221e+00
-1.046485090322008871e+00 2.333872077942695800e+00
-1.071698896192991635e+00 2.642924725459502966e+00
-1.191828119732790459e+00 2.725118100750015593e+00
-1.229202702452247831e+00 3.237208521590277499e+00
-1.633390726635504997e+00 2.333708701492998472e+00
-1.884485469671459024e+00 7.882295208548051324e-01
-2.607177501707168776e+00 1.972858195430324590e+00
-1.794189265243903542e+00 1.032367008330979941e+00
-2.699330327082135828e+00 1.283652508836212514e+00
-2.300848836438698364e-01 1.549973506435883941e+00
-1.155885374710945435e+00 8.049145772147685562e-01
-1.244215517076264321e+00 1.304225672407930414e+00
-2.300603105119184200e+00 5.998916398781660719e-01
-2.054828589219907631e+00 9.366842267646748876e-01
-2.603672332918997689e+00 2.300843895046970289e+00
-2.125474994963587605e+00 1.765101395490693115e+00
-2.050552313268545923e+00 7.098919225012526590e-01
-3.131712952041919795e+00 1.015763338415724526e+00
-2.608427930827991403e+00 9.960335448453798701e-01
-2.711586673636024347e+00 1.975580879313776794e+00
-2.766284818197988660e+00 1.097014884714097249e+00
-1.622224509660578295e+00 1.130538363729659990e+00
-3.003226951976851744e+00 1.513482738638320280e+00
-2.573442279106391783e+00 1.677290622031191170e+00
-1.576510720267458421e+00 3.543211008693861741e-01
-1.712504733732381546e+00 1.578257896016475481e+00
-2.404161261064806876e+00 1.534918831544462403e+00
-1.773040866719467701e+00 9.963727990986868122e-01
-1.680640291236628059e+00 2.235564476542798718e-01
-2.587935582838476023e+00 1.937225713373082137e+00
-1.738341264368667982e+00 1.402012035677305812e+00
-1.841517794963580146e+00 1.167135599239354615e+00
-1.851322770681124386e+00 8.140969582744707056e-01
-2.318406012611496259e+00 9.178736251448909034e-01
-1.905691395290141532e+00 7.560133706280390831e-01
-1.755653014286310043e+00 5.490101255632769961e-01
-2.719011847773007418e+00 5.610592119278416945e-01
-1.967754344886547102e+00 7.335547320698809770e-01
-2.351973447202307277e+00 1.586319345359068933e+00
-2.404379686780583114e+00 -1.891388700464922690e-01
-2.830779067763356860e+00 7.832477269295631261e-01
-2.641689954281980945e+00 3.776342421659043547e-01
-3.819206028239436890e+00 5.951223635840018344e-01
-2.800353949453454838e+00 1.003978926074692968e+00
-2.944732456955603261e+00 1.661467302622033682e+00
-2.356518016468987398e+00 1.387941132951273637e+00
-2.310682837114165000e+00 8.414427480707564744e-01
-2.882721276348573447e+00 1.581880313020758599e+00
-2.099604379414390820e+00 1.324071591986017760e+00
-1.933212184970165781e+00 1.279854383928593631e+00
-1.546311357711735557e+00 1.630192820449987590e+00
-1.901421615504688578e+00 1.261945636898185841e+00
-1.454602214121811787e+00 1.650974149531392987e+00
-1.995261235822214152e+00 1.613528537857566336e+00
-8.502818548940463961e-01 1.657267376264368375e+00
-2.329707222717541715e+00 6.329903790780639916e-01
-1.121801604137248942e+00 4.752773279323524447e-01
-1.983515125197453877e+00 1.080905535488377867e+00
-2.674437283755761730e+00 8.016874265097666541e-01
-2.259158407124988166e+00 1.774973159841491954e+00
-1.723357912768013200e+00 1.844948671557367303e+00
-2.496760025807060579e+00 2.024700923677183351e+00
-1.190321632425052734e+00 7.781148453184745239e-01
-2.472565019071597980e+00 1.190914146422553888e+00
-1.530165598686193729e+00 1.838652007919440168e+00
-1.504258688479935380e+00 1.699117729541386179e+00
-2.296254727556616526e+00 6.896318049629556191e-01
-1.439504664143413493e+00 2.214084001270132607e+00
-7.018634689718110664e-01 1.751133183826859785e+00
-1.732289395854949454e+00 9.307836001779101753e-01
-1.662497419303158530e+00 1.552562626152605096e+00
-2.769904882546654790e+00 5.112027103200558198e-01
-2.181245314472664010e+00 1.923979297784766285e+00
-1.873548802331189478e+00 1.891428057841541888e+00
-2.191060152516178139e+00 2.202639372508535587e+00
-2.286525269901950708e+00 1.347466585906123004e+00
-1.979833654734074466e+00 1.900465783356926730e+00
-2.120097508859757784e+00 1.060334295242416180e+00
-1.400151708155543684e+00 2.141930510400261944e+00
-1.814500351733840944e+00 1.428274006552434860e+00
-2.644491153484617829e+00 1.988832896115757087e+00
-3.269853946050403248e+00 2.084471243998431422e+00
-2.882069713210720252e+00 1.040600605704998127e+00
-1.500914891463614786e+00 1.381253772505767197e+00
-2.523366146133593890e+00 1.415785316066340283e+00
-2.704888330112575900e+00 1.240543441136722658e+00
-1.502379601460597902e+00 2.098558002846192316e+00
-2.601395112844231416e+00 1.066854331072541129e+00
-1.939418976065057976e+00 1.040882264374126676e+00
-2.912864623729094937e+00 1.209531798880632447e+00
-2.436721704641485964e+00 2.273172288859209189e+00
-2.316814984700711122e+00 1.102505618274499444e+00
-1.845930038583508459e+00 2.004954412933832142e+00
-2.079631703729095893e+00 1.406658717038567818e+00
-2.145426985224249350e+00 1.655009481476026334e+00
-2.205116861592202326e+00 1.851549932760114370e+00
-1.399542515398745302e+00 5.674422152506031214e-02
-1.138322377464611845e+00 5.387363320974769554e-01
-2.101149925963132326e+00 8.086446908469294703e-01
-9.275454554771174198e-01 1.925943472205221274e-01
-2.367845181175336045e+00 1.093390505340513297e+00
-1.481480810459192332e+00 4.611358117226198594e-01
-2.032740292348412137e+00 6.489957664513568147e-01
-1.828730706606266132e+00 3.197911628431594488e-01
-1.590444725530043790e+00 6.300059771766388650e-01
-1.898045031204458111e+00 8.760234680167585664e-01
-1.677539538155055965e+00 8.846406659343196699e-01
-5.405321396830637948e-01 1.006513471978951912e+00
-1.481570724835348019e+00 1.518223740243652031e+00
-2.506536149974409877e+00 8.991586910835137614e-01
-2.013287692694642139e+00 1.877412790504363826e+00
-1.966190361137258424e+00 2.075417268590904030e+00
-1.129729202489274220e+00 1.921765922792258996e+00
-1.315692292755988202e+00 1.932509531349507537e+00
-1.841335829743400598e+00 1.934310046369379865e+00
-1.314050594519891035e+00 2.168878145709167704e+00
-1.424856971941506512e+00 2.177440343070466078e+00
-1.125956639813837423e+00 1.246660246852884457e+00
-1.018723350729250132e+00 2.477311872462282238e+00
-1.866348769651243522e+00 2.215761760757474441e+00
-1.455672984868967124e+00 2.071528103568641477e+00
-2.438205777433841703e+00 1.912466627361582905e+00
-1.425913547612555732e+00 1.928405598731711468e+00
-8.317735196081337268e-01 2.089875520996927083e+00
-1.020440866227438459e+00 2.036183384513060357e+00
-2.034516150400158097e+00 2.247892511516690561e+00
-1.831959875661695047e+00 1.327325378337487205e+00
-6.984386990719277932e-01 2.253952520333066811e+00
-2.423352105054512318e-01 1.547855721291038211e+00
-2.060565761080931146e+00 2.652610424162668235e+00
-1.521341805909068423e+00 1.748777534955618496e+00
-1.250135826161558938e+00 2.178915888176394589e+00
-1.008560567289183529e+00 1.706542325179713604e+00
-7.729156230367293379e-01 1.637846352486164836e+00
-9.782636127849821950e-01 1.675277052683522783e+00
-8.122564223604766820e-01 2.610590835187178271e+00
-5.407017915551093346e-01 2.102057325639765217e+00
-1.146839905737301990e+00 2.550131422077511978e+00
-1.280949374792655915e+00 2.975452343273697675e+00
-2.062112078740131249e+00 1.900547842433841561e+00
-1.321499766582429070e+00 2.086112903363368964e+00
-1.560370513391716951e+00 2.017961560801034171e+00
-1.222126652067796027e+00 1.128396995086939247e+00
-1.063134597718985441e+00 2.884580803213740552e+00
-1.208290959828658195e+00 2.396320260265278890e+00
-1.325639659462175324e+00 1.873557101583997797e+00
-1.792571463350011385e+00 2.743791315126467900e+00
-2.323485044421439660e+00 2.220750204732048871e+00
-1.072191299912193196e+00 2.198102887455393617e+00
-2.524406950564239249e+00 1.915523463499428480e+00
-1.580783490114986201e+00 9.263461813814815038e-01
-1.820157780483172338e+00 1.782224238768773894e+00
-2.295934916117416069e+00 2.175748737699272795e+00
-1.640118251165598728e+00 1.773013283585741506e+00
-1.366304294621473847e+00 2.384716325777474388e+00
-1.707680195166771941e+00 9.019133690419309790e-01
-1.664866575043744357e+00 1.074649954087548931e+00
-1.762321738749110800e+00 1.053763022149502238e+00
-2.720943289073041171e+00 1.401694346525247381e+00
-3.130879897416542601e+00 2.087227265544819854e+00
-2.864204886916827064e+00 2.115565055205968381e+00
-2.580357582374365855e+00 7.526503039305574294e-01
-1.309100575503557184e+00 1.732587252696864866e+00
-2.538047679536312273e+00 2.096339649737400723e+00
-1.839054487491176726e+00 1.389905471929485437e+00
-2.029821883985988507e+00 7.266505044345430431e-01
-2.043194163225996896e+00 1.389575519356342381e+00
-2.096327631566431648e+00 1.268651415932702031e+00
-1.073280705191043571e+00 6.862180219653339908e-01
-2.221249677438661418e+00 1.414439183968129621e+00
-1.733399361236590552e+00 1.383621860591555786e+00
-2.329341146856491296e+00 2.194824214110638216e+00
-1.449563814205435897e+00 8.867534563125916147e-01
-2.078815838424719953e+00 1.342596769402912393e+00
-1.402651177184216280e+00 1.481762099399781984e+00
-1.702410576931729036e+00 1.003803328020089536e+00
-1.955773479669851600e+00 4.852131871288701825e-01
-1.394033018867872897e+00 1.447836729469101247e+00
-8.702824649084601738e-01 1.273981635407808621e+00
-1.117782787935847288e+00 1.056999767014560998e+00
-2.001417660961724909e+00 2.265784482504154429e+00
-2.047559607501899137e+00 2.013588732411133453e+00
-8.930443119050923695e-01 1.887780886875880526e+00
-1.103516982862067231e+00 7.219903890445064087e-01
-1.970141643622611127e+00 1.893275689076861834e+00
-2.509043127850957511e+00 6.440567241459463910e-01
-2.169890034482275354e+00 9.367416570939989251e-01
-2.638833685582278044e+00 1.116803703254509950e+00
-2.260764233651777033e+00 1.492543136736779630e+00
-3.254773288767200512e+00 5.193290210313145083e-01
-3.380953887048057105e+00 1.460091479815339710e+00
-2.548879881138805814e+00 1.105930748575478795e+00
-2.396730140975666945e+00 1.466328509764349475e+00
-1.618402015593766841e+00 1.793593398483968260e+00
-1.837745641149306719e+00 7.177165194184330632e-01
-1.935516673053210068e+00 5.164114342143715231e-01
-2.213657784036267451e+00 9.592063877450338616e-01
-2.764364191281885930e+00 -1.441760235175938709e-02
-2.793357637370275981e+00 1.262808129794963374e+00
-1.742224965006883508e+00 9.333614065829822781e-01
-2.720802901056855738e+00 1.481033581678227407e+00
-2.060820940952876601e+00 1.743826206534655698e+00
-2.005608652151498195e+00 2.310807223439012237e+00
-1.985031168120896305e+00 2.488705003490483847e+00
-2.293075646356832920e+00 3.151070076422779032e+00
-2.468728456449910347e+00 1.864682647192748677e+00
-3.128847721666167647e+00 1.375730204620808195e+00
-2.964291928837322843e+00 1.683978705277271226e+00
-2.595079357897645878e+00 1.597519895831154724e+00
-2.812906347149707997e+00 1.511495434984050590e+00
-9.334155982953666886e-01 1.027046675356232175e+00
-1.180179732739959908e+00 9.171222012121273970e-01
-1.849469868934546568e+00 1.544351271825207927e+00
-2.665522522451485798e+00 9.724803567984985353e-01
-2.028317606347418867e+00 8.006593856530922482e-01
-1.773016962570119759e+00 1.650605829474518060e+00
-1.927404965622921962e+00 3.576342776879898322e-01
-1.694211787940106184e+00 1.387327703741438878e+00
-1.917858398820717403e+00 2.073325525736195996e-01
-1.069444120740733695e+00 1.161147222205883622e+00
-1.197670473470192842e+00 4.832545084076177999e-01
-1.689930190768171414e+00 8.422900962787482904e-01
-1.556867002368830022e+00 8.401681376840537396e-01
-1.131712479326048904e+00 5.605474095696992842e-01
-2.382020696829914463e+00 2.468302805373022046e+00
-1.399133859270488056e+00 6.458119108465819602e-01
-2.555371655910716910e+00 4.764922510150858548e-01
-1.411504797180321180e+00 1.206610107737914994e+00
-2.276462489219190033e+00 6.843540370596150613e-01
-1.928567123820912776e+00 7.092118923543443421e-01
-2.568379663689373427e+00 1.503296313413243102e+00
-2.663314414839648592e+00 8.262139979724618666e-01
-2.030147134630098549e+00 8.154964881916562103e-01
-2.625018296477484636e+00 5.514050216021663120e-01
-2.331689767129399016e+00 1.591589087148145953e+00
-2.671282605126048537e+00 1.418565008168797936e+00
-2.803169626279060633e+00 1.805454706925167851e+00
-1.423251663123145105e+00 1.503439997374917958e+00
-2.139077086385595017e+00 7.634039078182630611e-01
-1.887758081064081050e+00 8.427903932541715992e-01
-1.951860036176041202e+00 7.492243121964208274e-01
-2.262747963111952920e+00 1.231237320183775186e+00
-2.028249727932784019e+00 1.461973140338419741e+00
-2.757148406630427928e+00 1.391672747255418008e+00
-1.895122044255536764e+00 1.594666984744327110e+00
-1.234091579489990487e+00 3.551233974309919716e-01
-6.553920837929910759e-01 2.067029606756866755e+00
-5.877127608102221679e-01 1.139316430968447591e+00
-1.635525645046688403e+00 2.268560723806217538e+00
-1.230737696680068050e+00 1.717495150850624430e+00
-8.915171658098771656e-01 2.032066387607834201e+00
-1.068040133357996302e+00 2.001820588312567484e+00
-7.219735454947708853e-01 1.606473619801742858e+00
-3.133597532533699548e-01 2.134908708676589661e+00
-6.883568643189001968e-01 1.392841859238362900e+00
-1.174788419875655077e+00 1.351704835128944682e+00
-9.208245473058283004e-01 1.820816675023988918e+00
-7.066435649639025707e-01 9.971645950555536597e-01
-1.259417801505051449e+00 1.178724878120817277e+00
-1.062476328102987422e+00 2.349965205181238304e+00
-1.288790755610448535e+00 1.849289973949010735e+00
-1.888704430701179549e+00 2.678851630049457810e+00
-1.537942416952682745e+00 1.479367295826177653e+00
-1.971217245405025853e+00 2.666239515476543698e+00
-2.022357923411649772e+00 1.727550635815024105e+00
-5.755380963473485378e-01 2.115616874164645278e+00
-2.408642664502385067e+00 1.564140675701360284e+00
-2.585694154595596927e+00 1.437687061633127428e+00
-2.356447281941307370e+00 1.054372046908068183e+00
-2.635116274654621726e+00 1.589959084907909048e+00
-1.014550560631088727e+00 1.179147302478934289e+00
-1.897871416891685925e+00 2.333419130996421398e+00
-2.177742670864278640e+00 1.687122662630686998e+00
-2.643851726347689723e+00 1.835832419926863190e+00
-1.446809057845382940e+00 2.077631479846049345e+00
-9.009559224023041546e-01 1.613709718081727251e+00
-9.253607697012184996e-01 1.927665146210812530e+00
-1.618445507501099723e+00 2.279022927119891406e+00
-2.049341179760608256e+00 1.662197224708561905e+00
-1.928381972260348576e+00 1.748514157474179598e+00
-2.295956525081684685e+00 1.825269497137902874e+00
-1.750638878014004085e+00 2.250680691638888398e+00
-2.755403522678628647e+00 2.723781331673901462e+00
-2.770788762307534903e+00 2.255329413215712897e+00
-1.495951187835004692e+00 4.500738481225606824e-01
-2.268469597210321709e+00 6.134147964465402891e-01
-2.389527213364975644e+00 1.148683057510899719e+00
-2.245144421264882340e+00 7.631704125924552162e-01
-2.794667133174882689e+00 1.336405510020536092e+00
-1.828431319792796383e+00 1.057000798948868336e+00
-1.485557805276417564e+00 1.124390094250013794e+00
-1.762455962549421162e+00 1.344650044685334445e+00
-6.762935831008684007e-01 2.469768345684621558e+00
-1.195054797669896640e+00 3.462699299946828901e+00
-7.217408180877973867e-02 3.098806503988354777e+00
-1.180449954161233883e+00 1.649259201372528238e+00
-1.146810063911012811e+00 2.025047822446895296e+00
-8.742073237245653328e-01 1.417719555163034384e+00
-1.224461320536770259e+00 2.148202435823761469e+00
-8.748075277647517911e-01 1.206809495351879757e+00
-5.082535067031825893e-01 1.544816149636277558e+00
-1.163878314911336309e+00 7.976726653905650277e-01
-1.064848763651571995e+00 6.505343116330324360e-01
-1.320904196020085797e+00 1.706169599760593680e+00
-9.488601563339831291e-01 1.513229365204634691e+00
-1.610480703563765603e+00 1.678758539740390354e+00
-1.716546954656799073e+00 1.451150129834358982e+00
-1.806561661919161121e+00 3.251325223289612154e+00
-1.209138257004156003e+00 4.372911339986985113e-01
-1.863396967337731525e+00 1.297638117767719645e+00
-1.914909885850673010e+00 1.258931348995121269e+00
-1.135654258871532374e+00 7.060565878475681956e-01
-2.235717230073899664e+00 8.952672842479620918e-01
-2.344292011005051357e+00 1.830992236674423568e+00
-1.639949275041867605e+00 2.196302690778489275e+00
-1.488480067962844933e+00 2.652828681408936351e+00
-2.113044378207539431e+00 2.942302799495144505e+00
-1.430100110937381430e+00 2.948805004711737787e+00
-1.126860673900694998e+00 2.434736470575523004e+00
-8.559727942815328339e-01 3.721173899590482836e+00
-1.778074931706898898e+00 2.687210445206785980e+00
-1.910651927193502075e+00 1.470823299902893844e+00
-1.165061309475725171e+00 1.625136290493255364e+00
-1.463117930078046580e+00 1.483953750806130234e+00
-9.520491188593485088e-01 1.562551472617417669e+00
-1.743912149524547761e+00 1.616984334878221352e+00
-1.239036828191252937e+00 1.122163731340616977e+00
-3.007963680565305609e+00 2.522434329196020286e+00
-1.093243041870624044e+00 2.141789898246192259e+00
-1.515072688716157856e+00 6.879172021892335787e-01
-8.670218798833726481e-01 2.523834869091426403e-02
-1.688577712457115299e+00 6.461419075612624408e-01
-1.461773907130617056e+00 1.413008787370358510e+00
-1.028857167584413590e+00 6.893260947414470152e-01
-1.914555552569447539e+00 4.613536625142771186e-01
-3.134122622151306103e+00 1.359290217844151494e+00
-2.577315146145381153e+00 1.563070589172904645e+00
-2.072782484849954976e+00 1.704275240502342470e+00
-2.463821540908027963e+00 1.020607967268631455e+00
-1.932684522475491384e+00 1.254564371816770718e+00
-1.509207927052655052e+00 1.790460675988026495e-01
-1.486602772526284255e+00 1.311171116612644960e+00
-1.869355136246252602e+00 1.794398920628033078e+00
-1.848581139303835386e+00 1.558369113141135465e+00
-2.202870428748509024e+00 5.810588737033809403e-01
-1.386651429572865801e+00 2.843478021222843211e+00
-2.817558638527620118e+00 2.064802477448149709e+00
-3.524956851050556228e+00 1.403972160947991821e+00
-2.644633461882346381e+00 1.864264367124194077e+00
-2.417816294159376156e+00 1.572033342176312409e+00
-2.520741289362036230e+00 2.587680832813767040e+00
-1.674258266011754870e+00 1.828857708384727498e+00
-2.608387051559498460e+00 1.445531550440214419e+00
-2.757932741899213447e+00 6.648205997020224522e-01
-2.935282372847663801e+00 1.774424467020421448e+00
-2.559091328344388572e+00 1.299750421382480869e+00
-1.966673418750578994e+00 1.500127732674513048e+00
-7.831356783954812606e-01 1.482638400442109150e+00
-7.031987614594361613e-01 1.675868783467606926e+00
-2.609007864459201187e+00 1.955433378921288989e+00
-2.572923740078115973e+00 2.195646297285013926e+00
-2.320571217003132070e+00 1.852896412830082884e+00
-2.539072316754712233e+00 1.261269415603637034e+00
-1.888748391776021496e+00 1.292465466813442543e+00
-2.749767780555697705e+00 1.179033468590272582e+00
-3.019218058098775082e+00 1.872378432558810646e+00
-2.112145241780709615e+00 2.064291560716982943e+00
-2.358696285529831460e+00 1.227299498014191359e+00
-2.712307404746566508e+00 1.188233111767356132e+00
-2.334844393042065036e+00 1.138334198283935006e+00
-1.873074724959909121e+00 3.099119185268643939e+00
-7.207601663101090850e-01 3.435710167670626092e+00
-2.235414747475949149e+00 1.900394792491580498e+00
-1.705961492082756381e+00 2.117389641235252640e+00
-2.663039233415536611e+00 2.138241334252390935e+00
-1.933005274463081014e+00 3.271812077861259382e+00
-2.585712138233297708e+00 2.445512766681606998e+00
-2.516280984408224786e+00 2.741563318133504623e+00
-2.677304657238628316e+00 1.512696857509735704e+00
-2.029948921106657256e+00 1.608680482379883703e+00
-2.372497529183125842e+00 1.508037772754928563e+00
-1.882111668100005630e+00 2.418367180648702153e+00
-1.618584904854027950e+00 2.551758882216868862e+00
-1.960918756471875746e+00 2.550502651569769519e+00
-2.853075768504942822e+00 2.710307400099455144e+00
-1.841592908258262273e+00 2.305420171662718065e+00
-7.472154649313255126e-01 2.335577906568724771e+00
-2.614499552381822411e+00 2.567646744180598795e+00
-1.965439758305543183e+00 1.708419011176524727e+00
-1.053130125743895862e+00 2.452659677648308278e+00
-2.494167110119009934e+00 2.111592956664850362e+00
-2.061867710389700292e+00 1.856779834042718846e+00
-1.704742777460693581e+00 1.821711501305502079e+00
-2.449109464466685537e+00 2.574831238144185352e+00
-2.589454702096663397e+00 1.705952532192559046e+00
-2.267525803050205901e+00 1.672740142634780103e+00
-1.880017125488266938e+00 2.030383211930370635e+00
-3.120439418789060504e+00 2.088489202120868082e+00
-2.330466549622999928e+00 1.477902586641557603e+00
-1.793003377390395947e+00 2.096656850614527556e+00
-2.785594972210006404e+00 2.716287538525425482e+00
-1.650331079416272884e+00 1.964419889317843060e+00
-2.868829615970303948e+00 1.543585672217089977e+00
-2.030256269234908650e+00 1.432084798116611379e+00
-2.325688075913837416e+00 9.548948142115181170e-01
-1.600710662677402807e+00 2.029618752399747983e+00
-1.558052453179321173e+00 2.520937321322015645e+00
-1.976612245537896495e+00 1.999850870083101473e+00
-1.320503175453963784e+00 3.246910266151673330e+00
-2.698506896691782231e+00 2.297569010338476936e+00
-1.876663499137371627e+00 2.471575259198021790e+00
-1.490116875951758679e+00 1.920276617241498451e+00
-2.071669915323965050e+00 2.632794919993095117e+00
-2.439279762883122427e+00 2.276761733091318796e+00
-2.156912881719930120e+00 1.554097495041930621e+00
-1.620712746397391157e+00 2.026450765484768990e+00
-1.924967131941087040e+00 1.709619073673090517e+00
-1.711858896546002207e+00 2.972092328349634549e+00
-2.036935893545527065e+00 2.344031615189428042e+00
-2.433065060095370491e+00 1.064122877867321959e+00
-2.727232847917290925e+00 1.343529259959092670e+00
-2.216103142043501784e+00 1.759712616448806388e+00
-1.550816509714272540e+00 1.658045689099645781e+00
-7.308445321715399956e-01 1.040208845482237354e+00
-1.718732240820664892e+00 1.945760546409353253e+00
-1.831104336860977622e+00 1.159648452684874265e+00
-1.761308600364667409e+00 1.489252378594286164e+00
-2.590486638428866506e+00 7.962829508732077732e-01
-2.612747551605067109e+00 4.875232689436480582e-01
-9.137346154299152978e-01 1.559383474318531970e-01
-1.980909924016227119e+00 2.313201420690979671e+00
-1.291393599476110321e+00 3.586415068879957424e+00
-1.909085672649164511e+00 2.161999820734950450e+00
-2.270436592823209310e+00 2.580822344309400940e+00
-2.453461719105612726e+00 1.207562312206106991e+00
-2.628491285625010665e+00 1.671337468330401865e+00
-3.104953942956530710e+00 1.162102699002377282e+00
-1.289892500189731450e+00 1.027154247847688051e+00
-2.037808090346473477e+00 1.827818634509609907e+00
-2.028097165422767301e+00 1.064450755052456676e+00
-1.831369121299277314e+00 8.765191070982563115e-01
-2.033372984075882517e+00 2.224070838179474652e-01
-2.016752264881207957e+00 2.482538193875422072e-01
-1.796956100194324391e+00 1.975715463915544090e+00
-2.662019277089145763e+00 2.588458051699157103e+00
-2.456137632646255398e+00 1.706835794849143939e+00
-4.154573487885962479e-01 2.979320195334787424e+00
-1.374549584193823115e+00 2.773079623540973593e+00
-1.156424098877220752e+00 2.595508954691005510e+00
-2.576271542673421511e+00 1.668413107929931360e+00
-1.162966341895687927e+00 2.185579807871222968e+00
-1.404004803401640356e+00 2.624757076365411113e+00
-1.800898577632656039e+00 2.164736958435856895e+00
-1.997826699751667157e+00 2.440192562014402711e+00
-2.084304170880258766e+00 1.550508880500009123e+00
-1.785384841419697999e+00 1.929299083372756796e+00
-1.311443428401693811e+00 1.894271556666951239e+00
-1.612045845838889768e+00 2.856693573486819737e+00
-7.082101455689344682e-01 1.305989262559186681e+00
-1.892902705687550036e+00 2.514475279460822499e+00
-2.186225312631548956e+00 1.964354169423579322e+00
-2.672983876054328523e+00 2.171486141835307304e+00
-2.234402426250916562e+00 2.712472829543047581e+00
-1.086922191718480368e+00 2.390055079720849740e+00
-2.053536865049562454e+00 2.701074793866404367e+00
-2.076809960249219600e+00 2.848903946975285262e+00
-2.199988932154732346e+00 2.640277692760600203e+00
-1.979217536971584313e+00 5.219408566740756372e-01
-2.169290359557866310e+00 1.508858124006597690e+00
-2.772986682943144210e+00 1.864563312761635228e+00
-1.868207975230684159e+00 1.373719987567029843e+00
-1.717595365994983414e+00 1.312092980381377227e+00
-2.492014276593104150e+00 1.847097972144898792e+00
-1.915500648344799606e+00 3.040292584054459901e+00
-1.648810607948906659e+00 2.563401593634362374e+00
-2.566865508591396505e+00 2.550039868733781745e+00
-1.435979667712454333e+00 1.500733255196037730e+00
-9.821164358586988996e-01 4.252018426547701235e-01
-1.825870646936115893e+00 1.631460728139907834e+00
-1.702110819825725319e+00 1.940307641862231591e+00
-1.828523946538125777e+00 -4.435174682019323855e-01
-1.467328396988698547e+00 9.653222569037621659e-01
-2.426583749338703466e+00 1.419870743127290780e+00
-1.099456341596571685e+00 1.264310088691431577e+00
-1.589307603540434322e+00 6.212165277579927425e-01
-1.286135992274394457e+00 1.050578657795997906e+00
-1.812922580562774888e+00 1.272303175207165182e+00
-1.104724267921832981e+00 2.000268005536808502e+00
-1.445315515158134723e+00 8.547058969908341020e-01
-2.196376670595609149e+00 2.014265958182081206e+00
-2.302312792001839803e+00 2.068084339396154991e+00
-2.238519406910415288e+00 1.575406977114398366e+00
-1.842923314891429687e+00 1.566254060176512031e+00
-1.829450865430662265e+00 2.486225089589569670e+00
-2.474327021653961900e+00 2.532514470912214488e+00
-2.221155145294701150e+00 1.651813795537279361e+00
-1.888703242701751828e+00 2.339172876502037646e+00
-2.028381472916082284e+00 2.509870858077643874e+00
-2.044300273863702611e+00 2.276957586283651747e+00
-1.323235043071201433e+00 2.851214460884605284e+00
-2.289236867088681571e+00 1.776423933532607302e+00
-2.336407187432540056e+00 1.961599389579671504e+00
-2.247342905741544605e+00 1.082627496562341474e+00
-2.644158997492564112e+00 2.228421767377027685e+00
-2.638447954914067139e+00 2.014962423698826832e+00
-1.902730063817520634e+00 1.351496986667948708e+00
-2.015126029964360743e+00 1.263661930810157541e+00
-1.688235792626939791e+00 1.690176535815143932e+00
-2.335547175914354678e+00 1.576311181228290392e+00
-1.709566896191905716e+00 1.627799963196267852e+00
-1.950403650617326123e+00 1.938939045704445974e+00
-1.755901027506470369e+00 2.612247644738872054e+00
-2.975298032970044027e+00 1.664042086614647697e+00
-2.678809233635824238e+00 1.409054676607811807e+00
-2.434408314162583853e+00 1.262870114663003029e+00
-2.243195589154405756e+00 2.157436637319392503e+00
-3.365298606657840530e+00 1.980837191343405079e+00
-3.027924992541781712e+00 1.571673001488073540e+00
-2.137569178761874689e+00 1.669715407074224611e+00
-2.520737011595891364e+00 2.437688095860343296e+00
-2.377114249511974364e+00 2.506006079158422661e+00
-1.199084833615920997e+00 1.547702405452022978e+00
-1.586677788866043048e+00 1.977464437214126125e+00
-1.448284061838952308e+00 2.125917395229952156e+00
-3.063156999900418676e+00 1.970677922541176130e+00
-1.090311112467734933e+00 2.742856373330265551e+00
-2.165545450873709754e+00 1.902749906501270072e+00
-1.244375326629617806e+00 1.547302406579167622e+00
-1.605424637734364390e+00 1.561264929931106993e+00
-2.297041688459739994e+00 2.431534406878538945e+00
-1.968427927950718859e+00 2.715003655518613002e+00
-2.373087123507675145e+00 2.920977242471939128e+00
-2.074104811124732439e+00 2.561898503812526151e+00
-1.467515098060613088e+00 1.678462102943528489e+00
-2.070425333954606373e+00 2.171779826309064632e+00
-1.246505349545416585e+00 1.896385849796954570e+00
-1.180767674917950760e+00 1.362048863501737372e+00
-1.852240813147263410e+00 1.219254106097837687e+00
-1.791980661224358062e+00 1.139586186955601210e+00
-2.080616097775236373e+00 1.729312991425112855e+00
-1.664603816230500133e+00 1.327324649322563666e+00
-1.537039519140847244e+00 1.439251543625976959e+00
-1.518812425669349597e+00 1.035141611183516774e+00
-1.719295191665988876e+00 1.146422637862998473e+00
-1.259009616928014275e+00 1.573975139335997309e+00
-1.162802511802532690e+00 5.522574588371451654e-01
-9.869595556373538248e-01 2.345330571869862712e+00
-3.092040877052175674e-01 2.031444353052258567e+00
-2.093785266290259628e+00 1.192536380377553273e+00
-2.614230040268499700e+00 1.935761302417831953e+00
-2.364708072918415560e+00 1.632111876138565787e+00
-2.415623283719142922e+00 1.311609596594810689e+00
-3.093675750931073942e+00 2.321367857802622670e+00
-1.458909919327440186e+00 3.137878464539056722e+00
-1.479370707735768065e+00 2.786923379329443229e+00
-9.972976952935379558e-01 2.462083856292500705e+00
-2.723505602899476408e+00 2.373926761877540592e+00
-9.658811316657898161e-01 2.356991462099425672e+00
-1.535807238842777700e+00 2.773893323487306883e+00
-1.651791798171331926e+00 2.541334695864963855e+00
-1.121239732184029503e+00 1.491117443414341270e+00
-1.788339267194653193e+00 -2.207203795019884729e-01
-2.436007546515004840e+00 4.531858774486057229e-01
-1.573134820068827322e+00 1.380445330981301844e+00
-2.267067558650080805e+00 5.925463076882285796e-01
-2.048405446841187860e+00 1.857113248266988315e-01
-1.640930550491451978e+00 6.711227806414614694e-01
-2.131854969661540089e+00 5.240282121509779456e-01
-2.245103556910356346e+00 8.885441908525140153e-01
-1.848904204739993506e+00 7.247250105337684767e-01
-2.352856134151085854e+00 6.498916690745205615e-01
-1.298312643787563392e+00 1.375508813047944034e+00
-1.424824125401366715e+00 8.282888381292945468e-01
-1.488691418974975145e+00 6.065531725296939847e-01
-1.610092800658823542e+00 5.855601058524730895e-01
-3.127318893704933989e-01 1.217894020986177495e+00
-9.910697938209837021e-01 1.059760973197112932e+00
-1.585587581389522160e+00 1.117133644113749380e+00
-9.557847821198013349e-01 1.085990671912656191e+00
-1.118166994910994250e+00 1.435476494502038403e+00
-9.640632894187255442e-01 1.663528331088459655e+00
-1.171091048233913856e+00 1.161213811712510369e+00
-1.172816316989677476e+00 1.429359161164913239e+00
-8.877624632913645453e-01 2.531593083347866813e+00
-8.964379095711954015e-01 3.087236250101160984e+00
-1.101848801062416117e+00 2.556764208073702527e+00
-1.186072756809216644e+00 2.224600868860886926e+00
-4.027004588584872646e-01 2.009666645400971507e+00
-1.007464222930519071e+00 1.959402308769222945e+00
-1.581275740493823356e+00 1.793397810986748775e+00
-2.170745059191748982e+00 1.013005682190209589e+00
-1.574092608492086098e+00 5.941891295763060410e-02
-1.620591563933491130e+00 1.235098281579007917e+00
-2.086672852587793781e+00 7.386045967406305035e-01
-2.350796641736871084e+00 1.064082316472734879e+00
-2.482919155963086766e+00 1.348679482737894730e+00
-2.362051793340858907e+00 1.104710198590731940e+00
-2.315915535661100311e+00 1.271657608761059377e+00
-2.409243657743587175e+00 1.013895958216131099e+00
-2.382861705565992860e+00 1.683579137719359853e+00
-2.251930665781297414e+00 7.402568354423620933e-01
-2.320503272493718239e+00 1.018971922246738604e+00
-1.178761410316418567e+00 1.397667008332648120e+00
-2.456671157431021157e+00 7.650088862416357660e-01
-7.926625120785151246e-01 2.017803963017725355e+00
-2.371563741938875758e+00 1.067583362680333492e+00
-1.768828346613812830e+00 1.700020882512658815e+00
-1.962285120264855909e+00 1.721718922545540487e+00
-6.818189367364766440e-01 1.002329572704564020e+00
-3.758590051129696574e-01 1.302816109590297478e+00
-2.403719853386615313e+00 1.669589576500733585e+00
-2.631577337012097839e+00 1.480384030834061004e+00
-1.902697608272392760e+00 4.002203278926177998e-01
-1.477632576702783140e+00 2.777466647069364303e-01
-1.615306027150623436e+00 2.395340367679770210e-01
-1.394499338432444002e+00 1.222131868334939586e+00
-2.443999758865285532e+00 1.356022037337909936e+00
-1.610331705868259800e+00 1.198400349194936654e+00
-2.499818896276209124e+00 1.527983526333383413e+00
-3.514289872094763290e+00 9.414683407368120704e-01
-1.641720983690942326e+00 1.791516057783195226e+00
-2.042310414917502204e+00 1.126954604109064340e+00
-2.418822190395390592e+00 1.445726352111073032e+00
-1.227221946379635664e+00 1.122928868471143815e+00
-2.856530305570809780e+00 1.313757200880007137e+00
-2.499701761477032491e+00 1.667655631660916793e+00
-2.090278515614271804e+00 3.704230371062876559e-01
-1.909199835229552944e+00 2.026508507097873224e+00
-1.346307735292871843e+00 9.973151883076203372e-01
-2.287478502444950657e+00 7.214590901484494445e-01
-1.843755573501039358e+00 1.442417789188028099e+00
-1.665748159622235214e+00 1.366829926251379668e+00
-1.579945716685690726e+00 1.231831918834273232e+00
-1.883315413206153588e+00 5.321198372443802782e-01
-9.819851761629249109e-01 1.020760035796253851e+00
-1.805727324311194426e+00 9.010106656260583602e-01
-1.022646104743475615e+00 1.793629418516310192e+00
-1.137611929050415860e+00 1.143075807071338934e+00
-1.703054674304888438e+00 1.870667287697186598e+00
-1.768892459147284546e+00 1.704431273752907039e+00
-2.122606069042050514e+00 9.757080299321437833e-01
-2.117637909037149768e+00 1.487797406632582309e+00
-1.738810737771308013e+00 7.010460579875427145e-01
-2.241642664847754762e+00 1.331054026229582465e+00
-1.474478545519532169e+00 1.049118844367435077e+00
-1.679366982318907908e+00 1.245588348928837519e+00
-1.963132652970943637e+00 1.045337390566115410e+00
-1.109300161982136768e+00 1.359399645260678913e+00
-2.202120478604060683e+00 6.022056695382566049e-01
-1.146835028484195940e+00 9.961747081002364501e-01
-9.251547419957298901e-01 2.356619120854810401e+00
-1.836243482285101702e+00 1.490780703583294287e+00
-2.036066399170225694e+00 1.263235018957962197e+00
-2.248461377803917749e+00 1.062518194440960073e+00
-2.404743620478754451e+00 9.513307449811920780e-01
-2.084518161491066390e+00 1.424796918191194361e+00
-2.156824832587031615e+00 1.140703903534265207e+00
-2.630674202053448596e+00 9.108748267415807121e-01
-2.295647156475815187e+00 1.403281075042166925e+00
-2.699724866419175306e+00 1.443354907690577615e+00
-2.728098544306126971e+00 8.567832790971161572e-01
-1.278857553358585530e+00 1.691561042653651814e+00
-1.756153342732862388e+00 1.235375545396860453e+00
-1.929142146610254072e+00 1.947735722645637546e+00
-3.000109180094738814e+00 1.174623103036662508e+00
-2.055237470975146419e+00 1.824987281220627366e+00
-2.100171584011905512e+00 1.564285764734624440e+00
-1.918808261297851425e+00 5.221326552026073209e-01
-2.308251507732853369e+00 1.479492214461535449e+00
-2.737690430436523492e+00 9.252325190882819683e-01
-2.778830042106159581e+00 1.307964188640979630e+00
-1.808682717654984007e+00 3.022057110298685956e-01
-1.734410589643832878e+00 2.095839412073204677e+00
-1.184580535295487902e+00 1.707257114608393245e+00
-2.166794865394455982e+00 9.722504945536358800e-01
-2.079485468190694242e+00 1.047009765359114386e+00
-2.307484849829540163e+00 1.167782713974850006e+00
-2.531016238803791119e+00 1.511305511499992260e+00
-1.708914339322625597e+00 6.943009287522615702e-01
-2.578460447281903711e+00 7.637571884854572613e-01
-1.076817626704837494e+00 4.054568779504355569e-01
-2.610549461908568958e+00 5.825446662331611458e-01
-1.655184105360826941e+00 1.770845264982488620e+00
-1.393847631142950183e+00 1.934356136571607987e+00
-2.042064226793412818e+00 2.402541997331539392e+00
-2.069360403257531011e+00 1.860077789335761622e+00
-2.017028444195756443e+00 1.932676790010687373e+00
-2.727311539467705437e+00 2.691458992905550573e+00
-1.947510581219078052e+00 1.964312878457292300e+00
-1.858350889739303735e+00 1.527665440160436816e+00
-1.769388253832214319e+00 1.988803527488062883e+00
-1.908009414526143921e+00 1.057523996994730542e+00
-2.037572244302563895e+00 1.781307298041608256e+00
-2.699799114665511368e+00 1.561223959925355675e+00
-1.082792064980378166e+00 2.102920167026545162e+00
-1.153491996182741675e+00 6.456297468705913811e-01
-2.267409898770380128e+00 8.425965823500646268e-01
-1.639717919320380357e+00 3.491953744464813547e-01
-2.164990867594071222e+00 1.860536998311401291e+00
-2.468197840194896742e+00 1.276317993196271150e+00
-1.469715484855084409e+00 3.914806175449110359e-01
-2.030196540212638290e+00 7.737751641194825503e-01
-2.013960450590253970e+00 1.209314319788288072e+00
-1.319581613609821957e+00 1.180398544005436756e+00
-2.503948211078623753e+00 1.202610852486782678e+00
-2.522448434537476469e+00 1.416910450143889832e+00
-1.664230050260061766e+00 1.014365595534963749e+00
-2.867867159523110665e+00 1.370872267069607631e+00
-1.858685853309390179e+00 4.769109101318654842e-01
-2.085806278325280871e+00 8.635436577700084104e-01
-3.004024713518850476e+00 1.616945913470174245e+00
-9.370458301680644198e-01 1.221788299604793071e+00
-2.276639527975983679e+00 1.620257138674065844e+00
-2.389076988902737675e+00 1.236111216808750912e+00
-2.599188851639598674e+00 1.637758338033103112e+00
-2.747315002838283782e+00 2.003363507424804624e+00
-1.846491150833578399e+00 1.698695140704843176e+00
-2.013308844821601884e+00 9.193259572953978997e-01
-2.842352907010891716e+00 1.362205662865654032e+00
-1.671928456533636753e+00 1.057657845700426869e+00
-2.784709961771838493e+00 9.555985360876552148e-01
-2.620536357963199503e+00 1.743353620964443351e+00
-2.151141217147326756e+00 1.523610879811840402e+00
-1.884329948881826589e+00 2.158456604629917841e+00
-2.262687113719830556e+00 1.696730618176716554e+00
-2.018608882477930244e+00 1.484265990080643416e+00
-2.148330299146195443e+00 2.015231181666282012e+00
-2.311792797314391024e+00 2.207220697212055605e+00
-3.048978563734810798e+00 2.925687032347585426e+00
-1.367119833959555386e+00 1.309932131673069433e+00
-2.147276993092186004e+00 1.973640672632532400e+00
-1.823991507181421445e+00 2.464553959013383810e+00
-1.435843095535624059e+00 1.705702771315257493e+00
-2.794301829830064143e+00 1.831540378716962181e+00
-1.022965188526468783e+00 1.914107163977452952e+00
-1.123999941210620968e+00 2.160980636350814610e+00
-1.534669143437347394e+00 1.882843649799821772e+00
-2.478442817362434880e+00 2.473568399127386908e+00
-2.040495016703841813e+00 1.437796807176852987e+00
-3.685283901549216701e-01 9.486061647226824434e-01
-1.699934358054150829e+00 1.619189177936488866e+00
-1.880860052366796653e+00 1.770236600574061736e+00
-1.462617602174478115e+00 1.461829805919075298e+00
-1.346652064205809074e+00 1.413214078074453983e+00
-1.414968471572203512e+00 1.623942554261039728e-01
-1.444057189265091079e+00 2.977949808187064784e-01
-2.141563083466776263e+00 3.495518135148327765e-01
-1.704451735574245674e+00 1.253220375660204278e+00
-1.528847784839676649e+00 1.816011037914838866e+00
-1.298024605255848840e+00 1.151631424541069926e+00
-2.705415799732854509e+00 1.946135531827673848e+00
-1.830404213724529550e+00 2.476909974753625843e+00
-2.165474224388196145e+00 2.520858342649936468e+00
-2.329682845858452200e+00 2.356665534655930649e+00
-2.049993614083133409e+00 1.337445630483712566e+00
-1.879313109000153359e+00 1.697559378825445053e+00
-1.449130786378471702e+00 1.663387249576602667e+00
-9.960165397278724075e-01 1.330115503026823465e+00
-1.221053866755931860e+00 1.288708831512725528e+00
-2.109778369861543545e+00 1.772989396825282338e+00
-2.490319872978624005e+00 9.652899846848029819e-01
-2.228479473965317315e+00 1.910382574643852971e+00
-1.298498090487378631e+00 2.585038495493919619e+00
-2.001529509072539348e+00 3.714001541628793035e-01
-2.270001182406150786e+00 1.151689286638973408e+00
-1.230099186674401990e+00 8.176318715916351954e-01
-2.224980542341733702e+00 9.962557071981552603e-01
-1.549119213618233237e+00 1.012036609168639911e+00
-1.799615365476303186e+00 1.536080973838861663e+00
-1.910466862094189366e+00 1.938489810851057316e+00
-2.111314571688797770e+00 1.519810135622994940e+00
-4.248389807852172018e-01 1.090909478748844919e+00
-8.097920893040887469e-01 1.843003800759205113e+00
-2.880565218969341146e+00 1.410530934890939836e+00
-2.432750805617137413e+00 1.138304136881947759e+00
-2.831910507662224408e+00 1.493726349031202938e+00
-2.003003060898060017e+00 9.136693991756872357e-01
-2.359493429022819555e+00 1.325469772997119433e+00
-2.745899367844570449e+00 1.794870105002386085e+00
-1.837205134345759383e+00 1.621070803985124487e+00
-1.830275084794557916e+00 2.296838247760790708e+00
-2.520032919498323754e+00 2.334767375234414022e+00
-3.026468651130880261e+00 1.772640932809347980e+00
-2.304363402370803726e+00 1.593081376212663880e+00
-1.994660174388141138e+00 3.047759764067554222e+00
-2.645888998665912872e+00 2.424471761427910543e+00
-1.863310340053498937e+00 1.894929114604134268e+00
-2.481321181846952495e+00 2.168463304378433598e+00
-1.793125272853764329e+00 1.914874940726090546e+00
-2.511096767630334181e+00 2.751775741488937665e+00
-2.587737899493235183e+00 1.822473265292044342e+00
-2.050619674302656570e+00 2.005795617893936011e+00
-2.237202342668199950e+00 1.229811702847140253e+00
-1.615606022500729155e+00 1.470655580516757155e+00
