# Supplementary material for: Functional protein dynamics in a crystal
Source: Nat Commun. 2024 Apr 15;15:3244. doi: 10.1038/s41467-024-47473-4 (PMC11018856; doi:10.1038/s41467-024-47473-4)
Supplement: Supplementary file 11 — Source Data [file 41467_2024_47473_MOESM11_ESM.zip › fig_data/Fig3/c/data.txt]

GLN

Chi1:

ff14SB  
population [0.14482332 0.2950172  0.56015947],
error [0.00194187 0.00082269 0.00134728]

C36m
population [0.09661663 0.09153985 0.81184352]
error [0.00665328 0.00248632 0.00422441]

Top8000
population [0.07352372 0.31288294 0.61359334] 
error [0, 0, 0]


Chi2

ff14SB  
population [0.14164668 0.67529558 0.18305774]
error [2.94538772e-04 2.77830118e-04 3.23451757e-05]

C36m
population [0.11686676 0.22035817 0.66277507]
error [0.0051448  0.00596476 0.00123903]

Top8000
population [0.15262483 0.62263114 0.22474403]
error [0, 0, 0]


GLU

Chi1:

ff14SB  
population [0.20198834 0.32591787 0.47209379]
error [0.00051103 0.00196969 0.00193543]

C36m
population [0.06091103 0.25367644 0.68541253]
error [0.00076039 0.00149655 0.00101451]

Top8000
population [0.08672785 0.33110721 0.58216494]
error [0, 0, 0]


Chi2:

ff14SB  
population [0.25641884 0.56175429 0.18182687]
error [0.00062281 0.00328307 0.00273953]

C36m
population [0.03196811 0.94088253 0.02714936]
error [0.00137545 0.00126601 0.00218003]

Top8000
population [0.14829135 0.65445551 0.19725314]
error [0, 0, 0]
