# Supplementary material for: Functional protein dynamics in a crystal
Source: Nat Commun. 2024 Apr 15;15:3244. doi: 10.1038/s41467-024-47473-4 (PMC11018856; doi:10.1038/s41467-024-47473-4)
Supplement: Supplementary file 11 — Source Data [file 41467_2024_47473_MOESM11_ESM.zip › fig_data/Fig3/b/crystal_ff94.txt]

1.661680030822753906e+01 1.022363090515136719e+01
1.665284347534179688e+01 1.010352039337158203e+01
1.671330070495605469e+01 9.987128257751464844e+00
1.654193115234375000e+01 1.014820003509521484e+01
1.692352104187011719e+01 1.057367515563964844e+01
1.691136932373046875e+01 1.046773433685302734e+01
1.691769027709960938e+01 1.067681312561035156e+01
1.700767135620117188e+01 1.060042762756347656e+01
1.687029075622558594e+01 1.065638923645019531e+01
1.671482086181640625e+01 1.000532245635986328e+01
1.782268714904785156e+01 1.105204868316650391e+01
1.695692443847656250e+01 9.943316459655761719e+00
1.721860504150390625e+01 9.753455162048339844e+00
1.700946807861328125e+01 9.478514671325683594e+00
1.693668365478515625e+01 9.714323997497558594e+00
1.694515419006347656e+01 9.515479087829589844e+00
1.706899452209472656e+01 9.536654472351074219e+00
1.723521614074707031e+01 9.451715469360351562e+00
1.699826049804687500e+01 9.391650199890136719e+00
1.714618682861328125e+01 9.399835586547851562e+00
1.711759948730468750e+01 9.274322509765625000e+00
1.705335426330566406e+01 9.431885719299316406e+00
1.707168388366699219e+01 9.508459091186523438e+00
1.724921798706054688e+01 9.528507232666015625e+00
1.710535240173339844e+01 9.336646080017089844e+00
1.765927696228027344e+01 1.019808006286621094e+01
1.719276618957519531e+01 9.525065422058105469e+00
1.758354568481445312e+01 1.044767093658447266e+01
1.723573684692382812e+01 9.433952331542968750e+00
1.714085769653320312e+01 9.491552352905273438e+00
1.689782714843750000e+01 9.838220596313476562e+00
1.774136924743652344e+01 1.114214706420898438e+01
1.780878829956054688e+01 1.090352916717529297e+01
1.759429550170898438e+01 1.067914104461669922e+01
1.797799301147460938e+01 1.117909336090087891e+01
1.787976646423339844e+01 1.120198249816894531e+01
1.831577491760253906e+01 9.834070205688476562e+00
1.836866760253906250e+01 9.378942489624023438e+00
1.832024574279785156e+01 9.224912643432617188e+00
1.831685829162597656e+01 9.304655075073242188e+00
1.833657646179199219e+01 9.294459342956542969e+00
1.840254592895507812e+01 9.220436096191406250e+00
1.837900924682617188e+01 9.217851638793945312e+00
1.839743995666503906e+01 9.188472747802734375e+00
1.837654304504394531e+01 9.132447242736816406e+00
1.836970901489257812e+01 9.093280792236328125e+00
1.837901496887207031e+01 9.301704406738281250e+00
1.832760429382324219e+01 9.308694839477539062e+00
1.837515068054199219e+01 9.232333183288574219e+00
1.821785163879394531e+01 9.300784111022949219e+00
1.837329864501953125e+01 9.187854766845703125e+00
1.838883018493652344e+01 9.229385375976562500e+00
1.836404609680175781e+01 9.234465599060058594e+00
1.831189155578613281e+01 9.271121978759765625e+00
1.835310935974121094e+01 9.167602539062500000e+00
1.826129150390625000e+01 9.088844299316406250e+00
1.830252265930175781e+01 9.105729103088378906e+00
1.817507362365722656e+01 9.052303314208984375e+00
1.821173858642578125e+01 9.136435508728027344e+00
1.819582176208496094e+01 9.073325157165527344e+00
1.823427391052246094e+01 9.185920715332031250e+00
1.824957847595214844e+01 9.278724670410156250e+00
1.821542739868164062e+01 9.181850433349609375e+00
1.808054733276367188e+01 9.095146179199218750e+00
1.812641143798828125e+01 9.089655876159667969e+00
1.800797080993652344e+01 9.035322189331054688e+00
1.805950355529785156e+01 8.993143081665039062e+00
1.806021881103515625e+01 9.031143188476562500e+00
1.816119003295898438e+01 9.015578269958496094e+00
1.809294509887695312e+01 9.082033157348632812e+00
1.790037727355957031e+01 9.013842582702636719e+00
1.799040412902832031e+01 8.881173133850097656e+00
1.789762878417968750e+01 9.134736061096191406e+00
1.794808959960937500e+01 9.044048309326171875e+00
1.806382942199707031e+01 8.873968124389648438e+00
1.796193885803222656e+01 8.913272857666015625e+00
1.733350372314453125e+01 6.529840469360351562e+00
1.733250427246093750e+01 6.530984401702880859e+00
1.732537651062011719e+01 6.514765262603759766e+00
1.732398223876953125e+01 6.491406440734863281e+00
1.731841468811035156e+01 6.496788978576660156e+00
1.731630325317382812e+01 6.491607666015625000e+00
1.732111740112304688e+01 6.488269329071044922e+00
1.731363487243652344e+01 6.475454807281494141e+00
1.732538223266601562e+01 6.525642871856689453e+00
1.731775474548339844e+01 6.518565654754638672e+00
1.731002426147460938e+01 6.464253425598144531e+00
1.731210517883300781e+01 6.473732471466064453e+00
1.730765914916992188e+01 6.469569683074951172e+00
1.730714416503906250e+01 6.466166019439697266e+00
1.730762290954589844e+01 6.463376998901367188e+00
1.730716133117675781e+01 6.465757369995117188e+00
1.730889129638671875e+01 6.458303451538085938e+00
1.731943511962890625e+01 6.485311031341552734e+00
1.730750656127929688e+01 6.459448814392089844e+00
1.730786323547363281e+01 6.465783119201660156e+00
1.730755043029785156e+01 6.471678256988525391e+00
1.730698776245117188e+01 6.460980892181396484e+00
1.731039619445800781e+01 6.462619781494140625e+00
1.730814933776855469e+01 6.470096111297607422e+00
1.731013679504394531e+01 6.474860191345214844e+00
1.731166839599609375e+01 6.470199584960937500e+00
1.731586074829101562e+01 6.489325523376464844e+00
1.731018257141113281e+01 6.465268135070800781e+00
1.730920600891113281e+01 6.463777542114257812e+00
1.730839347839355469e+01 6.465590476989746094e+00
1.731329917907714844e+01 6.473276138305664062e+00
1.730790519714355469e+01 6.470758438110351562e+00
1.731003952026367188e+01 6.461895465850830078e+00
1.731009292602539062e+01 6.462669849395751953e+00
1.730992126464843750e+01 6.463748455047607422e+00
1.731130027770996094e+01 6.478290081024169922e+00
1.731455230712890625e+01 6.493171215057373047e+00
1.730949783325195312e+01 6.481249809265136719e+00
1.731237602233886719e+01 6.491343021392822266e+00
1.733304214477539062e+01 6.488816738128662109e+00
1.731033515930175781e+01 6.465014457702636719e+00
1.730957221984863281e+01 6.463616847991943359e+00
1.730923271179199219e+01 6.462997436523437500e+00
1.730757904052734375e+01 6.457107067108154297e+00
1.730785751342773438e+01 6.455239295959472656e+00
1.730696678161621094e+01 6.459250450134277344e+00
1.730702018737792969e+01 6.453252315521240234e+00
1.730936622619628906e+01 6.461784362792968750e+00
1.730887222290039062e+01 6.456578254699707031e+00
1.730966377258300781e+01 6.459643363952636719e+00
1.730932426452636719e+01 6.457643508911132812e+00
1.731133270263671875e+01 6.462326049804687500e+00
1.730778694152832031e+01 6.455135822296142578e+00
1.730948066711425781e+01 6.457459449768066406e+00
1.730883789062500000e+01 6.454156398773193359e+00
1.730958175659179688e+01 6.459410667419433594e+00
1.730544090270996094e+01 6.454799652099609375e+00
1.730879974365234375e+01 6.455682277679443359e+00
1.730852127075195312e+01 6.454249382019042969e+00
1.730922698974609375e+01 6.455198764801025391e+00
1.730829238891601562e+01 6.451763153076171875e+00
1.730894851684570312e+01 6.454025268554687500e+00
1.730852317810058594e+01 6.453515052795410156e+00
1.730898475646972656e+01 6.454448699951171875e+00
1.730893898010253906e+01 6.453992366790771484e+00
1.730895042419433594e+01 6.459152221679687500e+00
1.730512428283691406e+01 6.454926967620849609e+00
1.731210708618164062e+01 6.465643405914306641e+00
1.731005859375000000e+01 6.459236621856689453e+00
1.731027030944824219e+01 6.460407733917236328e+00
1.731105804443359375e+01 6.459432125091552734e+00
1.730743789672851562e+01 6.454108715057373047e+00
1.730731201171875000e+01 6.450395107269287109e+00
1.730519676208496094e+01 6.457005977630615234e+00
1.730394172668457031e+01 6.444584846496582031e+00
1.730581855773925781e+01 6.456953525543212891e+00
1.730674934387207031e+01 6.448070526123046875e+00
1.730453300476074219e+01 6.447728633880615234e+00
1.730247879028320312e+01 6.444601058959960938e+00
1.730394744873046875e+01 6.446149349212646484e+00
1.725527954101562500e+01 6.401293277740478516e+00
1.730320549011230469e+01 6.444157123565673828e+00
1.730453681945800781e+01 6.448147296905517578e+00
1.730291748046875000e+01 6.445087909698486328e+00
1.730343627929687500e+01 6.449822902679443359e+00
1.730097579956054688e+01 6.448693752288818359e+00
1.730206298828125000e+01 6.442707538604736328e+00
1.730448722839355469e+01 6.447425842285156250e+00
1.730371284484863281e+01 6.445536136627197266e+00
1.730265998840332031e+01 6.443902969360351562e+00
1.730206489562988281e+01 6.442732334136962891e+00
1.730415344238281250e+01 6.444946765899658203e+00
1.730251121520996094e+01 6.446640014648437500e+00
1.730296897888183594e+01 6.449201583862304688e+00
1.730115509033203125e+01 6.468098640441894531e+00
1.730361366271972656e+01 6.453041553497314453e+00
1.730337142944335938e+01 6.447238445281982422e+00
1.730388259887695312e+01 6.447320461273193359e+00
1.730279922485351562e+01 6.450531959533691406e+00
1.730243873596191406e+01 6.450219154357910156e+00
1.730246734619140625e+01 6.449205398559570312e+00
1.730247306823730469e+01 6.455500125885009766e+00
1.730007743835449219e+01 6.458214282989501953e+00
1.730292320251464844e+01 6.481779575347900391e+00
1.730179023742675781e+01 6.456465244293212891e+00
1.730220031738281250e+01 6.460129261016845703e+00
1.730250930786132812e+01 6.452618598937988281e+00
1.730358123779296875e+01 6.460049152374267578e+00
1.730222892761230469e+01 6.463345527648925781e+00
1.730183792114257812e+01 6.463613986968994141e+00
1.730182456970214844e+01 6.461288928985595703e+00
1.729586219787597656e+01 6.485874176025390625e+00
1.730069732666015625e+01 6.477405548095703125e+00
1.730199241638183594e+01 6.470133304595947266e+00
1.730191421508789062e+01 6.468080520629882812e+00
1.730349731445312500e+01 6.459238529205322266e+00
1.730182266235351562e+01 6.459376811981201172e+00
1.730265235900878906e+01 6.466273784637451172e+00
1.730204391479492188e+01 6.469377517700195312e+00
1.730653381347656250e+01 6.467571735382080078e+00
1.730277252197265625e+01 6.469427108764648438e+00
1.729777717590332031e+01 6.495996475219726562e+00
1.730231094360351562e+01 6.470919609069824219e+00
1.730120086669921875e+01 6.482938289642333984e+00
1.731019973754882812e+01 6.479105472564697266e+00
1.730527305603027344e+01 6.466780185699462891e+00
1.646858978271484375e+01 9.671637535095214844e+00
1.653228378295898438e+01 9.495495796203613281e+00
1.666835975646972656e+01 9.538560867309570312e+00
1.632762908935546875e+01 9.406449317932128906e+00
1.665690231323242188e+01 9.536307334899902344e+00
1.630585098266601562e+01 9.377608299255371094e+00
1.627542495727539062e+01 9.409694671630859375e+00
1.633329772949218750e+01 9.483666419982910156e+00
1.633595275878906250e+01 9.452534675598144531e+00
1.639469146728515625e+01 9.448697090148925781e+00
1.629691886901855469e+01 9.403917312622070312e+00
1.645202064514160156e+01 9.429648399353027344e+00
1.637068939208984375e+01 9.510988235473632812e+00
1.647497177124023438e+01 9.488822937011718750e+00
1.648165893554687500e+01 9.510561943054199219e+00
1.648853683471679688e+01 9.484570503234863281e+00
1.639648818969726562e+01 9.523897171020507812e+00
1.646567344665527344e+01 9.492395401000976562e+00
1.650069236755371094e+01 9.492238044738769531e+00
1.638519477844238281e+01 9.486165046691894531e+00
1.636964035034179688e+01 9.534475326538085938e+00
1.740044784545898438e+01 9.367459297180175781e+00
1.727252006530761719e+01 9.268883705139160156e+00
1.716051864624023438e+01 9.224465370178222656e+00
1.695546150207519531e+01 9.375407218933105469e+00
1.717257499694824219e+01 1.069052124023437500e+01
1.703535270690917969e+01 9.380838394165039062e+00
1.711608123779296875e+01 9.200290679931640625e+00
1.729947280883789062e+01 9.258653640747070312e+00
1.701940345764160156e+01 9.190933227539062500e+00
1.710467147827148438e+01 9.188546180725097656e+00
1.710234642028808594e+01 1.005846977233886719e+01
1.694654273986816406e+01 9.395980834960937500e+00
1.692559432983398438e+01 8.917083740234375000e+00
1.724876403808593750e+01 9.371767997741699219e+00
1.701594352722167969e+01 9.391652107238769531e+00
1.716118049621582031e+01 9.333306312561035156e+00
1.725944519042968750e+01 9.155900001525878906e+00
1.725924682617187500e+01 9.089970588684082031e+00
1.703849601745605469e+01 9.338222503662109375e+00
1.719873237609863281e+01 9.115415573120117188e+00
1.723294448852539062e+01 9.026865959167480469e+00
1.719409942626953125e+01 9.144383430480957031e+00
1.715089607238769531e+01 9.182979583740234375e+00
1.719029426574707031e+01 9.091751098632812500e+00
1.713689804077148438e+01 9.091942787170410156e+00
1.728900909423828125e+01 8.998683929443359375e+00
1.716436958312988281e+01 9.173523902893066406e+00
1.719253730773925781e+01 9.292533874511718750e+00
1.735070610046386719e+01 1.064386558532714844e+01
1.736615943908691406e+01 9.234541893005371094e+00
1.712952232360839844e+01 9.089763641357421875e+00
1.714965057373046875e+01 8.974191665649414062e+00
1.720361137390136719e+01 8.901463508605957031e+00
1.729426002502441406e+01 9.021000862121582031e+00
1.722083282470703125e+01 8.984203338623046875e+00
1.720093536376953125e+01 9.097139358520507812e+00
1.720907592773437500e+01 9.048529624938964844e+00
1.713985824584960938e+01 9.009477615356445312e+00
1.715760612487792969e+01 9.068929672241210938e+00
1.724212646484375000e+01 9.044668197631835938e+00
1.727027702331542969e+01 8.921733856201171875e+00
1.706004333496093750e+01 8.930912971496582031e+00
1.720674705505371094e+01 9.030946731567382812e+00
1.725213623046875000e+01 9.022245407104492188e+00
1.714510917663574219e+01 8.924241065979003906e+00
1.743614578247070312e+01 8.969394683837890625e+00
1.721353530883789062e+01 9.103798866271972656e+00
1.725172615051269531e+01 9.030130386352539062e+00
1.721097946166992188e+01 9.040508270263671875e+00
1.711230850219726562e+01 9.156830787658691406e+00
1.703639984130859375e+01 9.211263656616210938e+00
1.705409431457519531e+01 9.034401893615722656e+00
1.723228836059570312e+01 9.419700622558593750e+00
1.730492019653320312e+01 8.997836112976074219e+00
1.719598197937011719e+01 9.063271522521972656e+00
1.724578285217285156e+01 8.944214820861816406e+00
1.719744110107421875e+01 9.091729164123535156e+00
1.717888259887695312e+01 9.050010681152343750e+00
1.727870559692382812e+01 9.030535697937011719e+00
1.722543144226074219e+01 9.023898124694824219e+00
1.724384498596191406e+01 9.091674804687500000e+00
1.724450492858886719e+01 9.238145828247070312e+00
1.720945358276367188e+01 9.093029975891113281e+00
1.706684684753417969e+01 9.323142051696777344e+00
1.726132202148437500e+01 9.207348823547363281e+00
1.750338554382324219e+01 9.159337043762207031e+00
1.745061492919921875e+01 9.101915359497070312e+00
1.744860839843750000e+01 8.898235321044921875e+00
1.747231101989746094e+01 9.020744323730468750e+00
1.757429313659667969e+01 8.976553916931152344e+00
1.751253509521484375e+01 9.066047668457031250e+00
1.749600219726562500e+01 9.023286819458007812e+00
1.751673698425292969e+01 8.993589401245117188e+00
1.751889038085937500e+01 9.010453224182128906e+00
1.745010375976562500e+01 8.968161582946777344e+00
1.750312614440917969e+01 9.071805953979492188e+00
1.753138923645019531e+01 9.054918289184570312e+00
1.737047386169433594e+01 9.006444931030273438e+00
1.751892089843750000e+01 9.017074584960937500e+00
1.747284889221191406e+01 9.013823509216308594e+00
1.748404884338378906e+01 9.141209602355957031e+00
1.764919853210449219e+01 9.087901115417480469e+00
1.782810020446777344e+01 1.002560329437255859e+01
1.766757011413574219e+01 1.029173183441162109e+01
1.777971076965332031e+01 9.457111358642578125e+00
1.775793457031250000e+01 1.012122535705566406e+01
1.776644706726074219e+01 1.006562519073486328e+01
1.768735122680664062e+01 1.013346290588378906e+01
1.779337120056152344e+01 9.809706687927246094e+00
1.752844047546386719e+01 8.855331420898437500e+00
1.757329559326171875e+01 9.094926834106445312e+00
1.754346275329589844e+01 9.035290718078613281e+00
1.753583908081054688e+01 9.111961364746093750e+00
1.753717422485351562e+01 9.119204521179199219e+00
1.745176315307617188e+01 9.200269699096679688e+00
1.852636909484863281e+01 1.100001335144042969e+01
1.765658760070800781e+01 1.007926559448242188e+01
1.775037765502929688e+01 9.444956779479980469e+00
1.753464698791503906e+01 9.087730407714843750e+00
1.735700035095214844e+01 9.283243179321289062e+00
1.766732025146484375e+01 9.151077270507812500e+00
1.754291152954101562e+01 9.149707794189453125e+00
1.753671073913574219e+01 9.096467971801757812e+00
1.741915893554687500e+01 9.133740425109863281e+00
1.756510925292968750e+01 9.066679954528808594e+00
1.754895401000976562e+01 9.091231346130371094e+00
1.754676437377929688e+01 8.979872703552246094e+00
1.754210662841796875e+01 8.982210159301757812e+00
1.742572212219238281e+01 9.079135894775390625e+00
1.754533576965332031e+01 9.223390579223632812e+00
1.759296226501464844e+01 9.159769058227539062e+00
1.764121818542480469e+01 9.085420608520507812e+00
1.749871826171875000e+01 9.130653381347656250e+00
1.754970741271972656e+01 9.107176780700683594e+00
1.746453666687011719e+01 9.189773559570312500e+00
1.755961990356445312e+01 9.264951705932617188e+00
1.743251037597656250e+01 9.287940979003906250e+00
1.748761367797851562e+01 9.281986236572265625e+00
1.746141624450683594e+01 9.275334358215332031e+00
1.756279563903808594e+01 9.113226890563964844e+00
1.787404060363769531e+01 9.587731361389160156e+00
1.769668388366699219e+01 9.046669960021972656e+00
1.762021255493164062e+01 9.089076042175292969e+00
1.770639228820800781e+01 9.202595710754394531e+00
1.772050476074218750e+01 9.370333671569824219e+00
1.754757881164550781e+01 9.149439811706542969e+00
1.761730766296386719e+01 9.141532897949218750e+00
1.763264846801757812e+01 9.039267539978027344e+00
1.760958480834960938e+01 8.991704940795898438e+00
1.759663009643554688e+01 9.056184768676757812e+00
1.810497856140136719e+01 9.887540817260742188e+00
1.740779685974121094e+01 9.327940940856933594e+00
1.759060859680175781e+01 9.127259254455566406e+00
1.762855720520019531e+01 9.222282409667968750e+00
1.756058692932128906e+01 9.197392463684082031e+00
1.756669998168945312e+01 9.143680572509765625e+00
1.771527862548828125e+01 9.357995033264160156e+00
1.751393890380859375e+01 9.238256454467773438e+00
1.758134269714355469e+01 9.239043235778808594e+00
1.771397209167480469e+01 9.544584274291992188e+00
1.756651878356933594e+01 9.470245361328125000e+00
1.835401153564453125e+01 1.066435432434082031e+01
1.786629676818847656e+01 1.020949745178222656e+01
1.790485763549804688e+01 1.052790546417236328e+01
1.765600776672363281e+01 1.002295017242431641e+01
1.743509292602539062e+01 8.957333564758300781e+00
1.753346443176269531e+01 9.748516082763671875e+00
1.726284408569335938e+01 1.023231792449951172e+01
1.738470649719238281e+01 1.047581958770751953e+01
1.760786056518554688e+01 1.073123073577880859e+01
1.779919433593750000e+01 1.078406715393066406e+01
1.835191726684570312e+01 1.154828929901123047e+01
1.821679115295410156e+01 1.137467670440673828e+01
1.764193344116210938e+01 1.089304351806640625e+01
1.788412857055664062e+01 1.099131584167480469e+01
1.805775260925292969e+01 1.095129776000976562e+01
1.800560188293457031e+01 1.067074966430664062e+01
1.873413467407226562e+01 1.114053630828857422e+01
1.863837051391601562e+01 1.120732688903808594e+01
1.869259834289550781e+01 1.109832286834716797e+01
1.868621063232421875e+01 1.117913436889648438e+01
1.879174804687500000e+01 1.120185756683349609e+01
1.862532424926757812e+01 1.106901454925537109e+01
1.855588531494140625e+01 1.104721736907958984e+01
1.871518325805664062e+01 1.119993495941162109e+01
1.855964279174804688e+01 1.110862636566162109e+01
1.877758216857910156e+01 1.110418605804443359e+01
1.871107864379882812e+01 1.126948356628417969e+01
1.866305732727050781e+01 1.112750053405761719e+01
1.877138519287109375e+01 1.121560382843017578e+01
1.763889122009277344e+01 9.288805961608886719e+00
1.747513771057128906e+01 8.918875694274902344e+00
1.732375526428222656e+01 9.098318099975585938e+00
1.735058593750000000e+01 9.038970947265625000e+00
1.748753356933593750e+01 9.111701965332031250e+00
1.745666885375976562e+01 9.085053443908691406e+00
1.744439125061035156e+01 9.027647972106933594e+00
1.734458923339843750e+01 9.147527694702148438e+00
1.869106674194335938e+01 1.120988655090332031e+01
1.869078636169433594e+01 1.134201908111572266e+01
1.847663307189941406e+01 1.105875205993652344e+01
1.690912055969238281e+01 1.007040882110595703e+01
1.644816398620605469e+01 9.651391983032226562e+00
1.689892768859863281e+01 9.964979171752929688e+00
1.765337181091308594e+01 9.726042747497558594e+00
1.775571060180664062e+01 9.587483406066894531e+00
1.795706558227539062e+01 1.020411300659179688e+01
1.780336380004882812e+01 9.456582069396972656e+00
1.779400825500488281e+01 9.494790077209472656e+00
1.778068542480468750e+01 9.483087539672851562e+00
1.785917663574218750e+01 9.432067871093750000e+00
1.775195312500000000e+01 9.431922912597656250e+00
1.777180290222167969e+01 9.481825828552246094e+00
1.790164756774902344e+01 9.417602539062500000e+00
1.769791030883789062e+01 9.393519401550292969e+00
1.775132560729980469e+01 9.458316802978515625e+00
1.775234222412109375e+01 9.321267127990722656e+00
1.774976921081542969e+01 9.535717010498046875e+00
1.784790992736816406e+01 9.399994850158691406e+00
1.784792327880859375e+01 9.399018287658691406e+00
1.862572288513183594e+01 1.040245437622070312e+01
1.783208274841308594e+01 9.738862037658691406e+00
1.858985328674316406e+01 1.053410148620605469e+01
1.872298812866210938e+01 1.053504562377929688e+01
1.860186195373535156e+01 1.051488971710205078e+01
1.878823661804199219e+01 1.052505970001220703e+01
1.859144401550292969e+01 1.060066795349121094e+01
1.860904884338378906e+01 1.055111789703369141e+01
1.869738197326660156e+01 1.049056434631347656e+01
1.851291084289550781e+01 1.051574325561523438e+01
1.863205718994140625e+01 1.048435783386230469e+01
1.866960144042968750e+01 1.043021774291992188e+01
1.846979904174804688e+01 1.047759056091308594e+01
1.852501678466796875e+01 1.054454898834228516e+01
1.853960990905761719e+01 1.056019783020019531e+01
1.856503486633300781e+01 1.063493251800537109e+01
1.860821533203125000e+01 1.061552619934082031e+01
1.860171699523925781e+01 1.056675529479980469e+01
1.864318466186523438e+01 1.063779735565185547e+01
1.864826011657714844e+01 1.052945709228515625e+01
1.845893859863281250e+01 1.064978504180908203e+01
1.842929840087890625e+01 1.065608882904052734e+01
1.860883903503417969e+01 1.067048835754394531e+01
1.847491836547851562e+01 1.063162326812744141e+01
1.855612373352050781e+01 1.055927467346191406e+01
1.858769416809082031e+01 1.054879951477050781e+01
1.858566284179687500e+01 1.062245941162109375e+01
1.874987220764160156e+01 1.049502468109130859e+01
1.853138351440429688e+01 1.057030773162841797e+01
1.852741432189941406e+01 1.047743415832519531e+01
1.866472434997558594e+01 1.052541923522949219e+01
1.872213554382324219e+01 1.057537746429443359e+01
1.864265441894531250e+01 1.053503608703613281e+01
1.857892227172851562e+01 1.049390602111816406e+01
1.864001655578613281e+01 1.054681015014648438e+01
1.864773178100585938e+01 1.065793228149414062e+01
1.857930564880371094e+01 1.059100723266601562e+01
1.864718437194824219e+01 1.041784667968750000e+01
1.848624801635742188e+01 1.054035186767578125e+01
1.868300247192382812e+01 1.046795845031738281e+01
1.860153770446777344e+01 1.058860778808593750e+01
1.858600807189941406e+01 1.058347797393798828e+01
1.860889625549316406e+01 1.056641387939453125e+01
1.851965522766113281e+01 1.047207355499267578e+01
1.854067802429199219e+01 1.050832271575927734e+01
1.842959403991699219e+01 1.056572532653808594e+01
1.848039817810058594e+01 1.046870613098144531e+01
1.856240653991699219e+01 1.054162502288818359e+01
1.853852081298828125e+01 1.045401954650878906e+01
1.848039436340332031e+01 1.047524547576904297e+01
1.854626655578613281e+01 1.057419395446777344e+01
1.873042488098144531e+01 1.039476394653320312e+01
1.874521827697753906e+01 1.032780551910400391e+01
1.846690177917480469e+01 1.052179622650146484e+01
1.872050666809082031e+01 1.060720825195312500e+01
1.856299400329589844e+01 1.056291294097900391e+01
1.832499885559082031e+01 1.037122535705566406e+01
1.864840507507324219e+01 1.062958431243896484e+01
1.868672370910644531e+01 1.051359272003173828e+01
1.875261116027832031e+01 1.031427097320556641e+01
1.859088325500488281e+01 1.047411918640136719e+01
1.871063232421875000e+01 1.050946712493896484e+01
1.838908767700195312e+01 1.064044380187988281e+01
1.836569404602050781e+01 1.073005771636962891e+01
1.856862640380859375e+01 1.088702678680419922e+01
1.843326377868652344e+01 1.096995639801025391e+01
1.855997657775878906e+01 1.103055000305175781e+01
1.842994689941406250e+01 1.115084362030029297e+01
1.853309249877929688e+01 1.107562160491943359e+01
1.869419479370117188e+01 1.072809791564941406e+01
1.846755790710449219e+01 1.110606098175048828e+01
1.866597938537597656e+01 1.101911926269531250e+01
1.851211929321289062e+01 1.103183555603027344e+01
1.859260177612304688e+01 1.099316787719726562e+01
1.854570007324218750e+01 1.103865528106689453e+01
1.839093017578125000e+01 1.121584606170654297e+01
1.862834167480468750e+01 1.116998195648193359e+01
1.858133316040039062e+01 1.111538791656494141e+01
1.846637725830078125e+01 1.113262844085693359e+01
1.860851097106933594e+01 1.107762813568115234e+01
1.858411407470703125e+01 1.112537956237792969e+01
1.852777862548828125e+01 1.118865489959716797e+01
1.858128738403320312e+01 1.099665260314941406e+01
1.841271591186523438e+01 1.086332607269287109e+01
1.858499908447265625e+01 1.103759956359863281e+01
1.836537742614746094e+01 1.119222450256347656e+01
1.857304191589355469e+01 1.115186023712158203e+01
1.855016899108886719e+01 1.095701694488525391e+01
1.856854438781738281e+01 1.098962593078613281e+01
1.842143630981445312e+01 1.154460334777832031e+01
1.792331695556640625e+01 1.121714019775390625e+01
1.867009735107421875e+01 1.054353427886962891e+01
1.868704223632812500e+01 1.047579288482666016e+01
1.872914314270019531e+01 1.059150981903076172e+01
1.875017738342285156e+01 1.059567356109619141e+01
1.869262313842773438e+01 1.050245857238769531e+01
1.869600868225097656e+01 1.042185211181640625e+01
1.852587127685546875e+01 1.040239906311035156e+01
1.868120384216308594e+01 1.038795375823974609e+01
1.868656158447265625e+01 1.050753307342529297e+01
1.864623641967773438e+01 1.044171142578125000e+01
1.858003425598144531e+01 1.048896026611328125e+01
1.862839889526367188e+01 1.038737869262695312e+01
1.865337371826171875e+01 1.047382545471191406e+01
1.865394973754882812e+01 1.047788524627685547e+01
1.867726516723632812e+01 1.040240287780761719e+01
1.859370613098144531e+01 1.047020435333251953e+01
1.869377326965332031e+01 1.035433769226074219e+01
1.847607040405273438e+01 1.034652709960937500e+01
1.859659004211425781e+01 1.051260280609130859e+01
1.849344635009765625e+01 1.046642971038818359e+01
1.870713996887207031e+01 1.044328117370605469e+01
1.845428466796875000e+01 1.062485408782958984e+01
1.843952560424804688e+01 1.047834682464599609e+01
1.865794181823730469e+01 1.055955410003662109e+01
1.865031242370605469e+01 1.064051055908203125e+01
1.855885314941406250e+01 1.050903415679931641e+01
1.849202156066894531e+01 1.061131381988525391e+01
1.852436256408691406e+01 1.052509975433349609e+01
1.861883354187011719e+01 1.050676631927490234e+01
1.849612045288085938e+01 1.077343940734863281e+01
1.863473892211914062e+01 1.058880710601806641e+01
1.847882461547851562e+01 1.072329998016357422e+01
1.856056022644042969e+01 1.092288970947265625e+01
1.849912643432617188e+01 1.046920871734619141e+01
1.837861824035644531e+01 1.047225189208984375e+01
1.855014038085937500e+01 1.060054302215576172e+01
1.852113342285156250e+01 1.051727294921875000e+01
1.849774551391601562e+01 1.052593898773193359e+01
1.842933273315429688e+01 1.045668315887451172e+01
1.844678878784179688e+01 1.052306365966796875e+01
1.859000015258789062e+01 1.089101696014404297e+01
1.852282524108886719e+01 1.080091953277587891e+01
1.862265777587890625e+01 1.059103775024414062e+01
1.869896697998046875e+01 1.076487159729003906e+01
1.865096473693847656e+01 1.067300510406494141e+01
1.861195373535156250e+01 1.078589439392089844e+01
1.872684478759765625e+01 1.052443790435791016e+01
1.861658859252929688e+01 1.054702568054199219e+01
1.856005096435546875e+01 1.052052497863769531e+01
1.867280960083007812e+01 1.053941440582275391e+01
1.866387748718261719e+01 1.059913921356201172e+01
1.855128860473632812e+01 1.066770172119140625e+01
1.853259086608886719e+01 1.076583194732666016e+01
1.863921356201171875e+01 1.072701549530029297e+01
1.842930603027343750e+01 1.097725009918212891e+01
1.850207710266113281e+01 1.077111053466796875e+01
1.862218856811523438e+01 1.065681076049804688e+01
1.872924041748046875e+01 1.090002059936523438e+01
1.860869216918945312e+01 1.067262744903564453e+01
1.870003128051757812e+01 1.091664791107177734e+01
1.862721443176269531e+01 1.073783779144287109e+01
1.860800170898437500e+01 1.060191345214843750e+01
1.864574241638183594e+01 1.064982414245605469e+01
1.866216468811035156e+01 1.064201831817626953e+01
1.861125946044921875e+01 1.055886363983154297e+01
1.871780395507812500e+01 1.057156085968017578e+01
1.862642669677734375e+01 1.070708370208740234e+01
1.845948791503906250e+01 1.051667213439941406e+01
1.833102035522460938e+01 1.046546459197998047e+01
1.859260559082031250e+01 1.049664497375488281e+01
1.840788841247558594e+01 1.051717948913574219e+01
1.836753654479980469e+01 1.054074096679687500e+01
1.860020637512207031e+01 1.054434776306152344e+01
1.849103164672851562e+01 1.058339500427246094e+01
1.857359886169433594e+01 1.068669795989990234e+01
1.864427185058593750e+01 1.064818859100341797e+01
1.876286888122558594e+01 1.062218284606933594e+01
1.840193176269531250e+01 1.056704044342041016e+01
1.856926918029785156e+01 1.055243206024169922e+01
1.862019348144531250e+01 1.066253757476806641e+01
1.851165771484375000e+01 1.056731319427490234e+01
1.847778129577636719e+01 1.056735324859619141e+01
1.855102539062500000e+01 1.057331943511962891e+01
1.835191726684570312e+01 1.041602325439453125e+01
1.868163681030273438e+01 1.054526901245117188e+01
1.864212799072265625e+01 1.060976123809814453e+01
1.861907958984375000e+01 1.062589263916015625e+01
1.873235893249511719e+01 1.061591243743896484e+01
1.868224525451660156e+01 1.065573883056640625e+01
1.867294311523437500e+01 1.078597164154052734e+01
1.880698204040527344e+01 1.070051765441894531e+01
1.895069885253906250e+01 1.080517864227294922e+01
1.699033546447753906e+01 9.410142898559570312e+00
1.705511093139648438e+01 9.370116233825683594e+00
1.701396560668945312e+01 9.541464805603027344e+00
1.704306411743164062e+01 9.490968704223632812e+00
1.702869606018066406e+01 9.486372947692871094e+00
1.704734802246093750e+01 9.482009887695312500e+00
1.695060157775878906e+01 9.391610145568847656e+00
1.707296752929687500e+01 9.472329139709472656e+00
1.705356597900390625e+01 9.412828445434570312e+00
1.711491584777832031e+01 9.424810409545898438e+00
1.711718177795410156e+01 9.337030410766601562e+00
1.703907203674316406e+01 9.339731216430664062e+00
1.730317115783691406e+01 9.282725334167480469e+00
1.752821159362792969e+01 9.405086517333984375e+00
1.707078742980957031e+01 9.313919067382812500e+00
1.716138458251953125e+01 9.329647064208984375e+00
1.720023727416992188e+01 9.366858482360839844e+00
1.748341941833496094e+01 1.033944320678710938e+01
1.707899284362792969e+01 9.287943840026855469e+00
1.730817031860351562e+01 9.151158332824707031e+00
1.715373420715332031e+01 9.336716651916503906e+00
1.705514526367187500e+01 9.353662490844726562e+00
1.705014038085937500e+01 9.282096862792968750e+00
1.706000709533691406e+01 9.422245025634765625e+00
1.697768974304199219e+01 9.407275199890136719e+00
1.702314186096191406e+01 9.423778533935546875e+00
1.688803100585937500e+01 9.191494941711425781e+00
1.703597831726074219e+01 9.324768066406250000e+00
1.696062660217285156e+01 9.314481735229492188e+00
1.707686233520507812e+01 9.403311729431152344e+00
1.726519584655761719e+01 9.181199073791503906e+00
1.696020889282226562e+01 9.371778488159179688e+00
1.700683021545410156e+01 9.417944908142089844e+00
1.708563423156738281e+01 9.493478775024414062e+00
1.703691864013671875e+01 9.321347236633300781e+00
1.699375534057617188e+01 9.482283592224121094e+00
1.710204124450683594e+01 9.602708816528320312e+00
1.694190216064453125e+01 9.416588783264160156e+00
1.708863258361816406e+01 9.342636108398437500e+00
1.699134254455566406e+01 9.416269302368164062e+00
1.701254844665527344e+01 9.448495864868164062e+00
1.693856620788574219e+01 9.312758445739746094e+00
1.693653678894042969e+01 9.214775085449218750e+00
1.698736572265625000e+01 9.305905342102050781e+00
1.698030090332031250e+01 9.307767868041992188e+00
1.695526504516601562e+01 9.290254592895507812e+00
1.690303039550781250e+01 9.195928573608398438e+00
1.684910392761230469e+01 9.390048980712890625e+00
1.698188018798828125e+01 9.361117362976074219e+00
1.715673255920410156e+01 9.370332717895507812e+00
1.715482330322265625e+01 9.475255966186523438e+00
1.695123863220214844e+01 9.327367782592773438e+00
1.695807647705078125e+01 9.180590629577636719e+00
1.709844779968261719e+01 9.488009452819824219e+00
1.693954467773437500e+01 9.232937812805175781e+00
1.704508399963378906e+01 9.456786155700683594e+00
1.705696296691894531e+01 9.593661308288574219e+00
1.706838226318359375e+01 9.423974990844726562e+00
1.704255867004394531e+01 9.527504920959472656e+00
1.711704254150390625e+01 9.544221878051757812e+00
1.703449821472167969e+01 9.526072502136230469e+00
1.709596443176269531e+01 9.636169433593750000e+00
1.715642738342285156e+01 9.594584465026855469e+00
1.708604431152343750e+01 9.718062400817871094e+00
1.707755088806152344e+01 9.822257995605468750e+00
1.716762733459472656e+01 9.766940116882324219e+00
1.700511360168457031e+01 9.675408363342285156e+00
1.705961227416992188e+01 9.662546157836914062e+00
1.686735916137695312e+01 9.654421806335449219e+00
1.710202789306640625e+01 9.627499580383300781e+00
1.779314041137695312e+01 1.106964492797851562e+01
1.817320060729980469e+01 1.107983779907226562e+01
1.770742225646972656e+01 1.100710868835449219e+01
1.792191123962402344e+01 1.119144344329833984e+01
1.813327598571777344e+01 1.123151874542236328e+01
1.806619834899902344e+01 1.132597541809082031e+01
1.785450172424316406e+01 1.118403053283691406e+01
1.796743774414062500e+01 1.135201358795166016e+01
1.778563499450683594e+01 1.149580478668212891e+01
1.788599586486816406e+01 1.116163158416748047e+01
1.810345649719238281e+01 1.118169784545898438e+01
1.795016860961914062e+01 1.120950317382812500e+01
1.799306297302246094e+01 1.122355842590332031e+01
1.793889808654785156e+01 1.101181030273437500e+01
1.805236816406250000e+01 1.083714008331298828e+01
1.787418365478515625e+01 1.099306106567382812e+01
1.828898811340332031e+01 1.090828514099121094e+01
1.825587081909179688e+01 1.077681064605712891e+01
1.839138793945312500e+01 1.097402763366699219e+01
1.863606834411621094e+01 1.099523925781250000e+01
1.849110412597656250e+01 1.093450069427490234e+01
1.853994178771972656e+01 1.091847229003906250e+01
1.855141448974609375e+01 1.081393527984619141e+01
1.837341690063476562e+01 1.082579803466796875e+01
1.831693458557128906e+01 1.094755363464355469e+01
1.831359100341796875e+01 1.081794548034667969e+01
1.851683425903320312e+01 1.118092346191406250e+01
1.859186935424804688e+01 1.095893669128417969e+01
1.832468223571777344e+01 1.117187786102294922e+01
1.842699432373046875e+01 1.108203983306884766e+01
1.852201461791992188e+01 1.109061813354492188e+01
1.849351882934570312e+01 1.094304847717285156e+01
1.837194633483886719e+01 1.089026069641113281e+01
1.847525787353515625e+01 1.105901432037353516e+01
1.836766624450683594e+01 1.098762035369873047e+01
1.843879127502441406e+01 1.093850803375244141e+01
1.838628196716308594e+01 1.106342220306396484e+01
1.841972541809082031e+01 1.099946403503417969e+01
1.827576446533203125e+01 1.115168094635009766e+01
1.820681381225585938e+01 1.084823989868164062e+01
1.825366210937500000e+01 1.086394882202148438e+01
1.827819824218750000e+01 1.085712623596191406e+01
1.835281562805175781e+01 1.058067035675048828e+01
1.839037895202636719e+01 1.059078025817871094e+01
1.873277854919433594e+01 1.063716506958007812e+01
1.847178268432617188e+01 1.100897312164306641e+01
1.853212356567382812e+01 1.064706420898437500e+01
1.846013832092285156e+01 1.100344944000244141e+01
1.859373474121093750e+01 1.068100833892822266e+01
1.859169006347656250e+01 1.069351577758789062e+01
1.855455017089843750e+01 1.085605907440185547e+01
1.860291099548339844e+01 1.070081329345703125e+01
1.872142601013183594e+01 1.068878459930419922e+01
1.864721488952636719e+01 1.054266071319580078e+01
1.870551490783691406e+01 1.073142433166503906e+01
1.852163696289062500e+01 1.071887779235839844e+01
1.855029869079589844e+01 1.088525581359863281e+01
1.864177513122558594e+01 1.072030258178710938e+01
1.863022232055664062e+01 1.066438388824462891e+01
1.861870193481445312e+01 1.068255233764648438e+01
1.862347984313964844e+01 1.062560462951660156e+01
1.863174438476562500e+01 1.062141895294189453e+01
1.857523155212402344e+01 1.061386680603027344e+01
1.861837196350097656e+01 1.074091625213623047e+01
1.859867095947265625e+01 1.057849407196044922e+01
1.857830429077148438e+01 1.091500949859619141e+01
1.860300254821777344e+01 1.059553527832031250e+01
1.866701126098632812e+01 1.066019535064697266e+01
1.854235649108886719e+01 1.065872573852539062e+01
1.867260360717773438e+01 1.078193473815917969e+01
1.853888511657714844e+01 1.078494644165039062e+01
1.857570648193359375e+01 1.069246578216552734e+01
1.842065620422363281e+01 1.075199794769287109e+01
1.868423271179199219e+01 1.066957759857177734e+01
1.851692962646484375e+01 1.067908287048339844e+01
1.853456687927246094e+01 1.078979396820068359e+01
1.859532165527343750e+01 1.075896644592285156e+01
1.853216934204101562e+01 1.068840599060058594e+01
1.860806465148925781e+01 1.066677284240722656e+01
1.860417938232421875e+01 1.068485164642333984e+01
1.855280113220214844e+01 1.067473602294921875e+01
1.863354492187500000e+01 1.086075401306152344e+01
1.871451377868652344e+01 1.084209537506103516e+01
1.832844924926757812e+01 1.093223667144775391e+01
1.846982955932617188e+01 1.099944782257080078e+01
1.821868324279785156e+01 1.092951869964599609e+01
1.820299148559570312e+01 1.097680282592773438e+01
1.844529151916503906e+01 1.080220508575439453e+01
1.828834533691406250e+01 1.096630668640136719e+01
1.833989906311035156e+01 1.060277462005615234e+01
1.824699974060058594e+01 1.072358417510986328e+01
1.821768188476562500e+01 1.069380855560302734e+01
1.811955451965332031e+01 1.087369537353515625e+01
1.802935981750488281e+01 1.105266380310058594e+01
1.836588287353515625e+01 1.052815341949462891e+01
1.850281715393066406e+01 1.062390804290771484e+01
1.855078506469726562e+01 1.063815021514892578e+01
1.857909202575683594e+01 1.096019840240478516e+01
1.848064422607421875e+01 1.099280166625976562e+01
1.841805267333984375e+01 1.109937381744384766e+01
1.864913940429687500e+01 1.099834251403808594e+01
1.849377822875976562e+01 1.115268707275390625e+01
1.864379310607910156e+01 1.110489749908447266e+01
1.854878234863281250e+01 1.103352832794189453e+01
1.849822616577148438e+01 1.093663692474365234e+01
1.850859069824218750e+01 1.113035869598388672e+01
1.848535346984863281e+01 1.094388866424560547e+01
1.821670150756835938e+01 1.137047672271728516e+01
1.845429039001464844e+01 1.111569595336914062e+01
1.810297966003417969e+01 1.141051387786865234e+01
1.830502128601074219e+01 1.131212615966796875e+01
1.808963775634765625e+01 1.147553443908691406e+01
1.811612129211425781e+01 1.135936355590820312e+01
1.794300270080566406e+01 1.112561321258544922e+01
1.779368019104003906e+01 1.135960006713867188e+01
1.817112350463867188e+01 1.109278583526611328e+01
1.776381683349609375e+01 1.123962306976318359e+01
1.840084075927734375e+01 1.114478588104248047e+01
1.842259597778320312e+01 1.125650787353515625e+01
1.833244514465332031e+01 1.140311241149902344e+01
1.792521476745605469e+01 1.125010585784912109e+01
1.812974357604980469e+01 1.143478965759277344e+01
1.831288528442382812e+01 1.140805530548095703e+01
1.809227180480957031e+01 1.141882896423339844e+01
1.803387641906738281e+01 1.125703334808349609e+01
1.787510490417480469e+01 1.115048122406005859e+01
1.776243209838867188e+01 1.111075210571289062e+01
1.791609954833984375e+01 1.114077281951904297e+01
1.814782714843750000e+01 1.141756629943847656e+01
1.822077369689941406e+01 1.137039089202880859e+01
1.806373786926269531e+01 1.164225006103515625e+01
1.821962738037109375e+01 1.144795131683349609e+01
1.778619194030761719e+01 9.993653297424316406e+00
1.775460433959960938e+01 9.866641044616699219e+00
1.716244506835937500e+01 1.069023323059082031e+01
1.768221282958984375e+01 1.071693611145019531e+01
1.791995429992675781e+01 1.081142807006835938e+01
1.847449874877929688e+01 1.103364849090576172e+01
1.736313438415527344e+01 1.056120777130126953e+01
1.734665870666503906e+01 1.075667381286621094e+01
1.724373245239257812e+01 1.063209915161132812e+01
1.734737014770507812e+01 1.073689460754394531e+01
1.779704666137695312e+01 1.079304218292236328e+01
1.727350425720214844e+01 9.257180213928222656e+00
1.743981933593750000e+01 9.630274772644042969e+00
1.741801643371582031e+01 9.702862739562988281e+00
1.724254226684570312e+01 9.587361335754394531e+00
1.722888565063476562e+01 9.335036277770996094e+00
1.742960548400878906e+01 9.706557273864746094e+00
1.744276046752929688e+01 9.134717941284179688e+00
1.730946350097656250e+01 9.296670913696289062e+00
1.713775444030761719e+01 9.124811172485351562e+00
1.701438903808593750e+01 9.346911430358886719e+00
1.713076591491699219e+01 9.370261192321777344e+00
1.753019905090332031e+01 9.378016471862792969e+00
1.742890357971191406e+01 9.530077934265136719e+00
1.689964675903320312e+01 9.429292678833007812e+00
1.724583435058593750e+01 9.904710769653320312e+00
1.719768714904785156e+01 9.748892784118652344e+00
1.740909004211425781e+01 1.028483104705810547e+01
1.717289543151855469e+01 9.734809875488281250e+00
1.690962600708007812e+01 9.398040771484375000e+00
1.729324913024902344e+01 9.548937797546386719e+00
1.700667762756347656e+01 9.796385765075683594e+00
1.718145561218261719e+01 9.636150360107421875e+00
1.726733016967773438e+01 9.696875572204589844e+00
1.714378929138183594e+01 9.729416847229003906e+00
1.714899635314941406e+01 9.729859352111816406e+00
1.720778274536132812e+01 9.673521041870117188e+00
1.715108489990234375e+01 9.779590606689453125e+00
1.711546325683593750e+01 9.650210380554199219e+00
1.711411476135253906e+01 9.514368057250976562e+00
1.700424385070800781e+01 9.450686454772949219e+00
1.714578056335449219e+01 9.792417526245117188e+00
1.719991874694824219e+01 9.419365882873535156e+00
1.703699684143066406e+01 9.462923049926757812e+00
1.693243980407714844e+01 9.354226112365722656e+00
1.706602287292480469e+01 9.362190246582031250e+00
1.702851867675781250e+01 9.518881797790527344e+00
1.716180229187011719e+01 9.764279365539550781e+00
1.716931343078613281e+01 9.383945465087890625e+00
1.699149322509765625e+01 9.447382926940917969e+00
1.711426162719726562e+01 9.479977607727050781e+00
1.714061927795410156e+01 9.502620697021484375e+00
1.713388442993164062e+01 9.607836723327636719e+00
1.719966888427734375e+01 9.879110336303710938e+00
1.703092002868652344e+01 9.624011993408203125e+00
1.714797210693359375e+01 9.626470565795898438e+00
1.795002365112304688e+01 1.096852493286132812e+01
1.723946762084960938e+01 9.775171279907226562e+00
1.704678535461425781e+01 9.699774742126464844e+00
1.703061676025390625e+01 9.649315834045410156e+00
1.679872703552246094e+01 9.621007919311523438e+00
1.748788833618164062e+01 1.036058425903320312e+01
1.705412864685058594e+01 9.527487754821777344e+00
1.708343315124511719e+01 9.771871566772460938e+00
1.710698699951171875e+01 9.582754135131835938e+00
1.699119377136230469e+01 9.811774253845214844e+00
1.801511764526367188e+01 1.120336246490478516e+01
1.705879211425781250e+01 9.518229484558105469e+00
1.697344970703125000e+01 9.498944282531738281e+00
1.709956741333007812e+01 9.536805152893066406e+00
1.630739593505859375e+01 9.552327156066894531e+00
1.647973251342773438e+01 9.544197082519531250e+00
1.639981460571289062e+01 9.563627243041992188e+00
1.645709037780761719e+01 9.551245689392089844e+00
1.650882720947265625e+01 9.594099044799804688e+00
1.646947097778320312e+01 9.442132949829101562e+00
1.634368515014648438e+01 9.465723037719726562e+00
1.642191314697265625e+01 9.551884651184082031e+00
1.675903320312500000e+01 9.573975563049316406e+00
1.709171676635742188e+01 9.437257766723632812e+00
1.717136192321777344e+01 9.431361198425292969e+00
1.705391502380371094e+01 9.363043785095214844e+00
1.693286514282226562e+01 9.496918678283691406e+00
1.707404899597167969e+01 9.414175987243652344e+00
1.700407600402832031e+01 9.435857772827148438e+00
1.700800323486328125e+01 9.418908119201660156e+00
1.704400253295898438e+01 9.353725433349609375e+00
1.706750488281250000e+01 9.516861915588378906e+00
1.709500312805175781e+01 9.520065307617187500e+00
1.697411727905273438e+01 9.443997383117675781e+00
1.685823822021484375e+01 9.606242179870605469e+00
1.694438934326171875e+01 9.596817970275878906e+00
1.702337646484375000e+01 9.453843116760253906e+00
1.694620132446289062e+01 9.421198844909667969e+00
1.687550544738769531e+01 9.436624526977539062e+00
1.680158042907714844e+01 9.365787506103515625e+00
1.689357185363769531e+01 9.534065246582031250e+00
1.682049942016601562e+01 9.434652328491210938e+00
1.692705535888671875e+01 9.429752349853515625e+00
1.681883430480957031e+01 9.323318481445312500e+00
1.694123268127441406e+01 9.469442367553710938e+00
1.684488296508789062e+01 9.496136665344238281e+00
1.699972915649414062e+01 9.454259872436523438e+00
1.706024551391601562e+01 9.396753311157226562e+00
1.696138000488281250e+01 9.274992942810058594e+00
1.717870903015136719e+01 9.472484588623046875e+00
1.694466209411621094e+01 9.229634284973144531e+00
1.700800132751464844e+01 9.244482994079589844e+00
1.707119941711425781e+01 9.349172592163085938e+00
1.704540252685546875e+01 9.171030044555664062e+00
1.713567733764648438e+01 9.137657165527343750e+00
1.718461608886718750e+01 9.135381698608398438e+00
1.701421356201171875e+01 9.249332427978515625e+00
1.722898674011230469e+01 9.256216049194335938e+00
1.727486038208007812e+01 9.219010353088378906e+00
1.712301445007324219e+01 9.271815299987792969e+00
1.723459625244140625e+01 9.196393966674804688e+00
1.722103881835937500e+01 9.235299110412597656e+00
1.722684288024902344e+01 9.209947586059570312e+00
1.729351425170898438e+01 9.405145645141601562e+00
1.699617004394531250e+01 9.344808578491210938e+00
1.701815032958984375e+01 9.264720916748046875e+00
1.713164901733398438e+01 9.308238983154296875e+00
1.700636863708496094e+01 9.201812744140625000e+00
1.708734893798828125e+01 9.356799125671386719e+00
1.703932380676269531e+01 9.223358154296875000e+00
1.708003425598144531e+01 9.392568588256835938e+00
1.705502510070800781e+01 9.212375640869140625e+00
1.705668640136718750e+01 9.168810844421386719e+00
1.692531013488769531e+01 9.185725212097167969e+00
1.706557464599609375e+01 9.211384773254394531e+00
1.695176696777343750e+01 9.166494369506835938e+00
1.705937194824218750e+01 9.128421783447265625e+00
1.698982048034667969e+01 9.094387054443359375e+00
1.711029052734375000e+01 9.187977790832519531e+00
1.709657669067382812e+01 9.184039115905761719e+00
1.711731719970703125e+01 9.172481536865234375e+00
1.707121658325195312e+01 9.225767135620117188e+00
1.711688232421875000e+01 9.230808258056640625e+00
1.707624435424804688e+01 9.294615745544433594e+00
1.712542533874511719e+01 9.063249588012695312e+00
1.703044128417968750e+01 9.132050514221191406e+00
1.709514427185058594e+01 9.337957382202148438e+00
1.715772438049316406e+01 9.301784515380859375e+00
1.699494552612304688e+01 9.438635826110839844e+00
1.705188941955566406e+01 9.274246215820312500e+00
1.708242607116699219e+01 9.273438453674316406e+00
1.699945449829101562e+01 9.278311729431152344e+00
1.701395225524902344e+01 9.298847198486328125e+00
1.698094558715820312e+01 9.340530395507812500e+00
1.704374504089355469e+01 9.367836952209472656e+00
1.704785346984863281e+01 9.269963264465332031e+00
1.706726264953613281e+01 9.317746162414550781e+00
1.713284683227539062e+01 9.186513900756835938e+00
1.701559829711914062e+01 9.223833084106445312e+00
1.693986892700195312e+01 9.301292419433593750e+00
1.694803619384765625e+01 9.308298110961914062e+00
1.714976310729980469e+01 9.350548744201660156e+00
1.708851051330566406e+01 9.406093597412109375e+00
1.712655448913574219e+01 9.281700134277343750e+00
1.707316780090332031e+01 9.222741127014160156e+00
1.725667572021484375e+01 9.297730445861816406e+00
1.709426498413085938e+01 9.148816108703613281e+00
1.722349929809570312e+01 9.158035278320312500e+00
1.720747756958007812e+01 9.393733024597167969e+00
1.701048278808593750e+01 9.244939804077148438e+00
1.720970153808593750e+01 9.369768142700195312e+00
1.713128089904785156e+01 9.244389533996582031e+00
1.723293113708496094e+01 9.227293014526367188e+00
1.683450698852539062e+01 9.457769393920898438e+00
1.707739448547363281e+01 9.345510482788085938e+00
1.704919433593750000e+01 9.315602302551269531e+00
1.702908897399902344e+01 9.322096824645996094e+00
1.709023284912109375e+01 9.256959915161132812e+00
1.712222671508789062e+01 9.370079994201660156e+00
1.713092231750488281e+01 9.404870986938476562e+00
1.712317848205566406e+01 9.261352539062500000e+00
1.684801292419433594e+01 9.388235092163085938e+00
1.705371475219726562e+01 9.430212020874023438e+00
1.716422080993652344e+01 9.341943740844726562e+00
1.719110107421875000e+01 9.261697769165039062e+00
1.713370513916015625e+01 9.286951065063476562e+00
1.726348114013671875e+01 9.416430473327636719e+00
1.712967109680175781e+01 9.373677253723144531e+00
1.699674987792968750e+01 9.451500892639160156e+00
1.700543785095214844e+01 9.360905647277832031e+00
1.715551376342773438e+01 9.660582542419433594e+00
1.705397796630859375e+01 9.391867637634277344e+00
1.728506278991699219e+01 9.497649192810058594e+00
1.727950477600097656e+01 1.051772880554199219e+01
1.706326293945312500e+01 9.298957824707031250e+00
1.712262153625488281e+01 9.335535049438476562e+00
1.718599128723144531e+01 9.298254966735839844e+00
1.732654380798339844e+01 9.651032447814941406e+00
1.724906349182128906e+01 9.349517822265625000e+00
1.729394721984863281e+01 9.504811286926269531e+00
1.733057403564453125e+01 9.313540458679199219e+00
1.731380081176757812e+01 9.306124687194824219e+00
1.713018417358398438e+01 9.245920181274414062e+00
1.710583114624023438e+01 9.280178070068359375e+00
1.711153793334960938e+01 9.294385910034179688e+00
1.710139274597167969e+01 9.271263122558593750e+00
1.714473724365234375e+01 9.613506317138671875e+00
1.718344116210937500e+01 9.673444747924804688e+00
1.727404022216796875e+01 9.874064445495605469e+00
1.717333984375000000e+01 9.798068046569824219e+00
1.729324340820312500e+01 9.741500854492187500e+00
1.729969024658203125e+01 9.888864517211914062e+00
1.724420738220214844e+01 9.737083435058593750e+00
1.763002967834472656e+01 9.790059089660644531e+00
1.799648284912109375e+01 1.029927730560302734e+01
1.779285621643066406e+01 1.022556209564208984e+01
1.785230827331542969e+01 1.005725574493408203e+01
1.825224494934082031e+01 1.047104740142822266e+01
1.838190841674804688e+01 1.060884475708007812e+01
1.850142860412597656e+01 1.068278884887695312e+01
1.848033905029296875e+01 1.071662235260009766e+01
1.851333999633789062e+01 1.077874565124511719e+01
1.864511489868164062e+01 1.093088054656982422e+01
1.855815505981445312e+01 1.074413394927978516e+01
1.842517471313476562e+01 1.072333621978759766e+01
1.841980743408203125e+01 1.056469917297363281e+01
1.832878303527832031e+01 1.053782653808593750e+01
1.832990646362304688e+01 1.053576850891113281e+01
1.854797172546386719e+01 1.061806869506835938e+01
1.847386932373046875e+01 1.060859203338623047e+01
1.844245147705078125e+01 1.057534790039062500e+01
1.843689727783203125e+01 1.061293506622314453e+01
1.806592178344726562e+01 1.113311195373535156e+01
1.843684959411621094e+01 1.070193481445312500e+01
1.874681091308593750e+01 1.081076622009277344e+01
1.825844383239746094e+01 1.135208415985107422e+01
1.823449707031250000e+01 1.096603679656982422e+01
1.812342071533203125e+01 1.096992015838623047e+01
1.807620239257812500e+01 1.111283874511718750e+01
1.815261840820312500e+01 1.118827152252197266e+01
1.820294570922851562e+01 1.115034484863281250e+01
1.808541679382324219e+01 1.124103355407714844e+01
1.812301254272460938e+01 1.106238937377929688e+01
1.809544754028320312e+01 1.132291316986083984e+01
1.822527694702148438e+01 1.113580417633056641e+01
1.792921066284179688e+01 1.113007926940917969e+01
1.817898941040039062e+01 1.119915866851806641e+01
1.823232460021972656e+01 1.141529560089111328e+01
1.821278572082519531e+01 1.150781631469726562e+01
1.824065780639648438e+01 1.148260498046875000e+01
1.817469215393066406e+01 1.133622837066650391e+01
1.816240119934082031e+01 1.137323379516601562e+01
1.815195083618164062e+01 1.121741580963134766e+01
1.824621009826660156e+01 1.149019908905029297e+01
1.818937301635742188e+01 1.136654281616210938e+01
1.804014396667480469e+01 1.154228305816650391e+01
1.823983955383300781e+01 1.130113983154296875e+01
1.825414848327636719e+01 1.151350975036621094e+01
1.821182823181152344e+01 1.151471996307373047e+01
1.821596527099609375e+01 1.155382919311523438e+01
1.807552719116210938e+01 1.136396789550781250e+01
1.819714164733886719e+01 1.143163681030273438e+01
1.820066642761230469e+01 1.155436229705810547e+01
1.816613197326660156e+01 1.144973468780517578e+01
1.821543502807617188e+01 1.151371479034423828e+01
1.827747154235839844e+01 1.159498119354248047e+01
1.819149589538574219e+01 1.148448181152343750e+01
1.821988296508789062e+01 1.140532112121582031e+01
1.821845245361328125e+01 1.139579486846923828e+01
1.816837501525878906e+01 1.155576229095458984e+01
1.816166496276855469e+01 1.146943378448486328e+01
1.820948028564453125e+01 1.130130290985107422e+01
1.825646018981933594e+01 1.134315490722656250e+01
1.830788993835449219e+01 1.161095809936523438e+01
1.829128837585449219e+01 1.146853446960449219e+01
1.817414093017578125e+01 1.114491176605224609e+01
1.811135673522949219e+01 1.122282600402832031e+01
1.810466384887695312e+01 1.137604427337646484e+01
1.826237297058105469e+01 1.138485336303710938e+01
1.788150787353515625e+01 1.148468589782714844e+01
1.823573684692382812e+01 1.142468166351318359e+01
1.801820564270019531e+01 1.140714740753173828e+01
1.822757339477539062e+01 1.125738239288330078e+01
1.823128128051757812e+01 1.125423145294189453e+01
1.812146759033203125e+01 1.132999610900878906e+01
1.824711608886718750e+01 1.132014942169189453e+01
1.823207092285156250e+01 1.112703800201416016e+01
1.816505050659179688e+01 1.101451492309570312e+01
1.820451927185058594e+01 1.129219818115234375e+01
1.830381202697753906e+01 1.118262004852294922e+01
1.817527389526367188e+01 1.132444190979003906e+01
1.820227622985839844e+01 1.138210010528564453e+01
1.808944892883300781e+01 1.126399993896484375e+01
1.836276245117187500e+01 1.155129814147949219e+01
1.816730880737304688e+01 1.133594512939453125e+01
1.806402206420898438e+01 1.143856143951416016e+01
1.821757316589355469e+01 1.131408309936523438e+01
1.828545761108398438e+01 1.130749130249023438e+01
1.821834564208984375e+01 1.097707462310791016e+01
1.821043014526367188e+01 1.140823841094970703e+01
1.817526245117187500e+01 1.141788959503173828e+01
1.824930763244628906e+01 1.125606250762939453e+01
1.817658042907714844e+01 1.151817989349365234e+01
1.813752174377441406e+01 1.142402553558349609e+01
1.815201187133789062e+01 1.143593406677246094e+01
1.820915794372558594e+01 1.139812660217285156e+01
1.818233680725097656e+01 1.134833431243896484e+01
1.816406059265136719e+01 1.142368507385253906e+01
1.823514366149902344e+01 1.142410182952880859e+01
1.833176612854003906e+01 1.146804141998291016e+01
1.816076469421386719e+01 1.142820644378662109e+01
1.821911621093750000e+01 1.148489952087402344e+01
1.833021736145019531e+01 1.135681343078613281e+01
1.795557975769042969e+01 1.128482151031494141e+01
1.820862770080566406e+01 1.114067649841308594e+01
1.798400306701660156e+01 1.145072650909423828e+01
1.805281257629394531e+01 1.126443576812744141e+01
1.833240318298339844e+01 1.136372089385986328e+01
1.782321929931640625e+01 1.104624366760253906e+01
1.795205116271972656e+01 1.100482368469238281e+01
1.810470771789550781e+01 1.142543506622314453e+01
1.825653266906738281e+01 1.140376567840576172e+01
1.847864532470703125e+01 1.159073448181152344e+01
1.810317802429199219e+01 1.131154537200927734e+01
1.816053009033203125e+01 1.124702644348144531e+01
1.820998764038085938e+01 1.131346321105957031e+01
1.818488121032714844e+01 1.131743335723876953e+01
1.816422462463378906e+01 1.147245502471923828e+01
1.797653579711914062e+01 1.167263507843017578e+01
1.829479598999023438e+01 1.109393215179443359e+01
1.818149948120117188e+01 1.149585914611816406e+01
1.810746574401855469e+01 1.143504333496093750e+01
1.819657325744628906e+01 1.135966396331787109e+01
1.804549980163574219e+01 1.133006572723388672e+01
1.820362663269042969e+01 1.142876338958740234e+01
1.829821205139160156e+01 1.148150062561035156e+01
1.817528724670410156e+01 1.131464481353759766e+01
1.842736434936523438e+01 1.151603221893310547e+01
1.819813156127929688e+01 1.148206329345703125e+01
1.815850448608398438e+01 1.131273937225341797e+01
1.801264381408691406e+01 1.121257305145263672e+01
1.802381896972656250e+01 1.117175006866455078e+01
1.813585662841796875e+01 1.140509033203125000e+01
1.823208808898925781e+01 1.138060188293457031e+01
1.809328842163085938e+01 1.140687656402587891e+01
1.827545166015625000e+01 1.143125343322753906e+01
1.806424140930175781e+01 1.149108314514160156e+01
1.814438819885253906e+01 1.158211231231689453e+01
1.823903846740722656e+01 1.162370014190673828e+01
1.818256950378417969e+01 1.149353027343750000e+01
1.821842956542968750e+01 1.145152664184570312e+01
1.819140625000000000e+01 1.138799190521240234e+01
1.822350502014160156e+01 1.131057262420654297e+01
1.822104644775390625e+01 1.154109764099121094e+01
1.816357421875000000e+01 1.141755199432373047e+01
1.810528945922851562e+01 1.145325279235839844e+01
1.818005371093750000e+01 1.138476467132568359e+01
1.811954689025878906e+01 1.145129203796386719e+01
1.820428276062011719e+01 1.139990901947021484e+01
1.817580032348632812e+01 1.146398448944091797e+01
1.824806594848632812e+01 1.153478527069091797e+01
1.828398895263671875e+01 1.161513328552246094e+01
1.820176696777343750e+01 1.140145015716552734e+01
1.827466773986816406e+01 1.151822853088378906e+01
1.831375122070312500e+01 1.156898784637451172e+01
1.820865821838378906e+01 1.134856033325195312e+01
1.828522682189941406e+01 1.143612194061279297e+01
1.806377983093261719e+01 1.133497714996337891e+01
1.814903640747070312e+01 1.130159950256347656e+01
1.814237022399902344e+01 1.129677677154541016e+01
1.814130401611328125e+01 1.141464900970458984e+01
1.824286079406738281e+01 1.145932197570800781e+01
1.815638160705566406e+01 1.129448413848876953e+01
1.819059753417968750e+01 1.143459701538085938e+01
1.816386032104492188e+01 1.145167732238769531e+01
1.830258941650390625e+01 1.129952239990234375e+01
1.820095634460449219e+01 1.142204952239990234e+01
1.830835914611816406e+01 1.143520450592041016e+01
1.814839744567871094e+01 1.145766735076904297e+01
1.800844573974609375e+01 1.153958606719970703e+01
1.817518234252929688e+01 1.141587352752685547e+01
1.815826034545898438e+01 1.138931560516357422e+01
1.819457244873046875e+01 1.145995235443115234e+01
1.828161430358886719e+01 1.139652538299560547e+01
1.819931030273437500e+01 1.138873195648193359e+01
1.812881469726562500e+01 1.169199943542480469e+01
1.807226562500000000e+01 1.135011005401611328e+01
1.803301811218261719e+01 1.140885448455810547e+01
1.797458839416503906e+01 1.130550193786621094e+01
1.799152183532714844e+01 1.134352207183837891e+01
1.786155319213867188e+01 1.123290920257568359e+01
1.786263084411621094e+01 1.118509769439697266e+01
1.795146560668945312e+01 1.122488403320312500e+01
1.804636573791503906e+01 1.123903179168701172e+01
1.813265800476074219e+01 1.142577743530273438e+01
1.820907592773437500e+01 1.139633083343505859e+01
1.819445991516113281e+01 1.143925952911376953e+01
1.804359817504882812e+01 1.144509506225585938e+01
1.817792510986328125e+01 1.140079593658447266e+01
1.811126518249511719e+01 1.143418788909912109e+01
1.823961639404296875e+01 1.157439899444580078e+01
1.824103164672851562e+01 1.140384197235107422e+01
1.825585174560546875e+01 1.156070518493652344e+01
1.812631225585937500e+01 1.162171173095703125e+01
1.826728630065917969e+01 1.152964591979980469e+01
1.814063262939453125e+01 1.142920970916748047e+01
1.838509750366210938e+01 1.163943099975585938e+01
1.827072906494140625e+01 1.157235336303710938e+01
1.710755538940429688e+01 1.071255874633789062e+01
1.769037055969238281e+01 1.080127811431884766e+01
1.761619758605957031e+01 1.062871551513671875e+01
1.786041450500488281e+01 1.118902111053466797e+01
1.765966987609863281e+01 1.073896980285644531e+01
1.764351844787597656e+01 1.088146686553955078e+01
1.738328742980957031e+01 1.067654705047607422e+01
1.764303779602050781e+01 1.081137657165527344e+01
1.780475234985351562e+01 1.075313091278076172e+01
1.769966316223144531e+01 1.094068813323974609e+01
1.772534370422363281e+01 1.098263454437255859e+01
1.756051635742187500e+01 1.083792591094970703e+01
1.747111701965332031e+01 1.078322601318359375e+01
1.767647743225097656e+01 1.087945461273193359e+01
1.736640930175781250e+01 1.060262966156005859e+01
1.769485664367675781e+01 1.091478443145751953e+01
1.751563262939453125e+01 1.075939750671386719e+01
1.744682502746582031e+01 1.067693901062011719e+01
1.747775268554687500e+01 1.056167316436767578e+01
1.765513229370117188e+01 1.085310935974121094e+01
1.776528549194335938e+01 1.072631263732910156e+01
1.779778480529785156e+01 1.095439052581787109e+01
1.764885520935058594e+01 1.089739418029785156e+01
1.783421897888183594e+01 1.099944591522216797e+01
1.759193801879882812e+01 1.091388797760009766e+01
1.770794105529785156e+01 1.089746761322021484e+01
1.755833053588867188e+01 1.094242191314697266e+01
1.766284561157226562e+01 1.089121341705322266e+01
1.761900520324707031e+01 1.087601280212402344e+01
1.758638763427734375e+01 1.078020572662353516e+01
1.764624214172363281e+01 1.066175460815429688e+01
1.750480461120605469e+01 1.087755107879638672e+01
1.773341941833496094e+01 1.097554302215576172e+01
1.764568901062011719e+01 1.089381217956542969e+01
1.765671730041503906e+01 1.085232067108154297e+01
1.764768600463867188e+01 1.083705520629882812e+01
1.761139488220214844e+01 1.078369903564453125e+01
1.760077476501464844e+01 1.085603809356689453e+01
1.756562995910644531e+01 1.073176956176757812e+01
1.769452476501464844e+01 1.092001628875732422e+01
1.757735443115234375e+01 1.086427307128906250e+01
1.751160812377929688e+01 1.097106075286865234e+01
1.777466392517089844e+01 1.082498741149902344e+01
1.763240432739257812e+01 1.092167472839355469e+01
1.770022010803222656e+01 1.096317005157470703e+01
1.771152305603027344e+01 1.091341686248779297e+01
1.818309974670410156e+01 1.130497646331787109e+01
1.764723014831542969e+01 1.101496315002441406e+01
1.763958549499511719e+01 1.090256309509277344e+01
1.777868461608886719e+01 1.086601066589355469e+01
1.771871185302734375e+01 1.082255268096923828e+01
1.783818626403808594e+01 1.079662227630615234e+01
1.752818107604980469e+01 1.052903175354003906e+01
1.793480300903320312e+01 1.097842311859130859e+01
1.791815567016601562e+01 1.101401805877685547e+01
1.770817565917968750e+01 1.073543167114257812e+01
1.771764945983886719e+01 1.072188186645507812e+01
1.767071533203125000e+01 1.090613269805908203e+01
1.761167144775390625e+01 1.086054897308349609e+01
1.754042434692382812e+01 1.102019500732421875e+01
1.764154815673828125e+01 1.098191738128662109e+01
1.745570182800292969e+01 1.085741806030273438e+01
1.750990104675292969e+01 1.090588378906250000e+01
1.754253768920898438e+01 1.091179370880126953e+01
1.772022819519042969e+01 1.096851348876953125e+01
1.766911697387695312e+01 1.085851860046386719e+01
1.737750625610351562e+01 1.080158710479736328e+01
1.748952293395996094e+01 1.038089847564697266e+01
1.773545455932617188e+01 1.097072029113769531e+01
1.713003921508789062e+01 1.018205547332763672e+01
1.675812721252441406e+01 9.696270942687988281e+00
1.662742233276367188e+01 9.670209884643554688e+00
1.669971466064453125e+01 9.805086135864257812e+00
1.690860939025878906e+01 9.589879989624023438e+00
1.702709960937500000e+01 9.673329353332519531e+00
1.702366638183593750e+01 9.938941955566406250e+00
1.732217979431152344e+01 1.034446620941162109e+01
1.688456344604492188e+01 9.688498497009277344e+00
1.692185783386230469e+01 9.647490501403808594e+00
1.702119636535644531e+01 9.716888427734375000e+00
1.709702682495117188e+01 9.922434806823730469e+00
1.705522918701171875e+01 9.571091651916503906e+00
1.697372817993164062e+01 9.397377967834472656e+00
1.639823532104492188e+01 9.637678146362304688e+00
1.636559677124023438e+01 9.634585380554199219e+00
1.632936286926269531e+01 9.688987731933593750e+00
1.640921783447265625e+01 9.634290695190429688e+00
1.638607215881347656e+01 9.623455047607421875e+00
1.637494468688964844e+01 9.578903198242187500e+00
1.638512420654296875e+01 9.661976814270019531e+00
1.641746520996093750e+01 9.637870788574218750e+00
1.636970710754394531e+01 9.656482696533203125e+00
1.644947814941406250e+01 9.629987716674804688e+00
1.656318473815917969e+01 9.539246559143066406e+00
1.637480735778808594e+01 9.715147972106933594e+00
1.645265769958496094e+01 9.610204696655273438e+00
1.639387512207031250e+01 9.601941108703613281e+00
1.634928512573242188e+01 9.584155082702636719e+00
1.633134078979492188e+01 9.652409553527832031e+00
1.638511848449707031e+01 9.705259323120117188e+00
1.640613746643066406e+01 9.603917121887207031e+00
1.635767936706542969e+01 9.609290122985839844e+00
1.639808082580566406e+01 9.613122940063476562e+00
1.655585861206054688e+01 9.666460990905761719e+00
1.641410255432128906e+01 9.637795448303222656e+00
1.642670631408691406e+01 9.638677597045898438e+00
1.644329071044921875e+01 9.629497528076171875e+00
1.642135810852050781e+01 9.639322280883789062e+00
1.639886856079101562e+01 9.618671417236328125e+00
1.636241340637207031e+01 9.630800247192382812e+00
1.637538146972656250e+01 9.625969886779785156e+00
1.638124465942382812e+01 9.621064186096191406e+00
1.640664291381835938e+01 9.622516632080078125e+00
1.636229515075683594e+01 9.596976280212402344e+00
1.637496948242187500e+01 9.611389160156250000e+00
1.627885818481445312e+01 9.719126701354980469e+00
1.643236541748046875e+01 9.687279701232910156e+00
1.639506912231445312e+01 9.604478836059570312e+00
1.640532493591308594e+01 9.611558914184570312e+00
1.629994201660156250e+01 9.558865547180175781e+00
1.634826660156250000e+01 9.594772338867187500e+00
1.636373901367187500e+01 9.572681427001953125e+00
1.632553291320800781e+01 9.562585830688476562e+00
1.647820663452148438e+01 9.523649215698242188e+00
1.634590530395507812e+01 9.574757575988769531e+00
1.633356094360351562e+01 9.610197067260742188e+00
1.632989311218261719e+01 9.633922576904296875e+00
1.640571594238281250e+01 9.568058967590332031e+00
1.651897621154785156e+01 9.518436431884765625e+00
1.635200691223144531e+01 9.604152679443359375e+00
1.646511650085449219e+01 9.561328887939453125e+00
1.640702438354492188e+01 9.570366859436035156e+00
1.642937660217285156e+01 9.550776481628417969e+00
1.644143867492675781e+01 9.606653213500976562e+00
1.648023605346679688e+01 9.583082199096679688e+00
1.644463348388671875e+01 9.504847526550292969e+00
1.645045471191406250e+01 9.551174163818359375e+00
1.639398956298828125e+01 9.563753128051757812e+00
1.640047836303710938e+01 9.527824401855468750e+00
1.635079002380371094e+01 9.536300659179687500e+00
1.633833312988281250e+01 9.595122337341308594e+00
1.634445762634277344e+01 9.561573028564453125e+00
1.636168861389160156e+01 9.509755134582519531e+00
1.632932472229003906e+01 9.533246040344238281e+00
1.644707107543945312e+01 9.529889106750488281e+00
1.638948440551757812e+01 9.374026298522949219e+00
1.638044929504394531e+01 9.550095558166503906e+00
1.704171562194824219e+01 9.455394744873046875e+00
1.690357780456542969e+01 9.131120681762695312e+00
1.697856140136718750e+01 9.300598144531250000e+00
1.703550720214843750e+01 9.265856742858886719e+00
1.704670143127441406e+01 9.262150764465332031e+00
1.706221199035644531e+01 9.216475486755371094e+00
1.688659858703613281e+01 9.356546401977539062e+00
1.701517868041992188e+01 9.289746284484863281e+00
1.685959625244140625e+01 9.243285179138183594e+00
1.690940856933593750e+01 9.242896080017089844e+00
1.676833343505859375e+01 9.158133506774902344e+00
1.682449913024902344e+01 9.394014358520507812e+00
1.694095230102539062e+01 9.202765464782714844e+00
1.710091209411621094e+01 9.354833602905273438e+00
1.706039047241210938e+01 9.206098556518554688e+00
1.718332290649414062e+01 9.339795112609863281e+00
1.709800720214843750e+01 9.263147354125976562e+00
1.690763854980468750e+01 9.332420349121093750e+00
1.682035255432128906e+01 9.308959960937500000e+00
1.700653076171875000e+01 9.322791099548339844e+00
1.698593521118164062e+01 9.377637863159179688e+00
1.690893745422363281e+01 9.374964714050292969e+00
1.697870826721191406e+01 9.348973274230957031e+00
1.694167137145996094e+01 9.395703315734863281e+00
1.699555969238281250e+01 9.419507026672363281e+00
1.693235778808593750e+01 9.419702529907226562e+00
1.651758956909179688e+01 9.482583999633789062e+00
1.649187278747558594e+01 9.520308494567871094e+00
1.686743545532226562e+01 9.403679847717285156e+00
1.695849418640136719e+01 9.454766273498535156e+00
1.681872558593750000e+01 9.343225479125976562e+00
1.683647346496582031e+01 9.349359512329101562e+00
1.697562217712402344e+01 9.403504371643066406e+00
1.679714965820312500e+01 9.240267753601074219e+00
1.694813346862792969e+01 9.352946281433105469e+00
1.685129356384277344e+01 9.266437530517578125e+00
1.686589241027832031e+01 9.316966056823730469e+00
1.693466186523437500e+01 9.322314262390136719e+00
1.695480155944824219e+01 9.315081596374511719e+00
1.699597740173339844e+01 9.356553077697753906e+00
1.692010688781738281e+01 9.226392745971679688e+00
1.695856285095214844e+01 9.263768196105957031e+00
1.564532756805419922e+01 1.230166244506835938e+01
1.711215591430664062e+01 9.280453681945800781e+00
1.640718650817871094e+01 9.471942901611328125e+00
1.639822196960449219e+01 9.482711791992187500e+00
1.699868965148925781e+01 9.232922554016113281e+00
1.686639976501464844e+01 9.281908035278320312e+00
1.698125648498535156e+01 9.255614280700683594e+00
1.685363960266113281e+01 9.252280235290527344e+00
1.677465820312500000e+01 9.401659965515136719e+00
1.705680847167968750e+01 9.249805450439453125e+00
1.689757537841796875e+01 9.152556419372558594e+00
1.713157081604003906e+01 9.207815170288085938e+00
1.697882461547851562e+01 9.194693565368652344e+00
1.729001998901367188e+01 1.071356582641601562e+01
1.748730087280273438e+01 1.051690387725830078e+01
1.772350311279296875e+01 1.083530616760253906e+01
1.781853103637695312e+01 1.087489128112792969e+01
1.779786872863769531e+01 1.091354370117187500e+01
1.779894638061523438e+01 1.093645572662353516e+01
1.773560714721679688e+01 1.089427661895751953e+01
1.782495498657226562e+01 1.109286212921142578e+01
1.772253417968750000e+01 1.099019432067871094e+01
1.777820014953613281e+01 1.100309848785400391e+01
1.780986022949218750e+01 1.104654979705810547e+01
1.781442451477050781e+01 1.102085113525390625e+01
1.772647857666015625e+01 1.101063537597656250e+01
1.783527374267578125e+01 1.108166408538818359e+01
1.774362182617187500e+01 1.087731266021728516e+01
1.801393699645996094e+01 1.111206817626953125e+01
1.810258674621582031e+01 1.152044582366943359e+01
1.817816352844238281e+01 1.057631111145019531e+01
1.818207550048828125e+01 1.046907711029052734e+01
1.821730041503906250e+01 1.057761669158935547e+01
1.820341110229492188e+01 1.065541362762451172e+01
1.813689804077148438e+01 1.058066654205322266e+01
1.824719810485839844e+01 1.060754680633544922e+01
1.838286399841308594e+01 1.062835884094238281e+01
1.810531806945800781e+01 1.091770076751708984e+01
1.816304016113281250e+01 1.074220371246337891e+01
1.802778625488281250e+01 1.097026538848876953e+01
1.803935432434082031e+01 1.100635719299316406e+01
1.802257156372070312e+01 1.122030830383300781e+01
1.830444335937500000e+01 1.061178684234619141e+01
1.802155494689941406e+01 1.099589920043945312e+01
1.791694450378417969e+01 1.119730663299560547e+01
1.786085319519042969e+01 1.103845787048339844e+01
1.796553993225097656e+01 1.113963603973388672e+01
1.822063446044921875e+01 1.143285942077636719e+01
1.804062271118164062e+01 1.149326515197753906e+01
1.808524322509765625e+01 1.156480598449707031e+01
1.805346679687500000e+01 1.135044097900390625e+01
1.813142395019531250e+01 1.133240604400634766e+01
1.817304801940917969e+01 1.141408729553222656e+01
1.812105560302734375e+01 1.144841384887695312e+01
1.816029548645019531e+01 1.136732864379882812e+01
1.809677696228027344e+01 1.127389717102050781e+01
1.812746047973632812e+01 1.122888660430908203e+01
1.830086708068847656e+01 1.127715110778808594e+01
1.836801147460937500e+01 1.124609279632568359e+01
1.830547904968261719e+01 1.110829162597656250e+01
1.834788703918457031e+01 1.123045825958251953e+01
1.843726158142089844e+01 1.109475708007812500e+01
1.835509490966796875e+01 1.119922161102294922e+01
1.845903015136718750e+01 1.101089000701904297e+01
1.826750183105468750e+01 1.118327713012695312e+01
1.842926025390625000e+01 1.083705425262451172e+01
1.853041267395019531e+01 1.103610134124755859e+01
1.829091072082519531e+01 1.108235359191894531e+01
1.835824775695800781e+01 1.104088020324707031e+01
1.849010658264160156e+01 1.112187004089355469e+01
1.824753952026367188e+01 1.092393684387207031e+01
1.837748908996582031e+01 1.106535530090332031e+01
1.842910957336425781e+01 1.100481033325195312e+01
1.856459426879882812e+01 1.111726474761962891e+01
1.827817726135253906e+01 1.093233680725097656e+01
1.833690261840820312e+01 1.090952396392822266e+01
1.854095458984375000e+01 1.096099185943603516e+01
1.847287750244140625e+01 1.084391975402832031e+01
1.815601730346679688e+01 1.132165622711181641e+01
1.792655944824218750e+01 1.116786003112792969e+01
1.828310394287109375e+01 1.147462177276611328e+01
1.788679504394531250e+01 1.092679691314697266e+01
1.791663169860839844e+01 1.108256530761718750e+01
1.791916847229003906e+01 1.109371471405029297e+01
1.797442054748535156e+01 1.105026912689208984e+01
1.801541709899902344e+01 1.104924583435058594e+01
1.818330955505371094e+01 1.143850898742675781e+01
1.820825195312500000e+01 1.143676090240478516e+01
1.823895072937011719e+01 1.127607727050781250e+01
1.828612327575683594e+01 1.127002716064453125e+01
1.823353385925292969e+01 1.142193222045898438e+01
1.821567535400390625e+01 1.147443103790283203e+01
1.819047164916992188e+01 1.119739913940429688e+01
1.823311614990234375e+01 1.144750404357910156e+01
1.813517379760742188e+01 1.143921566009521484e+01
1.820686340332031250e+01 1.148942852020263672e+01
1.820652008056640625e+01 1.133629131317138672e+01
1.826518058776855469e+01 1.139520168304443359e+01
1.814695167541503906e+01 1.132734870910644531e+01
1.832073593139648438e+01 1.074610137939453125e+01
1.827945327758789062e+01 1.097151470184326172e+01
1.831640625000000000e+01 1.087460041046142578e+01
1.832342147827148438e+01 1.090200138092041016e+01
1.831468009948730469e+01 1.058076477050781250e+01
1.850790023803710938e+01 1.091213607788085938e+01
1.848714065551757812e+01 1.103624820709228516e+01
1.832803153991699219e+01 1.100991821289062500e+01
1.805299568176269531e+01 1.124965667724609375e+01
1.843782043457031250e+01 1.117587471008300781e+01
1.828323936462402344e+01 1.083730030059814453e+01
1.832160758972167969e+01 1.093875312805175781e+01
1.834780502319335938e+01 1.091532039642333984e+01
1.824586677551269531e+01 1.084756183624267578e+01
1.826500511169433594e+01 1.105217361450195312e+01
1.824676322937011719e+01 1.099171161651611328e+01
1.822208976745605469e+01 1.094029235839843750e+01
1.825781440734863281e+01 1.098519325256347656e+01
1.833906173706054688e+01 1.099002552032470703e+01
1.844566535949707031e+01 1.104336833953857422e+01
1.824072074890136719e+01 1.087778186798095703e+01
1.834280586242675781e+01 1.089447402954101562e+01
1.824506759643554688e+01 1.094551086425781250e+01
1.815847778320312500e+01 1.086345195770263672e+01
1.807873153686523438e+01 1.124898338317871094e+01
1.798892593383789062e+01 1.132591724395751953e+01
1.800657081604003906e+01 1.139836978912353516e+01
1.821681785583496094e+01 1.135664844512939453e+01
1.821897506713867188e+01 1.135886573791503906e+01
1.826975059509277344e+01 1.143482780456542969e+01
1.816624450683593750e+01 1.127388668060302734e+01
1.825232887268066406e+01 1.146521091461181641e+01
1.824406433105468750e+01 1.156281852722167969e+01
1.824751472473144531e+01 1.141624450683593750e+01
1.823764610290527344e+01 1.143818950653076172e+01
1.821379470825195312e+01 1.139885711669921875e+01
1.826762390136718750e+01 1.150645446777343750e+01
1.811727905273437500e+01 1.140082645416259766e+01
1.802231025695800781e+01 1.142519283294677734e+01
1.813409614562988281e+01 1.141647911071777344e+01
1.819236373901367188e+01 1.139598941802978516e+01
1.834582519531250000e+01 1.147123241424560547e+01
1.816790580749511719e+01 1.122989559173583984e+01
1.821343421936035156e+01 1.127462100982666016e+01
1.826192092895507812e+01 1.138255310058593750e+01
1.807497978210449219e+01 1.112773609161376953e+01
1.828474807739257812e+01 1.143661022186279297e+01
1.832287979125976562e+01 1.144941902160644531e+01
1.823004341125488281e+01 1.143755245208740234e+01
1.821904754638671875e+01 1.120147705078125000e+01
1.822070312500000000e+01 1.115673637390136719e+01
1.845629692077636719e+01 1.157060623168945312e+01
1.835455703735351562e+01 1.161371135711669922e+01
1.818411827087402344e+01 1.148127555847167969e+01
1.830293083190917969e+01 1.144258975982666016e+01
1.827889251708984375e+01 1.144858932495117188e+01
1.828003501892089844e+01 1.140538883209228516e+01
1.821429252624511719e+01 1.143275165557861328e+01
1.831994438171386719e+01 1.147898006439208984e+01
1.840111351013183594e+01 1.142230224609375000e+01
1.834778594970703125e+01 1.153194618225097656e+01
1.821634674072265625e+01 1.146516704559326172e+01
1.825265502929687500e+01 1.132747077941894531e+01
1.803177452087402344e+01 1.141513252258300781e+01
1.855542564392089844e+01 1.066619205474853516e+01
1.850915908813476562e+01 1.067012119293212891e+01
1.849532699584960938e+01 1.060000610351562500e+01
1.858716011047363281e+01 1.081970691680908203e+01
1.854557991027832031e+01 1.068465423583984375e+01
1.853126525878906250e+01 1.073232078552246094e+01
1.823351860046386719e+01 1.077454376220703125e+01
1.856086540222167969e+01 1.064020061492919922e+01
1.842825508117675781e+01 1.052197837829589844e+01
1.831109619140625000e+01 1.054003906250000000e+01
1.846816062927246094e+01 1.073104667663574219e+01
1.851926612854003906e+01 1.070574951171875000e+01
1.845554733276367188e+01 1.082718753814697266e+01
1.804190063476562500e+01 1.071841335296630859e+01
1.841278076171875000e+01 1.063131237030029297e+01
1.845480537414550781e+01 1.061044979095458984e+01
1.819732475280761719e+01 1.044771671295166016e+01
1.850046348571777344e+01 1.061096858978271484e+01
1.859438705444335938e+01 1.054647541046142578e+01
1.841813468933105469e+01 1.065542030334472656e+01
1.834578514099121094e+01 1.045176601409912109e+01
1.853252029418945312e+01 1.048137664794921875e+01
1.832710075378417969e+01 1.048386287689208984e+01
1.862380409240722656e+01 1.049643039703369141e+01
1.846887969970703125e+01 1.051026916503906250e+01
1.851196289062500000e+01 1.061636638641357422e+01
1.849224853515625000e+01 1.057174682617187500e+01
1.852924346923828125e+01 1.066724491119384766e+01
1.843989944458007812e+01 1.056890296936035156e+01
1.848132133483886719e+01 1.044575691223144531e+01
1.843688201904296875e+01 1.058873844146728516e+01
1.836108016967773438e+01 1.031819915771484375e+01
1.826421546936035156e+01 1.061045169830322266e+01
1.831052207946777344e+01 1.055452442169189453e+01
1.839233207702636719e+01 1.063539218902587891e+01
1.843760490417480469e+01 1.050923061370849609e+01
1.826751899719238281e+01 1.057288837432861328e+01
1.837352561950683594e+01 1.057356548309326172e+01
1.818981361389160156e+01 1.051623058319091797e+01
1.829696846008300781e+01 1.065175247192382812e+01
1.851189613342285156e+01 1.066672706604003906e+01
1.852965736389160156e+01 1.049409103393554688e+01
1.838433456420898438e+01 1.046079540252685547e+01
1.846686744689941406e+01 1.051648998260498047e+01
1.844131278991699219e+01 1.056073188781738281e+01
1.855017662048339844e+01 1.054691123962402344e+01
1.834598731994628906e+01 1.075192070007324219e+01
1.838487625122070312e+01 1.062789916992187500e+01
1.838733291625976562e+01 1.065070915222167969e+01
1.844717025756835938e+01 1.076919364929199219e+01
1.828066062927246094e+01 1.074974346160888672e+01
1.851972961425781250e+01 1.090985870361328125e+01
1.743029022216796875e+01 1.010505104064941406e+01
1.772561454772949219e+01 9.819327354431152344e+00
1.793927764892578125e+01 1.026760959625244141e+01
1.765346717834472656e+01 9.682763099670410156e+00
1.778326416015625000e+01 9.699953079223632812e+00
1.784810066223144531e+01 9.549434661865234375e+00
1.747637939453125000e+01 9.777102470397949219e+00
1.783920288085937500e+01 9.415427207946777344e+00
1.787054443359375000e+01 9.550118446350097656e+00
1.784672355651855469e+01 9.811618804931640625e+00
1.756473731994628906e+01 9.684246063232421875e+00
1.759570693969726562e+01 9.910662651062011719e+00
1.749135208129882812e+01 9.879306793212890625e+00
1.759403228759765625e+01 1.001120567321777344e+01
1.737215995788574219e+01 9.955332756042480469e+00
1.784859275817871094e+01 1.022781467437744141e+01
1.807349586486816406e+01 1.028614139556884766e+01
1.787276077270507812e+01 1.027524852752685547e+01
1.771310043334960938e+01 1.053458404541015625e+01
1.768526458740234375e+01 1.030013084411621094e+01
1.766683959960937500e+01 9.765623092651367188e+00
1.777063941955566406e+01 9.700424194335937500e+00
1.758766937255859375e+01 1.023738861083984375e+01
1.765240859985351562e+01 9.889332771301269531e+00
1.772622108459472656e+01 9.691831588745117188e+00
1.796508598327636719e+01 1.035391616821289062e+01
1.782789230346679688e+01 9.749229431152343750e+00
1.723808479309082031e+01 9.567094802856445312e+00
1.764981842041015625e+01 9.528027534484863281e+00
1.754333877563476562e+01 9.582902908325195312e+00
1.769785308837890625e+01 9.361310005187988281e+00
1.758084869384765625e+01 9.496616363525390625e+00
1.785333061218261719e+01 9.536478996276855469e+00
1.758113479614257812e+01 9.573180198669433594e+00
1.745982933044433594e+01 9.418742179870605469e+00
1.766148567199707031e+01 9.279278755187988281e+00
1.753806304931640625e+01 9.440625190734863281e+00
1.754162025451660156e+01 9.426961898803710938e+00
1.760559463500976562e+01 9.390294075012207031e+00
1.750237846374511719e+01 9.477880477905273438e+00
1.771583366394042969e+01 9.583063125610351562e+00
1.779106330871582031e+01 9.563306808471679688e+00
1.767961883544921875e+01 9.468790054321289062e+00
1.786970329284667969e+01 9.327960968017578125e+00
1.766080284118652344e+01 9.341759681701660156e+00
1.756624221801757812e+01 9.303634643554687500e+00
1.753888511657714844e+01 9.448734283447265625e+00
1.756841278076171875e+01 9.367213249206542969e+00
1.742726707458496094e+01 9.317585945129394531e+00
1.718891716003417969e+01 9.245162010192871094e+00
1.747041320800781250e+01 9.423953056335449219e+00
1.751393318176269531e+01 9.312487602233886719e+00
1.757747840881347656e+01 9.366302490234375000e+00
1.751507186889648438e+01 9.259829521179199219e+00
1.771429252624511719e+01 9.286088943481445312e+00
1.746960830688476562e+01 9.172812461853027344e+00
1.763699913024902344e+01 9.282075881958007812e+00
1.741020774841308594e+01 9.254826545715332031e+00
1.739694595336914062e+01 9.422383308410644531e+00
1.761659812927246094e+01 9.277370452880859375e+00
1.754354095458984375e+01 9.335269927978515625e+00
1.753342056274414062e+01 9.270581245422363281e+00
1.757653045654296875e+01 9.101088523864746094e+00
1.738005638122558594e+01 9.087922096252441406e+00
1.736554718017578125e+01 9.136918067932128906e+00
1.726408004760742188e+01 9.111892700195312500e+00
1.742103767395019531e+01 9.152542114257812500e+00
1.722950363159179688e+01 9.231046676635742188e+00
1.731900787353515625e+01 9.137379646301269531e+00
1.737775230407714844e+01 9.239678382873535156e+00
1.734657287597656250e+01 9.250227928161621094e+00
1.736818504333496094e+01 9.202230453491210938e+00
1.740720748901367188e+01 9.109377861022949219e+00
1.727966308593750000e+01 9.276269912719726562e+00
1.739077186584472656e+01 9.182405471801757812e+00
1.743040466308593750e+01 9.170372962951660156e+00
1.739361190795898438e+01 9.287277221679687500e+00
1.764666175842285156e+01 9.312529563903808594e+00
1.750853538513183594e+01 9.493636131286621094e+00
1.789186477661132812e+01 9.452741622924804688e+00
1.776454162597656250e+01 9.432100296020507812e+00
1.748892784118652344e+01 9.373653411865234375e+00
1.770186424255371094e+01 9.371996879577636719e+00
1.743115806579589844e+01 9.285693168640136719e+00
1.736565017700195312e+01 9.079411506652832031e+00
1.730268859863281250e+01 9.186571121215820312e+00
1.725801467895507812e+01 9.132807731628417969e+00
1.728175926208496094e+01 9.033998489379882812e+00
1.730726432800292969e+01 9.152763366699218750e+00
1.742352294921875000e+01 9.255325317382812500e+00
1.736100006103515625e+01 8.970135688781738281e+00
1.710693550109863281e+01 9.320776939392089844e+00
1.739742088317871094e+01 9.215815544128417969e+00
1.729850578308105469e+01 9.311993598937988281e+00
1.734585380554199219e+01 9.210632324218750000e+00
1.733476829528808594e+01 9.278241157531738281e+00
1.733056068420410156e+01 9.199167251586914062e+00
1.744251251220703125e+01 9.172398567199707031e+00
1.751009368896484375e+01 9.305450439453125000e+00
1.742253684997558594e+01 9.149905204772949219e+00
1.732754135131835938e+01 9.300624847412109375e+00
1.758828544616699219e+01 9.402606010437011719e+00
1.764785575866699219e+01 9.441395759582519531e+00
1.751857566833496094e+01 9.346995353698730469e+00
1.767342185974121094e+01 9.304809570312500000e+00
1.765695762634277344e+01 9.335868835449218750e+00
1.768947601318359375e+01 9.375927925109863281e+00
1.718366622924804688e+01 9.265609741210937500e+00
1.711902809143066406e+01 9.162709236145019531e+00
1.700033569335937500e+01 9.246815681457519531e+00
1.712407875061035156e+01 9.216302871704101562e+00
1.701913261413574219e+01 9.206522941589355469e+00
1.711037254333496094e+01 9.102956771850585938e+00
1.705260467529296875e+01 9.334316253662109375e+00
1.692592620849609375e+01 9.140607833862304688e+00
1.819283866882324219e+01 1.146215248107910156e+01
1.757126045227050781e+01 1.127997398376464844e+01
1.707573699951171875e+01 9.261843681335449219e+00
1.789647293090820312e+01 1.122978878021240234e+01
1.797124290466308594e+01 1.131996917724609375e+01
1.787652778625488281e+01 1.125722599029541016e+01
1.784505271911621094e+01 1.126423168182373047e+01
1.738281822204589844e+01 1.092324447631835938e+01
1.777091598510742188e+01 1.118849277496337891e+01
1.748512840270996094e+01 1.110625076293945312e+01
1.750828742980957031e+01 1.104282760620117188e+01
1.712072372436523438e+01 1.083366584777832031e+01
1.720425033569335938e+01 1.094116783142089844e+01
1.721305465698242188e+01 1.091891574859619141e+01
1.784309577941894531e+01 1.123611259460449219e+01
1.773996543884277344e+01 1.111166286468505859e+01
1.712195205688476562e+01 9.890629768371582031e+00
1.706571388244628906e+01 9.609127044677734375e+00
1.719830894470214844e+01 9.801095008850097656e+00
1.725086784362792969e+01 9.882869720458984375e+00
1.727080154418945312e+01 9.762963294982910156e+00
1.699882125854492188e+01 9.565903663635253906e+00
1.790484619140625000e+01 1.128413009643554688e+01
1.779709815979003906e+01 1.125163745880126953e+01
1.788432312011718750e+01 1.129347610473632812e+01
1.779500961303710938e+01 1.144660377502441406e+01
1.792231178283691406e+01 1.137542915344238281e+01
1.787928390502929688e+01 1.142660331726074219e+01
1.796724891662597656e+01 1.134377956390380859e+01
1.781021499633789062e+01 1.143845653533935547e+01
1.779200935363769531e+01 1.153110885620117188e+01
1.799791526794433594e+01 1.112380218505859375e+01
1.796558952331542969e+01 1.131846237182617188e+01
1.776117515563964844e+01 1.138352584838867188e+01
1.792393112182617188e+01 1.141608333587646484e+01
1.778089523315429688e+01 1.144548320770263672e+01
1.769137382507324219e+01 1.143782615661621094e+01
1.779698753356933594e+01 1.157700920104980469e+01
1.780700492858886719e+01 1.144640445709228516e+01
1.788978004455566406e+01 1.143750667572021484e+01
1.795815849304199219e+01 1.143694114685058594e+01
1.793980979919433594e+01 1.136289691925048828e+01
1.788263893127441406e+01 1.142951679229736328e+01
1.798342132568359375e+01 1.142724990844726562e+01
1.793766784667968750e+01 1.138385677337646484e+01
1.794391441345214844e+01 1.138637351989746094e+01
1.882517433166503906e+01 1.062112045288085938e+01
1.896507453918457031e+01 1.083484745025634766e+01
1.893078231811523438e+01 1.076798915863037109e+01
1.889517211914062500e+01 1.065157413482666016e+01
1.893815994262695312e+01 1.072277450561523438e+01
1.889940834045410156e+01 1.074228286743164062e+01
1.892730331420898438e+01 1.073808670043945312e+01
1.892856979370117188e+01 1.067997264862060547e+01
1.891147232055664062e+01 1.076576519012451172e+01
1.882005882263183594e+01 1.086882209777832031e+01
1.898463249206542969e+01 1.082615852355957031e+01
1.880373764038085938e+01 1.083218955993652344e+01
1.887614440917968750e+01 1.077644920349121094e+01
1.895069503784179688e+01 1.082697486877441406e+01
1.895961380004882812e+01 1.074672317504882812e+01
1.901393699645996094e+01 1.075133323669433594e+01
1.864281845092773438e+01 1.068202304840087891e+01
1.878800773620605469e+01 1.069791698455810547e+01
1.838830947875976562e+01 1.059936141967773438e+01
1.849272727966308594e+01 1.054100799560546875e+01
1.882892799377441406e+01 1.068916320800781250e+01
1.878873252868652344e+01 1.071386337280273438e+01
1.892479705810546875e+01 1.072202491760253906e+01
1.886802482604980469e+01 1.073740386962890625e+01
1.888699913024902344e+01 1.068074703216552734e+01
1.884249114990234375e+01 1.068180274963378906e+01
1.862939834594726562e+01 1.055294132232666016e+01
1.903450393676757812e+01 1.073132324218750000e+01
1.891976547241210938e+01 1.078026103973388672e+01
1.887342643737792969e+01 1.076232242584228516e+01
1.878382682800292969e+01 1.075391006469726562e+01
1.885794067382812500e+01 1.072095680236816406e+01
1.893149375915527344e+01 1.075996971130371094e+01
1.888926506042480469e+01 1.075290107727050781e+01
1.877136230468750000e+01 1.072070980072021484e+01
1.887038803100585938e+01 1.064235591888427734e+01
1.886695480346679688e+01 1.076169395446777344e+01
1.883357620239257812e+01 1.066030979156494141e+01
1.872949409484863281e+01 1.070247173309326172e+01
1.876334381103515625e+01 1.065528011322021484e+01
1.880638313293457031e+01 1.086159610748291016e+01
1.630463027954101562e+01 9.728557586669921875e+00
1.628378486633300781e+01 9.708142280578613281e+00
1.632380104064941406e+01 9.727701187133789062e+00
1.628756904602050781e+01 9.755753517150878906e+00
1.634397125244140625e+01 9.677887916564941406e+00
1.621940803527832031e+01 9.678317070007324219e+00
1.630702209472656250e+01 9.599671363830566406e+00
1.635731315612792969e+01 9.652339935302734375e+00
1.618214225769042969e+01 9.709387779235839844e+00
1.640942192077636719e+01 9.688048362731933594e+00
1.635397338867187500e+01 9.658704757690429688e+00
1.636367416381835938e+01 9.673739433288574219e+00
1.622244262695312500e+01 9.762912750244140625e+00
1.639675140380859375e+01 9.648995399475097656e+00
1.806162452697753906e+01 9.733819961547851562e+00
1.784172248840332031e+01 9.699265480041503906e+00
1.770370864868164062e+01 9.981590270996093750e+00
1.762062644958496094e+01 1.000545978546142578e+01
1.794725990295410156e+01 1.019465255737304688e+01
1.771934127807617188e+01 8.798887252807617188e+00
1.766787719726562500e+01 9.442358970642089844e+00
1.779458427429199219e+01 8.836505889892578125e+00
1.776112556457519531e+01 8.679851531982421875e+00
1.779083442687988281e+01 9.027781486511230469e+00
1.778306579589843750e+01 8.597230911254882812e+00
1.777832603454589844e+01 8.550254821777343750e+00
1.777552223205566406e+01 8.554326057434082031e+00
1.777766418457031250e+01 8.546631813049316406e+00
1.776739120483398438e+01 8.575794219970703125e+00
1.777898406982421875e+01 8.522156715393066406e+00
1.776407432556152344e+01 8.546733856201171875e+00
1.776802444458007812e+01 8.543931961059570312e+00
1.778153038024902344e+01 8.543728828430175781e+00
1.776187515258789062e+01 8.592069625854492188e+00
1.775075149536132812e+01 8.449238777160644531e+00
1.776299095153808594e+01 8.552409172058105469e+00
1.777980041503906250e+01 8.520489692687988281e+00
1.778571510314941406e+01 8.506602287292480469e+00
1.776612663269042969e+01 8.539286613464355469e+00
1.777063751220703125e+01 8.535813331604003906e+00
1.776198959350585938e+01 8.533288002014160156e+00
1.771803092956542969e+01 8.574658393859863281e+00
1.783984184265136719e+01 8.460866928100585938e+00
1.779885673522949219e+01 8.477059364318847656e+00
1.784768486022949219e+01 8.467709541320800781e+00
1.781984329223632812e+01 8.476394653320312500e+00
1.775951957702636719e+01 8.548792839050292969e+00
1.772802734375000000e+01 8.520282745361328125e+00
1.775936508178710938e+01 8.531045913696289062e+00
1.775341224670410156e+01 8.531809806823730469e+00
1.774924278259277344e+01 8.527452468872070312e+00
1.773951148986816406e+01 8.551507949829101562e+00
1.777009773254394531e+01 8.535568237304687500e+00
1.777276802062988281e+01 8.521235466003417969e+00
1.779533386230468750e+01 8.479723930358886719e+00
1.778797912597656250e+01 8.502891540527343750e+00
1.779101562500000000e+01 8.497404098510742188e+00
1.778233909606933594e+01 8.489759445190429688e+00
1.778174209594726562e+01 8.502847671508789062e+00
1.778197669982910156e+01 8.507872581481933594e+00
1.776461219787597656e+01 8.464726448059082031e+00
1.781136894226074219e+01 8.461946487426757812e+00
1.785233879089355469e+01 8.408010482788085938e+00
1.778125381469726562e+01 8.509138107299804688e+00
1.782545089721679688e+01 8.468590736389160156e+00
1.784718322753906250e+01 8.500587463378906250e+00
1.780913162231445312e+01 8.479880332946777344e+00
1.780953598022460938e+01 8.491924285888671875e+00
1.781080245971679688e+01 8.502370834350585938e+00
1.784112167358398438e+01 8.511995315551757812e+00
1.792987060546875000e+01 8.445333480834960938e+00
1.794745063781738281e+01 8.457282066345214844e+00
1.799582099914550781e+01 8.544344902038574219e+00
1.799893951416015625e+01 8.518192291259765625e+00
1.801720809936523438e+01 8.385671615600585938e+00
1.806166839599609375e+01 8.338738441467285156e+00
1.792851066589355469e+01 8.467889785766601562e+00
1.772659301757812500e+01 8.736694335937500000e+00
1.799034881591796875e+01 8.393341064453125000e+00
1.803878402709960938e+01 8.363601684570312500e+00
1.799563026428222656e+01 8.407466888427734375e+00
1.805314826965332031e+01 8.354636192321777344e+00
1.807522964477539062e+01 8.335062980651855469e+00
1.806413841247558594e+01 8.345153808593750000e+00
1.807893180847167969e+01 8.315428733825683594e+00
1.811325645446777344e+01 8.272115707397460938e+00
1.808292007446289062e+01 8.289833068847656250e+00
1.807426452636718750e+01 8.329405784606933594e+00
1.805958366394042969e+01 8.344274520874023438e+00
1.805554962158203125e+01 8.358425140380859375e+00
1.793778038024902344e+01 8.584842681884765625e+00
1.813395500183105469e+01 8.561254501342773438e+00
1.807953834533691406e+01 8.339349746704101562e+00
1.807501602172851562e+01 8.348101615905761719e+00
1.808401107788085938e+01 8.328585624694824219e+00
1.807135009765625000e+01 8.339601516723632812e+00
1.806761360168457031e+01 8.332713127136230469e+00
1.808799362182617188e+01 8.310649871826171875e+00
1.807082748413085938e+01 8.337867736816406250e+00
1.807885551452636719e+01 8.330317497253417969e+00
1.806932830810546875e+01 8.349243164062500000e+00
1.807681274414062500e+01 8.300335884094238281e+00
1.804393959045410156e+01 8.276922225952148438e+00
1.806628227233886719e+01 8.338153839111328125e+00
1.807932853698730469e+01 8.322927474975585938e+00
1.808141136169433594e+01 8.323634147644042969e+00
1.808322525024414062e+01 8.315903663635253906e+00
1.808374023437500000e+01 8.315343856811523438e+00
1.810114479064941406e+01 8.308670043945312500e+00
1.809006500244140625e+01 8.322436332702636719e+00
1.808313941955566406e+01 8.312113761901855469e+00
1.808757972717285156e+01 8.315753936767578125e+00
1.810111618041992188e+01 8.311266899108886719e+00
1.806693840026855469e+01 8.323932647705078125e+00
1.807991600036621094e+01 8.323594093322753906e+00
1.807408332824707031e+01 8.321830749511718750e+00
1.806782341003417969e+01 8.340440750122070312e+00
1.806454086303710938e+01 8.373951911926269531e+00
1.803773880004882812e+01 8.357039451599121094e+00
1.808254241943359375e+01 8.319744110107421875e+00
1.808780288696289062e+01 8.307023048400878906e+00
1.808383369445800781e+01 8.310134887695312500e+00
1.809209442138671875e+01 8.304002761840820312e+00
1.808302688598632812e+01 8.331723213195800781e+00
1.807626914978027344e+01 8.333070755004882812e+00
1.808287620544433594e+01 8.286170005798339844e+00
1.808609771728515625e+01 8.313494682312011719e+00
1.808947181701660156e+01 8.316797256469726562e+00
1.808006858825683594e+01 8.322517395019531250e+00
1.808337211608886719e+01 8.324015617370605469e+00
1.807038116455078125e+01 8.291724205017089844e+00
1.807782363891601562e+01 8.335665702819824219e+00
1.807854080200195312e+01 8.320909500122070312e+00
1.805418777465820312e+01 8.333581924438476562e+00
1.808126449584960938e+01 8.317664146423339844e+00
1.807844543457031250e+01 8.330967903137207031e+00
1.806613159179687500e+01 8.331168174743652344e+00
1.808921813964843750e+01 8.303161621093750000e+00
1.808073425292968750e+01 8.310517311096191406e+00
1.807945442199707031e+01 8.314838409423828125e+00
1.806520462036132812e+01 8.340028762817382812e+00
1.807383346557617188e+01 8.324847221374511719e+00
1.806964874267578125e+01 8.292533874511718750e+00
1.805493927001953125e+01 8.364818572998046875e+00
1.807316589355468750e+01 8.323252677917480469e+00
1.805158615112304688e+01 8.360908508300781250e+00
1.808138084411621094e+01 8.327960968017578125e+00
1.807000732421875000e+01 8.321499824523925781e+00
1.807674598693847656e+01 8.328028678894042969e+00
1.807890510559082031e+01 8.318006515502929688e+00
1.801731681823730469e+01 8.367336273193359375e+00
1.806822776794433594e+01 8.336261749267578125e+00
1.806840324401855469e+01 8.341259956359863281e+00
1.806221771240234375e+01 8.338839530944824219e+00
1.805992889404296875e+01 8.366815567016601562e+00
1.807970619201660156e+01 8.345499992370605469e+00
1.803991889953613281e+01 8.376327514648437500e+00
1.806052780151367188e+01 8.366802215576171875e+00
1.807254981994628906e+01 8.340023040771484375e+00
1.801445960998535156e+01 8.427089691162109375e+00
1.805956459045410156e+01 8.382744789123535156e+00
1.806982040405273438e+01 8.336798667907714844e+00
1.806304359436035156e+01 8.358568191528320312e+00
1.807114791870117188e+01 8.338358879089355469e+00
1.806740951538085938e+01 8.349862098693847656e+00
1.804519081115722656e+01 8.383959770202636719e+00
1.806687164306640625e+01 8.344871520996093750e+00
1.804162406921386719e+01 8.386077880859375000e+00
1.806410408020019531e+01 8.354330062866210938e+00
1.809239006042480469e+01 8.348084449768066406e+00
1.811604881286621094e+01 8.447750091552734375e+00
1.810457992553710938e+01 8.349143028259277344e+00
1.810880661010742188e+01 8.405825614929199219e+00
1.812388610839843750e+01 8.477268218994140625e+00
1.809214782714843750e+01 8.390283584594726562e+00
1.808235549926757812e+01 8.337631225585937500e+00
1.809112548828125000e+01 8.327706336975097656e+00
1.809634208679199219e+01 8.326496124267578125e+00
1.809123802185058594e+01 8.318429946899414062e+00
1.809595680236816406e+01 8.321928977966308594e+00
1.808819198608398438e+01 8.345046997070312500e+00
1.808132362365722656e+01 8.332053184509277344e+00
1.809171295166015625e+01 8.314087867736816406e+00
1.809122085571289062e+01 8.306985855102539062e+00
1.808734703063964844e+01 8.309901237487792969e+00
1.809238624572753906e+01 8.312401771545410156e+00
1.807429122924804688e+01 8.334876060485839844e+00
1.808626365661621094e+01 8.322758674621582031e+00
1.809655761718750000e+01 8.299448013305664062e+00
1.808940505981445312e+01 8.310103416442871094e+00
1.808694458007812500e+01 8.318350791931152344e+00
1.811638450622558594e+01 8.487831115722656250e+00
1.809766197204589844e+01 8.340860366821289062e+00
1.810858917236328125e+01 8.382107734680175781e+00
1.810519218444824219e+01 8.340006828308105469e+00
1.809119987487792969e+01 8.341219902038574219e+00
1.810677528381347656e+01 8.395550727844238281e+00
1.810664367675781250e+01 8.373827934265136719e+00
1.808938026428222656e+01 8.373308181762695312e+00
1.809543418884277344e+01 8.371644973754882812e+00
1.812389945983886719e+01 8.358439445495605469e+00
1.809792327880859375e+01 8.335601806640625000e+00
1.735430335998535156e+01 1.080473327636718750e+01
1.724140739440917969e+01 1.035519313812255859e+01
1.723294067382812500e+01 1.074027919769287109e+01
1.720178413391113281e+01 1.058459568023681641e+01
1.747414207458496094e+01 1.090916824340820312e+01
1.773034667968750000e+01 1.100119113922119141e+01
1.738107872009277344e+01 1.057113742828369141e+01
1.735743713378906250e+01 1.039757537841796875e+01
1.522503852844238281e+01 8.789985656738281250e+00
1.776306152343750000e+01 1.090880584716796875e+01
1.680583763122558594e+01 1.017538738250732422e+01
1.652675437927246094e+01 9.908673286437988281e+00
1.639503669738769531e+01 9.922893524169921875e+00
1.363112640380859375e+01 7.921973705291748047e+00
1.636688995361328125e+01 1.005674457550048828e+01
1.649278831481933594e+01 9.937920570373535156e+00
1.659610939025878906e+01 1.010046577453613281e+01
1.690810966491699219e+01 1.051523685455322266e+01
1.585702228546142578e+01 1.280165958404541016e+01
1.587827396392822266e+01 1.283681678771972656e+01
1.795168304443359375e+01 1.147427749633789062e+01
1.807039451599121094e+01 1.135432910919189453e+01
1.602478218078613281e+01 1.274011230468750000e+01
1.574791240692138672e+01 1.290496349334716797e+01
1.582463645935058594e+01 1.292271518707275391e+01
1.569865417480468750e+01 1.291522026062011719e+01
1.569779777526855469e+01 1.288709068298339844e+01
1.573545360565185547e+01 1.288854312896728516e+01
1.581326389312744141e+01 1.283350467681884766e+01
1.562950325012207031e+01 1.292658901214599609e+01
1.568885517120361328e+01 1.291560935974121094e+01
1.570886707305908203e+01 1.293202018737792969e+01
1.574574279785156250e+01 1.291878986358642578e+01
1.577303886413574219e+01 1.292675304412841797e+01
1.583137321472167969e+01 1.293885040283203125e+01
1.582504844665527344e+01 1.278039836883544922e+01
1.569681644439697266e+01 1.286756801605224609e+01
1.566437816619873047e+01 1.291042232513427734e+01
1.565789508819580078e+01 1.286881637573242188e+01
1.576927947998046875e+01 1.284532260894775391e+01
1.579305934906005859e+01 1.275094032287597656e+01
1.564548110961914062e+01 1.288195037841796875e+01
1.567824935913085938e+01 1.285648822784423828e+01
1.561238288879394531e+01 1.287382793426513672e+01
1.560043907165527344e+01 1.288498115539550781e+01
1.568598651885986328e+01 1.290622043609619141e+01
1.570905303955078125e+01 1.289715766906738281e+01
1.571132469177246094e+01 1.289270305633544922e+01
1.560309028625488281e+01 1.293754100799560547e+01
1.569433593750000000e+01 1.299984169006347656e+01
1.560439586639404297e+01 1.290051460266113281e+01
1.561563682556152344e+01 1.294035148620605469e+01
1.575195026397705078e+01 1.297757339477539062e+01
1.570178699493408203e+01 1.292216587066650391e+01
1.567925834655761719e+01 1.288827991485595703e+01
1.570414829254150391e+01 1.290733242034912109e+01
1.580752372741699219e+01 1.290806102752685547e+01
1.569113731384277344e+01 1.297216415405273438e+01
1.568155479431152344e+01 1.289675521850585938e+01
1.561366939544677734e+01 1.293331813812255859e+01
1.563815021514892578e+01 1.290711784362792969e+01
1.567605781555175781e+01 1.286264324188232422e+01
1.562525749206542969e+01 1.290908622741699219e+01
1.564899539947509766e+01 1.289637184143066406e+01
1.552613449096679688e+01 1.293420696258544922e+01
1.563626575469970703e+01 1.288582801818847656e+01
1.569356536865234375e+01 1.290327739715576172e+01
1.567016601562500000e+01 1.291758537292480469e+01
1.572392272949218750e+01 1.289264011383056641e+01
1.583479309082031250e+01 1.284913253784179688e+01
1.582863235473632812e+01 1.289211368560791016e+01
1.583029460906982422e+01 1.280114269256591797e+01
1.581353759765625000e+01 1.298371696472167969e+01
1.577781867980957031e+01 1.289365673065185547e+01
1.577759361267089844e+01 1.289969635009765625e+01
1.567545604705810547e+01 1.291705513000488281e+01
1.574239063262939453e+01 1.292370605468750000e+01
1.576066112518310547e+01 1.294095039367675781e+01
1.564173412322998047e+01 1.293149757385253906e+01
1.568532371520996094e+01 1.291139602661132812e+01
1.575629615783691406e+01 1.296312618255615234e+01
1.575248813629150391e+01 1.283942794799804688e+01
1.576004981994628906e+01 1.296379470825195312e+01
1.569712924957275391e+01 1.291489315032958984e+01
1.575540924072265625e+01 1.290562915802001953e+01
1.564035034179687500e+01 1.292649555206298828e+01
1.575848293304443359e+01 1.290895843505859375e+01
1.586025524139404297e+01 1.273747062683105469e+01
1.578936004638671875e+01 1.286463356018066406e+01
1.578048038482666016e+01 1.285398960113525391e+01
1.571081733703613281e+01 1.285444545745849609e+01
1.565958881378173828e+01 1.285711956024169922e+01
1.573697757720947266e+01 1.295016384124755859e+01
1.571116256713867188e+01 1.286791706085205078e+01
1.569077777862548828e+01 1.288285160064697266e+01
1.574694633483886719e+01 1.291653537750244141e+01
1.584920215606689453e+01 1.291707229614257812e+01
1.580216503143310547e+01 1.288885688781738281e+01
1.565730094909667969e+01 1.288468837738037109e+01
1.583172893524169922e+01 1.289479637145996094e+01
1.582668304443359375e+01 1.290368938446044922e+01
1.591193199157714844e+01 1.289018917083740234e+01
1.570525360107421875e+01 1.294914054870605469e+01
1.575807571411132812e+01 1.294317245483398438e+01
1.570337486267089844e+01 1.291641807556152344e+01
1.574362659454345703e+01 1.291473293304443359e+01
1.573982810974121094e+01 1.292301654815673828e+01
1.571489715576171875e+01 1.293762874603271484e+01
1.576576900482177734e+01 1.291138362884521484e+01
1.582386684417724609e+01 1.290791606903076172e+01
1.576461887359619141e+01 1.288442039489746094e+01
1.572270393371582031e+01 1.290998554229736328e+01
1.564135551452636719e+01 1.291753196716308594e+01
1.571214294433593750e+01 1.291329765319824219e+01
1.570399951934814453e+01 1.291424369812011719e+01
1.572342300415039062e+01 1.292472267150878906e+01
1.572680568695068359e+01 1.292048358917236328e+01
1.567894268035888672e+01 1.287899398803710938e+01
1.568520641326904297e+01 1.291604137420654297e+01
1.570607948303222656e+01 1.290544509887695312e+01
1.567202281951904297e+01 1.287892246246337891e+01
1.569752979278564453e+01 1.293759536743164062e+01
1.575573444366455078e+01 1.292904663085937500e+01
1.581115341186523438e+01 1.291274452209472656e+01
1.572518634796142578e+01 1.290747547149658203e+01
1.579973220825195312e+01 1.285826969146728516e+01
1.591148090362548828e+01 1.286266613006591797e+01
1.570292663574218750e+01 1.284053134918212891e+01
1.580114173889160156e+01 1.289575004577636719e+01
1.577856063842773438e+01 1.293231201171875000e+01
1.571313476562500000e+01 1.285444545745849609e+01
1.572915077209472656e+01 1.299368572235107422e+01
1.563588809967041016e+01 1.292544174194335938e+01
1.567166137695312500e+01 1.291415786743164062e+01
1.567530059814453125e+01 1.292068099975585938e+01
1.573615932464599609e+01 1.299412727355957031e+01
1.576613712310791016e+01 1.290349388122558594e+01
1.572204589843750000e+01 1.293681526184082031e+01
1.574116611480712891e+01 1.292761707305908203e+01
1.593082809448242188e+01 1.292719841003417969e+01
1.577492713928222656e+01 1.291830730438232422e+01
1.575479984283447266e+01 1.292256736755371094e+01
1.579817962646484375e+01 1.289530658721923828e+01
1.572261238098144531e+01 1.291322135925292969e+01
1.563251590728759766e+01 1.296997737884521484e+01
1.568999481201171875e+01 1.292164802551269531e+01
1.569523906707763672e+01 1.293727779388427734e+01
1.569780158996582031e+01 1.291833782196044922e+01
1.573953151702880859e+01 1.296404266357421875e+01
1.590025138854980469e+01 1.291619968414306641e+01
1.590435218811035156e+01 1.282522583007812500e+01
1.590196990966796875e+01 1.289879226684570312e+01
1.575486469268798828e+01 1.282892894744873047e+01
1.589169406890869141e+01 1.288696098327636719e+01
1.590616416931152344e+01 1.286974811553955078e+01
1.583797836303710938e+01 1.287750053405761719e+01
1.593845558166503906e+01 1.286361408233642578e+01
1.576755332946777344e+01 1.294656944274902344e+01
1.595079612731933594e+01 1.284934997558593750e+01
1.592575740814208984e+01 1.289060592651367188e+01
1.599184036254882812e+01 1.284518527984619141e+01
1.596764850616455078e+01 1.285537147521972656e+01
1.592042827606201172e+01 1.288272762298583984e+01
1.598815536499023438e+01 1.287304878234863281e+01
1.592716789245605469e+01 1.288753318786621094e+01
1.593398475646972656e+01 1.288549613952636719e+01
1.594397926330566406e+01 1.287861633300781250e+01
1.592565345764160156e+01 1.288456916809082031e+01
1.591771221160888672e+01 1.287878036499023438e+01
1.594236278533935547e+01 1.285163402557373047e+01
1.594993877410888672e+01 1.287669944763183594e+01
1.594033527374267578e+01 1.287960433959960938e+01
1.587498188018798828e+01 1.295762252807617188e+01
1.593200111389160156e+01 1.288546943664550781e+01
1.591582965850830078e+01 1.289152526855468750e+01
1.592250537872314453e+01 1.287949085235595703e+01
1.602205467224121094e+01 1.286453533172607422e+01
1.603416442871093750e+01 1.277217674255371094e+01
1.596425628662109375e+01 1.286360263824462891e+01
1.594682502746582031e+01 1.288260555267333984e+01
1.597993183135986328e+01 1.283508491516113281e+01
1.596120929718017578e+01 1.287620449066162109e+01
1.599243927001953125e+01 1.283300590515136719e+01
1.596993350982666016e+01 1.292414379119873047e+01
1.594409370422363281e+01 1.287192535400390625e+01
1.594376182556152344e+01 1.288357925415039062e+01
1.597054100036621094e+01 1.287322521209716797e+01
1.596305561065673828e+01 1.287843036651611328e+01
1.598625087738037109e+01 1.287303638458251953e+01
1.602349662780761719e+01 1.283060169219970703e+01
1.600447845458984375e+01 1.286227416992187500e+01
1.603394126892089844e+01 1.283958053588867188e+01
1.599829292297363281e+01 1.287618541717529297e+01
1.601994132995605469e+01 1.285455322265625000e+01
1.598331069946289062e+01 1.285419750213623047e+01
1.607547378540039062e+01 1.283738803863525391e+01
1.606348037719726562e+01 1.279268550872802734e+01
1.595262718200683594e+01 1.287344646453857422e+01
1.597044086456298828e+01 1.287212562561035156e+01
1.603857231140136719e+01 1.287261199951171875e+01
1.606711959838867188e+01 1.285403823852539062e+01
1.597742843627929688e+01 1.284486103057861328e+01
1.832202339172363281e+01 1.054262351989746094e+01
1.837770462036132812e+01 1.044976997375488281e+01
1.863449096679687500e+01 1.053663063049316406e+01
1.828323554992675781e+01 1.067916011810302734e+01
1.840923500061035156e+01 1.061676311492919922e+01
1.812768745422363281e+01 1.061993408203125000e+01
1.842895507812500000e+01 1.057809066772460938e+01
1.821570777893066406e+01 1.047266960144042969e+01
1.830667686462402344e+01 1.053060626983642578e+01
1.844000434875488281e+01 1.050277900695800781e+01
1.832256889343261719e+01 1.082255172729492188e+01
1.851231956481933594e+01 1.080278015136718750e+01
1.858699607849121094e+01 1.068198394775390625e+01
1.855349540710449219e+01 1.068494033813476562e+01
1.867492294311523438e+01 1.050576400756835938e+01
1.836021995544433594e+01 1.043477344512939453e+01
1.829507255554199219e+01 1.053048896789550781e+01
1.850587844848632812e+01 1.037255096435546875e+01
1.826606559753417969e+01 1.049936580657958984e+01
1.819883728027343750e+01 1.069216156005859375e+01
1.830335426330566406e+01 1.073822498321533203e+01
1.833536148071289062e+01 1.080542945861816406e+01
1.859715270996093750e+01 1.085341548919677734e+01
1.836852455139160156e+01 1.098520660400390625e+01
1.844146347045898438e+01 1.089456081390380859e+01
1.837969970703125000e+01 1.074965381622314453e+01
1.848234939575195312e+01 1.074870300292968750e+01
1.865337562561035156e+01 1.065616416931152344e+01
1.861874389648437500e+01 1.051445198059082031e+01
1.846138572692871094e+01 1.064241409301757812e+01
1.848102760314941406e+01 1.061133766174316406e+01
1.835108757019042969e+01 1.069914340972900391e+01
1.841380500793457031e+01 1.055931091308593750e+01
1.853073120117187500e+01 1.060212421417236328e+01
1.849061775207519531e+01 1.068414974212646484e+01
1.852728271484375000e+01 1.080500984191894531e+01
1.843953895568847656e+01 1.089793872833251953e+01
1.834889411926269531e+01 1.066362762451171875e+01
1.841153335571289062e+01 1.063740253448486328e+01
1.843292617797851562e+01 1.092880344390869141e+01
1.849345970153808594e+01 1.071067237854003906e+01
1.858746528625488281e+01 1.043254756927490234e+01
1.833865356445312500e+01 1.043703269958496094e+01
1.862668609619140625e+01 1.064214420318603516e+01
1.855046081542968750e+01 1.065023803710937500e+01
1.844294738769531250e+01 1.070958328247070312e+01
1.859762191772460938e+01 1.048576259613037109e+01
1.867566871643066406e+01 1.069448471069335938e+01
1.856083869934082031e+01 1.056336975097656250e+01
1.836550903320312500e+01 1.078569507598876953e+01
1.866016006469726562e+01 1.061213302612304688e+01
1.843237495422363281e+01 1.047496414184570312e+01
1.835563468933105469e+01 1.046011638641357422e+01
1.835228347778320312e+01 1.046981906890869141e+01
1.854936790466308594e+01 1.046284294128417969e+01
1.841342353820800781e+01 1.037159442901611328e+01
1.856369590759277344e+01 1.043558788299560547e+01
1.840428352355957031e+01 1.039753246307373047e+01
1.822998428344726562e+01 1.033553028106689453e+01
1.840860557556152344e+01 1.050659179687500000e+01
1.836725616455078125e+01 1.048607158660888672e+01
1.841312599182128906e+01 1.051874637603759766e+01
1.832582855224609375e+01 1.052510261535644531e+01
1.832196044921875000e+01 1.035616588592529297e+01
1.841519737243652344e+01 1.041750240325927734e+01
1.829759788513183594e+01 1.046850299835205078e+01
1.828476333618164062e+01 1.041858577728271484e+01
1.829047966003417969e+01 1.046137523651123047e+01
1.838148117065429688e+01 1.054605674743652344e+01
1.846046829223632812e+01 1.050969123840332031e+01
1.848651313781738281e+01 1.069735527038574219e+01
1.832515525817871094e+01 1.051188755035400391e+01
1.829904365539550781e+01 1.042563247680664062e+01
1.827327537536621094e+01 1.041889858245849609e+01
1.852148056030273438e+01 1.048751449584960938e+01
1.836240959167480469e+01 1.049323749542236328e+01
1.865536117553710938e+01 1.045415782928466797e+01
1.847628974914550781e+01 1.044421768188476562e+01
1.838241958618164062e+01 1.046565723419189453e+01
1.847693252563476562e+01 1.052289962768554688e+01
1.851685714721679688e+01 1.048744869232177734e+01
1.843053436279296875e+01 1.053508472442626953e+01
1.836833381652832031e+01 1.033821392059326172e+01
1.857950019836425781e+01 1.055743694305419922e+01
1.853980255126953125e+01 1.052763557434082031e+01
1.845683288574218750e+01 1.049177646636962891e+01
1.823428153991699219e+01 1.045223712921142578e+01
1.841684913635253906e+01 1.042155075073242188e+01
1.840244293212890625e+01 1.064807128906250000e+01
1.851515579223632812e+01 1.057827663421630859e+01
1.863173484802246094e+01 1.066846370697021484e+01
1.852952766418457031e+01 1.063514137268066406e+01
1.846092605590820312e+01 1.066257286071777344e+01
1.861913490295410156e+01 1.084342575073242188e+01
1.851968002319335938e+01 1.051138687133789062e+01
1.864917755126953125e+01 1.063401222229003906e+01
1.846290969848632812e+01 1.057927322387695312e+01
1.853514099121093750e+01 1.064897060394287109e+01
1.845989608764648438e+01 1.047115325927734375e+01
1.845885086059570312e+01 1.061442661285400391e+01
1.859743881225585938e+01 1.066606998443603516e+01
1.846418190002441406e+01 1.058113479614257812e+01
1.839986801147460938e+01 1.044690990447998047e+01
1.824971008300781250e+01 1.056275177001953125e+01
1.840375137329101562e+01 1.041617870330810547e+01
1.829766082763671875e+01 1.051796913146972656e+01
1.833002090454101562e+01 1.045509910583496094e+01
1.817229461669921875e+01 1.052117347717285156e+01
1.818104171752929688e+01 1.046314430236816406e+01
1.811103630065917969e+01 1.037571811676025391e+01
1.835512542724609375e+01 1.046391868591308594e+01
1.839736747741699219e+01 1.046055698394775391e+01
1.842449378967285156e+01 1.051331520080566406e+01
1.849412918090820312e+01 1.060661506652832031e+01
1.832822036743164062e+01 1.044358825683593750e+01
1.851756477355957031e+01 1.049727821350097656e+01
1.846392631530761719e+01 1.049540615081787109e+01
1.824623489379882812e+01 1.035172367095947266e+01
1.830605125427246094e+01 1.049392795562744141e+01
1.830391502380371094e+01 1.055094528198242188e+01
1.840497779846191406e+01 1.027343273162841797e+01
1.834588241577148438e+01 1.053691673278808594e+01
1.824788475036621094e+01 1.050352001190185547e+01
1.818611335754394531e+01 1.028478240966796875e+01
1.785630607604980469e+01 1.053057098388671875e+01
1.750409507751464844e+01 1.057668399810791016e+01
1.819898605346679688e+01 1.055027961730957031e+01
1.834355545043945312e+01 1.070984172821044922e+01
1.782177925109863281e+01 1.039898681640625000e+01
1.777076339721679688e+01 1.046638011932373047e+01
1.794596862792968750e+01 1.049135589599609375e+01
1.777937507629394531e+01 1.048378562927246094e+01
1.843309783935546875e+01 1.050585556030273438e+01
1.846352195739746094e+01 1.053340053558349609e+01
1.819961166381835938e+01 1.039068508148193359e+01
1.841900634765625000e+01 1.067202949523925781e+01
1.848358917236328125e+01 1.069559288024902344e+01
1.847359848022460938e+01 1.056547641754150391e+01
1.848363113403320312e+01 1.040525913238525391e+01
1.771788406372070312e+01 9.483850479125976562e+00
1.815557289123535156e+01 1.038835716247558594e+01
1.855427360534667969e+01 1.063683891296386719e+01
1.857512664794921875e+01 1.043919277191162109e+01
1.856748390197753906e+01 1.053327083587646484e+01
1.859487152099609375e+01 1.057198143005371094e+01
1.849001502990722656e+01 1.037803077697753906e+01
1.840142631530761719e+01 1.035917282104492188e+01
1.809756851196289062e+01 1.002265262603759766e+01
1.642917251586914062e+01 9.612562179565429688e+00
1.636048507690429688e+01 9.619581222534179688e+00
1.643895149230957031e+01 9.703332901000976562e+00
1.786939430236816406e+01 9.640013694763183594e+00
1.819032287597656250e+01 1.002115058898925781e+01
1.794907569885253906e+01 9.867296218872070312e+00
1.769233322143554688e+01 9.580302238464355469e+00
1.785370254516601562e+01 9.609430313110351562e+00
1.815471458435058594e+01 9.837778091430664062e+00
1.777486991882324219e+01 9.544498443603515625e+00
1.802959060668945312e+01 9.819191932678222656e+00
1.798847770690917969e+01 9.807442665100097656e+00
1.836763954162597656e+01 1.035505580902099609e+01
1.771101379394531250e+01 9.555136680603027344e+00
1.768676567077636719e+01 1.032709312438964844e+01
1.794150161743164062e+01 9.974724769592285156e+00
1.803159713745117188e+01 1.027850627899169922e+01
1.769657897949218750e+01 1.004523754119873047e+01
1.700331306457519531e+01 1.006087017059326172e+01
1.671976661682128906e+01 9.862356185913085938e+00
1.673483085632324219e+01 9.889387130737304688e+00
1.685761833190917969e+01 9.715127944946289062e+00
1.761205482482910156e+01 9.526340484619140625e+00
1.652596855163574219e+01 9.612117767333984375e+00
1.632585525512695312e+01 9.536068916320800781e+00
1.636754035949707031e+01 9.585917472839355469e+00
1.636805343627929688e+01 9.533105850219726562e+00
1.640962219238281250e+01 9.577960968017578125e+00
1.637323760986328125e+01 9.574790000915527344e+00
1.643487930297851562e+01 9.621556282043457031e+00
1.633764076232910156e+01 9.713289260864257812e+00
1.638549423217773438e+01 9.629009246826171875e+00
1.634959220886230469e+01 9.595674514770507812e+00
1.645150375366210938e+01 9.640510559082031250e+00
1.664650726318359375e+01 9.625584602355957031e+00
1.667913627624511719e+01 9.866548538208007812e+00
1.744306182861328125e+01 9.690156936645507812e+00
1.646197700500488281e+01 9.661553382873535156e+00
1.675426101684570312e+01 9.746757507324218750e+00
1.052879333496093750e+01 1.004718780517578125e+01
1.642730903625488281e+01 9.686581611633300781e+00
1.680212211608886719e+01 9.687535285949707031e+00
1.717548751831054688e+01 9.635913848876953125e+00
1.653462219238281250e+01 9.551735877990722656e+00
1.681623268127441406e+01 9.426733016967773438e+00
1.670992088317871094e+01 9.621044158935546875e+00
1.649784469604492188e+01 9.790159225463867188e+00
1.642881965637207031e+01 9.618866920471191406e+00
1.647823143005371094e+01 9.606106758117675781e+00
1.657659339904785156e+01 9.608655929565429688e+00
1.654821777343750000e+01 9.666191101074218750e+00
1.655177116394042969e+01 9.650651931762695312e+00
1.657823944091796875e+01 9.676611900329589844e+00
1.691317939758300781e+01 9.778535842895507812e+00
1.703377342224121094e+01 9.836850166320800781e+00
1.713233947753906250e+01 9.727946281433105469e+00
1.723911857604980469e+01 9.801519393920898438e+00
1.742530250549316406e+01 9.944931983947753906e+00
1.733838844299316406e+01 1.004704952239990234e+01
1.729868125915527344e+01 9.877676010131835938e+00
1.711629676818847656e+01 9.612419128417968750e+00
1.807295989990234375e+01 1.109744644165039062e+01
1.721524620056152344e+01 9.871894836425781250e+00
1.739717674255371094e+01 9.933711051940917969e+00
1.791482162475585938e+01 1.119236087799072266e+01
1.825807380676269531e+01 1.091292476654052734e+01
1.721276855468750000e+01 9.156978607177734375e+00
1.721511459350585938e+01 9.165455818176269531e+00
1.720782852172851562e+01 9.195200920104980469e+00
1.699375534057617188e+01 9.338805198669433594e+00
1.706162071228027344e+01 9.331288337707519531e+00
1.705289077758789062e+01 9.486541748046875000e+00
1.697495269775390625e+01 9.418868064880371094e+00
1.702604866027832031e+01 9.366296768188476562e+00
1.713623046875000000e+01 9.308133125305175781e+00
1.740173721313476562e+01 9.252008438110351562e+00
1.742550277709960938e+01 9.157896041870117188e+00
1.729597282409667969e+01 9.756870269775390625e+00
1.740328025817871094e+01 9.870338439941406250e+00
1.738392639160156250e+01 9.787978172302246094e+00
1.721588516235351562e+01 1.070701599121093750e+01
1.731188774108886719e+01 1.047170162200927734e+01
1.732201194763183594e+01 1.068475818634033203e+01
1.746322250366210938e+01 1.021607685089111328e+01
1.755275154113769531e+01 1.050518798828125000e+01
1.728597068786621094e+01 1.056297016143798828e+01
1.725420951843261719e+01 1.059927654266357422e+01
1.724896430969238281e+01 1.043393135070800781e+01
1.791766738891601562e+01 1.110915374755859375e+01
1.844021606445312500e+01 1.155289363861083984e+01
1.847620201110839844e+01 1.150395202636718750e+01
1.836702156066894531e+01 1.149797058105468750e+01
1.853769874572753906e+01 1.159962844848632812e+01
1.845138168334960938e+01 1.161875247955322266e+01
1.838479042053222656e+01 1.157569599151611328e+01
1.843932533264160156e+01 1.158229160308837891e+01
1.841362380981445312e+01 1.152216815948486328e+01
1.832379150390625000e+01 1.146196269989013672e+01
1.802103805541992188e+01 1.125499629974365234e+01
1.828059959411621094e+01 1.138767242431640625e+01
1.830037117004394531e+01 1.165639877319335938e+01
1.825360679626464844e+01 1.143659687042236328e+01
1.844780158996582031e+01 1.148935317993164062e+01
1.832655906677246094e+01 1.149549007415771484e+01
1.852708435058593750e+01 1.159432792663574219e+01
1.828177261352539062e+01 1.141908836364746094e+01
1.863721466064453125e+01 1.153195476531982422e+01
1.848822784423828125e+01 1.150464534759521484e+01
1.850433540344238281e+01 1.163304901123046875e+01
1.849281692504882812e+01 1.151107025146484375e+01
1.838359451293945312e+01 1.145180988311767578e+01
1.839306449890136719e+01 1.154600334167480469e+01
1.848399734497070312e+01 1.152735042572021484e+01
1.858175659179687500e+01 1.158964633941650391e+01
1.847542572021484375e+01 1.155082988739013672e+01
1.851594543457031250e+01 1.152137184143066406e+01
1.850466728210449219e+01 1.153532409667968750e+01
1.839787864685058594e+01 1.151283454895019531e+01
1.848162841796875000e+01 1.157500934600830078e+01
1.852532196044921875e+01 1.154614543914794922e+01
1.848456954956054688e+01 1.163239192962646484e+01
1.848029899597167969e+01 1.152833080291748047e+01
1.833925247192382812e+01 1.155948162078857422e+01
1.845877265930175781e+01 1.152223491668701172e+01
1.848171997070312500e+01 1.155754566192626953e+01
1.856875801086425781e+01 1.152343654632568359e+01
1.855101203918457031e+01 1.150956344604492188e+01
1.856460380554199219e+01 1.146886730194091797e+01
1.872789573669433594e+01 1.157735061645507812e+01
1.862385749816894531e+01 1.153447723388671875e+01
1.859914970397949219e+01 1.154786109924316406e+01
1.864471626281738281e+01 1.159838104248046875e+01
1.866991996765136719e+01 1.158606338500976562e+01
1.863431739807128906e+01 1.155898094177246094e+01
1.873761367797851562e+01 1.162932109832763672e+01
1.868966484069824219e+01 1.156788444519042969e+01
1.862230682373046875e+01 1.154267406463623047e+01
1.855673217773437500e+01 1.148780345916748047e+01
1.863611030578613281e+01 1.156113624572753906e+01
1.865611267089843750e+01 1.159102821350097656e+01
1.861334991455078125e+01 1.154996776580810547e+01
1.864249992370605469e+01 1.153688049316406250e+01
1.858132362365722656e+01 1.150973987579345703e+01
1.860516548156738281e+01 1.159365653991699219e+01
1.861269950866699219e+01 1.157452392578125000e+01
1.864197921752929688e+01 1.155172920227050781e+01
1.869411468505859375e+01 1.160506820678710938e+01
1.865643882751464844e+01 1.156176090240478516e+01
1.862644004821777344e+01 1.160114574432373047e+01
1.863348960876464844e+01 1.157082843780517578e+01
1.863605880737304688e+01 1.156538009643554688e+01
1.865670013427734375e+01 1.158297920227050781e+01
1.867658424377441406e+01 1.159173488616943359e+01
1.866036987304687500e+01 1.157499217987060547e+01
1.866456985473632812e+01 1.157367610931396484e+01
1.866915130615234375e+01 1.156916904449462891e+01
1.861826133728027344e+01 1.168754196166992188e+01
1.867506217956542969e+01 1.161767959594726562e+01
1.863507843017578125e+01 1.157567596435546875e+01
1.860615158081054688e+01 1.153416252136230469e+01
1.859296226501464844e+01 1.156107044219970703e+01
1.864323806762695312e+01 1.159182739257812500e+01
1.866769409179687500e+01 1.159635639190673828e+01
1.863075256347656250e+01 1.155938148498535156e+01
1.857258224487304688e+01 1.156532859802246094e+01
1.863745307922363281e+01 1.158823013305664062e+01
1.859545516967773438e+01 1.157143211364746094e+01
1.869888114929199219e+01 1.161024093627929688e+01
1.866722488403320312e+01 1.155370235443115234e+01
1.867695617675781250e+01 1.155890178680419922e+01
1.872285461425781250e+01 1.160316276550292969e+01
1.865868186950683594e+01 1.157690715789794922e+01
1.863628578186035156e+01 1.158121299743652344e+01
1.871782112121582031e+01 1.163451385498046875e+01
1.869948196411132812e+01 1.157917881011962891e+01
1.860775375366210938e+01 1.146889972686767578e+01
1.857606506347656250e+01 1.138327598571777344e+01
1.870827674865722656e+01 1.124525547027587891e+01
1.853406715393066406e+01 1.161757373809814453e+01
1.861181259155273438e+01 1.153431987762451172e+01
1.846882247924804688e+01 1.120518970489501953e+01
1.860371017456054688e+01 1.151993751525878906e+01
1.863493347167968750e+01 1.156416511535644531e+01
1.861029052734375000e+01 1.152948188781738281e+01
1.865077781677246094e+01 1.155994892120361328e+01
1.865894699096679688e+01 1.154300308227539062e+01
1.865188598632812500e+01 1.150561618804931641e+01
1.864761161804199219e+01 1.146500587463378906e+01
1.869891738891601562e+01 1.142501354217529297e+01
1.865355873107910156e+01 1.145621871948242188e+01
1.861136436462402344e+01 1.145638179779052734e+01
1.863877677917480469e+01 1.147147178649902344e+01
1.872619438171386719e+01 1.136889362335205078e+01
1.869742202758789062e+01 1.131960010528564453e+01
1.866733360290527344e+01 1.131834793090820312e+01
1.872659111022949219e+01 1.135632133483886719e+01
1.886294364929199219e+01 1.149943733215332031e+01
1.867324256896972656e+01 1.153468990325927734e+01
1.875720214843750000e+01 1.148653602600097656e+01
1.862839126586914062e+01 1.151913642883300781e+01
1.864816284179687500e+01 1.149572086334228516e+01
1.868114280700683594e+01 1.151210308074951172e+01
1.872399330139160156e+01 1.151269435882568359e+01
1.857044219970703125e+01 1.160987186431884766e+01
1.866172790527343750e+01 1.148772811889648438e+01
1.858200836181640625e+01 1.143497276306152344e+01
1.858008575439453125e+01 1.145352172851562500e+01
1.866058349609375000e+01 1.149092292785644531e+01
1.868274116516113281e+01 1.143944454193115234e+01
1.863610076904296875e+01 1.154018306732177734e+01
1.864177322387695312e+01 1.153923606872558594e+01
1.863207054138183594e+01 1.151426029205322266e+01
1.862290573120117188e+01 1.144479656219482422e+01
1.857919311523437500e+01 1.141151332855224609e+01
1.870001029968261719e+01 1.153153896331787109e+01
1.863230323791503906e+01 1.157121372222900391e+01
1.867907714843750000e+01 1.148527622222900391e+01
1.866897010803222656e+01 1.165931034088134766e+01
1.864034843444824219e+01 1.153740596771240234e+01
1.864303588867187500e+01 1.150406742095947266e+01
1.867144012451171875e+01 1.149688816070556641e+01
1.859908866882324219e+01 1.154254817962646484e+01
1.826351737976074219e+01 1.138430404663085938e+01
1.864320373535156250e+01 1.148353385925292969e+01
1.861362838745117188e+01 1.147172927856445312e+01
1.868666076660156250e+01 1.147669410705566406e+01
1.847056007385253906e+01 1.144608783721923828e+01
1.860600662231445312e+01 1.159045982360839844e+01
1.866149330139160156e+01 1.143920803070068359e+01
1.861167335510253906e+01 1.150916671752929688e+01
1.860793685913085938e+01 1.143281745910644531e+01
1.857224273681640625e+01 1.147656440734863281e+01
1.867846488952636719e+01 1.156970310211181641e+01
1.860866546630859375e+01 1.151325893402099609e+01
1.856216621398925781e+01 1.151306629180908203e+01
1.865139007568359375e+01 1.152162456512451172e+01
1.858778762817382812e+01 1.149266719818115234e+01
1.859101104736328125e+01 1.145719432830810547e+01
1.862519836425781250e+01 1.152331447601318359e+01
1.863498687744140625e+01 1.156373691558837891e+01
1.856837081909179688e+01 1.153502368927001953e+01
1.859105682373046875e+01 1.155396080017089844e+01
1.862712860107421875e+01 1.152785301208496094e+01
1.855886077880859375e+01 1.156723117828369141e+01
1.849836540222167969e+01 1.156999874114990234e+01
1.844448471069335938e+01 1.148736286163330078e+01
1.851766395568847656e+01 1.152325630187988281e+01
1.859083747863769531e+01 1.157955741882324219e+01
1.864108467102050781e+01 1.166780948638916016e+01
1.846055984497070312e+01 1.149621009826660156e+01
1.842810249328613281e+01 1.149427032470703125e+01
1.854491424560546875e+01 1.146221256256103516e+01
1.855525207519531250e+01 1.162347698211669922e+01
1.853099441528320312e+01 1.160983848571777344e+01
1.841469192504882812e+01 1.143611717224121094e+01
1.839199066162109375e+01 1.136704063415527344e+01
1.757684707641601562e+01 9.709618568420410156e+00
1.761832427978515625e+01 9.616500854492187500e+00
1.709773254394531250e+01 9.782358169555664062e+00
1.719786262512207031e+01 9.715683937072753906e+00
1.706157493591308594e+01 9.585978507995605469e+00
1.717849922180175781e+01 9.721348762512207031e+00
1.729010391235351562e+01 9.729536056518554688e+00
1.705242729187011719e+01 9.513647079467773438e+00
1.711604499816894531e+01 9.426493644714355469e+00
1.716695976257324219e+01 9.400772094726562500e+00
1.708794784545898438e+01 9.373658180236816406e+00
1.706031417846679688e+01 9.300031661987304688e+00
1.705283737182617188e+01 9.498569488525390625e+00
1.703937911987304688e+01 9.344868659973144531e+00
1.707452201843261719e+01 9.293575286865234375e+00
1.704706573486328125e+01 9.182546615600585938e+00
1.708962249755859375e+01 9.294086456298828125e+00
1.710646438598632812e+01 9.173440933227539062e+00
1.705453491210937500e+01 9.285562515258789062e+00
1.702734375000000000e+01 9.080775260925292969e+00
1.691937828063964844e+01 9.249696731567382812e+00
1.699563598632812500e+01 9.465021133422851562e+00
1.690218162536621094e+01 9.343667984008789062e+00
1.705851745605468750e+01 9.260266304016113281e+00
1.701727676391601562e+01 9.234176635742187500e+00
1.707246017456054688e+01 9.172013282775878906e+00
1.711745834350585938e+01 9.138388633728027344e+00
1.710659027099609375e+01 9.252633094787597656e+00
1.720203971862792969e+01 9.251479148864746094e+00
1.702894401550292969e+01 9.378034591674804688e+00
1.716037750244140625e+01 9.499649047851562500e+00
1.718028831481933594e+01 9.221596717834472656e+00
1.725139427185058594e+01 9.493075370788574219e+00
1.717351341247558594e+01 9.281624794006347656e+00
1.706546401977539062e+01 9.441292762756347656e+00
1.713160896301269531e+01 9.394040107727050781e+00
1.715826988220214844e+01 9.402289390563964844e+00
1.712098503112792969e+01 9.648817062377929688e+00
1.721338462829589844e+01 9.337282180786132812e+00
1.716823387145996094e+01 9.674627304077148438e+00
1.715690422058105469e+01 9.740286827087402344e+00
1.716208457946777344e+01 9.657595634460449219e+00
1.719510841369628906e+01 9.664134979248046875e+00
1.719572448730468750e+01 9.736024856567382812e+00
1.711096000671386719e+01 9.627828598022460938e+00
1.711775970458984375e+01 9.716210365295410156e+00
1.723785972595214844e+01 9.673528671264648438e+00
1.784406471252441406e+01 1.093621826171875000e+01
1.714681243896484375e+01 9.791644096374511719e+00
1.714813232421875000e+01 9.794349670410156250e+00
1.729208374023437500e+01 9.971981048583984375e+00
1.697506904602050781e+01 1.000107669830322266e+01
1.728647613525390625e+01 1.007370662689208984e+01
1.721153450012207031e+01 9.894328117370605469e+00
1.716499328613281250e+01 9.724094390869140625e+00
1.719565773010253906e+01 9.872305870056152344e+00
1.710497283935546875e+01 9.434161186218261719e+00
1.776299858093261719e+01 1.083086967468261719e+01
1.717020797729492188e+01 9.765170097351074219e+00
1.711026191711425781e+01 9.799360275268554688e+00
1.719864082336425781e+01 9.729798316955566406e+00
1.716397666931152344e+01 9.686180114746093750e+00
1.697497749328613281e+01 9.394951820373535156e+00
1.707405281066894531e+01 9.618703842163085938e+00
1.695204162597656250e+01 9.711853027343750000e+00
1.713329887390136719e+01 9.260024070739746094e+00
1.720292663574218750e+01 9.217749595642089844e+00
1.707853126525878906e+01 9.515261650085449219e+00
1.716880035400390625e+01 9.434168815612792969e+00
1.710767555236816406e+01 9.481637954711914062e+00
1.711389350891113281e+01 9.390712738037109375e+00
1.700383377075195312e+01 9.259532928466796875e+00
1.712244987487792969e+01 9.373989105224609375e+00
1.711258888244628906e+01 9.556055068969726562e+00
1.719672966003417969e+01 9.288802146911621094e+00
1.720785522460937500e+01 9.169354438781738281e+00
1.725885581970214844e+01 9.267988204956054688e+00
1.757738494873046875e+01 9.228356361389160156e+00
1.737435531616210938e+01 9.078046798706054688e+00
1.749745750427246094e+01 9.082383155822753906e+00
1.747470283508300781e+01 9.104560852050781250e+00
1.763468551635742188e+01 8.983830451965332031e+00
1.741904258728027344e+01 9.150879859924316406e+00
1.749604415893554688e+01 8.998154640197753906e+00
1.750563240051269531e+01 9.046272277832031250e+00
1.764127540588378906e+01 9.091895103454589844e+00
1.743679046630859375e+01 8.997615814208984375e+00
1.784232902526855469e+01 9.372364997863769531e+00
1.754475212097167969e+01 9.111861228942871094e+00
1.769362831115722656e+01 9.361483573913574219e+00
1.763209915161132812e+01 9.162113189697265625e+00
1.756715774536132812e+01 8.929645538330078125e+00
1.761289405822753906e+01 9.185009002685546875e+00
1.763023757934570312e+01 9.111565589904785156e+00
1.767779350280761719e+01 9.042590141296386719e+00
1.773810768127441406e+01 9.264183998107910156e+00
1.816469192504882812e+01 9.929694175720214844e+00
1.773236083984375000e+01 9.145011901855468750e+00
1.775539207458496094e+01 8.989247322082519531e+00
1.748315620422363281e+01 9.108828544616699219e+00
1.847099494934082031e+01 9.996789932250976562e+00
1.735492706298828125e+01 8.938308715820312500e+00
1.737857818603515625e+01 9.073962211608886719e+00
1.741761398315429688e+01 9.017756462097167969e+00
1.759801483154296875e+01 9.014812469482421875e+00
1.769785118103027344e+01 9.051527976989746094e+00
1.785658454895019531e+01 9.152510643005371094e+00
1.744970321655273438e+01 8.933252334594726562e+00
1.778862380981445312e+01 9.166235923767089844e+00
1.763448905944824219e+01 9.076160430908203125e+00
1.758155822753906250e+01 9.022150039672851562e+00
1.752239799499511719e+01 8.946660995483398438e+00
1.717339897155761719e+01 9.053611755371093750e+00
1.716132545471191406e+01 9.093814849853515625e+00
1.705800628662109375e+01 9.114228248596191406e+00
1.724101829528808594e+01 9.039548873901367188e+00
1.701096343994140625e+01 9.332942008972167969e+00
1.712294769287109375e+01 9.205452919006347656e+00
1.712620925903320312e+01 9.260201454162597656e+00
1.711386108398437500e+01 9.116827964782714844e+00
1.733132553100585938e+01 9.071248054504394531e+00
1.709271621704101562e+01 9.129962921142578125e+00
1.718726539611816406e+01 9.210884094238281250e+00
1.718719291687011719e+01 9.251545906066894531e+00
1.731228065490722656e+01 8.988827705383300781e+00
1.715802383422851562e+01 9.202429771423339844e+00
1.722545051574707031e+01 9.030591011047363281e+00
1.736188507080078125e+01 9.017763137817382812e+00
1.709710693359375000e+01 8.997203826904296875e+00
1.712796401977539062e+01 9.148582458496093750e+00
1.716211318969726562e+01 8.975577354431152344e+00
1.718270492553710938e+01 9.071768760681152344e+00
1.714358711242675781e+01 9.044764518737792969e+00
1.719144630432128906e+01 9.070525169372558594e+00
1.725628852844238281e+01 9.058770179748535156e+00
1.718276023864746094e+01 9.091795921325683594e+00
1.716651725769042969e+01 8.954924583435058594e+00
1.714534187316894531e+01 9.058296203613281250e+00
1.714128684997558594e+01 9.338936805725097656e+00
1.707199668884277344e+01 9.176451683044433594e+00
1.706216621398925781e+01 8.972493171691894531e+00
1.722235870361328125e+01 9.070427894592285156e+00
1.714550209045410156e+01 9.159627914428710938e+00
1.725673294067382812e+01 9.019847869873046875e+00
1.713590049743652344e+01 9.536371231079101562e+00
1.710765075683593750e+01 9.431385993957519531e+00
1.714693641662597656e+01 9.121349334716796875e+00
1.722453117370605469e+01 9.050772666931152344e+00
1.716226387023925781e+01 8.964498519897460938e+00
1.717563629150390625e+01 9.058797836303710938e+00
1.731255340576171875e+01 9.201643943786621094e+00
1.720194053649902344e+01 9.106279373168945312e+00
1.722512054443359375e+01 8.956587791442871094e+00
1.727022743225097656e+01 8.964835166931152344e+00
1.725736045837402344e+01 9.006532669067382812e+00
1.723993682861328125e+01 8.918763160705566406e+00
1.719507980346679688e+01 9.172155380249023438e+00
1.720288848876953125e+01 9.032690048217773438e+00
1.713904380798339844e+01 8.980776786804199219e+00
1.727882194519042969e+01 8.949239730834960938e+00
1.721614646911621094e+01 9.075016975402832031e+00
1.721259880065917969e+01 8.982703208923339844e+00
1.704689598083496094e+01 9.119357109069824219e+00
1.719894027709960938e+01 9.158428192138671875e+00
1.713909530639648438e+01 9.124985694885253906e+00
1.710474586486816406e+01 9.309971809387207031e+00
1.735580825805664062e+01 9.131442070007324219e+00
1.715753555297851562e+01 9.099973678588867188e+00
1.716415405273437500e+01 9.149509429931640625e+00
1.710840415954589844e+01 9.141113281250000000e+00
1.710209655761718750e+01 9.000508308410644531e+00
1.718509101867675781e+01 9.180664062500000000e+00
1.716576576232910156e+01 9.365782737731933594e+00
1.716102600097656250e+01 9.220239639282226562e+00
1.697789764404296875e+01 9.385508537292480469e+00
1.719579887390136719e+01 9.211946487426757812e+00
1.709305572509765625e+01 9.370915412902832031e+00
1.713509750366210938e+01 9.396452903747558594e+00
1.720405387878417969e+01 9.013556480407714844e+00
1.742042732238769531e+01 9.030524253845214844e+00
1.740854835510253906e+01 9.016783714294433594e+00
1.736703491210937500e+01 9.109356880187988281e+00
1.738862609863281250e+01 9.081104278564453125e+00
1.745768356323242188e+01 9.097850799560546875e+00
1.741743087768554688e+01 9.134984970092773438e+00
1.748387336730957031e+01 9.000823974609375000e+00
1.728977584838867188e+01 9.110369682312011719e+00
1.765747833251953125e+01 8.963356971740722656e+00
1.738466835021972656e+01 9.220596313476562500e+00
1.750301933288574219e+01 9.131257057189941406e+00
1.715330314636230469e+01 9.212350845336914062e+00
1.718226242065429688e+01 9.224167823791503906e+00
1.748961067199707031e+01 9.266584396362304688e+00
1.738420104980468750e+01 9.159463882446289062e+00
1.743825149536132812e+01 9.120272636413574219e+00
1.735305213928222656e+01 9.013866424560546875e+00
1.738486862182617188e+01 9.015571594238281250e+00
1.741235160827636719e+01 9.100679397583007812e+00
1.749713325500488281e+01 9.269485473632812500e+00
1.743601417541503906e+01 9.050048828125000000e+00
1.746769714355468750e+01 9.033626556396484375e+00
1.740530204772949219e+01 9.058164596557617188e+00
1.758308982849121094e+01 9.689103126525878906e+00
1.771208190917968750e+01 9.598295211791992188e+00
1.779817390441894531e+01 9.663211822509765625e+00
1.784401512145996094e+01 9.422241210937500000e+00
1.778638458251953125e+01 9.471949577331542969e+00
1.773921775817871094e+01 9.534583091735839844e+00
1.780879020690917969e+01 9.364609718322753906e+00
1.782941818237304688e+01 9.480293273925781250e+00
1.790471076965332031e+01 9.629954338073730469e+00
1.803321456909179688e+01 9.233114242553710938e+00
1.817321395874023438e+01 1.026380062103271484e+01
1.830165863037109375e+01 1.033995151519775391e+01
1.850158309936523438e+01 1.038694381713867188e+01
1.777375411987304688e+01 9.358443260192871094e+00
1.777989768981933594e+01 9.436955451965332031e+00
1.805334854125976562e+01 9.889378547668457031e+00
1.812580490112304688e+01 1.011004734039306641e+01
1.812543296813964844e+01 9.913528442382812500e+00
1.773195266723632812e+01 9.570346832275390625e+00
1.786370468139648438e+01 9.656189918518066406e+00
1.769335937500000000e+01 9.332142829895019531e+00
1.758408355712890625e+01 9.512478828430175781e+00
1.778865623474121094e+01 9.423097610473632812e+00
1.755279350280761719e+01 9.378141403198242188e+00
1.776100921630859375e+01 9.454333305358886719e+00
1.771075820922851562e+01 9.400850296020507812e+00
1.766815948486328125e+01 9.364933967590332031e+00
1.767962265014648438e+01 9.344806671142578125e+00
1.781455993652343750e+01 9.444761276245117188e+00
1.760237884521484375e+01 9.424556732177734375e+00
1.779720878601074219e+01 9.595383644104003906e+00
1.740501022338867188e+01 9.646826744079589844e+00
1.765402793884277344e+01 9.366744041442871094e+00
1.773127746582031250e+01 9.410365104675292969e+00
1.776371192932128906e+01 9.369963645935058594e+00
1.761548995971679688e+01 9.417107582092285156e+00
1.745636558532714844e+01 9.365833282470703125e+00
1.748739814758300781e+01 9.398106575012207031e+00
1.759345245361328125e+01 9.398397445678710938e+00
1.759618377685546875e+01 9.470397949218750000e+00
1.762699317932128906e+01 9.482773780822753906e+00
1.766895675659179688e+01 9.471588134765625000e+00
1.778070259094238281e+01 9.522419929504394531e+00
1.777154350280761719e+01 9.420976638793945312e+00
1.763169288635253906e+01 9.545341491699218750e+00
1.775941085815429688e+01 9.565997123718261719e+00
1.768781471252441406e+01 9.534350395202636719e+00
1.752997779846191406e+01 9.405568122863769531e+00
1.759677886962890625e+01 9.383203506469726562e+00
1.756912422180175781e+01 9.365287780761718750e+00
1.769946098327636719e+01 9.381359100341796875e+00
1.778404235839843750e+01 9.513943672180175781e+00
1.749170112609863281e+01 9.596920013427734375e+00
1.774559020996093750e+01 9.490528106689453125e+00
1.779747962951660156e+01 9.535273551940917969e+00
1.794573974609375000e+01 9.294620513916015625e+00
1.771004104614257812e+01 9.429543495178222656e+00
1.765606117248535156e+01 9.452617645263671875e+00
1.782925224304199219e+01 9.457448005676269531e+00
1.782447242736816406e+01 9.369526863098144531e+00
1.775623893737792969e+01 9.451732635498046875e+00
1.771345138549804688e+01 9.459332466125488281e+00
1.770747375488281250e+01 9.484421730041503906e+00
1.779378890991210938e+01 9.399257659912109375e+00
1.775114440917968750e+01 9.508004188537597656e+00
1.791194152832031250e+01 9.351010322570800781e+00
1.788235092163085938e+01 9.284193038940429688e+00
1.758233642578125000e+01 9.387417793273925781e+00
1.785506629943847656e+01 9.408804893493652344e+00
1.772107124328613281e+01 9.258838653564453125e+00
1.738740921020507812e+01 9.340176582336425781e+00
1.774329566955566406e+01 9.419036865234375000e+00
1.768337440490722656e+01 9.286827087402343750e+00
1.776959419250488281e+01 9.338904380798339844e+00
1.772648048400878906e+01 9.355538368225097656e+00
1.770074081420898438e+01 9.355345726013183594e+00
1.775845909118652344e+01 9.297763824462890625e+00
1.775385665893554688e+01 9.482284545898437500e+00
1.769730186462402344e+01 9.317330360412597656e+00
1.769654273986816406e+01 9.347498893737792969e+00
1.771671104431152344e+01 9.236672401428222656e+00
1.770506858825683594e+01 9.281839370727539062e+00
1.771484756469726562e+01 9.204280853271484375e+00
1.781906318664550781e+01 9.234299659729003906e+00
1.789623069763183594e+01 9.355004310607910156e+00
1.787954521179199219e+01 9.267618179321289062e+00
1.783698844909667969e+01 9.370315551757812500e+00
1.787983703613281250e+01 9.229997634887695312e+00
1.789669609069824219e+01 9.263675689697265625e+00
1.791110801696777344e+01 9.215448379516601562e+00
1.783283424377441406e+01 9.296913146972656250e+00
1.783292198181152344e+01 9.256143569946289062e+00
1.788704490661621094e+01 9.308963775634765625e+00
1.794802474975585938e+01 9.302265167236328125e+00
1.781954193115234375e+01 9.301947593688964844e+00
1.778543090820312500e+01 9.238571166992187500e+00
1.754565429687500000e+01 9.196675300598144531e+00
1.763564109802246094e+01 9.238255500793457031e+00
1.757931900024414062e+01 9.189287185668945312e+00
1.770716094970703125e+01 9.312012672424316406e+00
1.766141319274902344e+01 9.211150169372558594e+00
1.756583976745605469e+01 9.291027069091796875e+00
1.760766220092773438e+01 9.231259346008300781e+00
1.768163871765136719e+01 9.133753776550292969e+00
1.773364067077636719e+01 9.292093276977539062e+00
1.757493019104003906e+01 9.221067428588867188e+00
1.764215087890625000e+01 9.253312110900878906e+00
1.773227500915527344e+01 9.245577812194824219e+00
1.764862442016601562e+01 9.351049423217773438e+00
1.771582221984863281e+01 9.211078643798828125e+00
1.773255729675292969e+01 9.156797409057617188e+00
1.765371894836425781e+01 9.272216796875000000e+00
1.771008300781250000e+01 9.193108558654785156e+00
1.769770812988281250e+01 9.257628440856933594e+00
1.771441650390625000e+01 9.226546287536621094e+00
1.761790275573730469e+01 9.209315299987792969e+00
1.771349906921386719e+01 9.146588325500488281e+00
1.769506835937500000e+01 9.189676284790039062e+00
1.765244102478027344e+01 9.133466720581054688e+00
1.775714492797851562e+01 9.223384857177734375e+00
1.781014823913574219e+01 9.266151428222656250e+00
1.767623138427734375e+01 9.364277839660644531e+00
1.783503532409667969e+01 9.334976196289062500e+00
1.770037841796875000e+01 9.224000930786132812e+00
1.787136840820312500e+01 9.245142936706542969e+00
1.783568954467773438e+01 9.245083808898925781e+00
1.771424293518066406e+01 9.118537902832031250e+00
1.784975242614746094e+01 9.268922805786132812e+00
1.782550239562988281e+01 9.397587776184082031e+00
1.781514739990234375e+01 9.120081901550292969e+00
1.768829917907714844e+01 9.235505104064941406e+00
1.787204170227050781e+01 9.297707557678222656e+00
1.797584915161132812e+01 9.162587165832519531e+00
1.781982421875000000e+01 9.159842491149902344e+00
1.781139945983886719e+01 9.232167243957519531e+00
1.786382865905761719e+01 9.260408401489257812e+00
1.782759666442871094e+01 9.310374259948730469e+00
1.778031539916992188e+01 9.322055816650390625e+00
1.772831916809082031e+01 9.418882369995117188e+00
1.785560417175292969e+01 9.273960113525390625e+00
1.780447387695312500e+01 9.241763114929199219e+00
1.792101097106933594e+01 9.180749893188476562e+00
1.783451271057128906e+01 9.289408683776855469e+00
1.772247314453125000e+01 9.283491134643554688e+00
1.786732101440429688e+01 9.107888221740722656e+00
1.792543983459472656e+01 9.242236137390136719e+00
1.770359611511230469e+01 9.205358505249023438e+00
1.782725715637207031e+01 9.338701248168945312e+00
1.773047828674316406e+01 9.375094413757324219e+00
1.779634666442871094e+01 9.291438102722167969e+00
1.755124473571777344e+01 9.417412757873535156e+00
1.789281845092773438e+01 9.251375198364257812e+00
1.782633209228515625e+01 9.326067924499511719e+00
1.783994865417480469e+01 9.239327430725097656e+00
1.777756881713867188e+01 9.281449317932128906e+00
1.773201560974121094e+01 9.279012680053710938e+00
1.790688133239746094e+01 9.331998825073242188e+00
1.796496772766113281e+01 9.302463531494140625e+00
1.779687881469726562e+01 9.486439704895019531e+00
1.787233352661132812e+01 9.121498107910156250e+00
1.778800010681152344e+01 9.267668724060058594e+00
1.785787773132324219e+01 9.225435256958007812e+00
1.773583030700683594e+01 9.283214569091796875e+00
1.772122764587402344e+01 9.226858139038085938e+00
1.784361648559570312e+01 9.266746520996093750e+00
1.783802795410156250e+01 9.235909461975097656e+00
1.778004455566406250e+01 9.226419448852539062e+00
1.786221885681152344e+01 9.259317398071289062e+00
1.786175727844238281e+01 9.197075843811035156e+00
1.778902816772460938e+01 9.289929389953613281e+00
1.779135131835937500e+01 9.361439704895019531e+00
1.780885505676269531e+01 9.126282691955566406e+00
1.773951721191406250e+01 9.257924079895019531e+00
1.789743614196777344e+01 9.209773063659667969e+00
1.790436172485351562e+01 9.314418792724609375e+00
1.785547065734863281e+01 9.175923347473144531e+00
1.791474914550781250e+01 9.088178634643554688e+00
1.761849212646484375e+01 9.294503211975097656e+00
1.781068038940429688e+01 9.278523445129394531e+00
1.790440177917480469e+01 9.329099655151367188e+00
1.785757064819335938e+01 9.292452812194824219e+00
1.785194396972656250e+01 9.089837074279785156e+00
1.779074859619140625e+01 9.122079849243164062e+00
1.787268066406250000e+01 9.132353782653808594e+00
1.786755561828613281e+01 9.026388168334960938e+00
1.785569953918457031e+01 9.171927452087402344e+00
1.783662223815917969e+01 9.136942863464355469e+00
1.781748580932617188e+01 9.083719253540039062e+00
1.757940483093261719e+01 9.305311203002929688e+00
1.781030082702636719e+01 9.284464836120605469e+00
1.785060310363769531e+01 9.221487045288085938e+00
1.763539695739746094e+01 9.351841926574707031e+00
1.716582679748535156e+01 9.268097877502441406e+00
1.719915008544921875e+01 9.147005081176757812e+00
1.715340232849121094e+01 9.141528129577636719e+00
1.720119094848632812e+01 9.164382934570312500e+00
1.747632408142089844e+01 9.039880752563476562e+00
1.700698089599609375e+01 9.148630142211914062e+00
1.699432373046875000e+01 9.268879890441894531e+00
1.717429161071777344e+01 9.291781425476074219e+00
1.717560195922851562e+01 9.248610496520996094e+00
1.707000350952148438e+01 9.308610916137695312e+00
1.640684700012207031e+01 9.646431922912597656e+00
1.640981483459472656e+01 9.661653518676757812e+00
1.635017204284667969e+01 9.617355346679687500e+00
1.635693740844726562e+01 9.607259750366210938e+00
1.645191764831542969e+01 9.643068313598632812e+00
1.646588134765625000e+01 9.701358795166015625e+00
1.060082912445068359e+01 4.908561229705810547e+00
1.675376319885253906e+01 9.954685211181640625e+00
1.691738891601562500e+01 9.769106864929199219e+00
1.641447639465332031e+01 9.433920860290527344e+00
1.688071823120117188e+01 9.439311981201171875e+00
1.630799865722656250e+01 9.503657341003417969e+00
1.035188865661621094e+01 4.300078392028808594e+00
1.641174316406250000e+01 9.507216453552246094e+00
1.631564331054687500e+01 9.518869400024414062e+00
1.637777900695800781e+01 9.542906761169433594e+00
1.640251922607421875e+01 9.550287246704101562e+00
1.639815902709960938e+01 9.556443214416503906e+00
1.632397460937500000e+01 9.495345115661621094e+00
1.560915088653564453e+01 1.231501388549804688e+01
1.692423820495605469e+01 9.431201934814453125e+00
1.562676525115966797e+01 1.238542366027832031e+01
1.562675189971923828e+01 1.245212554931640625e+01
1.562047481536865234e+01 1.244137668609619141e+01
1.561977481842041016e+01 1.243043231964111328e+01
1.559821796417236328e+01 1.253711318969726562e+01
1.561356163024902344e+01 1.243500614166259766e+01
1.566264915466308594e+01 1.267198753356933594e+01
1.562322044372558594e+01 1.240744018554687500e+01
1.562706756591796875e+01 1.249625682830810547e+01
1.567541694641113281e+01 1.228721332550048828e+01
1.634946060180664062e+01 9.577062606811523438e+00
1.558555412292480469e+01 1.244384288787841797e+01
1.559770488739013672e+01 1.245272541046142578e+01
1.560175037384033203e+01 1.237088203430175781e+01
1.560586357116699219e+01 1.242881774902343750e+01
1.550605583190917969e+01 1.243587970733642578e+01
1.558805179595947266e+01 1.241696548461914062e+01
1.556642341613769531e+01 1.251074218750000000e+01
1.622534751892089844e+01 9.656381607055664062e+00
1.565271377563476562e+01 1.224765968322753906e+01
1.560124015808105469e+01 1.237990665435791016e+01
1.557244396209716797e+01 1.251629066467285156e+01
1.560319423675537109e+01 1.242871952056884766e+01
1.559264278411865234e+01 1.253769397735595703e+01
1.556945037841796875e+01 1.257906341552734375e+01
1.560480880737304688e+01 1.277459335327148438e+01
1.565018653869628906e+01 1.268532848358154297e+01
1.557661628723144531e+01 1.288962173461914062e+01
1.563384342193603516e+01 1.293183326721191406e+01
1.548441314697265625e+01 1.284066486358642578e+01
1.556658172607421875e+01 1.290204334259033203e+01
1.556466865539550781e+01 1.287696456909179688e+01
1.556108188629150391e+01 1.285006332397460938e+01
1.556266498565673828e+01 1.286549091339111328e+01
1.556575679779052734e+01 1.284499454498291016e+01
1.558796787261962891e+01 1.288156032562255859e+01
1.551829147338867188e+01 1.273158359527587891e+01
1.550606632232666016e+01 1.283385848999023438e+01
1.556622600555419922e+01 1.285345458984375000e+01
1.556716632843017578e+01 1.283856582641601562e+01
1.556308937072753906e+01 1.285453414916992188e+01
1.554681396484375000e+01 1.283223438262939453e+01
1.557689571380615234e+01 1.291897392272949219e+01
1.558985328674316406e+01 1.287002372741699219e+01
1.560530567169189453e+01 1.278891468048095703e+01
1.556784152984619141e+01 1.284546375274658203e+01
1.556810283660888672e+01 1.285892581939697266e+01
1.555469894409179688e+01 1.278787326812744141e+01
1.558470630645751953e+01 1.286654090881347656e+01
1.553763961791992188e+01 1.278611183166503906e+01
1.557438087463378906e+01 1.289583873748779297e+01
1.560045146942138672e+01 1.287310314178466797e+01
1.552972602844238281e+01 1.291856956481933594e+01
1.552121543884277344e+01 1.295239257812500000e+01
1.554811382293701172e+01 1.284606456756591797e+01
1.557061195373535156e+01 1.289347648620605469e+01
1.557329559326171875e+01 1.288303661346435547e+01
1.557271385192871094e+01 1.290469455718994141e+01
1.564338493347167969e+01 1.280022716522216797e+01
1.558132934570312500e+01 1.278779220581054688e+01
1.546349143981933594e+01 1.277393817901611328e+01
1.563618755340576172e+01 1.294931030273437500e+01
1.556058216094970703e+01 1.288527107238769531e+01
1.557810020446777344e+01 1.287548160552978516e+01
1.559374427795410156e+01 1.294765949249267578e+01
1.557904911041259766e+01 1.288343906402587891e+01
1.556625080108642578e+01 1.290371608734130859e+01
1.562044143676757812e+01 1.297141551971435547e+01
1.556908035278320312e+01 1.291083908081054688e+01
1.563194274902343750e+01 1.283979225158691406e+01
1.557814311981201172e+01 1.290668201446533203e+01
1.556591796875000000e+01 1.288165378570556641e+01
1.555040454864501953e+01 1.293179035186767578e+01
1.559016323089599609e+01 1.288947677612304688e+01
1.555967521667480469e+01 1.286050796508789062e+01
1.559066104888916016e+01 1.288793277740478516e+01
1.557907962799072266e+01 1.291351222991943359e+01
1.580397605895996094e+01 1.271990203857421875e+01
1.565449237823486328e+01 1.284012985229492188e+01
1.560715103149414062e+01 1.276331806182861328e+01
1.576788616180419922e+01 1.283467674255371094e+01
1.559158706665039062e+01 1.291545009613037109e+01
1.557734489440917969e+01 1.290621566772460938e+01
1.556845760345458984e+01 1.291993999481201172e+01
1.561438655853271484e+01 1.282998180389404297e+01
1.557259464263916016e+01 1.291737079620361328e+01
1.558396816253662109e+01 1.290100288391113281e+01
1.557357501983642578e+01 1.290969085693359375e+01
1.552430438995361328e+01 1.288503170013427734e+01
1.558438491821289062e+01 1.291902446746826172e+01
1.557180404663085938e+01 1.288253879547119141e+01
1.561733627319335938e+01 1.290268325805664062e+01
1.558366107940673828e+01 1.284467792510986328e+01
1.550016212463378906e+01 1.296044254302978516e+01
1.562974834442138672e+01 1.284246349334716797e+01
1.555458831787109375e+01 1.289631271362304688e+01
1.555625438690185547e+01 1.289151573181152344e+01
1.555498886108398438e+01 1.289787483215332031e+01
1.555790901184082031e+01 1.289230442047119141e+01
1.556761264801025391e+01 1.291557693481445312e+01
1.557244014739990234e+01 1.291802120208740234e+01
1.553238964080810547e+01 1.287814235687255859e+01
1.554905223846435547e+01 1.293081760406494141e+01
1.557069873809814453e+01 1.291837882995605469e+01
1.556199645996093750e+01 1.290013408660888672e+01
1.556621074676513672e+01 1.299227619171142578e+01
1.554712200164794922e+01 1.290116024017333984e+01
1.556413650512695312e+01 1.291371059417724609e+01
1.542143535614013672e+01 1.305103778839111328e+01
1.557225036621093750e+01 1.291929912567138672e+01
1.549787902832031250e+01 1.297452640533447266e+01
1.552341651916503906e+01 1.294687080383300781e+01
1.555554866790771484e+01 1.289544868469238281e+01
1.545005893707275391e+01 1.300493717193603516e+01
1.552488517761230469e+01 1.295453548431396484e+01
1.552059555053710938e+01 1.290902423858642578e+01
1.554875469207763672e+01 1.293500995635986328e+01
1.555548095703125000e+01 1.291807746887207031e+01
1.556264877319335938e+01 1.290944099426269531e+01
1.556410789489746094e+01 1.290723800659179688e+01
1.556757259368896484e+01 1.291988182067871094e+01
1.555538749694824219e+01 1.290884017944335938e+01
1.557111072540283203e+01 1.290412521362304688e+01
1.556072425842285156e+01 1.293367004394531250e+01
1.560055732727050781e+01 1.290816307067871094e+01
1.554250907897949219e+01 1.299593925476074219e+01
1.560457897186279297e+01 1.290989685058593750e+01
1.562520503997802734e+01 1.290227031707763672e+01
1.561133575439453125e+01 1.292479038238525391e+01
1.561143302917480469e+01 1.292894935607910156e+01
1.560641574859619141e+01 1.291073036193847656e+01
1.573740386962890625e+01 1.301640415191650391e+01
1.557732295989990234e+01 1.290364456176757812e+01
1.559423160552978516e+01 1.290729999542236328e+01
1.553514194488525391e+01 1.296001720428466797e+01
1.559570503234863281e+01 1.294852256774902344e+01
1.559561157226562500e+01 1.291360092163085938e+01
1.557298278808593750e+01 1.277287292480468750e+01
1.558805084228515625e+01 1.300298500061035156e+01
1.560021400451660156e+01 1.288662338256835938e+01
1.559881877899169922e+01 1.290828132629394531e+01
1.560210132598876953e+01 1.289695453643798828e+01
1.567187976837158203e+01 1.286861038208007812e+01
1.558254814147949219e+01 1.285101699829101562e+01
1.563844490051269531e+01 1.291989612579345703e+01
1.560210704803466797e+01 1.291418266296386719e+01
1.556335067749023438e+01 1.289876651763916016e+01
1.551955699920654297e+01 1.295395660400390625e+01
1.556417655944824219e+01 1.292517566680908203e+01
1.547159481048583984e+01 1.290949058532714844e+01
1.555825996398925781e+01 1.292227840423583984e+01
1.554189300537109375e+01 1.295698833465576172e+01
1.556471252441406250e+01 1.291972637176513672e+01
1.557363605499267578e+01 1.296881198883056641e+01
1.558013534545898438e+01 1.286113452911376953e+01
1.564219379425048828e+01 1.298033714294433594e+01
1.555731582641601562e+01 1.293945121765136719e+01
1.548767757415771484e+01 1.297036743164062500e+01
1.554671287536621094e+01 1.292319393157958984e+01
1.554051876068115234e+01 1.291585731506347656e+01
1.553332042694091797e+01 1.291135597229003906e+01
1.554172611236572266e+01 1.292119979858398438e+01
1.547639083862304688e+01 1.289895439147949219e+01
1.548941516876220703e+01 1.298839187622070312e+01
1.553579616546630859e+01 1.294919204711914062e+01
1.550869369506835938e+01 1.290763568878173828e+01
1.553516292572021484e+01 1.293863010406494141e+01
1.553278160095214844e+01 1.292535781860351562e+01
1.546594429016113281e+01 1.295035552978515625e+01
1.552787017822265625e+01 1.293096733093261719e+01
1.554628849029541016e+01 1.292170906066894531e+01
1.555008316040039062e+01 1.292360401153564453e+01
1.560243034362792969e+01 1.291596889495849609e+01
1.548322010040283203e+01 1.290023040771484375e+01
1.560004138946533203e+01 1.282610416412353516e+01
1.559897613525390625e+01 1.286445140838623047e+01
1.557266616821289062e+01 1.291196250915527344e+01
1.556726932525634766e+01 1.290520858764648438e+01
1.558673000335693359e+01 1.289825820922851562e+01
1.554569435119628906e+01 1.281675148010253906e+01
1.545670700073242188e+01 1.300831604003906250e+01
1.641795730590820312e+01 9.612869262695312500e+00
1.656356048583984375e+01 9.619918823242187500e+00
1.644673919677734375e+01 9.569872856140136719e+00
1.650789642333984375e+01 9.603079795837402344e+00
1.643449783325195312e+01 9.685529708862304688e+00
1.635358428955078125e+01 9.733436584472656250e+00
1.603524208068847656e+01 9.452013015747070312e+00
1.640802192687988281e+01 9.593516349792480469e+00
1.641698265075683594e+01 9.692670822143554688e+00
1.635933113098144531e+01 9.582750320434570312e+00
1.725973320007324219e+01 9.699219703674316406e+00
1.712954521179199219e+01 9.393736839294433594e+00
1.801390647888183594e+01 1.101969146728515625e+01
1.749704551696777344e+01 1.084014511108398438e+01
1.710405158996582031e+01 9.820005416870117188e+00
1.712096023559570312e+01 9.747287750244140625e+00
1.694425392150878906e+01 9.070579528808593750e+00
1.706260681152343750e+01 9.302690505981445312e+00
1.721287536621093750e+01 9.632363319396972656e+00
1.732916069030761719e+01 9.838347434997558594e+00
1.722590827941894531e+01 9.699300765991210938e+00
1.709940147399902344e+01 9.565176010131835938e+00
1.718257522583007812e+01 9.716365814208984375e+00
1.704219818115234375e+01 9.936194419860839844e+00
1.727821922302246094e+01 9.811173439025878906e+00
1.719497299194335938e+01 9.739704132080078125e+00
1.723555183410644531e+01 9.827790260314941406e+00
1.733734130859375000e+01 9.872535705566406250e+00
1.708540344238281250e+01 9.877721786499023438e+00
1.734624862670898438e+01 9.755137443542480469e+00
1.714475440979003906e+01 9.767518997192382812e+00
1.720006561279296875e+01 9.660087585449218750e+00
1.700489997863769531e+01 9.641274452209472656e+00
1.712018394470214844e+01 9.613214492797851562e+00
1.713355255126953125e+01 9.691596031188964844e+00
1.713721466064453125e+01 9.539126396179199219e+00
1.718963813781738281e+01 9.252960205078125000e+00
1.695285797119140625e+01 9.711775779724121094e+00
1.713243103027343750e+01 9.659493446350097656e+00
1.702537536621093750e+01 9.525660514831542969e+00
1.801817321777343750e+01 1.140845012664794922e+01
1.810625457763671875e+01 1.159611511230468750e+01
1.697589302062988281e+01 9.605424880981445312e+00
1.724358367919921875e+01 9.724154472351074219e+00
1.711720275878906250e+01 9.773372650146484375e+00
1.750440216064453125e+01 1.043674087524414062e+01
1.776184463500976562e+01 1.110247707366943359e+01
1.817877769470214844e+01 1.148248100280761719e+01
1.812841033935546875e+01 1.146759796142578125e+01
1.813655281066894531e+01 1.136921405792236328e+01
1.805835342407226562e+01 1.128925037384033203e+01
1.810612106323242188e+01 1.132086658477783203e+01
1.810847282409667969e+01 1.147018146514892578e+01
1.814503288269042969e+01 1.140965747833251953e+01
1.811402702331542969e+01 1.152001762390136719e+01
1.810085868835449219e+01 1.149698162078857422e+01
1.818053817749023438e+01 1.138593387603759766e+01
1.822725868225097656e+01 1.152055263519287109e+01
1.812530136108398438e+01 1.138917446136474609e+01
1.821440887451171875e+01 1.140735244750976562e+01
1.819569015502929688e+01 1.161528968811035156e+01
1.822110939025878906e+01 1.159155941009521484e+01
1.802344322204589844e+01 1.153660488128662109e+01
1.802124023437500000e+01 1.126792907714843750e+01
1.807326889038085938e+01 1.136089515686035156e+01
1.812708854675292969e+01 1.153353595733642578e+01
1.819003295898437500e+01 1.138001155853271484e+01
1.774793815612792969e+01 1.126796340942382812e+01
1.804349136352539062e+01 1.130199050903320312e+01
1.787783432006835938e+01 1.142650890350341797e+01
1.808332061767578125e+01 1.132213497161865234e+01
1.835310554504394531e+01 1.136023712158203125e+01
1.810667419433593750e+01 1.136106967926025391e+01
1.809382247924804688e+01 1.129958152770996094e+01
1.796867370605468750e+01 1.132801342010498047e+01
1.779965591430664062e+01 1.095728683471679688e+01
1.805313873291015625e+01 1.156850147247314453e+01
1.820560836791992188e+01 1.135039329528808594e+01
1.814201927185058594e+01 1.126960563659667969e+01
1.799410247802734375e+01 1.112249851226806641e+01
1.805460739135742188e+01 1.115013980865478516e+01
1.808633232116699219e+01 1.117338466644287109e+01
1.802271652221679688e+01 1.118308925628662109e+01
1.832976150512695312e+01 1.121277236938476562e+01
1.794370079040527344e+01 1.105746936798095703e+01
1.772156906127929688e+01 1.091823005676269531e+01
1.787960624694824219e+01 1.091539001464843750e+01
1.779028511047363281e+01 1.097313022613525391e+01
1.770445823669433594e+01 1.085931110382080078e+01
1.773379898071289062e+01 1.098421478271484375e+01
1.764009475708007812e+01 1.086590766906738281e+01
1.780327033996582031e+01 1.093283748626708984e+01
1.778915023803710938e+01 1.089889526367187500e+01
1.785238075256347656e+01 1.091545486450195312e+01
1.787940406799316406e+01 1.098716163635253906e+01
1.798304748535156250e+01 1.105372047424316406e+01
1.782868003845214844e+01 1.106415176391601562e+01
1.804531097412109375e+01 1.109118747711181641e+01
1.807390785217285156e+01 1.115219402313232422e+01
1.819378280639648438e+01 1.130777454376220703e+01
1.799511909484863281e+01 1.115619373321533203e+01
1.836936187744140625e+01 1.056065082550048828e+01
1.842520141601562500e+01 1.052826023101806641e+01
1.856833839416503906e+01 1.061742782592773438e+01
1.854843711853027344e+01 1.073599529266357422e+01
1.861665344238281250e+01 1.049479103088378906e+01
1.867764663696289062e+01 1.056451892852783203e+01
1.848643493652343750e+01 1.052162361145019531e+01
1.838735580444335938e+01 1.043679141998291016e+01
1.851178741455078125e+01 1.047524070739746094e+01
1.845625495910644531e+01 1.053111267089843750e+01
1.856755447387695312e+01 1.048657131195068359e+01
1.852875709533691406e+01 1.053838729858398438e+01
1.859767723083496094e+01 1.029887771606445312e+01
1.871734809875488281e+01 1.054097461700439453e+01
1.856049728393554688e+01 1.050562095642089844e+01
1.828741264343261719e+01 1.044248485565185547e+01
1.838178634643554688e+01 1.043088150024414062e+01
1.841255760192871094e+01 1.049821758270263672e+01
1.823274230957031250e+01 1.052298164367675781e+01
1.834856414794921875e+01 1.050879096984863281e+01
1.827647590637207031e+01 1.055367088317871094e+01
1.843336296081542969e+01 1.052982807159423828e+01
1.831417846679687500e+01 1.048627471923828125e+01
1.835073280334472656e+01 1.047126007080078125e+01
1.829702949523925781e+01 1.046716117858886719e+01
1.838284873962402344e+01 1.040084838867187500e+01
1.829321861267089844e+01 1.045896339416503906e+01
1.828158187866210938e+01 1.048500728607177734e+01
1.840275382995605469e+01 1.031342983245849609e+01
1.833118057250976562e+01 1.035282039642333984e+01
1.836752128601074219e+01 1.037779712677001953e+01
1.837144660949707031e+01 1.048872566223144531e+01
1.842401313781738281e+01 1.043211364746093750e+01
1.810597229003906250e+01 1.034634399414062500e+01
1.877397918701171875e+01 1.086227989196777344e+01
1.818712425231933594e+01 1.039614868164062500e+01
1.825317573547363281e+01 1.043930149078369141e+01
1.843778800964355469e+01 1.048867321014404297e+01
1.858012199401855469e+01 1.047127914428710938e+01
1.859867095947265625e+01 1.060410785675048828e+01
1.857345581054687500e+01 1.051213264465332031e+01
1.826070785522460938e+01 1.040824604034423828e+01
1.834446907043457031e+01 1.078573513031005859e+01
1.836275863647460938e+01 1.053327369689941406e+01
1.842958831787109375e+01 1.063178443908691406e+01
1.843591880798339844e+01 1.060096454620361328e+01
1.822162437438964844e+01 1.044672107696533203e+01
1.839273262023925781e+01 1.034561824798583984e+01
1.846213722229003906e+01 1.037260723114013672e+01
1.844978904724121094e+01 1.035161399841308594e+01
1.826209259033203125e+01 1.050048828125000000e+01
1.819552040100097656e+01 1.046652889251708984e+01
1.808285522460937500e+01 1.042825222015380859e+01
1.791729736328125000e+01 1.040878963470458984e+01
1.803971862792968750e+01 1.043718433380126953e+01
1.830042076110839844e+01 1.058945941925048828e+01
1.831251907348632812e+01 1.056976604461669922e+01
1.828174209594726562e+01 1.069731807708740234e+01
1.831967163085937500e+01 1.052017402648925781e+01
1.869239234924316406e+01 1.062885379791259766e+01
1.799040031433105469e+01 1.063250541687011719e+01
1.825541305541992188e+01 1.039904308319091797e+01
1.818610191345214844e+01 1.053921031951904297e+01
1.757170677185058594e+01 9.857941627502441406e+00
1.769674491882324219e+01 9.291230201721191406e+00
1.799358940124511719e+01 8.971357345581054688e+00
1.786596870422363281e+01 9.138853073120117188e+00
1.793596267700195312e+01 8.985991477966308594e+00
1.788216018676757812e+01 9.006379127502441406e+00
1.786318588256835938e+01 9.248846054077148438e+00
1.760503387451171875e+01 9.352375984191894531e+00
1.783378410339355469e+01 9.201266288757324219e+00
1.770455360412597656e+01 9.046025276184082031e+00
1.781502342224121094e+01 9.031020164489746094e+00
1.732721138000488281e+01 6.506212711334228516e+00
1.732521820068359375e+01 6.499043464660644531e+00
1.732853507995605469e+01 6.517448425292968750e+00
1.732979583740234375e+01 6.594943523406982422e+00
1.732703590393066406e+01 6.504973411560058594e+00
1.732730102539062500e+01 6.511772632598876953e+00
1.732847976684570312e+01 6.502507209777832031e+00
1.732979202270507812e+01 6.499959468841552734e+00
1.732960891723632812e+01 6.497127532958984375e+00
1.732175254821777344e+01 6.485052108764648438e+00
1.732936096191406250e+01 6.500165939331054688e+00
1.732968521118164062e+01 6.500844478607177734e+00
1.732902526855468750e+01 6.497828006744384766e+00
1.733027648925781250e+01 6.497744083404541016e+00
1.732858848571777344e+01 6.497814178466796875e+00
1.732981491088867188e+01 6.496733665466308594e+00
1.732841873168945312e+01 6.495494842529296875e+00
1.732855796813964844e+01 6.500710010528564453e+00
1.732964706420898438e+01 6.497776985168457031e+00
1.732753181457519531e+01 6.493912220001220703e+00
1.732764434814453125e+01 6.493525981903076172e+00
1.732991790771484375e+01 6.507260322570800781e+00
1.732957649230957031e+01 6.497779369354248047e+00
1.733039665222167969e+01 6.497811317443847656e+00
1.732934951782226562e+01 6.498963832855224609e+00
1.733062553405761719e+01 6.503471851348876953e+00
1.732925224304199219e+01 6.499425411224365234e+00
1.642497825622558594e+01 1.013480472564697266e+01
1.643168449401855469e+01 1.008823585510253906e+01
1.634447669982910156e+01 1.007722949981689453e+01
1.637719917297363281e+01 1.008907604217529297e+01
1.650927543640136719e+01 1.004279708862304688e+01
1.657002258300781250e+01 1.004404926300048828e+01
1.644067382812500000e+01 1.015213298797607422e+01
1.646209526062011719e+01 1.004715824127197266e+01
1.661223793029785156e+01 1.006865978240966797e+01
1.657666969299316406e+01 1.012676239013671875e+01
1.648210906982421875e+01 1.007319164276123047e+01
1.658301353454589844e+01 1.008219051361083984e+01
1.661072731018066406e+01 1.001807022094726562e+01
1.761134719848632812e+01 1.029457950592041016e+01
1.790716171264648438e+01 1.025787544250488281e+01
1.790241050720214844e+01 1.025348758697509766e+01
1.778310585021972656e+01 1.022866725921630859e+01
1.792691993713378906e+01 1.027280998229980469e+01
1.779345321655273438e+01 1.024318027496337891e+01
1.802979660034179688e+01 1.032396793365478516e+01
1.801154899597167969e+01 1.034190082550048828e+01
1.780370712280273438e+01 1.022498798370361328e+01
1.801662826538085938e+01 1.036640262603759766e+01
1.809980773925781250e+01 1.040818405151367188e+01
1.791102409362792969e+01 1.023397636413574219e+01
1.791755294799804688e+01 1.023160743713378906e+01
1.789388465881347656e+01 1.020035934448242188e+01
1.790498733520507812e+01 1.032178306579589844e+01
1.788421821594238281e+01 1.024695777893066406e+01
1.769558715820312500e+01 1.016549777984619141e+01
1.790185928344726562e+01 1.025888729095458984e+01
1.789770126342773438e+01 1.020287990570068359e+01
1.789459800720214844e+01 1.019969844818115234e+01
1.792995452880859375e+01 1.018100643157958984e+01
1.789534187316894531e+01 1.010782814025878906e+01
1.777182769775390625e+01 1.027667045593261719e+01
1.778752899169921875e+01 1.021028041839599609e+01
1.782769584655761719e+01 1.011685562133789062e+01
1.800481414794921875e+01 1.016600990295410156e+01
1.792414093017578125e+01 1.018590545654296875e+01
1.791606903076171875e+01 1.015768337249755859e+01
1.787612915039062500e+01 1.002367019653320312e+01
1.794298744201660156e+01 1.011466503143310547e+01
1.781611061096191406e+01 1.009049892425537109e+01
1.781843948364257812e+01 9.973650932312011719e+00
1.785385894775390625e+01 1.011133480072021484e+01
1.796402168273925781e+01 1.008617496490478516e+01
1.794700622558593750e+01 1.017797183990478516e+01
1.785550689697265625e+01 1.009382915496826172e+01
1.788720130920410156e+01 1.014175033569335938e+01
1.787111091613769531e+01 1.014557266235351562e+01
1.794481086730957031e+01 1.021747493743896484e+01
1.791936302185058594e+01 1.015143299102783203e+01
1.789293861389160156e+01 1.020768737792968750e+01
1.792387580871582031e+01 1.015503120422363281e+01
1.788414001464843750e+01 1.006489944458007812e+01
1.797183799743652344e+01 1.006572246551513672e+01
1.799519729614257812e+01 1.007611560821533203e+01
1.798846244812011719e+01 1.003479194641113281e+01
1.803454017639160156e+01 1.011709022521972656e+01
1.796810722351074219e+01 1.004334545135498047e+01
1.792020606994628906e+01 1.014462375640869141e+01
1.804269599914550781e+01 1.024175643920898438e+01
1.791602134704589844e+01 1.003461647033691406e+01
1.792391777038574219e+01 1.022954750061035156e+01
1.792999267578125000e+01 1.013948535919189453e+01
1.794441604614257812e+01 1.011410999298095703e+01
1.794707870483398438e+01 1.001721000671386719e+01
1.793939018249511719e+01 1.013221454620361328e+01
1.796601486206054688e+01 1.021685600280761719e+01
1.790637397766113281e+01 1.006571388244628906e+01
1.789595413208007812e+01 1.011440849304199219e+01
1.795571327209472656e+01 1.004228591918945312e+01
1.790472030639648438e+01 1.007916164398193359e+01
1.798542976379394531e+01 9.995496749877929688e+00
1.797434616088867188e+01 1.008273887634277344e+01
1.804626083374023438e+01 1.026817798614501953e+01
1.809281921386718750e+01 1.040571689605712891e+01
1.795865821838378906e+01 1.029684448242187500e+01
1.806228065490722656e+01 1.031177043914794922e+01
1.808435821533203125e+01 1.035293579101562500e+01
1.815699577331542969e+01 1.045287704467773438e+01
1.823368644714355469e+01 1.040867424011230469e+01
1.817641448974609375e+01 1.044609737396240234e+01
1.806179809570312500e+01 1.031500244140625000e+01
1.817672348022460938e+01 1.038612747192382812e+01
1.820576095581054688e+01 1.039377593994140625e+01
1.816358375549316406e+01 1.037810516357421875e+01
1.814227294921875000e+01 1.037953662872314453e+01
1.812023925781250000e+01 1.042045783996582031e+01
1.814199638366699219e+01 1.037302303314208984e+01
1.818247222900390625e+01 1.036249065399169922e+01
1.812794876098632812e+01 1.038812732696533203e+01
1.810964965820312500e+01 1.042248344421386719e+01
1.807620429992675781e+01 1.037705612182617188e+01
1.809266853332519531e+01 1.041513729095458984e+01
1.812388420104980469e+01 1.040443325042724609e+01
1.805295562744140625e+01 1.041692543029785156e+01
1.812111663818359375e+01 1.038329219818115234e+01
1.810566902160644531e+01 1.037087059020996094e+01
1.802465629577636719e+01 1.034133052825927734e+01
1.813396072387695312e+01 1.042056655883789062e+01
1.818980789184570312e+01 1.035405158996582031e+01
1.800514411926269531e+01 1.027650165557861328e+01
1.809383964538574219e+01 1.040624237060546875e+01
1.809936904907226562e+01 1.037609958648681641e+01
1.817768096923828125e+01 1.037352943420410156e+01
1.805786895751953125e+01 1.043546199798583984e+01
1.809389495849609375e+01 1.041185092926025391e+01
1.801031112670898438e+01 1.023532867431640625e+01
1.817702674865722656e+01 1.055059909820556641e+01
1.820953750610351562e+01 1.032000637054443359e+01
1.802561569213867188e+01 1.043362140655517578e+01
1.802814865112304688e+01 1.032429218292236328e+01
1.801453018188476562e+01 1.036923313140869141e+01
1.803489494323730469e+01 1.038772583007812500e+01
1.811300468444824219e+01 1.039097690582275391e+01
1.815512466430664062e+01 1.042590141296386719e+01
1.829030609130859375e+01 1.033911514282226562e+01
1.866705894470214844e+01 1.053987026214599609e+01
1.841960144042968750e+01 1.047292327880859375e+01
1.845682907104492188e+01 1.053610706329345703e+01
1.854410362243652344e+01 1.070800018310546875e+01
1.814908790588378906e+01 1.037730503082275391e+01
1.815876388549804688e+01 1.041150760650634766e+01
1.804100036621093750e+01 1.025879859924316406e+01
1.807574272155761719e+01 1.022841262817382812e+01
1.802375411987304688e+01 1.036543083190917969e+01
1.775819015502929688e+01 1.000430297851562500e+01
1.783522605895996094e+01 9.701010704040527344e+00
1.781567001342773438e+01 9.605759620666503906e+00
1.780663108825683594e+01 9.616784095764160156e+00
1.776405334472656250e+01 9.557366371154785156e+00
1.790304374694824219e+01 9.558056831359863281e+00
1.783535194396972656e+01 9.500783920288085938e+00
1.788487052917480469e+01 9.525709152221679688e+00
1.773309898376464844e+01 9.496362686157226562e+00
1.759897994995117188e+01 9.540291786193847656e+00
1.774199104309082031e+01 9.668011665344238281e+00
1.774481582641601562e+01 9.505486488342285156e+00
1.790899085998535156e+01 9.485178947448730469e+00
1.768739891052246094e+01 9.510474205017089844e+00
1.777822303771972656e+01 9.562144279479980469e+00
1.794456481933593750e+01 9.436477661132812500e+00
1.782743453979492188e+01 9.729969978332519531e+00
1.783508682250976562e+01 9.549220085144042969e+00
1.797943878173828125e+01 9.663562774658203125e+00
1.781018447875976562e+01 9.535512924194335938e+00
1.779162025451660156e+01 9.699426651000976562e+00
1.791607856750488281e+01 9.410930633544921875e+00
1.787512207031250000e+01 9.760821342468261719e+00
1.781451416015625000e+01 9.734395027160644531e+00
1.789768981933593750e+01 9.672875404357910156e+00
1.762616348266601562e+01 9.644319534301757812e+00
1.769279861450195312e+01 9.682052612304687500e+00
1.777503585815429688e+01 9.575831413269042969e+00
1.782293510437011719e+01 9.600219726562500000e+00
1.801404190063476562e+01 9.742371559143066406e+00
1.784261131286621094e+01 9.498464584350585938e+00
1.769928550720214844e+01 9.526787757873535156e+00
1.780634689331054688e+01 9.649504661560058594e+00
1.779234886169433594e+01 9.497898101806640625e+00
1.831244277954101562e+01 1.040320491790771484e+01
1.830807876586914062e+01 1.045585536956787109e+01
1.839252281188964844e+01 1.049306678771972656e+01
1.855078125000000000e+01 1.047864341735839844e+01
1.854717445373535156e+01 1.056846618652343750e+01
1.845384216308593750e+01 1.051755142211914062e+01
1.847824478149414062e+01 1.046880435943603516e+01
1.777422904968261719e+01 9.817231178283691406e+00
1.779321289062500000e+01 9.721507072448730469e+00
1.794339561462402344e+01 9.772364616394042969e+00
1.776465034484863281e+01 9.729157447814941406e+00
1.777262878417968750e+01 9.745630264282226562e+00
1.782583808898925781e+01 9.675865173339843750e+00
1.756775474548339844e+01 9.705701828002929688e+00
1.764391899108886719e+01 9.812536239624023438e+00
1.768188476562500000e+01 9.689770698547363281e+00
1.766320610046386719e+01 9.678177833557128906e+00
1.758806991577148438e+01 9.872922897338867188e+00
1.782859230041503906e+01 9.790709495544433594e+00
1.782335472106933594e+01 9.691321372985839844e+00
1.792459487915039062e+01 1.007676219940185547e+01
1.772564506530761719e+01 9.901281356811523438e+00
1.760162734985351562e+01 9.821606636047363281e+00
1.777103424072265625e+01 9.731461524963378906e+00
1.765280151367187500e+01 9.657563209533691406e+00
1.785462760925292969e+01 9.670795440673828125e+00
1.774851608276367188e+01 9.656215667724609375e+00
1.766781997680664062e+01 9.586451530456542969e+00
1.769182205200195312e+01 9.573821067810058594e+00
1.776355171203613281e+01 9.587679862976074219e+00
1.764996910095214844e+01 9.610960960388183594e+00
1.770680046081542969e+01 9.768527984619140625e+00
1.756872940063476562e+01 9.663877487182617188e+00
1.793629074096679688e+01 9.890074729919433594e+00
1.759373474121093750e+01 9.667717933654785156e+00
1.776321411132812500e+01 9.661196708679199219e+00
1.787976837158203125e+01 9.760377883911132812e+00
1.775032424926757812e+01 9.760841369628906250e+00
1.764873313903808594e+01 9.743641853332519531e+00
1.777515411376953125e+01 9.605301856994628906e+00
1.651355934143066406e+01 9.636119842529296875e+00
1.632217025756835938e+01 9.659399032592773438e+00
1.643157577514648438e+01 9.607997894287109375e+00
1.629053306579589844e+01 9.521515846252441406e+00
1.623205184936523438e+01 9.468003273010253906e+00
1.634176445007324219e+01 9.606355667114257812e+00
1.635985183715820312e+01 9.548228263854980469e+00
1.620495605468750000e+01 9.431160926818847656e+00
1.634762763977050781e+01 9.517609596252441406e+00
1.630526542663574219e+01 9.669768333435058594e+00
1.649053764343261719e+01 9.565537452697753906e+00
1.651664543151855469e+01 9.465735435485839844e+00
1.645427131652832031e+01 9.522187232971191406e+00
1.635583496093750000e+01 9.536016464233398438e+00
1.640877151489257812e+01 9.702908515930175781e+00
1.638600540161132812e+01 9.605747222900390625e+00
1.653890991210937500e+01 9.614769935607910156e+00
1.640850639343261719e+01 9.598799705505371094e+00
1.643035125732421875e+01 9.630064964294433594e+00
1.646037673950195312e+01 9.547898292541503906e+00
1.721459388732910156e+01 9.539790153503417969e+00
1.703075408935546875e+01 9.483906745910644531e+00
1.689112472534179688e+01 9.614953994750976562e+00
1.718600082397460938e+01 9.961866378784179688e+00
1.758867454528808594e+01 1.015490245819091797e+01
1.760276222229003906e+01 1.075753593444824219e+01
1.781658744812011719e+01 1.033543777465820312e+01
1.713670921325683594e+01 9.721780776977539062e+00
1.778554916381835938e+01 1.053985023498535156e+01
1.745833778381347656e+01 1.070603084564208984e+01
1.727638053894042969e+01 1.070963191986083984e+01
1.724966430664062500e+01 1.072411823272705078e+01
1.760939979553222656e+01 1.065398120880126953e+01
1.726514625549316406e+01 1.059465503692626953e+01
1.724458694458007812e+01 1.084830951690673828e+01
1.811487197875976562e+01 1.116062736511230469e+01
1.714672851562500000e+01 9.849597930908203125e+00
1.731804466247558594e+01 1.077641773223876953e+01
1.708934402465820312e+01 1.092794609069824219e+01
1.722558784484863281e+01 1.089908981323242188e+01
1.717028999328613281e+01 1.082950115203857422e+01
1.732850837707519531e+01 1.091201305389404297e+01
1.717765998840332031e+01 1.088585758209228516e+01
1.699663925170898438e+01 1.102949333190917969e+01
1.717488670349121094e+01 1.082566833496093750e+01
1.713726425170898438e+01 1.087694549560546875e+01
1.719169235229492188e+01 1.090282726287841797e+01
1.732203865051269531e+01 1.086663913726806641e+01
1.717107200622558594e+01 1.083292579650878906e+01
1.710322952270507812e+01 1.086081981658935547e+01
1.718914031982421875e+01 1.087166404724121094e+01
1.713034057617187500e+01 1.090446376800537109e+01
1.713397026062011719e+01 1.085885524749755859e+01
1.725978851318359375e+01 1.090162849426269531e+01
1.732383537292480469e+01 1.099558544158935547e+01
1.725301361083984375e+01 1.095942974090576172e+01
1.713111877441406250e+01 1.087106704711914062e+01
1.714829635620117188e+01 1.091501235961914062e+01
1.765342330932617188e+01 1.094032096862792969e+01
1.766035461425781250e+01 1.102436351776123047e+01
1.715939712524414062e+01 1.082914543151855469e+01
1.713125801086425781e+01 1.075752925872802734e+01
1.710893440246582031e+01 1.075605392456054688e+01
1.716434669494628906e+01 1.066549873352050781e+01
1.716250419616699219e+01 1.083830451965332031e+01
1.719602966308593750e+01 1.085527133941650391e+01
1.714775657653808594e+01 1.085534286499023438e+01
1.711026573181152344e+01 1.086585235595703125e+01
1.718789291381835938e+01 1.081110477447509766e+01
1.719421195983886719e+01 1.084677505493164062e+01
1.713576316833496094e+01 1.074541378021240234e+01
1.715748977661132812e+01 1.080295848846435547e+01
1.746904373168945312e+01 1.067256641387939453e+01
1.726684188842773438e+01 1.058091831207275391e+01
1.717646217346191406e+01 1.064027500152587891e+01
1.716381263732910156e+01 1.069533443450927734e+01
1.724420928955078125e+01 1.070770359039306641e+01
1.724400711059570312e+01 1.069099903106689453e+01
1.737334823608398438e+01 1.073142814636230469e+01
1.790941429138183594e+01 1.107559967041015625e+01
1.710127258300781250e+01 9.605668067932128906e+00
1.712060356140136719e+01 9.453646659851074219e+00
1.702581596374511719e+01 9.555717468261718750e+00
1.708990097045898438e+01 9.465887069702148438e+00
1.700436210632324219e+01 9.368634223937988281e+00
1.712108421325683594e+01 9.415501594543457031e+00
1.707347869873046875e+01 9.484813690185546875e+00
1.713308715820312500e+01 9.270859718322753906e+00
1.704326438903808594e+01 9.334970474243164062e+00
1.712503242492675781e+01 9.444716453552246094e+00
1.724445343017578125e+01 9.616260528564453125e+00
1.720706176757812500e+01 9.337328910827636719e+00
1.702935791015625000e+01 9.532908439636230469e+00
1.694347953796386719e+01 9.291516304016113281e+00
1.710480117797851562e+01 9.383489608764648438e+00
1.703855514526367188e+01 9.526104927062988281e+00
1.718891906738281250e+01 9.469599723815917969e+00
1.684837722778320312e+01 9.452550888061523438e+00
1.707558631896972656e+01 9.382509231567382812e+00
1.708582115173339844e+01 9.429503440856933594e+00
1.707038497924804688e+01 9.536801338195800781e+00
1.712538528442382812e+01 9.561305999755859375e+00
1.701483535766601562e+01 9.672310829162597656e+00
1.714380455017089844e+01 9.477069854736328125e+00
1.703284835815429688e+01 9.360489845275878906e+00
1.711623001098632812e+01 9.412922859191894531e+00
1.726586151123046875e+01 9.470868110656738281e+00
1.709736442565917969e+01 9.462399482727050781e+00
1.698994064331054688e+01 9.606491088867187500e+00
1.715355110168457031e+01 9.659408569335937500e+00
1.730363273620605469e+01 9.536147117614746094e+00
1.699443817138671875e+01 9.723702430725097656e+00
1.719555854797363281e+01 9.621618270874023438e+00
1.703552627563476562e+01 9.519589424133300781e+00
1.712901306152343750e+01 9.511912345886230469e+00
1.701017379760742188e+01 9.491167068481445312e+00
1.703958702087402344e+01 9.710435867309570312e+00
1.698885726928710938e+01 9.446540832519531250e+00
1.703429603576660156e+01 9.434701919555664062e+00
1.712986755371093750e+01 9.487722396850585938e+00
1.709061622619628906e+01 9.500588417053222656e+00
1.716423416137695312e+01 9.428728103637695312e+00
1.714955329895019531e+01 9.381946563720703125e+00
1.712544441223144531e+01 9.431461334228515625e+00
1.707260322570800781e+01 9.465165138244628906e+00
1.708532333374023438e+01 9.530990600585937500e+00
1.705522537231445312e+01 9.447431564331054688e+00
1.707809257507324219e+01 9.491526603698730469e+00
1.696876335144042969e+01 9.571331977844238281e+00
1.709036445617675781e+01 9.612907409667968750e+00
1.709539031982421875e+01 9.543276786804199219e+00
1.700488090515136719e+01 9.471733093261718750e+00
1.714651489257812500e+01 9.351092338562011719e+00
1.771413803100585938e+01 1.127270889282226562e+01
1.727840042114257812e+01 9.261877059936523438e+00
1.728471374511718750e+01 1.010729312896728516e+01
1.712841033935546875e+01 1.002460289001464844e+01
1.760701560974121094e+01 1.090397357940673828e+01
1.728345298767089844e+01 1.071787738800048828e+01
1.706889724731445312e+01 9.849082946777343750e+00
1.710931587219238281e+01 9.638298034667968750e+00
1.705026435852050781e+01 9.357172012329101562e+00
1.707076072692871094e+01 9.438068389892578125e+00
1.693222236633300781e+01 9.666549682617187500e+00
1.698044586181640625e+01 9.476177215576171875e+00
1.690003395080566406e+01 9.246664047241210938e+00
1.708442497253417969e+01 9.510226249694824219e+00
1.709759902954101562e+01 9.451065063476562500e+00
1.708483123779296875e+01 9.405752182006835938e+00
1.707190704345703125e+01 9.273165702819824219e+00
1.708808517456054688e+01 9.417374610900878906e+00
1.700805282592773438e+01 9.593317985534667969e+00
1.713783645629882812e+01 9.557126998901367188e+00
1.712936401367187500e+01 9.451630592346191406e+00
1.718309974670410156e+01 9.539857864379882812e+00
1.691713333129882812e+01 9.464191436767578125e+00
1.713419342041015625e+01 9.537162780761718750e+00
1.708093452453613281e+01 9.301991462707519531e+00
1.698200798034667969e+01 9.653209686279296875e+00
1.706470489501953125e+01 9.353193283081054688e+00
1.709362411499023438e+01 9.460401535034179688e+00
1.711721801757812500e+01 9.427800178527832031e+00
1.720612525939941406e+01 9.594532012939453125e+00
1.720454025268554688e+01 9.576179504394531250e+00
1.721269989013671875e+01 9.656711578369140625e+00
1.701851463317871094e+01 9.431478500366210938e+00
1.720241737365722656e+01 9.284923553466796875e+00
1.698237037658691406e+01 9.415549278259277344e+00
1.720243072509765625e+01 9.458026885986328125e+00
1.707328987121582031e+01 9.399619102478027344e+00
1.704805183410644531e+01 9.393632888793945312e+00
1.710877227783203125e+01 9.431411743164062500e+00
1.716581153869628906e+01 9.479904174804687500e+00
1.732280349731445312e+01 9.561356544494628906e+00
1.717446136474609375e+01 9.406053543090820312e+00
1.703768157958984375e+01 9.413110733032226562e+00
1.698925399780273438e+01 9.366232872009277344e+00
1.744943046569824219e+01 9.953462600708007812e+00
1.720619773864746094e+01 9.253981590270996094e+00
1.687597846984863281e+01 9.152821540832519531e+00
1.711949348449707031e+01 9.323104858398437500e+00
1.708613395690917969e+01 9.495873451232910156e+00
1.722234153747558594e+01 9.380822181701660156e+00
1.719384002685546875e+01 9.342921257019042969e+00
1.705245780944824219e+01 9.338809013366699219e+00
1.711586570739746094e+01 9.402517318725585938e+00
1.703474426269531250e+01 9.469086647033691406e+00
1.694649887084960938e+01 9.375982284545898438e+00
1.710909843444824219e+01 9.386853218078613281e+00
1.717662811279296875e+01 9.488339424133300781e+00
1.692729949951171875e+01 9.536331176757812500e+00
1.721377754211425781e+01 9.557551383972167969e+00
1.764463615417480469e+01 9.513121604919433594e+00
1.763451957702636719e+01 9.449978828430175781e+00
1.782023620605468750e+01 9.388136863708496094e+00
1.772665214538574219e+01 9.456438064575195312e+00
1.766230583190917969e+01 9.410538673400878906e+00
1.763889884948730469e+01 9.270316123962402344e+00
1.765623664855957031e+01 9.373048782348632812e+00
1.751722717285156250e+01 9.229236602783203125e+00
1.753562545776367188e+01 9.390960693359375000e+00
1.769397163391113281e+01 9.387702941894531250e+00
1.762241172790527344e+01 9.952287673950195312e+00
1.797850608825683594e+01 1.007235908508300781e+01
1.790422821044921875e+01 9.970441818237304688e+00
1.804251098632812500e+01 1.002227592468261719e+01
1.793497276306152344e+01 9.645239830017089844e+00
1.802529335021972656e+01 9.919953346252441406e+00
1.788219261169433594e+01 9.759013175964355469e+00
1.790882682800292969e+01 9.812455177307128906e+00
1.787722778320312500e+01 1.015947914123535156e+01
1.791365051269531250e+01 9.755533218383789062e+00
1.768206024169921875e+01 9.638707160949707031e+00
1.792640686035156250e+01 9.579959869384765625e+00
1.798284530639648438e+01 9.561353683471679688e+00
1.780809974670410156e+01 9.652024269104003906e+00
1.790213584899902344e+01 9.799502372741699219e+00
1.787202262878417969e+01 9.585568428039550781e+00
1.794808959960937500e+01 9.378659248352050781e+00
1.784264945983886719e+01 9.481436729431152344e+00
1.779402732849121094e+01 9.486175537109375000e+00
1.818669319152832031e+01 9.647666931152343750e+00
1.791253662109375000e+01 9.521526336669921875e+00
1.786881637573242188e+01 9.456414222717285156e+00
1.790167427062988281e+01 9.370479583740234375e+00
1.785239219665527344e+01 9.324711799621582031e+00
1.791178321838378906e+01 9.435561180114746094e+00
1.782767295837402344e+01 9.402613639831542969e+00
1.793002128601074219e+01 9.577272415161132812e+00
1.811717796325683594e+01 1.000443267822265625e+01
1.818137741088867188e+01 9.980275154113769531e+00
1.781918907165527344e+01 9.527171134948730469e+00
1.791724014282226562e+01 9.523417472839355469e+00
1.790836143493652344e+01 9.629878044128417969e+00
1.780652427673339844e+01 9.580269813537597656e+00
1.784385108947753906e+01 9.620512962341308594e+00
1.777476310729980469e+01 9.540922164916992188e+00
1.798405647277832031e+01 9.523920059204101562e+00
1.793072700500488281e+01 9.383303642272949219e+00
1.779230117797851562e+01 9.402696609497070312e+00
1.794893264770507812e+01 9.378252983093261719e+00
1.786069679260253906e+01 9.411676406860351562e+00
1.774373817443847656e+01 9.645901679992675781e+00
1.793431663513183594e+01 9.791188240051269531e+00
1.835352516174316406e+01 1.029084110260009766e+01
1.803855705261230469e+01 9.660908699035644531e+00
1.782056999206542969e+01 9.578995704650878906e+00
1.764632034301757812e+01 1.009521484375000000e+01
1.782538223266601562e+01 9.531014442443847656e+00
1.772423553466796875e+01 9.545882225036621094e+00
1.769280052185058594e+01 9.495612144470214844e+00
1.781675910949707031e+01 9.464295387268066406e+00
1.756869697570800781e+01 9.520829200744628906e+00
1.782268333435058594e+01 9.506574630737304688e+00
1.782170295715332031e+01 9.589770317077636719e+00
1.777389144897460938e+01 9.589829444885253906e+00
1.781374740600585938e+01 9.568080902099609375e+00
1.776059913635253906e+01 9.434752464294433594e+00
1.774686813354492188e+01 9.479852676391601562e+00
1.771204948425292969e+01 9.545243263244628906e+00
1.778254508972167969e+01 9.458162307739257812e+00
1.789251327514648438e+01 9.521012306213378906e+00
1.791887855529785156e+01 9.506097793579101562e+00
1.790440940856933594e+01 9.494909286499023438e+00
1.783997344970703125e+01 9.471467018127441406e+00
1.782688903808593750e+01 9.467184066772460938e+00
1.778289222717285156e+01 9.466610908508300781e+00
1.775649261474609375e+01 9.551476478576660156e+00
1.784491157531738281e+01 9.573443412780761719e+00
1.775667953491210938e+01 9.541800498962402344e+00
1.785684394836425781e+01 9.469506263732910156e+00
1.764261627197265625e+01 9.538194656372070312e+00
1.763916778564453125e+01 9.508112907409667969e+00
1.773478698730468750e+01 9.471443176269531250e+00
1.768056106567382812e+01 9.215840339660644531e+00
1.787146568298339844e+01 9.385480880737304688e+00
1.754834747314453125e+01 9.419198036193847656e+00
1.777010345458984375e+01 9.322621345520019531e+00
1.769161224365234375e+01 9.404831886291503906e+00
1.769857025146484375e+01 9.431985855102539062e+00
1.760646629333496094e+01 9.418208122253417969e+00
1.752048683166503906e+01 9.485439300537109375e+00
1.769648551940917969e+01 9.604740142822265625e+00
1.778182983398437500e+01 9.636497497558593750e+00
1.742407798767089844e+01 9.392535209655761719e+00
1.759487915039062500e+01 9.662375450134277344e+00
1.766321563720703125e+01 9.512535095214843750e+00
1.746997451782226562e+01 9.420721054077148438e+00
1.703277397155761719e+01 9.295900344848632812e+00
1.704013824462890625e+01 9.379491806030273438e+00
1.701473999023437500e+01 9.312437057495117188e+00
1.697026634216308594e+01 9.406181335449218750e+00
1.704585456848144531e+01 9.400759696960449219e+00
1.692374801635742188e+01 9.330581665039062500e+00
1.705349731445312500e+01 9.403810501098632812e+00
1.714654350280761719e+01 9.335693359375000000e+00
1.708862495422363281e+01 9.399997711181640625e+00
1.713668632507324219e+01 9.365018844604492188e+00
1.701086807250976562e+01 9.507063865661621094e+00
1.711624336242675781e+01 9.446042060852050781e+00
1.717826271057128906e+01 9.634932518005371094e+00
1.701847457885742188e+01 9.442611694335937500e+00
1.710003662109375000e+01 9.329763412475585938e+00
1.710061264038085938e+01 9.445354461669921875e+00
1.705331420898437500e+01 9.548360824584960938e+00
1.705059432983398438e+01 9.398892402648925781e+00
1.708992385864257812e+01 9.363793373107910156e+00
1.706892585754394531e+01 9.441610336303710938e+00
1.703280067443847656e+01 9.472348213195800781e+00
1.706763267517089844e+01 9.402003288269042969e+00
1.699472236633300781e+01 9.461908340454101562e+00
1.698994445800781250e+01 9.423810958862304688e+00
1.709024810791015625e+01 9.469830513000488281e+00
1.714992141723632812e+01 9.691361427307128906e+00
1.699631881713867188e+01 9.446410179138183594e+00
1.694384384155273438e+01 9.475846290588378906e+00
1.682593917846679688e+01 9.391572952270507812e+00
1.703945541381835938e+01 9.528890609741210938e+00
1.711095809936523438e+01 9.507437705993652344e+00
1.698687934875488281e+01 9.593412399291992188e+00
1.717603683471679688e+01 9.566892623901367188e+00
1.704079055786132812e+01 9.590092658996582031e+00
1.691679954528808594e+01 9.340747833251953125e+00
1.700634765625000000e+01 9.485431671142578125e+00
1.707058525085449219e+01 9.708162307739257812e+00
1.710615730285644531e+01 9.491657257080078125e+00
1.710519218444824219e+01 9.526050567626953125e+00
1.715553474426269531e+01 9.486472129821777344e+00
1.713585281372070312e+01 9.622106552124023438e+00
1.712108039855957031e+01 9.543202400207519531e+00
1.711815834045410156e+01 9.604859352111816406e+00
1.727113723754882812e+01 9.783877372741699219e+00
1.696574974060058594e+01 9.450781822204589844e+00
1.708676719665527344e+01 9.674249649047851562e+00
1.712312126159667969e+01 9.565669059753417969e+00
1.704563331604003906e+01 9.483669281005859375e+00
1.707727050781250000e+01 9.514084815979003906e+00
1.702957344055175781e+01 9.572127342224121094e+00
1.686262130737304688e+01 9.715021133422851562e+00
1.708185768127441406e+01 9.503767013549804688e+00
1.723363876342773438e+01 9.451070785522460938e+00
1.705091857910156250e+01 9.396176338195800781e+00
1.716173171997070312e+01 9.410547256469726562e+00
1.720598411560058594e+01 9.477157592773437500e+00
1.712542724609375000e+01 9.518431663513183594e+00
1.711957931518554688e+01 9.286056518554687500e+00
1.706903457641601562e+01 9.229992866516113281e+00
1.706764793395996094e+01 9.307807922363281250e+00
1.725136566162109375e+01 9.318273544311523438e+00
1.708224105834960938e+01 9.308782577514648438e+00
1.698791122436523438e+01 9.367692947387695312e+00
1.705323982238769531e+01 9.493439674377441406e+00
1.708911895751953125e+01 9.344951629638671875e+00
1.695487594604492188e+01 9.376685142517089844e+00
1.705893707275390625e+01 9.382481575012207031e+00
1.697641181945800781e+01 9.279811859130859375e+00
1.701239204406738281e+01 9.343107223510742188e+00
1.711155509948730469e+01 9.415843963623046875e+00
1.724650764465332031e+01 9.331247329711914062e+00
1.705890274047851562e+01 9.414809226989746094e+00
1.712563323974609375e+01 9.350663185119628906e+00
1.711734962463378906e+01 9.368986129760742188e+00
1.699441909790039062e+01 9.490022659301757812e+00
1.717969322204589844e+01 9.422892570495605469e+00
1.737451934814453125e+01 9.393255233764648438e+00
1.717168807983398438e+01 9.226426124572753906e+00
1.723036003112792969e+01 9.041831016540527344e+00
1.709962654113769531e+01 9.253431320190429688e+00
1.712159156799316406e+01 9.193380355834960938e+00
1.701246261596679688e+01 9.329819679260253906e+00
1.706476593017578125e+01 9.276272773742675781e+00
1.718550109863281250e+01 9.520206451416015625e+00
1.690748214721679688e+01 9.455374717712402344e+00
1.709231185913085938e+01 9.360677719116210938e+00
1.698209953308105469e+01 9.408313751220703125e+00
1.710385704040527344e+01 9.355949401855468750e+00
1.704468727111816406e+01 9.496683120727539062e+00
1.705976676940917969e+01 9.365872383117675781e+00
1.710523033142089844e+01 9.413403511047363281e+00
1.705719566345214844e+01 9.342434883117675781e+00
1.710335350036621094e+01 9.368210792541503906e+00
1.711705589294433594e+01 9.448663711547851562e+00
1.720533561706542969e+01 9.474799156188964844e+00
1.704606437683105469e+01 9.325657844543457031e+00
1.716535568237304688e+01 9.310463905334472656e+00
1.718066215515136719e+01 9.316883087158203125e+00
1.681402587890625000e+01 9.560905456542968750e+00
1.701601409912109375e+01 9.256611824035644531e+00
1.711836624145507812e+01 9.344300270080566406e+00
1.693962860107421875e+01 9.271851539611816406e+00
1.689563941955566406e+01 9.238574981689453125e+00
1.688425064086914062e+01 9.317641258239746094e+00
1.681063652038574219e+01 9.195564270019531250e+00
1.681832313537597656e+01 9.214506149291992188e+00
1.671800804138183594e+01 9.145539283752441406e+00
1.678463554382324219e+01 9.201711654663085938e+00
1.682599449157714844e+01 9.236169815063476562e+00
1.690952301025390625e+01 9.232145309448242188e+00
1.690471649169921875e+01 9.255424499511718750e+00
1.681093597412109375e+01 9.219365119934082031e+00
1.686321258544921875e+01 9.169504165649414062e+00
1.681777381896972656e+01 9.171182632446289062e+00
1.691762542724609375e+01 9.221610069274902344e+00
1.692508316040039062e+01 9.246529579162597656e+00
1.649665451049804688e+01 9.659704208374023438e+00
1.651065635681152344e+01 9.605852127075195312e+00
1.642531394958496094e+01 9.661402702331542969e+00
1.638029289245605469e+01 9.651089668273925781e+00
1.637516021728515625e+01 9.640076637268066406e+00
1.641713905334472656e+01 9.613736152648925781e+00
1.644729042053222656e+01 9.610051155090332031e+00
1.646389389038085938e+01 9.618420600891113281e+00
1.653729820251464844e+01 9.615214347839355469e+00
1.659966278076171875e+01 9.538390159606933594e+00
1.657904243469238281e+01 9.663646697998046875e+00
1.716606330871582031e+01 9.686594963073730469e+00
1.813245582580566406e+01 1.070027828216552734e+01
1.808360862731933594e+01 1.106857872009277344e+01
1.817370414733886719e+01 1.119150161743164062e+01
1.815501594543457031e+01 1.129613113403320312e+01
1.806986618041992188e+01 1.123520755767822266e+01
1.814084243774414062e+01 1.118942356109619141e+01
1.822641181945800781e+01 1.123446750640869141e+01
1.809895133972167969e+01 1.145075798034667969e+01
1.820914840698242188e+01 1.123702239990234375e+01
1.815998077392578125e+01 1.138057231903076172e+01
1.806786727905273438e+01 1.144584083557128906e+01
1.820811843872070312e+01 1.125420951843261719e+01
1.819037818908691406e+01 1.123579120635986328e+01
1.829700660705566406e+01 1.137337207794189453e+01
1.838227844238281250e+01 1.091340160369873047e+01
1.827832794189453125e+01 1.131138324737548828e+01
1.819284248352050781e+01 1.106320953369140625e+01
1.819395637512207031e+01 1.116652488708496094e+01
1.815751647949218750e+01 1.103693962097167969e+01
1.838804244995117188e+01 1.114607620239257812e+01
1.836458396911621094e+01 1.112650966644287109e+01
1.823222351074218750e+01 1.121306800842285156e+01
1.852502059936523438e+01 1.077108192443847656e+01
1.837961578369140625e+01 1.122244930267333984e+01
1.834190368652343750e+01 1.113824844360351562e+01
1.842200469970703125e+01 1.100868797302246094e+01
1.824526977539062500e+01 1.113374042510986328e+01
1.813049507141113281e+01 1.118905162811279297e+01
1.821451377868652344e+01 1.125684165954589844e+01
1.813920402526855469e+01 1.135957527160644531e+01
1.805600547790527344e+01 1.128650569915771484e+01
1.822800827026367188e+01 1.147705364227294922e+01
1.826633644104003906e+01 1.153282165527343750e+01
1.847645187377929688e+01 1.171670818328857422e+01
1.789940834045410156e+01 1.113182640075683594e+01
1.777434921264648438e+01 1.120991516113281250e+01
1.765715408325195312e+01 1.119320201873779297e+01
1.813350105285644531e+01 1.131100559234619141e+01
1.737777328491210938e+01 1.009358882904052734e+01
1.730156135559082031e+01 1.081864452362060547e+01
1.720639801025390625e+01 9.727633476257324219e+00
1.722623825073242188e+01 9.754093170166015625e+00
1.701351547241210938e+01 9.360638618469238281e+00
1.704146575927734375e+01 9.500937461853027344e+00
1.709920883178710938e+01 9.458899497985839844e+00
1.693036460876464844e+01 9.743118286132812500e+00
1.727442169189453125e+01 9.720527648925781250e+00
1.703510475158691406e+01 9.412341117858886719e+00
1.736148643493652344e+01 1.006034946441650391e+01
1.697207450866699219e+01 9.673216819763183594e+00
1.701421928405761719e+01 9.773038864135742188e+00
1.701626205444335938e+01 9.775216102600097656e+00
1.710405540466308594e+01 9.770676612854003906e+00
1.730758666992187500e+01 1.041659545898437500e+01
1.733951377868652344e+01 1.034809970855712891e+01
1.711011314392089844e+01 9.605282783508300781e+00
1.722792434692382812e+01 1.074940776824951172e+01
1.723472213745117188e+01 1.026596641540527344e+01
1.725193405151367188e+01 1.028632736206054688e+01
1.710640144348144531e+01 1.029650211334228516e+01
1.719234275817871094e+01 1.055393409729003906e+01
1.719593238830566406e+01 9.628277778625488281e+00
1.798976516723632812e+01 1.135276985168457031e+01
1.752769088745117188e+01 1.102521133422851562e+01
1.785708427429199219e+01 1.124216270446777344e+01
1.731881141662597656e+01 1.085202217102050781e+01
1.718704414367675781e+01 1.080493450164794922e+01
1.722677421569824219e+01 1.088638782501220703e+01
1.713907814025878906e+01 1.093225860595703125e+01
1.717424774169921875e+01 1.080712032318115234e+01
1.715547180175781250e+01 1.093207073211669922e+01
1.720833969116210938e+01 1.086863994598388672e+01
1.706703186035156250e+01 1.086047649383544922e+01
1.699678230285644531e+01 1.088045692443847656e+01
1.705327224731445312e+01 1.079340362548828125e+01
1.702440643310546875e+01 1.080612087249755859e+01
1.707254600524902344e+01 1.102534294128417969e+01
1.715280342102050781e+01 1.093398475646972656e+01
1.711935424804687500e+01 1.087223815917968750e+01
1.699410820007324219e+01 1.094734764099121094e+01
1.715719985961914062e+01 1.082501506805419922e+01
1.712373542785644531e+01 1.097866725921630859e+01
1.713549041748046875e+01 1.092241096496582031e+01
1.714438247680664062e+01 1.081111812591552734e+01
1.714908599853515625e+01 1.086051940917968750e+01
1.716403007507324219e+01 1.085679149627685547e+01
1.708412361145019531e+01 1.086346149444580078e+01
1.724791526794433594e+01 1.082642364501953125e+01
1.700399971008300781e+01 1.080574893951416016e+01
1.712223243713378906e+01 1.081785488128662109e+01
1.698896789550781250e+01 1.090141677856445312e+01
1.705854988098144531e+01 1.082079982757568359e+01
1.710293006896972656e+01 1.091511058807373047e+01
1.714151191711425781e+01 1.085129261016845703e+01
1.740634155273437500e+01 1.094872188568115234e+01
1.714750862121582031e+01 1.081765556335449219e+01
1.722125625610351562e+01 1.079298591613769531e+01
1.738785552978515625e+01 1.091312026977539062e+01
1.724119186401367188e+01 1.094662666320800781e+01
1.723207283020019531e+01 1.085085391998291016e+01
1.713358306884765625e+01 1.073749542236328125e+01
1.722542572021484375e+01 1.089955043792724609e+01
1.718571662902832031e+01 1.087898921966552734e+01
1.703327941894531250e+01 1.087662029266357422e+01
1.701861381530761719e+01 1.072381591796875000e+01
1.714551162719726562e+01 1.077183437347412109e+01
1.710843849182128906e+01 1.084685897827148438e+01
1.712203025817871094e+01 1.080529689788818359e+01
1.714483261108398438e+01 1.082826995849609375e+01
1.705453300476074219e+01 1.069056510925292969e+01
1.714356613159179688e+01 1.080375480651855469e+01
1.718667030334472656e+01 1.091642189025878906e+01
1.721496391296386719e+01 1.077473926544189453e+01
1.713101387023925781e+01 1.081261253356933594e+01
1.720770263671875000e+01 1.080101776123046875e+01
1.706428146362304688e+01 1.058880233764648438e+01
1.700732231140136719e+01 1.084679794311523438e+01
1.701989936828613281e+01 1.082548809051513672e+01
1.705270385742187500e+01 1.088778400421142578e+01
1.700401496887207031e+01 1.084253501892089844e+01
1.712585449218750000e+01 1.077503204345703125e+01
1.709219360351562500e+01 1.081944847106933594e+01
1.712824821472167969e+01 1.088864135742187500e+01
1.700692749023437500e+01 1.083868217468261719e+01
1.701881027221679688e+01 1.083857059478759766e+01
1.712034034729003906e+01 1.075037479400634766e+01
1.697677803039550781e+01 1.090081405639648438e+01
1.700359535217285156e+01 1.078646469116210938e+01
1.700519943237304688e+01 1.082178878784179688e+01
1.694898414611816406e+01 1.087868499755859375e+01
1.697581291198730469e+01 1.082017898559570312e+01
1.706787300109863281e+01 1.079811382293701172e+01
1.708583259582519531e+01 1.080466270446777344e+01
1.705645561218261719e+01 1.084220981597900391e+01
1.709855270385742188e+01 1.090848159790039062e+01
1.697107887268066406e+01 1.092188739776611328e+01
1.698919105529785156e+01 1.085811710357666016e+01
1.692666053771972656e+01 1.063242626190185547e+01
1.683837318420410156e+01 1.071665859222412109e+01
1.704510498046875000e+01 1.082241439819335938e+01
1.709094047546386719e+01 1.084950160980224609e+01
1.698377799987792969e+01 1.091019630432128906e+01
1.703425407409667969e+01 1.082475662231445312e+01
1.702877426147460938e+01 1.081524944305419922e+01
1.692971611022949219e+01 1.041673278808593750e+01
1.705924987792968750e+01 1.080432701110839844e+01
1.689392089843750000e+01 1.053785800933837891e+01
1.713671302795410156e+01 1.000609111785888672e+01
1.724959182739257812e+01 1.079243850708007812e+01
1.745266151428222656e+01 1.097747421264648438e+01
1.705565261840820312e+01 1.084030914306640625e+01
1.703767204284667969e+01 1.086956596374511719e+01
1.699482917785644531e+01 1.096339225769042969e+01
1.704627037048339844e+01 1.081800556182861328e+01
1.698776817321777344e+01 1.091973495483398438e+01
1.700322341918945312e+01 1.085756683349609375e+01
1.703056716918945312e+01 1.087230587005615234e+01
1.707457542419433594e+01 1.084484100341796875e+01
1.698564720153808594e+01 1.087808132171630859e+01
1.698310089111328125e+01 1.083924293518066406e+01
1.687469863891601562e+01 1.092590904235839844e+01
1.687284278869628906e+01 1.090961837768554688e+01
1.698571586608886719e+01 1.088333511352539062e+01
1.691671752929687500e+01 1.097236919403076172e+01
1.703305244445800781e+01 1.087017726898193359e+01
1.692791938781738281e+01 1.090629196166992188e+01
1.691271209716796875e+01 1.094793128967285156e+01
1.701474952697753906e+01 1.084802722930908203e+01
1.704102516174316406e+01 1.087637615203857422e+01
1.694449424743652344e+01 1.090139007568359375e+01
1.703438186645507812e+01 1.089235210418701172e+01
1.696527481079101562e+01 1.088476085662841797e+01
1.721613311767578125e+01 1.084171772003173828e+01
1.720570564270019531e+01 1.085114288330078125e+01
1.721666908264160156e+01 1.076648616790771484e+01
1.711134147644042969e+01 1.071983718872070312e+01
1.715465736389160156e+01 1.091623592376708984e+01
1.722266006469726562e+01 1.082303142547607422e+01
1.710616111755371094e+01 1.083625888824462891e+01
1.709751510620117188e+01 1.083875083923339844e+01
1.708208465576171875e+01 1.095146369934082031e+01
1.701797294616699219e+01 1.088343715667724609e+01
1.716762542724609375e+01 1.084156036376953125e+01
1.710466766357421875e+01 1.081038284301757812e+01
1.704006576538085938e+01 1.081790447235107422e+01
1.715490150451660156e+01 1.085295677185058594e+01
1.709781646728515625e+01 1.081050872802734375e+01
1.707669448852539062e+01 1.070590400695800781e+01
1.704719734191894531e+01 9.460250854492187500e+00
1.720605850219726562e+01 9.596987724304199219e+00
1.715135574340820312e+01 9.623302459716796875e+00
1.764486503601074219e+01 1.063905239105224609e+01
1.714153099060058594e+01 9.687464714050292969e+00
1.709781837463378906e+01 9.608324050903320312e+00
1.722141647338867188e+01 9.728153228759765625e+00
1.729595565795898438e+01 1.069229125976562500e+01
1.780777359008789062e+01 1.121762943267822266e+01
1.790919113159179688e+01 1.102062511444091797e+01
1.796945571899414062e+01 1.128308200836181641e+01
1.780678749084472656e+01 1.095952415466308594e+01
1.804835128784179688e+01 1.102291679382324219e+01
1.799236106872558594e+01 1.132482051849365234e+01
1.784826660156250000e+01 1.103919887542724609e+01
1.801257324218750000e+01 1.115859127044677734e+01
1.795590209960937500e+01 1.113156223297119141e+01
1.795285987854003906e+01 1.119947242736816406e+01
1.788549804687500000e+01 1.122653198242187500e+01
1.798742485046386719e+01 1.116294193267822266e+01
1.794086647033691406e+01 1.122001361846923828e+01
1.825244331359863281e+01 1.104687404632568359e+01
1.799834632873535156e+01 1.122303962707519531e+01
1.787851333618164062e+01 1.093552398681640625e+01
1.796444892883300781e+01 1.105121135711669922e+01
1.782280921936035156e+01 1.119155597686767578e+01
1.731686592102050781e+01 1.077484226226806641e+01
1.785132408142089844e+01 1.112238025665283203e+01
1.784627342224121094e+01 1.141946697235107422e+01
1.790824508666992188e+01 1.134351921081542969e+01
1.798404884338378906e+01 1.135863971710205078e+01
1.799485588073730469e+01 1.107265186309814453e+01
1.746961021423339844e+01 1.092617988586425781e+01
1.765872764587402344e+01 1.097732067108154297e+01
1.753591918945312500e+01 1.091895294189453125e+01
1.749737548828125000e+01 1.046199798583984375e+01
1.721859359741210938e+01 9.399429321289062500e+00
1.770545578002929688e+01 1.089820289611816406e+01
1.727692794799804688e+01 1.070351028442382812e+01
1.702839088439941406e+01 9.605793952941894531e+00
1.754862403869628906e+01 1.092467498779296875e+01
1.708827018737792969e+01 1.089826488494873047e+01
1.773773765563964844e+01 1.100318241119384766e+01
1.709111595153808594e+01 9.475583076477050781e+00
1.694334602355957031e+01 9.620947837829589844e+00
1.717013931274414062e+01 9.755630493164062500e+00
1.726820373535156250e+01 9.683208465576171875e+00
1.717024803161621094e+01 9.611963272094726562e+00
1.716510009765625000e+01 9.783304214477539062e+00
1.724666595458984375e+01 1.075962638854980469e+01
1.744193458557128906e+01 1.087747192382812500e+01
1.737370109558105469e+01 1.058199405670166016e+01
1.740541458129882812e+01 1.066194915771484375e+01
1.708393096923828125e+01 1.083087158203125000e+01
1.729744338989257812e+01 1.082286739349365234e+01
1.737719726562500000e+01 1.075513839721679688e+01
1.713615036010742188e+01 1.082039833068847656e+01
1.727091407775878906e+01 1.080733394622802734e+01
1.770237159729003906e+01 1.099668979644775391e+01
1.727647209167480469e+01 1.085698318481445312e+01
1.746949195861816406e+01 1.078812217712402344e+01
1.756259536743164062e+01 1.081819629669189453e+01
1.749050140380859375e+01 1.100130939483642578e+01
1.736840629577636719e+01 1.083906936645507812e+01
1.752234268188476562e+01 1.098962306976318359e+01
1.728716850280761719e+01 1.069465160369873047e+01
1.761035156250000000e+01 1.062664890289306641e+01
1.793231582641601562e+01 1.069626998901367188e+01
1.750391578674316406e+01 1.074987697601318359e+01
1.763225173950195312e+01 1.061946392059326172e+01
1.740584564208984375e+01 1.055435943603515625e+01
1.767145729064941406e+01 1.066718769073486328e+01
1.744609069824218750e+01 1.054911613464355469e+01
1.763025665283203125e+01 1.060640335083007812e+01
1.764525032043457031e+01 1.054960060119628906e+01
1.735282707214355469e+01 1.049645328521728516e+01
1.727680778503417969e+01 1.066214179992675781e+01
1.735050964355468750e+01 9.644101142883300781e+00
1.799982070922851562e+01 1.097366619110107422e+01
1.823131561279296875e+01 1.077080345153808594e+01
1.828983306884765625e+01 1.093316173553466797e+01
1.736043739318847656e+01 1.054829883575439453e+01
1.757898902893066406e+01 1.059883403778076172e+01
1.738711929321289062e+01 1.045328712463378906e+01
1.752609062194824219e+01 1.062490081787109375e+01
1.746746253967285156e+01 1.043760585784912109e+01
1.762206840515136719e+01 1.050677871704101562e+01
1.746098518371582031e+01 1.047356605529785156e+01
1.732638168334960938e+01 1.058253383636474609e+01
1.746411323547363281e+01 1.049432373046875000e+01
1.726885795593261719e+01 1.084188461303710938e+01
1.752104568481445312e+01 1.097797679901123047e+01
1.730787467956542969e+01 1.087291717529296875e+01
1.790358161926269531e+01 1.094304752349853516e+01
1.750452423095703125e+01 1.097403430938720703e+01
1.806304168701171875e+01 1.144491863250732422e+01
1.785943794250488281e+01 1.141173553466796875e+01
1.822299194335937500e+01 1.141971874237060547e+01
1.824633216857910156e+01 1.132604217529296875e+01
1.761635971069335938e+01 1.111913108825683594e+01
1.789131546020507812e+01 1.101599597930908203e+01
1.820214462280273438e+01 1.114922237396240234e+01
1.756288909912109375e+01 1.096028137207031250e+01
1.744130134582519531e+01 1.063483619689941406e+01
1.761182975769042969e+01 1.090975284576416016e+01
1.732471084594726562e+01 1.080340385437011719e+01
1.736753845214843750e+01 1.090644359588623047e+01
1.719968986511230469e+01 1.010338115692138672e+01
1.746562385559082031e+01 1.063488388061523438e+01
1.752353858947753906e+01 1.098816204071044922e+01
1.741277694702148438e+01 1.054603576660156250e+01
1.720689582824707031e+01 1.094629478454589844e+01
1.734091949462890625e+01 1.107620334625244141e+01
1.727848625183105469e+01 1.103588104248046875e+01
1.739952659606933594e+01 1.099442291259765625e+01
1.743717575073242188e+01 1.105925178527832031e+01
1.715932846069335938e+01 1.101678466796875000e+01
1.720576667785644531e+01 1.098124217987060547e+01
1.719842720031738281e+01 1.112517642974853516e+01
1.712107658386230469e+01 1.115687084197998047e+01
1.713516426086425781e+01 1.109493827819824219e+01
1.720477485656738281e+01 1.110615634918212891e+01
1.718229293823242188e+01 1.109746837615966797e+01
1.717109107971191406e+01 1.109067344665527344e+01
1.717836952209472656e+01 1.111404609680175781e+01
1.720939064025878906e+01 1.111650180816650391e+01
1.717632675170898438e+01 1.110070419311523438e+01
1.712501716613769531e+01 1.097510528564453125e+01
1.717876243591308594e+01 1.113026237487792969e+01
1.714147567749023438e+01 1.106108856201171875e+01
1.712518882751464844e+01 1.104653835296630859e+01
1.720557785034179688e+01 1.108382892608642578e+01
1.711203384399414062e+01 1.103356456756591797e+01
1.711743736267089844e+01 1.114734268188476562e+01
1.711602973937988281e+01 1.107786083221435547e+01
1.715222549438476562e+01 1.098036766052246094e+01
1.716846084594726562e+01 1.106923294067382812e+01
1.715318870544433594e+01 1.107838439941406250e+01
1.710913658142089844e+01 1.103219604492187500e+01
1.714872741699218750e+01 1.115986347198486328e+01
1.709160232543945312e+01 1.106752109527587891e+01
1.707438087463378906e+01 1.110554790496826172e+01
1.709649467468261719e+01 1.108766555786132812e+01
1.711840820312500000e+01 1.106004524230957031e+01
1.719970130920410156e+01 1.115364551544189453e+01
1.731360054016113281e+01 1.109686851501464844e+01
1.726971626281738281e+01 1.098168087005615234e+01
1.722991180419921875e+01 1.103277778625488281e+01
1.745958900451660156e+01 1.047991275787353516e+01
1.805455017089843750e+01 1.067838287353515625e+01
1.720816421508789062e+01 1.111350250244140625e+01
1.777982711791992188e+01 1.111555004119873047e+01
1.716296768188476562e+01 9.704895973205566406e+00
1.794328880310058594e+01 1.133159637451171875e+01
1.817964363098144531e+01 1.122457122802734375e+01
1.796978759765625000e+01 1.122496986389160156e+01
1.790996742248535156e+01 1.131177806854248047e+01
1.805054283142089844e+01 1.132288360595703125e+01
1.800872802734375000e+01 1.124087238311767578e+01
1.799533653259277344e+01 1.143108749389648438e+01
1.730518341064453125e+01 1.123391151428222656e+01
1.741814231872558594e+01 1.124717235565185547e+01
1.732483100891113281e+01 1.116919326782226562e+01
1.758585548400878906e+01 1.131389141082763672e+01
1.735898399353027344e+01 1.118719291687011719e+01
1.732948684692382812e+01 1.110838508605957031e+01
1.728457641601562500e+01 1.113619899749755859e+01
1.732057762145996094e+01 1.120466709136962891e+01
1.717651939392089844e+01 1.115338897705078125e+01
1.719372749328613281e+01 1.107457733154296875e+01
1.755884742736816406e+01 1.118204021453857422e+01
1.772798347473144531e+01 1.125454711914062500e+01
1.774157714843750000e+01 1.126785945892333984e+01
1.717906570434570312e+01 1.109124755859375000e+01
1.715884399414062500e+01 1.101240253448486328e+01
1.738824462890625000e+01 1.065779304504394531e+01
1.732622528076171875e+01 1.092420291900634766e+01
1.744009590148925781e+01 1.043832302093505859e+01
1.715845870971679688e+01 1.046226406097412109e+01
1.725491905212402344e+01 1.071966171264648438e+01
1.713919830322265625e+01 1.113675403594970703e+01
1.715810966491699219e+01 1.111907100677490234e+01
1.715361022949218750e+01 1.098212909698486328e+01
1.720829582214355469e+01 1.101016235351562500e+01
1.723666000366210938e+01 1.076484489440917969e+01
1.716495132446289062e+01 1.110516357421875000e+01
1.715714836120605469e+01 1.105846977233886719e+01
1.712119483947753906e+01 1.101880264282226562e+01
1.717097473144531250e+01 1.104240131378173828e+01
1.717235374450683594e+01 1.108569622039794922e+01
1.729530525207519531e+01 1.113631820678710938e+01
1.719046783447265625e+01 1.105201148986816406e+01
1.717523574829101562e+01 1.100639438629150391e+01
1.721126174926757812e+01 1.107302570343017578e+01
1.713601112365722656e+01 1.109926795959472656e+01
1.719513702392578125e+01 1.107706451416015625e+01
1.718168258666992188e+01 1.108978176116943359e+01
1.720963096618652344e+01 1.107520866394042969e+01
1.747936439514160156e+01 9.964726448059082031e+00
1.709729194641113281e+01 1.057226848602294922e+01
1.721278953552246094e+01 1.087063312530517578e+01
1.721009254455566406e+01 1.089433670043945312e+01
1.759449005126953125e+01 9.632895469665527344e+00
1.728226089477539062e+01 1.093888187408447266e+01
1.660460853576660156e+01 9.778598785400390625e+00
1.661819458007812500e+01 9.774314880371093750e+00
1.267025375366210938e+01 6.646579265594482422e+00
1.651261329650878906e+01 9.783520698547363281e+00
1.655163764953613281e+01 9.790760040283203125e+00
1.642576789855957031e+01 9.628550529479980469e+00
1.653392601013183594e+01 9.708714485168457031e+00
1.709616088867187500e+01 1.016114807128906250e+01
1.790574645996093750e+01 1.065047168731689453e+01
1.737854766845703125e+01 1.021130466461181641e+01
1.713537406921386719e+01 9.528096199035644531e+00
1.706321525573730469e+01 9.678005218505859375e+00
1.764725494384765625e+01 1.068850708007812500e+01
1.773583412170410156e+01 1.104552078247070312e+01
1.773940658569335938e+01 1.107143211364746094e+01
1.715141105651855469e+01 9.526809692382812500e+00
1.699245071411132812e+01 9.339925765991210938e+00
1.689322662353515625e+01 9.560591697692871094e+00
1.761062049865722656e+01 1.073597145080566406e+01
1.692862892150878906e+01 9.661860466003417969e+00
1.704481124877929688e+01 9.702303886413574219e+00
1.700687789916992188e+01 9.737982749938964844e+00
1.685100936889648438e+01 9.634059906005859375e+00
1.642428398132324219e+01 9.610483169555664062e+00
1.642222785949707031e+01 9.659115791320800781e+00
1.637869834899902344e+01 9.719823837280273438e+00
1.557884693145751953e+01 1.256522655487060547e+01
1.643939781188964844e+01 9.618143081665039062e+00
1.641363334655761719e+01 9.615770339965820312e+00
1.643563461303710938e+01 9.483777999877929688e+00
1.631541824340820312e+01 9.592811584472656250e+00
1.640798377990722656e+01 9.607422828674316406e+00
1.646345138549804688e+01 9.590854644775390625e+00
1.639834976196289062e+01 9.577948570251464844e+00
1.620852088928222656e+01 9.540212631225585938e+00
1.636915397644042969e+01 9.549313545227050781e+00
1.018338871002197266e+01 4.258050441741943359e+00
1.442173576354980469e+01 8.420378684997558594e+00
1.628219413757324219e+01 9.492258071899414062e+00
1.638582992553710938e+01 9.567809104919433594e+00
1.640178489685058594e+01 9.558063507080078125e+00
1.649617576599121094e+01 9.512607574462890625e+00
1.630921745300292969e+01 9.486412048339843750e+00
1.640638923645019531e+01 9.514165878295898438e+00
1.637137794494628906e+01 9.517914772033691406e+00
1.643326187133789062e+01 9.571629524230957031e+00
1.629015731811523438e+01 9.489361763000488281e+00
1.635894966125488281e+01 9.506087303161621094e+00
1.671998596191406250e+01 9.396331787109375000e+00
1.639431762695312500e+01 9.588730812072753906e+00
1.644335174560546875e+01 9.624717712402343750e+00
1.654600715637207031e+01 9.486232757568359375e+00
1.664423751831054688e+01 9.574305534362792969e+00
1.662160682678222656e+01 9.501571655273437500e+00
1.667605781555175781e+01 9.526125907897949219e+00
1.669980812072753906e+01 9.280476570129394531e+00
1.703068351745605469e+01 9.416316032409667969e+00
1.712160110473632812e+01 9.354707717895507812e+00
1.708512496948242188e+01 9.403601646423339844e+00
1.710998725891113281e+01 9.963395118713378906e+00
1.821648025512695312e+01 1.122494792938232422e+01
1.718903350830078125e+01 9.507480621337890625e+00
1.708669662475585938e+01 9.584946632385253906e+00
1.715413475036621094e+01 9.434643745422363281e+00
1.701279258728027344e+01 9.424400329589843750e+00
1.716575813293457031e+01 9.481602668762207031e+00
1.727696037292480469e+01 9.488126754760742188e+00
1.744490242004394531e+01 9.304611206054687500e+00
1.718632698059082031e+01 9.368359565734863281e+00
1.742474746704101562e+01 9.541103363037109375e+00
1.792158317565917969e+01 1.089531421661376953e+01
1.770732307434082031e+01 9.788002014160156250e+00
1.734386825561523438e+01 9.801088333129882812e+00
1.722807502746582031e+01 9.645477294921875000e+00
1.743102264404296875e+01 9.437972068786621094e+00
1.727658653259277344e+01 9.560334205627441406e+00
1.729735946655273438e+01 9.232338905334472656e+00
1.737912940979003906e+01 9.129836082458496094e+00
1.751563262939453125e+01 9.420404434204101562e+00
1.734893226623535156e+01 9.562341690063476562e+00
1.752618408203125000e+01 9.379729270935058594e+00
1.751657676696777344e+01 9.137263298034667969e+00
1.734376907348632812e+01 9.090017318725585938e+00
1.738478279113769531e+01 9.165330886840820312e+00
1.747974395751953125e+01 9.023096084594726562e+00
1.710539245605468750e+01 9.479040145874023438e+00
1.716532135009765625e+01 9.457556724548339844e+00
1.725722312927246094e+01 9.348552703857421875e+00
1.746159362792968750e+01 9.560043334960937500e+00
1.711214828491210938e+01 9.336880683898925781e+00
1.701367568969726562e+01 9.305933952331542969e+00
1.694133377075195312e+01 9.306101799011230469e+00
1.690313911437988281e+01 9.366827964782714844e+00
1.707169914245605469e+01 9.358982086181640625e+00
1.708516883850097656e+01 9.346359252929687500e+00
1.711124610900878906e+01 9.423354148864746094e+00
1.699131965637207031e+01 9.286273956298828125e+00
1.701087951660156250e+01 9.807652473449707031e+00
1.709577369689941406e+01 9.584994316101074219e+00
1.710519599914550781e+01 9.409537315368652344e+00
1.720536804199218750e+01 9.607151031494140625e+00
1.713164710998535156e+01 9.408873558044433594e+00
1.719580459594726562e+01 9.414477348327636719e+00
1.682795906066894531e+01 9.269101142883300781e+00
1.740026855468750000e+01 9.267490386962890625e+00
1.740896987915039062e+01 9.334707260131835938e+00
1.739839172363281250e+01 9.239175796508789062e+00
1.744441986083984375e+01 9.094614028930664062e+00
1.736423873901367188e+01 9.076464653015136719e+00
1.733113861083984375e+01 9.240549087524414062e+00
1.738162422180175781e+01 9.215872764587402344e+00
1.731867408752441406e+01 9.203416824340820312e+00
1.730179214477539062e+01 9.316756248474121094e+00
1.728813934326171875e+01 9.171764373779296875e+00
1.723617362976074219e+01 9.238566398620605469e+00
1.738084220886230469e+01 9.225522994995117188e+00
1.725398445129394531e+01 9.248479843139648438e+00
1.731808662414550781e+01 9.305079460144042969e+00
1.742169952392578125e+01 9.486923217773437500e+00
1.732658004760742188e+01 9.473224639892578125e+00
1.740411376953125000e+01 9.538909912109375000e+00
1.734631347656250000e+01 9.547159194946289062e+00
1.737031555175781250e+01 9.717289924621582031e+00
1.742701721191406250e+01 9.582187652587890625e+00
1.721792793273925781e+01 9.415787696838378906e+00
1.713522911071777344e+01 9.370939254760742188e+00
1.704444694519042969e+01 9.371831893920898438e+00
1.724618530273437500e+01 9.362403869628906250e+00
1.713109016418457031e+01 9.551039695739746094e+00
1.714604187011718750e+01 9.484475135803222656e+00
1.698508071899414062e+01 9.535553932189941406e+00
1.758201026916503906e+01 9.351262092590332031e+00
1.766488265991210938e+01 9.354427337646484375e+00
1.781097793579101562e+01 9.279464721679687500e+00
1.773177146911621094e+01 9.431606292724609375e+00
1.748679733276367188e+01 9.139898300170898438e+00
1.748522186279296875e+01 9.396629333496093750e+00
1.777637481689453125e+01 9.440692901611328125e+00
1.767981910705566406e+01 9.548836708068847656e+00
1.774145889282226562e+01 9.538301467895507812e+00
1.753879928588867188e+01 9.440899848937988281e+00
1.756800651550292969e+01 9.565989494323730469e+00
1.754818344116210938e+01 9.525177955627441406e+00
1.756333160400390625e+01 9.634587287902832031e+00
1.759852409362792969e+01 9.632570266723632812e+00
1.737092590332031250e+01 9.586229324340820312e+00
1.728660774230957031e+01 9.486863136291503906e+00
1.731676864624023438e+01 9.619446754455566406e+00
1.733373832702636719e+01 9.350322723388671875e+00
1.730723190307617188e+01 9.460260391235351562e+00
1.729876708984375000e+01 9.520631790161132812e+00
1.722397613525390625e+01 9.536257743835449219e+00
1.740471649169921875e+01 9.688824653625488281e+00
1.830500793457031250e+01 1.102418327331542969e+01
1.827490806579589844e+01 1.095607089996337891e+01
1.833806228637695312e+01 1.091967964172363281e+01
1.813776969909667969e+01 1.119752883911132812e+01
1.812609863281250000e+01 1.133423423767089844e+01
1.827750205993652344e+01 1.147088432312011719e+01
1.794992256164550781e+01 1.111946201324462891e+01
1.787117004394531250e+01 1.089313125610351562e+01
1.782864952087402344e+01 1.098585987091064453e+01
1.796825218200683594e+01 1.103668498992919922e+01
1.806019783020019531e+01 1.118192958831787109e+01
1.826446914672851562e+01 1.096509075164794922e+01
1.781518936157226562e+01 1.116218852996826172e+01
1.792235946655273438e+01 1.098760128021240234e+01
1.797349166870117188e+01 1.099389076232910156e+01
1.797051620483398438e+01 1.115777206420898438e+01
1.791507530212402344e+01 1.115479946136474609e+01
1.809853744506835938e+01 1.144112682342529297e+01
1.811743545532226562e+01 1.142703628540039062e+01
1.789011764526367188e+01 1.119750881195068359e+01
1.807477569580078125e+01 1.118945407867431641e+01
1.805415534973144531e+01 1.119986820220947266e+01
1.799169921875000000e+01 1.108740139007568359e+01
1.815055274963378906e+01 1.117276000976562500e+01
1.805925941467285156e+01 1.119805526733398438e+01
1.841443061828613281e+01 1.122449493408203125e+01
1.819709014892578125e+01 1.128315734863281250e+01
1.800614738464355469e+01 1.114333152770996094e+01
1.801951408386230469e+01 1.105953884124755859e+01
1.812945175170898438e+01 1.117211246490478516e+01
1.798371887207031250e+01 1.118487358093261719e+01
1.811578178405761719e+01 1.124680042266845703e+01
1.811605262756347656e+01 1.120748519897460938e+01
1.805916786193847656e+01 1.133460807800292969e+01
1.824867820739746094e+01 1.127985000610351562e+01
1.831566238403320312e+01 1.134289836883544922e+01
1.810074424743652344e+01 1.121167182922363281e+01
1.775810813903808594e+01 1.073334789276123047e+01
1.800688934326171875e+01 1.108805084228515625e+01
1.794610404968261719e+01 1.127088165283203125e+01
1.791193580627441406e+01 1.120474338531494141e+01
1.811114692687988281e+01 1.129222774505615234e+01
1.782681465148925781e+01 1.082333850860595703e+01
1.815388107299804688e+01 1.124437618255615234e+01
1.819635009765625000e+01 1.119797229766845703e+01
1.825480270385742188e+01 1.144947052001953125e+01
1.814907455444335938e+01 1.117233562469482422e+01
1.839678764343261719e+01 1.127288055419921875e+01
1.813679313659667969e+01 1.123375892639160156e+01
1.635328674316406250e+01 9.556524276733398438e+00
1.636993789672851562e+01 9.601306915283203125e+00
1.635842514038085938e+01 9.444920539855957031e+00
1.631452178955078125e+01 9.549057006835937500e+00
1.639288520812988281e+01 9.587983131408691406e+00
1.633687210083007812e+01 9.578829765319824219e+00
1.635792732238769531e+01 9.592854499816894531e+00
1.614365577697753906e+01 9.448817253112792969e+00
1.632164764404296875e+01 9.581796646118164062e+00
1.636805152893066406e+01 9.594983100891113281e+00
1.633204269409179688e+01 9.670551300048828125e+00
1.640535736083984375e+01 9.623497009277343750e+00
1.651679801940917969e+01 9.575967788696289062e+00
1.639063835144042969e+01 9.604774475097656250e+00
1.640377426147460938e+01 9.616142272949218750e+00
1.640878295898437500e+01 9.623303413391113281e+00
1.564539337158203125e+01 1.278948020935058594e+01
1.637079620361328125e+01 1.169963073730468750e+01
1.558088207244873047e+01 1.285961532592773438e+01
1.558427429199218750e+01 1.290677738189697266e+01
1.558303070068359375e+01 1.291233634948730469e+01
1.558480072021484375e+01 1.292655086517333984e+01
1.563058471679687500e+01 1.297668933868408203e+01
1.538596248626708984e+01 1.312907981872558594e+01
1.563603019714355469e+01 1.294198608398437500e+01
1.557517814636230469e+01 1.294041919708251953e+01
1.558468246459960938e+01 1.289886283874511719e+01
1.563360595703125000e+01 1.282864952087402344e+01
1.557153701782226562e+01 1.293324470520019531e+01
1.554409408569335938e+01 1.297742843627929688e+01
1.558949375152587891e+01 1.290877151489257812e+01
1.562754535675048828e+01 1.295261096954345703e+01
1.558839416503906250e+01 1.290784740447998047e+01
1.558430099487304688e+01 1.290300273895263672e+01
1.560118961334228516e+01 1.290768051147460938e+01
1.703684616088867188e+01 1.083388710021972656e+01
1.557538700103759766e+01 1.294569110870361328e+01
1.569541358947753906e+01 1.294345569610595703e+01
1.576516056060791016e+01 1.275110435485839844e+01
1.564286136627197266e+01 1.290020084381103516e+01
1.734397697448730469e+01 1.107235145568847656e+01
1.725119018554687500e+01 1.102372455596923828e+01
1.753140449523925781e+01 1.113866806030273438e+01
1.696562004089355469e+01 1.142796230316162109e+01
1.722297286987304688e+01 1.124836254119873047e+01
1.699434471130371094e+01 1.119971656799316406e+01
1.680529403686523438e+01 1.149015903472900391e+01
1.599379062652587891e+01 1.294325065612792969e+01
1.608380126953125000e+01 1.294137287139892578e+01
1.598020458221435547e+01 1.296711635589599609e+01
1.596610069274902344e+01 1.307837200164794922e+01
1.597862339019775391e+01 1.302774810791015625e+01
1.593877410888671875e+01 1.298967170715332031e+01
1.610509490966796875e+01 1.313163948059082031e+01
1.602332878112792969e+01 1.309500885009765625e+01
1.604614067077636719e+01 1.300330066680908203e+01
1.610575294494628906e+01 1.311342811584472656e+01
1.604886436462402344e+01 1.314385414123535156e+01
1.602370262145996094e+01 1.308339786529541016e+01
1.602926063537597656e+01 1.311732769012451172e+01
1.595834445953369141e+01 1.308540153503417969e+01
1.597627449035644531e+01 1.307907772064208984e+01
1.603903388977050781e+01 1.308426952362060547e+01
1.608867645263671875e+01 1.304697132110595703e+01
1.602923583984375000e+01 1.302857875823974609e+01
1.601163101196289062e+01 1.308290481567382812e+01
1.601760292053222656e+01 1.309559440612792969e+01
1.601113319396972656e+01 1.311021518707275391e+01
1.595630073547363281e+01 1.310122871398925781e+01
1.603494071960449219e+01 1.308675479888916016e+01
1.605231094360351562e+01 1.320255851745605469e+01
1.607522773742675781e+01 1.320066833496093750e+01
1.601036834716796875e+01 1.313561630249023438e+01
1.600508880615234375e+01 1.313587379455566406e+01
1.604765510559082031e+01 1.311634635925292969e+01
1.600756835937500000e+01 1.314781951904296875e+01
1.597983646392822266e+01 1.310517120361328125e+01
1.598920345306396484e+01 1.313999271392822266e+01
1.598589706420898438e+01 1.311962604522705078e+01
1.598152256011962891e+01 1.314059734344482422e+01
1.602058029174804688e+01 1.314915943145751953e+01
1.601680755615234375e+01 1.315090942382812500e+01
1.600548744201660156e+01 1.315930271148681641e+01
1.605945396423339844e+01 1.316824436187744141e+01
1.600253677368164062e+01 1.316158771514892578e+01
1.598830413818359375e+01 1.307562160491943359e+01
1.599680042266845703e+01 1.316623115539550781e+01
1.598799800872802734e+01 1.316917419433593750e+01
1.599281692504882812e+01 1.315809535980224609e+01
1.599183559417724609e+01 1.315373325347900391e+01
1.599015331268310547e+01 1.315850067138671875e+01
1.597823619842529297e+01 1.315109825134277344e+01
1.598732089996337891e+01 1.315743255615234375e+01
1.598846721649169922e+01 1.315709972381591797e+01
1.601206779479980469e+01 1.316715717315673828e+01
1.599460697174072266e+01 1.316424751281738281e+01
1.602940368652343750e+01 1.317803382873535156e+01
1.598942756652832031e+01 1.316323852539062500e+01
1.604954910278320312e+01 1.317978000640869141e+01
1.602677345275878906e+01 1.315448188781738281e+01
1.599716854095458984e+01 1.316593170166015625e+01
1.596545124053955078e+01 1.314760112762451172e+01
1.597644138336181641e+01 1.316084480285644531e+01
1.599924278259277344e+01 1.316953659057617188e+01
1.597447872161865234e+01 1.315039157867431641e+01
1.599798107147216797e+01 1.316290855407714844e+01
1.601411247253417969e+01 1.317433929443359375e+01
1.602403450012207031e+01 1.317455768585205078e+01
1.603099250793457031e+01 1.317638683319091797e+01
1.599531269073486328e+01 1.315384197235107422e+01
1.600004005432128906e+01 1.314403820037841797e+01
1.600382995605468750e+01 1.315088081359863281e+01
1.600297164916992188e+01 1.315690040588378906e+01
1.592592525482177734e+01 1.313156604766845703e+01
1.599931335449218750e+01 1.313233852386474609e+01
1.600376319885253906e+01 1.316111278533935547e+01
1.600376319885253906e+01 1.313516426086425781e+01
1.600559043884277344e+01 1.315569400787353516e+01
1.599899387359619141e+01 1.314706516265869141e+01
1.599809932708740234e+01 1.311498260498046875e+01
1.599906444549560547e+01 1.314917659759521484e+01
1.600218200683593750e+01 1.314855575561523438e+01
1.600437164306640625e+01 1.314542961120605469e+01
1.602071189880371094e+01 1.317479801177978516e+01
1.600936508178710938e+01 1.315851593017578125e+01
1.599939727783203125e+01 1.316554355621337891e+01
1.600137329101562500e+01 1.316568183898925781e+01
1.599438095092773438e+01 1.316472816467285156e+01
1.600110626220703125e+01 1.316077899932861328e+01
1.601886558532714844e+01 1.322247123718261719e+01
1.599923515319824219e+01 1.316802024841308594e+01
1.599747180938720703e+01 1.316454982757568359e+01
1.599884796142578125e+01 1.316744518280029297e+01
1.602778434753417969e+01 1.317982196807861328e+01
1.601089096069335938e+01 1.317848968505859375e+01
1.599772071838378906e+01 1.316576576232910156e+01
1.602256584167480469e+01 1.318852615356445312e+01
1.599959564208984375e+01 1.312992668151855469e+01
1.601291275024414062e+01 1.317142868041992188e+01
1.601306724548339844e+01 1.318213748931884766e+01
1.599574279785156250e+01 1.316468238830566406e+01
1.599043941497802734e+01 1.316569423675537109e+01
1.600480461120605469e+01 1.316827201843261719e+01
1.598599624633789062e+01 1.316169929504394531e+01
1.605072402954101562e+01 1.319789123535156250e+01
1.599891471862792969e+01 1.316829013824462891e+01
1.599795246124267578e+01 1.316473484039306641e+01
1.599616241455078125e+01 1.316285991668701172e+01
1.601026153564453125e+01 1.314680671691894531e+01
1.601200103759765625e+01 1.314653682708740234e+01
1.600148391723632812e+01 1.318334674835205078e+01
1.601054573059082031e+01 1.316492176055908203e+01
1.601950836181640625e+01 1.318069362640380859e+01
1.604642486572265625e+01 1.317414093017578125e+01
1.599620628356933594e+01 1.316628742218017578e+01
1.597234535217285156e+01 1.316404819488525391e+01
1.599503898620605469e+01 1.316660785675048828e+01
1.597088718414306641e+01 1.315764617919921875e+01
1.599230480194091797e+01 1.316981697082519531e+01
1.598618602752685547e+01 1.315234851837158203e+01
1.599434089660644531e+01 1.316209220886230469e+01
1.604007148742675781e+01 1.317487335205078125e+01
1.598230838775634766e+01 1.316092586517333984e+01
1.599790191650390625e+01 1.316961765289306641e+01
1.599372196197509766e+01 1.316722869873046875e+01
1.599520015716552734e+01 1.316192054748535156e+01
1.601038742065429688e+01 1.318008041381835938e+01
1.599798679351806641e+01 1.314435291290283203e+01
1.599551391601562500e+01 1.316555500030517578e+01
1.599573135375976562e+01 1.315786170959472656e+01
1.597536945343017578e+01 1.314276790618896484e+01
1.598783969879150391e+01 1.313435459136962891e+01
1.600044631958007812e+01 1.316771507263183594e+01
1.600084495544433594e+01 1.320619201660156250e+01
1.600033187866210938e+01 1.316784954071044922e+01
1.599572944641113281e+01 1.316138362884521484e+01
1.599423885345458984e+01 1.316535758972167969e+01
1.602128219604492188e+01 1.318733215332031250e+01
1.600202369689941406e+01 1.316847991943359375e+01
1.597920036315917969e+01 1.314745426177978516e+01
1.599916458129882812e+01 1.315885925292968750e+01
1.597641086578369141e+01 1.313808536529541016e+01
1.589993572235107422e+01 1.309755516052246094e+01
1.593262004852294922e+01 1.310488319396972656e+01
1.587984466552734375e+01 1.309489440917968750e+01
1.587019538879394531e+01 1.308572959899902344e+01
1.592469596862792969e+01 1.307444286346435547e+01
1.596763706207275391e+01 1.316256999969482422e+01
1.595900821685791016e+01 1.314796543121337891e+01
1.591649246215820312e+01 1.310945034027099609e+01
1.592703628540039062e+01 1.313050174713134766e+01
1.597786617279052734e+01 1.311811065673828125e+01
1.591932201385498047e+01 1.312562942504882812e+01
1.591252040863037109e+01 1.313092041015625000e+01
1.591173744201660156e+01 1.311565780639648438e+01
1.581945991516113281e+01 1.302860546112060547e+01
1.593432140350341797e+01 1.311862754821777344e+01
1.585336399078369141e+01 1.308966636657714844e+01
1.588876438140869141e+01 1.310685253143310547e+01
1.596629333496093750e+01 1.310134315490722656e+01
1.599812316894531250e+01 1.314343738555908203e+01
1.594489669799804688e+01 1.314312839508056641e+01
1.711871528625488281e+01 1.073075580596923828e+01
1.711339950561523438e+01 1.073601913452148438e+01
1.712334632873535156e+01 1.071018028259277344e+01
1.723515510559082031e+01 1.030967617034912109e+01
1.717050933837890625e+01 1.067286014556884766e+01
1.710694313049316406e+01 1.079824161529541016e+01
1.725496482849121094e+01 1.085750007629394531e+01
1.722296333312988281e+01 1.087434196472167969e+01
1.700605964660644531e+01 1.078769111633300781e+01
1.717325592041015625e+01 1.066111278533935547e+01
1.724570083618164062e+01 1.072698593139648438e+01
1.709751701354980469e+01 1.085864639282226562e+01
1.720474433898925781e+01 1.052902317047119141e+01
1.725607490539550781e+01 1.092863655090332031e+01
1.734123420715332031e+01 1.093689918518066406e+01
1.733737182617187500e+01 1.080329895019531250e+01
1.713656806945800781e+01 1.074287891387939453e+01
1.751848220825195312e+01 1.116521453857421875e+01
1.726175498962402344e+01 1.088357543945312500e+01
1.722828483581542969e+01 1.085172080993652344e+01
1.735620498657226562e+01 1.093573474884033203e+01
1.726978302001953125e+01 1.088343620300292969e+01
1.733183479309082031e+01 1.085972309112548828e+01
1.719974327087402344e+01 1.092309093475341797e+01
1.737239837646484375e+01 1.090488815307617188e+01
1.772689247131347656e+01 1.116831398010253906e+01
1.794621086120605469e+01 1.125175952911376953e+01
1.786404228210449219e+01 1.113927841186523438e+01
1.801523780822753906e+01 1.134383869171142578e+01
1.721626663208007812e+01 1.081749629974365234e+01
1.744871139526367188e+01 1.101176548004150391e+01
1.725802993774414062e+01 1.095554733276367188e+01
1.792695999145507812e+01 1.119506263732910156e+01
1.802149200439453125e+01 1.134255027770996094e+01
1.813924980163574219e+01 1.133292198181152344e+01
1.779185295104980469e+01 1.135071849822998047e+01
1.795509147644042969e+01 1.131532669067382812e+01
1.807516670227050781e+01 1.134073352813720703e+01
1.805343627929687500e+01 1.143880844116210938e+01
1.813150405883789062e+01 1.141351032257080078e+01
1.805431175231933594e+01 1.137779712677001953e+01
1.802099609375000000e+01 1.133689022064208984e+01
1.816373062133789062e+01 1.144170475006103516e+01
1.813992309570312500e+01 1.136518287658691406e+01
1.792560768127441406e+01 1.132716178894042969e+01
1.771344566345214844e+01 1.111716938018798828e+01
1.778186988830566406e+01 1.120172405242919922e+01
1.752498245239257812e+01 1.091492557525634766e+01
1.730850982666015625e+01 8.830466270446777344e+00
1.734405899047851562e+01 8.731308937072753906e+00
1.731400871276855469e+01 8.886233329772949219e+00
1.718247222900390625e+01 9.286476135253906250e+00
1.706823730468750000e+01 9.330133438110351562e+00
1.742144966125488281e+01 8.491682052612304688e+00
1.741115188598632812e+01 8.527731895446777344e+00
1.744552040100097656e+01 8.458742141723632812e+00
1.739484405517578125e+01 8.543337821960449219e+00
1.737306213378906250e+01 8.594475746154785156e+00
1.737236022949218750e+01 8.611636161804199219e+00
1.745418930053710938e+01 8.422460556030273438e+00
1.747602272033691406e+01 8.356026649475097656e+00
1.741811180114746094e+01 8.582980155944824219e+00
1.748825454711914062e+01 8.323487281799316406e+00
1.751819801330566406e+01 8.170685768127441406e+00
1.753723907470703125e+01 8.167343139648437500e+00
1.751799201965332031e+01 8.203015327453613281e+00
1.752194404602050781e+01 8.183536529541015625e+00
1.743568229675292969e+01 8.343190193176269531e+00
1.749793052673339844e+01 8.273308753967285156e+00
1.751116943359375000e+01 8.223966598510742188e+00
1.754557037353515625e+01 8.172991752624511719e+00
1.754913330078125000e+01 8.154263496398925781e+00
1.755460548400878906e+01 8.151782989501953125e+00
1.755486679077148438e+01 8.109009742736816406e+00
1.755932998657226562e+01 8.128899574279785156e+00
1.755990982055664062e+01 8.120440483093261719e+00
1.755214118957519531e+01 8.131340980529785156e+00
1.755275726318359375e+01 8.130468368530273438e+00
1.755477905273437500e+01 8.120423316955566406e+00
1.755251884460449219e+01 8.147706031799316406e+00
1.755759239196777344e+01 8.099649429321289062e+00
1.755596733093261719e+01 8.130342483520507812e+00
1.755076789855957031e+01 8.141499519348144531e+00
1.755545806884765625e+01 8.134834289550781250e+00
1.755337905883789062e+01 8.122830390930175781e+00
1.755545234680175781e+01 8.146116256713867188e+00
1.755547142028808594e+01 8.146132469177246094e+00
1.755854034423828125e+01 8.135587692260742188e+00
1.755493736267089844e+01 8.149231910705566406e+00
1.755765533447265625e+01 8.125876426696777344e+00
1.757032203674316406e+01 8.082141876220703125e+00
1.755650520324707031e+01 8.131408691406250000e+00
1.755455589294433594e+01 8.150181770324707031e+00
1.755422210693359375e+01 8.137485504150390625e+00
1.755598068237304688e+01 8.143399238586425781e+00
1.755218696594238281e+01 8.111081123352050781e+00
1.755655479431152344e+01 8.122709274291992188e+00
1.755737113952636719e+01 8.128237724304199219e+00
1.755424499511718750e+01 8.126097679138183594e+00
1.755648803710937500e+01 8.136480331420898438e+00
1.755649375915527344e+01 8.136980056762695312e+00
1.755515861511230469e+01 8.131713867187500000e+00
1.756999778747558594e+01 8.127028465270996094e+00
1.756958580017089844e+01 8.133853912353515625e+00
1.755687332153320312e+01 8.128671646118164062e+00
1.755506706237792969e+01 8.141954421997070312e+00
1.755633354187011719e+01 8.129794120788574219e+00
1.755566406250000000e+01 8.131348609924316406e+00
1.754749298095703125e+01 8.140164375305175781e+00
1.755835723876953125e+01 8.125312805175781250e+00
1.755459403991699219e+01 8.117462158203125000e+00
1.752809715270996094e+01 8.200796127319335938e+00
1.755523109436035156e+01 8.117518424987792969e+00
1.755285072326660156e+01 8.126868247985839844e+00
1.756079864501953125e+01 8.139672279357910156e+00
1.755402565002441406e+01 8.134627342224121094e+00
1.755577468872070312e+01 8.129354476928710938e+00
1.754929161071777344e+01 8.139261245727539062e+00
1.755594444274902344e+01 8.147642135620117188e+00
1.755415344238281250e+01 8.131530761718750000e+00
1.755518150329589844e+01 8.135570526123046875e+00
1.754727363586425781e+01 8.157743453979492188e+00
1.754195213317871094e+01 8.161025047302246094e+00
1.755583190917968750e+01 8.138305664062500000e+00
1.755799484252929688e+01 8.101825714111328125e+00
1.755425262451171875e+01 8.147533416748046875e+00
1.755911254882812500e+01 8.127645492553710938e+00
1.755765533447265625e+01 8.141485214233398438e+00
1.755919265747070312e+01 8.139385223388671875e+00
1.756490707397460938e+01 8.156316757202148438e+00
1.755924797058105469e+01 8.146998405456542969e+00
1.757585334777832031e+01 8.240238189697265625e+00
1.756768798828125000e+01 8.163808822631835938e+00
1.756228256225585938e+01 8.208363533020019531e+00
1.757541847229003906e+01 8.230106353759765625e+00
1.756846809387207031e+01 8.244381904602050781e+00
1.756349182128906250e+01 8.176589012145996094e+00
1.762665748596191406e+01 8.414731979370117188e+00
1.756995773315429688e+01 8.175961494445800781e+00
1.758312416076660156e+01 8.245184898376464844e+00
1.756445884704589844e+01 8.181196212768554688e+00
1.756271934509277344e+01 8.184405326843261719e+00
1.755663490295410156e+01 8.224068641662597656e+00
1.756589126586914062e+01 8.218770980834960938e+00
1.757067871093750000e+01 8.203340530395507812e+00
1.756837081909179688e+01 8.194688796997070312e+00
1.762594604492187500e+01 8.347947120666503906e+00
1.758710670471191406e+01 8.236258506774902344e+00
1.760384368896484375e+01 8.260015487670898438e+00
1.764337158203125000e+01 8.511660575866699219e+00
1.766176605224609375e+01 8.580684661865234375e+00
1.766351127624511719e+01 8.617839813232421875e+00
1.763208580017089844e+01 8.773412704467773438e+00
1.765991592407226562e+01 8.608799934387207031e+00
1.761696243286132812e+01 8.600741386413574219e+00
1.809634590148925781e+01 1.093396377563476562e+01
1.755091285705566406e+01 8.847687721252441406e+00
1.739800643920898438e+01 8.913332939147949219e+00
1.744923591613769531e+01 8.700590133666992188e+00
1.728046989440917969e+01 9.106946945190429688e+00
1.746883964538574219e+01 8.540112495422363281e+00
1.741309738159179688e+01 8.765178680419921875e+00
1.743828010559082031e+01 8.662671089172363281e+00
1.747093963623046875e+01 8.624088287353515625e+00
1.733571243286132812e+01 8.839989662170410156e+00
1.747594070434570312e+01 8.723449707031250000e+00
1.745031929016113281e+01 8.672643661499023438e+00
1.745267295837402344e+01 8.690302848815917969e+00
1.745321655273437500e+01 8.616727828979492188e+00
1.746044731140136719e+01 8.636982917785644531e+00
1.743827819824218750e+01 8.622866630554199219e+00
1.737348747253417969e+01 8.895977973937988281e+00
1.753905677795410156e+01 8.760212898254394531e+00
1.738636779785156250e+01 8.633508682250976562e+00
1.740718078613281250e+01 8.666970252990722656e+00
1.747922134399414062e+01 8.621113777160644531e+00
1.744974517822265625e+01 8.548727035522460938e+00
1.751067924499511719e+01 8.674603462219238281e+00
1.744328498840332031e+01 8.602542877197265625e+00
1.745656204223632812e+01 8.611352920532226562e+00
1.749606704711914062e+01 8.537282943725585938e+00
1.742562103271484375e+01 8.744440078735351562e+00
1.744259643554687500e+01 8.591711997985839844e+00
1.742589378356933594e+01 8.655768394470214844e+00
1.746220970153808594e+01 8.646249771118164062e+00
1.742026901245117188e+01 8.807007789611816406e+00
1.753162384033203125e+01 8.521037101745605469e+00
1.747033691406250000e+01 8.487587928771972656e+00
1.747225379943847656e+01 8.500393867492675781e+00
1.743206214904785156e+01 8.605109214782714844e+00
1.741569137573242188e+01 8.662525177001953125e+00
1.748114776611328125e+01 8.551969528198242188e+00
1.746383285522460938e+01 8.538826942443847656e+00
1.744541931152343750e+01 8.547995567321777344e+00
1.744741630554199219e+01 8.545148849487304688e+00
1.756719779968261719e+01 8.509012222290039062e+00
1.759571647644042969e+01 8.522516250610351562e+00
1.760792922973632812e+01 8.570447921752929688e+00
1.761194038391113281e+01 8.545859336853027344e+00
1.752369499206542969e+01 8.532486915588378906e+00
1.748399162292480469e+01 8.555042266845703125e+00
1.749482154846191406e+01 8.457013130187988281e+00
1.789157485961914062e+01 1.007028007507324219e+01
1.783075141906738281e+01 1.014319705963134766e+01
1.764446449279785156e+01 1.002847480773925781e+01
1.757298660278320312e+01 9.883037567138671875e+00
1.782717514038085938e+01 9.765011787414550781e+00
1.792492866516113281e+01 1.003018760681152344e+01
1.820322227478027344e+01 1.036344051361083984e+01
1.796125411987304688e+01 1.030184173583984375e+01
1.777143287658691406e+01 9.396240234375000000e+00
1.823452377319335938e+01 1.028932380676269531e+01
1.793787765502929688e+01 9.417977333068847656e+00
1.832416534423828125e+01 1.050586414337158203e+01
1.769078826904296875e+01 9.527145385742187500e+00
1.769473266601562500e+01 9.718459129333496094e+00
1.765780830383300781e+01 9.793291091918945312e+00
1.766105651855468750e+01 9.710598945617675781e+00
1.767741394042968750e+01 9.727904319763183594e+00
1.866983222961425781e+01 1.054725837707519531e+01
1.864971733093261719e+01 1.061497497558593750e+01
1.845756530761718750e+01 1.052630138397216797e+01
1.845543670654296875e+01 1.057177066802978516e+01
1.836523628234863281e+01 1.077205276489257812e+01
1.828653335571289062e+01 1.110449886322021484e+01
1.793258666992187500e+01 1.144531536102294922e+01
1.800883293151855469e+01 1.150434875488281250e+01
1.796829414367675781e+01 1.147072124481201172e+01
1.793381500244140625e+01 1.145118427276611328e+01
1.810042381286621094e+01 1.159309673309326172e+01
1.803278350830078125e+01 1.147929954528808594e+01
1.788923835754394531e+01 1.142816638946533203e+01
1.793302536010742188e+01 1.149109935760498047e+01
1.802787971496582031e+01 1.137067699432373047e+01
1.787884712219238281e+01 1.155322170257568359e+01
1.797629356384277344e+01 1.147608280181884766e+01
1.787058448791503906e+01 1.145540618896484375e+01
1.780450630187988281e+01 1.148494911193847656e+01
1.800968170166015625e+01 1.144765567779541016e+01
1.793860626220703125e+01 1.163626766204833984e+01
1.802624320983886719e+01 1.147828578948974609e+01
1.806087684631347656e+01 1.149869441986083984e+01
1.791475296020507812e+01 1.151817035675048828e+01
1.803150939941406250e+01 1.149282741546630859e+01
1.801403427124023438e+01 1.147845268249511719e+01
1.799586486816406250e+01 1.154672145843505859e+01
1.791963958740234375e+01 1.138621711730957031e+01
1.789451980590820312e+01 1.132143020629882812e+01
1.793297195434570312e+01 1.134534263610839844e+01
1.802326011657714844e+01 1.099479866027832031e+01
1.831863594055175781e+01 1.138676452636718750e+01
1.787383079528808594e+01 1.111890316009521484e+01
1.792587089538574219e+01 1.108362579345703125e+01
1.813470268249511719e+01 1.112990665435791016e+01
1.786614418029785156e+01 1.100863456726074219e+01
1.775534629821777344e+01 1.091259002685546875e+01
1.772920227050781250e+01 1.103271389007568359e+01
1.795596313476562500e+01 1.117503166198730469e+01
1.795684623718261719e+01 1.104560947418212891e+01
1.771707725524902344e+01 1.097391128540039062e+01
1.770332717895507812e+01 1.107261085510253906e+01
1.788413238525390625e+01 1.101033496856689453e+01
1.781437492370605469e+01 1.113489151000976562e+01
1.779786872863769531e+01 1.103215026855468750e+01
1.782182884216308594e+01 1.102007293701171875e+01
1.780424308776855469e+01 1.097583389282226562e+01
1.777812767028808594e+01 1.101906776428222656e+01
1.807433891296386719e+01 1.124981975555419922e+01
1.805793571472167969e+01 1.127038669586181641e+01
1.812273979187011719e+01 1.114081382751464844e+01
1.827484703063964844e+01 1.128473567962646484e+01
1.808755302429199219e+01 1.120037078857421875e+01
1.810765457153320312e+01 1.113345623016357422e+01
1.815885543823242188e+01 1.143907165527343750e+01
1.826412582397460938e+01 1.133134365081787109e+01
1.813164520263671875e+01 1.113338756561279297e+01
1.843553733825683594e+01 1.089979743957519531e+01
1.809241676330566406e+01 1.135350131988525391e+01
1.823422431945800781e+01 1.126266479492187500e+01
1.814665412902832031e+01 1.128735542297363281e+01
1.838418960571289062e+01 1.160041618347167969e+01
1.811883735656738281e+01 1.123669815063476562e+01
1.831871795654296875e+01 1.152870559692382812e+01
1.819835281372070312e+01 1.126163196563720703e+01
1.814369773864746094e+01 1.119364356994628906e+01
1.818306922912597656e+01 1.102274894714355469e+01
1.813680267333984375e+01 1.130004310607910156e+01
1.776778030395507812e+01 1.064630031585693359e+01
1.808952140808105469e+01 1.133244705200195312e+01
1.824498176574707031e+01 1.152887630462646484e+01
1.793810844421386719e+01 1.158773422241210938e+01
1.814378738403320312e+01 1.135928535461425781e+01
1.808947944641113281e+01 1.131711769104003906e+01
1.804078483581542969e+01 1.137837314605712891e+01
1.810403633117675781e+01 1.128459644317626953e+01
1.827002143859863281e+01 1.136791229248046875e+01
1.824342155456542969e+01 1.144495868682861328e+01
1.837746429443359375e+01 1.121338462829589844e+01
1.818119239807128906e+01 1.142730617523193359e+01
1.830444908142089844e+01 1.147782993316650391e+01
1.830386543273925781e+01 1.122896194458007812e+01
1.811650276184082031e+01 1.116378593444824219e+01
1.825015258789062500e+01 1.131054973602294922e+01
1.815381050109863281e+01 1.119552326202392578e+01
1.807435226440429688e+01 1.128020286560058594e+01
1.810287857055664062e+01 1.142337226867675781e+01
1.816930961608886719e+01 1.143863010406494141e+01
1.820585632324218750e+01 1.132075977325439453e+01
1.816468238830566406e+01 1.136175727844238281e+01
1.771421051025390625e+01 1.129570198059082031e+01
1.804415321350097656e+01 1.127412033081054688e+01
1.815703392028808594e+01 1.129054355621337891e+01
1.801756668090820312e+01 1.125553131103515625e+01
1.816706657409667969e+01 1.136574554443359375e+01
1.800244522094726562e+01 1.134711265563964844e+01
1.808020973205566406e+01 1.133949279785156250e+01
1.756610298156738281e+01 1.142387485504150391e+01
1.818811798095703125e+01 1.087777900695800781e+01
1.794063377380371094e+01 1.103640460968017578e+01
1.793151473999023438e+01 1.091334724426269531e+01
1.823738670349121094e+01 1.096001338958740234e+01
1.837190818786621094e+01 1.114949607849121094e+01
1.831203460693359375e+01 1.094457817077636719e+01
1.856046867370605469e+01 1.114311122894287109e+01
1.865904998779296875e+01 1.091618061065673828e+01
1.848559951782226562e+01 1.112786865234375000e+01
1.828568458557128906e+01 1.129920196533203125e+01
1.856339073181152344e+01 1.099515819549560547e+01
1.832276153564453125e+01 1.093713665008544922e+01
1.828706550598144531e+01 1.104215621948242188e+01
1.823448181152343750e+01 1.113895416259765625e+01
1.831593132019042969e+01 1.112018966674804688e+01
1.832724571228027344e+01 1.083262348175048828e+01
1.850242233276367188e+01 1.108426284790039062e+01
1.844705009460449219e+01 1.075609588623046875e+01
1.839091300964355469e+01 1.117372226715087891e+01
1.837563514709472656e+01 1.108777618408203125e+01
1.884552764892578125e+01 1.119764614105224609e+01
1.837690925598144531e+01 1.119513416290283203e+01
1.845789337158203125e+01 1.108150959014892578e+01
1.849837303161621094e+01 1.120659828186035156e+01
1.855334281921386719e+01 1.110399150848388672e+01
1.845160675048828125e+01 1.109338855743408203e+01
1.841371917724609375e+01 1.111695861816406250e+01
1.856771278381347656e+01 1.118648719787597656e+01
1.852755737304687500e+01 1.106727695465087891e+01
1.860965347290039062e+01 1.089803695678710938e+01
1.871788406372070312e+01 1.116356563568115234e+01
1.846069717407226562e+01 1.061396408081054688e+01
1.840961647033691406e+01 1.088791370391845703e+01
1.842078590393066406e+01 1.090019130706787109e+01
1.854436492919921875e+01 1.108880329132080078e+01
1.816844558715820312e+01 1.152212238311767578e+01
1.816476249694824219e+01 1.133124065399169922e+01
1.778380966186523438e+01 1.139322185516357422e+01
1.788273048400878906e+01 1.155163478851318359e+01
1.800292396545410156e+01 1.128636837005615234e+01
1.806655311584472656e+01 1.156837654113769531e+01
1.795346832275390625e+01 1.163565635681152344e+01
1.794873237609863281e+01 1.154032802581787109e+01
1.798466682434082031e+01 1.153424644470214844e+01
1.809123039245605469e+01 1.160640811920166016e+01
1.796642684936523438e+01 1.158652687072753906e+01
1.787024307250976562e+01 1.149068737030029297e+01
1.797481727600097656e+01 1.153842163085937500e+01
1.792672920227050781e+01 1.157473468780517578e+01
1.795716285705566406e+01 1.157573127746582031e+01
1.798318290710449219e+01 1.153794670104980469e+01
1.800108337402343750e+01 1.147948741912841797e+01
1.792350578308105469e+01 1.148005104064941406e+01
1.788694190979003906e+01 1.159699916839599609e+01
1.798905563354492188e+01 1.159381675720214844e+01
1.802193450927734375e+01 1.148030948638916016e+01
1.800326156616210938e+01 1.157287788391113281e+01
1.803377914428710938e+01 1.153099822998046875e+01
1.803827285766601562e+01 1.159852981567382812e+01
1.811514663696289062e+01 1.157288742065429688e+01
1.818003845214843750e+01 1.161168861389160156e+01
1.806474494934082031e+01 1.156889438629150391e+01
1.798427581787109375e+01 1.166149330139160156e+01
1.803664588928222656e+01 1.160911369323730469e+01
1.813132286071777344e+01 1.150488948822021484e+01
1.814933776855468750e+01 1.159453201293945312e+01
1.816623497009277344e+01 1.146339130401611328e+01
1.817251968383789062e+01 1.152894878387451172e+01
1.807401466369628906e+01 1.162818050384521484e+01
1.814030647277832031e+01 1.160030841827392578e+01
1.814673805236816406e+01 1.139988517761230469e+01
1.805913734436035156e+01 1.165630340576171875e+01
1.804140663146972656e+01 1.165140533447265625e+01
1.813419723510742188e+01 1.155388450622558594e+01
1.816288566589355469e+01 1.148857593536376953e+01
1.805706596374511719e+01 1.159080982208251953e+01
1.799975967407226562e+01 1.168461132049560547e+01
1.816975975036621094e+01 1.158596897125244141e+01
1.810239028930664062e+01 1.158124351501464844e+01
1.812190437316894531e+01 1.152375125885009766e+01
1.810094070434570312e+01 1.150803089141845703e+01
1.809769058227539062e+01 1.156419467926025391e+01
1.814027786254882812e+01 1.161569881439208984e+01
1.815250205993652344e+01 1.151859474182128906e+01
1.809306907653808594e+01 1.149763774871826172e+01
1.802585601806640625e+01 1.167840099334716797e+01
1.814170074462890625e+01 1.163972473144531250e+01
1.703445816040039062e+01 9.723879814147949219e+00
1.650277328491210938e+01 9.681972503662109375e+00
1.651735877990722656e+01 9.657290458679199219e+00
1.642167854309082031e+01 9.529721260070800781e+00
1.643494987487792969e+01 9.624851226806640625e+00
1.644928169250488281e+01 9.572705268859863281e+00
1.633041572570800781e+01 9.566308975219726562e+00
1.651206970214843750e+01 9.573397636413574219e+00
1.635450363159179688e+01 9.701553344726562500e+00
1.646567344665527344e+01 9.704933166503906250e+00
1.640556526184082031e+01 9.631997108459472656e+00
1.622615051269531250e+01 9.684626579284667969e+00
1.642957305908203125e+01 9.618018150329589844e+00
1.825354194641113281e+01 1.092688179016113281e+01
1.832320785522460938e+01 1.112542057037353516e+01
1.828516578674316406e+01 1.095951175689697266e+01
1.837529945373535156e+01 1.104114913940429688e+01
1.820385360717773438e+01 1.114912986755371094e+01
1.823940467834472656e+01 1.097906494140625000e+01
1.830656051635742188e+01 1.097089004516601562e+01
1.815465545654296875e+01 1.089553833007812500e+01
1.823732948303222656e+01 1.108028316497802734e+01
1.839938354492187500e+01 1.097231197357177734e+01
1.827721595764160156e+01 1.108486747741699219e+01
1.854688835144042969e+01 1.123913192749023438e+01
1.852567672729492188e+01 1.102487564086914062e+01
1.838786125183105469e+01 1.098855304718017578e+01
1.843546867370605469e+01 1.106550025939941406e+01
1.843371772766113281e+01 1.088176536560058594e+01
1.831231689453125000e+01 1.106497001647949219e+01
1.838552093505859375e+01 1.092201042175292969e+01
1.833890342712402344e+01 1.096037483215332031e+01
1.825030326843261719e+01 1.100248813629150391e+01
1.830496406555175781e+01 1.098291110992431641e+01
1.841387176513671875e+01 1.081781005859375000e+01
1.856213378906250000e+01 1.081609153747558594e+01
1.838589096069335938e+01 1.106336212158203125e+01
1.839744758605957031e+01 1.097622203826904297e+01
1.845321464538574219e+01 1.118967914581298828e+01
1.848745918273925781e+01 1.097804832458496094e+01
1.844810295104980469e+01 1.099678039550781250e+01
1.843081855773925781e+01 1.087551498413085938e+01
1.832101821899414062e+01 1.076617717742919922e+01
1.861961364746093750e+01 1.101481437683105469e+01
1.819480323791503906e+01 1.098095893859863281e+01
1.802626228332519531e+01 1.066776466369628906e+01
1.808539199829101562e+01 1.079974842071533203e+01
1.808076286315917969e+01 1.088300418853759766e+01
1.851668357849121094e+01 1.095064163208007812e+01
1.817701339721679688e+01 1.103903388977050781e+01
1.842204475402832031e+01 1.105459594726562500e+01
1.836038970947265625e+01 1.099742507934570312e+01
1.832232666015625000e+01 1.096306896209716797e+01
1.729407310485839844e+01 1.061257076263427734e+01
1.553224563598632812e+01 1.290325450897216797e+01
1.559174823760986328e+01 1.292473411560058594e+01
1.557127189636230469e+01 1.291786956787109375e+01
1.561903476715087891e+01 1.292736434936523438e+01
1.567389774322509766e+01 1.283096218109130859e+01
1.558346843719482422e+01 1.291646575927734375e+01
1.561574363708496094e+01 1.290609359741210938e+01
1.558417034149169922e+01 1.292237758636474609e+01
1.559004116058349609e+01 1.290896320343017578e+01
1.556010532379150391e+01 1.290964984893798828e+01
1.557875347137451172e+01 1.295079994201660156e+01
1.557053470611572266e+01 1.292768192291259766e+01
1.552289962768554688e+01 1.296664619445800781e+01
1.555959033966064453e+01 1.283360385894775391e+01
1.558882522583007812e+01 1.290938186645507812e+01
1.559991645812988281e+01 1.293640518188476562e+01
1.558294391632080078e+01 1.291342067718505859e+01
1.557056522369384766e+01 1.292047691345214844e+01
1.557320880889892578e+01 1.291696834564208984e+01
1.558527660369873047e+01 1.290706920623779297e+01
1.557866382598876953e+01 1.291374874114990234e+01
1.557266235351562500e+01 1.290911102294921875e+01
1.560379028320312500e+01 1.293249988555908203e+01
1.556681251525878906e+01 1.287613487243652344e+01
1.556954002380371094e+01 1.291957092285156250e+01
1.557312583923339844e+01 1.289209842681884766e+01
1.556618690490722656e+01 1.292577171325683594e+01
1.552279663085937500e+01 1.300025844573974609e+01
1.559388923645019531e+01 1.294095420837402344e+01
1.557856082916259766e+01 1.288984107971191406e+01
1.551192665100097656e+01 1.292631435394287109e+01
1.556398010253906250e+01 1.291073513031005859e+01
1.559637260437011719e+01 1.289863204956054688e+01
1.560730648040771484e+01 1.286139392852783203e+01
1.558983421325683594e+01 1.289519214630126953e+01
1.555190467834472656e+01 1.289168739318847656e+01
1.567668819427490234e+01 1.279354095458984375e+01
1.550400161743164062e+01 1.290386295318603516e+01
1.555396938323974609e+01 1.294703197479248047e+01
1.559082317352294922e+01 1.291856670379638672e+01
1.555646610260009766e+01 1.284966087341308594e+01
1.557799816131591797e+01 1.292104244232177734e+01
1.558355903625488281e+01 1.292130088806152344e+01
1.557794475555419922e+01 1.292465877532958984e+01
1.556950378417968750e+01 1.291696262359619141e+01
1.558198833465576172e+01 1.291510295867919922e+01
1.560790061950683594e+01 1.290533351898193359e+01
1.559764385223388672e+01 1.290865325927734375e+01
1.558968162536621094e+01 1.292863273620605469e+01
1.558729457855224609e+01 1.291250324249267578e+01
1.561188793182373047e+01 1.292103576660156250e+01
1.558997726440429688e+01 1.290941429138183594e+01
1.557439804077148438e+01 1.292518520355224609e+01
1.559927082061767578e+01 1.293946456909179688e+01
1.562205028533935547e+01 1.290519523620605469e+01
1.552385902404785156e+01 1.292868137359619141e+01
1.558515739440917969e+01 1.291210651397705078e+01
1.561179256439208984e+01 1.294933032989501953e+01
1.558581542968750000e+01 1.291413211822509766e+01
1.560184192657470703e+01 1.287287998199462891e+01
1.564478588104248047e+01 1.285873699188232422e+01
1.562406444549560547e+01 1.288804435729980469e+01
1.577960681915283203e+01 1.271264743804931641e+01
1.561816883087158203e+01 1.292203903198242188e+01
1.558690834045410156e+01 1.290232563018798828e+01
1.563307666778564453e+01 1.286283779144287109e+01
1.556096744537353516e+01 1.282088661193847656e+01
1.559618568420410156e+01 1.292840576171875000e+01
1.558574676513671875e+01 1.293122005462646484e+01
1.554244232177734375e+01 1.289749145507812500e+01
1.558742046356201172e+01 1.292967224121093750e+01
1.559344005584716797e+01 1.290300941467285156e+01
1.557540225982666016e+01 1.292946910858154297e+01
1.545840358734130859e+01 1.282255554199218750e+01
1.557034206390380859e+01 1.293173599243164062e+01
1.558173084259033203e+01 1.291578960418701172e+01
1.559244823455810547e+01 1.294901752471923828e+01
1.558594322204589844e+01 1.290785408020019531e+01
1.557235240936279297e+01 1.290019607543945312e+01
1.556149578094482422e+01 1.290136909484863281e+01
1.558453559875488281e+01 1.291073989868164062e+01
1.558707904815673828e+01 1.290936756134033203e+01
1.557128047943115234e+01 1.286452865600585938e+01
1.557150650024414062e+01 1.295508670806884766e+01
1.556716823577880859e+01 1.290470981597900391e+01
1.557274150848388672e+01 1.292350959777832031e+01
1.555466079711914062e+01 1.294483470916748047e+01
1.559211635589599609e+01 1.293363857269287109e+01
1.557399749755859375e+01 1.289062309265136719e+01
1.557781791687011719e+01 1.294056892395019531e+01
1.554941654205322266e+01 1.292385768890380859e+01
1.558569622039794922e+01 1.293262386322021484e+01
1.559355545043945312e+01 1.290583896636962891e+01
1.557363605499267578e+01 1.293829727172851562e+01
1.556479930877685547e+01 1.290215587615966797e+01
1.551931476593017578e+01 1.286800575256347656e+01
1.558240509033203125e+01 1.292200851440429688e+01
1.557716274261474609e+01 1.291552162170410156e+01
1.557719516754150391e+01 1.292319488525390625e+01
1.559474563598632812e+01 1.291165733337402344e+01
1.559324741363525391e+01 1.289398384094238281e+01
1.559004116058349609e+01 1.290352439880371094e+01
1.558256626129150391e+01 1.292544364929199219e+01
1.544844818115234375e+01 1.305482196807861328e+01
1.559175205230712891e+01 1.290277671813964844e+01
1.553302097320556641e+01 1.284113597869873047e+01
1.555977821350097656e+01 1.292391681671142578e+01
1.550416946411132812e+01 1.284629535675048828e+01
1.555234813690185547e+01 1.293168830871582031e+01
1.555529212951660156e+01 1.294678974151611328e+01
1.558446979522705078e+01 1.290993881225585938e+01
1.558055782318115234e+01 1.290275669097900391e+01
1.557877254486083984e+01 1.291052055358886719e+01
1.555029869079589844e+01 1.297479915618896484e+01
1.555315208435058594e+01 1.292431735992431641e+01
1.546350955963134766e+01 1.288125896453857422e+01
1.550355911254882812e+01 1.300415039062500000e+01
1.553219032287597656e+01 1.293755054473876953e+01
1.557141876220703125e+01 1.293920612335205078e+01
1.552097797393798828e+01 1.288619995117187500e+01
1.557722663879394531e+01 1.292259883880615234e+01
1.557549285888671875e+01 1.289027404785156250e+01
1.555981063842773438e+01 1.292241001129150391e+01
1.556567287445068359e+01 1.289324855804443359e+01
1.552850246429443359e+01 1.285801601409912109e+01
1.557753944396972656e+01 1.292004489898681641e+01
1.558610725402832031e+01 1.290042686462402344e+01
1.557847595214843750e+01 1.289476776123046875e+01
1.557917499542236328e+01 1.291563415527343750e+01
1.557674694061279297e+01 1.289339065551757812e+01
1.570476818084716797e+01 1.285957050323486328e+01
1.559103965759277344e+01 1.291783046722412109e+01
1.559107875823974609e+01 1.292520618438720703e+01
1.559731006622314453e+01 1.292562007904052734e+01
1.559712600708007812e+01 1.293693923950195312e+01
1.559385490417480469e+01 1.297797584533691406e+01
1.558265972137451172e+01 1.289338111877441406e+01
1.556414985656738281e+01 1.297419166564941406e+01
1.558616733551025391e+01 1.291328144073486328e+01
1.565360641479492188e+01 1.297722148895263672e+01
1.556449317932128906e+01 1.282388210296630859e+01
1.560827064514160156e+01 1.289627265930175781e+01
1.564856243133544922e+01 1.301137638092041016e+01
1.559678268432617188e+01 1.292852783203125000e+01
1.555555820465087891e+01 1.286044120788574219e+01
1.559634304046630859e+01 1.291021537780761719e+01
1.558442878723144531e+01 1.293109035491943359e+01
1.558030128479003906e+01 1.293079280853271484e+01
1.727544593811035156e+01 9.676564216613769531e+00
1.728703308105468750e+01 9.709075927734375000e+00
1.736317062377929688e+01 9.572594642639160156e+00
1.726230812072753906e+01 9.691920280456542969e+00
1.742549133300781250e+01 9.648942947387695312e+00
1.740068626403808594e+01 9.647356033325195312e+00
1.739464759826660156e+01 9.574554443359375000e+00
1.734405136108398438e+01 9.623377799987792969e+00
1.737104606628417969e+01 9.502472877502441406e+00
1.724880409240722656e+01 9.649741172790527344e+00
1.735284805297851562e+01 9.556702613830566406e+00
1.771012878417968750e+01 1.016533946990966797e+01
1.769541549682617188e+01 1.008352184295654297e+01
1.741711235046386719e+01 9.713046073913574219e+00
1.743140029907226562e+01 9.545736312866210938e+00
1.752859115600585938e+01 9.647789955139160156e+00
1.751196479797363281e+01 9.523288726806640625e+00
1.760600280761718750e+01 9.692983627319335938e+00
1.765329551696777344e+01 1.011285591125488281e+01
1.745730018615722656e+01 9.331329345703125000e+00
1.738588142395019531e+01 1.006512737274169922e+01
1.727947616577148438e+01 9.424555778503417969e+00
1.752841377258300781e+01 1.069832134246826172e+01
1.777392196655273438e+01 1.093126773834228516e+01
1.712587738037109375e+01 9.544363021850585938e+00
1.697471809387207031e+01 9.458068847656250000e+00
1.724923324584960938e+01 9.544790267944335938e+00
1.713080596923828125e+01 9.498398780822753906e+00
1.699760627746582031e+01 9.414602279663085938e+00
1.714700698852539062e+01 9.332527160644531250e+00
1.734688949584960938e+01 9.315731048583984375e+00
1.734318542480468750e+01 9.418904304504394531e+00
1.700273323059082031e+01 9.381915092468261719e+00
1.746753311157226562e+01 9.312069892883300781e+00
1.723695945739746094e+01 9.355980873107910156e+00
1.705382728576660156e+01 9.427741050720214844e+00
1.698308372497558594e+01 9.318202972412109375e+00
1.714369392395019531e+01 9.523215293884277344e+00
1.693681335449218750e+01 9.376651763916015625e+00
1.706176376342773438e+01 9.364565849304199219e+00
1.703649902343750000e+01 9.358572006225585938e+00
1.696907615661621094e+01 9.426800727844238281e+00
1.689432907104492188e+01 9.347719192504882812e+00
1.701056289672851562e+01 9.322200775146484375e+00
1.714893722534179688e+01 9.379464149475097656e+00
1.710383605957031250e+01 9.378355979919433594e+00
1.696192169189453125e+01 9.381285667419433594e+00
1.709082984924316406e+01 9.273441314697265625e+00
1.717093086242675781e+01 9.553100585937500000e+00
1.711387062072753906e+01 9.465711593627929688e+00
1.724548530578613281e+01 9.488023757934570312e+00
1.702401733398437500e+01 9.384182929992675781e+00
1.702565765380859375e+01 9.371667861938476562e+00
1.730381393432617188e+01 9.556679725646972656e+00
1.716719436645507812e+01 9.621777534484863281e+00
1.712432289123535156e+01 9.653299331665039062e+00
1.724358749389648438e+01 9.680350303649902344e+00
1.715883445739746094e+01 9.635314941406250000e+00
1.745206069946289062e+01 9.563320159912109375e+00
1.724850463867187500e+01 9.630693435668945312e+00
1.749790382385253906e+01 1.011895561218261719e+01
1.739849281311035156e+01 9.696962356567382812e+00
1.717457771301269531e+01 9.622340202331542969e+00
1.716987609863281250e+01 9.611870765686035156e+00
1.721184921264648438e+01 9.622427940368652344e+00
1.731498908996582031e+01 9.719065666198730469e+00
1.722157287597656250e+01 9.940461158752441406e+00
1.728191375732421875e+01 1.012971878051757812e+01
1.729826164245605469e+01 9.680978775024414062e+00
1.722769927978515625e+01 1.002090454101562500e+01
1.713731575012207031e+01 9.717538833618164062e+00
1.723536682128906250e+01 9.630802154541015625e+00
1.723262023925781250e+01 9.992829322814941406e+00
1.723757553100585938e+01 9.748004913330078125e+00
1.720689392089843750e+01 9.944684982299804688e+00
1.715309333801269531e+01 9.691849708557128906e+00
1.724523162841796875e+01 9.717347145080566406e+00
1.728021049499511719e+01 1.002139282226562500e+01
1.746494483947753906e+01 1.074660396575927734e+01
1.745095634460449219e+01 1.020222187042236328e+01
1.797832107543945312e+01 1.102695560455322266e+01
1.777655982971191406e+01 1.096042537689208984e+01
1.798191833496093750e+01 1.113457679748535156e+01
1.774813461303710938e+01 1.078963470458984375e+01
1.782650375366210938e+01 1.111667823791503906e+01
1.795336914062500000e+01 1.122715568542480469e+01
1.779889297485351562e+01 1.102167510986328125e+01
1.810429763793945312e+01 1.139156246185302734e+01
1.802519416809082031e+01 1.108110237121582031e+01
1.795302963256835938e+01 1.119462203979492188e+01
1.788060188293457031e+01 1.095362567901611328e+01
1.808566665649414062e+01 1.131931400299072266e+01
1.798148918151855469e+01 1.111742782592773438e+01
1.787300109863281250e+01 1.109636688232421875e+01
1.785844993591308594e+01 1.102618980407714844e+01
1.778028106689453125e+01 1.080706882476806641e+01
1.754697799682617188e+01 1.018866634368896484e+01
1.797298240661621094e+01 1.097410964965820312e+01
1.754498672485351562e+01 1.011885547637939453e+01
1.753919601440429688e+01 1.004930019378662109e+01
1.763150405883789062e+01 1.037686061859130859e+01
1.748359870910644531e+01 1.007684421539306641e+01
1.754507637023925781e+01 1.015727233886718750e+01
1.761656188964843750e+01 1.022442340850830078e+01
1.763314437866210938e+01 1.018383312225341797e+01
1.761586570739746094e+01 1.019254970550537109e+01
1.760882377624511719e+01 1.013423252105712891e+01
1.747604179382324219e+01 1.001575183868408203e+01
1.764684104919433594e+01 1.036928176879882812e+01
1.762436866760253906e+01 1.034804344177246094e+01
1.759997367858886719e+01 1.014706134796142578e+01
1.729041481018066406e+01 9.659923553466796875e+00
1.772353172302246094e+01 1.082994174957275391e+01
1.775826263427734375e+01 1.029330635070800781e+01
1.773018836975097656e+01 1.017570686340332031e+01
1.766056632995605469e+01 1.019996643066406250e+01
1.766328811645507812e+01 1.025649929046630859e+01
1.749610519409179688e+01 1.005662631988525391e+01
1.751262664794921875e+01 9.984889984130859375e+00
1.762142944335937500e+01 9.990097045898437500e+00
1.741501426696777344e+01 9.986800193786621094e+00
1.742838287353515625e+01 9.863746643066406250e+00
1.768119621276855469e+01 1.022582721710205078e+01
1.753985595703125000e+01 9.947937011718750000e+00
1.758396911621093750e+01 1.015658378601074219e+01
1.739789581298828125e+01 9.831762313842773438e+00
1.774168205261230469e+01 1.031997108459472656e+01
1.740517807006835938e+01 1.005935668945312500e+01
1.787103271484375000e+01 1.064167308807373047e+01
1.794357872009277344e+01 1.088440227508544922e+01
1.771348381042480469e+01 1.015503311157226562e+01
1.800738334655761719e+01 1.109647369384765625e+01
1.763739013671875000e+01 1.056372356414794922e+01
1.794898605346679688e+01 1.113350009918212891e+01
1.771557998657226562e+01 1.038478851318359375e+01
1.805718612670898438e+01 1.105368137359619141e+01
1.798511314392089844e+01 1.110331439971923828e+01
1.752561378479003906e+01 1.027805900573730469e+01
1.719134140014648438e+01 9.880002975463867188e+00
1.718128013610839844e+01 9.786064147949218750e+00
1.722939491271972656e+01 9.827998161315917969e+00
1.738049697875976562e+01 1.057373905181884766e+01
1.733567047119140625e+01 1.055741119384765625e+01
1.751708030700683594e+01 1.068312931060791016e+01
1.742606544494628906e+01 1.056051445007324219e+01
1.758008193969726562e+01 1.023432922363281250e+01
1.727336311340332031e+01 1.007778358459472656e+01
1.744449234008789062e+01 1.065923023223876953e+01
1.754474449157714844e+01 1.056655025482177734e+01
1.756466293334960938e+01 1.039788436889648438e+01
1.739508628845214844e+01 1.008052444458007812e+01
1.742352485656738281e+01 1.047601032257080078e+01
1.740310668945312500e+01 1.055605125427246094e+01
1.770222854614257812e+01 1.079085540771484375e+01
1.744181251525878906e+01 1.067026901245117188e+01
1.701105308532714844e+01 9.581249237060546875e+00
1.739277458190917969e+01 1.074401283264160156e+01
1.750618553161621094e+01 1.057323074340820312e+01
1.756253623962402344e+01 1.104114246368408203e+01
1.774807929992675781e+01 1.071605205535888672e+01
1.718248367309570312e+01 1.010203456878662109e+01
1.720300674438476562e+01 9.937094688415527344e+00
1.703520774841308594e+01 9.460051536560058594e+00
1.779299545288085938e+01 1.064734840393066406e+01
1.744749069213867188e+01 9.933192253112792969e+00
1.794911956787109375e+01 1.090551090240478516e+01
1.811603927612304688e+01 1.105947399139404297e+01
1.798948860168457031e+01 1.084124469757080078e+01
1.814421463012695312e+01 1.135323524475097656e+01
1.820204925537109375e+01 1.138165473937988281e+01
1.828639602661132812e+01 1.137718391418457031e+01
1.828353118896484375e+01 1.131777954101562500e+01
1.801224327087402344e+01 1.147461700439453125e+01
1.816567993164062500e+01 1.134705924987792969e+01
1.821259498596191406e+01 1.138095092773437500e+01
1.824589347839355469e+01 1.161350250244140625e+01
1.822745513916015625e+01 1.138153743743896484e+01
1.807549095153808594e+01 1.125934028625488281e+01
1.821526527404785156e+01 1.125611782073974609e+01
1.851361083984375000e+01 1.093191719055175781e+01
1.845820045471191406e+01 1.102878284454345703e+01
1.839975357055664062e+01 1.089949703216552734e+01
1.834532737731933594e+01 1.093831443786621094e+01
1.854088592529296875e+01 1.100266933441162109e+01
1.856262016296386719e+01 1.098560237884521484e+01
1.837375450134277344e+01 1.101468849182128906e+01
1.845309638977050781e+01 1.095579051971435547e+01
1.849814796447753906e+01 1.099943256378173828e+01
1.843053627014160156e+01 1.103378295898437500e+01
1.839250946044921875e+01 1.102516746520996094e+01
1.847125053405761719e+01 1.110611724853515625e+01
1.837235832214355469e+01 1.105746269226074219e+01
1.844552421569824219e+01 1.096103096008300781e+01
1.854002761840820312e+01 1.105484771728515625e+01
1.855734252929687500e+01 1.089457225799560547e+01
1.837916183471679688e+01 1.093413257598876953e+01
1.844394683837890625e+01 1.107242488861083984e+01
1.828792762756347656e+01 1.094647693634033203e+01
1.809219360351562500e+01 1.107510471343994141e+01
1.829799842834472656e+01 1.095476818084716797e+01
1.821940612792968750e+01 1.109906864166259766e+01
1.838104248046875000e+01 1.084906387329101562e+01
1.635480308532714844e+01 9.593689918518066406e+00
1.640269851684570312e+01 9.609547615051269531e+00
1.630191802978515625e+01 9.528934478759765625e+00
1.629355621337890625e+01 9.512447357177734375e+00
1.637056732177734375e+01 9.483303070068359375e+00
1.696177291870117188e+01 9.308846473693847656e+00
1.696071052551269531e+01 9.227184295654296875e+00
1.703944206237792969e+01 9.197134971618652344e+00
1.695292663574218750e+01 9.462428092956542969e+00
1.701805877685546875e+01 9.231068611145019531e+00
1.705775642395019531e+01 9.318274497985839844e+00
1.712729072570800781e+01 9.373116493225097656e+00
1.709368705749511719e+01 9.191452980041503906e+00
1.707054519653320312e+01 9.284523963928222656e+00
1.702991485595703125e+01 9.443536758422851562e+00
1.694753837585449219e+01 9.403602600097656250e+00
1.698899078369140625e+01 9.286765098571777344e+00
1.687173461914062500e+01 9.069860458374023438e+00
1.698877525329589844e+01 9.392133712768554688e+00
1.712543487548828125e+01 9.505661964416503906e+00
1.694289779663085938e+01 9.350096702575683594e+00
1.701787948608398438e+01 9.406062126159667969e+00
1.694732666015625000e+01 9.443718910217285156e+00
1.697343444824218750e+01 9.435587882995605469e+00
1.695701217651367188e+01 9.312384605407714844e+00
1.699794197082519531e+01 9.105722427368164062e+00
1.722254562377929688e+01 9.095763206481933594e+00
1.709100341796875000e+01 9.277179718017578125e+00
1.722553634643554688e+01 9.424961090087890625e+00
1.708941459655761719e+01 9.404561042785644531e+00
1.699015426635742188e+01 9.413303375244140625e+00
1.711016082763671875e+01 9.389682769775390625e+00
1.699556350708007812e+01 9.276508331298828125e+00
1.709173202514648438e+01 9.326725959777832031e+00
1.712728691101074219e+01 9.355738639831542969e+00
1.717373657226562500e+01 9.472767829895019531e+00
1.730043983459472656e+01 9.204014778137207031e+00
1.721584129333496094e+01 9.289723396301269531e+00
1.733593368530273438e+01 9.289804458618164062e+00
1.707346534729003906e+01 9.383028984069824219e+00
1.708455276489257812e+01 9.328282356262207031e+00
1.711081504821777344e+01 9.411440849304199219e+00
1.705901908874511719e+01 9.254088401794433594e+00
1.709781074523925781e+01 9.357925415039062500e+00
1.710541343688964844e+01 9.253882408142089844e+00
1.695798301696777344e+01 9.252191543579101562e+00
1.708490562438964844e+01 9.342126846313476562e+00
1.702626800537109375e+01 9.297928810119628906e+00
1.694392967224121094e+01 9.260255813598632812e+00
1.692145919799804688e+01 9.656121253967285156e+00
1.701656532287597656e+01 9.332524299621582031e+00
1.702612495422363281e+01 9.237115859985351562e+00
1.726822090148925781e+01 9.677785873413085938e+00
1.715526771545410156e+01 9.582431793212890625e+00
1.709563827514648438e+01 9.686628341674804688e+00
1.713095664978027344e+01 9.468880653381347656e+00
1.710678672790527344e+01 9.339277267456054688e+00
1.723391914367675781e+01 9.441927909851074219e+00
1.707949256896972656e+01 9.336692810058593750e+00
1.699284362792968750e+01 9.421820640563964844e+00
1.708700370788574219e+01 9.181607246398925781e+00
1.699615859985351562e+01 9.287163734436035156e+00
1.704339218139648438e+01 9.541216850280761719e+00
1.706422233581542969e+01 9.355047225952148438e+00
1.714638519287109375e+01 9.338932037353515625e+00
1.705185699462890625e+01 9.267217636108398438e+00
1.720198059082031250e+01 9.173076629638671875e+00
1.694165420532226562e+01 9.324419975280761719e+00
1.701898765563964844e+01 9.299882888793945312e+00
1.714916229248046875e+01 9.385095596313476562e+00
1.723124885559082031e+01 9.197252273559570312e+00
1.688844299316406250e+01 9.491416931152343750e+00
1.709232330322265625e+01 9.340379714965820312e+00
1.716603279113769531e+01 9.248228073120117188e+00
1.713889312744140625e+01 9.455639839172363281e+00
1.719438362121582031e+01 9.283219337463378906e+00
1.699069404602050781e+01 9.293472290039062500e+00
1.703688621520996094e+01 9.442831039428710938e+00
1.708257865905761719e+01 9.606337547302246094e+00
1.711360359191894531e+01 9.407088279724121094e+00
1.704385185241699219e+01 9.447315216064453125e+00
1.722950935363769531e+01 9.307237625122070312e+00
1.720127296447753906e+01 9.290536880493164062e+00
1.716995620727539062e+01 9.102866172790527344e+00
1.721691894531250000e+01 9.325384140014648438e+00
1.717872428894042969e+01 9.046927452087402344e+00
1.712937736511230469e+01 9.151050567626953125e+00
1.723733901977539062e+01 8.948293685913085938e+00
1.718707847595214844e+01 9.057314872741699219e+00
1.719775772094726562e+01 9.027685165405273438e+00
1.727709388732910156e+01 9.133842468261718750e+00
1.715859794616699219e+01 9.026691436767578125e+00
1.721512603759765625e+01 9.173114776611328125e+00
1.710296058654785156e+01 9.058784484863281250e+00
1.711312866210937500e+01 8.958467483520507812e+00
1.722771072387695312e+01 9.126834869384765625e+00
1.714903068542480469e+01 8.996293067932128906e+00
1.711804771423339844e+01 9.000082969665527344e+00
1.699850463867187500e+01 8.957147598266601562e+00
1.720213508605957031e+01 9.084727287292480469e+00
1.712559127807617188e+01 9.084699630737304688e+00
1.716481971740722656e+01 9.079389572143554688e+00
1.714345932006835938e+01 8.924907684326171875e+00
1.710637664794921875e+01 9.181283950805664062e+00
1.712996292114257812e+01 9.024650573730468750e+00
1.713952636718750000e+01 9.183940887451171875e+00
1.711288261413574219e+01 8.905193328857421875e+00
1.711001205444335938e+01 9.237520217895507812e+00
1.710010337829589844e+01 9.124975204467773438e+00
1.706253051757812500e+01 9.111450195312500000e+00
1.713524436950683594e+01 9.128382682800292969e+00
1.710091209411621094e+01 9.080727577209472656e+00
1.698582649230957031e+01 8.980244636535644531e+00
1.713730239868164062e+01 9.122324943542480469e+00
1.709521865844726562e+01 9.050546646118164062e+00
1.713496017456054688e+01 8.965120315551757812e+00
1.705572509765625000e+01 9.141403198242187500e+00
1.718637657165527344e+01 9.162578582763671875e+00
1.715215492248535156e+01 9.091355323791503906e+00
1.717988395690917969e+01 9.318023681640625000e+00
1.677878570556640625e+01 9.404893875122070312e+00
1.699492073059082031e+01 9.086797714233398438e+00
1.707567977905273438e+01 9.155542373657226562e+00
1.713399505615234375e+01 9.096102714538574219e+00
1.710449790954589844e+01 9.222669601440429688e+00
1.707403373718261719e+01 9.129442214965820312e+00
1.709856986999511719e+01 9.194660186767578125e+00
1.724682998657226562e+01 9.128246307373046875e+00
1.702517700195312500e+01 9.060832023620605469e+00
1.718709754943847656e+01 8.929039955139160156e+00
1.714861679077148438e+01 9.117450714111328125e+00
1.711000633239746094e+01 9.073370933532714844e+00
1.710661697387695312e+01 9.090502738952636719e+00
1.712287521362304688e+01 9.098611831665039062e+00
1.715723419189453125e+01 9.102667808532714844e+00
1.715641021728515625e+01 8.968683242797851562e+00
1.731448745727539062e+01 9.033282279968261719e+00
1.715734672546386719e+01 9.097695350646972656e+00
1.717328643798828125e+01 8.988999366760253906e+00
1.730446624755859375e+01 8.954475402832031250e+00
1.722495460510253906e+01 9.022766113281250000e+00
1.708005142211914062e+01 9.223803520202636719e+00
1.704974555969238281e+01 9.425372123718261719e+00
1.710279273986816406e+01 9.091628074645996094e+00
1.722052383422851562e+01 9.097580909729003906e+00
1.724401092529296875e+01 8.966001510620117188e+00
1.726263809204101562e+01 9.011672973632812500e+00
1.724849319458007812e+01 9.000230789184570312e+00
1.734240341186523438e+01 8.907052040100097656e+00
1.734269332885742188e+01 8.953202247619628906e+00
1.729325866699218750e+01 8.894378662109375000e+00
1.734463882446289062e+01 8.995997428894042969e+00
1.740275573730468750e+01 8.958440780639648438e+00
1.751153755187988281e+01 8.921657562255859375e+00
1.749250602722167969e+01 9.060549736022949219e+00
1.745286941528320312e+01 8.977593421936035156e+00
1.766734313964843750e+01 9.029779434204101562e+00
1.758463859558105469e+01 9.103633880615234375e+00
1.757464408874511719e+01 8.999515533447265625e+00
1.771197700500488281e+01 9.106209754943847656e+00
1.754208946228027344e+01 9.103827476501464844e+00
1.765408325195312500e+01 9.043351173400878906e+00
1.768613433837890625e+01 9.467451095581054688e+00
1.785402297973632812e+01 9.265791893005371094e+00
1.775096702575683594e+01 9.411106109619140625e+00
1.773361778259277344e+01 9.501331329345703125e+00
1.776270866394042969e+01 9.366383552551269531e+00
1.769312477111816406e+01 9.347560882568359375e+00
1.799667549133300781e+01 9.605630874633789062e+00
1.786133766174316406e+01 9.448564529418945312e+00
1.772447013854980469e+01 9.464523315429687500e+00
1.780684089660644531e+01 9.347897529602050781e+00
1.880731010437011719e+01 1.061605453491210938e+01
1.858551979064941406e+01 1.057935714721679688e+01
1.868722343444824219e+01 1.071816349029541016e+01
1.887236976623535156e+01 1.084535408020019531e+01
1.893740272521972656e+01 1.085131359100341797e+01
1.874271774291992188e+01 1.053442192077636719e+01
1.882857894897460938e+01 1.066288566589355469e+01
1.886331176757812500e+01 1.071088981628417969e+01
1.905986976623535156e+01 1.064989852905273438e+01
1.888367652893066406e+01 1.070935916900634766e+01
1.873839759826660156e+01 1.062417411804199219e+01
1.892026519775390625e+01 1.066543769836425781e+01
1.883530235290527344e+01 1.073430252075195312e+01
1.891019248962402344e+01 1.069477844238281250e+01
1.895508003234863281e+01 1.067577552795410156e+01
1.891026115417480469e+01 1.070332431793212891e+01
1.890170097351074219e+01 1.070822525024414062e+01
1.906455612182617188e+01 1.073158550262451172e+01
1.897013854980468750e+01 1.062286567687988281e+01
1.893467712402343750e+01 1.070996665954589844e+01
1.893285560607910156e+01 1.062735462188720703e+01
1.899186325073242188e+01 1.069831371307373047e+01
1.901545906066894531e+01 1.060018062591552734e+01
1.888449478149414062e+01 1.066052055358886719e+01
1.885826683044433594e+01 1.070186519622802734e+01
1.888078880310058594e+01 1.064114761352539062e+01
1.881004524230957031e+01 1.059388542175292969e+01
1.879258537292480469e+01 1.063265705108642578e+01
1.882499885559082031e+01 1.062494468688964844e+01
1.893065071105957031e+01 1.067293834686279297e+01
1.717235183715820312e+01 9.749266624450683594e+00
1.718636703491210938e+01 9.701772689819335938e+00
1.717424964904785156e+01 9.996087074279785156e+00
1.722778511047363281e+01 1.029325389862060547e+01
1.733371925354003906e+01 9.884822845458984375e+00
1.712774658203125000e+01 1.006068706512451172e+01
1.734444427490234375e+01 9.748816490173339844e+00
1.706317520141601562e+01 9.735747337341308594e+00
1.709997749328613281e+01 9.751270294189453125e+00
1.703436851501464844e+01 9.660217285156250000e+00
1.706016921997070312e+01 9.885070800781250000e+00
1.704409217834472656e+01 9.659544944763183594e+00
1.711821937561035156e+01 9.435972213745117188e+00
1.718344116210937500e+01 9.616433143615722656e+00
1.719283485412597656e+01 9.970198631286621094e+00
1.712612342834472656e+01 9.793759346008300781e+00
1.675228691101074219e+01 9.937851905822753906e+00
1.644903182983398438e+01 9.637239456176757812e+00
1.641690444946289062e+01 9.593020439147949219e+00
1.652267265319824219e+01 9.527733802795410156e+00
1.662383460998535156e+01 9.773036956787109375e+00
1.638519096374511719e+01 9.625716209411621094e+00
1.644251823425292969e+01 9.630735397338867188e+00
1.644074630737304688e+01 9.654728889465332031e+00
1.643164634704589844e+01 9.756687164306640625e+00
1.651436233520507812e+01 9.740849494934082031e+00
1.643031501770019531e+01 9.659010887145996094e+00
1.657192420959472656e+01 9.718334197998046875e+00
1.647833824157714844e+01 9.766416549682617188e+00
1.681988143920898438e+01 9.814918518066406250e+00
1.650516319274902344e+01 9.581601142883300781e+00
1.642741012573242188e+01 9.698900222778320312e+00
1.662977981567382812e+01 9.741623878479003906e+00
1.064154148101806641e+01 4.795619487762451172e+00
1.652365493774414062e+01 9.798727989196777344e+00
1.646516609191894531e+01 9.647764205932617188e+00
1.648729133605957031e+01 9.633190155029296875e+00
1.655477714538574219e+01 9.532393455505371094e+00
1.645422935485839844e+01 9.604023933410644531e+00
1.707486343383789062e+01 9.775767326354980469e+00
1.710918235778808594e+01 9.587040901184082031e+00
1.705535125732421875e+01 9.586311340332031250e+00
1.710041618347167969e+01 9.560965538024902344e+00
1.708928108215332031e+01 9.737277984619140625e+00
1.704864883422851562e+01 9.716395378112792969e+00
1.712316322326660156e+01 9.734539985656738281e+00
1.700286293029785156e+01 9.818539619445800781e+00
1.706672859191894531e+01 9.629978179931640625e+00
1.707516288757324219e+01 9.538214683532714844e+00
1.713295364379882812e+01 9.564937591552734375e+00
1.697440910339355469e+01 9.627350807189941406e+00
1.702155876159667969e+01 9.487880706787109375e+00
1.711313629150390625e+01 9.627064704895019531e+00
1.700277137756347656e+01 9.498722076416015625e+00
1.700478553771972656e+01 9.332795143127441406e+00
1.714258193969726562e+01 9.351635932922363281e+00
1.710330009460449219e+01 9.307012557983398438e+00
1.712030220031738281e+01 9.233506202697753906e+00
1.722001457214355469e+01 9.203445434570312500e+00
1.734213066101074219e+01 9.258810997009277344e+00
1.730910301208496094e+01 9.250367164611816406e+00
1.739011383056640625e+01 9.374782562255859375e+00
1.726770591735839844e+01 9.496341705322265625e+00
1.708523559570312500e+01 9.387108802795410156e+00
1.701294898986816406e+01 9.166945457458496094e+00
1.708793067932128906e+01 9.257552146911621094e+00
1.710822677612304688e+01 9.369358062744140625e+00
1.713505363464355469e+01 9.517372131347656250e+00
1.711028671264648438e+01 9.529077529907226562e+00
1.721435737609863281e+01 9.620094299316406250e+00
1.713743209838867188e+01 9.397671699523925781e+00
1.723503303527832031e+01 9.577036857604980469e+00
1.707656478881835938e+01 9.531873703002929688e+00
1.698819732666015625e+01 9.479085922241210938e+00
1.725190544128417969e+01 9.802344322204589844e+00
1.692419052124023438e+01 9.616905212402343750e+00
1.713191986083984375e+01 9.617337226867675781e+00
1.705007743835449219e+01 9.567953109741210938e+00
1.728275489807128906e+01 9.563360214233398438e+00
1.713158988952636719e+01 9.361038208007812500e+00
1.702020645141601562e+01 9.536176681518554688e+00
1.701152992248535156e+01 9.375093460083007812e+00
1.711934661865234375e+01 9.573223114013671875e+00
1.711725234985351562e+01 9.526954650878906250e+00
1.702635192871093750e+01 9.468175888061523438e+00
1.705691146850585938e+01 9.590593338012695312e+00
1.706332969665527344e+01 9.496548652648925781e+00
1.682169723510742188e+01 9.579587936401367188e+00
1.698292541503906250e+01 9.362829208374023438e+00
1.714002990722656250e+01 9.456779479980468750e+00
1.689681053161621094e+01 9.684936523437500000e+00
1.732339096069335938e+01 9.741595268249511719e+00
1.714013290405273438e+01 9.571437835693359375e+00
1.701344871520996094e+01 9.526751518249511719e+00
1.715440559387207031e+01 9.261871337890625000e+00
1.713920593261718750e+01 9.326671600341796875e+00
1.761557960510253906e+01 1.098260593414306641e+01
1.698131561279296875e+01 9.499851226806640625e+00
1.681123161315917969e+01 9.227714538574218750e+00
1.711900520324707031e+01 9.389266967773437500e+00
1.713530158996582031e+01 9.476190567016601562e+00
1.709038162231445312e+01 9.715293884277343750e+00
1.715480041503906250e+01 9.669250488281250000e+00
1.721873474121093750e+01 9.441197395324707031e+00
1.713683891296386719e+01 9.374467849731445312e+00
1.703982925415039062e+01 9.312628746032714844e+00
1.705104255676269531e+01 9.267317771911621094e+00
1.706595611572265625e+01 9.029016494750976562e+00
1.725069808959960938e+01 9.169987678527832031e+00
1.713146591186523438e+01 9.289550781250000000e+00
1.717449951171875000e+01 9.608798027038574219e+00
1.713042449951171875e+01 9.203648567199707031e+00
1.702857208251953125e+01 9.252844810485839844e+00
1.715774154663085938e+01 9.392208099365234375e+00
1.757316398620605469e+01 9.480343818664550781e+00
1.849084663391113281e+01 1.090942287445068359e+01
1.834848213195800781e+01 1.081937313079833984e+01
1.847959709167480469e+01 1.095041465759277344e+01
1.851577568054199219e+01 1.103047275543212891e+01
1.822537231445312500e+01 1.077666091918945312e+01
1.829632186889648438e+01 1.084641742706298828e+01
1.856278991699218750e+01 1.100740146636962891e+01
1.859397506713867188e+01 1.093008518218994141e+01
1.857188987731933594e+01 1.116120529174804688e+01
1.760387039184570312e+01 9.941128730773925781e+00
1.749583625793457031e+01 9.800790786743164062e+00
1.737276268005371094e+01 9.705173492431640625e+00
1.765761375427246094e+01 9.931852340698242188e+00
1.765254974365234375e+01 9.895261764526367188e+00
1.766501235961914062e+01 9.980583190917968750e+00
1.777105522155761719e+01 1.010610103607177734e+01
1.764096450805664062e+01 9.844024658203125000e+00
1.764705657958984375e+01 9.824968338012695312e+00
1.759908294677734375e+01 9.876698493957519531e+00
1.802028465270996094e+01 9.959880828857421875e+00
1.857859802246093750e+01 1.087411880493164062e+01
1.834011077880859375e+01 1.084310722351074219e+01
1.834652137756347656e+01 1.088486480712890625e+01
1.840035057067871094e+01 1.077657127380371094e+01
1.865993499755859375e+01 1.102071189880371094e+01
1.829184341430664062e+01 1.083464336395263672e+01
1.810836982727050781e+01 1.072482872009277344e+01
1.818087387084960938e+01 1.060018920898437500e+01
1.848156929016113281e+01 1.104793262481689453e+01
1.855422210693359375e+01 1.093908309936523438e+01
1.846662521362304688e+01 1.097116374969482422e+01
1.774884033203125000e+01 9.869696617126464844e+00
1.742614746093750000e+01 9.684323310852050781e+00
1.760518646240234375e+01 9.866617202758789062e+00
1.311856651306152344e+01 7.220312595367431641e+00
1.844650650024414062e+01 1.102979469299316406e+01
1.823454475402832031e+01 1.132871341705322266e+01
1.847045326232910156e+01 1.146998119354248047e+01
1.830212593078613281e+01 1.121871376037597656e+01
1.841403007507324219e+01 1.129639339447021484e+01
1.829972457885742188e+01 1.128071403503417969e+01
1.848130989074707031e+01 1.132433128356933594e+01
1.838972282409667969e+01 1.125898933410644531e+01
1.815306472778320312e+01 1.135317516326904297e+01
1.844811630249023438e+01 1.124351310729980469e+01
1.830776786804199219e+01 1.127751541137695312e+01
1.860830688476562500e+01 1.130835533142089844e+01
1.846800231933593750e+01 1.127448272705078125e+01
1.841404914855957031e+01 1.121649169921875000e+01
1.847784042358398438e+01 1.127837562561035156e+01
1.807612419128417969e+01 1.121267223358154297e+01
1.820057487487792969e+01 1.117971897125244141e+01
1.822607421875000000e+01 1.121813011169433594e+01
1.852624893188476562e+01 1.124728584289550781e+01
1.850263404846191406e+01 1.131290149688720703e+01
1.850179290771484375e+01 1.136572170257568359e+01
1.842980957031250000e+01 1.137462043762207031e+01
1.852491378784179688e+01 1.132246780395507812e+01
1.809553909301757812e+01 1.136242675781250000e+01
1.852947425842285156e+01 1.126347923278808594e+01
1.844113349914550781e+01 1.136687946319580078e+01
1.860134696960449219e+01 1.145867156982421875e+01
1.837372970581054688e+01 1.139337635040283203e+01
1.863078498840332031e+01 1.129262161254882812e+01
1.862811088562011719e+01 1.150184631347656250e+01
1.838062477111816406e+01 1.136608123779296875e+01
1.860802459716796875e+01 1.142407798767089844e+01
1.861407661437988281e+01 1.147310066223144531e+01
1.863283538818359375e+01 1.142707157135009766e+01
1.878277397155761719e+01 1.143262481689453125e+01
1.860392379760742188e+01 1.137427330017089844e+01
1.865256881713867188e+01 1.140090274810791016e+01
1.851593971252441406e+01 1.140171051025390625e+01
1.861480903625488281e+01 1.138670730590820312e+01
1.861141204833984375e+01 1.130074119567871094e+01
1.835971450805664062e+01 1.138908004760742188e+01
1.856624794006347656e+01 1.143202304840087891e+01
1.866838073730468750e+01 1.149294090270996094e+01
1.838476181030273438e+01 1.140845584869384766e+01
1.847251701354980469e+01 1.143796539306640625e+01
1.758522987365722656e+01 1.082239151000976562e+01
1.775707054138183594e+01 1.123151111602783203e+01
1.764649963378906250e+01 1.069238948822021484e+01
1.756618118286132812e+01 1.012130069732666016e+01
1.779744338989257812e+01 1.090954685211181641e+01
1.841845893859863281e+01 1.125180053710937500e+01
1.849201774597167969e+01 1.125174903869628906e+01
1.813915252685546875e+01 1.050900745391845703e+01
1.805357933044433594e+01 1.038076496124267578e+01
1.810202407836914062e+01 1.000790119171142578e+01
1.825772285461425781e+01 1.038612079620361328e+01
1.801987648010253906e+01 1.035669517517089844e+01
1.741484069824218750e+01 1.039070606231689453e+01
1.755831909179687500e+01 1.048011493682861328e+01
1.793339347839355469e+01 1.014017200469970703e+01
1.783576202392578125e+01 1.032208156585693359e+01
1.775976181030273438e+01 1.004010200500488281e+01
1.794828033447265625e+01 1.041896915435791016e+01
1.649897575378417969e+01 9.689003944396972656e+00
1.763054656982421875e+01 1.009142303466796875e+01
1.766130447387695312e+01 1.011108970642089844e+01
1.791286468505859375e+01 9.735393524169921875e+00
1.772448158264160156e+01 9.876283645629882812e+00
1.771859550476074219e+01 9.887435913085937500e+00
1.783407974243164062e+01 1.030219078063964844e+01
1.782438468933105469e+01 9.346589088439941406e+00
1.786009979248046875e+01 9.562676429748535156e+00
1.795805168151855469e+01 9.680181503295898438e+00
1.806392478942871094e+01 9.910627365112304688e+00
1.784170913696289062e+01 9.347760200500488281e+00
1.783050155639648438e+01 9.433473587036132812e+00
1.787274932861328125e+01 9.449486732482910156e+00
1.782262229919433594e+01 9.391161918640136719e+00
1.779619407653808594e+01 9.363883018493652344e+00
1.779562377929687500e+01 9.379846572875976562e+00
1.790085029602050781e+01 9.203766822814941406e+00
1.799588966369628906e+01 9.253282546997070312e+00
1.785548210144042969e+01 9.338935852050781250e+00
1.797519111633300781e+01 9.375994682312011719e+00
1.778880310058593750e+01 9.386198043823242188e+00
1.779405784606933594e+01 9.355246543884277344e+00
1.782188034057617188e+01 9.319809913635253906e+00
1.783583450317382812e+01 9.305301666259765625e+00
1.793638610839843750e+01 9.313961982727050781e+00
1.781643486022949219e+01 9.334004402160644531e+00
1.778355407714843750e+01 9.416962623596191406e+00
1.791843795776367188e+01 9.369419097900390625e+00
1.783933258056640625e+01 9.405332565307617188e+00
1.784723281860351562e+01 9.329634666442871094e+00
1.792214965820312500e+01 9.263618469238281250e+00
1.779945182800292969e+01 9.432488441467285156e+00
1.770266914367675781e+01 9.481771469116210938e+00
1.775411224365234375e+01 9.461151123046875000e+00
1.781262207031250000e+01 9.332552909851074219e+00
1.776957321166992188e+01 9.367698669433593750e+00
1.784243774414062500e+01 9.359854698181152344e+00
1.781254577636718750e+01 9.338150978088378906e+00
1.779291534423828125e+01 9.267086982727050781e+00
1.781204032897949219e+01 9.313370704650878906e+00
1.785311317443847656e+01 9.377532958984375000e+00
1.781953048706054688e+01 9.378948211669921875e+00
1.789652252197265625e+01 9.359517097473144531e+00
1.787998771667480469e+01 9.228184700012207031e+00
1.780442619323730469e+01 9.354410171508789062e+00
1.785022163391113281e+01 9.401705741882324219e+00
1.786339950561523438e+01 9.313760757446289062e+00
1.782682228088378906e+01 9.327333450317382812e+00
1.781983566284179688e+01 9.309211730957031250e+00
1.783445930480957031e+01 9.111530303955078125e+00
1.783781623840332031e+01 9.369466781616210938e+00
1.776769447326660156e+01 9.318655014038085938e+00
1.765699958801269531e+01 9.347394943237304688e+00
1.769165802001953125e+01 9.361238479614257812e+00
1.775030326843261719e+01 9.372869491577148438e+00
1.750864601135253906e+01 9.320652008056640625e+00
1.765102767944335938e+01 9.433404922485351562e+00
1.774838256835937500e+01 9.458946228027343750e+00
1.785872077941894531e+01 9.495295524597167969e+00
1.761292457580566406e+01 9.377580642700195312e+00
1.768618965148925781e+01 9.339705467224121094e+00
1.772932052612304688e+01 9.338266372680664062e+00
1.777439308166503906e+01 9.440198898315429688e+00
1.766857910156250000e+01 9.499217033386230469e+00
1.773921394348144531e+01 9.457649230957031250e+00
1.780792427062988281e+01 9.397991180419921875e+00
1.780337524414062500e+01 9.519124984741210938e+00
1.772540855407714844e+01 9.344259262084960938e+00
1.773625183105468750e+01 9.370697021484375000e+00
1.787096595764160156e+01 9.218071937561035156e+00
1.774320030212402344e+01 9.353432655334472656e+00
1.787446022033691406e+01 9.245285987854003906e+00
1.759327316284179688e+01 9.172353744506835938e+00
1.768808555603027344e+01 9.363253593444824219e+00
1.776602363586425781e+01 9.318358421325683594e+00
1.791891860961914062e+01 9.213439941406250000e+00
1.755447006225585938e+01 9.198138236999511719e+00
1.764797210693359375e+01 9.242836952209472656e+00
1.750359535217285156e+01 9.090565681457519531e+00
1.740439224243164062e+01 9.014719963073730469e+00
1.748241996765136719e+01 9.188569068908691406e+00
1.736986923217773438e+01 9.183262825012207031e+00
1.720987701416015625e+01 9.120078086853027344e+00
1.712997245788574219e+01 9.093618392944335938e+00
1.728459548950195312e+01 9.260755538940429688e+00
1.727730369567871094e+01 9.241599082946777344e+00
1.725044059753417969e+01 9.056167602539062500e+00
1.724774360656738281e+01 9.233221054077148438e+00
1.715258789062500000e+01 9.129617691040039062e+00
1.724257469177246094e+01 9.186578750610351562e+00
1.717011260986328125e+01 9.189411163330078125e+00
1.771148109436035156e+01 9.408250808715820312e+00
1.712841224670410156e+01 9.221165657043457031e+00
1.709758949279785156e+01 9.071220397949218750e+00
1.714184570312500000e+01 9.287363052368164062e+00
1.715045356750488281e+01 9.187839508056640625e+00
1.716813659667968750e+01 9.016546249389648438e+00
1.710864257812500000e+01 9.069396972656250000e+00
1.718395805358886719e+01 8.898941040039062500e+00
1.712305259704589844e+01 9.114525794982910156e+00
1.719950294494628906e+01 9.176711082458496094e+00
1.702644538879394531e+01 1.027293777465820312e+01
1.729653930664062500e+01 1.040633678436279297e+01
1.707589721679687500e+01 9.184211730957031250e+00
1.709668922424316406e+01 9.908532142639160156e+00
1.718956375122070312e+01 1.038026332855224609e+01
1.713731193542480469e+01 1.024877834320068359e+01
1.702415084838867188e+01 1.028716278076171875e+01
1.707271575927734375e+01 9.219552993774414062e+00
1.678940200805664062e+01 9.462028503417968750e+00
1.714004325866699219e+01 9.204281806945800781e+00
1.711446762084960938e+01 9.108097076416015625e+00
1.693120002746582031e+01 9.327440261840820312e+00
1.737103271484375000e+01 9.006471633911132812e+00
1.728590583801269531e+01 9.082031250000000000e+00
1.739787483215332031e+01 9.045269966125488281e+00
1.739819526672363281e+01 8.987427711486816406e+00
1.734704589843750000e+01 9.070666313171386719e+00
1.739303398132324219e+01 8.979238510131835938e+00
1.721480751037597656e+01 9.035988807678222656e+00
1.759543991088867188e+01 9.123220443725585938e+00
1.773013305664062500e+01 9.063005447387695312e+00
1.773555183410644531e+01 9.116570472717285156e+00
1.769651412963867188e+01 9.091009140014648438e+00
1.775372123718261719e+01 8.978778839111328125e+00
1.776874160766601562e+01 9.010762214660644531e+00
1.779848098754882812e+01 9.193112373352050781e+00
1.777119064331054688e+01 9.121706962585449219e+00
1.777533912658691406e+01 9.147323608398437500e+00
1.780647468566894531e+01 9.018445968627929688e+00
1.787329483032226562e+01 9.097354888916015625e+00
1.773324394226074219e+01 9.133246421813964844e+00
1.781706428527832031e+01 9.092957496643066406e+00
1.781898307800292969e+01 9.120808601379394531e+00
1.783600616455078125e+01 9.019666671752929688e+00
1.773409080505371094e+01 9.045113563537597656e+00
1.777377510070800781e+01 9.129342079162597656e+00
1.781049728393554688e+01 9.029211997985839844e+00
1.779690361022949219e+01 9.068750381469726562e+00
1.777922439575195312e+01 9.121648788452148438e+00
1.781890869140625000e+01 9.105046272277832031e+00
1.783007621765136719e+01 9.066464424133300781e+00
1.783304023742675781e+01 9.228276252746582031e+00
1.777327346801757812e+01 9.216225624084472656e+00
1.797156715393066406e+01 9.940449714660644531e+00
1.793605804443359375e+01 9.705521583557128906e+00
1.798992919921875000e+01 9.721828460693359375e+00
1.791693878173828125e+01 1.012216663360595703e+01
1.790161514282226562e+01 9.796774864196777344e+00
1.791512870788574219e+01 9.709698677062988281e+00
1.795224189758300781e+01 9.792448043823242188e+00
1.832157897949218750e+01 1.005700778961181641e+01
1.804606246948242188e+01 1.001514339447021484e+01
1.787808799743652344e+01 1.029311656951904297e+01
1.797833061218261719e+01 1.017131805419921875e+01
1.799771118164062500e+01 1.015130996704101562e+01
1.777413749694824219e+01 1.000384521484375000e+01
1.781604766845703125e+01 9.717463493347167969e+00
1.782488250732421875e+01 9.951579093933105469e+00
1.785383796691894531e+01 9.714524269104003906e+00
1.796604728698730469e+01 9.996665954589843750e+00
1.818698120117187500e+01 1.018408489227294922e+01
1.788926696777343750e+01 1.003610229492187500e+01
1.816335296630859375e+01 9.680960655212402344e+00
1.771567344665527344e+01 9.748202323913574219e+00
1.781253433227539062e+01 9.500836372375488281e+00
1.777775955200195312e+01 9.429898262023925781e+00
1.767287445068359375e+01 9.321809768676757812e+00
1.787501525878906250e+01 9.546363830566406250e+00
1.759783935546875000e+01 9.324087142944335938e+00
1.748402595520019531e+01 1.026491165161132812e+01
1.814289093017578125e+01 1.009082412719726562e+01
1.780854606628417969e+01 9.252607345581054688e+00
1.789904403686523438e+01 9.288761138916015625e+00
1.779356193542480469e+01 9.354439735412597656e+00
1.771076774597167969e+01 9.375958442687988281e+00
1.789333724975585938e+01 9.385018348693847656e+00
1.788548088073730469e+01 9.290384292602539062e+00
1.774128723144531250e+01 9.168371200561523438e+00
1.779737663269042969e+01 9.244029998779296875e+00
1.780609130859375000e+01 9.305885314941406250e+00
1.776679611206054688e+01 9.235067367553710938e+00
1.781909179687500000e+01 9.239347457885742188e+00
1.773138999938964844e+01 9.393281936645507812e+00
1.772629928588867188e+01 9.129492759704589844e+00
1.787600517272949219e+01 9.285636901855468750e+00
1.769992637634277344e+01 9.224020957946777344e+00
1.782097434997558594e+01 9.231546401977539062e+00
1.780661201477050781e+01 9.234940528869628906e+00
1.780320167541503906e+01 9.323683738708496094e+00
1.719509506225585938e+01 9.684407234191894531e+00
1.718558311462402344e+01 9.771194458007812500e+00
1.714381027221679688e+01 9.369560241699218750e+00
1.698709106445312500e+01 9.413689613342285156e+00
1.703723716735839844e+01 9.355875968933105469e+00
1.707926940917968750e+01 9.487699508666992188e+00
1.713119125366210938e+01 9.825584411621093750e+00
1.702076530456542969e+01 9.403523445129394531e+00
1.702054023742675781e+01 9.436741828918457031e+00
1.708303451538085938e+01 9.324164390563964844e+00
1.725343132019042969e+01 9.361139297485351562e+00
1.706955337524414062e+01 9.559165954589843750e+00
1.701600646972656250e+01 9.756296157836914062e+00
1.706985855102539062e+01 9.738403320312500000e+00
1.716957283020019531e+01 9.492444038391113281e+00
1.704923629760742188e+01 9.867109298706054688e+00
1.711704254150390625e+01 9.495246887207031250e+00
1.723754501342773438e+01 9.530648231506347656e+00
1.719272041320800781e+01 9.694986343383789062e+00
1.713563346862792969e+01 9.566967010498046875e+00
1.706665611267089844e+01 9.557284355163574219e+00
1.699637413024902344e+01 9.413428306579589844e+00
1.700745201110839844e+01 9.513387680053710938e+00
1.716104125976562500e+01 9.781742095947265625e+00
1.713879203796386719e+01 9.273836135864257812e+00
1.711108779907226562e+01 9.481163024902343750e+00
1.704718971252441406e+01 9.267310142517089844e+00
1.714518165588378906e+01 9.489547729492187500e+00
1.703428459167480469e+01 9.512674331665039062e+00
1.708614349365234375e+01 9.530349731445312500e+00
1.699638938903808594e+01 9.454086303710937500e+00
1.699999427795410156e+01 9.566667556762695312e+00
1.708392524719238281e+01 9.461307525634765625e+00
1.707488632202148438e+01 9.234142303466796875e+00
1.716209983825683594e+01 9.453162193298339844e+00
1.728627777099609375e+01 9.341626167297363281e+00
1.715036010742187500e+01 9.415918350219726562e+00
1.779287147521972656e+01 1.089412307739257812e+01
1.710814857482910156e+01 9.113059997558593750e+00
1.783581924438476562e+01 1.063009262084960938e+01
1.790610313415527344e+01 1.147235107421875000e+01
1.714898872375488281e+01 9.415865898132324219e+00
1.704640007019042969e+01 9.649922370910644531e+00
1.718305778503417969e+01 9.581029891967773438e+00
1.706122016906738281e+01 9.748122215270996094e+00
1.706682586669921875e+01 9.552399635314941406e+00
1.721452522277832031e+01 9.727128982543945312e+00
1.727709579467773438e+01 9.764661788940429688e+00
1.708852767944335938e+01 9.578170776367187500e+00
1.704572868347167969e+01 9.722286224365234375e+00
1.706003379821777344e+01 9.647390365600585938e+00
1.721292686462402344e+01 9.747509956359863281e+00
1.718884658813476562e+01 9.607979774475097656e+00
1.699530220031738281e+01 9.495730400085449219e+00
1.705504417419433594e+01 9.527106285095214844e+00
1.718379592895507812e+01 9.514144897460937500e+00
1.718047142028808594e+01 9.581434249877929688e+00
1.723509788513183594e+01 9.750813484191894531e+00
1.718177413940429688e+01 9.590746879577636719e+00
1.717156600952148438e+01 9.654165267944335938e+00
1.712434387207031250e+01 9.688528060913085938e+00
1.710997390747070312e+01 9.757161140441894531e+00
1.718917846679687500e+01 9.748502731323242188e+00
1.725574684143066406e+01 9.823960304260253906e+00
1.716207695007324219e+01 9.583647727966308594e+00
1.719818115234375000e+01 9.530793190002441406e+00
1.720817184448242188e+01 9.767945289611816406e+00
1.690044784545898438e+01 9.282176971435546875e+00
1.705022048950195312e+01 9.791304588317871094e+00
1.723371696472167969e+01 9.844486236572265625e+00
1.716274833679199219e+01 9.464497566223144531e+00
1.717913627624511719e+01 9.598080635070800781e+00
1.713822937011718750e+01 9.616852760314941406e+00
1.698297309875488281e+01 9.601335525512695312e+00
1.703534698486328125e+01 9.660681724548339844e+00
1.704132270812988281e+01 9.671926498413085938e+00
1.718456459045410156e+01 9.660568237304687500e+00
1.711846542358398438e+01 9.643362998962402344e+00
1.724237823486328125e+01 9.730200767517089844e+00
1.715945816040039062e+01 9.695514678955078125e+00
1.712148094177246094e+01 9.680562019348144531e+00
1.711803627014160156e+01 9.682773590087890625e+00
1.708454704284667969e+01 9.536469459533691406e+00
1.726174545288085938e+01 9.695692062377929688e+00
1.714860725402832031e+01 9.719928741455078125e+00
1.701719284057617188e+01 9.766356468200683594e+00
1.717680549621582031e+01 9.717715263366699219e+00
1.705232048034667969e+01 9.496530532836914062e+00
1.715914916992187500e+01 9.599176406860351562e+00
1.697762870788574219e+01 9.484003067016601562e+00
1.721148109436035156e+01 9.618438720703125000e+00
1.710830497741699219e+01 9.681846618652343750e+00
1.736216545104980469e+01 9.713408470153808594e+00
1.715158843994140625e+01 9.767563819885253906e+00
1.718527030944824219e+01 9.699728012084960938e+00
1.719425010681152344e+01 9.754132270812988281e+00
1.718046569824218750e+01 9.628028869628906250e+00
1.709195518493652344e+01 9.780947685241699219e+00
1.718783569335937500e+01 9.635434150695800781e+00
1.714215469360351562e+01 9.704431533813476562e+00
1.716708374023437500e+01 9.489079475402832031e+00
1.703362655639648438e+01 9.735527992248535156e+00
1.718365097045898438e+01 9.695109367370605469e+00
1.712371826171875000e+01 9.492532730102539062e+00
1.724234962463378906e+01 9.608359336853027344e+00
1.727803802490234375e+01 9.781996726989746094e+00
1.712091445922851562e+01 9.376360893249511719e+00
1.707872390747070312e+01 9.668098449707031250e+00
1.724628448486328125e+01 9.753982543945312500e+00
1.716295623779296875e+01 9.689925193786621094e+00
1.728052330017089844e+01 9.515593528747558594e+00
1.716924667358398438e+01 9.644652366638183594e+00
1.708747482299804688e+01 9.582921028137207031e+00
1.700494384765625000e+01 9.806481361389160156e+00
1.714323806762695312e+01 9.612326622009277344e+00
1.713349342346191406e+01 9.742424964904785156e+00
1.717803382873535156e+01 9.744808197021484375e+00
1.711758041381835938e+01 9.750760078430175781e+00
1.713673782348632812e+01 9.545096397399902344e+00
1.710978698730468750e+01 9.628197669982910156e+00
1.712512779235839844e+01 9.362831115722656250e+00
1.726008033752441406e+01 9.202114105224609375e+00
1.712647819519042969e+01 9.547937393188476562e+00
1.723432350158691406e+01 9.461312294006347656e+00
1.721234512329101562e+01 9.493896484375000000e+00
1.710297584533691406e+01 9.379291534423828125e+00
1.721938133239746094e+01 9.580636024475097656e+00
1.722391891479492188e+01 9.690905570983886719e+00
1.713311386108398438e+01 9.546419143676757812e+00
1.707879066467285156e+01 9.453532218933105469e+00
1.718366622924804688e+01 9.709502220153808594e+00
1.707337951660156250e+01 9.589108467102050781e+00
1.727239799499511719e+01 9.623884201049804688e+00
1.708880424499511719e+01 9.694733619689941406e+00
1.722359466552734375e+01 9.570201873779296875e+00
1.718472099304199219e+01 9.721096992492675781e+00
1.705523490905761719e+01 9.501870155334472656e+00
1.717473030090332031e+01 9.753797531127929688e+00
1.787956237792968750e+01 1.111074733734130859e+01
1.719342041015625000e+01 9.616853713989257812e+00
1.723681640625000000e+01 9.509828567504882812e+00
1.718383216857910156e+01 9.344914436340332031e+00
1.724913215637207031e+01 9.618662834167480469e+00
1.712081909179687500e+01 9.717597007751464844e+00
1.709565162658691406e+01 9.575150489807128906e+00
1.693025398254394531e+01 9.398820877075195312e+00
1.705759429931640625e+01 9.367708206176757812e+00
1.705219650268554688e+01 9.365417480468750000e+00
1.727729606628417969e+01 9.575057983398437500e+00
1.716644287109375000e+01 9.796411514282226562e+00
1.742229652404785156e+01 9.779891967773437500e+00
1.724170494079589844e+01 9.822317123413085938e+00
1.736026191711425781e+01 9.687753677368164062e+00
1.728656196594238281e+01 9.584469795227050781e+00
1.742675209045410156e+01 9.768675804138183594e+00
1.733134269714355469e+01 9.387826919555664062e+00
1.731987953186035156e+01 9.769843101501464844e+00
1.739861679077148438e+01 9.611100196838378906e+00
1.730084609985351562e+01 9.702231407165527344e+00
1.742817497253417969e+01 9.560055732727050781e+00
1.739937019348144531e+01 9.720537185668945312e+00
1.741676712036132812e+01 9.557136535644531250e+00
1.737261009216308594e+01 9.404462814331054688e+00
1.735356521606445312e+01 9.687314033508300781e+00
1.732246017456054688e+01 9.730277061462402344e+00
1.727831840515136719e+01 9.552608489990234375e+00
1.738497352600097656e+01 9.635482788085937500e+00
1.737940406799316406e+01 9.597995758056640625e+00
1.717304801940917969e+01 9.560283660888671875e+00
1.745075416564941406e+01 9.841268539428710938e+00
1.740151786804199219e+01 9.806051254272460938e+00
1.713507843017578125e+01 9.664911270141601562e+00
1.707509994506835938e+01 9.421685218811035156e+00
1.712087821960449219e+01 9.678427696228027344e+00
1.714912796020507812e+01 9.712435722351074219e+00
1.708349037170410156e+01 9.600896835327148438e+00
1.702575492858886719e+01 9.764662742614746094e+00
1.715954589843750000e+01 9.701282501220703125e+00
1.721016502380371094e+01 9.740345001220703125e+00
1.723689651489257812e+01 9.795153617858886719e+00
1.709810447692871094e+01 9.791725158691406250e+00
1.716932106018066406e+01 9.674963951110839844e+00
1.683320999145507812e+01 9.445727348327636719e+00
1.719712257385253906e+01 9.784001350402832031e+00
1.716834068298339844e+01 9.688941955566406250e+00
1.712622261047363281e+01 9.692032814025878906e+00
1.717447853088378906e+01 9.618814468383789062e+00
1.710917854309082031e+01 9.562125205993652344e+00
1.734073829650878906e+01 9.723494529724121094e+00
1.716667556762695312e+01 9.669954299926757812e+00
1.718206214904785156e+01 9.677940368652343750e+00
1.707352066040039062e+01 9.652091979980468750e+00
1.705728912353515625e+01 9.806199073791503906e+00
1.711485290527343750e+01 9.739109039306640625e+00
1.717968940734863281e+01 9.668177604675292969e+00
1.707417869567871094e+01 9.651042938232421875e+00
1.716887092590332031e+01 9.743410110473632812e+00
1.719415855407714844e+01 9.712946891784667969e+00
1.726930618286132812e+01 9.652548789978027344e+00
1.717929840087890625e+01 9.669596672058105469e+00
1.712184143066406250e+01 9.787937164306640625e+00
1.700364494323730469e+01 9.635685920715332031e+00
1.681879806518554688e+01 9.977521896362304688e+00
1.670767974853515625e+01 9.905858039855957031e+00
1.674100494384765625e+01 9.923191070556640625e+00
1.675382232666015625e+01 9.940032005310058594e+00
1.668349456787109375e+01 1.006529045104980469e+01
1.678104591369628906e+01 9.922986984252929688e+00
1.676134681701660156e+01 1.004752254486083984e+01
1.679836654663085938e+01 1.004238033294677734e+01
1.681719970703125000e+01 1.002506732940673828e+01
1.685075759887695312e+01 9.955912590026855469e+00
1.690003585815429688e+01 9.903916358947753906e+00
1.682115554809570312e+01 9.958958625793457031e+00
1.684861564636230469e+01 9.876126289367675781e+00
1.668798255920410156e+01 9.836883544921875000e+00
1.639894676208496094e+01 9.725111007690429688e+00
1.657036018371582031e+01 9.839389801025390625e+00
1.644127464294433594e+01 9.675512313842773438e+00
1.729931640625000000e+01 1.054914379119873047e+01
1.638495635986328125e+01 9.703280448913574219e+00
1.647899055480957031e+01 9.601606369018554688e+00
1.675421142578125000e+01 9.663516044616699219e+00
1.644361877441406250e+01 9.988661766052246094e+00
1.694982719421386719e+01 1.016482543945312500e+01
1.684155845642089844e+01 1.022684383392333984e+01
1.652458190917968750e+01 9.984516143798828125e+00
1.688187026977539062e+01 1.005011367797851562e+01
1.717654037475585938e+01 1.005444240570068359e+01
1.786716270446777344e+01 1.114357852935791016e+01
1.695359992980957031e+01 1.000492763519287109e+01
1.765441894531250000e+01 1.089121627807617188e+01
1.674991989135742188e+01 9.961076736450195312e+00
1.705637359619140625e+01 1.021089172363281250e+01
1.665666580200195312e+01 9.804850578308105469e+00
1.643518829345703125e+01 9.752737045288085938e+00
1.669112396240234375e+01 9.846955299377441406e+00
1.650559806823730469e+01 9.870913505554199219e+00
1.647892761230468750e+01 9.805130004882812500e+00
1.660068511962890625e+01 9.892399787902832031e+00
1.699322319030761719e+01 1.016447162628173828e+01
1.689274787902832031e+01 1.000800228118896484e+01
1.704612159729003906e+01 9.962422370910644531e+00
1.707983016967773438e+01 1.009825229644775391e+01
1.683790588378906250e+01 9.977057456970214844e+00
1.690878868103027344e+01 9.935493469238281250e+00
1.673854064941406250e+01 9.927198410034179688e+00
1.645241165161132812e+01 9.817454338073730469e+00
1.651615333557128906e+01 9.727149009704589844e+00
1.647113227844238281e+01 9.727271080017089844e+00
1.559143161773681641e+01 1.291651344299316406e+01
1.556442260742187500e+01 1.288491249084472656e+01
1.555768966674804688e+01 1.288700199127197266e+01
1.576505565643310547e+01 1.286677265167236328e+01
1.558124351501464844e+01 1.285993766784667969e+01
1.557020378112792969e+01 1.287945270538330078e+01
1.551948165893554688e+01 1.295717430114746094e+01
1.558553218841552734e+01 1.290903949737548828e+01
1.553011894226074219e+01 1.290657520294189453e+01
1.558714675903320312e+01 1.291458892822265625e+01
1.564041328430175781e+01 1.285179996490478516e+01
1.549136352539062500e+01 1.302365016937255859e+01
1.558223819732666016e+01 1.292703533172607422e+01
1.558798408508300781e+01 1.293032741546630859e+01
1.559700584411621094e+01 1.291702747344970703e+01
1.558152484893798828e+01 1.292981338500976562e+01
1.556048107147216797e+01 1.289786624908447266e+01
1.555038452148437500e+01 1.286760997772216797e+01
1.560262393951416016e+01 1.293129158020019531e+01
1.557123851776123047e+01 1.290328788757324219e+01
1.558863925933837891e+01 1.291437339782714844e+01
1.551989459991455078e+01 1.286452102661132812e+01
1.560405063629150391e+01 1.294080734252929688e+01
1.559069824218750000e+01 1.294388008117675781e+01
1.557811927795410156e+01 1.288729190826416016e+01
1.561132240295410156e+01 1.298459434509277344e+01
1.565113353729248047e+01 1.285700416564941406e+01
1.558528327941894531e+01 1.294266510009765625e+01
1.558376598358154297e+01 1.292493057250976562e+01
1.568341350555419922e+01 1.302197647094726562e+01
1.558005142211914062e+01 1.291703701019287109e+01
1.557514572143554688e+01 1.291773891448974609e+01
1.558503723144531250e+01 1.294067001342773438e+01
1.557802391052246094e+01 1.291399383544921875e+01
1.557376384735107422e+01 1.291649436950683594e+01
1.558443355560302734e+01 1.291672706604003906e+01
1.558316230773925781e+01 1.292129135131835938e+01
1.561065387725830078e+01 1.290090942382812500e+01
1.558100223541259766e+01 1.292073726654052734e+01
1.560175800323486328e+01 1.289892482757568359e+01
1.559399604797363281e+01 1.292601394653320312e+01
1.564818572998046875e+01 1.296508216857910156e+01
1.560310840606689453e+01 1.291009426116943359e+01
1.560586738586425781e+01 1.292268276214599609e+01
1.558874416351318359e+01 1.293105316162109375e+01
1.558349323272705078e+01 1.292962074279785156e+01
1.558391666412353516e+01 1.292386150360107422e+01
1.558814048767089844e+01 1.291800975799560547e+01
1.559743118286132812e+01 1.292651748657226562e+01
1.560823345184326172e+01 1.297397422790527344e+01
1.554517459869384766e+01 1.294911670684814453e+01
1.558493328094482422e+01 1.286498737335205078e+01
1.558638858795166016e+01 1.292780303955078125e+01
1.559915733337402344e+01 1.284299850463867188e+01
1.652555084228515625e+01 9.608942985534667969e+00
1.557552242279052734e+01 1.289462280273437500e+01
1.559455108642578125e+01 1.277979278564453125e+01
1.556530570983886719e+01 1.293876361846923828e+01
1.558676242828369141e+01 1.289389324188232422e+01
1.558725738525390625e+01 1.293105602264404297e+01
1.558982944488525391e+01 1.292706394195556641e+01
1.558188343048095703e+01 1.291630268096923828e+01
1.551162338256835938e+01 1.286320400238037109e+01
1.559587860107421875e+01 1.290137004852294922e+01
1.549655151367187500e+01 1.298781108856201172e+01
1.559365940093994141e+01 1.291479301452636719e+01
1.561107635498046875e+01 1.290711975097656250e+01
1.558644390106201172e+01 1.293447399139404297e+01
1.558289432525634766e+01 1.293851947784423828e+01
1.559416198730468750e+01 1.292253112792968750e+01
1.559801483154296875e+01 1.294148445129394531e+01
1.557688713073730469e+01 1.293538856506347656e+01
1.557879829406738281e+01 1.292813205718994141e+01
1.557982826232910156e+01 1.291836071014404297e+01
1.558344554901123047e+01 1.293793964385986328e+01
1.561133384704589844e+01 1.297490024566650391e+01
1.533167934417724609e+01 1.320180511474609375e+01
1.556280040740966797e+01 1.295048236846923828e+01
1.566497421264648438e+01 1.287872886657714844e+01
1.570400238037109375e+01 1.278858566284179688e+01
1.558111953735351562e+01 1.293419647216796875e+01
1.555182361602783203e+01 1.294861888885498047e+01
1.558082580566406250e+01 1.292867088317871094e+01
1.557771110534667969e+01 1.288767242431640625e+01
1.561647987365722656e+01 1.295205211639404297e+01
1.558650302886962891e+01 1.291955757141113281e+01
1.556739044189453125e+01 1.291879081726074219e+01
1.556567573547363281e+01 1.287449169158935547e+01
1.568487644195556641e+01 1.302030563354492188e+01
1.555627536773681641e+01 1.288391971588134766e+01
1.567042255401611328e+01 1.305406856536865234e+01
1.558406639099121094e+01 1.292177867889404297e+01
1.562170886993408203e+01 1.295953845977783203e+01
1.556700611114501953e+01 1.291903209686279297e+01
1.557638835906982422e+01 1.292418098449707031e+01
1.556954479217529297e+01 1.293055057525634766e+01
1.558629798889160156e+01 1.291204833984375000e+01
1.564124298095703125e+01 1.285669326782226562e+01
1.554762935638427734e+01 1.297905349731445312e+01
1.563615798950195312e+01 1.282328891754150391e+01
1.549437904357910156e+01 1.300075054168701172e+01
1.557599258422851562e+01 1.293489933013916016e+01
1.558020973205566406e+01 1.291452312469482422e+01
1.553971862792968750e+01 1.290003776550292969e+01
1.557166194915771484e+01 1.287520408630371094e+01
1.564007854461669922e+01 1.299067497253417969e+01
1.559070682525634766e+01 1.291413307189941406e+01
1.558945274353027344e+01 1.293507289886474609e+01
1.567015838623046875e+01 1.294706153869628906e+01
1.557710552215576172e+01 1.292272853851318359e+01
1.559666442871093750e+01 1.286462497711181641e+01
1.557639694213867188e+01 1.291556453704833984e+01
1.558715820312500000e+01 1.291566181182861328e+01
1.558776855468750000e+01 1.290866470336914062e+01
1.559526252746582031e+01 1.291673564910888672e+01
1.553359794616699219e+01 1.284936046600341797e+01
1.558981895446777344e+01 1.297672653198242188e+01
1.558278846740722656e+01 1.291270637512207031e+01
1.557848548889160156e+01 1.291538429260253906e+01
1.557640647888183594e+01 1.292169189453125000e+01
1.558090877532958984e+01 1.291810226440429688e+01
1.546042728424072266e+01 1.304869365692138672e+01
1.571327018737792969e+01 1.305138397216796875e+01
1.555730247497558594e+01 1.291871929168701172e+01
1.552255439758300781e+01 1.291768741607666016e+01
1.565524959564208984e+01 1.282769775390625000e+01
1.557099437713623047e+01 1.292650413513183594e+01
1.564852809906005859e+01 1.283524894714355469e+01
1.559391880035400391e+01 1.290815162658691406e+01
1.561018943786621094e+01 1.289857292175292969e+01
1.560261821746826172e+01 1.291290187835693359e+01
1.544479370117187500e+01 1.272301101684570312e+01
1.554170322418212891e+01 1.294069957733154297e+01
1.557655239105224609e+01 1.291311264038085938e+01
1.564613723754882812e+01 1.298109149932861328e+01
1.556807327270507812e+01 1.293916416168212891e+01
1.561741352081298828e+01 1.288452816009521484e+01
1.558381748199462891e+01 1.295309448242187500e+01
1.557311725616455078e+01 1.290041255950927734e+01
1.560828590393066406e+01 1.289633655548095703e+01
1.558906555175781250e+01 1.290989685058593750e+01
1.558617210388183594e+01 1.291368198394775391e+01
1.551159858703613281e+01 1.297187232971191406e+01
1.544709587097167969e+01 1.278349685668945312e+01
1.565190219879150391e+01 1.285752964019775391e+01
1.563114738464355469e+01 1.301536941528320312e+01
1.552250576019287109e+01 1.284907150268554688e+01
1.557932472229003906e+01 1.290811920166015625e+01
1.556552410125732422e+01 1.290121269226074219e+01
1.557503604888916016e+01 1.287860488891601562e+01
1.551620197296142578e+01 1.281198692321777344e+01
1.557914257049560547e+01 1.292130470275878906e+01
1.557424163818359375e+01 1.291541767120361328e+01
1.557849025726318359e+01 1.293900012969970703e+01
1.745724678039550781e+01 9.789770126342773438e+00
1.758739280700683594e+01 9.723295211791992188e+00
1.773992919921875000e+01 1.009997177124023438e+01
1.774929046630859375e+01 9.985125541687011719e+00
1.807099914550781250e+01 1.040436840057373047e+01
1.806199645996093750e+01 1.049619770050048828e+01
1.804728507995605469e+01 1.052680683135986328e+01
1.839109802246093750e+01 1.063806247711181641e+01
1.836956787109375000e+01 1.053553390502929688e+01
1.813213920593261719e+01 1.056150722503662109e+01
1.826010894775390625e+01 1.053335666656494141e+01
1.815123939514160156e+01 1.053058147430419922e+01
1.795067787170410156e+01 1.066515159606933594e+01
1.801167488098144531e+01 1.049093532562255859e+01
1.836955642700195312e+01 1.048269176483154297e+01
1.829176521301269531e+01 1.045282459259033203e+01
1.817264747619628906e+01 1.039697360992431641e+01
1.826067924499511719e+01 1.046739673614501953e+01
1.822223663330078125e+01 1.045981502532958984e+01
1.812322425842285156e+01 1.049594497680664062e+01
1.809187698364257812e+01 1.071156978607177734e+01
1.824762725830078125e+01 1.043435096740722656e+01
1.823760795593261719e+01 1.042286300659179688e+01
1.828351974487304688e+01 1.046026420593261719e+01
1.830741119384765625e+01 1.048640918731689453e+01
1.831033134460449219e+01 1.049443626403808594e+01
1.827316474914550781e+01 1.048518085479736328e+01
1.822859764099121094e+01 1.047156333923339844e+01
1.846841239929199219e+01 1.024567794799804688e+01
1.835480880737304688e+01 1.050784111022949219e+01
1.824623489379882812e+01 1.044686985015869141e+01
1.844239234924316406e+01 1.062093067169189453e+01
1.830485153198242188e+01 1.060957813262939453e+01
1.833700370788574219e+01 1.055940055847167969e+01
1.832613945007324219e+01 1.051698207855224609e+01
1.834199523925781250e+01 1.056211185455322266e+01
1.829123306274414062e+01 1.049267387390136719e+01
1.845080566406250000e+01 1.077824306488037109e+01
1.826294898986816406e+01 1.058252239227294922e+01
1.827296257019042969e+01 1.060411071777343750e+01
1.842175483703613281e+01 1.061611843109130859e+01
1.867177009582519531e+01 1.048923015594482422e+01
1.852576065063476562e+01 1.052703952789306641e+01
1.843235778808593750e+01 1.058074665069580078e+01
1.847072219848632812e+01 1.048329448699951172e+01
1.855679702758789062e+01 1.055821514129638672e+01
1.831988143920898438e+01 1.053127765655517578e+01
1.851891326904296875e+01 1.051322841644287109e+01
1.847085762023925781e+01 1.065807247161865234e+01
1.841433715820312500e+01 1.066530132293701172e+01
1.840968513488769531e+01 1.043163585662841797e+01
1.828002357482910156e+01 1.061349582672119141e+01
1.830362701416015625e+01 1.061442184448242188e+01
1.822868728637695312e+01 1.057910251617431641e+01
1.825726699829101562e+01 1.033758926391601562e+01
1.829291343688964844e+01 1.051437377929687500e+01
1.831822967529296875e+01 1.052089595794677734e+01
1.833003044128417969e+01 1.054814910888671875e+01
1.831680870056152344e+01 1.067224788665771484e+01
1.828736877441406250e+01 1.050939273834228516e+01
1.828977394104003906e+01 1.045612812042236328e+01
1.841343688964843750e+01 1.048259735107421875e+01
1.822020721435546875e+01 1.050310802459716797e+01
1.824945449829101562e+01 1.038352775573730469e+01
1.809724807739257812e+01 1.050514602661132812e+01
1.805520248413085938e+01 1.036808013916015625e+01
1.809146690368652344e+01 1.043265056610107422e+01
1.818318557739257812e+01 1.039420604705810547e+01
1.850886535644531250e+01 1.046924304962158203e+01
1.837225532531738281e+01 1.049430274963378906e+01
1.840614128112792969e+01 1.064603805541992188e+01
1.869026756286621094e+01 1.040810966491699219e+01
1.839101982116699219e+01 1.046898651123046875e+01
1.852256202697753906e+01 1.064860630035400391e+01
1.863800811767578125e+01 1.074849414825439453e+01
1.875215148925781250e+01 1.055809974670410156e+01
1.878489685058593750e+01 1.066782474517822266e+01
1.880642127990722656e+01 1.066011524200439453e+01
1.830946350097656250e+01 1.148704433441162109e+01
1.816097831726074219e+01 1.146879577636718750e+01
1.868695068359375000e+01 1.116957187652587891e+01
1.868874549865722656e+01 1.129038429260253906e+01
1.870890235900878906e+01 1.111819362640380859e+01
1.870574951171875000e+01 1.112775039672851562e+01
1.860651969909667969e+01 1.126172637939453125e+01
1.874086380004882812e+01 1.131860065460205078e+01
1.867516708374023438e+01 1.123003292083740234e+01
1.863469886779785156e+01 1.122303104400634766e+01
1.867648887634277344e+01 1.119705486297607422e+01
1.877917671203613281e+01 1.118359661102294922e+01
1.869334030151367188e+01 1.118393230438232422e+01
1.866378593444824219e+01 1.120643615722656250e+01
1.859659385681152344e+01 1.117428493499755859e+01
1.862024879455566406e+01 1.129171752929687500e+01
1.859355735778808594e+01 1.123858451843261719e+01
1.858183860778808594e+01 1.119098091125488281e+01
1.864779663085937500e+01 1.098226070404052734e+01
1.869774818420410156e+01 1.117166996002197266e+01
1.876560401916503906e+01 1.120302581787109375e+01
1.857209777832031250e+01 1.112993144989013672e+01
1.870445823669433594e+01 1.107976436614990234e+01
1.831388282775878906e+01 1.090880489349365234e+01
1.866781806945800781e+01 1.109963321685791016e+01
1.868412208557128906e+01 1.120007991790771484e+01
1.867256736755371094e+01 1.129368972778320312e+01
1.875681686401367188e+01 1.124262619018554688e+01
1.870998954772949219e+01 1.126236915588378906e+01
1.875518608093261719e+01 1.126360702514648438e+01
1.879517555236816406e+01 1.123142528533935547e+01
1.877676582336425781e+01 1.128336715698242188e+01
1.877503776550292969e+01 1.125515937805175781e+01
1.886728858947753906e+01 1.119987297058105469e+01
1.869809150695800781e+01 1.120720005035400391e+01
1.882015800476074219e+01 1.114106178283691406e+01
1.856797027587890625e+01 1.135121440887451172e+01
1.848966217041015625e+01 1.131934452056884766e+01
1.849789810180664062e+01 1.146674060821533203e+01
1.876122474670410156e+01 1.113922405242919922e+01
1.872640037536621094e+01 1.109574794769287109e+01
1.869836997985839844e+01 1.126357364654541016e+01
1.877722549438476562e+01 1.121238040924072266e+01
1.882130432128906250e+01 1.125021743774414062e+01
1.873582839965820312e+01 1.113504791259765625e+01
1.872026062011718750e+01 1.120172405242919922e+01
1.882730865478515625e+01 1.121264553070068359e+01
1.865144157409667969e+01 1.126848983764648438e+01
1.845020675659179688e+01 1.154668617248535156e+01
1.836962699890136719e+01 1.139643383026123047e+01
1.855706596374511719e+01 1.141657161712646484e+01
1.828096008300781250e+01 1.121698093414306641e+01
1.843799781799316406e+01 1.105059146881103516e+01
1.856320953369140625e+01 1.136950111389160156e+01
1.863693428039550781e+01 1.148895454406738281e+01
1.832596588134765625e+01 1.135222053527832031e+01
1.840472221374511719e+01 1.113066959381103516e+01
1.828555488586425781e+01 1.118766021728515625e+01
1.842234992980957031e+01 1.133505535125732422e+01
1.855229759216308594e+01 1.153170394897460938e+01
1.849294853210449219e+01 1.144786930084228516e+01
1.862519264221191406e+01 1.129821681976318359e+01
1.855484199523925781e+01 1.138542366027832031e+01
1.845526123046875000e+01 1.120896148681640625e+01
1.857530784606933594e+01 1.119979763031005859e+01
1.871669769287109375e+01 1.124450969696044922e+01
1.823663330078125000e+01 1.118428421020507812e+01
1.860709953308105469e+01 1.124369144439697266e+01
1.865520095825195312e+01 1.123233509063720703e+01
1.855937385559082031e+01 1.135525989532470703e+01
1.848896408081054688e+01 1.138881587982177734e+01
1.827782249450683594e+01 1.127872562408447266e+01
1.849840927124023438e+01 1.135024929046630859e+01
1.845606994628906250e+01 1.126741695404052734e+01
1.845411491394042969e+01 1.128746128082275391e+01
1.836491012573242188e+01 1.135882186889648438e+01
1.842536544799804688e+01 1.126276111602783203e+01
1.837517356872558594e+01 1.142224216461181641e+01
1.844849967956542969e+01 1.146160602569580078e+01
1.852465248107910156e+01 1.142570495605468750e+01
1.838685417175292969e+01 1.140667819976806641e+01
1.854350852966308594e+01 1.142853164672851562e+01
1.882490921020507812e+01 1.131127166748046875e+01
1.861325836181640625e+01 1.135472965240478516e+01
1.863608360290527344e+01 1.145347595214843750e+01
1.865326499938964844e+01 1.143679904937744141e+01
1.859521293640136719e+01 1.140973377227783203e+01
1.887644195556640625e+01 1.078302955627441406e+01
1.868417930603027344e+01 1.072310161590576172e+01
1.842002487182617188e+01 1.042104530334472656e+01
1.872953796386718750e+01 1.089176559448242188e+01
1.871638107299804688e+01 1.085027408599853516e+01
1.855308151245117188e+01 1.074066925048828125e+01
1.848555374145507812e+01 1.109955310821533203e+01
1.868623542785644531e+01 1.079780006408691406e+01
1.871377563476562500e+01 1.075913524627685547e+01
1.851044845581054688e+01 1.068257331848144531e+01
1.866103172302246094e+01 1.072599124908447266e+01
1.862334823608398438e+01 1.069283771514892578e+01
1.869706344604492188e+01 1.079095363616943359e+01
1.844101333618164062e+01 1.059692573547363281e+01
1.877522468566894531e+01 1.077563190460205078e+01
1.805831909179687500e+01 1.097286128997802734e+01
1.785802459716796875e+01 1.097372436523437500e+01
1.779994964599609375e+01 1.100428199768066406e+01
1.822500991821289062e+01 1.089086151123046875e+01
1.804379081726074219e+01 1.107087135314941406e+01
1.793289947509765625e+01 1.104760551452636719e+01
1.785144424438476562e+01 1.099433708190917969e+01
1.774563789367675781e+01 1.089768505096435547e+01
1.788570022583007812e+01 1.106726837158203125e+01
1.788148117065429688e+01 1.086135768890380859e+01
1.791686058044433594e+01 1.088233089447021484e+01
1.788506889343261719e+01 1.079590797424316406e+01
1.773408317565917969e+01 1.095035076141357422e+01
1.765126991271972656e+01 1.083124256134033203e+01
1.789810752868652344e+01 1.063130378723144531e+01
1.725550270080566406e+01 1.077097511291503906e+01
1.768574905395507812e+01 1.045926666259765625e+01
1.738324737548828125e+01 1.047955894470214844e+01
1.748227882385253906e+01 1.059355926513671875e+01
1.746151161193847656e+01 1.050493907928466797e+01
1.760448646545410156e+01 1.046744728088378906e+01
1.739984130859375000e+01 1.049429893493652344e+01
1.683381843566894531e+01 1.000589084625244141e+01
9.774129867553710938e+00 5.900624752044677734e+00
1.675606155395507812e+01 9.915678024291992188e+00
1.684238052368164062e+01 9.905002593994140625e+00
1.659972953796386719e+01 9.976984024047851562e+00
1.666394996643066406e+01 9.995314598083496094e+00
1.670160865783691406e+01 9.899508476257324219e+00
1.690519905090332031e+01 9.982334136962890625e+00
1.661883735656738281e+01 9.871887207031250000e+00
1.675987052917480469e+01 9.871500968933105469e+00
1.702134704589843750e+01 1.060873794555664062e+01
1.697187805175781250e+01 1.050732040405273438e+01
1.740170669555664062e+01 1.063464260101318359e+01
1.729725074768066406e+01 1.073518276214599609e+01
1.755891227722167969e+01 1.070091819763183594e+01
1.707835578918457031e+01 9.986033439636230469e+00
1.708039665222167969e+01 1.002390289306640625e+01
1.706896209716796875e+01 9.965159416198730469e+00
1.731627655029296875e+01 1.025498199462890625e+01
1.704008865356445312e+01 1.063366985321044922e+01
1.727584457397460938e+01 1.046595764160156250e+01
1.709631156921386719e+01 9.638277053833007812e+00
1.740558624267578125e+01 1.072013187408447266e+01
1.707831001281738281e+01 1.061337375640869141e+01
1.765815544128417969e+01 1.074708461761474609e+01
1.775839233398437500e+01 1.090075397491455078e+01
1.705383300781250000e+01 1.081864166259765625e+01
1.713128471374511719e+01 1.075792217254638672e+01
1.707220077514648438e+01 1.073332118988037109e+01
1.698305320739746094e+01 1.067119216918945312e+01
1.712684249877929688e+01 1.075840854644775391e+01
1.710690116882324219e+01 1.068867874145507812e+01
1.707748031616210938e+01 1.078690624237060547e+01
1.705491447448730469e+01 1.047509002685546875e+01
1.712457656860351562e+01 1.077826118469238281e+01
1.719195938110351562e+01 1.071482372283935547e+01
1.705464744567871094e+01 1.065316009521484375e+01
1.723133659362792969e+01 1.068249130249023438e+01
1.708959007263183594e+01 1.072918987274169922e+01
1.714283752441406250e+01 1.059432983398437500e+01
1.712030982971191406e+01 1.070912647247314453e+01
1.713532066345214844e+01 1.081414031982421875e+01
1.708709716796875000e+01 1.100344562530517578e+01
1.698440361022949219e+01 1.094833946228027344e+01
1.708440780639648438e+01 1.083430576324462891e+01
1.711137390136718750e+01 1.081408309936523438e+01
1.711554145812988281e+01 1.075313854217529297e+01
1.705648994445800781e+01 1.088771915435791016e+01
1.705376243591308594e+01 1.086920070648193359e+01
1.710158538818359375e+01 1.076879024505615234e+01
1.717387390136718750e+01 1.087880992889404297e+01
1.711814689636230469e+01 1.081220436096191406e+01
1.707912254333496094e+01 1.085651397705078125e+01
1.712226295471191406e+01 1.075504112243652344e+01
1.717931175231933594e+01 1.076221275329589844e+01
1.707139778137207031e+01 1.082589435577392578e+01
1.716067504882812500e+01 1.080713653564453125e+01
1.718299674987792969e+01 1.076883125305175781e+01
1.712924194335937500e+01 1.059983921051025391e+01
1.721051788330078125e+01 1.040711688995361328e+01
1.704715919494628906e+01 1.057551193237304688e+01
1.714824295043945312e+01 1.034568691253662109e+01
1.709234428405761719e+01 1.085266208648681641e+01
1.726539802551269531e+01 1.070130062103271484e+01
1.714945602416992188e+01 1.069584083557128906e+01
1.715494346618652344e+01 1.071226119995117188e+01
1.692599487304687500e+01 1.091720962524414062e+01
1.713152122497558594e+01 1.075861263275146484e+01
1.709565544128417969e+01 1.085525226593017578e+01
1.716909790039062500e+01 1.097433853149414062e+01
1.769466590881347656e+01 1.119863224029541016e+01
1.791806030273437500e+01 1.111617755889892578e+01
1.778434562683105469e+01 1.100766181945800781e+01
1.774472045898437500e+01 1.101054191589355469e+01
1.785055160522460938e+01 1.114190196990966797e+01
1.762958717346191406e+01 1.117268371582031250e+01
1.779792022705078125e+01 1.106813240051269531e+01
1.771818923950195312e+01 1.101764297485351562e+01
1.774472808837890625e+01 1.096135616302490234e+01
1.778588294982910156e+01 1.109588146209716797e+01
1.793199920654296875e+01 1.103868675231933594e+01
1.765480041503906250e+01 1.091657829284667969e+01
1.727943038940429688e+01 1.062910842895507812e+01
1.712418365478515625e+01 1.066421604156494141e+01
1.719106674194335938e+01 1.066741657257080078e+01
1.724384880065917969e+01 1.071692466735839844e+01
1.709615135192871094e+01 1.030461788177490234e+01
1.764945030212402344e+01 1.101781177520751953e+01
1.733507728576660156e+01 1.078440093994140625e+01
1.720461273193359375e+01 1.083747768402099609e+01
1.769448280334472656e+01 1.095692634582519531e+01
1.751173782348632812e+01 1.094231319427490234e+01
1.722152328491210938e+01 1.045874595642089844e+01
1.763188934326171875e+01 1.103260707855224609e+01
1.768735885620117188e+01 1.107215118408203125e+01
1.785458374023437500e+01 1.113909530639648438e+01
1.781473731994628906e+01 1.106775760650634766e+01
1.728717041015625000e+01 1.066003131866455078e+01
1.716842079162597656e+01 1.067902946472167969e+01
1.728473091125488281e+01 1.082555770874023438e+01
1.712305450439453125e+01 1.064768409729003906e+01
1.724518203735351562e+01 1.061818695068359375e+01
1.718417739868164062e+01 1.070978069305419922e+01
1.720272827148437500e+01 1.081705951690673828e+01
1.720004463195800781e+01 1.062207794189453125e+01
1.713904571533203125e+01 1.062308406829833984e+01
1.715741539001464844e+01 1.056889057159423828e+01
1.714332008361816406e+01 1.054319095611572266e+01
1.710531425476074219e+01 1.068585395812988281e+01
1.714554786682128906e+01 1.066260147094726562e+01
1.718169212341308594e+01 1.066003227233886719e+01
1.706228828430175781e+01 1.073230171203613281e+01
1.716058540344238281e+01 1.067852306365966797e+01
1.716888999938964844e+01 1.067428398132324219e+01
1.725649833679199219e+01 1.057355785369873047e+01
1.706471252441406250e+01 1.042802715301513672e+01
1.723706054687500000e+01 1.055983352661132812e+01
1.705556869506835938e+01 1.077728080749511719e+01
1.704294967651367188e+01 1.052987003326416016e+01
1.707301330566406250e+01 1.065922260284423828e+01
1.711824035644531250e+01 1.066226387023925781e+01
1.715649604797363281e+01 1.067584514617919922e+01
1.709414100646972656e+01 1.068938922882080078e+01
1.718992042541503906e+01 1.060185146331787109e+01
1.712914085388183594e+01 1.063840293884277344e+01
1.710249519348144531e+01 1.066880989074707031e+01
1.721160125732421875e+01 1.079280471801757812e+01
1.713565063476562500e+01 1.065378189086914062e+01
1.711160087585449219e+01 1.072066879272460938e+01
1.708257675170898438e+01 1.067093563079833984e+01
1.708417129516601562e+01 1.066005802154541016e+01
1.716701698303222656e+01 1.067991256713867188e+01
1.718380355834960938e+01 1.063710880279541016e+01
1.703563690185546875e+01 9.944416999816894531e+00
1.755908203125000000e+01 1.085436153411865234e+01
1.710072135925292969e+01 1.069587516784667969e+01
1.712114906311035156e+01 1.065345478057861328e+01
1.717069053649902344e+01 1.068541908264160156e+01
1.718547439575195312e+01 1.055212974548339844e+01
1.718422126770019531e+01 1.072513961791992188e+01
1.719961929321289062e+01 9.750792503356933594e+00
1.711695861816406250e+01 1.005814838409423828e+01
1.708384323120117188e+01 9.595336914062500000e+00
1.726430892944335938e+01 1.074877071380615234e+01
1.721706008911132812e+01 1.048593235015869141e+01
1.697701454162597656e+01 9.353816032409667969e+00
1.703023147583007812e+01 9.677683830261230469e+00
1.709820938110351562e+01 9.548097610473632812e+00
1.713535118103027344e+01 9.974184989929199219e+00
1.709605979919433594e+01 9.727982521057128906e+00
1.707831192016601562e+01 9.575787544250488281e+00
1.726840019226074219e+01 9.760314941406250000e+00
1.712626457214355469e+01 1.065013885498046875e+01
1.713049888610839844e+01 1.074295997619628906e+01
1.711125373840332031e+01 1.055416679382324219e+01
1.711158561706542969e+01 1.048837471008300781e+01
1.713301277160644531e+01 1.073209285736083984e+01
1.703643417358398438e+01 1.057076168060302734e+01
1.715270614624023438e+01 1.068783950805664062e+01
1.709354591369628906e+01 1.073094654083251953e+01
1.759821319580078125e+01 1.067859745025634766e+01
1.756654357910156250e+01 1.008487796783447266e+01
1.717535781860351562e+01 9.657244682312011719e+00
1.746299171447753906e+01 1.021400260925292969e+01
1.731420135498046875e+01 1.003925800323486328e+01
1.724060058593750000e+01 1.015128707885742188e+01
1.733724212646484375e+01 1.040590763092041016e+01
1.713638114929199219e+01 9.442789077758789062e+00
1.706423377990722656e+01 9.311151504516601562e+00
1.816082191467285156e+01 1.116339111328125000e+01
1.732481956481933594e+01 9.969007492065429688e+00
1.718430709838867188e+01 9.854535102844238281e+00
1.786898040771484375e+01 1.110680961608886719e+01
1.742115211486816406e+01 1.090685749053955078e+01
1.717447090148925781e+01 1.048418331146240234e+01
1.726221466064453125e+01 1.047115516662597656e+01
1.726915740966796875e+01 1.079736423492431641e+01
1.724777412414550781e+01 1.032712173461914062e+01
1.721313095092773438e+01 1.073836994171142578e+01
1.715632629394531250e+01 1.075234603881835938e+01
1.721438026428222656e+01 1.075059795379638672e+01
1.721061897277832031e+01 1.080716323852539062e+01
1.711991500854492188e+01 1.020582866668701172e+01
1.718102645874023438e+01 1.075848007202148438e+01
1.717746925354003906e+01 1.085591030120849609e+01
1.709665489196777344e+01 1.078538036346435547e+01
1.730709075927734375e+01 1.066292381286621094e+01
1.717759132385253906e+01 1.057301616668701172e+01
1.742555618286132812e+01 1.057628250122070312e+01
1.721599960327148438e+01 1.089083385467529297e+01
1.711053657531738281e+01 1.094698619842529297e+01
1.715806198120117188e+01 1.081502532958984375e+01
1.722783660888671875e+01 1.067429256439208984e+01
1.715370941162109375e+01 1.054512882232666016e+01
1.708661270141601562e+01 1.014442539215087891e+01
1.716669273376464844e+01 1.077675628662109375e+01
1.711315155029296875e+01 9.743494033813476562e+00
1.731019020080566406e+01 1.053984928131103516e+01
1.739074897766113281e+01 1.072582530975341797e+01
1.731055068969726562e+01 1.060272598266601562e+01
1.705194091796875000e+01 1.051172065734863281e+01
1.711750602722167969e+01 1.050177383422851562e+01
1.374508476257324219e+01 1.058495140075683594e+01
1.723956108093261719e+01 1.023404407501220703e+01
1.737292098999023438e+01 9.967111587524414062e+00
1.747774696350097656e+01 1.035965156555175781e+01
1.744414901733398438e+01 1.043287944793701172e+01
1.728763580322265625e+01 1.046888923645019531e+01
1.737705039978027344e+01 1.046914386749267578e+01
1.712597084045410156e+01 1.059636592864990234e+01
1.753388023376464844e+01 1.035363292694091797e+01
1.727320098876953125e+01 1.043936824798583984e+01
1.726008224487304688e+01 1.045488071441650391e+01
1.742603683471679688e+01 1.041022586822509766e+01
1.716299247741699219e+01 1.056744766235351562e+01
1.712313270568847656e+01 1.049089241027832031e+01
1.711423110961914062e+01 1.043524742126464844e+01
1.717483901977539062e+01 1.044643878936767578e+01
1.709064292907714844e+01 1.049021244049072266e+01
1.727000236511230469e+01 1.049605655670166016e+01
1.724958229064941406e+01 1.045308494567871094e+01
1.689468765258789062e+01 1.052223205566406250e+01
1.710909461975097656e+01 1.052439975738525391e+01
1.722446632385253906e+01 1.049733734130859375e+01
1.719292640686035156e+01 1.052046966552734375e+01
1.714749717712402344e+01 1.043990325927734375e+01
1.732843208312988281e+01 1.046424007415771484e+01
1.732042694091796875e+01 1.041968631744384766e+01
1.712336730957031250e+01 1.046671485900878906e+01
1.754743576049804688e+01 1.043263149261474609e+01
1.736950111389160156e+01 1.038062381744384766e+01
1.758339881896972656e+01 1.036528968811035156e+01
1.808324813842773438e+01 1.018289947509765625e+01
1.821271896362304688e+01 1.039586830139160156e+01
1.802069664001464844e+01 1.041695499420166016e+01
1.742248916625976562e+01 1.048659706115722656e+01
1.753412818908691406e+01 1.029452896118164062e+01
1.747484397888183594e+01 1.048300552368164062e+01
1.764860916137695312e+01 1.053473281860351562e+01
1.776480102539062500e+01 1.045379638671875000e+01
1.790202903747558594e+01 1.041615962982177734e+01
1.766824340820312500e+01 1.045126247406005859e+01
1.796139907836914062e+01 1.019563961029052734e+01
1.820669174194335938e+01 1.031469249725341797e+01
1.807805061340332031e+01 1.034647274017333984e+01
1.782895469665527344e+01 1.017264080047607422e+01
1.772141838073730469e+01 9.673136711120605469e+00
1.782245063781738281e+01 9.704422950744628906e+00
1.772192573547363281e+01 9.698609352111816406e+00
1.778557395935058594e+01 9.727377891540527344e+00
1.783681869506835938e+01 1.002096176147460938e+01
1.796156692504882812e+01 1.007880020141601562e+01
1.849176216125488281e+01 1.048281669616699219e+01
1.828926467895507812e+01 1.037695121765136719e+01
1.837800788879394531e+01 1.062472724914550781e+01
1.868186950683593750e+01 1.077106666564941406e+01
1.733438110351562500e+01 1.062181282043457031e+01
1.720290374755859375e+01 1.071907806396484375e+01
1.719549179077148438e+01 1.076996421813964844e+01
1.722628784179687500e+01 1.067938041687011719e+01
1.738024520874023438e+01 1.060796928405761719e+01
1.741753005981445312e+01 1.067380428314208984e+01
1.744078826904296875e+01 1.071904087066650391e+01
1.749337196350097656e+01 1.069399356842041016e+01
1.745825004577636719e+01 1.059669208526611328e+01
1.732883453369140625e+01 1.066440296173095703e+01
1.732027816772460938e+01 1.083021736145019531e+01
1.704569244384765625e+01 1.088981056213378906e+01
1.717058563232421875e+01 1.099730205535888672e+01
1.708232688903808594e+01 1.082822895050048828e+01
1.709553718566894531e+01 1.078695392608642578e+01
1.715465354919433594e+01 1.087526702880859375e+01
1.700508499145507812e+01 1.085247135162353516e+01
1.756220817565917969e+01 1.078382682800292969e+01
1.738640785217285156e+01 1.069590568542480469e+01
1.723646545410156250e+01 1.077546405792236328e+01
1.747097587585449219e+01 1.077455139160156250e+01
1.764923858642578125e+01 1.059737777709960938e+01
1.734644508361816406e+01 1.077701950073242188e+01
1.721932983398437500e+01 1.068925762176513672e+01
1.725571060180664062e+01 1.060196971893310547e+01
1.730829811096191406e+01 1.064153671264648438e+01
1.759813117980957031e+01 1.101624011993408203e+01
1.717311286926269531e+01 1.087723827362060547e+01
1.703777122497558594e+01 1.079174423217773438e+01
1.703430747985839844e+01 1.080060195922851562e+01
1.713629150390625000e+01 1.081297492980957031e+01
1.713134384155273438e+01 1.077355384826660156e+01
1.706725120544433594e+01 1.078718185424804688e+01
1.720345497131347656e+01 1.086805248260498047e+01
1.719750976562500000e+01 1.076399993896484375e+01
1.719388961791992188e+01 1.073994731903076172e+01
1.720401000976562500e+01 1.076712417602539062e+01
1.730159187316894531e+01 1.088360404968261719e+01
1.716577148437500000e+01 1.078318119049072266e+01
1.707814598083496094e+01 1.089042949676513672e+01
1.714019012451171875e+01 1.075667190551757812e+01
1.716388320922851562e+01 1.073284530639648438e+01
1.719359016418457031e+01 1.079904365539550781e+01
1.718615150451660156e+01 1.076411533355712891e+01
1.719622802734375000e+01 1.074681472778320312e+01
1.705337905883789062e+01 1.091917800903320312e+01
1.721198654174804688e+01 1.077158832550048828e+01
1.718886184692382812e+01 1.073541927337646484e+01
1.715078926086425781e+01 1.073965263366699219e+01
1.712984848022460938e+01 1.065875720977783203e+01
1.717460823059082031e+01 1.069652080535888672e+01
1.715874481201171875e+01 1.091608238220214844e+01
1.713572883605957031e+01 1.067745685577392578e+01
1.721301651000976562e+01 1.075205707550048828e+01
1.720714950561523438e+01 1.079915237426757812e+01
1.717450141906738281e+01 1.061337280273437500e+01
1.721386909484863281e+01 1.075024795532226562e+01
1.735196876525878906e+01 1.087591457366943359e+01
1.728033828735351562e+01 1.072455978393554688e+01
1.717756271362304688e+01 1.087044048309326172e+01
1.721866226196289062e+01 1.081475543975830078e+01
1.711458206176757812e+01 1.079264450073242188e+01
1.715064430236816406e+01 1.083258438110351562e+01
1.714678955078125000e+01 1.087060070037841797e+01
1.719134902954101562e+01 1.080006313323974609e+01
1.723236656188964844e+01 1.082215213775634766e+01
1.715673065185546875e+01 1.082281017303466797e+01
1.724913215637207031e+01 1.099231719970703125e+01
1.710373306274414062e+01 1.083725070953369141e+01
1.709860229492187500e+01 1.087905216217041016e+01
1.713708686828613281e+01 1.083269214630126953e+01
1.723120498657226562e+01 1.080560588836669922e+01
1.725590705871582031e+01 1.084945869445800781e+01
1.714654541015625000e+01 1.088350868225097656e+01
1.709653472900390625e+01 1.075244522094726562e+01
1.713813781738281250e+01 1.086365509033203125e+01
1.732332420349121094e+01 1.094285964965820312e+01
1.715898513793945312e+01 1.080208206176757812e+01
1.707385444641113281e+01 1.089250755310058594e+01
1.731218910217285156e+01 1.093431854248046875e+01
1.722081756591796875e+01 1.089299297332763672e+01
1.711971664428710938e+01 1.092244720458984375e+01
1.705563926696777344e+01 1.071797084808349609e+01
1.708080482482910156e+01 1.088573932647705078e+01
1.722816085815429688e+01 1.083014678955078125e+01
1.716455650329589844e+01 1.083457565307617188e+01
1.719819641113281250e+01 1.082537078857421875e+01
1.724611663818359375e+01 1.081776523590087891e+01
1.711042404174804688e+01 1.084189510345458984e+01
1.702687454223632812e+01 1.085243511199951172e+01
1.692244148254394531e+01 1.092604160308837891e+01
1.699053192138671875e+01 1.087637233734130859e+01
1.721108245849609375e+01 1.076633930206298828e+01
1.709612655639648438e+01 1.085905647277832031e+01
1.710631752014160156e+01 1.093413829803466797e+01
1.708172225952148438e+01 1.089300727844238281e+01
1.705315971374511719e+01 1.090341472625732422e+01
1.715371131896972656e+01 1.079301548004150391e+01
1.724548530578613281e+01 1.091691017150878906e+01
1.770911788940429688e+01 1.119031047821044922e+01
1.795734786987304688e+01 1.120167827606201172e+01
1.794246864318847656e+01 1.144363307952880859e+01
1.803188133239746094e+01 1.140891170501708984e+01
1.810764694213867188e+01 1.148365974426269531e+01
1.810774421691894531e+01 1.150220680236816406e+01
1.811316680908203125e+01 1.142492103576660156e+01
1.814673614501953125e+01 1.153859233856201172e+01
1.822611999511718750e+01 1.141843318939208984e+01
1.822711944580078125e+01 1.150081920623779297e+01
1.815592575073242188e+01 1.144770717620849609e+01
1.820351600646972656e+01 1.130811595916748047e+01
1.815874099731445312e+01 1.134345626831054688e+01
1.814000892639160156e+01 1.151401233673095703e+01
1.801331520080566406e+01 1.149567127227783203e+01
1.822286987304687500e+01 1.147622680664062500e+01
1.827824592590332031e+01 1.150027847290039062e+01
1.820765876770019531e+01 1.147061634063720703e+01
1.806720924377441406e+01 1.088009643554687500e+01
1.770998954772949219e+01 1.116338062286376953e+01
1.718079185485839844e+01 1.074812889099121094e+01
1.716956710815429688e+01 1.082397079467773438e+01
1.716375541687011719e+01 1.076726245880126953e+01
1.719220352172851562e+01 1.080709457397460938e+01
1.722844696044921875e+01 1.077215194702148438e+01
1.748115348815917969e+01 1.102842521667480469e+01
1.722640037536621094e+01 1.079695701599121094e+01
1.724003982543945312e+01 1.086267280578613281e+01
1.712708854675292969e+01 1.090097713470458984e+01
1.709893798828125000e+01 1.088327980041503906e+01
1.722742462158203125e+01 1.087001323699951172e+01
1.719940948486328125e+01 1.099670314788818359e+01
1.709179115295410156e+01 1.091102981567382812e+01
1.723580932617187500e+01 1.092758941650390625e+01
1.721973991394042969e+01 1.084030437469482422e+01
1.720185089111328125e+01 1.076885414123535156e+01
1.725573348999023438e+01 1.082472991943359375e+01
1.720744514465332031e+01 1.086671829223632812e+01
1.730197334289550781e+01 1.093451023101806641e+01
1.715718269348144531e+01 1.080255317687988281e+01
1.721672821044921875e+01 1.089590454101562500e+01
1.726689529418945312e+01 1.075125312805175781e+01
1.716898727416992188e+01 1.081244373321533203e+01
1.723607826232910156e+01 1.086643600463867188e+01
1.718694305419921875e+01 1.077133369445800781e+01
1.722506332397460938e+01 1.079035758972167969e+01
1.716152000427246094e+01 1.068085479736328125e+01
1.718556594848632812e+01 1.069193553924560547e+01
1.719614791870117188e+01 1.076975154876708984e+01
1.753768539428710938e+01 9.684310913085937500e+00
1.755921363830566406e+01 9.756515502929687500e+00
1.753083992004394531e+01 9.841481208801269531e+00
1.746157264709472656e+01 9.671181678771972656e+00
1.749367523193359375e+01 9.571420669555664062e+00
1.762825584411621094e+01 9.567009925842285156e+00
1.758091163635253906e+01 9.554622650146484375e+00
1.748693847656250000e+01 9.663104057312011719e+00
1.755303955078125000e+01 9.569118499755859375e+00
1.766845893859863281e+01 9.517751693725585938e+00
1.753752708435058594e+01 9.620127677917480469e+00
1.766453933715820312e+01 9.438109397888183594e+00
1.764336776733398438e+01 9.529647827148437500e+00
1.751200485229492188e+01 9.474814414978027344e+00
1.755357360839843750e+01 9.486963272094726562e+00
1.728463935852050781e+01 9.310921669006347656e+00
1.718226623535156250e+01 9.469544410705566406e+00
1.701061058044433594e+01 9.382499694824218750e+00
1.696508979797363281e+01 9.296355247497558594e+00
1.731069946289062500e+01 9.727083206176757812e+00
1.720257186889648438e+01 9.710959434509277344e+00
1.726388549804687500e+01 9.536294937133789062e+00
1.714267539978027344e+01 9.777537345886230469e+00
1.709823036193847656e+01 9.782335281372070312e+00
1.714562416076660156e+01 9.816085815429687500e+00
1.716672134399414062e+01 9.548497200012207031e+00
1.719901657104492188e+01 9.739790916442871094e+00
1.705329704284667969e+01 9.482666969299316406e+00
1.715942573547363281e+01 9.865549087524414062e+00
1.707323074340820312e+01 9.675997734069824219e+00
1.713497352600097656e+01 9.831624984741210938e+00
1.729080009460449219e+01 9.850470542907714844e+00
1.810801315307617188e+01 1.120406246185302734e+01
1.831007575988769531e+01 1.116730213165283203e+01
1.826305389404296875e+01 1.113593959808349609e+01
1.806890296936035156e+01 1.103331375122070312e+01
1.830783271789550781e+01 1.131056976318359375e+01
1.821953582763671875e+01 1.118881797790527344e+01
1.806754302978515625e+01 1.116398715972900391e+01
1.801402664184570312e+01 1.096646308898925781e+01
1.789161300659179688e+01 1.118075275421142578e+01
1.799028396606445312e+01 1.110575389862060547e+01
1.805699920654296875e+01 1.112094497680664062e+01
1.791721153259277344e+01 1.094699954986572266e+01
1.812657356262207031e+01 1.125006771087646484e+01
1.793151855468750000e+01 1.098409271240234375e+01
1.782936859130859375e+01 1.111985778808593750e+01
1.784246635437011719e+01 1.103491401672363281e+01
1.715599060058593750e+01 1.033307552337646484e+01
1.737015724182128906e+01 1.055319595336914062e+01
1.748458099365234375e+01 9.870481491088867188e+00
1.749355697631835938e+01 1.015287303924560547e+01
1.748718261718750000e+01 9.822533607482910156e+00
1.725889587402343750e+01 9.879554748535156250e+00
1.726162147521972656e+01 1.005360031127929688e+01
1.708067321777343750e+01 9.821137428283691406e+00
1.716468429565429688e+01 9.716893196105957031e+00
1.717853546142578125e+01 1.025721263885498047e+01
1.715139770507812500e+01 1.003773498535156250e+01
1.718288612365722656e+01 1.002040767669677734e+01
1.728478240966796875e+01 9.995386123657226562e+00
1.724231719970703125e+01 1.007887935638427734e+01
1.717210006713867188e+01 1.016185760498046875e+01
1.722062873840332031e+01 1.011432743072509766e+01
1.720541954040527344e+01 1.007791900634765625e+01
1.717977333068847656e+01 1.009514617919921875e+01
1.717617034912109375e+01 9.971298217773437500e+00
1.719208908081054688e+01 1.013731384277343750e+01
1.720923423767089844e+01 1.015911197662353516e+01
1.719316864013671875e+01 1.023771667480468750e+01
1.716825103759765625e+01 1.020723628997802734e+01
1.716902351379394531e+01 1.021182537078857422e+01
1.718217468261718750e+01 1.021453857421875000e+01
1.721871376037597656e+01 1.024726104736328125e+01
1.726441955566406250e+01 1.030608463287353516e+01
1.721334838867187500e+01 1.029443264007568359e+01
1.725060844421386719e+01 1.013170909881591797e+01
1.719804000854492188e+01 1.010659599304199219e+01
1.716868591308593750e+01 1.030633640289306641e+01
1.718703079223632812e+01 1.022001838684082031e+01
1.719873619079589844e+01 1.024247550964355469e+01
1.728433036804199219e+01 1.030902576446533203e+01
1.711003494262695312e+01 1.015054798126220703e+01
1.710540580749511719e+01 1.030174922943115234e+01
1.717647743225097656e+01 1.028211879730224609e+01
1.730380630493164062e+01 1.048485755920410156e+01
1.719327163696289062e+01 1.026696205139160156e+01
1.721882438659667969e+01 1.020350265502929688e+01
1.726313018798828125e+01 1.010327243804931641e+01
1.713166999816894531e+01 1.013880443572998047e+01
1.722433471679687500e+01 1.033149242401123047e+01
1.727577209472656250e+01 1.003868007659912109e+01
1.714294624328613281e+01 1.020608425140380859e+01
1.722475624084472656e+01 1.012399387359619141e+01
1.728357887268066406e+01 9.967899322509765625e+00
1.738399505615234375e+01 1.012467002868652344e+01
1.726213836669921875e+01 1.024523925781250000e+01
1.734421920776367188e+01 1.036600971221923828e+01
1.732391929626464844e+01 1.017095088958740234e+01
1.719953155517578125e+01 1.033414459228515625e+01
1.719793701171875000e+01 1.016844272613525391e+01
1.721413612365722656e+01 1.036329460144042969e+01
1.725790405273437500e+01 1.015428924560546875e+01
1.731621360778808594e+01 1.029388618469238281e+01
1.719219589233398438e+01 1.019375705718994141e+01
1.721141433715820312e+01 1.027111625671386719e+01
1.721519851684570312e+01 1.028162574768066406e+01
1.725514411926269531e+01 1.026054954528808594e+01
1.733024406433105469e+01 1.027061462402343750e+01
1.724471664428710938e+01 1.002452754974365234e+01
1.723827362060546875e+01 9.864864349365234375e+00
1.731612014770507812e+01 1.014198493957519531e+01
1.722359848022460938e+01 1.022300338745117188e+01
1.722531700134277344e+01 1.019625949859619141e+01
1.726754760742187500e+01 1.029488658905029297e+01
1.722058868408203125e+01 1.025276565551757812e+01
1.720336151123046875e+01 1.025420761108398438e+01
1.714243888854980469e+01 1.023045444488525391e+01
1.722334098815917969e+01 1.027807331085205078e+01
1.729084014892578125e+01 1.018669795989990234e+01
1.846735382080078125e+01 1.079922389984130859e+01
1.764130401611328125e+01 1.075296878814697266e+01
1.810974311828613281e+01 1.069742488861083984e+01
1.725857353210449219e+01 1.016462707519531250e+01
1.732461929321289062e+01 1.050064182281494141e+01
1.773237991333007812e+01 1.067298316955566406e+01
1.728243064880371094e+01 1.060212898254394531e+01
1.759687614440917969e+01 1.066987705230712891e+01
1.740850067138671875e+01 1.071069431304931641e+01
1.782589721679687500e+01 1.062761306762695312e+01
1.818517684936523438e+01 1.055622768402099609e+01
1.746665191650390625e+01 9.625982284545898438e+00
1.844427299499511719e+01 1.077653312683105469e+01
1.736713981628417969e+01 1.049995326995849609e+01
1.733993148803710938e+01 1.060987281799316406e+01
1.734044647216796875e+01 9.345378875732421875e+00
1.753381919860839844e+01 9.619749069213867188e+00
1.872081947326660156e+01 1.114023780822753906e+01
1.850757217407226562e+01 1.050867462158203125e+01
1.857564163208007812e+01 1.057309627532958984e+01
1.865461349487304688e+01 1.059898757934570312e+01
1.855870819091796875e+01 1.053190708160400391e+01
1.863573074340820312e+01 1.048720073699951172e+01
1.862366294860839844e+01 1.057179641723632812e+01
1.858937263488769531e+01 1.052447509765625000e+01
1.788614082336425781e+01 9.561972618103027344e+00
1.828246498107910156e+01 1.034030914306640625e+01
1.827433204650878906e+01 1.043391227722167969e+01
1.856159400939941406e+01 1.056581115722656250e+01
1.760081100463867188e+01 9.506194114685058594e+00
1.804243659973144531e+01 1.009319019317626953e+01
1.848963546752929688e+01 1.054303455352783203e+01
1.827185249328613281e+01 1.032175731658935547e+01
1.840889358520507812e+01 1.055722713470458984e+01
1.842908477783203125e+01 1.046725559234619141e+01
1.836798286437988281e+01 1.049611759185791016e+01
1.830527877807617188e+01 1.037031936645507812e+01
1.844607543945312500e+01 1.054982566833496094e+01
1.758740425109863281e+01 9.767513275146484375e+00
1.768110656738281250e+01 9.965933799743652344e+00
1.776943778991699219e+01 9.884670257568359375e+00
1.774264907836914062e+01 1.008515357971191406e+01
1.785766983032226562e+01 1.023660278320312500e+01
1.816285324096679688e+01 1.054034137725830078e+01
1.808866119384765625e+01 1.003238487243652344e+01
1.841555023193359375e+01 1.043934345245361328e+01
1.815863609313964844e+01 1.082687282562255859e+01
1.836442565917968750e+01 1.036576461791992188e+01
1.822290039062500000e+01 1.043755149841308594e+01
1.836000442504882812e+01 1.059131431579589844e+01
1.833089256286621094e+01 1.058869552612304688e+01
1.828175926208496094e+01 1.062208843231201172e+01
1.830576133728027344e+01 1.048938941955566406e+01
1.840889549255371094e+01 1.073713970184326172e+01
1.842685890197753906e+01 1.062324714660644531e+01
1.870370864868164062e+01 1.064634609222412109e+01
1.841281509399414062e+01 1.058356189727783203e+01
1.845702171325683594e+01 1.062473201751708984e+01
1.833317375183105469e+01 1.047721576690673828e+01
1.849532508850097656e+01 1.068773937225341797e+01
1.871781730651855469e+01 1.065627574920654297e+01
1.846015930175781250e+01 1.050775241851806641e+01
1.837638282775878906e+01 1.077628803253173828e+01
1.848598480224609375e+01 1.068165111541748047e+01
1.842216682434082031e+01 1.070269393920898438e+01
1.856196784973144531e+01 1.062682437896728516e+01
1.854292488098144531e+01 1.049152278900146484e+01
1.845190238952636719e+01 1.040944099426269531e+01
1.833960151672363281e+01 1.044537258148193359e+01
1.822221755981445312e+01 1.043649768829345703e+01
1.833047485351562500e+01 1.039496898651123047e+01
1.821999359130859375e+01 1.011994552612304688e+01
1.847870445251464844e+01 1.052315807342529297e+01
1.826512718200683594e+01 1.049555778503417969e+01
1.843229866027832031e+01 1.057398223876953125e+01
1.833477020263671875e+01 1.052546596527099609e+01
1.826630020141601562e+01 1.041323280334472656e+01
1.834716224670410156e+01 1.043095588684082031e+01
1.845812988281250000e+01 1.052092266082763672e+01
1.840745353698730469e+01 1.042092704772949219e+01
1.849897384643554688e+01 1.037452888488769531e+01
1.834985923767089844e+01 1.053509902954101562e+01
1.767452812194824219e+01 1.103880119323730469e+01
1.738612174987792969e+01 1.048591995239257812e+01
1.735415077209472656e+01 1.075869655609130859e+01
1.712021636962890625e+01 1.078921508789062500e+01
1.709467506408691406e+01 1.073230743408203125e+01
1.702603912353515625e+01 1.074463939666748047e+01
1.705160713195800781e+01 1.063440895080566406e+01
1.686036872863769531e+01 1.072846794128417969e+01
1.706076812744140625e+01 1.066385459899902344e+01
1.709506225585937500e+01 1.066612911224365234e+01
1.721592330932617188e+01 1.086297702789306641e+01
1.716000175476074219e+01 1.073814964294433594e+01
1.714525222778320312e+01 1.070164775848388672e+01
1.706116485595703125e+01 1.072803115844726562e+01
1.713712692260742188e+01 1.077322387695312500e+01
1.715561294555664062e+01 1.076479530334472656e+01
1.715433120727539062e+01 1.078972148895263672e+01
1.708685111999511719e+01 1.080281925201416016e+01
1.701906204223632812e+01 1.069925785064697266e+01
1.734236335754394531e+01 1.082065391540527344e+01
1.737704277038574219e+01 1.094019889831542969e+01
1.739119529724121094e+01 1.098162269592285156e+01
1.730006599426269531e+01 1.089683818817138672e+01
1.734471130371093750e+01 1.093547248840332031e+01
1.721184730529785156e+01 1.086186218261718750e+01
1.731704139709472656e+01 1.100421333312988281e+01
1.715765190124511719e+01 1.094152736663818359e+01
1.738754653930664062e+01 1.101717948913574219e+01
1.704715156555175781e+01 1.097601604461669922e+01
1.683808326721191406e+01 1.102652263641357422e+01
1.722056579589843750e+01 1.090992069244384766e+01
1.744119644165039062e+01 1.107896137237548828e+01
1.723683929443359375e+01 1.087529850006103516e+01
1.724442100524902344e+01 1.092396640777587891e+01
1.708021926879882812e+01 1.089055061340332031e+01
1.703229522705078125e+01 1.092220878601074219e+01
1.701416206359863281e+01 1.086863136291503906e+01
1.712763595581054688e+01 1.103184413909912109e+01
1.697360229492187500e+01 1.089386653900146484e+01
1.718342018127441406e+01 1.091384315490722656e+01
1.703713417053222656e+01 1.094775581359863281e+01
1.702494239807128906e+01 1.099281215667724609e+01
1.705583572387695312e+01 1.093755531311035156e+01
1.706218528747558594e+01 1.093294906616210938e+01
1.704069137573242188e+01 1.092625331878662109e+01
1.698235893249511719e+01 1.101002120971679688e+01
1.708355712890625000e+01 1.082483863830566406e+01
1.706583023071289062e+01 1.091281032562255859e+01
1.704662895202636719e+01 1.091563415527343750e+01
1.719555664062500000e+01 1.078980922698974609e+01
1.697248458862304688e+01 1.086723899841308594e+01
1.729321861267089844e+01 1.089745521545410156e+01
1.712796974182128906e+01 1.094790649414062500e+01
1.722329902648925781e+01 1.091774272918701172e+01
1.724427032470703125e+01 1.086826992034912109e+01
1.728451347351074219e+01 1.003477478027343750e+01
1.762029838562011719e+01 1.090010643005371094e+01
1.781277465820312500e+01 1.096321010589599609e+01
1.765456581115722656e+01 1.096767997741699219e+01
1.685057067871093750e+01 1.127098083496093750e+01
1.673056602478027344e+01 1.132758331298828125e+01
1.667299842834472656e+01 1.135822010040283203e+01
1.679781913757324219e+01 1.125586891174316406e+01
1.680245971679687500e+01 1.129809379577636719e+01
1.669761657714843750e+01 1.134533309936523438e+01
1.689255523681640625e+01 1.125586318969726562e+01
1.674338340759277344e+01 1.132975673675537109e+01
1.679269981384277344e+01 1.132845306396484375e+01
1.674505615234375000e+01 1.137160778045654297e+01
1.669094657897949219e+01 1.137271022796630859e+01
1.678031921386718750e+01 1.136536407470703125e+01
1.669192314147949219e+01 1.137250137329101562e+01
1.667232704162597656e+01 1.136673069000244141e+01
1.677512741088867188e+01 1.137223148345947266e+01
1.668187141418457031e+01 1.136366939544677734e+01
1.666328811645507812e+01 1.139392471313476562e+01
1.670429611206054688e+01 1.136689758300781250e+01
1.668425369262695312e+01 1.137081909179687500e+01
1.666485404968261719e+01 1.139854335784912109e+01
1.672805595397949219e+01 1.134066963195800781e+01
1.670969200134277344e+01 1.135792255401611328e+01
1.669495010375976562e+01 1.135752391815185547e+01
1.666607666015625000e+01 1.138414096832275391e+01
1.668493080139160156e+01 1.136504364013671875e+01
1.668237495422363281e+01 1.136582088470458984e+01
1.670166587829589844e+01 1.135312557220458984e+01
1.669665908813476562e+01 1.135615444183349609e+01
1.669215011596679688e+01 1.136088371276855469e+01
1.667402839660644531e+01 1.138486480712890625e+01
1.668393325805664062e+01 1.136627960205078125e+01
1.668759727478027344e+01 1.136442375183105469e+01
1.668753623962402344e+01 1.136983871459960938e+01
1.667583274841308594e+01 1.138004302978515625e+01
1.668238449096679688e+01 1.136740303039550781e+01
1.668027496337890625e+01 1.137298011779785156e+01
1.669231986999511719e+01 1.136321735382080078e+01
1.668310546875000000e+01 1.137364387512207031e+01
1.666654014587402344e+01 1.138107013702392578e+01
1.668940544128417969e+01 1.136834621429443359e+01
1.675748062133789062e+01 1.126208496093750000e+01
1.674495315551757812e+01 1.132221508026123047e+01
1.669511222839355469e+01 1.137421607971191406e+01
1.677622222900390625e+01 1.125318241119384766e+01
1.702568626403808594e+01 1.094025897979736328e+01
1.715771293640136719e+01 1.098822212219238281e+01
1.726633644104003906e+01 1.082048034667968750e+01
1.718897247314453125e+01 1.080607891082763672e+01
1.733335876464843750e+01 1.073989677429199219e+01
1.751665306091308594e+01 1.084990787506103516e+01
1.793079185485839844e+01 1.091138267517089844e+01
1.735962867736816406e+01 1.054610824584960938e+01
1.791477775573730469e+01 1.056723403930664062e+01
1.739256858825683594e+01 1.069285678863525391e+01
1.760178184509277344e+01 1.043189048767089844e+01
1.766250228881835938e+01 1.053713798522949219e+01
1.755833053588867188e+01 1.042415809631347656e+01
1.760043907165527344e+01 1.033107376098632812e+01
1.752117538452148438e+01 9.939120292663574219e+00
1.752192878723144531e+01 1.027188777923583984e+01
1.748357772827148438e+01 1.013121318817138672e+01
1.747887420654296875e+01 1.020921611785888672e+01
1.755305862426757812e+01 1.018697357177734375e+01
1.758522987365722656e+01 1.022995853424072266e+01
1.757084846496582031e+01 1.050124740600585938e+01
1.725762176513671875e+01 1.063979721069335938e+01
1.720058250427246094e+01 1.082745361328125000e+01
1.717130279541015625e+01 1.083219146728515625e+01
1.701623916625976562e+01 1.097091674804687500e+01
1.708519744873046875e+01 1.085850048065185547e+01
1.700540733337402344e+01 1.090201187133789062e+01
1.697172737121582031e+01 1.095793342590332031e+01
1.723015785217285156e+01 1.084212589263916016e+01
1.705342674255371094e+01 1.090704441070556641e+01
1.695305442810058594e+01 1.099316024780273438e+01
1.718891525268554688e+01 1.104703330993652344e+01
1.698509025573730469e+01 1.100448131561279297e+01
1.706860160827636719e+01 1.088654041290283203e+01
1.702659225463867188e+01 1.094075489044189453e+01
1.698974037170410156e+01 1.095048809051513672e+01
1.706916427612304688e+01 1.089449787139892578e+01
1.708806419372558594e+01 1.091532230377197266e+01
1.682077026367187500e+01 1.106205177307128906e+01
1.679685211181640625e+01 1.107120323181152344e+01
1.693631362915039062e+01 1.104139709472656250e+01
1.737421607971191406e+01 1.087998390197753906e+01
1.711001396179199219e+01 1.102221870422363281e+01
1.680731964111328125e+01 1.102242183685302734e+01
1.670415306091308594e+01 1.114629173278808594e+01
1.668741226196289062e+01 1.111643981933593750e+01
1.671788787841796875e+01 1.112749862670898438e+01
1.669072914123535156e+01 1.114922046661376953e+01
1.666642570495605469e+01 1.115567493438720703e+01
1.673873138427734375e+01 1.110891437530517578e+01
1.675317382812500000e+01 1.106568145751953125e+01
1.670520210266113281e+01 1.112345504760742188e+01
1.678235435485839844e+01 1.110312843322753906e+01
1.670019149780273438e+01 1.111562061309814453e+01
1.668899154663085938e+01 1.110897922515869141e+01
1.669468116760253906e+01 1.113645648956298828e+01
1.666953086853027344e+01 1.111345672607421875e+01
1.672299575805664062e+01 1.107343578338623047e+01
1.670743370056152344e+01 1.111224746704101562e+01
1.665893936157226562e+01 1.112526512145996094e+01
1.666746520996093750e+01 1.108812713623046875e+01
1.670517158508300781e+01 1.108927726745605469e+01
1.665819358825683594e+01 1.114326953887939453e+01
1.668707656860351562e+01 1.113049411773681641e+01
1.670565795898437500e+01 1.108063411712646484e+01
1.671324348449707031e+01 1.107243156433105469e+01
1.675981330871582031e+01 1.111319255828857422e+01
1.679008865356445312e+01 1.104034996032714844e+01
1.679652595520019531e+01 1.106528949737548828e+01
1.680645942687988281e+01 1.089685344696044922e+01
1.674473571777343750e+01 1.098554515838623047e+01
1.667108726501464844e+01 1.105801200866699219e+01
1.672275161743164062e+01 1.106664085388183594e+01
1.672245979309082031e+01 1.106523990631103516e+01
1.679161643981933594e+01 1.100533199310302734e+01
1.680294609069824219e+01 1.100200176239013672e+01
1.679391670227050781e+01 1.105474376678466797e+01
1.677923965454101562e+01 1.111368465423583984e+01
1.678623199462890625e+01 1.104020023345947266e+01
1.680429649353027344e+01 1.104136753082275391e+01
1.677574157714843750e+01 1.101641368865966797e+01
1.682160377502441406e+01 1.102259445190429688e+01
1.688117218017578125e+01 1.099610328674316406e+01
1.676797294616699219e+01 1.104267311096191406e+01
1.676781845092773438e+01 1.100630283355712891e+01
1.684742546081542969e+01 1.101050662994384766e+01
1.684116172790527344e+01 1.090565395355224609e+01
1.672121429443359375e+01 1.103258514404296875e+01
1.678913116455078125e+01 1.087996578216552734e+01
1.677853393554687500e+01 1.091250133514404297e+01
1.682371139526367188e+01 1.096203708648681641e+01
1.682647514343261719e+01 1.096331310272216797e+01
1.693401908874511719e+01 1.084243297576904297e+01
1.675633049011230469e+01 1.098910617828369141e+01
1.684429550170898438e+01 1.092655944824218750e+01
1.674546241760253906e+01 1.090965080261230469e+01
1.686583900451660156e+01 1.090608501434326172e+01
1.694886779785156250e+01 1.083266448974609375e+01
1.687943649291992188e+01 1.087859344482421875e+01
1.772313880920410156e+01 1.060481262207031250e+01
1.695268058776855469e+01 9.946073532104492188e+00
1.732444381713867188e+01 1.007440567016601562e+01
1.729729080200195312e+01 1.019964218139648438e+01
1.755265808105468750e+01 1.057668113708496094e+01
1.738737297058105469e+01 1.042593193054199219e+01
1.729700660705566406e+01 1.070234394073486328e+01
1.726997566223144531e+01 1.034096527099609375e+01
1.787282371520996094e+01 1.095694541931152344e+01
1.760113716125488281e+01 1.082007980346679688e+01
1.737794303894042969e+01 1.084395694732666016e+01
1.706297874450683594e+01 1.059025955200195312e+01
1.731623268127441406e+01 1.063966083526611328e+01
1.732355117797851562e+01 1.066409015655517578e+01
1.730536842346191406e+01 1.056210613250732422e+01
1.744959259033203125e+01 1.040816497802734375e+01
1.714096641540527344e+01 1.070945835113525391e+01
1.712133407592773438e+01 1.082725811004638672e+01
1.744743537902832031e+01 1.048834705352783203e+01
1.729417228698730469e+01 1.084757328033447266e+01
1.724978065490722656e+01 1.088338851928710938e+01
1.734128761291503906e+01 1.094319248199462891e+01
1.727695655822753906e+01 1.102312755584716797e+01
1.720967292785644531e+01 1.094964599609375000e+01
1.710488700866699219e+01 1.092088699340820312e+01
1.722226715087890625e+01 1.100411415100097656e+01
1.721973037719726562e+01 1.093177604675292969e+01
1.728394508361816406e+01 1.096525001525878906e+01
1.727069282531738281e+01 1.096727752685546875e+01
1.722953224182128906e+01 1.094893074035644531e+01
1.730046463012695312e+01 1.097278213500976562e+01
1.734282112121582031e+01 1.093953609466552734e+01
1.730995750427246094e+01 1.103691291809082031e+01
1.729236793518066406e+01 1.090085887908935547e+01
1.725300788879394531e+01 1.106733703613281250e+01
1.727642250061035156e+01 1.095142364501953125e+01
1.723474693298339844e+01 1.093145942687988281e+01
1.727136802673339844e+01 1.106278419494628906e+01
1.721732330322265625e+01 1.097006416320800781e+01
1.717168235778808594e+01 1.095810127258300781e+01
1.729515457153320312e+01 1.100357532501220703e+01
1.733857727050781250e+01 1.088049125671386719e+01
1.734850120544433594e+01 1.079231166839599609e+01
1.878634452819824219e+01 9.816667556762695312e+00
1.754064941406250000e+01 1.021596240997314453e+01
1.873448753356933594e+01 9.818455696105957031e+00
1.884677124023437500e+01 9.773194313049316406e+00
1.880856704711914062e+01 9.804687500000000000e+00
1.888903427124023438e+01 9.747830390930175781e+00
1.899446105957031250e+01 9.665586471557617188e+00
1.886780929565429688e+01 9.755887985229492188e+00
1.882023048400878906e+01 9.807499885559082031e+00
1.891736412048339844e+01 9.701413154602050781e+00
1.894187545776367188e+01 9.742639541625976562e+00
1.880391502380371094e+01 9.884929656982421875e+00
1.896169853210449219e+01 9.738372802734375000e+00
1.738825225830078125e+01 1.089368343353271484e+01
1.890240287780761719e+01 9.749508857727050781e+00
1.899170684814453125e+01 9.646625518798828125e+00
1.887351799011230469e+01 9.753615379333496094e+00
1.890625572204589844e+01 9.652839660644531250e+00
1.892527770996093750e+01 9.698561668395996094e+00
1.900823211669921875e+01 9.611875534057617188e+00
1.893368148803710938e+01 9.676235198974609375e+00
1.889822578430175781e+01 9.698494911193847656e+00
1.887817764282226562e+01 9.691544532775878906e+00
1.906982231140136719e+01 9.612017631530761719e+00
1.896825408935546875e+01 9.770442962646484375e+00
1.893614959716796875e+01 9.766550064086914062e+00
1.908113670349121094e+01 9.612794876098632812e+00
1.892125511169433594e+01 9.761633872985839844e+00
1.887344551086425781e+01 9.883503913879394531e+00
1.906157302856445312e+01 9.621282577514648438e+00
1.896781539916992188e+01 9.647804260253906250e+00
1.894988059997558594e+01 9.628971099853515625e+00
1.899773597717285156e+01 9.649862289428710938e+00
1.899012756347656250e+01 9.639419555664062500e+00
1.909487152099609375e+01 9.591304779052734375e+00
1.911186790466308594e+01 9.579121589660644531e+00
1.915210151672363281e+01 9.565291404724121094e+00
1.920336914062500000e+01 9.533799171447753906e+00
1.913486289978027344e+01 9.569159507751464844e+00
1.908501815795898438e+01 9.584370613098144531e+00
1.906631469726562500e+01 9.618976593017578125e+00
1.915234947204589844e+01 9.555358886718750000e+00
1.910259056091308594e+01 9.587680816650390625e+00
1.918859100341796875e+01 9.539100646972656250e+00
1.918533706665039062e+01 9.541003227233886719e+00
1.915453147888183594e+01 9.554629325866699219e+00
1.921504402160644531e+01 9.526233673095703125e+00
1.914928054809570312e+01 9.559973716735839844e+00
1.922161293029785156e+01 9.526235580444335938e+00
1.917620468139648438e+01 9.551943778991699219e+00
1.923986816406250000e+01 9.508173942565917969e+00
1.923598480224609375e+01 9.512850761413574219e+00
1.922772407531738281e+01 9.523879051208496094e+00
1.922716140747070312e+01 9.522238731384277344e+00
1.922709465026855469e+01 9.521821022033691406e+00
1.922955322265625000e+01 9.519573211669921875e+00
1.923683738708496094e+01 9.513888359069824219e+00
1.918925094604492188e+01 9.553440093994140625e+00
1.922246551513671875e+01 9.522193908691406250e+00
1.924410438537597656e+01 9.518573760986328125e+00
1.924835586547851562e+01 9.513682365417480469e+00
1.923496246337890625e+01 9.512205123901367188e+00
1.924619102478027344e+01 9.520957946777343750e+00
1.922659873962402344e+01 9.518605232238769531e+00
1.923089790344238281e+01 9.517942428588867188e+00
1.923882675170898438e+01 9.515441894531250000e+00
1.923263359069824219e+01 9.523008346557617188e+00
1.923318672180175781e+01 9.515944480895996094e+00
1.921760749816894531e+01 9.526715278625488281e+00
1.923461151123046875e+01 9.513707160949707031e+00
1.923422622680664062e+01 9.521423339843750000e+00
1.924503898620605469e+01 9.510804176330566406e+00
1.922102355957031250e+01 9.522882461547851562e+00
1.924028968811035156e+01 9.510519981384277344e+00
1.924381065368652344e+01 9.516674995422363281e+00
1.924602127075195312e+01 9.511116027832031250e+00
1.923866271972656250e+01 9.517945289611816406e+00
1.923917007446289062e+01 9.512393951416015625e+00
1.923155021667480469e+01 9.520130157470703125e+00
1.923069000244140625e+01 9.518091201782226562e+00
1.923182106018066406e+01 9.518800735473632812e+00
1.924785423278808594e+01 9.505168914794921875e+00
1.923353385925292969e+01 9.516210556030273438e+00
1.922878074645996094e+01 9.520152091979980469e+00
1.924373054504394531e+01 9.513321876525878906e+00
1.926479339599609375e+01 9.496394157409667969e+00
1.925320434570312500e+01 9.495162010192871094e+00
1.923796272277832031e+01 9.519154548645019531e+00
1.924113082885742188e+01 9.516626358032226562e+00
1.924499130249023438e+01 9.511132240295410156e+00
1.923707962036132812e+01 9.515225410461425781e+00
1.925701332092285156e+01 9.575885772705078125e+00
1.924377059936523438e+01 9.512764930725097656e+00
1.923944854736328125e+01 9.519983291625976562e+00
1.922852516174316406e+01 9.518848419189453125e+00
1.922968864440917969e+01 9.518579483032226562e+00
1.924346351623535156e+01 9.512581825256347656e+00
1.923062324523925781e+01 9.517127037048339844e+00
1.923654937744140625e+01 9.522536277770996094e+00
1.924064064025878906e+01 9.521883964538574219e+00
1.923535537719726562e+01 9.521414756774902344e+00
1.923216819763183594e+01 9.520477294921875000e+00
1.923554801940917969e+01 9.511860847473144531e+00
1.923211669921875000e+01 9.510110855102539062e+00
1.923271560668945312e+01 9.518814086914062500e+00
1.923618698120117188e+01 9.508387565612792969e+00
1.923165893554687500e+01 9.511722564697265625e+00
1.924246978759765625e+01 9.516279220581054688e+00
1.923265266418457031e+01 9.522109985351562500e+00
1.923464584350585938e+01 9.515807151794433594e+00
1.923820495605468750e+01 9.518435478210449219e+00
1.923577690124511719e+01 9.517476081848144531e+00
1.923261642456054688e+01 9.522266387939453125e+00
1.923705863952636719e+01 9.519804954528808594e+00
1.923485374450683594e+01 9.519851684570312500e+00
1.923690032958984375e+01 9.532992362976074219e+00
1.889959716796875000e+01 1.163050746917724609e+01
1.895649337768554688e+01 1.162859153747558594e+01
1.893641471862792969e+01 1.168686199188232422e+01
1.886923980712890625e+01 1.164540767669677734e+01
1.870125961303710938e+01 1.153014373779296875e+01
1.889181327819824219e+01 1.163529014587402344e+01
1.894665145874023438e+01 1.164553833007812500e+01
1.894528961181640625e+01 1.165667438507080078e+01
1.890644454956054688e+01 1.163588905334472656e+01
1.895557403564453125e+01 1.165766620635986328e+01
1.899061775207519531e+01 1.169699859619140625e+01
1.887474632263183594e+01 1.174522590637207031e+01
1.890044212341308594e+01 1.165058422088623047e+01
1.890268135070800781e+01 1.168007469177246094e+01
1.887976074218750000e+01 1.164801216125488281e+01
1.888284683227539062e+01 1.163568305969238281e+01
1.883850097656250000e+01 1.165106773376464844e+01
1.892256546020507812e+01 1.164204597473144531e+01
1.889266395568847656e+01 1.163250637054443359e+01
1.893834114074707031e+01 1.165629196166992188e+01
1.893418693542480469e+01 1.169255352020263672e+01
1.881632041931152344e+01 1.160208320617675781e+01
1.885316848754882812e+01 1.163959312438964844e+01
1.885703468322753906e+01 1.165466499328613281e+01
1.878830909729003906e+01 1.158262920379638672e+01
1.894064140319824219e+01 1.167547130584716797e+01
1.887716102600097656e+01 1.163727092742919922e+01
1.883070945739746094e+01 1.162497997283935547e+01
1.887274742126464844e+01 1.161413860321044922e+01
1.879238510131835938e+01 1.156226921081542969e+01
1.891996192932128906e+01 1.166596984863281250e+01
1.891357803344726562e+01 1.165661430358886719e+01
1.890656089782714844e+01 1.164460086822509766e+01
1.891473960876464844e+01 1.164686584472656250e+01
1.876308631896972656e+01 1.150868988037109375e+01
1.885178184509277344e+01 1.162005805969238281e+01
1.886517906188964844e+01 1.160274887084960938e+01
1.892616653442382812e+01 1.160786914825439453e+01
1.888941001892089844e+01 1.161506652832031250e+01
1.882374191284179688e+01 1.161078739166259766e+01
1.888025093078613281e+01 1.160090732574462891e+01
1.890028190612792969e+01 1.165082836151123047e+01
1.884162902832031250e+01 1.161004734039306641e+01
1.653417205810546875e+01 9.819191932678222656e+00
1.625872039794921875e+01 9.578975677490234375e+00
1.641444396972656250e+01 9.637011528015136719e+00
1.686301612854003906e+01 9.568615913391113281e+00
1.658126640319824219e+01 9.798283576965332031e+00
1.636609268188476562e+01 9.586711883544921875e+00
1.660022163391113281e+01 9.676497459411621094e+00
1.640012741088867188e+01 9.572819709777832031e+00
1.659458732604980469e+01 9.643760681152343750e+00
1.648534965515136719e+01 9.668738365173339844e+00
1.642875480651855469e+01 9.570734024047851562e+00
1.635372352600097656e+01 9.530672073364257812e+00
1.623283386230468750e+01 9.481543540954589844e+00
1.633647918701171875e+01 9.549708366394042969e+00
1.636013031005859375e+01 9.531585693359375000e+00
1.629893112182617188e+01 9.533731460571289062e+00
1.633324241638183594e+01 9.564955711364746094e+00
1.652644538879394531e+01 9.543915748596191406e+00
1.648638534545898438e+01 9.650698661804199219e+00
1.633605194091796875e+01 9.570498466491699219e+00
1.551455497741699219e+01 1.292152118682861328e+01
1.640985870361328125e+01 9.620674133300781250e+00
1.635275650024414062e+01 9.548376083374023438e+00
1.640198707580566406e+01 9.567149162292480469e+00
1.627017974853515625e+01 9.488298416137695312e+00
1.635755157470703125e+01 9.518280982971191406e+00
1.635759735107421875e+01 9.502300262451171875e+00
1.673087882995605469e+01 9.705935478210449219e+00
1.651027107238769531e+01 9.588763236999511719e+00
1.658498954772949219e+01 9.582729339599609375e+00
1.647447395324707031e+01 9.562541961669921875e+00
1.762653541564941406e+01 9.498932838439941406e+00
1.754546928405761719e+01 9.460183143615722656e+00
1.761581993103027344e+01 9.524865150451660156e+00
1.767210388183593750e+01 9.548838615417480469e+00
1.757761955261230469e+01 9.455436706542968750e+00
1.774157524108886719e+01 9.292002677917480469e+00
1.770349693298339844e+01 9.625668525695800781e+00
1.754097938537597656e+01 9.561361312866210938e+00
1.850784873962402344e+01 1.059796428680419922e+01
1.817541313171386719e+01 1.068308830261230469e+01
1.838317108154296875e+01 1.070914554595947266e+01
1.845979309082031250e+01 1.064243602752685547e+01
1.841775131225585938e+01 1.058737468719482422e+01
1.846671867370605469e+01 1.068226909637451172e+01
1.854345893859863281e+01 1.049743556976318359e+01
1.813335800170898438e+01 9.989380836486816406e+00
1.800366973876953125e+01 9.912971496582031250e+00
1.834937477111816406e+01 1.034092235565185547e+01
1.777835273742675781e+01 9.943274497985839844e+00
1.862043762207031250e+01 1.020996952056884766e+01
1.845971488952636719e+01 1.066154479980468750e+01
1.846167755126953125e+01 1.047883415222167969e+01
1.848397254943847656e+01 1.053438282012939453e+01
1.848090362548828125e+01 1.046625995635986328e+01
1.850331115722656250e+01 1.043071746826171875e+01
1.836069488525390625e+01 1.034970378875732422e+01
1.859815406799316406e+01 1.037656116485595703e+01
1.856299209594726562e+01 1.040429687500000000e+01
1.859358024597167969e+01 1.057254600524902344e+01
1.851984024047851562e+01 1.048143863677978516e+01
1.856892204284667969e+01 1.055784416198730469e+01
1.829279899597167969e+01 1.068155670166015625e+01
1.842578315734863281e+01 1.068454647064208984e+01
1.853296852111816406e+01 1.057746028900146484e+01
1.849679756164550781e+01 1.074090480804443359e+01
1.854051589965820312e+01 1.069559955596923828e+01
1.828180122375488281e+01 1.055882358551025391e+01
1.854915237426757812e+01 1.087221622467041016e+01
1.862023353576660156e+01 1.057977676391601562e+01
1.851055717468261719e+01 1.058390712738037109e+01
1.844595718383789062e+01 1.078888607025146484e+01
1.842069435119628906e+01 1.069368076324462891e+01
1.835776901245117188e+01 1.111595630645751953e+01
1.849534225463867188e+01 1.075699996948242188e+01
1.861789894104003906e+01 1.058545684814453125e+01
1.883876991271972656e+01 1.091442203521728516e+01
1.855145454406738281e+01 1.061631298065185547e+01
1.848603820800781250e+01 1.059550571441650391e+01
1.854648399353027344e+01 1.070763587951660156e+01
1.845163726806640625e+01 1.071710014343261719e+01
1.837472534179687500e+01 1.062059402465820312e+01
1.852696800231933594e+01 1.059250354766845703e+01
1.842074775695800781e+01 1.058652305603027344e+01
1.849801635742187500e+01 1.053627490997314453e+01
1.783218383789062500e+01 1.115860462188720703e+01
1.804683876037597656e+01 1.114831066131591797e+01
1.803674125671386719e+01 1.100530052185058594e+01
1.802816009521484375e+01 1.102707195281982422e+01
1.790662574768066406e+01 1.096329402923583984e+01
1.805477714538574219e+01 1.105467128753662109e+01
1.794905471801757812e+01 1.099238204956054688e+01
1.801472663879394531e+01 1.114937210083007812e+01
1.802664756774902344e+01 1.098284053802490234e+01
1.797424697875976562e+01 1.093479728698730469e+01
1.803665161132812500e+01 1.106878566741943359e+01
1.799033737182617188e+01 1.106306457519531250e+01
1.798285675048828125e+01 1.113856124877929688e+01
1.792840576171875000e+01 1.107396316528320312e+01
1.774842262268066406e+01 1.113433361053466797e+01
1.780204963684082031e+01 1.108400726318359375e+01
1.787839317321777344e+01 1.108852767944335938e+01
1.789077758789062500e+01 1.108590888977050781e+01
1.796866035461425781e+01 1.111744022369384766e+01
1.782564926147460938e+01 1.096909618377685547e+01
1.801446342468261719e+01 1.109032630920410156e+01
1.815115928649902344e+01 1.109333324432373047e+01
1.819429969787597656e+01 1.128985404968261719e+01
1.808832931518554688e+01 1.134306049346923828e+01
1.822763824462890625e+01 1.136268997192382812e+01
1.827406501770019531e+01 1.121542835235595703e+01
1.782242965698242188e+01 1.110319137573242188e+01
1.829364395141601562e+01 1.090136432647705078e+01
1.793864631652832031e+01 1.101583385467529297e+01
1.814544105529785156e+01 1.096037578582763672e+01
1.817377090454101562e+01 1.117899894714355469e+01
1.826769256591796875e+01 1.134088802337646484e+01
1.822798156738281250e+01 1.124460124969482422e+01
1.809268569946289062e+01 1.122846698760986328e+01
1.817069435119628906e+01 1.133939361572265625e+01
1.817789077758789062e+01 1.135933303833007812e+01
1.807503318786621094e+01 1.142045688629150391e+01
[truncated: 2,872,606 more chars]
