# Supplementary material for: Functional protein dynamics in a crystal
Source: Nat Commun. 2024 Apr 15;15:3244. doi: 10.1038/s41467-024-47473-4 (PMC11018856; doi:10.1038/s41467-024-47473-4)
Supplement: Supplementary file 11 — Source Data [file 41467_2024_47473_MOESM11_ESM.zip › fig_data/Fig3/b/e_up.txt]

9.357295989990234375e+00 1.216750049591064453e+01
9.320912361145019531e+00 1.221447944641113281e+01
9.364784240722656250e+00 1.224521827697753906e+01
9.363455772399902344e+00 1.222139930725097656e+01
9.381840705871582031e+00 1.228179836273193359e+01
9.341726303100585938e+00 1.227114963531494141e+01
9.390325546264648438e+00 1.231338024139404297e+01
9.365925788879394531e+00 1.228383731842041016e+01
9.374527931213378906e+00 1.225288486480712891e+01
9.397335052490234375e+00 1.215973758697509766e+01
9.350060462951660156e+00 1.228785228729248047e+01
9.345508575439453125e+00 1.226860427856445312e+01
9.358595848083496094e+00 1.226830005645751953e+01
9.349385261535644531e+00 1.225518894195556641e+01
9.364554405212402344e+00 1.224622154235839844e+01
9.340949058532714844e+00 1.225178527832031250e+01
9.370875358581542969e+00 1.220847892761230469e+01
9.349940299987792969e+00 1.222375965118408203e+01
9.394693374633789062e+00 1.225396633148193359e+01
9.318668365478515625e+00 1.224862861633300781e+01
9.331414222717285156e+00 1.227840995788574219e+01
9.332904815673828125e+00 1.228606033325195312e+01
9.400698661804199219e+00 1.228989505767822266e+01
9.357291221618652344e+00 1.224567985534667969e+01
9.306512832641601562e+00 1.223086261749267578e+01
9.379327774047851562e+00 1.220127677917480469e+01
9.377044677734375000e+00 1.231477260589599609e+01
9.443025588989257812e+00 1.232015037536621094e+01
9.353338241577148438e+00 1.221717071533203125e+01
9.384000778198242188e+00 1.222025871276855469e+01
9.359856605529785156e+00 1.215407466888427734e+01
9.350868225097656250e+00 1.227756690979003906e+01
9.402928352355957031e+00 1.236399650573730469e+01
9.354720115661621094e+00 1.227032279968261719e+01
9.446012496948242188e+00 1.228461265563964844e+01
9.369912147521972656e+00 1.227950572967529297e+01
9.342891693115234375e+00 1.225276184082031250e+01
9.361316680908203125e+00 1.218879127502441406e+01
9.423086166381835938e+00 1.238045501708984375e+01
9.383314132690429688e+00 1.226145553588867188e+01
9.371315956115722656e+00 1.221603012084960938e+01
9.393380165100097656e+00 1.220010757446289062e+01
9.353310585021972656e+00 1.225466060638427734e+01
9.370890617370605469e+00 1.222979831695556641e+01
9.370414733886718750e+00 1.226188087463378906e+01
9.418197631835937500e+00 1.225671577453613281e+01
9.357570648193359375e+00 1.224206829071044922e+01
9.359850883483886719e+00 1.222965335845947266e+01
9.401073455810546875e+00 1.219011783599853516e+01
9.346010208129882812e+00 1.219916439056396484e+01
9.368998527526855469e+00 1.222365760803222656e+01
9.434085845947265625e+00 1.235091495513916016e+01
9.403212547302246094e+00 1.229974651336669922e+01
9.430310249328613281e+00 1.224214553833007812e+01
9.374159812927246094e+00 1.222570991516113281e+01
9.323925018310546875e+00 1.227485752105712891e+01
9.368893623352050781e+00 1.223508262634277344e+01
9.413757324218750000e+00 1.225660800933837891e+01
9.395589828491210938e+00 1.229965972900390625e+01
9.328805923461914062e+00 1.226855182647705078e+01
9.354853630065917969e+00 1.224219608306884766e+01
9.360895156860351562e+00 1.227426719665527344e+01
9.387315750122070312e+00 1.217433357238769531e+01
9.364509582519531250e+00 1.219146823883056641e+01
