# Supplementary material for: Functional protein dynamics in a crystal
Source: Nat Commun. 2024 Apr 15;15:3244. doi: 10.1038/s41467-024-47473-4 (PMC11018856; doi:10.1038/s41467-024-47473-4)
Supplement: Supplementary file 11 — Source Data [file 41467_2024_47473_MOESM11_ESM.zip › fig_data/Fig3/b/solution_ff14SB.txt]

8.146718025207519531e+00 4.016144275665283203e+00
8.093356132507324219e+00 4.499832153320312500e+00
8.038911819458007812e+00 6.803206920623779297e+00
7.323523521423339844e+00 1.476647281646728516e+01
7.294819831848144531e+00 1.485004901885986328e+01
7.350482940673828125e+00 1.474975395202636719e+01
7.234806060791015625e+00 1.498942661285400391e+01
7.344836711883544922e+00 1.473978805541992188e+01
7.298048496246337891e+00 1.483610534667968750e+01
9.730811119079589844e+00 1.149394130706787109e+01
7.263112068176269531e+00 1.491339874267578125e+01
7.224002361297607422e+00 1.499272060394287109e+01
7.275345802307128906e+00 1.489020347595214844e+01
7.175093650817871094e+00 1.502280330657958984e+01
7.252316951751708984e+00 1.494638824462890625e+01
7.211118221282958984e+00 1.503082180023193359e+01
7.213963031768798828e+00 1.502003574371337891e+01
7.218396663665771484e+00 1.502125835418701172e+01
7.197770595550537109e+00 1.504985427856445312e+01
7.215224266052246094e+00 1.503006267547607422e+01
7.212805271148681641e+00 1.502966594696044922e+01
7.197106361389160156e+00 1.505317974090576172e+01
7.236527442932128906e+00 1.500772857666015625e+01
7.293276309967041016e+00 1.495074939727783203e+01
7.203090190887451172e+00 1.503954505920410156e+01
7.257661819458007812e+00 1.498546600341796875e+01
7.205430984497070312e+00 1.503902053833007812e+01
7.204997062683105469e+00 1.504296207427978516e+01
7.200171947479248047e+00 1.505047035217285156e+01
7.169115543365478516e+00 1.511015224456787109e+01
7.204302310943603516e+00 1.504328632354736328e+01
7.208143234252929688e+00 1.503906631469726562e+01
7.222289562225341797e+00 1.500543308258056641e+01
7.189195156097412109e+00 1.506972980499267578e+01
7.200767993927001953e+00 1.504575634002685547e+01
7.229846000671386719e+00 1.501851749420166016e+01
7.196415424346923828e+00 1.505298519134521484e+01
7.209486484527587891e+00 1.503215122222900391e+01
7.223576545715332031e+00 1.503064441680908203e+01
7.199126243591308594e+00 1.505128383636474609e+01
7.200269699096679688e+00 1.504800796508789062e+01
7.211626529693603516e+00 1.503004264831542969e+01
7.212638854980468750e+00 1.502515411376953125e+01
7.208865165710449219e+00 1.503268146514892578e+01
7.218311786651611328e+00 1.504443359375000000e+01
7.214106082916259766e+00 1.502391529083251953e+01
7.181202411651611328e+00 1.507166004180908203e+01
7.193235874176025391e+00 1.505871486663818359e+01
7.189642906188964844e+00 1.506376934051513672e+01
7.191476345062255859e+00 1.506317138671875000e+01
7.193152427673339844e+00 1.506027412414550781e+01
7.191965103149414062e+00 1.506159877777099609e+01
7.190649509429931641e+00 1.505341720581054688e+01
7.184483051300048828e+00 1.506232452392578125e+01
7.190104007720947266e+00 1.506152153015136719e+01
7.201363086700439453e+00 1.504204463958740234e+01
7.276750087738037109e+00 1.499960994720458984e+01
7.201741695404052734e+00 1.504749584197998047e+01
7.190054893493652344e+00 1.506473350524902344e+01
7.195826053619384766e+00 1.505745506286621094e+01
7.194585800170898438e+00 1.505725574493408203e+01
7.185857295989990234e+00 1.508758068084716797e+01
7.204536914825439453e+00 1.504151344299316406e+01
7.187805652618408203e+00 1.506682109832763672e+01
7.202736377716064453e+00 1.504095172882080078e+01
7.193222999572753906e+00 1.506125640869140625e+01
7.194368362426757812e+00 1.505955886840820312e+01
7.197265148162841797e+00 1.505228519439697266e+01
7.203242778778076172e+00 1.504279804229736328e+01
7.203292369842529297e+00 1.504144763946533203e+01
7.198250770568847656e+00 1.505244159698486328e+01
7.204445838928222656e+00 1.504407501220703125e+01
7.204607486724853516e+00 1.504384136199951172e+01
7.204836845397949219e+00 1.504336833953857422e+01
7.179533481597900391e+00 1.506648349761962891e+01
7.215988159179687500e+00 1.502622413635253906e+01
7.226172447204589844e+00 1.500906753540039062e+01
7.226851940155029297e+00 1.501921367645263672e+01
7.214519023895263672e+00 1.503022098541259766e+01
7.200585365295410156e+00 1.504903316497802734e+01
7.215508937835693359e+00 1.503156089782714844e+01
7.202652931213378906e+00 1.504395389556884766e+01
7.209803581237792969e+00 1.503480911254882812e+01
7.206254959106445312e+00 1.503794956207275391e+01
7.207787990570068359e+00 1.504081249237060547e+01
7.200930118560791016e+00 1.504799079895019531e+01
7.173840522766113281e+00 1.508021450042724609e+01
7.258894443511962891e+00 1.498814582824707031e+01
7.190988063812255859e+00 1.505819225311279297e+01
7.210204124450683594e+00 1.503563308715820312e+01
7.230713367462158203e+00 1.500617599487304688e+01
7.223937034606933594e+00 1.502940464019775391e+01
7.195486545562744141e+00 1.505878448486328125e+01
7.186385154724121094e+00 1.507337379455566406e+01
7.206895828247070312e+00 1.503545284271240234e+01
7.215574264526367188e+00 1.502945804595947266e+01
7.194789409637451172e+00 1.504436683654785156e+01
7.218453407287597656e+00 1.501248455047607422e+01
7.197066783905029297e+00 1.506177139282226562e+01
7.209386348724365234e+00 1.503227710723876953e+01
7.213618278503417969e+00 1.504073810577392578e+01
7.216045379638671875e+00 1.503185749053955078e+01
7.254764556884765625e+00 1.498743343353271484e+01
7.213861465454101562e+00 1.502402019500732422e+01
7.204306602478027344e+00 1.504037666320800781e+01
7.207180976867675781e+00 1.503674602508544922e+01
7.203722953796386719e+00 1.504468631744384766e+01
7.208779811859130859e+00 1.503645515441894531e+01
7.215559482574462891e+00 1.498701190948486328e+01
7.208994865417480469e+00 1.502989578247070312e+01
7.216750621795654297e+00 1.501377010345458984e+01
9.252908706665039062e+00 7.432323455810546875e+00
7.201573371887207031e+00 1.505071353912353516e+01
1.025688076019287109e+01 6.600263595581054688e+00
7.203550815582275391e+00 1.504292678833007812e+01
7.203495979309082031e+00 1.504396152496337891e+01
7.246502876281738281e+00 1.499793052673339844e+01
7.218046665191650391e+00 1.501931667327880859e+01
7.206513404846191406e+00 1.504200267791748047e+01
7.201048374176025391e+00 1.504952430725097656e+01
7.198885440826416016e+00 1.505147075653076172e+01
7.207069396972656250e+00 1.505082321166992188e+01
7.209929466247558594e+00 1.503739833831787109e+01
7.209725379943847656e+00 1.503852748870849609e+01
7.239143371582031250e+00 1.501086807250976562e+01
7.242069244384765625e+00 1.505520915985107422e+01
7.211706161499023438e+00 1.502925682067871094e+01
7.236800193786621094e+00 1.501219558715820312e+01
7.199912548065185547e+00 1.505987644195556641e+01
7.205520153045654297e+00 1.504485893249511719e+01
7.251861572265625000e+00 1.499483203887939453e+01
7.230549335479736328e+00 1.498538875579833984e+01
7.209610939025878906e+00 1.503821849822998047e+01
7.190241813659667969e+00 1.506020832061767578e+01
7.203475475311279297e+00 1.504127979278564453e+01
7.198708534240722656e+00 1.505054950714111328e+01
7.125502109527587891e+00 1.511058712005615234e+01
7.200424671173095703e+00 1.505118274688720703e+01
7.205305099487304688e+00 1.503539371490478516e+01
7.205558300018310547e+00 1.504059314727783203e+01
7.198626041412353516e+00 1.505096149444580078e+01
7.203876018524169922e+00 1.504258537292480469e+01
7.201202869415283203e+00 1.505723285675048828e+01
7.197059154510498047e+00 1.505198764801025391e+01
7.204077720642089844e+00 1.504277515411376953e+01
7.205539226531982422e+00 1.504021263122558594e+01
7.210024356842041016e+00 1.503833293914794922e+01
7.202893733978271484e+00 1.504995059967041016e+01
7.187180519104003906e+00 1.506802082061767578e+01
7.198275089263916016e+00 1.506663990020751953e+01
7.199705123901367188e+00 1.504988861083984375e+01
7.189874172210693359e+00 1.507053661346435547e+01
7.202384948730468750e+00 1.504676151275634766e+01
7.193980216979980469e+00 1.505682468414306641e+01
7.228869915008544922e+00 1.499587440490722656e+01
7.197934150695800781e+00 1.505261325836181641e+01
7.212656021118164062e+00 1.502810859680175781e+01
7.208214282989501953e+00 1.503414535522460938e+01
7.206703662872314453e+00 1.503530502319335938e+01
7.204763412475585938e+00 1.504305267333984375e+01
7.196883201599121094e+00 1.505545806884765625e+01
7.199831485748291016e+00 1.504901027679443359e+01
7.193110466003417969e+00 1.505991458892822266e+01
7.228824138641357422e+00 1.502265262603759766e+01
7.194995880126953125e+00 1.505632686614990234e+01
7.199459075927734375e+00 1.505136680603027344e+01
7.195472240447998047e+00 1.505304241180419922e+01
7.192342281341552734e+00 1.505707263946533203e+01
7.212339878082275391e+00 1.503519630432128906e+01
7.201381206512451172e+00 1.504706478118896484e+01
7.187537670135498047e+00 1.506753158569335938e+01
7.201531410217285156e+00 1.504139518737792969e+01
7.152828216552734375e+00 1.511507987976074219e+01
7.199780941009521484e+00 1.504904937744140625e+01
7.208332061767578125e+00 1.503011608123779297e+01
7.197211742401123047e+00 1.505200386047363281e+01
7.201394557952880859e+00 1.504720783233642578e+01
7.200843811035156250e+00 1.504873561859130859e+01
7.156431674957275391e+00 1.509632492065429688e+01
7.202571868896484375e+00 1.504547309875488281e+01
7.197338104248046875e+00 1.505264949798583984e+01
7.230722904205322266e+00 1.501016139984130859e+01
7.201262950897216797e+00 1.504962444305419922e+01
7.218647003173828125e+00 1.502543735504150391e+01
7.203098773956298828e+00 1.504679489135742188e+01
7.247267246246337891e+00 1.500482749938964844e+01
7.207639217376708984e+00 1.504051113128662109e+01
7.199808597564697266e+00 1.505057239532470703e+01
7.196735382080078125e+00 1.505276012420654297e+01
7.232065677642822266e+00 1.501586723327636719e+01
7.202986717224121094e+00 1.504443931579589844e+01
7.200798034667968750e+00 1.505165863037109375e+01
7.200309276580810547e+00 1.504715824127197266e+01
7.197213172912597656e+00 1.505158615112304688e+01
7.201942443847656250e+00 1.504539489746093750e+01
7.253015518188476562e+00 1.499690723419189453e+01
7.209324836730957031e+00 1.503726387023925781e+01
7.198771476745605469e+00 1.505172729492187500e+01
7.210328102111816406e+00 1.503745937347412109e+01
7.203582286834716797e+00 1.504774284362792969e+01
7.204700469970703125e+00 1.504415225982666016e+01
7.223647117614746094e+00 1.502526950836181641e+01
7.206722259521484375e+00 1.504517269134521484e+01
7.195167541503906250e+00 1.505575084686279297e+01
7.216733455657958984e+00 1.502072429656982422e+01
7.199851989746093750e+00 1.503479003906250000e+01
7.207572460174560547e+00 1.503803348541259766e+01
7.167233943939208984e+00 1.508608245849609375e+01
7.184789657592773438e+00 1.507214546203613281e+01
7.190307140350341797e+00 1.506396961212158203e+01
7.164976119995117188e+00 1.510273551940917969e+01
7.184817790985107422e+00 1.507013511657714844e+01
7.198995590209960938e+00 1.505115699768066406e+01
7.204298496246337891e+00 1.504959964752197266e+01
7.200373649597167969e+00 1.505057430267333984e+01
7.119715213775634766e+00 1.512176704406738281e+01
7.205749034881591797e+00 1.504034042358398438e+01
7.207431793212890625e+00 1.503710079193115234e+01
7.195780754089355469e+00 1.505733394622802734e+01
8.921273231506347656e+00 1.040324687957763672e+01
7.268346309661865234e+00 1.481817722320556641e+01
9.022251129150390625e+00 1.169814205169677734e+01
7.143528461456298828e+00 1.507591152191162109e+01
7.196340084075927734e+00 1.504903793334960938e+01
7.229160308837890625e+00 1.502003383636474609e+01
7.198689460754394531e+00 1.504770088195800781e+01
7.178251266479492188e+00 1.509683609008789062e+01
7.200418472290039062e+00 1.505169868469238281e+01
7.160533428192138672e+00 1.508475589752197266e+01
7.195912361145019531e+00 1.505555820465087891e+01
7.213116645812988281e+00 1.502815914154052734e+01
7.204840183258056641e+00 1.504432773590087891e+01
7.196282863616943359e+00 1.505352973937988281e+01
7.200882911682128906e+00 1.504759407043457031e+01
7.170794010162353516e+00 1.501597404479980469e+01
7.255281448364257812e+00 1.495176315307617188e+01
7.214509963989257812e+00 1.502812957763671875e+01
7.237202167510986328e+00 1.500240993499755859e+01
7.205437183380126953e+00 1.504464721679687500e+01
7.195511817932128906e+00 1.505368518829345703e+01
7.206549167633056641e+00 1.503592586517333984e+01
7.270692825317382812e+00 1.495674514770507812e+01
7.209440708160400391e+00 1.503427505493164062e+01
8.126604080200195312e+00 6.292430877685546875e+00
7.193538665771484375e+00 1.505308628082275391e+01
7.187270641326904297e+00 1.506489467620849609e+01
7.231653213500976562e+00 1.502382850646972656e+01
7.178681850433349609e+00 1.507628631591796875e+01
7.192156314849853516e+00 1.505719375610351562e+01
7.187648296356201172e+00 1.506542110443115234e+01
7.185660839080810547e+00 1.506744384765625000e+01
7.186381816864013672e+00 1.506781959533691406e+01
7.182167053222656250e+00 1.507064723968505859e+01
7.187660217285156250e+00 1.506249904632568359e+01
7.190345764160156250e+00 1.506348800659179688e+01
7.195137500762939453e+00 1.505155658721923828e+01
7.211117267608642578e+00 1.503935718536376953e+01
7.184484481811523438e+00 1.507112598419189453e+01
7.186413764953613281e+00 1.506728076934814453e+01
7.184685707092285156e+00 1.507073783874511719e+01
7.188032627105712891e+00 1.506554412841796875e+01
7.182634830474853516e+00 1.507145118713378906e+01
7.130155563354492188e+00 1.512546634674072266e+01
7.250131607055664062e+00 1.500204181671142578e+01
7.173266410827636719e+00 1.508286094665527344e+01
7.177170753479003906e+00 1.507815074920654297e+01
7.180487155914306641e+00 1.507469558715820312e+01
7.179118633270263672e+00 1.507223033905029297e+01
7.190400600433349609e+00 1.506147098541259766e+01
7.198382854461669922e+00 1.505438899993896484e+01
7.187911033630371094e+00 1.506480598449707031e+01
7.169383525848388672e+00 1.505719852447509766e+01
7.200175762176513672e+00 1.509677124023437500e+01
7.123733997344970703e+00 1.513067722320556641e+01
7.177567958831787109e+00 1.508712387084960938e+01
7.189236640930175781e+00 1.506373691558837891e+01
7.188158035278320312e+00 1.506552600860595703e+01
7.183468341827392578e+00 1.507155799865722656e+01
7.182350635528564453e+00 1.507200527191162109e+01
7.187223434448242188e+00 1.506819820404052734e+01
7.187267303466796875e+00 1.506616497039794922e+01
7.191462039947509766e+00 1.506295490264892578e+01
7.212149620056152344e+00 1.504386425018310547e+01
7.179289817810058594e+00 1.507828712463378906e+01
7.173710823059082031e+00 1.508059501647949219e+01
7.196042060852050781e+00 1.505517482757568359e+01
7.193906784057617188e+00 1.505083179473876953e+01
7.183984279632568359e+00 1.507297611236572266e+01
7.183004379272460938e+00 1.507013797760009766e+01
7.187177658081054688e+00 1.506257534027099609e+01
7.281195640563964844e+00 1.497248649597167969e+01
7.183029174804687500e+00 1.507201385498046875e+01
7.184143066406250000e+00 1.507113742828369141e+01
7.183450698852539062e+00 1.506918907165527344e+01
7.180252552032470703e+00 1.507661342620849609e+01
7.186195373535156250e+00 1.506786537170410156e+01
7.118774890899658203e+00 1.513908481597900391e+01
7.162402153015136719e+00 1.510659503936767578e+01
7.183165550231933594e+00 1.506847858428955078e+01
7.184937477111816406e+00 1.506943225860595703e+01
1.004629325866699219e+01 3.703320026397705078e+00
1.033863830566406250e+01 1.139466094970703125e+01
8.684568405151367188e+00 1.025599288940429688e+01
7.211504459381103516e+00 1.503470993041992188e+01
7.206862926483154297e+00 1.504450607299804688e+01
7.212556362152099609e+00 1.503103160858154297e+01
7.224623203277587891e+00 1.502325725555419922e+01
-5.600909590721130371e-01 8.513949394226074219e+00
1.041397190093994141e+01 1.135391521453857422e+01
7.231785297393798828e+00 1.499734592437744141e+01
7.236864566802978516e+00 1.499400424957275391e+01
1.001539993286132812e+01 1.133150768280029297e+01
7.214048385620117188e+00 1.502226924896240234e+01
7.205835342407226562e+00 1.503849792480468750e+01
7.211257934570312500e+00 1.503129577636718750e+01
7.207599163055419922e+00 1.503176212310791016e+01
7.203598976135253906e+00 1.504317283630371094e+01
7.212382316589355469e+00 1.503297328948974609e+01
7.210890769958496094e+00 1.503231430053710938e+01
7.202085018157958984e+00 1.504525470733642578e+01
7.200000286102294922e+00 1.504906749725341797e+01
7.218753814697265625e+00 1.502462863922119141e+01
7.284448623657226562e+00 1.494883918762207031e+01
7.181677818298339844e+00 1.507202148437500000e+01
7.179357528686523438e+00 1.510017585754394531e+01
7.387191772460937500e+00 1.486359596252441406e+01
9.070425033569335938e+00 1.195722293853759766e+01
7.214229106903076172e+00 1.503290748596191406e+01
7.205640316009521484e+00 1.504783821105957031e+01
7.194280147552490234e+00 1.505328464508056641e+01
7.184643268585205078e+00 1.506779479980468750e+01
7.190111637115478516e+00 1.505593109130859375e+01
7.177772521972656250e+00 1.507934761047363281e+01
7.151504516601562500e+00 1.510649299621582031e+01
7.183568477630615234e+00 1.506919384002685547e+01
7.208423614501953125e+00 1.503233718872070312e+01
7.182967185974121094e+00 1.507004356384277344e+01
7.189982414245605469e+00 1.506340503692626953e+01
7.200588226318359375e+00 1.504256725311279297e+01
7.191209793090820312e+00 1.505412292480468750e+01
7.156001567840576172e+00 1.499156951904296875e+01
7.167706966400146484e+00 1.510282421112060547e+01
7.202520847320556641e+00 1.504353046417236328e+01
7.190300464630126953e+00 1.506363391876220703e+01
7.195177555084228516e+00 1.505936622619628906e+01
7.154025554656982422e+00 1.509983348846435547e+01
7.186360359191894531e+00 1.506638240814208984e+01
7.188380241394042969e+00 1.506617450714111328e+01
7.190087318420410156e+00 1.506335353851318359e+01
7.181408405303955078e+00 1.507550811767578125e+01
7.185567855834960938e+00 1.506755065917968750e+01
7.235914707183837891e+00 1.502143287658691406e+01
7.122265338897705078e+00 1.513246822357177734e+01
7.178707122802734375e+00 1.507450962066650391e+01
7.206235885620117188e+00 1.504578685760498047e+01
7.135771274566650391e+00 1.513004684448242188e+01
7.188385963439941406e+00 1.506421089172363281e+01
7.186213493347167969e+00 1.506759357452392578e+01
7.164455413818359375e+00 1.507018280029296875e+01
7.189518451690673828e+00 1.506522083282470703e+01
7.128794670104980469e+00 1.512634277343750000e+01
7.182808399200439453e+00 1.506734752655029297e+01
7.180925369262695312e+00 1.507684612274169922e+01
7.185456752777099609e+00 1.506997394561767578e+01
7.186366081237792969e+00 1.506770324707031250e+01
7.185909748077392578e+00 1.506981468200683594e+01
7.177139282226562500e+00 1.508042335510253906e+01
7.180301189422607422e+00 1.507398319244384766e+01
7.185276031494140625e+00 1.506750488281250000e+01
7.169907093048095703e+00 1.506175899505615234e+01
7.178802490234375000e+00 1.507523441314697266e+01
7.195283889770507812e+00 1.505264472961425781e+01
7.182999134063720703e+00 1.507192420959472656e+01
7.189433574676513672e+00 1.506759166717529297e+01
7.181448936462402344e+00 1.507072830200195312e+01
7.183539390563964844e+00 1.507258510589599609e+01
7.176142692565917969e+00 1.507845306396484375e+01
7.180643081665039062e+00 1.507728195190429688e+01
7.179178237915039062e+00 1.507646942138671875e+01
7.180941581726074219e+00 1.507546424865722656e+01
7.163935661315917969e+00 1.509141349792480469e+01
7.193974018096923828e+00 1.505185317993164062e+01
7.184892177581787109e+00 1.506990909576416016e+01
7.200377464294433594e+00 1.505004501342773438e+01
7.193865776062011719e+00 1.505342960357666016e+01
7.169509887695312500e+00 1.509102058410644531e+01
7.168635845184326172e+00 1.509141159057617188e+01
7.153808116912841797e+00 1.511917781829833984e+01
7.187913417816162109e+00 1.506448364257812500e+01
7.130335330963134766e+00 1.512605953216552734e+01
7.195901393890380859e+00 1.505188465118408203e+01
7.195713520050048828e+00 1.505536079406738281e+01
7.180443286895751953e+00 1.507805156707763672e+01
7.128333568572998047e+00 1.516426753997802734e+01
7.184473037719726562e+00 1.507104015350341797e+01
7.168547630310058594e+00 1.509754753112792969e+01
7.197103023529052734e+00 1.505497360229492188e+01
7.190182209014892578e+00 1.506018447875976562e+01
7.199675083160400391e+00 1.504517173767089844e+01
7.199405193328857422e+00 1.505084896087646484e+01
7.200274944305419922e+00 1.506487941741943359e+01
7.196066856384277344e+00 1.505498313903808594e+01
7.209267139434814453e+00 1.503803634643554688e+01
7.191298484802246094e+00 1.506338691711425781e+01
7.193617820739746094e+00 1.505959510803222656e+01
7.188498973846435547e+00 1.506486606597900391e+01
7.166303157806396484e+00 1.509816074371337891e+01
7.186819076538085938e+00 1.506985282897949219e+01
7.200238704681396484e+00 1.505193614959716797e+01
7.197898387908935547e+00 1.505439949035644531e+01
7.195472240447998047e+00 1.506165313720703125e+01
7.182590961456298828e+00 1.508651351928710938e+01
7.195980072021484375e+00 1.505531597137451172e+01
7.196916103363037109e+00 1.505529880523681641e+01
7.129660606384277344e+00 1.511773777008056641e+01
7.196571826934814453e+00 1.505750179290771484e+01
7.131762504577636719e+00 1.517011737823486328e+01
7.180629730224609375e+00 1.507610797882080078e+01
7.197351932525634766e+00 1.504950618743896484e+01
7.125156879425048828e+00 1.515000724792480469e+01
7.161397457122802734e+00 1.509831237792968750e+01
7.183303356170654297e+00 1.507581806182861328e+01
7.175703525543212891e+00 1.508986473083496094e+01
7.155814170837402344e+00 1.512546348571777344e+01
7.163942813873291016e+00 1.510977935791015625e+01
7.180949687957763672e+00 1.506650924682617188e+01
7.186244964599609375e+00 1.506672859191894531e+01
7.179453849792480469e+00 1.508292579650878906e+01
7.168634414672851562e+00 1.503800010681152344e+01
7.190443038940429688e+00 1.506565093994140625e+01
7.176887512207031250e+00 1.508506488800048828e+01
7.194441318511962891e+00 1.505246639251708984e+01
7.188167572021484375e+00 1.506511306762695312e+01
7.142349243164062500e+00 1.514342498779296875e+01
7.224668979644775391e+00 1.501693725585937500e+01
7.190843582153320312e+00 1.505797004699707031e+01
7.143400192260742188e+00 1.514264678955078125e+01
7.154051780700683594e+00 1.512474060058593750e+01
7.174799442291259766e+00 1.508768844604492188e+01
7.132575988769531250e+00 1.515432262420654297e+01
7.201797008514404297e+00 1.517515468597412109e+01
7.190945148468017578e+00 1.506236457824707031e+01
7.144768714904785156e+00 1.514544773101806641e+01
7.182641983032226562e+00 1.507927989959716797e+01
7.122629642486572266e+00 1.520911884307861328e+01
7.178170680999755859e+00 1.508565711975097656e+01
7.181044101715087891e+00 1.509913444519042969e+01
7.171506404876708984e+00 1.509349441528320312e+01
7.144290924072265625e+00 1.487342548370361328e+01
8.003736495971679688e+00 4.829392433166503906e+00
7.188626766204833984e+00 1.505350780487060547e+01
7.169031143188476562e+00 1.508264732360839844e+01
7.184272289276123047e+00 1.507364749908447266e+01
7.183106899261474609e+00 1.506974220275878906e+01
7.166375160217285156e+00 1.510171699523925781e+01
9.547785758972167969e+00 8.472570419311523438e+00
7.134872436523437500e+00 1.516890716552734375e+01
8.178554534912109375e+00 5.825338840484619141e+00
7.247534751892089844e+00 1.500907135009765625e+01
7.156942367553710938e+00 1.510307884216308594e+01
7.188385963439941406e+00 1.505878734588623047e+01
7.166269302368164062e+00 1.510507392883300781e+01
7.145233154296875000e+00 1.513408851623535156e+01
7.175954818725585938e+00 1.508702564239501953e+01
7.185282230377197266e+00 1.507038307189941406e+01
7.199342250823974609e+00 1.504998874664306641e+01
7.187927246093750000e+00 1.507031631469726562e+01
7.188203811645507812e+00 1.506652832031250000e+01
7.169251441955566406e+00 1.510240459442138672e+01
7.178236007690429688e+00 1.508412837982177734e+01
7.188392162322998047e+00 1.506394577026367188e+01
7.146144390106201172e+00 1.509483146667480469e+01
7.066929340362548828e+00 1.522965526580810547e+01
7.128298282623291016e+00 1.517522239685058594e+01
7.141014099121093750e+00 1.512479496002197266e+01
7.090925216674804688e+00 1.525101566314697266e+01
7.096626281738281250e+00 1.520335388183593750e+01
7.117458343505859375e+00 1.519869041442871094e+01
7.075692653656005859e+00 1.526471138000488281e+01
7.169097900390625000e+00 1.510552692413330078e+01
7.142832279205322266e+00 1.514620590209960938e+01
7.120350837707519531e+00 1.518964004516601562e+01
7.161038875579833984e+00 1.514142036437988281e+01
7.089926242828369141e+00 1.524928474426269531e+01
7.147367000579833984e+00 1.512032508850097656e+01
7.166718482971191406e+00 1.510539245605468750e+01
7.153737068176269531e+00 1.512916946411132812e+01
7.195134162902832031e+00 1.505571174621582031e+01
7.188900470733642578e+00 1.506527328491210938e+01
7.183778285980224609e+00 1.506438446044921875e+01
7.215075969696044922e+00 1.500967884063720703e+01
7.156621932983398438e+00 1.511148643493652344e+01
7.130357265472412109e+00 1.512552547454833984e+01
7.190367221832275391e+00 1.506150341033935547e+01
7.204823017120361328e+00 1.503571891784667969e+01
7.189615249633789062e+00 1.506338691711425781e+01
7.166765689849853516e+00 1.510287380218505859e+01
7.190313339233398438e+00 1.506151008605957031e+01
7.138746738433837891e+00 1.515271282196044922e+01
7.123093605041503906e+00 1.520169067382812500e+01
7.058339595794677734e+00 1.523898124694824219e+01
7.221920013427734375e+00 1.501265811920166016e+01
7.183081150054931641e+00 1.507809734344482422e+01
7.143902301788330078e+00 1.511489677429199219e+01
7.128324985504150391e+00 1.518185329437255859e+01
7.150668621063232422e+00 1.512856674194335938e+01
7.134812831878662109e+00 1.513985443115234375e+01
7.121023654937744141e+00 1.517327308654785156e+01
7.083829879760742188e+00 1.525874423980712891e+01
7.091630935668945312e+00 1.522853755950927734e+01
7.077975273132324219e+00 1.520797538757324219e+01
7.136175632476806641e+00 1.515050697326660156e+01
7.181403160095214844e+00 1.507501316070556641e+01
7.150877475738525391e+00 1.513497161865234375e+01
7.083137989044189453e+00 1.525885391235351562e+01
7.179990768432617188e+00 1.508316993713378906e+01
7.188137531280517578e+00 1.514649963378906250e+01
7.116106033325195312e+00 1.516485309600830078e+01
7.133229732513427734e+00 1.517167949676513672e+01
7.163094997406005859e+00 1.511016082763671875e+01
7.187620639801025391e+00 1.506856441497802734e+01
7.171767711639404297e+00 1.509796524047851562e+01
7.179298400878906250e+00 1.508086204528808594e+01
7.177105903625488281e+00 1.508728599548339844e+01
7.149884223937988281e+00 1.511721897125244141e+01
7.188962459564208984e+00 1.505622100830078125e+01
7.177706241607666016e+00 1.508284187316894531e+01
7.139017105102539062e+00 1.515841960906982422e+01
7.111495018005371094e+00 1.517824077606201172e+01
7.171092510223388672e+00 1.510467720031738281e+01
7.113155841827392578e+00 1.521012783050537109e+01
7.175636291503906250e+00 1.509200000762939453e+01
7.198618412017822266e+00 1.505006694793701172e+01
7.182591915130615234e+00 1.508553028106689453e+01
7.120905876159667969e+00 1.514539909362792969e+01
7.187042713165283203e+00 1.508500099182128906e+01
7.114264488220214844e+00 1.519942474365234375e+01
7.122365951538085938e+00 1.517708206176757812e+01
7.079804897308349609e+00 1.524468708038330078e+01
7.139209270477294922e+00 1.515817546844482422e+01
7.170409679412841797e+00 1.510519599914550781e+01
7.125848293304443359e+00 1.518659496307373047e+01
7.089685440063476562e+00 1.524650764465332031e+01
7.184328556060791016e+00 1.506791114807128906e+01
7.188700199127197266e+00 1.506160736083984375e+01
7.193183422088623047e+00 1.506061553955078125e+01
7.172595977783203125e+00 1.507817935943603516e+01
7.185842990875244141e+00 1.506960391998291016e+01
7.176122665405273438e+00 1.508651733398437500e+01
7.167337894439697266e+00 1.508775424957275391e+01
7.162197113037109375e+00 1.511281394958496094e+01
7.179437160491943359e+00 1.507949352264404297e+01
7.159353733062744141e+00 1.512496948242187500e+01
7.166990280151367188e+00 1.509431171417236328e+01
7.194624900817871094e+00 1.505658531188964844e+01
7.185705184936523438e+00 1.506922912597656250e+01
7.166050434112548828e+00 1.509028530120849609e+01
7.194001197814941406e+00 1.505231189727783203e+01
7.226301193237304688e+00 1.500496006011962891e+01
7.178326606750488281e+00 1.507872486114501953e+01
7.186666488647460938e+00 1.506614971160888672e+01
7.191709995269775391e+00 1.506176471710205078e+01
7.161850452423095703e+00 1.510879516601562500e+01
7.185713291168212891e+00 1.507316207885742188e+01
7.195484638214111328e+00 1.506129264831542969e+01
7.185710430145263672e+00 1.507419013977050781e+01
7.161718845367431641e+00 1.510478496551513672e+01
7.195487976074218750e+00 1.505268001556396484e+01
7.108813285827636719e+00 1.515811157226562500e+01
7.158683300018310547e+00 1.511675262451171875e+01
7.190146923065185547e+00 1.506410980224609375e+01
7.182858467102050781e+00 1.508096122741699219e+01
7.197760105133056641e+00 1.505660057067871094e+01
7.178478717803955078e+00 1.508527946472167969e+01
7.201894283294677734e+00 1.504549407958984375e+01
7.199851989746093750e+00 1.504840660095214844e+01
7.117055416107177734e+00 1.515988731384277344e+01
7.177906513214111328e+00 1.508388519287109375e+01
7.173820018768310547e+00 1.509649848937988281e+01
7.200908660888671875e+00 1.505135536193847656e+01
7.196146965026855469e+00 1.505696773529052734e+01
7.202087879180908203e+00 1.504755687713623047e+01
7.205137729644775391e+00 1.504647350311279297e+01
7.140936851501464844e+00 1.512205600738525391e+01
7.194480895996093750e+00 1.506515026092529297e+01
7.190356731414794922e+00 1.506732654571533203e+01
7.188157081604003906e+00 1.510371017456054688e+01
7.232958316802978516e+00 1.513701248168945312e+01
7.155871391296386719e+00 1.512564849853515625e+01
7.212104797363281250e+00 1.504798412322998047e+01
7.165953636169433594e+00 1.510673809051513672e+01
7.174345493316650391e+00 1.509528923034667969e+01
7.207246303558349609e+00 1.504492759704589844e+01
7.197821617126464844e+00 1.505464172363281250e+01
7.203906536102294922e+00 1.504428958892822266e+01
7.204484939575195312e+00 1.504445362091064453e+01
7.103282928466796875e+00 1.514517116546630859e+01
7.216120719909667969e+00 1.503325366973876953e+01
7.182548046112060547e+00 1.506729221343994141e+01
7.183465003967285156e+00 1.509438228607177734e+01
7.188354969024658203e+00 1.507152748107910156e+01
8.883565902709960938e+00 1.106304168701171875e+01
8.796463966369628906e+00 1.113743114471435547e+01
6.880408763885498047e+00 1.418336391448974609e+01
6.887571811676025391e+00 1.423833465576171875e+01
8.760686874389648438e+00 1.089351558685302734e+01
8.889513015747070312e+00 1.102715396881103516e+01
9.082317352294921875e+00 1.122254848480224609e+01
8.855307579040527344e+00 1.112229537963867188e+01
8.971192359924316406e+00 1.034214210510253906e+01
9.873608589172363281e+00 1.192809486389160156e+01
8.787787437438964844e+00 1.065104961395263672e+01
1.057341003417968750e+01 1.091983413696289062e+01
9.203651428222656250e+00 1.038334560394287109e+01
9.059327125549316406e+00 1.075152778625488281e+01
1.010297298431396484e+01 9.679387092590332031e+00
9.365730285644531250e+00 1.013940620422363281e+01
9.076674461364746094e+00 9.730251312255859375e+00
8.762307167053222656e+00 1.083423900604248047e+01
8.684989929199218750e+00 1.088066959381103516e+01
9.318721771240234375e+00 1.016575145721435547e+01
7.343153476715087891e+00 1.478447246551513672e+01
8.504437446594238281e+00 1.120250606536865234e+01
8.888609886169433594e+00 1.180112838745117188e+01
8.968565940856933594e+00 1.098690605163574219e+01
9.319145202636718750e+00 1.082188224792480469e+01
8.953696250915527344e+00 1.081366157531738281e+01
8.273570060729980469e+00 1.111014366149902344e+01
8.722962379455566406e+00 1.050654220581054688e+01
-4.349803924560546875e+00 7.435519218444824219e+00
9.187304496765136719e+00 1.024196529388427734e+01
8.550758361816406250e+00 1.071907615661621094e+01
8.646430015563964844e+00 1.020274353027343750e+01
9.065717697143554688e+00 1.149464035034179688e+01
8.798776626586914062e+00 1.074962139129638672e+01
9.486010551452636719e+00 1.000172519683837891e+01
8.886978149414062500e+00 1.122847366333007812e+01
9.044920921325683594e+00 1.117520809173583984e+01
8.743544578552246094e+00 1.086634826660156250e+01
9.084609985351562500e+00 1.070113945007324219e+01
8.834524154663085938e+00 1.032911777496337891e+01
8.855316162109375000e+00 1.031320858001708984e+01
9.527667045593261719e+00 1.080727672576904297e+01
9.661895751953125000e+00 1.160185909271240234e+01
9.132075309753417969e+00 1.186473274230957031e+01
8.894685745239257812e+00 9.784744262695312500e+00
8.733684539794921875e+00 1.014575386047363281e+01
9.042023658752441406e+00 9.774188041687011719e+00
9.616599082946777344e+00 1.159536552429199219e+01
9.007126808166503906e+00 1.102593421936035156e+01
8.968701362609863281e+00 1.190380287170410156e+01
8.988671302795410156e+00 1.112825298309326172e+01
9.433640480041503906e+00 1.063343906402587891e+01
9.053674697875976562e+00 1.013433551788330078e+01
9.458091735839843750e+00 1.126320171356201172e+01
8.383627891540527344e+00 1.174881362915039062e+01
9.428535461425781250e+00 1.183527183532714844e+01
9.055959701538085938e+00 1.248457622528076172e+01
7.236128330230712891e+00 1.501152229309082031e+01
7.214123249053955078e+00 1.503288936614990234e+01
7.325912952423095703e+00 1.487686061859130859e+01
7.201944351196289062e+00 1.504717540740966797e+01
7.201412677764892578e+00 1.504048156738281250e+01
7.268121242523193359e+00 1.494165039062500000e+01
7.252353668212890625e+00 1.494760608673095703e+01
7.232370376586914062e+00 1.501060390472412109e+01
7.201891422271728516e+00 1.504365825653076172e+01
1.013938522338867188e+01 1.146346664428710938e+01
9.125905036926269531e+00 1.174164295196533203e+01
1.025323581695556641e+01 1.176583003997802734e+01
7.173603534698486328e+00 1.509236621856689453e+01
7.175359725952148438e+00 1.509258460998535156e+01
7.186617851257324219e+00 1.506754302978515625e+01
7.197155952453613281e+00 1.505101490020751953e+01
7.186803340911865234e+00 1.507153415679931641e+01
7.192137718200683594e+00 1.505605411529541016e+01
7.185137748718261719e+00 1.506775569915771484e+01
7.146203517913818359e+00 1.514982509613037109e+01
7.193401813507080078e+00 1.505816459655761719e+01
7.183727264404296875e+00 1.507031726837158203e+01
7.186072349548339844e+00 1.506677055358886719e+01
7.190874576568603516e+00 1.506141757965087891e+01
7.185963153839111328e+00 1.506828689575195312e+01
7.196292877197265625e+00 1.505450725555419922e+01
7.186924457550048828e+00 1.506584453582763672e+01
7.182351589202880859e+00 1.507126808166503906e+01
7.194635391235351562e+00 1.505586242675781250e+01
7.195809364318847656e+00 1.506350517272949219e+01
7.183957576751708984e+00 1.507133102416992188e+01
7.206706523895263672e+00 1.505944633483886719e+01
7.190033912658691406e+00 1.506371402740478516e+01
7.193856239318847656e+00 1.505880069732666016e+01
7.243746757507324219e+00 1.500934219360351562e+01
7.146069049835205078e+00 1.510792446136474609e+01
7.187525272369384766e+00 1.506771755218505859e+01
7.190083503723144531e+00 1.506491851806640625e+01
7.148728370666503906e+00 1.512767219543457031e+01
7.190942764282226562e+00 1.506226921081542969e+01
7.185201168060302734e+00 1.506865692138671875e+01
7.161643505096435547e+00 1.510658073425292969e+01
7.128153800964355469e+00 1.512303733825683594e+01
7.185394763946533203e+00 1.506920337677001953e+01
7.063478946685791016e+00 1.520333194732666016e+01
7.190097332000732422e+00 1.505984306335449219e+01
7.184677600860595703e+00 1.507161903381347656e+01
7.122127532958984375e+00 1.512804698944091797e+01
7.185910701751708984e+00 1.506742954254150391e+01
7.177042961120605469e+00 1.507988739013671875e+01
7.177270889282226562e+00 1.507602500915527344e+01
7.239853382110595703e+00 1.496884346008300781e+01
7.185086250305175781e+00 1.506776046752929688e+01
7.187647819519042969e+00 1.506662940979003906e+01
7.187741279602050781e+00 1.506682109832763672e+01
7.227724552154541016e+00 1.502040767669677734e+01
7.188284873962402344e+00 1.506591320037841797e+01
7.170484066009521484e+00 1.508228206634521484e+01
7.211009025573730469e+00 1.503181076049804688e+01
7.160596847534179688e+00 1.508894920349121094e+01
7.179470062255859375e+00 1.507471942901611328e+01
7.145243167877197266e+00 1.513138675689697266e+01
7.177669048309326172e+00 1.507711219787597656e+01
7.188084125518798828e+00 1.506550788879394531e+01
7.210321903228759766e+00 1.503274154663085938e+01
7.192921161651611328e+00 1.504391670227050781e+01
7.186573028564453125e+00 1.506840991973876953e+01
7.185894966125488281e+00 1.506758785247802734e+01
7.206091403961181641e+00 1.503735065460205078e+01
7.165811061859130859e+00 1.509126663208007812e+01
7.185245513916015625e+00 1.506793212890625000e+01
7.188479423522949219e+00 1.506527233123779297e+01
7.196145057678222656e+00 1.505731582641601562e+01
7.175747871398925781e+00 1.508499622344970703e+01
7.195696830749511719e+00 1.509303951263427734e+01
7.116338253021240234e+00 1.514858818054199219e+01
7.146773815155029297e+00 1.507500171661376953e+01
7.174623966217041016e+00 1.508502769470214844e+01
7.193663597106933594e+00 1.505548477172851562e+01
7.201421260833740234e+00 1.504748821258544922e+01
7.191048622131347656e+00 1.507253551483154297e+01
7.201448440551757812e+00 1.504039382934570312e+01
7.191913604736328125e+00 1.505985832214355469e+01
7.183954238891601562e+00 1.507417869567871094e+01
7.186894416809082031e+00 1.507866477966308594e+01
7.157196044921875000e+00 1.510242557525634766e+01
7.177628040313720703e+00 1.508958911895751953e+01
7.187155723571777344e+00 1.506851959228515625e+01
7.145870208740234375e+00 1.511960506439208984e+01
7.153941631317138672e+00 1.512201118469238281e+01
7.162855625152587891e+00 1.508618927001953125e+01
7.189579963684082031e+00 1.505644130706787109e+01
7.184545516967773438e+00 1.508344841003417969e+01
7.181629180908203125e+00 1.507608604431152344e+01
7.187065601348876953e+00 1.506681537628173828e+01
7.148804187774658203e+00 1.510578536987304688e+01
7.177574157714843750e+00 1.507689571380615234e+01
7.187110900878906250e+00 1.506656932830810547e+01
7.237566471099853516e+00 1.501647663116455078e+01
7.189765453338623047e+00 1.506083297729492188e+01
7.181700706481933594e+00 1.507711505889892578e+01
7.161213397979736328e+00 1.510550403594970703e+01
7.180066108703613281e+00 1.507012557983398438e+01
7.184818744659423828e+00 1.506952953338623047e+01
7.183346748352050781e+00 1.506852722167968750e+01
7.175702095031738281e+00 1.507952499389648438e+01
7.171227455139160156e+00 1.507324504852294922e+01
7.176723003387451172e+00 1.509309196472167969e+01
7.180847644805908203e+00 1.506859493255615234e+01
7.177555561065673828e+00 1.507879066467285156e+01
7.204511642456054688e+00 1.503454780578613281e+01
7.176956176757812500e+00 1.508311176300048828e+01
7.187256813049316406e+00 1.506649589538574219e+01
7.177953720092773438e+00 1.508194732666015625e+01
7.215739250183105469e+00 1.503920936584472656e+01
7.187210559844970703e+00 1.506579589843750000e+01
7.210621833801269531e+00 1.504116916656494141e+01
7.181269168853759766e+00 1.507384586334228516e+01
7.175249576568603516e+00 1.507963466644287109e+01
7.185878753662109375e+00 1.506888294219970703e+01
7.197919368743896484e+00 1.505200004577636719e+01
7.186468124389648438e+00 1.506690025329589844e+01
7.173502922058105469e+00 1.508441543579101562e+01
7.171559810638427734e+00 1.507888793945312500e+01
7.189701080322265625e+00 1.506622505187988281e+01
7.184317111968994141e+00 1.506980419158935547e+01
7.182483673095703125e+00 1.507559394836425781e+01
7.194381237030029297e+00 1.505109882354736328e+01
7.189068794250488281e+00 1.506623077392578125e+01
9.481674194335937500e+00 6.232467651367187500e+00
8.245001792907714844e+00 4.559955120086669922e+00
7.177619934082031250e+00 1.507764530181884766e+01
7.206572532653808594e+00 1.504625320434570312e+01
7.187367439270019531e+00 1.506377983093261719e+01
7.207594394683837891e+00 1.503992080688476562e+01
7.192326545715332031e+00 1.506050968170166016e+01
7.184091091156005859e+00 1.507030582427978516e+01
7.186453819274902344e+00 1.506755256652832031e+01
7.148224353790283203e+00 1.510359191894531250e+01
7.180196762084960938e+00 1.507780170440673828e+01
7.135239601135253906e+00 1.511884021759033203e+01
7.157555103302001953e+00 1.509558582305908203e+01
7.128571510314941406e+00 1.512380599975585938e+01
7.279451847076416016e+00 1.514685440063476562e+01
7.192965507507324219e+00 1.505814838409423828e+01
7.187451839447021484e+00 1.506936836242675781e+01
7.189756870269775391e+00 1.505858612060546875e+01
7.190058231353759766e+00 1.506138038635253906e+01
7.202119350433349609e+00 1.505195713043212891e+01
7.181954860687255859e+00 1.507195186614990234e+01
7.187839508056640625e+00 1.506531143188476562e+01
7.180717468261718750e+00 1.507152080535888672e+01
7.190210819244384766e+00 1.506210422515869141e+01
7.193345546722412109e+00 1.505529880523681641e+01
7.188800811767578125e+00 1.506476402282714844e+01
7.186248779296875000e+00 1.506894111633300781e+01
7.186121940612792969e+00 1.506410503387451172e+01
7.184935569763183594e+00 1.506717586517333984e+01
7.184300899505615234e+00 1.506921100616455078e+01
7.194406986236572266e+00 1.505817317962646484e+01
7.166922092437744141e+00 1.508533763885498047e+01
7.190260410308837891e+00 1.505820274353027344e+01
7.182330608367919922e+00 1.507310104370117188e+01
7.144005298614501953e+00 1.512663459777832031e+01
7.189486980438232422e+00 1.506882858276367188e+01
7.185622215270996094e+00 1.507067966461181641e+01
7.316979885101318359e+00 1.492323875427246094e+01
7.180947780609130859e+00 1.508071041107177734e+01
7.194983959197998047e+00 1.505325222015380859e+01
7.186329841613769531e+00 1.506764984130859375e+01
7.135391712188720703e+00 1.511407756805419922e+01
7.182464122772216797e+00 1.506589794158935547e+01
7.189568042755126953e+00 1.506448745727539062e+01
7.187932014465332031e+00 1.506769561767578125e+01
7.175550460815429688e+00 1.508064365386962891e+01
7.185571670532226562e+00 1.506882381439208984e+01
7.184940814971923828e+00 1.507068824768066406e+01
7.181907653808593750e+00 1.507878780364990234e+01
7.182223320007324219e+00 1.507227802276611328e+01
7.205771923065185547e+00 1.503870010375976562e+01
7.190094470977783203e+00 1.506366920471191406e+01
7.185740470886230469e+00 1.506867694854736328e+01
7.232736587524414062e+00 1.502153873443603516e+01
7.180757999420166016e+00 1.507655525207519531e+01
7.184729099273681641e+00 1.507289886474609375e+01
7.200642585754394531e+00 1.504321670532226562e+01
7.188882350921630859e+00 1.506647586822509766e+01
7.147275447845458984e+00 1.510993862152099609e+01
7.181493282318115234e+00 1.507446575164794922e+01
7.187493801116943359e+00 1.506609153747558594e+01
7.181325912475585938e+00 1.507319545745849609e+01
7.189122200012207031e+00 1.505977249145507812e+01
7.182327270507812500e+00 1.507433414459228516e+01
7.189247131347656250e+00 1.505993461608886719e+01
7.184653759002685547e+00 1.507139205932617188e+01
7.181838035583496094e+00 1.507523441314697266e+01
7.188129425048828125e+00 1.506315898895263672e+01
7.188346385955810547e+00 1.506649017333984375e+01
7.184750080108642578e+00 1.507410621643066406e+01
7.186069011688232422e+00 1.506660461425781250e+01
7.189513206481933594e+00 1.506296539306640625e+01
7.188343524932861328e+00 1.506455230712890625e+01
7.190635681152343750e+00 1.506419658660888672e+01
7.186393260955810547e+00 1.506960964202880859e+01
7.183115005493164062e+00 1.507374858856201172e+01
7.191827297210693359e+00 1.506404304504394531e+01
7.182722091674804688e+00 1.507495021820068359e+01
7.181544780731201172e+00 1.507370567321777344e+01
7.190007209777832031e+00 1.505970287322998047e+01
7.186457157135009766e+00 1.506696891784667969e+01
7.196116924285888672e+00 1.505472660064697266e+01
7.190676212310791016e+00 1.506609535217285156e+01
7.191750049591064453e+00 1.505453109741210938e+01
7.192290782928466797e+00 1.506181526184082031e+01
7.186698913574218750e+00 1.506958389282226562e+01
7.103364467620849609e+00 1.516917991638183594e+01
7.186935901641845703e+00 1.506691741943359375e+01
7.198493957519531250e+00 1.504545783996582031e+01
7.182190895080566406e+00 1.507278823852539062e+01
7.183794021606445312e+00 1.507044506072998047e+01
7.199983119964599609e+00 1.504648208618164062e+01
7.185817241668701172e+00 1.506862354278564453e+01
7.206098079681396484e+00 1.502663993835449219e+01
7.186357975006103516e+00 1.506722736358642578e+01
7.192056655883789062e+00 1.506007862091064453e+01
7.196805477142333984e+00 1.505243206024169922e+01
7.190274238586425781e+00 1.506373214721679688e+01
7.188124656677246094e+00 1.506510543823242188e+01
7.201272010803222656e+00 1.504072284698486328e+01
7.183717727661132812e+00 1.507128906250000000e+01
7.180518627166748047e+00 1.507198524475097656e+01
7.187707901000976562e+00 1.506519699096679688e+01
7.195597648620605469e+00 1.506005668640136719e+01
7.185338973999023438e+00 1.506845951080322266e+01
7.187978744506835938e+00 1.506620121002197266e+01
7.181241035461425781e+00 1.507521724700927734e+01
7.190033912658691406e+00 1.506765937805175781e+01
7.181506156921386719e+00 1.507320117950439453e+01
7.203713417053222656e+00 1.505225467681884766e+01
7.192120075225830078e+00 1.506107807159423828e+01
7.191350936889648438e+00 1.506090068817138672e+01
7.182534694671630859e+00 1.507021808624267578e+01
7.187041282653808594e+00 1.506885814666748047e+01
8.925800323486328125e+00 8.830869674682617188e+00
1.053483390808105469e+01 5.612525463104248047e+00
8.267600059509277344e+00 4.262305736541748047e+00
1.030049705505371094e+01 4.148258209228515625e+00
1.049618339538574219e+01 4.218356132507324219e+00
7.332641124725341797e+00 1.480123710632324219e+01
8.030554771423339844e+00 4.435241699218750000e+00
8.941048622131347656e+00 1.079976081848144531e+01
7.301179409027099609e+00 1.487146949768066406e+01
7.273566722869873047e+00 1.493087863922119141e+01
7.246852874755859375e+00 1.495919036865234375e+01
8.193729400634765625e+00 6.280560493469238281e+00
8.158205986022949219e+00 5.270789146423339844e+00
9.339259147644042969e+00 1.221291446685791016e+01
7.267094135284423828e+00 1.489005374908447266e+01
7.384249687194824219e+00 1.469293022155761719e+01
7.476508140563964844e+00 1.458030223846435547e+01
7.345818519592285156e+00 1.472831821441650391e+01
7.322564125061035156e+00 1.478149986267089844e+01
8.488569259643554688e+00 1.217406272888183594e+01
7.365192890167236328e+00 1.465970134735107422e+01
9.676906585693359375e+00 1.143593025207519531e+01
8.704322814941406250e+00 1.175129508972167969e+01
8.690378189086914062e+00 1.131745624542236328e+01
7.303385257720947266e+00 1.483362197875976562e+01
7.359757423400878906e+00 1.469284439086914062e+01
9.841814994812011719e+00 1.165942192077636719e+01
7.368509769439697266e+00 1.472062015533447266e+01
8.709361076354980469e+00 1.056818389892578125e+01
8.473342895507812500e+00 1.191129779815673828e+01
8.451834678649902344e+00 1.166940498352050781e+01
8.615119934082031250e+00 1.114726924896240234e+01
7.314065933227539062e+00 1.471547985076904297e+01
7.317642688751220703e+00 1.473596477508544922e+01
7.264317035675048828e+00 1.494125747680664062e+01
8.879489898681640625e+00 1.175986003875732422e+01
8.401979446411132812e+00 6.441782951354980469e+00
9.146404266357421875e+00 6.381012439727783203e+00
7.268193244934082031e+00 1.491596412658691406e+01
7.198374271392822266e+00 1.505229949951171875e+01
7.201591014862060547e+00 1.504739570617675781e+01
7.200988292694091797e+00 1.504757499694824219e+01
7.191855907440185547e+00 1.505675220489501953e+01
7.191905975341796875e+00 1.505945587158203125e+01
7.202905654907226562e+00 1.504964351654052734e+01
7.202979087829589844e+00 1.504430675506591797e+01
7.178359508514404297e+00 1.507127571105957031e+01
7.203000545501708984e+00 1.504652881622314453e+01
7.199391841888427734e+00 1.505038642883300781e+01
7.171829700469970703e+00 1.507886886596679688e+01
7.201803684234619141e+00 1.505758094787597656e+01
7.187079429626464844e+00 1.506782531738281250e+01
7.255706310272216797e+00 1.499601745605468750e+01
7.176300048828125000e+00 1.507414340972900391e+01
7.236249923706054688e+00 1.499611949920654297e+01
7.188335895538330078e+00 1.506083679199218750e+01
7.220786571502685547e+00 1.505427551269531250e+01
7.205064773559570312e+00 1.503758049011230469e+01
7.186136722564697266e+00 1.507644653320312500e+01
7.200342178344726562e+00 1.504427051544189453e+01
7.190716266632080078e+00 1.505987453460693359e+01
7.225905895233154297e+00 1.502518463134765625e+01
7.193791389465332031e+00 1.505667018890380859e+01
7.199628829956054688e+00 1.504734992980957031e+01
7.205216884613037109e+00 1.503240966796875000e+01
7.205136299133300781e+00 1.504093265533447266e+01
7.186812400817871094e+00 1.506601715087890625e+01
7.209736347198486328e+00 1.503613471984863281e+01
7.200020790100097656e+00 1.503711891174316406e+01
7.272238731384277344e+00 1.497114753723144531e+01
7.180053234100341797e+00 1.507193946838378906e+01
7.108169078826904297e+00 1.512252807617187500e+01
7.200219154357910156e+00 1.504393863677978516e+01
7.187529087066650391e+00 1.506851387023925781e+01
7.195215702056884766e+00 1.504290294647216797e+01
7.189807415008544922e+00 1.506181716918945312e+01
7.195556640625000000e+00 1.505680656433105469e+01
7.211822509765625000e+00 1.502431678771972656e+01
7.186583518981933594e+00 1.506629562377929688e+01
7.184743404388427734e+00 1.506890678405761719e+01
7.183586120605468750e+00 1.507119369506835938e+01
7.190072059631347656e+00 1.506266021728515625e+01
7.182703018188476562e+00 1.506800651550292969e+01
7.189561843872070312e+00 1.506361103057861328e+01
7.187371253967285156e+00 1.506579113006591797e+01
7.228836059570312500e+00 1.501622104644775391e+01
7.175379753112792969e+00 1.508130645751953125e+01
7.205092430114746094e+00 1.503929328918457031e+01
7.194409370422363281e+00 1.505797863006591797e+01
7.189842700958251953e+00 1.506255435943603516e+01
7.187905788421630859e+00 1.506877613067626953e+01
7.159078598022460938e+00 1.509638500213623047e+01
7.185797691345214844e+00 1.506997203826904297e+01
7.105423927307128906e+00 1.519396591186523438e+01
7.192285537719726562e+00 1.505604362487792969e+01
7.187249660491943359e+00 1.506405258178710938e+01
7.219623088836669922e+00 1.502715301513671875e+01
7.174798011779785156e+00 1.507908153533935547e+01
7.137613773345947266e+00 1.515976333618164062e+01
7.185213088989257812e+00 1.506700611114501953e+01
7.190202236175537109e+00 1.506541061401367188e+01
7.144896030426025391e+00 1.511909484863281250e+01
7.179960250854492188e+00 1.507334327697753906e+01
7.183679580688476562e+00 1.507116031646728516e+01
7.180153369903564453e+00 1.507824516296386719e+01
7.186480998992919922e+00 1.506828022003173828e+01
7.181715965270996094e+00 1.507244682312011719e+01
7.192740917205810547e+00 1.505847644805908203e+01
7.219100475311279297e+00 1.501193904876708984e+01
7.205641746520996094e+00 1.504229259490966797e+01
7.208648204803466797e+00 1.503981399536132812e+01
7.205886840820312500e+00 1.503892898559570312e+01
7.214289188385009766e+00 1.502276706695556641e+01
7.211866855621337891e+00 1.502726268768310547e+01
7.238991260528564453e+00 1.501463222503662109e+01
7.249457359313964844e+00 1.497410964965820312e+01
7.181502819061279297e+00 1.508193874359130859e+01
7.258574008941650391e+00 1.498375415802001953e+01
7.203713893890380859e+00 1.504427814483642578e+01
7.210576057434082031e+00 1.503792381286621094e+01
7.204924106597900391e+00 1.503504753112792969e+01
7.217228412628173828e+00 1.503436279296875000e+01
7.107117652893066406e+00 1.514910602569580078e+01
7.173535346984863281e+00 1.510619544982910156e+01
7.189410686492919922e+00 1.506070899963378906e+01
7.184208869934082031e+00 1.506739902496337891e+01
7.171569347381591797e+00 1.508236217498779297e+01
7.186800003051757812e+00 1.506486701965332031e+01
7.180219173431396484e+00 1.507244968414306641e+01
7.184582710266113281e+00 1.507018280029296875e+01
7.182865619659423828e+00 1.507388401031494141e+01
7.186748027801513672e+00 1.506787586212158203e+01
7.183525085449218750e+00 1.507072734832763672e+01
7.184629440307617188e+00 1.506956195831298828e+01
7.184292316436767578e+00 1.507158470153808594e+01
7.178281784057617188e+00 1.507237720489501953e+01
7.184681415557861328e+00 1.506928062438964844e+01
7.185465812683105469e+00 1.506939792633056641e+01
7.183381557464599609e+00 1.507249450683593750e+01
7.185191631317138672e+00 1.506879043579101562e+01
7.176148414611816406e+00 1.508044528961181641e+01
7.190823554992675781e+00 1.506253719329833984e+01
7.183099269866943359e+00 1.507333850860595703e+01
7.181531429290771484e+00 1.507594108581542969e+01
7.207978725433349609e+00 1.519282341003417969e+01
7.156275272369384766e+00 1.512442684173583984e+01
7.176010608673095703e+00 1.508090209960937500e+01
7.192298889160156250e+00 1.506396770477294922e+01
7.197276115417480469e+00 1.504984760284423828e+01
7.182825088500976562e+00 1.504760837554931641e+01
7.194612979888916016e+00 1.505659103393554688e+01
7.191492080688476562e+00 1.505545425415039062e+01
7.253991603851318359e+00 1.500278568267822266e+01
7.196310520172119141e+00 1.505536842346191406e+01
7.240010738372802734e+00 1.498035621643066406e+01
7.177432060241699219e+00 1.507852077484130859e+01
7.204543590545654297e+00 1.503278255462646484e+01
7.212966918945312500e+00 1.503044223785400391e+01
7.189377784729003906e+00 1.506610584259033203e+01
7.202051162719726562e+00 1.505112457275390625e+01
7.192203044891357422e+00 1.506177139282226562e+01
7.191762447357177734e+00 1.506391906738281250e+01
7.187092781066894531e+00 1.506700229644775391e+01
7.179566383361816406e+00 1.508133792877197266e+01
7.164985179901123047e+00 1.510778236389160156e+01
7.163798809051513672e+00 1.509971523284912109e+01
7.184722423553466797e+00 1.506545925140380859e+01
7.184376239776611328e+00 1.506915187835693359e+01
7.147233009338378906e+00 1.518563270568847656e+01
7.170172691345214844e+00 1.513869285583496094e+01
7.179538726806640625e+00 1.507550525665283203e+01
7.184948921203613281e+00 1.507108879089355469e+01
7.187329292297363281e+00 1.506609344482421875e+01
7.179685115814208984e+00 1.509236526489257812e+01
7.185710906982421875e+00 1.507033634185791016e+01
7.194530963897705078e+00 1.505304908752441406e+01
7.186441421508789062e+00 1.506710433959960938e+01
7.184882640838623047e+00 1.508147525787353516e+01
7.183857917785644531e+00 1.506807994842529297e+01
7.186948299407958984e+00 1.506576442718505859e+01
7.180294036865234375e+00 1.507721519470214844e+01
7.186130046844482422e+00 1.506754779815673828e+01
7.140787124633789062e+00 1.510611724853515625e+01
7.179375171661376953e+00 1.507559967041015625e+01
7.187845230102539062e+00 1.506766319274902344e+01
7.186782360076904297e+00 1.506711769104003906e+01
7.183920383453369141e+00 1.507063198089599609e+01
7.191174030303955078e+00 1.505484104156494141e+01
7.188686847686767578e+00 1.506526279449462891e+01
7.179229736328125000e+00 1.507354736328125000e+01
7.178974151611328125e+00 1.508661937713623047e+01
7.187730789184570312e+00 1.506573486328125000e+01
7.185599803924560547e+00 1.507248306274414062e+01
7.147964000701904297e+00 1.510808753967285156e+01
7.179106235504150391e+00 1.507933139801025391e+01
7.188521385192871094e+00 1.506516361236572266e+01
7.190375804901123047e+00 1.506345272064208984e+01
7.190798282623291016e+00 1.506226921081542969e+01
7.161845207214355469e+00 1.509382629394531250e+01
7.175417900085449219e+00 1.507715320587158203e+01
7.184066295623779297e+00 1.507070064544677734e+01
7.183846473693847656e+00 1.507109928131103516e+01
7.187212467193603516e+00 1.507042789459228516e+01
7.188665866851806641e+00 1.506529808044433594e+01
7.186298370361328125e+00 1.506712436676025391e+01
7.183907032012939453e+00 1.506978511810302734e+01
7.181325435638427734e+00 1.507314586639404297e+01
7.179870605468750000e+00 1.507499217987060547e+01
7.119277000427246094e+00 1.514136123657226562e+01
7.185400009155273438e+00 1.506840801239013672e+01
7.178705215454101562e+00 1.508877086639404297e+01
7.179958343505859375e+00 1.509850025177001953e+01
7.245407104492187500e+00 1.517406845092773438e+01
7.154259681701660156e+00 1.514148139953613281e+01
7.184893131256103516e+00 1.506966876983642578e+01
7.178417682647705078e+00 1.508893489837646484e+01
7.162538051605224609e+00 1.510186481475830078e+01
7.180731773376464844e+00 1.507625961303710938e+01
7.184304237365722656e+00 1.508066654205322266e+01
7.191439628601074219e+00 1.507162666320800781e+01
7.191059589385986328e+00 1.506302928924560547e+01
7.185260772705078125e+00 1.506882190704345703e+01
7.186397075653076172e+00 1.506778907775878906e+01
7.186089038848876953e+00 1.506632328033447266e+01
7.193315982818603516e+00 1.507621479034423828e+01
7.182981014251708984e+00 1.506871891021728516e+01
7.203972339630126953e+00 1.504729747772216797e+01
7.181490421295166016e+00 1.507633590698242188e+01
7.179069519042968750e+00 1.507287883758544922e+01
7.248085975646972656e+00 1.498651313781738281e+01
7.193331718444824219e+00 1.505976104736328125e+01
7.195602416992187500e+00 1.505721473693847656e+01
7.187881946563720703e+00 1.506409358978271484e+01
7.201158046722412109e+00 1.504304695129394531e+01
7.183296203613281250e+00 1.507150554656982422e+01
7.191116333007812500e+00 1.506248188018798828e+01
7.188858509063720703e+00 1.506650352478027344e+01
7.228928089141845703e+00 1.502790451049804688e+01
7.186598300933837891e+00 1.506684207916259766e+01
7.185300350189208984e+00 1.506880187988281250e+01
7.188174724578857422e+00 1.506331062316894531e+01
7.185937881469726562e+00 1.506911277770996094e+01
7.173735141754150391e+00 1.507279682159423828e+01
7.175134181976318359e+00 1.508855724334716797e+01
7.167944908142089844e+00 1.511291503906250000e+01
7.188532829284667969e+00 1.506436920166015625e+01
7.181884765625000000e+00 1.507673263549804688e+01
7.193627834320068359e+00 1.505666828155517578e+01
7.186151981353759766e+00 1.506843757629394531e+01
7.190761089324951172e+00 1.506298351287841797e+01
7.181090831756591797e+00 1.507572841644287109e+01
7.184043407440185547e+00 1.506822586059570312e+01
7.199272155761718750e+00 1.504693698883056641e+01
7.177309513092041016e+00 1.507947063446044922e+01
7.182214736938476562e+00 1.507046890258789062e+01
7.184989929199218750e+00 1.506883621215820312e+01
7.194659233093261719e+00 1.505527782440185547e+01
7.254074096679687500e+00 1.500162792205810547e+01
7.184021949768066406e+00 1.507161331176757812e+01
7.191200256347656250e+00 1.506269168853759766e+01
7.183197975158691406e+00 1.507165813446044922e+01
7.191448211669921875e+00 1.505951499938964844e+01
7.190747737884521484e+00 1.513681507110595703e+01
7.181228160858154297e+00 1.507286357879638672e+01
7.190436840057373047e+00 1.506137275695800781e+01
7.175527572631835938e+00 1.507870101928710938e+01
7.188092708587646484e+00 1.506682586669921875e+01
7.188627719879150391e+00 1.506469345092773438e+01
7.232109546661376953e+00 1.502271938323974609e+01
7.175523281097412109e+00 1.508095836639404297e+01
7.187770843505859375e+00 1.506475543975830078e+01
7.214304447174072266e+00 1.504167175292968750e+01
7.188220024108886719e+00 1.506264877319335938e+01
7.181842327117919922e+00 1.507219600677490234e+01
7.189591884613037109e+00 1.506499767303466797e+01
7.107170581817626953e+00 1.514824104309082031e+01
7.194146633148193359e+00 1.505883502960205078e+01
7.147511959075927734e+00 1.513343048095703125e+01
7.203749656677246094e+00 1.505190467834472656e+01
7.179593086242675781e+00 1.509245204925537109e+01
7.192986965179443359e+00 1.505031871795654297e+01
7.185407638549804688e+00 1.506792736053466797e+01
7.189702033996582031e+00 1.506410789489746094e+01
7.180231571197509766e+00 1.507470893859863281e+01
7.185052871704101562e+00 1.506791591644287109e+01
7.183372497558593750e+00 1.507247734069824219e+01
7.145493030548095703e+00 1.510155296325683594e+01
7.143194198608398438e+00 1.520167446136474609e+01
7.180043697357177734e+00 1.508316040039062500e+01
7.184214115142822266e+00 1.506669616699218750e+01
7.189210414886474609e+00 1.507765102386474609e+01
7.193521499633789062e+00 1.505501651763916016e+01
7.127789020538330078e+00 1.512764930725097656e+01
7.183870792388916016e+00 1.507067012786865234e+01
7.193610668182373047e+00 1.505915832519531250e+01
7.133871078491210938e+00 1.511595344543457031e+01
7.260935783386230469e+00 1.499274730682373047e+01
7.188495635986328125e+00 1.506449508666992188e+01
7.188827991485595703e+00 1.506446170806884766e+01
7.190592288970947266e+00 1.506237125396728516e+01
9.291512489318847656e+00 1.022190952301025391e+01
7.300661563873291016e+00 1.482419872283935547e+01
7.327226638793945312e+00 1.477183246612548828e+01
9.509739875793457031e+00 1.039330768585205078e+01
7.308154106140136719e+00 1.481865310668945312e+01
8.771128654479980469e+00 1.076259136199951172e+01
8.630481719970703125e+00 1.076470375061035156e+01
8.793640136718750000e+00 1.134972000122070312e+01
7.360301494598388672e+00 1.472492885589599609e+01
7.279036998748779297e+00 1.488954830169677734e+01
7.247593879699707031e+00 1.495085811614990234e+01
7.289294242858886719e+00 1.486112022399902344e+01
7.313853263854980469e+00 1.480256652832031250e+01
7.263725280761718750e+00 1.491646289825439453e+01
7.211485385894775391e+00 1.499921703338623047e+01
7.321648120880126953e+00 1.481393623352050781e+01
7.298950195312500000e+00 1.486243915557861328e+01
8.578415870666503906e+00 1.207582664489746094e+01
7.357844829559326172e+00 1.473544597625732422e+01
7.321631431579589844e+00 1.476101684570312500e+01
7.344770431518554688e+00 1.470539093017578125e+01
7.362424850463867188e+00 1.465494155883789062e+01
9.806893348693847656e+00 3.937435626983642578e+00
8.817730903625488281e+00 9.216733932495117188e+00
7.296502113342285156e+00 1.484046268463134766e+01
7.195926189422607422e+00 1.505405139923095703e+01
7.198806285858154297e+00 1.504819107055664062e+01
7.178134918212890625e+00 1.509341621398925781e+01
7.199738025665283203e+00 1.505076789855957031e+01
7.198543548583984375e+00 1.505164623260498047e+01
7.207413196563720703e+00 1.503868103027343750e+01
7.228022575378417969e+00 1.499628448486328125e+01
7.223042488098144531e+00 1.499930191040039062e+01
7.196848392486572266e+00 1.498194408416748047e+01
9.219296455383300781e+00 1.025835704803466797e+01
8.668543815612792969e+00 9.925498008728027344e+00
9.737593650817871094e+00 5.399625778198242188e+00
7.243222713470458984e+00 1.495494747161865234e+01
7.234060287475585938e+00 1.497963619232177734e+01
7.224488735198974609e+00 1.499587440490722656e+01
7.240180492401123047e+00 1.495752716064453125e+01
7.311824321746826172e+00 1.477849197387695312e+01
7.242853164672851562e+00 1.495187377929687500e+01
8.873597145080566406e+00 4.330678462982177734e+00
8.655743598937988281e+00 5.914361476898193359e+00
8.467308044433593750e+00 5.966830253601074219e+00
9.192748069763183594e+00 6.238903999328613281e+00
8.533066749572753906e+00 6.123044490814208984e+00
8.926803588867187500e+00 4.405269622802734375e+00
9.425733566284179688e+00 4.056863784790039062e+00
8.348389625549316406e+00 4.697254657745361328e+00
8.947561264038085938e+00 5.517303943634033203e+00
8.102926254272460938e+00 5.818546295166015625e+00
8.548330307006835938e+00 1.015262699127197266e+01
8.793774604797363281e+00 1.032376003265380859e+01
9.591051101684570312e+00 9.825906753540039062e+00
9.241725921630859375e+00 4.920737743377685547e+00
9.057738304138183594e+00 9.146158218383789062e+00
8.982204437255859375e+00 4.512083530426025391e+00
9.236029624938964844e+00 9.656380653381347656e+00
7.264816284179687500e+00 1.489532184600830078e+01
8.530417442321777344e+00 1.082707405090332031e+01
9.229461669921875000e+00 1.003828430175781250e+01
7.290878295898437500e+00 1.484149265289306641e+01
7.285997390747070312e+00 1.487389659881591797e+01
9.154276847839355469e+00 9.891498565673828125e+00
7.396439075469970703e+00 1.471855449676513672e+01
7.342103481292724609e+00 1.473266220092773438e+01
7.273060798645019531e+00 1.489412975311279297e+01
7.361083507537841797e+00 1.470831775665283203e+01
7.278161525726318359e+00 1.487992668151855469e+01
7.349714756011962891e+00 1.474811649322509766e+01
7.387041568756103516e+00 1.470558261871337891e+01
7.326900482177734375e+00 1.475184917449951172e+01
7.294847011566162109e+00 1.484434986114501953e+01
9.852725982666015625e+00 6.829034328460693359e+00
7.330428600311279297e+00 1.478436088562011719e+01
-9.836128354072570801e-01 7.750858783721923828e+00
7.442118167877197266e+00 1.464013862609863281e+01
9.771948814392089844e+00 1.185135173797607422e+01
8.611080169677734375e+00 1.384068584442138672e+01
9.242261886596679688e+00 1.134349250793457031e+01
7.252957820892333984e+00 1.495572853088378906e+01
7.292737483978271484e+00 1.487706375122070312e+01
7.244579315185546875e+00 1.483014297485351562e+01
7.213212490081787109e+00 1.499688720703125000e+01
7.253863811492919922e+00 1.495309925079345703e+01
7.274747371673583984e+00 1.489789581298828125e+01
7.298035144805908203e+00 1.484573078155517578e+01
7.255801677703857422e+00 1.492769527435302734e+01
8.620526313781738281e+00 1.075654411315917969e+01
7.256478309631347656e+00 1.493814086914062500e+01
7.217864990234375000e+00 1.499013233184814453e+01
7.223640441894531250e+00 1.498675727844238281e+01
7.240513324737548828e+00 1.496635055541992188e+01
9.047527313232421875e+00 4.086043357849121094e+00
-7.014657258987426758e-01 7.295843601226806641e+00
7.240036964416503906e+00 1.496753501892089844e+01
7.239302635192871094e+00 1.496381092071533203e+01
7.257871150970458984e+00 1.493536090850830078e+01
7.240747928619384766e+00 1.496421146392822266e+01
7.223017692565917969e+00 1.500868606567382812e+01
9.245255470275878906e+00 4.007185459136962891e+00
7.291321277618408203e+00 1.483267974853515625e+01
7.266744136810302734e+00 1.490952777862548828e+01
7.276188373565673828e+00 1.489731216430664062e+01
7.296372890472412109e+00 1.483508491516113281e+01
7.309476852416992188e+00 1.482574844360351562e+01
7.374905109405517578e+00 1.470320224761962891e+01
8.797691345214843750e+00 1.125442886352539062e+01
9.522715568542480469e+00 1.151681709289550781e+01
9.440655708312988281e+00 1.139748668670654297e+01
7.323147773742675781e+00 1.478507137298583984e+01
7.293045043945312500e+00 1.480265140533447266e+01
8.426918983459472656e+00 1.050203990936279297e+01
7.308481216430664062e+00 1.483458042144775391e+01
7.310286045074462891e+00 1.483761501312255859e+01
8.290988922119140625e+00 5.651844978332519531e+00
7.337209701538085938e+00 1.477801990509033203e+01
8.850905418395996094e+00 1.178164005279541016e+01
7.395782947540283203e+00 1.471618938446044922e+01
7.313523292541503906e+00 1.479712009429931641e+01
7.353837013244628906e+00 1.471734237670898438e+01
7.341885089874267578e+00 1.475814247131347656e+01
9.067134857177734375e+00 1.109130573272705078e+01
7.333114624023437500e+00 1.471312999725341797e+01
7.341096878051757812e+00 1.475238227844238281e+01
7.288306713104248047e+00 1.485655117034912109e+01
7.299439907073974609e+00 1.482058048248291016e+01
7.263730049133300781e+00 1.492900466918945312e+01
8.758960723876953125e+00 1.062639427185058594e+01
7.283610343933105469e+00 1.492022991180419922e+01
8.787563323974609375e+00 1.133078670501708984e+01
8.933756828308105469e+00 1.051378726959228516e+01
8.819943428039550781e+00 1.189777660369873047e+01
8.475028991699218750e+00 1.112885761260986328e+01
9.644237518310546875e+00 9.874609947204589844e+00
1.068234157562255859e+01 1.046450901031494141e+01
7.354304313659667969e+00 1.469466781616210938e+01
7.352442741394042969e+00 1.471181392669677734e+01
7.331013202667236328e+00 1.475664234161376953e+01
7.281945228576660156e+00 1.483201503753662109e+01
9.973371505737304688e+00 9.736947059631347656e+00
8.961532592773437500e+00 3.875618219375610352e+00
9.547734260559082031e+00 4.139090061187744141e+00
8.548167228698730469e+00 3.860523462295532227e+00
8.459221839904785156e+00 3.860740900039672852e+00
8.521924972534179688e+00 4.587441921234130859e+00
8.526946067810058594e+00 3.898495197296142578e+00
8.148552894592285156e+00 5.340691566467285156e+00
7.862186908721923828e+00 6.259633541107177734e+00
7.265243053436279297e+00 1.481948280334472656e+01
7.493093967437744141e+00 1.452925872802734375e+01
7.452716350555419922e+00 1.455486583709716797e+01
9.765204429626464844e+00 1.090816879272460938e+01
7.231468200683593750e+00 1.498709011077880859e+01
7.288344860076904297e+00 1.486034774780273438e+01
9.023644447326660156e+00 1.140284347534179688e+01
8.562794685363769531e+00 6.459755420684814453e+00
8.870085716247558594e+00 6.392423152923583984e+00
1.014448928833007812e+01 9.713975906372070312e+00
8.985067367553710938e+00 1.158263587951660156e+01
9.620056152343750000e+00 7.030311584472656250e+00
1.033420372009277344e+01 3.948225498199462891e+00
8.506476402282714844e+00 6.308481693267822266e+00
8.335909843444824219e+00 6.325237751007080078e+00
8.773298263549804688e+00 7.336576461791992188e+00
7.333254814147949219e+00 1.477361488342285156e+01
7.328256130218505859e+00 1.476160717010498047e+01
7.244415760040283203e+00 1.493228340148925781e+01
1.078784275054931641e+01 4.367521762847900391e+00
7.294206142425537109e+00 1.485342788696289062e+01
8.910120964050292969e+00 1.150918769836425781e+01
1.065818405151367188e+01 4.372340202331542969e+00
1.053292751312255859e+01 3.947384834289550781e+00
7.319290161132812500e+00 1.481069374084472656e+01
8.193371772766113281e+00 5.800457477569580078e+00
7.319350242614746094e+00 1.479018306732177734e+01
7.334180831909179688e+00 1.477666187286376953e+01
7.323903560638427734e+00 1.475972270965576172e+01
1.117569541931152344e+01 4.761569023132324219e+00
7.313821315765380859e+00 1.480661487579345703e+01
8.129121780395507812e+00 5.402284622192382812e+00
9.314600944519042969e+00 7.266301155090332031e+00
7.385787010192871094e+00 1.465542984008789062e+01
8.135228157043457031e+00 5.079026699066162109e+00
8.656060218811035156e+00 1.211541748046875000e+01
8.620150566101074219e+00 5.985530376434326172e+00
7.310595035552978516e+00 1.464021110534667969e+01
7.202717781066894531e+00 1.504603576660156250e+01
7.196177959442138672e+00 1.505592727661132812e+01
7.189545631408691406e+00 1.506272315979003906e+01
7.219600677490234375e+00 1.502024841308593750e+01
7.235535621643066406e+00 1.502002525329589844e+01
7.206084251403808594e+00 1.504228496551513672e+01
7.201584339141845703e+00 1.504794788360595703e+01
7.213603496551513672e+00 1.502780246734619141e+01
7.202751636505126953e+00 1.504019451141357422e+01
7.234108924865722656e+00 1.499546623229980469e+01
7.210268497467041016e+00 1.503409862518310547e+01
7.202224254608154297e+00 1.503829097747802734e+01
7.235993385314941406e+00 1.497543621063232422e+01
7.231830596923828125e+00 1.501237773895263672e+01
7.202552795410156250e+00 1.504865837097167969e+01
7.245829105377197266e+00 1.495922565460205078e+01
7.284301280975341797e+00 1.497902679443359375e+01
7.186985015869140625e+00 1.509417533874511719e+01
7.209057331085205078e+00 1.503252410888671875e+01
7.187111377716064453e+00 1.506453418731689453e+01
7.203149795532226562e+00 1.504021072387695312e+01
7.186361789703369141e+00 1.506144618988037109e+01
7.190387725830078125e+00 1.504829216003417969e+01
7.216848850250244141e+00 1.504593944549560547e+01
7.187773227691650391e+00 1.505837440490722656e+01
7.205551147460937500e+00 1.504150867462158203e+01
7.209739208221435547e+00 1.502675342559814453e+01
9.524371147155761719e+00 9.898429870605468750e+00
7.269506931304931641e+00 1.496843242645263672e+01
7.199913978576660156e+00 1.506858348846435547e+01
7.218046188354492188e+00 1.501881980895996094e+01
7.215531826019287109e+00 1.502673339843750000e+01
7.221301555633544922e+00 1.500656318664550781e+01
7.206390380859375000e+00 1.503666210174560547e+01
7.341952323913574219e+00 1.497921371459960938e+01
7.224003791809082031e+00 1.500399112701416016e+01
7.148823261260986328e+00 1.510065460205078125e+01
7.197504997253417969e+00 1.505386543273925781e+01
7.206406593322753906e+00 1.503789329528808594e+01
7.217580318450927734e+00 1.502000904083251953e+01
7.210443973541259766e+00 1.503326702117919922e+01
7.227740287780761719e+00 1.500351238250732422e+01
7.235233306884765625e+00 1.497974014282226562e+01
7.204402446746826172e+00 1.503304576873779297e+01
7.196578502655029297e+00 1.505505752563476562e+01
7.194725036621093750e+00 1.504724311828613281e+01
7.204933166503906250e+00 1.504546642303466797e+01
7.197117328643798828e+00 1.505364131927490234e+01
7.201667308807373047e+00 1.504169178009033203e+01
7.233270168304443359e+00 1.500997924804687500e+01
7.190665721893310547e+00 1.506115818023681641e+01
7.205723762512207031e+00 1.503510475158691406e+01
7.203638076782226562e+00 1.504145240783691406e+01
7.200303554534912109e+00 1.502781867980957031e+01
7.196097850799560547e+00 1.505688285827636719e+01
7.217426776885986328e+00 1.501881980895996094e+01
7.192157745361328125e+00 1.505811023712158203e+01
7.189800262451171875e+00 1.506059837341308594e+01
7.202012062072753906e+00 1.505585575103759766e+01
7.288895130157470703e+00 1.492128562927246094e+01
7.315293312072753906e+00 1.479573154449462891e+01
7.247622489929199219e+00 1.494412517547607422e+01
7.233778476715087891e+00 1.498035717010498047e+01
7.258966445922851562e+00 1.491689205169677734e+01
7.202984809875488281e+00 1.504111576080322266e+01
7.195719718933105469e+00 1.503570079803466797e+01
7.189903259277343750e+00 1.506859207153320312e+01
7.207472324371337891e+00 1.500546932220458984e+01
7.186978340148925781e+00 1.507422351837158203e+01
7.298280715942382812e+00 1.490403366088867188e+01
7.260810852050781250e+00 1.482484817504882812e+01
7.232740879058837891e+00 1.498027706146240234e+01
7.301438331604003906e+00 1.483203315734863281e+01
9.218698501586914062e+00 1.164604091644287109e+01
7.257539272308349609e+00 1.492314720153808594e+01
7.203667163848876953e+00 1.503760147094726562e+01
7.208938598632812500e+00 1.503365039825439453e+01
7.202123165130615234e+00 1.503278923034667969e+01
7.312672138214111328e+00 1.489107322692871094e+01
7.193384647369384766e+00 1.504214191436767578e+01
7.213179111480712891e+00 1.500099372863769531e+01
7.228409767150878906e+00 1.499189662933349609e+01
7.142430782318115234e+00 1.509022045135498047e+01
7.212489128112792969e+00 1.502752590179443359e+01
7.212722778320312500e+00 1.497963714599609375e+01
7.188960075378417969e+00 1.506209945678710938e+01
7.213210105895996094e+00 1.502294254302978516e+01
7.315237522125244141e+00 1.486615943908691406e+01
7.238641738891601562e+00 1.495618629455566406e+01
7.251087665557861328e+00 1.493832969665527344e+01
7.209564685821533203e+00 1.502023220062255859e+01
7.207887649536132812e+00 1.502522373199462891e+01
7.152230262756347656e+00 1.509974098205566406e+01
7.161550998687744141e+00 1.508680438995361328e+01
7.183303356170654297e+00 1.506657123565673828e+01
7.172410964965820312e+00 1.508480739593505859e+01
7.183195114135742188e+00 1.507057094573974609e+01
7.115103721618652344e+00 1.514442157745361328e+01
7.146389484405517578e+00 1.511299800872802734e+01
7.188301563262939453e+00 1.506231403350830078e+01
7.179890632629394531e+00 1.507458305358886719e+01
7.202554225921630859e+00 1.503097629547119141e+01
7.188673496246337891e+00 1.505558300018310547e+01
7.157304763793945312e+00 1.509341335296630859e+01
7.166450500488281250e+00 1.507967281341552734e+01
7.176309108734130859e+00 1.507325553894042969e+01
7.128563880920410156e+00 1.515256214141845703e+01
7.171924114227294922e+00 1.508807849884033203e+01
9.224968910217285156e+00 1.076377964019775391e+01
7.154174804687500000e+00 1.511013126373291016e+01
7.077065467834472656e+00 1.517403030395507812e+01
9.303632736206054688e+00 1.111073207855224609e+01
8.363177299499511719e+00 1.059640216827392578e+01
9.014244079589843750e+00 1.093381500244140625e+01
8.675374031066894531e+00 9.754778861999511719e+00
8.387541770935058594e+00 7.503033161163330078e+00
7.218992710113525391e+00 1.500364494323730469e+01
7.219809055328369141e+00 1.502221679687500000e+01
7.211408615112304688e+00 1.502999591827392578e+01
7.161552429199218750e+00 1.506568908691406250e+01
7.202035427093505859e+00 1.503859329223632812e+01
7.218153953552246094e+00 1.501324653625488281e+01
7.204238891601562500e+00 1.504390144348144531e+01
7.201321125030517578e+00 1.504847145080566406e+01
7.205277442932128906e+00 1.504379177093505859e+01
7.221340656280517578e+00 1.500397491455078125e+01
7.208021163940429688e+00 1.503841686248779297e+01
7.204538345336914062e+00 1.503291702270507812e+01
7.219652652740478516e+00 1.504286384582519531e+01
7.218986511230468750e+00 1.501108551025390625e+01
7.217751502990722656e+00 1.501915454864501953e+01
7.209720611572265625e+00 1.503300094604492188e+01
7.205076217651367188e+00 1.503921508789062500e+01
7.212636947631835938e+00 1.502934455871582031e+01
7.216227531433105469e+00 1.501960468292236328e+01
7.205017089843750000e+00 1.504401588439941406e+01
7.196191310882568359e+00 1.505408191680908203e+01
7.204741001129150391e+00 1.504198265075683594e+01
7.214618682861328125e+00 1.502307796478271484e+01
7.217247962951660156e+00 1.500553512573242188e+01
7.167471408843994141e+00 1.508397579193115234e+01
7.276533603668212891e+00 1.497012615203857422e+01
7.202785015106201172e+00 1.503907299041748047e+01
7.203803539276123047e+00 1.504395580291748047e+01
7.219794273376464844e+00 1.502180480957031250e+01
7.203942775726318359e+00 1.504131031036376953e+01
7.209701061248779297e+00 1.504075527191162109e+01
7.257304191589355469e+00 1.495653820037841797e+01
7.224740505218505859e+00 1.499658107757568359e+01
7.185868740081787109e+00 1.506067562103271484e+01
7.209827899932861328e+00 1.502924156188964844e+01
7.195154666900634766e+00 1.504436969757080078e+01
7.201393127441406250e+00 1.504602527618408203e+01
7.193341255187988281e+00 1.505614566802978516e+01
7.201074600219726562e+00 1.504327487945556641e+01
7.199434757232666016e+00 1.504608917236328125e+01
7.194098949432373047e+00 1.505598926544189453e+01
7.213100433349609375e+00 1.502361297607421875e+01
7.189045429229736328e+00 1.505057811737060547e+01
7.195970535278320312e+00 1.505549240112304688e+01
7.214470386505126953e+00 1.501751422882080078e+01
7.282840728759765625e+00 1.496338558197021484e+01
7.213426589965820312e+00 1.502935123443603516e+01
7.220281600952148438e+00 1.500301933288574219e+01
7.273140430450439453e+00 1.493665504455566406e+01
7.236903190612792969e+00 1.498712158203125000e+01
7.205796718597412109e+00 1.502483177185058594e+01
7.197849273681640625e+00 1.504890632629394531e+01
7.172943115234375000e+00 1.509523582458496094e+01
7.209633350372314453e+00 1.502517509460449219e+01
7.229658603668212891e+00 1.499806213378906250e+01
7.259504318237304688e+00 1.493863201141357422e+01
7.240108489990234375e+00 1.495246982574462891e+01
7.262604713439941406e+00 1.497181415557861328e+01
7.306223869323730469e+00 1.487027740478515625e+01
7.202385902404785156e+00 1.503884220123291016e+01
7.204902648925781250e+00 1.504086399078369141e+01
7.179964065551757812e+00 1.509026813507080078e+01
7.203747272491455078e+00 1.503622627258300781e+01
7.209160327911376953e+00 1.503127193450927734e+01
7.206342220306396484e+00 1.505309581756591797e+01
7.188733100891113281e+00 1.506392478942871094e+01
7.204006671905517578e+00 1.504163074493408203e+01
7.297951698303222656e+00 1.493164825439453125e+01
7.204347133636474609e+00 1.504057598114013672e+01
7.198139667510986328e+00 1.504868984222412109e+01
7.280780315399169922e+00 1.496652603149414062e+01
7.184731006622314453e+00 1.507111644744873047e+01
7.117984771728515625e+00 1.513441944122314453e+01
7.204970836639404297e+00 1.503168964385986328e+01
7.199183940887451172e+00 1.504179477691650391e+01
8.356004714965820312e+00 5.963161945343017578e+00
7.205083847045898438e+00 1.503520393371582031e+01
7.197123527526855469e+00 1.504336452484130859e+01
7.199040889739990234e+00 1.504261589050292969e+01
7.222269058227539062e+00 1.502254390716552734e+01
7.205633163452148438e+00 1.503449344635009766e+01
7.198959827423095703e+00 1.505163288116455078e+01
7.208028793334960938e+00 1.504056072235107422e+01
7.227468967437744141e+00 1.501581859588623047e+01
7.225567340850830078e+00 1.500186252593994141e+01
7.232867240905761719e+00 1.498937034606933594e+01
7.201008319854736328e+00 1.504773044586181641e+01
7.189385890960693359e+00 1.505852699279785156e+01
7.198785305023193359e+00 1.504945850372314453e+01
7.214822769165039062e+00 1.501186847686767578e+01
7.196298122406005859e+00 1.504897689819335938e+01
7.205666542053222656e+00 1.502304553985595703e+01
7.196122646331787109e+00 1.505359649658203125e+01
7.199901103973388672e+00 1.502822494506835938e+01
7.200369834899902344e+00 1.503371143341064453e+01
7.205338478088378906e+00 1.504585170745849609e+01
7.192950248718261719e+00 1.505633831024169922e+01
7.190463066101074219e+00 1.506334114074707031e+01
7.204521656036376953e+00 1.504127788543701172e+01
7.221944332122802734e+00 1.500105381011962891e+01
7.214753150939941406e+00 1.502445507049560547e+01
7.201068878173828125e+00 1.504959583282470703e+01
7.150537490844726562e+00 1.507843589782714844e+01
7.189954280853271484e+00 1.505546379089355469e+01
7.202981948852539062e+00 1.504115581512451172e+01
7.196871280670166016e+00 1.505147457122802734e+01
7.228934288024902344e+00 1.497890853881835938e+01
7.196761131286621094e+00 1.505356025695800781e+01
7.201006889343261719e+00 1.502865600585937500e+01
7.189911365509033203e+00 1.506333160400390625e+01
7.200435638427734375e+00 1.504506683349609375e+01
7.182005882263183594e+00 1.507372283935546875e+01
7.146059989929199219e+00 1.510729885101318359e+01
7.251436710357666016e+00 1.498743820190429688e+01
7.197096824645996094e+00 1.504749107360839844e+01
7.198983669281005859e+00 1.504625415802001953e+01
7.200093269348144531e+00 1.505357933044433594e+01
7.199384689331054688e+00 1.504353427886962891e+01
7.212481975555419922e+00 1.502600479125976562e+01
7.196186065673828125e+00 1.505504512786865234e+01
7.183184623718261719e+00 1.504903125762939453e+01
7.196572780609130859e+00 1.505132293701171875e+01
7.201745510101318359e+00 1.505180835723876953e+01
7.212818145751953125e+00 1.502560424804687500e+01
7.199368476867675781e+00 1.504672908782958984e+01
7.187939167022705078e+00 1.506354331970214844e+01
7.236386775970458984e+00 1.501502513885498047e+01
7.185381889343261719e+00 1.506781196594238281e+01
7.191651821136474609e+00 1.505555915832519531e+01
7.204647541046142578e+00 1.504079532623291016e+01
7.201555728912353516e+00 1.505105590820312500e+01
7.190812587738037109e+00 1.505737113952636719e+01
7.191514492034912109e+00 1.505921077728271484e+01
7.224527835845947266e+00 1.501638507843017578e+01
7.195810317993164062e+00 1.505817222595214844e+01
7.200864315032958984e+00 1.504826068878173828e+01
7.196902275085449219e+00 1.505018329620361328e+01
7.197863578796386719e+00 1.505240058898925781e+01
7.198429107666015625e+00 1.504905414581298828e+01
7.282583713531494141e+00 1.495907020568847656e+01
7.205329418182373047e+00 1.503131866455078125e+01
7.206476688385009766e+00 1.503871059417724609e+01
7.209300041198730469e+00 1.502800178527832031e+01
7.191511631011962891e+00 1.505719375610351562e+01
7.193889141082763672e+00 1.505763244628906250e+01
7.191267490386962891e+00 1.506097507476806641e+01
7.180796146392822266e+00 1.507500362396240234e+01
7.194794654846191406e+00 1.505695438385009766e+01
7.194821834564208984e+00 1.505659770965576172e+01
7.196131706237792969e+00 1.505506324768066406e+01
7.289282798767089844e+00 1.482622337341308594e+01
7.196442604064941406e+00 1.504703903198242188e+01
7.196663379669189453e+00 1.505027675628662109e+01
7.190123558044433594e+00 1.506292915344238281e+01
7.202480316162109375e+00 1.504519939422607422e+01
7.192984580993652344e+00 1.505869197845458984e+01
7.194985866546630859e+00 1.505305004119873047e+01
7.200483322143554688e+00 1.504844474792480469e+01
7.207966327667236328e+00 1.503447341918945312e+01
7.203884601593017578e+00 1.503993129730224609e+01
7.204327583312988281e+00 1.502950096130371094e+01
7.212934494018554688e+00 1.502421474456787109e+01
7.194913387298583984e+00 1.505754375457763672e+01
7.186473369598388672e+00 1.505696582794189453e+01
7.223836421966552734e+00 1.501675605773925781e+01
7.202008247375488281e+00 1.503951263427734375e+01
7.188403606414794922e+00 1.505355262756347656e+01
7.194388866424560547e+00 1.505654430389404297e+01
7.184662818908691406e+00 1.506834793090820312e+01
7.187428951263427734e+00 1.504446315765380859e+01
7.150234222412109375e+00 1.509484100341796875e+01
7.209604263305664062e+00 1.500399971008300781e+01
7.190889835357666016e+00 1.506041336059570312e+01
7.191747665405273438e+00 1.505599117279052734e+01
7.182050704956054688e+00 1.508711719512939453e+01
7.229056358337402344e+00 1.499234104156494141e+01
7.209993362426757812e+00 1.502353286743164062e+01
7.262205600738525391e+00 1.497929000854492188e+01
7.209380626678466797e+00 1.502452850341796875e+01
7.201217174530029297e+00 1.504803657531738281e+01
7.206641674041748047e+00 1.502807235717773438e+01
7.196049213409423828e+00 1.505062866210937500e+01
7.242499351501464844e+00 1.495176792144775391e+01
7.321228981018066406e+00 1.490149593353271484e+01
7.204864978790283203e+00 1.502857017517089844e+01
7.231830596923828125e+00 1.488779640197753906e+01
7.194613933563232422e+00 1.505188083648681641e+01
7.213683128356933594e+00 1.501068305969238281e+01
7.218842506408691406e+00 1.501941776275634766e+01
7.201918601989746094e+00 1.503728103637695312e+01
8.803145408630371094e+00 7.077450275421142578e+00
7.191112518310546875e+00 1.505737113952636719e+01
7.200571060180664062e+00 1.505003929138183594e+01
7.191064357757568359e+00 1.506095409393310547e+01
7.194161891937255859e+00 1.505795764923095703e+01
7.279608726501464844e+00 1.496291828155517578e+01
7.203155994415283203e+00 1.495294189453125000e+01
7.183390140533447266e+00 1.506640338897705078e+01
7.184916496276855469e+00 1.505485725402832031e+01
7.194494247436523438e+00 1.505402565002441406e+01
7.245642662048339844e+00 1.495725250244140625e+01
7.267368316650390625e+00 1.497147083282470703e+01
7.205057144165039062e+00 1.504209041595458984e+01
7.201866626739501953e+00 1.504733753204345703e+01
7.199254512786865234e+00 1.505209827423095703e+01
7.209130287170410156e+00 1.501873302459716797e+01
7.184356689453125000e+00 1.506864261627197266e+01
7.214382648468017578e+00 1.503141593933105469e+01
7.165563583374023438e+00 1.508199691772460938e+01
7.204604625701904297e+00 1.504408359527587891e+01
7.205662727355957031e+00 1.504411506652832031e+01
7.232302188873291016e+00 1.503777599334716797e+01
7.228049278259277344e+00 1.503853988647460938e+01
7.234156608581542969e+00 1.504905700683593750e+01
7.203907966613769531e+00 1.504431819915771484e+01
7.205668449401855469e+00 1.504677677154541016e+01
7.193482398986816406e+00 1.505873489379882812e+01
7.209727287292480469e+00 1.503534889221191406e+01
7.219743251800537109e+00 1.503087806701660156e+01
7.197866916656494141e+00 1.505440998077392578e+01
7.196215152740478516e+00 1.505411911010742188e+01
7.224366664886474609e+00 1.501752471923828125e+01
7.219120025634765625e+00 1.501548576354980469e+01
7.228728771209716797e+00 1.502352237701416016e+01
7.147245407104492188e+00 1.512139797210693359e+01
7.204192638397216797e+00 1.503510093688964844e+01
7.197554588317871094e+00 1.505092430114746094e+01
7.197996139526367188e+00 1.505070590972900391e+01
7.214838504791259766e+00 1.502583312988281250e+01
7.210753917694091797e+00 1.501531219482421875e+01
7.207859992980957031e+00 1.504749488830566406e+01
7.192100524902343750e+00 1.506869792938232422e+01
7.215230464935302734e+00 1.502605056762695312e+01
8.186888694763183594e+00 6.255471229553222656e+00
7.228878021240234375e+00 1.498905181884765625e+01
7.223757743835449219e+00 1.499960231781005859e+01
7.244603633880615234e+00 1.496001815795898438e+01
7.293093681335449219e+00 1.491124629974365234e+01
7.257122039794921875e+00 1.492800998687744141e+01
7.216831207275390625e+00 1.502477264404296875e+01
7.230330944061279297e+00 1.497710704803466797e+01
7.224235534667968750e+00 1.500984096527099609e+01
7.192114353179931641e+00 1.505726051330566406e+01
7.218816757202148438e+00 1.501078510284423828e+01
7.296154022216796875e+00 1.489926147460937500e+01
7.259208679199218750e+00 1.492236709594726562e+01
7.222675800323486328e+00 1.499443912506103516e+01
7.230425834655761719e+00 1.498080825805664062e+01
7.241937637329101562e+00 1.496841335296630859e+01
7.231157779693603516e+00 1.498318767547607422e+01
7.216656684875488281e+00 1.501298999786376953e+01
7.107982158660888672e+00 1.515472030639648438e+01
7.236616134643554688e+00 1.500786590576171875e+01
7.190192699432373047e+00 1.506824207305908203e+01
7.085647583007812500e+00 1.520381164550781250e+01
7.170232295989990234e+00 1.510448837280273438e+01
7.210050106048583984e+00 1.505247688293457031e+01
7.331268310546875000e+00 1.498536872863769531e+01
7.218207359313964844e+00 1.501810073852539062e+01
7.112687110900878906e+00 1.514980792999267578e+01
7.195571899414062500e+00 1.505935859680175781e+01
7.162980556488037109e+00 1.510858631134033203e+01
7.132531166076660156e+00 1.514285945892333984e+01
7.161623001098632812e+00 1.509835529327392578e+01
7.174492835998535156e+00 1.508872318267822266e+01
7.186647891998291016e+00 1.505863380432128906e+01
7.123537063598632812e+00 1.516364192962646484e+01
7.203085422515869141e+00 1.504326820373535156e+01
7.200081348419189453e+00 1.504390430450439453e+01
7.187049388885498047e+00 1.508240795135498047e+01
7.196189880371093750e+00 1.505291557312011719e+01
7.208762168884277344e+00 1.505708980560302734e+01
7.202856540679931641e+00 1.504495716094970703e+01
7.247376918792724609e+00 1.500791835784912109e+01
7.177483081817626953e+00 1.510961437225341797e+01
7.161728382110595703e+00 1.513376426696777344e+01
7.111783504486083984e+00 1.519432544708251953e+01
7.188851833343505859e+00 1.506466197967529297e+01
7.188096046447753906e+00 1.506416416168212891e+01
7.199104785919189453e+00 1.504929351806640625e+01
7.207118034362792969e+00 1.503720188140869141e+01
7.205264091491699219e+00 1.503154563903808594e+01
7.129495620727539062e+00 1.516207695007324219e+01
7.215137481689453125e+00 1.500911140441894531e+01
7.097501277923583984e+00 1.518209075927734375e+01
7.282392501831054688e+00 1.492665767669677734e+01
7.231461524963378906e+00 1.499030590057373047e+01
7.194053173065185547e+00 1.505586719512939453e+01
7.144937038421630859e+00 1.512041759490966797e+01
7.134075641632080078e+00 1.515259265899658203e+01
7.198520183563232422e+00 1.504980850219726562e+01
7.206041336059570312e+00 1.504384040832519531e+01
7.203372001647949219e+00 1.504030418395996094e+01
7.209745407104492188e+00 1.500499439239501953e+01
7.180361747741699219e+00 1.507587337493896484e+01
7.299940586090087891e+00 1.485901260375976562e+01
7.275332450866699219e+00 1.490815639495849609e+01
9.022772789001464844e+00 1.037539386749267578e+01
7.375106334686279297e+00 1.467105960845947266e+01
7.777913570404052734e+00 1.125343418121337891e+01
7.296735286712646484e+00 1.479671478271484375e+01
7.324047565460205078e+00 1.474928665161132812e+01
7.313069820404052734e+00 1.479506301879882812e+01
7.926924705505371094e+00 5.161059379577636719e+00
7.342244148254394531e+00 1.465906906127929688e+01
7.446446895599365234e+00 1.456278991699218750e+01
8.659295082092285156e+00 1.164929103851318359e+01
7.338180065155029297e+00 1.482255649566650391e+01
9.292812347412109375e+00 1.209634780883789062e+01
8.829866409301757812e+00 1.189877223968505859e+01
7.262303352355957031e+00 1.490020656585693359e+01
7.310044288635253906e+00 1.477993297576904297e+01
7.288125038146972656e+00 1.486356830596923828e+01
7.905240058898925781e+00 5.833120346069335938e+00
7.390021800994873047e+00 1.463904857635498047e+01
8.990017890930175781e+00 1.110993671417236328e+01
7.325509548187255859e+00 1.477747917175292969e+01
7.355904579162597656e+00 1.466100120544433594e+01
7.304787158966064453e+00 1.481838703155517578e+01
7.399919509887695312e+00 1.458805274963378906e+01
7.329424381256103516e+00 1.478522109985351562e+01
7.321055889129638672e+00 1.479316043853759766e+01
7.314567565917968750e+00 1.481874656677246094e+01
7.337151050567626953e+00 1.476718235015869141e+01
7.311679840087890625e+00 1.481543445587158203e+01
7.377232074737548828e+00 1.466008090972900391e+01
7.344359397888183594e+00 1.475148963928222656e+01
7.420208930969238281e+00 1.453235626220703125e+01
7.320056915283203125e+00 1.479006290435791016e+01
7.421381950378417969e+00 1.464220523834228516e+01
7.351054191589355469e+00 1.471213912963867188e+01
7.848133087158203125e+00 1.150426387786865234e+01
7.349137783050537109e+00 1.470846080780029297e+01
7.302261829376220703e+00 1.483200263977050781e+01
7.291632652282714844e+00 1.486842441558837891e+01
7.331428050994873047e+00 1.477414417266845703e+01
7.327103137969970703e+00 1.478112125396728516e+01
7.369150161743164062e+00 1.469700813293457031e+01
7.292636871337890625e+00 1.480541801452636719e+01
7.301948070526123047e+00 1.462557029724121094e+01
7.317348480224609375e+00 1.483361911773681641e+01
7.316804409027099609e+00 1.480648517608642578e+01
7.287078380584716797e+00 1.485462188720703125e+01
7.302449703216552734e+00 1.483699131011962891e+01
7.314553737640380859e+00 1.479902076721191406e+01
7.291899681091308594e+00 1.483767700195312500e+01
7.327250003814697266e+00 1.476514148712158203e+01
8.664319992065429688e+00 1.043621540069580078e+01
7.360565662384033203e+00 1.467320632934570312e+01
7.386370658874511719e+00 1.475557804107666016e+01
7.361715793609619141e+00 1.472599124908447266e+01
7.335704326629638672e+00 1.476748847961425781e+01
7.321034908294677734e+00 1.476426792144775391e+01
7.277533054351806641e+00 1.484915351867675781e+01
7.334614753723144531e+00 1.472438526153564453e+01
8.293931961059570312e+00 4.108504772186279297e+00
9.093667030334472656e+00 1.073870944976806641e+01
7.247921943664550781e+00 1.491700935363769531e+01
7.302615642547607422e+00 1.484119796752929688e+01
8.994106292724609375e+00 1.159891414642333984e+01
7.286249637603759766e+00 1.487028217315673828e+01
7.334343433380126953e+00 1.476151752471923828e+01
7.301411628723144531e+00 1.481956386566162109e+01
7.262597560882568359e+00 1.491614913940429688e+01
7.227628231048583984e+00 1.498499393463134766e+01
7.240882873535156250e+00 1.496844005584716797e+01
8.801467895507812500e+00 3.733889341354370117e+00
8.291934967041015625e+00 5.379867553710937500e+00
7.303605556488037109e+00 1.483027553558349609e+01
7.363492965698242188e+00 1.474504566192626953e+01
7.895159244537353516e+00 1.090938663482666016e+01
9.606190681457519531e+00 3.836229562759399414e+00
9.332709312438964844e+00 3.905359745025634766e+00
8.628037452697753906e+00 6.499448776245117188e+00
8.379740715026855469e+00 1.220087623596191406e+01
7.231386661529541016e+00 1.498587036132812500e+01
7.237902641296386719e+00 1.496149158477783203e+01
7.258079528808593750e+00 1.490951824188232422e+01
7.153808116912841797e+00 1.509974098205566406e+01
7.195431232452392578e+00 1.505596828460693359e+01
7.208763599395751953e+00 1.504539585113525391e+01
7.187208652496337891e+00 1.506103420257568359e+01
7.206000328063964844e+00 1.503441429138183594e+01
7.214759826660156250e+00 1.501971435546875000e+01
7.212154388427734375e+00 1.502304553985595703e+01
7.197237014770507812e+00 1.505326938629150391e+01
7.171113967895507812e+00 1.508529663085937500e+01
7.198534965515136719e+00 1.504152297973632812e+01
7.151782512664794922e+00 1.513440418243408203e+01
7.170305252075195312e+00 1.509976673126220703e+01
7.184229373931884766e+00 1.508389186859130859e+01
7.209845066070556641e+00 1.503692436218261719e+01
7.226102352142333984e+00 1.502162742614746094e+01
7.207625865936279297e+00 1.503963947296142578e+01
7.180190086364746094e+00 1.507314682006835938e+01
7.196956634521484375e+00 1.505579566955566406e+01
7.205043792724609375e+00 1.504313659667968750e+01
7.197391986846923828e+00 1.506127643585205078e+01
7.201208591461181641e+00 1.504917335510253906e+01
7.203658580780029297e+00 1.504485225677490234e+01
7.207836627960205078e+00 1.503322887420654297e+01
7.204427242279052734e+00 1.504121494293212891e+01
7.205986976623535156e+00 1.504940700531005859e+01
7.205561637878417969e+00 1.504367733001708984e+01
7.203094005584716797e+00 1.504594516754150391e+01
7.212320804595947266e+00 1.501812076568603516e+01
7.241370201110839844e+00 1.499857139587402344e+01
7.218152999877929688e+00 1.502346611022949219e+01
7.237278461456298828e+00 1.504621124267578125e+01
7.186930656433105469e+00 1.506794071197509766e+01
7.130783557891845703e+00 1.501140499114990234e+01
1.071782207489013672e+01 1.169107246398925781e+01
7.226612567901611328e+00 1.502265071868896484e+01
7.197763919830322266e+00 1.505151176452636719e+01
7.204513549804687500e+00 1.504606628417968750e+01
7.206856250762939453e+00 1.503720760345458984e+01
7.252399444580078125e+00 1.498362064361572266e+01
7.206425666809082031e+00 1.504216766357421875e+01
7.206612586975097656e+00 1.505347633361816406e+01
7.190317153930664062e+00 1.506458759307861328e+01
7.209932804107666016e+00 1.503651714324951172e+01
7.213121891021728516e+00 1.503234004974365234e+01
7.204757690429687500e+00 1.504287624359130859e+01
7.206055641174316406e+00 1.504097461700439453e+01
7.212399482727050781e+00 1.502091884613037109e+01
7.205927371978759766e+00 1.503612041473388672e+01
7.253636837005615234e+00 1.499837398529052734e+01
7.202893733978271484e+00 1.503179550170898438e+01
7.245645046234130859e+00 1.500260829925537109e+01
7.216467857360839844e+00 1.501735877990722656e+01
7.205005645751953125e+00 1.501589488983154297e+01
7.190790176391601562e+00 1.506164073944091797e+01
7.189640522003173828e+00 1.507842063903808594e+01
7.192068099975585938e+00 1.506092071533203125e+01
7.177751064300537109e+00 1.507752037048339844e+01
7.179107666015625000e+00 1.507610893249511719e+01
7.182193279266357422e+00 1.507433891296386719e+01
7.223582744598388672e+00 1.499727058410644531e+01
7.278738498687744141e+00 1.506966209411621094e+01
7.189296722412109375e+00 1.506547164916992188e+01
7.158978462219238281e+00 1.510070323944091797e+01
7.067468643188476562e+00 1.519888591766357422e+01
7.113515377044677734e+00 1.524350833892822266e+01
7.142130374908447266e+00 1.512170886993408203e+01
7.150833606719970703e+00 1.510571098327636719e+01
7.143192768096923828e+00 1.512312030792236328e+01
7.159640789031982422e+00 1.509992313385009766e+01
7.184694290161132812e+00 1.506954193115234375e+01
7.174534320831298828e+00 1.507869338989257812e+01
7.209234237670898438e+00 1.501892185211181641e+01
7.178805351257324219e+00 1.507601261138916016e+01
7.200757026672363281e+00 1.504744625091552734e+01
7.201783180236816406e+00 1.504592609405517578e+01
7.201565742492675781e+00 1.504732322692871094e+01
7.195936679840087891e+00 1.505410099029541016e+01
7.238828659057617188e+00 1.501458835601806641e+01
7.195477962493896484e+00 1.505655288696289062e+01
7.183388233184814453e+00 1.508148002624511719e+01
7.200193881988525391e+00 1.504510974884033203e+01
7.213128566741943359e+00 1.502692890167236328e+01
7.207815647125244141e+00 1.504168605804443359e+01
7.196434974670410156e+00 1.505647563934326172e+01
7.191288948059082031e+00 1.506313705444335938e+01
7.174899101257324219e+00 1.508368206024169922e+01
7.201087951660156250e+00 1.504916667938232422e+01
7.167947769165039062e+00 1.509856319427490234e+01
7.188590049743652344e+00 1.505675315856933594e+01
7.170337200164794922e+00 1.508539676666259766e+01
7.154193878173828125e+00 1.510633850097656250e+01
7.147252559661865234e+00 1.511528205871582031e+01
7.168286800384521484e+00 1.508970165252685547e+01
7.149441242218017578e+00 1.511339473724365234e+01
7.148326873779296875e+00 1.511206150054931641e+01
7.144990921020507812e+00 1.511740016937255859e+01
7.203845024108886719e+00 1.503829669952392578e+01
7.198373794555664062e+00 1.505137538909912109e+01
7.207438945770263672e+00 1.504232120513916016e+01
7.165767669677734375e+00 1.509199428558349609e+01
7.179874897003173828e+00 1.507120704650878906e+01
7.162757873535156250e+00 1.509796714782714844e+01
7.171384811401367188e+00 1.508631992340087891e+01
7.210903167724609375e+00 1.504190635681152344e+01
7.153793334960937500e+00 1.510409355163574219e+01
7.135127067565917969e+00 1.513409614562988281e+01
7.155088424682617188e+00 1.510692691802978516e+01
7.144052028656005859e+00 1.511859703063964844e+01
7.142072677612304688e+00 1.512335300445556641e+01
7.149782657623291016e+00 1.511010646820068359e+01
7.152472019195556641e+00 1.511061286926269531e+01
7.129196166992187500e+00 1.513145160675048828e+01
7.164158344268798828e+00 1.509562397003173828e+01
7.151460647583007812e+00 1.511186504364013672e+01
7.136880397796630859e+00 1.512906360626220703e+01
7.134587764739990234e+00 1.513131046295166016e+01
7.181429386138916016e+00 1.507454681396484375e+01
7.179802894592285156e+00 1.507468318939208984e+01
7.153754234313964844e+00 1.510730934143066406e+01
7.166849613189697266e+00 1.509028434753417969e+01
7.116024494171142578e+00 1.515430927276611328e+01
7.173793315887451172e+00 1.508177757263183594e+01
7.189094066619873047e+00 1.504969978332519531e+01
7.138435363769531250e+00 1.512482643127441406e+01
7.196815013885498047e+00 1.503809833526611328e+01
7.196219444274902344e+00 1.505476665496826172e+01
7.211773872375488281e+00 1.502572345733642578e+01
7.202455520629882812e+00 1.504463195800781250e+01
7.260053634643554688e+00 1.498298072814941406e+01
7.187132835388183594e+00 1.506557941436767578e+01
7.213114261627197266e+00 1.502407550811767578e+01
7.203420162200927734e+00 1.504045772552490234e+01
7.207504272460937500e+00 1.503998088836669922e+01
7.202862262725830078e+00 1.504581165313720703e+01
7.206219196319580078e+00 1.504545974731445312e+01
7.190748214721679688e+00 1.506912803649902344e+01
7.171468734741210938e+00 1.508400917053222656e+01
7.174101829528808594e+00 1.508662891387939453e+01
7.190781593322753906e+00 1.505647373199462891e+01
7.144275188446044922e+00 1.511291408538818359e+01
7.231579780578613281e+00 1.499804019927978516e+01
9.615510940551757812e+00 9.461416244506835938e+00
9.049592971801757812e+00 5.073421001434326172e+00
8.776041984558105469e+00 1.086181068420410156e+01
7.428173065185546875e+00 1.461923217773437500e+01
7.184323310852050781e+00 1.504869747161865234e+01
7.248203277587890625e+00 1.494723892211914062e+01
7.348995685577392578e+00 1.475232028961181641e+01
1.008042335510253906e+01 1.425078773498535156e+01
7.156426429748535156e+00 1.509728622436523438e+01
6.810403823852539062e+00 1.414535331726074219e+01
7.243880271911621094e+00 1.494903373718261719e+01
9.080030441284179688e+00 1.072636413574218750e+01
8.673872947692871094e+00 1.106676006317138672e+01
9.768340110778808594e+00 1.057931327819824219e+01
8.570118904113769531e+00 1.173009681701660156e+01
8.672659873962402344e+00 1.173487186431884766e+01
7.263921737670898438e+00 1.490749359130859375e+01
7.347342491149902344e+00 1.474646949768066406e+01
7.338366031646728516e+00 1.476027107238769531e+01
8.351650238037109375e+00 6.590897560119628906e+00
7.231183528900146484e+00 1.497837734222412109e+01
8.161042213439941406e+00 5.801567554473876953e+00
9.496269226074218750e+00 6.866061687469482422e+00
8.657689094543457031e+00 1.113343524932861328e+01
7.258757591247558594e+00 1.494694805145263672e+01
7.110837459564208984e+00 1.496489524841308594e+01
7.166693687438964844e+00 1.507776546478271484e+01
7.642294883728027344e+00 1.338061141967773438e+01
7.204737186431884766e+00 1.500687122344970703e+01
7.145325183868408203e+00 1.507800483703613281e+01
9.048941612243652344e+00 1.147081756591796875e+01
8.552294731140136719e+00 1.094108581542968750e+01
7.199028015136718750e+00 1.502705574035644531e+01
7.157637119293212891e+00 1.510053920745849609e+01
7.058423995971679688e+00 1.492033767700195312e+01
7.173621177673339844e+00 1.506994247436523438e+01
8.678171157836914062e+00 6.058723926544189453e+00
1.024675846099853516e+01 7.094836235046386719e+00
9.071804046630859375e+00 1.056530857086181641e+01
7.335477828979492188e+00 1.480393791198730469e+01
7.368941783905029297e+00 1.474138736724853516e+01
7.176919460296630859e+00 1.506796360015869141e+01
9.051570892333984375e+00 1.248514461517333984e+01
8.635380744934082031e+00 1.227508068084716797e+01
7.215891361236572266e+00 1.505299282073974609e+01
1.062398338317871094e+01 8.618288993835449219e+00
8.201704025268554688e+00 1.143015766143798828e+01
1.043412303924560547e+01 1.153137493133544922e+01
7.235452651977539062e+00 1.492217254638671875e+01
7.365230560302734375e+00 1.455971336364746094e+01
7.234776973724365234e+00 1.496817207336425781e+01
7.171480655670166016e+00 1.506971645355224609e+01
7.325987339019775391e+00 1.485029315948486328e+01
7.189243316650390625e+00 1.506495380401611328e+01
7.211085319519042969e+00 1.503229236602783203e+01
7.156171798706054688e+00 1.510997867584228516e+01
7.202279090881347656e+00 1.504734897613525391e+01
7.193248748779296875e+00 1.505927848815917969e+01
7.097352981567382812e+00 1.515962791442871094e+01
7.175983428955078125e+00 1.508405017852783203e+01
7.174275875091552734e+00 1.508014869689941406e+01
7.195548534393310547e+00 1.505667018890380859e+01
7.220122814178466797e+00 1.501479625701904297e+01
7.174602985382080078e+00 1.508141803741455078e+01
7.161474704742431641e+00 1.509152412414550781e+01
7.181823253631591797e+00 1.506828308105468750e+01
7.196820735931396484e+00 1.504420757293701172e+01
7.154516696929931641e+00 1.511539459228515625e+01
7.151731967926025391e+00 1.510951423645019531e+01
7.223608970642089844e+00 1.501354789733886719e+01
7.149034976959228516e+00 1.510733318328857422e+01
7.162765502929687500e+00 1.509079170227050781e+01
7.188294887542724609e+00 1.504406166076660156e+01
7.265239238739013672e+00 1.498937511444091797e+01
7.114861011505126953e+00 1.513653564453125000e+01
7.187914848327636719e+00 1.506672191619873047e+01
8.913617134094238281e+00 6.217802047729492188e+00
9.233656883239746094e+00 6.262637138366699219e+00
1.010079860687255859e+01 6.640789031982421875e+00
7.348412036895751953e+00 1.465203857421875000e+01
8.853317260742187500e+00 6.233327388763427734e+00
1.016055488586425781e+01 6.358365058898925781e+00
8.862590789794921875e+00 1.091812515258789062e+01
8.883228302001953125e+00 1.122634696960449219e+01
8.752250671386718750e+00 1.119287681579589844e+01
8.561917304992675781e+00 1.132216548919677734e+01
7.287229537963867188e+00 1.485711383819580078e+01
7.254753112792968750e+00 1.493429470062255859e+01
7.326139450073242188e+00 1.481529235839843750e+01
7.911582469940185547e+00 5.760284900665283203e+00
9.369678497314453125e+00 3.859607934951782227e+00
7.337182044982910156e+00 1.474025440216064453e+01
7.788305759429931641e+00 5.147463321685791016e+00
8.474029541015625000e+00 3.776110887527465820e+00
7.305227756500244141e+00 1.482109451293945312e+01
7.264291286468505859e+00 1.489756870269775391e+01
7.297852516174316406e+00 1.485588550567626953e+01
7.346395969390869141e+00 1.475587081909179688e+01
7.304263591766357422e+00 1.480359268188476562e+01
7.346402168273925781e+00 1.473410415649414062e+01
7.367418289184570312e+00 1.471917629241943359e+01
7.345459938049316406e+00 1.472190380096435547e+01
8.609028816223144531e+00 1.065427494049072266e+01
7.340418815612792969e+00 1.474592113494873047e+01
7.327573776245117188e+00 1.475989246368408203e+01
7.330293655395507812e+00 1.475310420989990234e+01
7.310154438018798828e+00 1.480422687530517578e+01
7.341866970062255859e+00 1.472732639312744141e+01
8.437580108642578125e+00 1.072716712951660156e+01
7.412335395812988281e+00 1.467176342010498047e+01
1.055576419830322266e+01 6.028556346893310547e+00
7.307450294494628906e+00 1.481640243530273438e+01
7.310735702514648438e+00 1.481485652923583984e+01
7.316829204559326172e+00 1.479273986816406250e+01
7.321391582489013672e+00 1.478032588958740234e+01
7.275807857513427734e+00 1.489561748504638672e+01
7.277456760406494141e+00 1.488846683502197266e+01
6.956111431121826172e+00 1.457203865051269531e+01
7.335270404815673828e+00 1.473012542724609375e+01
7.316716194152832031e+00 1.485737705230712891e+01
7.414435386657714844e+00 1.468713283538818359e+01
7.322340011596679688e+00 1.479554748535156250e+01
7.261837959289550781e+00 1.492625617980957031e+01
7.331493377685546875e+00 1.476805782318115234e+01
7.320611476898193359e+00 1.477348899841308594e+01
7.291165828704833984e+00 1.485750102996826172e+01
7.318249225616455078e+00 1.481828975677490234e+01
7.281118392944335938e+00 1.489592647552490234e+01
7.357353687286376953e+00 1.478834533691406250e+01
7.220577239990234375e+00 1.501475048065185547e+01
7.329894542694091797e+00 1.479226112365722656e+01
7.216047763824462891e+00 1.502261352539062500e+01
7.349173069000244141e+00 1.481467056274414062e+01
7.275826930999755859e+00 1.492164897918701172e+01
7.272758483886718750e+00 1.489622020721435547e+01
7.285212993621826172e+00 1.487098121643066406e+01
7.217586517333984375e+00 1.502369594573974609e+01
7.225227355957031250e+00 1.499843692779541016e+01
7.262168407440185547e+00 1.494041442871093750e+01
7.243125915527343750e+00 1.496479415893554688e+01
7.244705677032470703e+00 1.492745018005371094e+01
7.302873611450195312e+00 1.484980869293212891e+01
7.297663688659667969e+00 1.487627983093261719e+01
7.353207111358642578e+00 1.474526309967041016e+01
7.315434932708740234e+00 1.489203643798828125e+01
7.254179000854492188e+00 1.494703102111816406e+01
7.290033340454101562e+00 1.487692546844482422e+01
7.278064727783203125e+00 1.487918281555175781e+01
7.383486270904541016e+00 1.473785114288330078e+01
8.082326889038085938e+00 1.188480758666992188e+01
7.288203239440917969e+00 1.485683631896972656e+01
7.272719860076904297e+00 1.488663101196289062e+01
7.206806182861328125e+00 1.497641372680664062e+01
8.691637992858886719e+00 1.136670875549316406e+01
7.249338626861572266e+00 1.495481681823730469e+01
7.267436504364013672e+00 1.492691040039062500e+01
7.222165584564208984e+00 1.500295925140380859e+01
7.283085346221923828e+00 1.488043212890625000e+01
7.254979133605957031e+00 1.494035339355468750e+01
7.234381198883056641e+00 1.496220588684082031e+01
7.237177848815917969e+00 1.497870159149169922e+01
7.255534172058105469e+00 1.493348789215087891e+01
7.259930133819580078e+00 1.495758628845214844e+01
7.237591743469238281e+00 1.497516918182373047e+01
7.239058971405029297e+00 1.496579360961914062e+01
7.274315834045410156e+00 1.490304946899414062e+01
7.250301361083984375e+00 1.495644474029541016e+01
7.326102733612060547e+00 1.482524394989013672e+01
7.269508361816406250e+00 1.491859912872314453e+01
7.267459392547607422e+00 1.491508483886718750e+01
7.236563682556152344e+00 1.498166084289550781e+01
7.301421642303466797e+00 1.471707248687744141e+01
7.245937347412109375e+00 1.495586395263671875e+01
7.388419628143310547e+00 1.457142734527587891e+01
7.261793613433837891e+00 1.493422889709472656e+01
7.262206554412841797e+00 1.492793941497802734e+01
7.279434204101562500e+00 1.486339187622070312e+01
7.416508674621582031e+00 1.470223045349121094e+01
7.242219448089599609e+00 1.495234012603759766e+01
7.213583946228027344e+00 1.501270484924316406e+01
7.263946056365966797e+00 1.493118572235107422e+01
7.211839675903320312e+00 1.497734451293945312e+01
7.233937263488769531e+00 1.497635459899902344e+01
7.269988059997558594e+00 1.491190338134765625e+01
7.295372962951660156e+00 1.487418460845947266e+01
7.305290222167968750e+00 1.481077671051025391e+01
7.275270938873291016e+00 1.489655971527099609e+01
7.256527423858642578e+00 1.493627548217773438e+01
7.253746509552001953e+00 1.493798923492431641e+01
7.265212535858154297e+00 1.492821311950683594e+01
7.266214847564697266e+00 1.492303943634033203e+01
7.272840976715087891e+00 1.488842678070068359e+01
7.278918743133544922e+00 1.486707973480224609e+01
7.259110450744628906e+00 1.493040275573730469e+01
7.316914081573486328e+00 1.484725475311279297e+01
7.244649887084960938e+00 1.497403049468994141e+01
7.298462390899658203e+00 1.487964534759521484e+01
7.328087806701660156e+00 1.484768676757812500e+01
7.354028224945068359e+00 1.482792186737060547e+01
7.270302295684814453e+00 1.490902709960937500e+01
7.261461257934570312e+00 1.491436672210693359e+01
7.307209968566894531e+00 1.483796119689941406e+01
8.397441864013671875e+00 1.011076545715332031e+01
7.255311489105224609e+00 1.494792175292968750e+01
7.335994720458984375e+00 1.478381252288818359e+01
7.207733631134033203e+00 1.502898025512695312e+01
7.289192676544189453e+00 1.487202930450439453e+01
7.290117740631103516e+00 1.485633945465087891e+01
7.244046688079833984e+00 1.497160339355468750e+01
7.265764236450195312e+00 1.491800212860107422e+01
7.260646820068359375e+00 1.493776988983154297e+01
7.291785717010498047e+00 1.489121246337890625e+01
7.243128299713134766e+00 1.496670055389404297e+01
7.259179592132568359e+00 1.493067455291748047e+01
7.227831840515136719e+00 1.498428821563720703e+01
7.264236450195312500e+00 1.492172145843505859e+01
7.317169666290283203e+00 1.482551670074462891e+01
7.297991752624511719e+00 1.485442161560058594e+01
7.263519763946533203e+00 1.490952968597412109e+01
7.248405933380126953e+00 1.495877552032470703e+01
9.250859260559082031e+00 6.954539775848388672e+00
7.193848609924316406e+00 1.498370075225830078e+01
7.303063869476318359e+00 1.485614681243896484e+01
9.091614723205566406e+00 3.407985687255859375e+00
7.217890739440917969e+00 1.503215980529785156e+01
7.403048992156982422e+00 1.477464389801025391e+01
1.030186653137207031e+01 9.110950469970703125e+00
8.489615440368652344e+00 6.469003200531005859e+00
8.064734458923339844e+00 6.256950378417968750e+00
8.235450744628906250e+00 6.934436798095703125e+00
8.274860382080078125e+00 6.403879642486572266e+00
7.904036998748779297e+00 1.234875392913818359e+01
8.082641601562500000e+00 8.739591598510742188e+00
8.606961250305175781e+00 1.135127544403076172e+01
8.266326904296875000e+00 7.134301185607910156e+00
7.398687839508056641e+00 1.451569843292236328e+01
8.369289398193359375e+00 6.815519332885742188e+00
8.176100730895996094e+00 6.755460739135742188e+00
7.246531486511230469e+00 1.490072822570800781e+01
8.249002456665039062e+00 7.037395954132080078e+00
9.087501525878906250e+00 1.182649993896484375e+01
8.470879554748535156e+00 1.400151062011718750e+01
7.401668071746826172e+00 1.480842494964599609e+01
7.299137115478515625e+00 1.488428688049316406e+01
9.927973747253417969e+00 6.773792743682861328e+00
7.457170486450195312e+00 1.451778125762939453e+01
7.250471115112304688e+00 1.493962764739990234e+01
8.090353965759277344e+00 7.201625823974609375e+00
7.229722499847412109e+00 1.496450424194335938e+01
7.372758865356445312e+00 1.474950313568115234e+01
9.324594497680664062e+00 1.178091716766357422e+01
8.812374114990234375e+00 1.210447502136230469e+01
9.335543632507324219e+00 6.824846744537353516e+00
8.620023727416992188e+00 6.283218383789062500e+00
7.220287799835205078e+00 1.500845336914062500e+01
7.235136508941650391e+00 1.497513103485107422e+01
7.223138332366943359e+00 1.498459911346435547e+01
7.343053817749023438e+00 1.479332351684570312e+01
7.325656414031982422e+00 1.476939487457275391e+01
7.276410579681396484e+00 1.488340473175048828e+01
7.390888690948486328e+00 1.468475914001464844e+01
7.299234390258789062e+00 1.485768795013427734e+01
6.137410640716552734e+00 1.880313491821289062e+01
7.267828464508056641e+00 1.491418170928955078e+01
7.286236763000488281e+00 1.489543151855468750e+01
8.430568695068359375e+00 1.192473888397216797e+01
7.493793487548828125e+00 1.457049274444580078e+01
8.487360954284667969e+00 1.190553951263427734e+01
7.943637371063232422e+00 6.979949951171875000e+00
7.299026012420654297e+00 1.486587905883789062e+01
7.823296070098876953e+00 4.937366008758544922e+00
8.270458221435546875e+00 1.056545162200927734e+01
8.200942039489746094e+00 6.316292285919189453e+00
7.370878219604492188e+00 1.469522094726562500e+01
8.406112670898437500e+00 6.251124858856201172e+00
8.156495094299316406e+00 6.454427719116210938e+00
8.337525367736816406e+00 1.376513004302978516e+01
6.087264537811279297e+00 1.898275947570800781e+01
8.529666900634765625e+00 9.934117317199707031e+00
8.127940177917480469e+00 7.213243484497070312e+00
8.165352821350097656e+00 6.813127517700195312e+00
8.253277778625488281e+00 6.503242015838623047e+00
8.203089714050292969e+00 6.030440807342529297e+00
8.012223243713378906e+00 5.953930854797363281e+00
7.242820262908935547e+00 1.498029613494873047e+01
8.072247505187988281e+00 7.026120662689208984e+00
8.062408447265625000e+00 6.477241039276123047e+00
8.334863662719726562e+00 6.905819416046142578e+00
8.541885375976562500e+00 6.941329002380371094e+00
7.999620437622070312e+00 6.020706653594970703e+00
7.372028827667236328e+00 1.467800045013427734e+01
8.293402671813964844e+00 6.541198253631591797e+00
7.922728061676025391e+00 5.299408912658691406e+00
7.338434696197509766e+00 1.470880699157714844e+01
8.940573692321777344e+00 4.807491302490234375e+00
8.299202919006347656e+00 6.741138458251953125e+00
8.366156578063964844e+00 1.120480060577392578e+01
9.220000267028808594e+00 4.732637882232666016e+00
8.271975517272949219e+00 6.520781993865966797e+00
8.362588882446289062e+00 7.026216983795166016e+00
8.289025306701660156e+00 6.383547306060791016e+00
8.361184120178222656e+00 6.353971958160400391e+00
9.291744232177734375e+00 5.088427066802978516e+00
9.119772911071777344e+00 5.024790287017822266e+00
8.965036392211914062e+00 5.992212772369384766e+00
8.458313941955566406e+00 5.432946205139160156e+00
8.462443351745605469e+00 4.058980941772460938e+00
8.220037460327148438e+00 6.292505264282226562e+00
9.135797500610351562e+00 3.620146989822387695e+00
8.574360847473144531e+00 6.082346916198730469e+00
7.214638710021972656e+00 1.492961978912353516e+01
7.201451778411865234e+00 1.499677085876464844e+01
7.257702350616455078e+00 1.490957164764404297e+01
7.344032764434814453e+00 1.485468769073486328e+01
7.357944965362548828e+00 1.482358837127685547e+01
7.267183303833007812e+00 1.489761829376220703e+01
9.826748847961425781e+00 3.702699661254882812e+00
8.211022377014160156e+00 6.618684768676757812e+00
8.246332168579101562e+00 4.740489959716796875e+00
9.162813186645507812e+00 6.535417079925537109e+00
1.045874595642089844e+01 6.005658149719238281e+00
8.197372436523437500e+00 4.887001991271972656e+00
8.269130706787109375e+00 4.946840763092041016e+00
7.316740512847900391e+00 1.478216934204101562e+01
8.178401947021484375e+00 4.300168514251708984e+00
8.928845405578613281e+00 1.149145698547363281e+01
8.367821693420410156e+00 4.666909217834472656e+00
9.060642242431640625e+00 3.720272302627563477e+00
8.472878456115722656e+00 3.901134252548217773e+00
8.032383918762207031e+00 5.542074203491210938e+00
8.330141067504882812e+00 6.604907989501953125e+00
8.009547233581542969e+00 5.372738838195800781e+00
8.580877304077148438e+00 3.643481254577636719e+00
9.037648200988769531e+00 3.638141393661499023e+00
8.370940208435058594e+00 4.151608943939208984e+00
8.958812713623046875e+00 4.501687526702880859e+00
8.318136215209960938e+00 1.103778076171875000e+01
8.802254676818847656e+00 5.373940467834472656e+00
7.994546413421630859e+00 6.158833503723144531e+00
8.518494606018066406e+00 9.871671676635742188e+00
8.327229499816894531e+00 6.665181159973144531e+00
8.167110443115234375e+00 6.091945648193359375e+00
9.176403045654296875e+00 3.776630878448486328e+00
8.618291854858398438e+00 1.028474903106689453e+01
9.208625793457031250e+00 4.155457496643066406e+00
1.023208141326904297e+01 5.094039440155029297e+00
8.339179992675781250e+00 6.519000530242919922e+00
8.410350799560546875e+00 6.777629375457763672e+00
8.106409072875976562e+00 6.726782321929931641e+00
7.403690338134765625e+00 1.463549327850341797e+01
7.289700031280517578e+00 1.483249187469482422e+01
8.552495002746582031e+00 6.601671218872070312e+00
7.914668083190917969e+00 6.688235282897949219e+00
8.185420036315917969e+00 5.869330406188964844e+00
9.744029045104980469e+00 3.640099525451660156e+00
8.349389076232910156e+00 6.529782772064208984e+00
8.414304733276367188e+00 6.478221416473388672e+00
8.700863838195800781e+00 1.222431945800781250e+01
8.316511154174804688e+00 6.584760665893554688e+00
8.762988090515136719e+00 1.203531265258789062e+01
8.057518959045410156e+00 6.038142681121826172e+00
8.440474510192871094e+00 6.181961059570312500e+00
8.214614868164062500e+00 6.682406902313232422e+00
8.625205039978027344e+00 1.067409324645996094e+01
8.246583938598632812e+00 6.201245784759521484e+00
7.248922824859619141e+00 1.494922733306884766e+01
7.255287647247314453e+00 1.488895702362060547e+01
7.260391235351562500e+00 1.490119743347167969e+01
7.179040908813476562e+00 1.501543140411376953e+01
8.436689376831054688e+00 6.459991931915283203e+00
7.299338340759277344e+00 1.487449932098388672e+01
1.193844127655029297e+01 1.616757583618164062e+01
8.485962867736816406e+00 1.294806671142578125e+01
1.192926216125488281e+01 1.613593292236328125e+01
8.879647254943847656e+00 1.211544036865234375e+01
7.579802036285400391e+00 1.445570659637451172e+01
9.335356712341308594e+00 1.158251476287841797e+01
9.722670555114746094e+00 1.104330825805664062e+01
9.357447624206542969e+00 1.089347267150878906e+01
1.057859134674072266e+01 1.125482940673828125e+01
8.759049415588378906e+00 1.175156116485595703e+01
1.072942066192626953e+01 1.057050132751464844e+01
7.760385513305664062e+00 6.372354984283447266e+00
8.669174194335937500e+00 1.146431732177734375e+01
8.194809913635253906e+00 5.569572448730468750e+00
8.284671783447265625e+00 9.308418273925781250e+00
7.294750213623046875e+00 1.481937980651855469e+01
8.572039604187011719e+00 6.894977569580078125e+00
7.217657089233398438e+00 1.495678424835205078e+01
8.781296730041503906e+00 1.098916339874267578e+01
9.554562568664550781e+00 1.189921092987060547e+01
7.317958354949951172e+00 1.480475139617919922e+01
9.085849761962890625e+00 1.060186672210693359e+01
7.328377723693847656e+00 1.478649711608886719e+01
7.266081809997558594e+00 1.491493320465087891e+01
7.353457927703857422e+00 1.476628971099853516e+01
7.246819496154785156e+00 1.494743633270263672e+01
7.360572338104248047e+00 1.468382835388183594e+01
7.353426456451416016e+00 1.472619438171386719e+01
7.219987392425537109e+00 1.500659561157226562e+01
7.247935295104980469e+00 1.497449588775634766e+01
7.288778305053710938e+00 1.487874031066894531e+01
7.213949680328369141e+00 1.499201393127441406e+01
7.244567871093750000e+00 1.497717857360839844e+01
8.823268890380859375e+00 1.013536357879638672e+01
9.223937034606933594e+00 9.780127525329589844e+00
8.788467407226562500e+00 1.020662593841552734e+01
8.009439468383789062e+00 1.065891170501708984e+01
8.137658119201660156e+00 6.261963367462158203e+00
-2.400591611862182617e+00 6.766446590423583984e+00
8.242032051086425781e+00 4.469669342041015625e+00
7.376681804656982422e+00 1.467301750183105469e+01
7.373984336853027344e+00 1.466580104827880859e+01
7.369551181793212891e+00 1.457850837707519531e+01
7.293973445892333984e+00 1.491253757476806641e+01
7.271508216857910156e+00 1.488390350341796875e+01
7.221628189086914062e+00 1.500127315521240234e+01
7.214165210723876953e+00 1.491848087310791016e+01
7.389294147491455078e+00 1.460300064086914062e+01
7.285489559173583984e+00 1.488699245452880859e+01
9.031212806701660156e+00 7.214000225067138672e+00
8.751108169555664062e+00 1.016527462005615234e+01
8.953747749328613281e+00 9.158540725708007812e+00
7.332713127136230469e+00 1.470400810241699219e+01
7.310989856719970703e+00 1.481309700012207031e+01
7.330543041229248047e+00 1.473924446105957031e+01
-2.440007925033569336e+00 6.294182777404785156e+00
7.302269935607910156e+00 1.485287380218505859e+01
7.300399780273437500e+00 1.485219097137451172e+01
7.619057655334472656e+00 6.049542427062988281e+00
7.285965919494628906e+00 1.486882972717285156e+01
7.276740074157714844e+00 1.487916660308837891e+01
7.300916194915771484e+00 1.482696056365966797e+01
8.205678939819335938e+00 1.196718692779541016e+01
7.284877777099609375e+00 1.479496097564697266e+01
9.224992752075195312e+00 9.579879760742187500e+00
9.146165847778320312e+00 9.313491821289062500e+00
9.271846771240234375e+00 1.000258445739746094e+01
7.303113460540771484e+00 1.482447624206542969e+01
7.332381725311279297e+00 1.475510215759277344e+01
7.242200851440429688e+00 1.493620014190673828e+01
8.044184684753417969e+00 6.005215644836425781e+00
7.243781566619873047e+00 1.495895290374755859e+01
8.463438987731933594e+00 1.160409832000732422e+01
8.372203826904296875e+00 1.203710746765136719e+01
8.885196685791015625e+00 1.060348892211914062e+01
7.276491165161132812e+00 1.488752746582031250e+01
7.267948627471923828e+00 1.487120151519775391e+01
7.370249271392822266e+00 1.471828651428222656e+01
8.524115562438964844e+00 5.007841587066650391e+00
8.435307502746582031e+00 1.207685947418212891e+01
7.326545238494873047e+00 1.478407287597656250e+01
7.342385292053222656e+00 1.474663066864013672e+01
7.290635108947753906e+00 1.482937145233154297e+01
7.339830398559570312e+00 1.468369579315185547e+01
7.329925537109375000e+00 1.476439189910888672e+01
7.809182643890380859e+00 5.756995677947998047e+00
7.414031028747558594e+00 1.466045475006103516e+01
7.285585403442382812e+00 1.470457458496093750e+01
9.535946846008300781e+00 5.183727264404296875e+00
1.093830013275146484e+01 5.840123653411865234e+00
7.358369827270507812e+00 1.468529510498046875e+01
7.350578308105468750e+00 1.470913219451904297e+01
7.314476490020751953e+00 1.481971263885498047e+01
8.257217407226562500e+00 6.170349121093750000e+00
7.338448524475097656e+00 1.477939319610595703e+01
7.339030742645263672e+00 1.474687862396240234e+01
7.307895660400390625e+00 1.479600048065185547e+01
7.312215328216552734e+00 1.481779575347900391e+01
7.266883850097656250e+00 1.488355922698974609e+01
7.313805580139160156e+00 1.485706233978271484e+01
7.313545703887939453e+00 1.482769012451171875e+01
7.307520866394042969e+00 1.483440303802490234e+01
7.317642211914062500e+00 1.478888797760009766e+01
7.330102920532226562e+00 1.478105640411376953e+01
7.326245307922363281e+00 1.477824306488037109e+01
7.354301452636718750e+00 1.474134349822998047e+01
7.319831371307373047e+00 1.478375530242919922e+01
7.345386028289794922e+00 1.478404617309570312e+01
7.339436054229736328e+00 1.484163093566894531e+01
8.684136390686035156e+00 1.154878044128417969e+01
7.381698131561279297e+00 1.462031555175781250e+01
7.301693439483642578e+00 1.479396343231201172e+01
7.991280078887939453e+00 4.862499237060546875e+00
8.735972404479980469e+00 1.144392681121826172e+01
7.333171844482421875e+00 1.479885005950927734e+01
9.115645408630371094e+00 1.064361000061035156e+01
8.742248535156250000e+00 1.112390995025634766e+01
7.394409656524658203e+00 1.460618877410888672e+01
1.080694961547851562e+01 1.080003547668457031e+01
8.804489135742187500e+00 1.191541099548339844e+01
1.053358936309814453e+01 5.931675434112548828e+00
7.386537551879882812e+00 1.464709949493408203e+01
7.345019817352294922e+00 1.473921489715576172e+01
8.634068489074707031e+00 1.146773242950439453e+01
8.848427772521972656e+00 9.461453437805175781e+00
8.602045059204101562e+00 1.082056427001953125e+01
1.005022907257080078e+01 1.012211227416992188e+01
1.406410980224609375e+01 6.674092769622802734e+00
7.294319152832031250e+00 1.483542060852050781e+01
7.343412876129150391e+00 1.472024154663085938e+01
7.299766540527343750e+00 1.483104991912841797e+01
8.610842704772949219e+00 1.224285030364990234e+01
8.625518798828125000e+00 1.025333786010742188e+01
7.315574169158935547e+00 1.482317447662353516e+01
7.341011047363281250e+00 1.476148033142089844e+01
7.438161373138427734e+00 1.475540447235107422e+01
9.899878501892089844e+00 1.191166973114013672e+01
9.341212272644042969e+00 9.790233612060546875e+00
7.314814567565917969e+00 1.477838516235351562e+01
1.077607822418212891e+01 1.152000617980957031e+01
7.223744392395019531e+00 1.499223613739013672e+01
7.201244354248046875e+00 1.508239841461181641e+01
7.196964740753173828e+00 1.505435371398925781e+01
7.206645965576171875e+00 1.504390335083007812e+01
7.206206798553466797e+00 1.504257774353027344e+01
7.197553157806396484e+00 1.504361438751220703e+01
7.220803260803222656e+00 1.502119064331054688e+01
7.248619556427001953e+00 1.496473789215087891e+01
7.267031192779541016e+00 1.498031902313232422e+01
7.220323085784912109e+00 1.502884292602539062e+01
7.192451953887939453e+00 1.506079959869384766e+01
7.204034805297851562e+00 1.504434490203857422e+01
7.207531929016113281e+00 1.503507137298583984e+01
7.198208332061767578e+00 1.505041217803955078e+01
7.263063430786132812e+00 1.496493530273437500e+01
7.192153930664062500e+00 1.505961799621582031e+01
7.203723907470703125e+00 1.504219818115234375e+01
7.210087299346923828e+00 1.503826141357421875e+01
7.204943180084228516e+00 1.504245376586914062e+01
7.207971572875976562e+00 1.503473281860351562e+01
7.211496353149414062e+00 1.503088474273681641e+01
7.215685844421386719e+00 1.502078533172607422e+01
7.179788589477539062e+00 1.507139968872070312e+01
9.098514556884765625e+00 6.945086956024169922e+00
7.208621025085449219e+00 1.503777217864990234e+01
7.207793712615966797e+00 1.503128051757812500e+01
7.202902317047119141e+00 1.503828048706054688e+01
7.143951416015625000e+00 1.507738590240478516e+01
7.285697937011718750e+00 1.496333217620849609e+01
7.189582824707031250e+00 1.506638431549072266e+01
7.189972877502441406e+00 1.506391334533691406e+01
7.195775985717773438e+00 1.504850196838378906e+01
7.182984352111816406e+00 1.507250118255615234e+01
7.184936523437500000e+00 1.507214546203613281e+01
7.178265094757080078e+00 1.509318637847900391e+01
7.248180866241455078e+00 1.499891281127929688e+01
7.187003135681152344e+00 1.506781959533691406e+01
7.196046352386474609e+00 1.505415630340576172e+01
7.181272029876708984e+00 1.506101894378662109e+01
7.105420589447021484e+00 1.514559364318847656e+01
7.193830490112304688e+00 1.505947399139404297e+01
7.193137645721435547e+00 1.506266307830810547e+01
7.181725025177001953e+00 1.507129192352294922e+01
7.173125743865966797e+00 1.507810020446777344e+01
7.177697658538818359e+00 1.506919002532958984e+01
7.113168239593505859e+00 1.515358161926269531e+01
7.187900543212890625e+00 1.506655120849609375e+01
7.183676719665527344e+00 1.507077026367187500e+01
7.155997276306152344e+00 1.509867572784423828e+01
7.249333381652832031e+00 1.500773143768310547e+01
7.185281753540039062e+00 1.507433319091796875e+01
7.182485580444335938e+00 1.507212734222412109e+01
7.126044273376464844e+00 1.512818336486816406e+01
7.176373004913330078e+00 1.507808494567871094e+01
7.179840087890625000e+00 1.507376384735107422e+01
7.189792633056640625e+00 1.505923461914062500e+01
7.168733119964599609e+00 1.509185314178466797e+01
8.558769226074218750e+00 1.107918548583984375e+01
7.215597629547119141e+00 1.502847480773925781e+01
7.276698112487792969e+00 1.497487640380859375e+01
7.191732883453369141e+00 1.505944156646728516e+01
7.200605392456054688e+00 1.505476760864257812e+01
7.217993736267089844e+00 1.501444625854492188e+01
7.159132957458496094e+00 1.500753688812255859e+01
7.200011730194091797e+00 1.504847812652587891e+01
7.207761764526367188e+00 1.504205036163330078e+01
7.218521595001220703e+00 1.502585792541503906e+01
7.209254264831542969e+00 1.503829002380371094e+01
7.124529361724853516e+00 1.512378215789794922e+01
7.275076389312744141e+00 1.497090816497802734e+01
7.210690021514892578e+00 1.503546047210693359e+01
7.191596031188964844e+00 1.505941486358642578e+01
7.206138610839843750e+00 1.504193496704101562e+01
7.192979335784912109e+00 1.505805683135986328e+01
7.199372768402099609e+00 1.504934406280517578e+01
7.203259944915771484e+00 1.504522323608398438e+01
7.202922344207763672e+00 1.504613876342773438e+01
7.203802585601806641e+00 1.504671478271484375e+01
7.204334735870361328e+00 1.504223442077636719e+01
7.194532871246337891e+00 1.505658054351806641e+01
7.226377964019775391e+00 1.501885604858398438e+01
7.201651096343994141e+00 1.504751110076904297e+01
7.204240322113037109e+00 1.504004001617431641e+01
7.261902809143066406e+00 1.498468303680419922e+01
7.215114593505859375e+00 1.503365707397460938e+01
7.219046115875244141e+00 1.501764106750488281e+01
7.208518028259277344e+00 1.503742218017578125e+01
7.217319965362548828e+00 1.502615451812744141e+01
7.196029663085937500e+00 1.505485057830810547e+01
7.196093559265136719e+00 1.504980659484863281e+01
7.199590206146240234e+00 1.504607391357421875e+01
7.213331699371337891e+00 1.503348922729492188e+01
7.197690963745117188e+00 1.505035209655761719e+01
7.182020664215087891e+00 1.507391071319580078e+01
7.191300392150878906e+00 1.506494808197021484e+01
7.149954319000244141e+00 1.510161876678466797e+01
7.191083908081054688e+00 1.505988025665283203e+01
7.185818195343017578e+00 1.507074737548828125e+01
7.196570873260498047e+00 1.505272865295410156e+01
6.719010353088378906e+00 1.706077384948730469e+01
7.158125877380371094e+00 1.511689472198486328e+01
7.110918045043945312e+00 1.515119457244873047e+01
7.104604244232177734e+00 1.515592098236083984e+01
7.151627063751220703e+00 1.516568374633789062e+01
7.181025028228759766e+00 1.507623195648193359e+01
7.187799453735351562e+00 1.506217193603515625e+01
7.189042568206787109e+00 1.506472873687744141e+01
7.183592319488525391e+00 1.507872200012207031e+01
7.205915451049804688e+00 1.503631591796875000e+01
7.188966274261474609e+00 1.506525993347167969e+01
7.198604106903076172e+00 1.504655170440673828e+01
7.178629875183105469e+00 1.508465576171875000e+01
7.184684276580810547e+00 1.507982063293457031e+01
7.188185214996337891e+00 1.506508922576904297e+01
7.270210742950439453e+00 1.496916198730468750e+01
7.170234680175781250e+00 1.512032032012939453e+01
7.187361717224121094e+00 1.506842327117919922e+01
7.192132949829101562e+00 1.504942226409912109e+01
7.179226398468017578e+00 1.507595539093017578e+01
7.182022571563720703e+00 1.507330036163330078e+01
7.196249485015869141e+00 1.505428409576416016e+01
7.166857719421386719e+00 1.508516502380371094e+01
7.231973171234130859e+00 1.500356483459472656e+01
7.183188438415527344e+00 1.507072734832763672e+01
7.188819408416748047e+00 1.506623554229736328e+01
7.163655757904052734e+00 1.508516788482666016e+01
7.186440467834472656e+00 1.506698036193847656e+01
7.174256801605224609e+00 1.508475875854492188e+01
7.186646461486816406e+00 1.507612514495849609e+01
7.169528961181640625e+00 1.509477424621582031e+01
7.186890125274658203e+00 1.506932067871093750e+01
7.185427188873291016e+00 1.506746768951416016e+01
7.187398433685302734e+00 1.506360244750976562e+01
7.180195331573486328e+00 1.507440757751464844e+01
7.185545921325683594e+00 1.506845474243164062e+01
7.176298141479492188e+00 1.507828044891357422e+01
7.192509174346923828e+00 1.506246376037597656e+01
7.166950702667236328e+00 1.503265857696533203e+01
7.180972099304199219e+00 1.507475852966308594e+01
7.070197105407714844e+00 1.518367004394531250e+01
7.181947231292724609e+00 1.507154464721679688e+01
7.180880069732666016e+00 1.507387924194335938e+01
7.180946350097656250e+00 1.507167816162109375e+01
7.190046310424804688e+00 1.505794334411621094e+01
7.189092636108398438e+00 1.506395912170410156e+01
7.197138309478759766e+00 1.504915523529052734e+01
7.191626548767089844e+00 1.505000686645507812e+01
7.210288524627685547e+00 1.502992439270019531e+01
7.204000473022460938e+00 1.504144668579101562e+01
7.191959381103515625e+00 1.505855274200439453e+01
7.190964698791503906e+00 1.506321144104003906e+01
7.194488525390625000e+00 1.505860424041748047e+01
7.183073997497558594e+00 1.508248043060302734e+01
7.120901584625244141e+00 1.513506698608398438e+01
7.159068107604980469e+00 1.509862613677978516e+01
7.185888767242431641e+00 1.507198143005371094e+01
7.113380908966064453e+00 1.513955497741699219e+01
7.179557800292968750e+00 1.507721042633056641e+01
7.195562362670898438e+00 1.505698013305664062e+01
7.183971881866455078e+00 1.507302284240722656e+01
7.191406726837158203e+00 1.506227970123291016e+01
7.187916755676269531e+00 1.506683444976806641e+01
7.196680545806884766e+00 1.505479621887207031e+01
7.186145782470703125e+00 1.506617069244384766e+01
7.188648700714111328e+00 1.508060264587402344e+01
7.287327289581298828e+00 1.487283802032470703e+01
9.001260757446289062e+00 1.193737602233886719e+01
8.711815834045410156e+00 1.116897583007812500e+01
7.257274150848388672e+00 1.488005542755126953e+01
8.833357810974121094e+00 1.094480419158935547e+01
7.247840404510498047e+00 1.495624160766601562e+01
8.180682182312011719e+00 5.479029178619384766e+00
7.280137062072753906e+00 1.489102077484130859e+01
7.280117511749267578e+00 1.486728763580322266e+01
7.275067806243896484e+00 1.489754962921142578e+01
7.284513473510742188e+00 1.487014484405517578e+01
7.321171283721923828e+00 1.479550075531005859e+01
9.111927986145019531e+00 1.100468158721923828e+01
7.299629211425781250e+00 1.487687778472900391e+01
9.329355239868164062e+00 1.154646873474121094e+01
7.238082408905029297e+00 1.497332000732421875e+01
7.267773628234863281e+00 1.490691375732421875e+01
7.253222465515136719e+00 1.494426059722900391e+01
7.263267517089843750e+00 1.491236209869384766e+01
7.228676319122314453e+00 1.499331188201904297e+01
7.344331741333007812e+00 1.469930744171142578e+01
7.257866382598876953e+00 1.487940311431884766e+01
7.263250827789306641e+00 1.490984439849853516e+01
7.259368896484375000e+00 1.494131660461425781e+01
8.324378013610839844e+00 1.183429718017578125e+01
7.266614913940429688e+00 1.491324901580810547e+01
7.241491794586181641e+00 1.496231746673583984e+01
8.998189926147460938e+00 5.520259857177734375e+00
9.298693656921386719e+00 6.756501674652099609e+00
7.223679065704345703e+00 1.499874591827392578e+01
7.286077499389648438e+00 1.486402702331542969e+01
7.286263465881347656e+00 1.486794376373291016e+01
7.296945095062255859e+00 1.481745910644531250e+01
7.308062553405761719e+00 1.481708431243896484e+01
7.309279918670654297e+00 1.482147121429443359e+01
7.279409408569335938e+00 1.483094120025634766e+01
7.303733825683593750e+00 1.481052970886230469e+01
7.313695430755615234e+00 1.482675933837890625e+01
7.287616729736328125e+00 1.494841766357421875e+01
7.343540668487548828e+00 1.476318836212158203e+01
7.283848762512207031e+00 1.490476226806640625e+01
7.241371154785156250e+00 1.496243572235107422e+01
8.205707550048828125e+00 7.071858406066894531e+00
7.257589817047119141e+00 1.493151950836181641e+01
7.299742221832275391e+00 1.487389659881591797e+01
7.356845855712890625e+00 1.474388694763183594e+01
8.187593460083007812e+00 7.142434120178222656e+00
8.086262702941894531e+00 5.723740100860595703e+00
7.265185356140136719e+00 1.489713287353515625e+01
7.363087177276611328e+00 1.477010250091552734e+01
7.249553680419921875e+00 1.490423679351806641e+01
7.292454719543457031e+00 1.488302135467529297e+01
7.384150981903076172e+00 1.478722095489501953e+01
7.278511524200439453e+00 1.488398933410644531e+01
7.312748432159423828e+00 1.485846900939941406e+01
7.330147266387939453e+00 1.482827377319335938e+01
7.302323341369628906e+00 1.484322643280029297e+01
7.239089012145996094e+00 1.496552181243896484e+01
7.276076316833496094e+00 1.491700077056884766e+01
7.295368194580078125e+00 1.484753513336181641e+01
7.262748241424560547e+00 1.492210197448730469e+01
7.297212600708007812e+00 1.487016201019287109e+01
7.224405765533447266e+00 1.499765586853027344e+01
7.253999233245849609e+00 1.493727970123291016e+01
7.442100048065185547e+00 1.469502735137939453e+01
7.294066905975341797e+00 1.486579322814941406e+01
7.283107280731201172e+00 1.491016006469726562e+01
7.304367542266845703e+00 1.483731651306152344e+01
7.276237964630126953e+00 1.489759254455566406e+01
7.315623760223388672e+00 1.485135555267333984e+01
7.329208374023437500e+00 1.484171295166015625e+01
8.051922798156738281e+00 6.936836242675781250e+00
8.257117271423339844e+00 6.989768981933593750e+00
7.317042827606201172e+00 1.479657459259033203e+01
7.283339500427246094e+00 1.487184715270996094e+01
7.240931510925292969e+00 1.495501041412353516e+01
7.409094810485839844e+00 1.468150138854980469e+01
7.254845619201660156e+00 1.486447429656982422e+01
7.306591987609863281e+00 1.481220245361328125e+01
7.235823631286621094e+00 1.498219299316406250e+01
7.266934394836425781e+00 1.491484546661376953e+01
7.210567474365234375e+00 1.499242591857910156e+01
7.340228557586669922e+00 1.478872680664062500e+01
7.322486400604248047e+00 1.489034652709960938e+01
7.351204872131347656e+00 1.477634048461914062e+01
7.279272079467773438e+00 1.493071746826171875e+01
7.304025173187255859e+00 1.483135700225830078e+01
7.317641258239746094e+00 1.480411148071289062e+01
7.325079917907714844e+00 1.481211280822753906e+01
7.300526142120361328e+00 1.481705856323242188e+01
7.260827541351318359e+00 1.493598079681396484e+01
7.309583663940429688e+00 1.482623386383056641e+01
7.237028121948242188e+00 1.500977134704589844e+01
7.247396945953369141e+00 1.496513462066650391e+01
8.309688568115234375e+00 6.630003929138183594e+00
7.317385673522949219e+00 1.480034351348876953e+01
7.269025802612304688e+00 1.489220523834228516e+01
7.279964447021484375e+00 1.487451457977294922e+01
7.249062061309814453e+00 1.491744613647460938e+01
7.321535110473632812e+00 1.490367984771728516e+01
7.244935989379882812e+00 1.495702171325683594e+01
7.221181869506835938e+00 1.500111865997314453e+01
7.344766616821289062e+00 1.480241012573242188e+01
7.274828433990478516e+00 1.489948368072509766e+01
7.307696342468261719e+00 1.485335636138916016e+01
7.302659511566162109e+00 1.479782104492187500e+01
7.212633132934570312e+00 1.500745010375976562e+01
7.208394527435302734e+00 1.503060722351074219e+01
7.282747745513916016e+00 1.488883304595947266e+01
7.257686614990234375e+00 1.493411731719970703e+01
7.227827548980712891e+00 1.498416805267333984e+01
7.313020229339599609e+00 1.490400886535644531e+01
7.346566200256347656e+00 1.482900047302246094e+01
7.222321510314941406e+00 1.499976825714111328e+01
7.246191024780273438e+00 1.496196842193603516e+01
7.289133071899414062e+00 1.491595649719238281e+01
8.363282203674316406e+00 4.628944873809814453e+00
7.289139270782470703e+00 1.492032051086425781e+01
7.250215053558349609e+00 1.494345760345458984e+01
9.600372314453125000e+00 1.195346164703369141e+01
7.270469665527343750e+00 1.491172504425048828e+01
7.215528488159179688e+00 1.501325130462646484e+01
7.260637283325195312e+00 1.492929363250732422e+01
7.229282379150390625e+00 1.499760341644287109e+01
7.314273357391357422e+00 1.478608798980712891e+01
8.320737838745117188e+00 6.835393905639648438e+00
7.313047409057617188e+00 1.482325744628906250e+01
7.300537586212158203e+00 1.486956977844238281e+01
7.308365345001220703e+00 1.482918357849121094e+01
7.310016632080078125e+00 1.485642623901367188e+01
8.685281753540039062e+00 6.889005661010742188e+00
7.311602115631103516e+00 1.483312892913818359e+01
7.263564109802246094e+00 1.495541477203369141e+01
7.269192218780517578e+00 1.495112800598144531e+01
7.301014423370361328e+00 1.481405353546142578e+01
7.238337039947509766e+00 1.496310329437255859e+01
7.240246772766113281e+00 1.495561408996582031e+01
7.298368453979492188e+00 1.482615470886230469e+01
7.230810642242431641e+00 1.497900485992431641e+01
7.227884769439697266e+00 1.497914600372314453e+01
8.030189514160156250e+00 6.248568534851074219e+00
8.492339134216308594e+00 1.140107345581054688e+01
7.640763282775878906e+00 7.161682605743408203e+00
9.100686073303222656e+00 7.009551525115966797e+00
8.273236274719238281e+00 3.971031904220581055e+00
7.232299327850341797e+00 1.497083568572998047e+01
8.456795692443847656e+00 1.254229640960693359e+01
7.176414966583251953e+00 1.503469181060791016e+01
8.887158393859863281e+00 6.656697750091552734e+00
9.046885490417480469e+00 1.101166820526123047e+01
8.534348487854003906e+00 1.189697837829589844e+01
8.481814384460449219e+00 6.251212120056152344e+00
8.420976638793945312e+00 1.267146205902099609e+01
8.490839958190917969e+00 6.547070026397705078e+00
7.243673324584960938e+00 1.493932342529296875e+01
8.409510612487792969e+00 6.717922210693359375e+00
7.196367740631103516e+00 1.500124740600585938e+01
7.350920677185058594e+00 1.476233768463134766e+01
8.909110069274902344e+00 6.869074344635009766e+00
7.246734142303466797e+00 1.495930862426757812e+01
8.294472694396972656e+00 6.482949256896972656e+00
7.276975631713867188e+00 1.488011837005615234e+01
7.364855766296386719e+00 1.482039165496826172e+01
7.282479763031005859e+00 1.489595222473144531e+01
8.712458610534667969e+00 6.370597362518310547e+00
7.290153503417968750e+00 1.483825969696044922e+01
7.294062137603759766e+00 1.486002063751220703e+01
7.281652450561523438e+00 1.485480499267578125e+01
8.152622222900390625e+00 6.068785667419433594e+00
8.459053039550781250e+00 3.941732406616210938e+00
7.250561714172363281e+00 1.494006252288818359e+01
8.427021980285644531e+00 1.250250720977783203e+01
7.258254051208496094e+00 1.491256999969482422e+01
7.342982769012451172e+00 1.478120040893554688e+01
7.262977600097656250e+00 1.491241073608398438e+01
7.237794876098632812e+00 1.496785736083984375e+01
7.340082168579101562e+00 1.488714790344238281e+01
7.238202571868896484e+00 1.496810531616210938e+01
7.316777229309082031e+00 1.485268306732177734e+01
7.251364231109619141e+00 1.494507884979248047e+01
8.230488777160644531e+00 6.480865478515625000e+00
7.234362125396728516e+00 1.500354957580566406e+01
7.229235172271728516e+00 1.499168682098388672e+01
7.244455814361572266e+00 1.495093441009521484e+01
7.257626533508300781e+00 1.495360088348388672e+01
7.286826133728027344e+00 1.487470340728759766e+01
7.300991058349609375e+00 1.483229351043701172e+01
7.352835178375244141e+00 1.473809337615966797e+01
7.320800781250000000e+00 1.478977584838867188e+01
7.313628673553466797e+00 1.479890632629394531e+01
7.350962162017822266e+00 1.462954807281494141e+01
7.408730983734130859e+00 1.462116146087646484e+01
8.689782142639160156e+00 1.166529083251953125e+01
7.294201850891113281e+00 1.478250885009765625e+01
7.273721694946289062e+00 1.489119720458984375e+01
7.359249114990234375e+00 1.475693607330322266e+01
7.261574745178222656e+00 1.490984630584716797e+01
7.343678951263427734e+00 1.478863048553466797e+01
7.307678222656250000e+00 1.483949375152587891e+01
8.431809425354003906e+00 1.105959510803222656e+01
8.705448150634765625e+00 1.187023067474365234e+01
7.320166587829589844e+00 1.477215099334716797e+01
8.560891151428222656e+00 6.920062065124511719e+00
7.284773826599121094e+00 1.481982326507568359e+01
7.334543228149414062e+00 1.479237270355224609e+01
7.240624427795410156e+00 1.496859264373779297e+01
8.498813629150390625e+00 1.136879730224609375e+01
8.612945556640625000e+00 1.100989341735839844e+01
7.305901527404785156e+00 1.492792034149169922e+01
8.560312271118164062e+00 1.125124168395996094e+01
7.261264324188232422e+00 1.492498493194580078e+01
7.302708625793457031e+00 1.482891845703125000e+01
8.701967239379882812e+00 1.198830986022949219e+01
7.255383968353271484e+00 1.492619800567626953e+01
8.139978408813476562e+00 1.238283634185791016e+01
7.235214710235595703e+00 1.498121356964111328e+01
8.893966674804687500e+00 1.152178192138671875e+01
8.454099655151367188e+00 1.164449310302734375e+01
7.279299259185791016e+00 1.493565464019775391e+01
7.304537296295166016e+00 1.469403266906738281e+01
1.061797332763671875e+01 6.240908145904541016e+00
9.707355499267578125e+00 5.088833332061767578e+00
7.281916141510009766e+00 1.490946578979492188e+01
8.823727607727050781e+00 6.598496437072753906e+00
7.262786388397216797e+00 1.486700344085693359e+01
9.064053535461425781e+00 6.950110912322998047e+00
7.262450218200683594e+00 1.493915748596191406e+01
7.226352691650390625e+00 1.500405025482177734e+01
7.298047065734863281e+00 1.488310241699218750e+01
1.086515522003173828e+01 6.585368633270263672e+00
8.548741340637207031e+00 6.648482322692871094e+00
8.865303993225097656e+00 1.178019046783447266e+01
7.269007682800292969e+00 1.487301254272460938e+01
7.228345394134521484e+00 1.499953842163085938e+01
7.346809387207031250e+00 1.478034877777099609e+01
7.269237518310546875e+00 1.489893627166748047e+01
7.292284965515136719e+00 1.485217189788818359e+01
7.269072055816650391e+00 1.492560577392578125e+01
7.209523200988769531e+00 1.502804088592529297e+01
8.400014877319335938e+00 1.153877925872802734e+01
8.553885459899902344e+00 1.246284580230712891e+01
7.283714771270751953e+00 1.486358928680419922e+01
8.913159370422363281e+00 5.144886493682861328e+00
7.259812355041503906e+00 1.492076301574707031e+01
7.275519847869873047e+00 1.488372135162353516e+01
8.109721183776855469e+00 8.799416542053222656e+00
7.180429458618164062e+00 1.507260227203369141e+01
7.313494682312011719e+00 1.485518169403076172e+01
7.235421180725097656e+00 1.497087574005126953e+01
7.225993633270263672e+00 1.499557495117187500e+01
7.297673225402832031e+00 1.483397769927978516e+01
8.321615219116210938e+00 1.210621738433837891e+01
7.283514022827148438e+00 1.486895847320556641e+01
7.247828483581542969e+00 1.497414302825927734e+01
7.333923816680908203e+00 1.486290264129638672e+01
7.237560272216796875e+00 1.488920021057128906e+01
8.899710655212402344e+00 1.199317264556884766e+01
7.281779289245605469e+00 1.477478599548339844e+01
7.259530544281005859e+00 1.492662048339843750e+01
7.355460643768310547e+00 1.473288631439208984e+01
7.341368675231933594e+00 1.467593955993652344e+01
7.251223564147949219e+00 1.494898605346679688e+01
7.371027946472167969e+00 1.472581005096435547e+01
7.231713294982910156e+00 1.497753238677978516e+01
8.620073318481445312e+00 3.505576133728027344e+00
7.212166309356689453e+00 1.503383731842041016e+01
8.723488807678222656e+00 3.851217985153198242e+00
7.233567714691162109e+00 1.496543407440185547e+01
7.258215904235839844e+00 1.493087673187255859e+01
8.619316101074218750e+00 6.301361560821533203e+00
7.303523540496826172e+00 1.483203697204589844e+01
7.266512870788574219e+00 1.492094707489013672e+01
7.284691810607910156e+00 1.489095211029052734e+01
8.783143043518066406e+00 3.614743709564208984e+00
7.228627204895019531e+00 1.497755146026611328e+01
1.063689136505126953e+01 6.259658336639404297e+00
8.779152870178222656e+00 1.153692436218261719e+01
7.213267803192138672e+00 1.502162742614746094e+01
8.933822631835937500e+00 7.749060153961181641e+00
8.677769660949707031e+00 1.152577400207519531e+01
8.817724227905273438e+00 1.126143264770507812e+01
7.283055782318115234e+00 1.489406490325927734e+01
7.341728210449218750e+00 1.476847839355468750e+01
1.021763324737548828e+01 9.383438110351562500e+00
7.272337436676025391e+00 1.492263507843017578e+01
7.307172298431396484e+00 1.479949378967285156e+01
7.362515926361083984e+00 1.467393398284912109e+01
8.862257003784179688e+00 1.177744674682617188e+01
9.049581527709960938e+00 1.039612865447998047e+01
7.220520496368408203e+00 1.490420532226562500e+01
7.213366508483886719e+00 1.493322181701660156e+01
8.664969444274902344e+00 1.049654769897460938e+01
7.289131164550781250e+00 1.486544513702392578e+01
8.694773674011230469e+00 1.157618713378906250e+01
7.232020378112792969e+00 1.498763751983642578e+01
7.310543537139892578e+00 1.482125091552734375e+01
7.312350749969482422e+00 1.481873703002929688e+01
7.243498325347900391e+00 1.494642543792724609e+01
8.657823562622070312e+00 1.075498294830322266e+01
7.267420291900634766e+00 1.489973545074462891e+01
