# Supplementary material for: Functional protein dynamics in a crystal
Source: Nat Commun. 2024 Apr 15;15:3244. doi: 10.1038/s41467-024-47473-4 (PMC11018856; doi:10.1038/s41467-024-47473-4)
Supplement: Supplementary file 11 — Source Data [file 41467_2024_47473_MOESM11_ESM.zip › fig_data/Fig3/b/crystal_C36m.txt]

-1.022462606430053711e+00 9.170284271240234375e+00
-1.829208731651306152e+00 1.010435676574707031e+01
-1.449710726737976074e+00 1.045289993286132812e+01
-1.174060106277465820e+00 1.074432277679443359e+01
-1.127044796943664551e+00 1.080844211578369141e+01
-1.170496463775634766e+00 1.068829822540283203e+01
-1.180741667747497559e+00 1.056002807617187500e+01
-1.058771491050720215e+00 1.033141422271728516e+01
-1.075065851211547852e+00 1.062011528015136719e+01
-1.050771117210388184e+00 1.069299697875976562e+01
-1.191890120506286621e+00 1.072519874572753906e+01
-1.042595744132995605e+00 1.057155990600585938e+01
-1.184266448020935059e+00 1.051201725006103516e+01
-1.112890243530273438e+00 1.105742263793945312e+01
-1.214713931083679199e+00 1.086173629760742188e+01
-1.762136220932006836e+00 1.068619537353515625e+01
-1.641436934471130371e+00 1.072183895111083984e+01
-1.655555486679077148e+00 1.039227104187011719e+01
-1.915405392646789551e+00 1.048198318481445312e+01
-2.859721183776855469e+00 9.786292076110839844e+00
-1.844853878021240234e+00 9.998132705688476562e+00
-2.024132728576660156e+00 1.023076057434082031e+01
-1.898722767829895020e+00 1.071780967712402344e+01
-2.025903463363647461e+00 1.044459533691406250e+01
-1.990247964859008789e+00 1.035387897491455078e+01
-1.563849568367004395e+00 1.016849899291992188e+01
-1.855937957763671875e+00 9.895720481872558594e+00
-1.923589468002319336e+00 9.972791671752929688e+00
-1.576975822448730469e+00 1.078067970275878906e+01
-1.857633709907531738e+00 1.037051010131835938e+01
-2.495917797088623047e+00 9.737383842468261719e+00
-3.677348613739013672e+00 7.962317466735839844e+00
-1.828671455383300781e+00 1.033382701873779297e+01
-1.739643692970275879e+00 1.064640235900878906e+01
-1.745009541511535645e+00 1.077616500854492188e+01
-1.633154869079589844e+00 1.075136756896972656e+01
-1.941292762756347656e+00 1.038181591033935547e+01
-1.361072182655334473e+00 1.110242462158203125e+01
-1.123422622680664062e+00 1.063129425048828125e+01
-1.713923454284667969e+00 1.099042320251464844e+01
-2.488589286804199219e+00 1.023897075653076172e+01
-2.332790136337280273e+00 1.066788196563720703e+01
-2.205901145935058594e+00 1.023717880249023438e+01
-1.742619395256042480e+00 1.100252246856689453e+01
-1.731960296630859375e+00 1.084809780120849609e+01
-2.233187437057495117e+00 1.078374958038330078e+01
-2.025557279586791992e+00 1.132672977447509766e+01
-2.377586126327514648e+00 1.077949047088623047e+01
-2.034705877304077148e+00 1.042669296264648438e+01
-2.376164674758911133e+00 1.103277778625488281e+01
-2.325760602951049805e+00 1.119039058685302734e+01
-2.526112556457519531e+00 1.017231941223144531e+01
-2.118966579437255859e+00 1.100980758666992188e+01
-2.226016998291015625e+00 1.110147857666015625e+01
-2.191510677337646484e+00 1.089874744415283203e+01
-4.231149673461914062e+00 6.075529098510742188e+00
-4.058789253234863281e+00 6.201500415802001953e+00
-4.163298130035400391e+00 5.958311080932617188e+00
-3.438927173614501953e+00 6.290512084960937500e+00
-3.574237346649169922e+00 6.398029804229736328e+00
-3.761011362075805664e+00 6.931169986724853516e+00
-4.197966098785400391e+00 6.137125492095947266e+00
-3.513174295425415039e+00 6.138711452484130859e+00
-4.160757541656494141e+00 6.049573898315429688e+00
-3.467543363571166992e+00 6.320006370544433594e+00
-3.694626331329345703e+00 9.204277992248535156e+00
-3.832745075225830078e+00 9.115680694580078125e+00
-3.336297035217285156e+00 9.267118453979492188e+00
-3.493436813354492188e+00 9.209143638610839844e+00
-4.242973327636718750e+00 8.973904609680175781e+00
-4.905700683593750000e+00 8.862066268920898438e+00
-4.093273162841796875e+00 8.939752578735351562e+00
-4.303265094757080078e+00 7.805388450622558594e+00
-3.860390424728393555e+00 8.929311752319335938e+00
-3.670514345169067383e+00 9.257332801818847656e+00
-4.338532447814941406e+00 8.893336296081542969e+00
-4.983321189880371094e+00 8.838884353637695312e+00
-5.013743400573730469e+00 8.796394348144531250e+00
-4.424121856689453125e+00 9.112890243530273438e+00
-4.104435920715332031e+00 9.231093406677246094e+00
-4.529642581939697266e+00 9.030677795410156250e+00
-4.943250179290771484e+00 8.799129486083984375e+00
-4.188305377960205078e+00 8.283205032348632812e+00
-4.334329605102539062e+00 8.370054244995117188e+00
-3.890055418014526367e+00 8.566576004028320312e+00
-4.146770477294921875e+00 8.089601516723632812e+00
-3.764160633087158203e+00 8.236608505249023438e+00
-4.772369384765625000e+00 8.381122589111328125e+00
-4.969095706939697266e+00 7.792385578155517578e+00
-3.987214088439941406e+00 9.151400566101074219e+00
-4.494630336761474609e+00 7.691938400268554688e+00
-4.942320823669433594e+00 8.849551200866699219e+00
-4.135428428649902344e+00 9.111919403076171875e+00
-4.612800598144531250e+00 8.841209411621093750e+00
-4.034155368804931641e+00 7.515448093414306641e+00
-3.872282981872558594e+00 8.217602729797363281e+00
-4.053117275238037109e+00 7.625081539154052734e+00
-4.173070430755615234e+00 7.502048492431640625e+00
-3.688077688217163086e+00 7.770559310913085938e+00
-4.155138969421386719e+00 7.631352901458740234e+00
-4.136041164398193359e+00 7.558212757110595703e+00
-4.206199645996093750e+00 7.626922130584716797e+00
-3.838006019592285156e+00 8.716428756713867188e+00
-3.552704572677612305e+00 8.789442062377929688e+00
-4.987108707427978516e+00 9.057133674621582031e+00
-4.173962593078613281e+00 9.229609489440917969e+00
-4.157488822937011719e+00 8.354885101318359375e+00
-4.091292381286621094e+00 8.275096893310546875e+00
-4.820658683776855469e+00 7.723688125610351562e+00
-4.945317268371582031e+00 7.941648006439208984e+00
-5.020759582519531250e+00 7.972340583801269531e+00
-4.454471588134765625e+00 7.729581832885742188e+00
-4.686738491058349609e+00 7.696381092071533203e+00
-4.203434467315673828e+00 7.574045658111572266e+00
-4.021258354187011719e+00 9.131706237792968750e+00
-4.873215675354003906e+00 7.484075546264648438e+00
-4.517622947692871094e+00 6.811303615570068359e+00
-3.967303514480590820e+00 6.954997062683105469e+00
-4.064395904541015625e+00 7.063070297241210938e+00
-4.246109008789062500e+00 6.864478111267089844e+00
-4.403856754302978516e+00 7.559885501861572266e+00
-3.924671888351440430e+00 7.540357112884521484e+00
-4.861927032470703125e+00 7.731195449829101562e+00
-4.724253654479980469e+00 7.833106040954589844e+00
-4.683797359466552734e+00 7.582831382751464844e+00
-5.058882713317871094e+00 7.771104335784912109e+00
-4.510575294494628906e+00 7.377800941467285156e+00
-4.890419960021972656e+00 7.777413368225097656e+00
-5.041049480438232422e+00 8.324810028076171875e+00
-4.534868717193603516e+00 9.059342384338378906e+00
-4.190238952636718750e+00 9.056070327758789062e+00
-3.843063354492187500e+00 8.370352745056152344e+00
-4.083549976348876953e+00 9.104813575744628906e+00
-4.952209472656250000e+00 8.967756271362304688e+00
-5.449325561523437500e+00 1.050833511352539062e+01
-4.666204452514648438e+00 1.031895637512207031e+01
-5.038317203521728516e+00 1.054724311828613281e+01
-5.333897113800048828e+00 1.019305896759033203e+01
-4.543256282806396484e+00 7.768371105194091797e+00
-4.896315574645996094e+00 8.340698242187500000e+00
-5.088214397430419922e+00 9.418986320495605469e+00
-4.062527179718017578e+00 9.505487442016601562e+00
-4.501251697540283203e+00 1.105577564239501953e+01
-5.045659542083740234e+00 1.092833614349365234e+01
-4.904253959655761719e+00 1.100791168212890625e+01
-4.720885753631591797e+00 1.107621097564697266e+01
-4.887119770050048828e+00 1.121676445007324219e+01
-4.962988853454589844e+00 1.104920196533203125e+01
-4.805099487304687500e+00 1.110669517517089844e+01
-4.582365512847900391e+00 1.101945400238037109e+01
-4.849389076232910156e+00 1.081916809082031250e+01
-5.239870548248291016e+00 1.066232109069824219e+01
-4.749504566192626953e+00 1.080751228332519531e+01
-4.689704418182373047e+00 1.101744365692138672e+01
-4.537847995758056641e+00 1.086617183685302734e+01
-5.136100292205810547e+00 1.103678989410400391e+01
-4.739894866943359375e+00 1.109943199157714844e+01
-4.767951488494873047e+00 1.103462219238281250e+01
-4.723842144012451172e+00 1.093590831756591797e+01
-4.753793239593505859e+00 1.116872596740722656e+01
-4.715714931488037109e+00 1.108521461486816406e+01
-4.786048889160156250e+00 1.116679191589355469e+01
-5.133568763732910156e+00 1.082729148864746094e+01
-4.871222496032714844e+00 1.119382095336914062e+01
-5.186306953430175781e+00 1.097841835021972656e+01
-4.542154312133789062e+00 1.108605766296386719e+01
-4.479650497436523438e+00 1.110183238983154297e+01
-4.467897891998291016e+00 1.105663776397705078e+01
-4.628862380981445312e+00 1.118166351318359375e+01
-4.957877635955810547e+00 1.095229530334472656e+01
-4.650422096252441406e+00 1.084936714172363281e+01
-5.250422000885009766e+00 1.060934066772460938e+01
-4.739671707153320312e+00 1.083925724029541016e+01
-4.739686012268066406e+00 1.092227077484130859e+01
-4.737615108489990234e+00 1.077250003814697266e+01
-4.859395027160644531e+00 1.102591419219970703e+01
-5.164314270019531250e+00 1.089503860473632812e+01
-4.644006252288818359e+00 1.096549797058105469e+01
-4.822869300842285156e+00 1.051894187927246094e+01
-4.944446563720703125e+00 1.088957881927490234e+01
-4.709131240844726562e+00 1.100558567047119141e+01
-5.009180068969726562e+00 1.066338539123535156e+01
-4.986451625823974609e+00 1.076785945892333984e+01
-4.732233047485351562e+00 1.096385288238525391e+01
-5.140092849731445312e+00 1.079360008239746094e+01
-4.608621120452880859e+00 1.059858703613281250e+01
-4.818776607513427734e+00 1.106898021697998047e+01
-5.209754467010498047e+00 1.061807155609130859e+01
-4.845157623291015625e+00 1.076248836517333984e+01
-5.300398349761962891e+00 1.035711193084716797e+01
-4.863506317138671875e+00 1.076676845550537109e+01
-4.713479995727539062e+00 1.031032180786132812e+01
-4.763622283935546875e+00 1.072920989990234375e+01
-4.202104091644287109e+00 8.322984695434570312e+00
-4.610793590545654297e+00 1.009679985046386719e+01
-5.160564899444580078e+00 9.382499694824218750e+00
-4.679512500762939453e+00 1.049763107299804688e+01
-5.284334659576416016e+00 1.015229606628417969e+01
-3.481772661209106445e+00 6.113173961639404297e+00
-4.658545017242431641e+00 1.007549571990966797e+01
-3.424121618270874023e+00 6.322772026062011719e+00
-4.736435890197753906e+00 1.009827327728271484e+01
-4.609018802642822266e+00 1.014443206787109375e+01
-4.746553421020507812e+00 1.031301116943359375e+01
-4.942182540893554688e+00 1.077132034301757812e+01
-2.787555456161499023e+00 8.409189224243164062e+00
-2.651049375534057617e+00 7.926894187927246094e+00
-2.714212656021118164e+00 8.155697822570800781e+00
-2.451647996902465820e+00 7.892362117767333984e+00
-2.729737043380737305e+00 8.015087127685546875e+00
-2.801391363143920898e+00 8.068055152893066406e+00
-2.643537998199462891e+00 8.309883117675781250e+00
-3.441821575164794922e+00 9.239899635314941406e+00
-2.910081863403320312e+00 8.003249168395996094e+00
-2.775800466537475586e+00 8.120423316955566406e+00
-2.804013967514038086e+00 8.252278327941894531e+00
-3.224457263946533203e+00 7.521186351776123047e+00
-2.698209524154663086e+00 7.806605815887451172e+00
-3.208587646484375000e+00 7.560708522796630859e+00
-2.554998159408569336e+00 8.143890380859375000e+00
-2.606434345245361328e+00 8.042999267578125000e+00
-2.825778722763061523e+00 7.907779693603515625e+00
-3.284024477005004883e+00 7.839624404907226562e+00
-2.625304222106933594e+00 8.017368316650390625e+00
-3.550754070281982422e+00 8.716743469238281250e+00
-3.030677556991577148e+00 8.860324859619140625e+00
-2.997987747192382812e+00 8.971559524536132812e+00
-2.723747014999389648e+00 8.074170112609863281e+00
-3.070625066757202148e+00 8.404367446899414062e+00
-1.802070140838623047e+00 1.006438159942626953e+01
-1.793465375900268555e+00 1.011193466186523438e+01
-1.744683384895324707e+00 1.002660560607910156e+01
-1.630214333534240723e+00 1.081089973449707031e+01
-1.802957415580749512e+00 1.123304939270019531e+01
-2.085594654083251953e+00 1.142299461364746094e+01
-2.433383226394653320e+00 1.130841541290283203e+01
-2.588647365570068359e+00 1.246205234527587891e+01
-2.246870994567871094e+00 1.166529560089111328e+01
-1.861610531806945801e+00 1.094624900817871094e+01
-1.611952662467956543e+00 1.076396560668945312e+01
-1.943292021751403809e+00 1.146901512145996094e+01
-2.013542413711547852e+00 1.138712406158447266e+01
-2.488942384719848633e+00 1.117329216003417969e+01
-2.268014669418334961e+00 1.046156215667724609e+01
-1.958005070686340332e+00 1.098897266387939453e+01
-1.641158223152160645e+00 1.067627525329589844e+01
-2.479721546173095703e+00 1.181490135192871094e+01
-2.503774642944335938e+00 1.237585639953613281e+01
-2.658244609832763672e+00 1.220706844329833984e+01
-2.688787460327148438e+00 1.234963417053222656e+01
-2.757778644561767578e+00 1.234056663513183594e+01
-2.835646152496337891e+00 1.247855663299560547e+01
-2.834475040435791016e+00 1.262124156951904297e+01
-2.816248893737792969e+00 1.260502243041992188e+01
-2.883961439132690430e+00 1.265023040771484375e+01
-2.828573226928710938e+00 1.247426795959472656e+01
-2.770655632019042969e+00 1.263324928283691406e+01
-2.877530336380004883e+00 1.271260833740234375e+01
-2.977013111114501953e+00 1.274677658081054688e+01
-3.034661293029785156e+00 1.259540653228759766e+01
-2.961780548095703125e+00 1.262144088745117188e+01
-2.765105962753295898e+00 1.273953819274902344e+01
-2.739542961120605469e+00 1.283526611328125000e+01
-2.840725183486938477e+00 1.261660575866699219e+01
-2.791778087615966797e+00 1.269351005554199219e+01
-2.776503324508666992e+00 1.266553306579589844e+01
-2.832419157028198242e+00 1.271670246124267578e+01
-2.764351844787597656e+00 1.280078220367431641e+01
-3.184689521789550781e+00 1.256884098052978516e+01
-4.663928508758544922e+00 1.158492946624755859e+01
-4.306603431701660156e+00 1.134396076202392578e+01
-4.386386871337890625e+00 1.152135753631591797e+01
-4.413704395294189453e+00 1.163064289093017578e+01
-4.102909088134765625e+00 1.147769737243652344e+01
-4.403276443481445312e+00 1.177438640594482422e+01
-4.493160724639892578e+00 1.182517528533935547e+01
-4.437801361083984375e+00 1.177513980865478516e+01
-4.413927555084228516e+00 1.163990879058837891e+01
-4.139953613281250000e+00 1.191515731811523438e+01
-4.466141223907470703e+00 1.189857482910156250e+01
-4.435358524322509766e+00 1.176847267150878906e+01
-4.366481781005859375e+00 1.187819385528564453e+01
-4.329866886138916016e+00 1.182751750946044922e+01
-2.684278726577758789e+00 7.823003768920898438e+00
-5.130101203918457031e+00 9.618794441223144531e+00
-4.770755767822265625e+00 1.132402133941650391e+01
-5.087736129760742188e+00 1.088206958770751953e+01
-5.137009143829345703e+00 1.018384933471679688e+01
-4.759478092193603516e+00 8.689475059509277344e+00
-4.121188163757324219e+00 7.731892585754394531e+00
-4.164942741394042969e+00 1.005549621582031250e+01
-4.359209060668945312e+00 1.014204883575439453e+01
-5.041993618011474609e+00 8.918355941772460938e+00
-5.257249355316162109e+00 8.833880424499511719e+00
-5.202278137207031250e+00 8.848566055297851562e+00
-5.229573726654052734e+00 9.167643547058105469e+00
-3.981989383697509766e+00 9.183997154235839844e+00
-3.916158199310302734e+00 9.251095771789550781e+00
-3.928460359573364258e+00 9.266000747680664062e+00
-4.048231124877929688e+00 9.256531715393066406e+00
-4.360410690307617188e+00 8.465123176574707031e+00
-4.085998058319091797e+00 7.633458137512207031e+00
-3.415241003036499023e+00 6.597665786743164062e+00
-3.285095214843750000e+00 6.314884185791015625e+00
-3.398845434188842773e+00 6.231767177581787109e+00
-4.058864116668701172e+00 6.473062038421630859e+00
-3.768490314483642578e+00 6.379997253417968750e+00
-3.719948530197143555e+00 6.326900005340576172e+00
-4.505469799041748047e+00 1.011312770843505859e+01
-3.681001663208007812e+00 6.521191120147705078e+00
-3.267838001251220703e+00 6.550906658172607422e+00
-4.512128353118896484e+00 6.370039463043212891e+00
-4.133971214294433594e+00 6.245119094848632812e+00
-3.704976320266723633e+00 6.284242153167724609e+00
-5.080144882202148438e+00 9.026845932006835938e+00
-4.955036163330078125e+00 9.218685150146484375e+00
-5.242003440856933594e+00 1.031394386291503906e+01
-4.664352893829345703e+00 1.051303100585937500e+01
-4.695600032806396484e+00 9.891670227050781250e+00
-3.142677783966064453e+00 6.782150268554687500e+00
-4.878324985504150391e+00 9.985810279846191406e+00
-4.826916217803955078e+00 1.028337955474853516e+01
-4.513057231903076172e+00 1.021321773529052734e+01
-4.505002975463867188e+00 1.027380466461181641e+01
-3.771263122558593750e+00 6.843432426452636719e+00
-4.173865795135498047e+00 6.935295581817626953e+00
-4.163337707519531250e+00 6.355288028717041016e+00
-4.182549476623535156e+00 6.643542766571044922e+00
-5.385498046875000000e+00 1.072601032257080078e+01
-4.999394416809082031e+00 8.765698432922363281e+00
-4.346080780029296875e+00 8.204072952270507812e+00
-5.375330448150634766e+00 8.698835372924804688e+00
-4.916269779205322266e+00 9.146735191345214844e+00
-4.793023586273193359e+00 8.797018051147460938e+00
-4.854888439178466797e+00 7.710564136505126953e+00
-5.157459735870361328e+00 8.876135826110839844e+00
-4.401941776275634766e+00 6.261781215667724609e+00
-4.357258796691894531e+00 6.091553688049316406e+00
-3.819674491882324219e+00 6.861767768859863281e+00
-4.255677700042724609e+00 6.091564178466796875e+00
-3.295708179473876953e+00 6.391762733459472656e+00
-4.080019474029541016e+00 6.770162582397460938e+00
-3.431782484054565430e+00 6.557813644409179688e+00
-3.856985092163085938e+00 6.191937923431396484e+00
-3.474407911300659180e+00 6.245120525360107422e+00
-3.410750865936279297e+00 6.726727485656738281e+00
-3.317361116409301758e+00 6.370325088500976562e+00
-3.794266462326049805e+00 6.333775997161865234e+00
-3.951255798339843750e+00 6.119007110595703125e+00
-3.893980264663696289e+00 6.213965892791748047e+00
-3.574166536331176758e+00 6.221585750579833984e+00
-4.096767902374267578e+00 6.115600109100341797e+00
-3.762454986572265625e+00 6.040792465209960938e+00
-4.031763076782226562e+00 9.310437202453613281e+00
-4.280153274536132812e+00 9.172418594360351562e+00
-4.167501449584960938e+00 9.104361534118652344e+00
-4.403228759765625000e+00 7.666072845458984375e+00
-4.595883846282958984e+00 7.779345512390136719e+00
-3.484236717224121094e+00 8.829446792602539062e+00
-4.421215534210205078e+00 7.753896236419677734e+00
-3.344850063323974609e+00 9.141335487365722656e+00
-4.345639705657958984e+00 9.029336929321289062e+00
-3.890334606170654297e+00 9.393627166748046875e+00
-4.931083202362060547e+00 8.975893020629882812e+00
-3.766352653503417969e+00 9.033537864685058594e+00
-4.882515907287597656e+00 8.477452278137207031e+00
-4.522212505340576172e+00 8.898357391357421875e+00
-5.267966747283935547e+00 1.001642704010009766e+01
-3.825980186462402344e+00 9.305541038513183594e+00
-4.200543880462646484e+00 9.304725646972656250e+00
-4.949334144592285156e+00 9.080113410949707031e+00
-3.605513572692871094e+00 9.255338668823242188e+00
-3.677601337432861328e+00 9.077749252319335938e+00
-3.448472261428833008e+00 9.277245521545410156e+00
-3.904705286026000977e+00 9.223781585693359375e+00
-3.648612976074218750e+00 6.719082832336425781e+00
-3.811277151107788086e+00 6.001588344573974609e+00
-3.470882177352905273e+00 6.509966373443603516e+00
-3.909300327301025391e+00 6.020031452178955078e+00
-3.594249963760375977e+00 6.191935062408447266e+00
-3.381921768188476562e+00 6.301207065582275391e+00
-3.869574308395385742e+00 6.298938274383544922e+00
-3.666942119598388672e+00 9.187588691711425781e+00
-2.697743654251098633e+00 8.907316207885742188e+00
-2.431542158126831055e+00 8.496481895446777344e+00
-2.506323814392089844e+00 9.116706848144531250e+00
-2.407359361648559570e+00 8.780252456665039062e+00
-2.392969131469726562e+00 8.731316566467285156e+00
-3.364565849304199219e+00 6.448778629302978516e+00
-3.576364517211914062e+00 6.212945938110351562e+00
-3.594994068145751953e+00 6.254718303680419922e+00
-3.701658010482788086e+00 6.886353492736816406e+00
-3.728322029113769531e+00 6.356807231903076172e+00
-3.427839756011962891e+00 6.216846466064453125e+00
-4.510185241699218750e+00 6.720642566680908203e+00
-4.444274902343750000e+00 6.675145149230957031e+00
-4.413583755493164062e+00 6.717008113861083984e+00
-4.282640457153320312e+00 6.486626625061035156e+00
-4.455434799194335938e+00 6.460389137268066406e+00
-4.184127330780029297e+00 6.027546882629394531e+00
-3.653431415557861328e+00 6.279792308807373047e+00
-4.366662502288818359e+00 6.598447799682617188e+00
-4.557902812957763672e+00 6.634676456451416016e+00
-3.600049495697021484e+00 6.403683185577392578e+00
-4.074097156524658203e+00 7.074803829193115234e+00
-4.375330924987792969e+00 6.990264415740966797e+00
-4.391295909881591797e+00 7.275963306427001953e+00
-3.995785951614379883e+00 6.264562606811523438e+00
-3.651366472244262695e+00 6.365614414215087891e+00
-4.730162143707275391e+00 8.418460845947265625e+00
-2.638813972473144531e+00 8.924059867858886719e+00
-2.225767135620117188e+00 8.889057159423828125e+00
-2.125991582870483398e+00 8.895115852355957031e+00
-2.171847581863403320e+00 8.988963127136230469e+00
-2.274350166320800781e+00 8.930093765258789062e+00
-2.501538276672363281e+00 8.816353797912597656e+00
-2.382838726043701172e+00 8.838717460632324219e+00
-2.651128292083740234e+00 8.526140213012695312e+00
-2.687092065811157227e+00 8.691037178039550781e+00
-2.474818706512451172e+00 8.761982917785644531e+00
-2.683583974838256836e+00 8.719820976257324219e+00
-2.736397743225097656e+00 8.809144973754882812e+00
-2.817526578903198242e+00 8.670746803283691406e+00
-3.088189363479614258e+00 8.145090103149414062e+00
-2.627512931823730469e+00 8.741569519042968750e+00
-3.707780122756958008e+00 7.924699306488037109e+00
-3.193802118301391602e+00 8.698304176330566406e+00
-3.020299673080444336e+00 8.383071899414062500e+00
-3.628732681274414062e+00 8.142976760864257812e+00
-3.993760347366333008e+00 7.537073612213134766e+00
-2.955624341964721680e+00 8.258975982666015625e+00
-3.778415203094482422e+00 7.664719104766845703e+00
-3.642423391342163086e+00 8.537406921386718750e+00
-3.678844690322875977e+00 9.257078170776367188e+00
-4.334633350372314453e+00 7.651013374328613281e+00
-3.343530893325805664e+00 6.244772911071777344e+00
-3.554914236068725586e+00 6.161082744598388672e+00
-3.494978666305541992e+00 6.515262603759765625e+00
-3.216493368148803711e+00 6.440748214721679688e+00
-3.009665250778198242e+00 6.881322383880615234e+00
-3.357275009155273438e+00 7.279610633850097656e+00
-3.386126279830932617e+00 6.426843166351318359e+00
-3.376762390136718750e+00 6.710473537445068359e+00
-3.118761062622070312e+00 6.376296997070312500e+00
-3.131519317626953125e+00 6.457365989685058594e+00
-3.244384288787841797e+00 6.363409519195556641e+00
-3.355319261550903320e+00 6.776243209838867188e+00
-3.124770402908325195e+00 6.276556015014648438e+00
-3.224000692367553711e+00 6.261407375335693359e+00
-3.820837736129760742e+00 6.201776981353759766e+00
-3.543145179748535156e+00 6.422325134277343750e+00
-5.092832088470458984e+00 8.323325157165527344e+00
-4.954426765441894531e+00 9.039237976074218750e+00
-5.109824180603027344e+00 9.060195922851562500e+00
-4.442075729370117188e+00 9.208071708679199219e+00
-4.965850353240966797e+00 7.888712882995605469e+00
-4.004216670989990234e+00 8.283540725708007812e+00
-3.781169652938842773e+00 9.219920158386230469e+00
-4.037930965423583984e+00 7.599320411682128906e+00
-3.522114992141723633e+00 8.197106361389160156e+00
-4.750803947448730469e+00 8.841590881347656250e+00
-4.040877819061279297e+00 1.044253921508789062e+01
-3.961498498916625977e+00 1.035429668426513672e+01
-4.611388683319091797e+00 1.090382671356201172e+01
-4.348320960998535156e+00 1.020684909820556641e+01
-4.135211467742919922e+00 1.011299610137939453e+01
-5.345197200775146484e+00 1.005272293090820312e+01
-5.402530670166015625e+00 1.028898525238037109e+01
-4.457975864410400391e+00 6.204789161682128906e+00
-4.178945541381835938e+00 6.293900012969970703e+00
-3.682707071304321289e+00 6.696178913116455078e+00
-3.661817312240600586e+00 6.834884643554687500e+00
-3.691542387008666992e+00 6.947475910186767578e+00
-3.472464323043823242e+00 6.254267692565917969e+00
-3.163740158081054688e+00 6.638233661651611328e+00
-3.515326738357543945e+00 6.675748825073242188e+00
-3.680882692337036133e+00 6.291991233825683594e+00
-3.724067211151123047e+00 6.218466758728027344e+00
-3.494854927062988281e+00 6.330281734466552734e+00
-4.294341087341308594e+00 9.022685050964355469e+00
-4.652719497680664062e+00 8.738836288452148438e+00
-3.864797830581665039e+00 9.363569259643554688e+00
-4.671753883361816406e+00 8.599845886230468750e+00
-5.016207695007324219e+00 8.627457618713378906e+00
-4.193209648132324219e+00 9.386141777038574219e+00
-4.004417896270751953e+00 8.435369491577148438e+00
-3.743246555328369141e+00 7.905458450317382812e+00
-3.216408967971801758e+00 9.135506629943847656e+00
-4.213363170623779297e+00 7.870170116424560547e+00
-3.629982948303222656e+00 9.323108673095703125e+00
-3.420748472213745117e+00 8.496644020080566406e+00
-3.584913253784179688e+00 9.355731964111328125e+00
-4.352650165557861328e+00 8.878399848937988281e+00
-4.169451713562011719e+00 8.849077224731445312e+00
-5.064155578613281250e+00 8.168373107910156250e+00
-4.973147392272949219e+00 9.008053779602050781e+00
-4.528139114379882812e+00 8.914088249206542969e+00
-4.391945362091064453e+00 8.763918876647949219e+00
-3.643552303314208984e+00 9.287658691406250000e+00
-3.869619846343994141e+00 8.926158905029296875e+00
-3.417527675628662109e+00 9.240240097045898438e+00
-4.514445781707763672e+00 1.104186820983886719e+01
-4.591453075408935547e+00 1.118780422210693359e+01
-4.989992141723632812e+00 1.147638511657714844e+01
-5.239397048950195312e+00 1.107298088073730469e+01
-4.551053524017333984e+00 1.109927749633789062e+01
-5.162761211395263672e+00 1.082203960418701172e+01
-4.708262443542480469e+00 1.101212310791015625e+01
-4.680246829986572266e+00 1.102316379547119141e+01
-4.643719673156738281e+00 1.105534934997558594e+01
-4.901741504669189453e+00 1.049900627136230469e+01
-4.565256118774414062e+00 1.097168636322021484e+01
-4.668050289154052734e+00 1.099867820739746094e+01
-4.531072616577148438e+00 1.121343231201171875e+01
-5.313980102539062500e+00 1.060309505462646484e+01
-4.671163082122802734e+00 1.073753547668457031e+01
-4.527300834655761719e+00 1.014569854736328125e+01
-4.740351676940917969e+00 1.101893615722656250e+01
-5.067327499389648438e+00 1.052588844299316406e+01
-4.773474216461181641e+00 1.039357089996337891e+01
-4.452206611633300781e+00 1.049780750274658203e+01
-5.051956176757812500e+00 1.068620300292968750e+01
-4.617560386657714844e+00 1.152076530456542969e+01
-4.731222152709960938e+00 1.154059410095214844e+01
-3.797179698944091797e+00 9.731513977050781250e+00
-4.847031116485595703e+00 1.044023799896240234e+01
-4.711574554443359375e+00 1.109092140197753906e+01
-4.429945468902587891e+00 1.105174827575683594e+01
-4.212607860565185547e+00 1.010795688629150391e+01
-4.242339134216308594e+00 1.045183753967285156e+01
-5.439707756042480469e+00 1.038326168060302734e+01
-5.368509769439697266e+00 1.039548683166503906e+01
-4.161387920379638672e+00 1.027479362487792969e+01
-4.160022258758544922e+00 9.850497245788574219e+00
-5.185911655426025391e+00 9.598940849304199219e+00
-4.872481822967529297e+00 9.081205368041992188e+00
-5.242061138153076172e+00 9.676139831542968750e+00
-5.434584617614746094e+00 1.008570671081542969e+01
-4.446716785430908203e+00 1.065431690216064453e+01
-4.128258228302001953e+00 1.030800724029541016e+01
-4.590036392211914062e+00 8.329751014709472656e+00
-4.903772354125976562e+00 1.042191123962402344e+01
-4.927798748016357422e+00 1.028799057006835938e+01
-4.406777858734130859e+00 9.887201309204101562e+00
-4.888860225677490234e+00 9.240316390991210938e+00
-4.466254711151123047e+00 9.962558746337890625e+00
-2.408266782760620117e+00 1.188664913177490234e+01
-2.445600509643554688e+00 1.108649635314941406e+01
-2.844351530075073242e+00 1.154519081115722656e+01
-1.798345685005187988e+00 1.090793704986572266e+01
-2.446599960327148438e+00 1.206116962432861328e+01
-2.041964530944824219e+00 1.133906555175781250e+01
-2.198046922683715820e+00 1.080469894409179688e+01
-2.080511569976806641e+00 1.084769725799560547e+01
-2.215465545654296875e+00 1.042431068420410156e+01
-2.068556070327758789e+00 1.066093063354492188e+01
-2.045622825622558594e+00 1.104592418670654297e+01
-2.150167465209960938e+00 1.077103233337402344e+01
-2.434150457382202148e+00 1.105239200592041016e+01
-2.163614511489868164e+00 1.072603130340576172e+01
-2.266318082809448242e+00 1.103359985351562500e+01
-1.732254028320312500e+00 1.099701213836669922e+01
-1.248591184616088867e+00 1.110621738433837891e+01
-1.495658397674560547e+00 1.142717647552490234e+01
-1.868043422698974609e+00 1.173680782318115234e+01
-1.289377331733703613e+00 1.156475448608398438e+01
-1.862519145011901855e+00 1.192829227447509766e+01
-2.114503145217895508e+00 1.162702560424804688e+01
-2.102073907852172852e+00 1.176021194458007812e+01
-2.506979942321777344e+00 1.223944473266601562e+01
-1.898595094680786133e+00 1.192187118530273438e+01
-1.830148100852966309e+00 1.181501674652099609e+01
-2.138656377792358398e+00 1.205414199829101562e+01
-2.244460344314575195e+00 1.206206893920898438e+01
-1.995471119880676270e+00 1.205892848968505859e+01
-2.057327747344970703e+00 1.212560844421386719e+01
-2.304258823394775391e+00 1.235530662536621094e+01
-2.189807415008544922e+00 1.211625385284423828e+01
-2.227667808532714844e+00 1.174040126800537109e+01
-2.313104867935180664e+00 1.202644538879394531e+01
-2.316098928451538086e+00 1.174967575073242188e+01
-2.066112518310546875e+00 1.208576679229736328e+01
-2.232107162475585938e+00 1.162491226196289062e+01
-3.049636363983154297e+00 1.184006214141845703e+01
-2.675261497497558594e+00 1.206033420562744141e+01
-2.702851533889770508e+00 1.199288082122802734e+01
-4.904217243194580078e+00 1.071533203125000000e+01
-4.729674339294433594e+00 1.102527999877929688e+01
-4.918471813201904297e+00 1.104518413543701172e+01
-4.878878593444824219e+00 1.070111560821533203e+01
-5.060667037963867188e+00 1.071192932128906250e+01
-4.676398277282714844e+00 1.100847721099853516e+01
-4.521700859069824219e+00 1.092918968200683594e+01
-4.526549339294433594e+00 1.084060096740722656e+01
-4.898462295532226562e+00 1.091700839996337891e+01
-4.685039520263671875e+00 1.094411754608154297e+01
-5.160337924957275391e+00 1.103788948059082031e+01
-4.923288345336914062e+00 1.096452331542968750e+01
-4.670595169067382812e+00 1.099826622009277344e+01
-4.610090255737304688e+00 1.092598724365234375e+01
-4.925230979919433594e+00 1.101327991485595703e+01
-4.653850555419921875e+00 1.043652725219726562e+01
-4.737726688385009766e+00 1.051171112060546875e+01
-4.898290157318115234e+00 1.113936614990234375e+01
-4.204487800598144531e+00 1.101652050018310547e+01
-3.121317625045776367e+00 8.627980232238769531e+00
-3.977176189422607422e+00 9.491480827331542969e+00
-4.823637962341308594e+00 9.610265731811523438e+00
-4.787533760070800781e+00 1.108107089996337891e+01
-5.028050422668457031e+00 1.058110618591308594e+01
-5.048577785491943359e+00 1.022884464263916016e+01
-5.124832630157470703e+00 1.054537773132324219e+01
-4.904942035675048828e+00 1.117086315155029297e+01
-4.902223110198974609e+00 1.073088741302490234e+01
-4.303517818450927734e+00 8.216126441955566406e+00
-2.069708585739135742e+00 8.316517829895019531e+00
-1.625983953475952148e+00 8.368041038513183594e+00
-1.302730441093444824e+00 8.166585922241210938e+00
-1.383775830268859863e+00 8.314781188964843750e+00
-1.250579595565795898e+00 8.123390197753906250e+00
-1.265703201293945312e+00 8.183588981628417969e+00
-1.233582258224487305e+00 8.131101608276367188e+00
-1.173399448394775391e+00 8.039004325866699219e+00
-1.443727850914001465e+00 8.026110649108886719e+00
-1.247935891151428223e+00 8.249516487121582031e+00
-1.441006779670715332e+00 8.090528488159179688e+00
-2.253153800964355469e+00 8.028185844421386719e+00
-3.886326313018798828e+00 7.901144981384277344e+00
-1.727213025093078613e+00 8.260284423828125000e+00
-1.813249588012695312e+00 8.304960250854492188e+00
-2.043943166732788086e+00 8.252366065979003906e+00
-3.209329366683959961e+00 9.060692787170410156e+00
-2.903566837310791016e+00 9.372529029846191406e+00
-3.825760126113891602e+00 8.980055809020996094e+00
-3.128739118576049805e+00 8.930022239685058594e+00
-8.683975219726562500e+00 1.578896427154541016e+01
-8.672725677490234375e+00 1.583617591857910156e+01
-8.680260658264160156e+00 1.582098102569580078e+01
-8.677310943603515625e+00 1.580751037597656250e+01
-8.655973434448242188e+00 1.575771427154541016e+01
-8.663937568664550781e+00 1.581658840179443359e+01
-8.655904769897460938e+00 1.572219467163085938e+01
-8.636276245117187500e+00 1.579497718811035156e+01
-8.660637855529785156e+00 1.578389453887939453e+01
-8.677399635314941406e+00 1.580064010620117188e+01
-8.642045974731445312e+00 1.579827213287353516e+01
-8.667570114135742188e+00 1.578608417510986328e+01
-8.665429115295410156e+00 1.576910400390625000e+01
-8.688884735107421875e+00 1.572437858581542969e+01
-8.634582519531250000e+00 1.579154682159423828e+01
-8.660528182983398438e+00 1.577713108062744141e+01
-8.663328170776367188e+00 1.586639881134033203e+01
-8.639635086059570312e+00 1.582349205017089844e+01
-8.644897460937500000e+00 1.574880123138427734e+01
-8.659651756286621094e+00 1.580130767822265625e+01
-8.712381362915039062e+00 1.587852764129638672e+01
-8.673500061035156250e+00 1.589654541015625000e+01
-8.668120384216308594e+00 1.582547664642333984e+01
-8.621973037719726562e+00 1.585032176971435547e+01
-8.516043663024902344e+00 1.580358123779296875e+01
-8.493906974792480469e+00 1.565115642547607422e+01
-8.223504066467285156e+00 1.648259353637695312e+01
-8.222045898437500000e+00 1.642534637451171875e+01
-7.843795776367187500e+00 1.705185127258300781e+01
-7.977520942687988281e+00 1.683961105346679688e+01
-7.966443538665771484e+00 1.695107078552246094e+01
-8.155595779418945312e+00 1.682040023803710938e+01
-8.090735435485839844e+00 1.683041572570800781e+01
-8.091752052307128906e+00 1.692073822021484375e+01
-8.242891311645507812e+00 1.672087478637695312e+01
-8.390992164611816406e+00 1.634739875793457031e+01
-8.222445487976074219e+00 1.676291656494140625e+01
-8.363945960998535156e+00 1.668975448608398438e+01
-8.349319458007812500e+00 1.669782447814941406e+01
-8.041541099548339844e+00 1.697159767150878906e+01
-8.075417518615722656e+00 1.685793876647949219e+01
-8.369757652282714844e+00 1.663764953613281250e+01
-8.421128273010253906e+00 1.636986351013183594e+01
-8.224695205688476562e+00 1.658062362670898438e+01
-8.322077751159667969e+00 1.673993682861328125e+01
-8.150624275207519531e+00 1.666561508178710938e+01
-8.039184570312500000e+00 1.680052185058593750e+01
-8.008973121643066406e+00 1.693297767639160156e+01
-7.934267520904541016e+00 1.695633888244628906e+01
-7.940130710601806641e+00 1.698110008239746094e+01
-7.986738681793212891e+00 1.685964965820312500e+01
-7.998454570770263672e+00 1.670284080505371094e+01
-8.020680427551269531e+00 1.692503166198730469e+01
-8.037700653076171875e+00 1.690502929687500000e+01
-8.021238327026367188e+00 1.694007301330566406e+01
-8.069249153137207031e+00 1.697483634948730469e+01
-8.002702713012695312e+00 1.668152046203613281e+01
-8.014279365539550781e+00 1.648611259460449219e+01
-8.034375190734863281e+00 1.651481056213378906e+01
-7.916526794433593750e+00 1.645656776428222656e+01
-8.013381958007812500e+00 1.633273315429687500e+01
-8.009675979614257812e+00 1.646924018859863281e+01
-7.968692302703857422e+00 1.642341232299804688e+01
-8.284024238586425781e+00 1.634232330322265625e+01
-8.371002197265625000e+00 1.627569770812988281e+01
-8.423148155212402344e+00 1.634396934509277344e+01
-8.388622283935546875e+00 1.637104606628417969e+01
-8.415817260742187500e+00 1.640298271179199219e+01
-8.492736816406250000e+00 1.632014846801757812e+01
-8.320664405822753906e+00 1.630670738220214844e+01
-8.393911361694335938e+00 1.621192550659179688e+01
-8.307588577270507812e+00 1.616340827941894531e+01
-7.893791675567626953e+00 1.656156158447265625e+01
-8.259198188781738281e+00 1.630468559265136719e+01
-7.969930648803710938e+00 1.655036735534667969e+01
-7.947863101959228516e+00 1.636651992797851562e+01
-7.865005493164062500e+00 1.658238601684570312e+01
-7.892579078674316406e+00 1.644205474853515625e+01
-8.137341499328613281e+00 1.605752182006835938e+01
-7.941909313201904297e+00 1.598952198028564453e+01
-8.167402267456054688e+00 1.601762008666992188e+01
-8.070700645446777344e+00 1.610165405273437500e+01
-8.140739440917968750e+00 1.603290367126464844e+01
-8.056079864501953125e+00 1.597899913787841797e+01
-8.114911079406738281e+00 1.606449890136718750e+01
-8.159829139709472656e+00 1.593422317504882812e+01
-8.079574584960937500e+00 1.589013099670410156e+01
-8.206452369689941406e+00 1.603331947326660156e+01
-8.138878822326660156e+00 1.603764152526855469e+01
-8.159744262695312500e+00 1.600172615051269531e+01
-8.156009674072265625e+00 1.591382789611816406e+01
-8.240884780883789062e+00 1.601029586791992188e+01
-8.207484245300292969e+00 1.600790786743164062e+01
-8.113707542419433594e+00 1.605257225036621094e+01
-8.083332061767578125e+00 1.608715248107910156e+01
-8.168871879577636719e+00 1.606220054626464844e+01
-8.153378486633300781e+00 1.602355766296386719e+01
-8.184912681579589844e+00 1.600172996520996094e+01
-8.210491180419921875e+00 1.604385185241699219e+01
-8.186503410339355469e+00 1.594497108459472656e+01
-8.178110122680664062e+00 1.597288894653320312e+01
-8.182387351989746094e+00 1.599120712280273438e+01
-8.161668777465820312e+00 1.603184318542480469e+01
-8.104096412658691406e+00 1.607686424255371094e+01
-8.138830184936523438e+00 1.602217292785644531e+01
-8.100270271301269531e+00 1.610172080993652344e+01
-8.134952545166015625e+00 1.601560020446777344e+01
-8.073238372802734375e+00 1.605801582336425781e+01
-8.014260292053222656e+00 1.604488563537597656e+01
-8.085042953491210938e+00 1.611116409301757812e+01
-8.149057388305664062e+00 1.604533576965332031e+01
-8.018095016479492188e+00 1.604686927795410156e+01
-8.108668327331542969e+00 1.601435852050781250e+01
-8.051272392272949219e+00 1.605484580993652344e+01
-8.120630264282226562e+00 1.600696182250976562e+01
-8.148736000061035156e+00 1.614386558532714844e+01
-8.185328483581542969e+00 1.604776573181152344e+01
-8.148487091064453125e+00 1.597090148925781250e+01
-8.218597412109375000e+00 1.594897079467773438e+01
-8.200284957885742188e+00 1.600749778747558594e+01
-8.200382232666015625e+00 1.609774971008300781e+01
-8.318688392639160156e+00 1.605641555786132812e+01
-8.188059806823730469e+00 1.604604339599609375e+01
-8.145715713500976562e+00 1.606973457336425781e+01
-8.155533790588378906e+00 1.601797294616699219e+01
-8.167481422424316406e+00 1.600750732421875000e+01
-8.261232376098632812e+00 1.591572856903076172e+01
-8.217830657958984375e+00 1.601990127563476562e+01
-8.179291725158691406e+00 1.601171112060546875e+01
-8.211920738220214844e+00 1.596566963195800781e+01
-8.226532936096191406e+00 1.602160644531250000e+01
-8.203963279724121094e+00 1.591188812255859375e+01
-8.090889930725097656e+00 1.615053558349609375e+01
-8.891598701477050781e+00 1.681117630004882812e+01
-8.953932762145996094e+00 1.677235603332519531e+01
-8.913796424865722656e+00 1.670934295654296875e+01
-8.869820594787597656e+00 1.674270057678222656e+01
-8.858885765075683594e+00 1.680815124511718750e+01
-8.868015289306640625e+00 1.675422668457031250e+01
-8.800064086914062500e+00 1.670566749572753906e+01
-8.869112968444824219e+00 1.665522193908691406e+01
-8.808882713317871094e+00 1.671627235412597656e+01
-8.800023078918457031e+00 1.660202789306640625e+01
-8.900389671325683594e+00 1.668495559692382812e+01
-8.842845916748046875e+00 1.677048110961914062e+01
-8.812141418457031250e+00 1.664936828613281250e+01
-8.927700996398925781e+00 1.664941787719726562e+01
-8.953234672546386719e+00 1.670535087585449219e+01
-8.967616081237792969e+00 1.671239662170410156e+01
-8.853300094604492188e+00 1.670218849182128906e+01
-8.906682968139648438e+00 1.665199279785156250e+01
-8.976460456848144531e+00 1.669640541076660156e+01
-8.979668617248535156e+00 1.663381958007812500e+01
-8.804794311523437500e+00 1.675424575805664062e+01
-8.862229347229003906e+00 1.672496032714843750e+01
-8.930033683776855469e+00 1.666457748413085938e+01
-8.917914390563964844e+00 1.670265007019042969e+01
-8.886737823486328125e+00 1.670691680908203125e+01
-8.778338432312011719e+00 1.663692855834960938e+01
-8.758813858032226562e+00 1.682436561584472656e+01
-8.921162605285644531e+00 1.679762649536132812e+01
-8.925280570983886719e+00 1.671735954284667969e+01
-8.910573959350585938e+00 1.671783256530761719e+01
-8.898330688476562500e+00 1.673478317260742188e+01
-8.981500625610351562e+00 1.675594139099121094e+01
-9.087730407714843750e+00 1.678874206542968750e+01
-9.043103218078613281e+00 1.679190826416015625e+01
-8.236347198486328125e+00 1.647504425048828125e+01
-8.056938171386718750e+00 1.640811729431152344e+01
-8.826515197753906250e+00 1.662891769409179688e+01
-8.420254707336425781e+00 1.666646003723144531e+01
-8.200461387634277344e+00 1.658807754516601562e+01
-7.768121719360351562e+00 1.636009979248046875e+01
-7.789992809295654297e+00 1.640863990783691406e+01
-8.001508712768554688e+00 1.643337821960449219e+01
-7.903923988342285156e+00 1.637871360778808594e+01
-7.676196098327636719e+00 1.631302833557128906e+01
-8.100871086120605469e+00 1.643524169921875000e+01
-7.928528785705566406e+00 1.622761726379394531e+01
-8.030776023864746094e+00 1.627430343627929688e+01
-8.153835296630859375e+00 1.549848556518554688e+01
-8.484454154968261719e+00 1.513174819946289062e+01
-8.384881019592285156e+00 1.496337223052978516e+01
-8.427424430847167969e+00 1.523064899444580078e+01
-8.581588745117187500e+00 1.507371997833251953e+01
-2.363336324691772461e+00 8.156862258911132812e+00
-2.456938743591308594e+00 8.528921127319335938e+00
-2.912408590316772461e+00 8.983707427978515625e+00
-2.520942449569702148e+00 8.591290473937988281e+00
-2.712039709091186523e+00 8.715504646301269531e+00
-2.442360401153564453e+00 8.303512573242187500e+00
-3.701507329940795898e+00 8.151924133300781250e+00
-3.109335422515869141e+00 9.203733444213867188e+00
-3.133226156234741211e+00 8.386234283447265625e+00
-3.435687541961669922e+00 8.325250625610351562e+00
-3.205896377563476562e+00 8.318830490112304688e+00
-3.798424720764160156e+00 7.633185863494873047e+00
-3.509706974029541016e+00 8.952167510986328125e+00
-2.507419347763061523e+00 8.371949195861816406e+00
-2.951938867568969727e+00 8.516606330871582031e+00
-3.635736465454101562e+00 9.079628944396972656e+00
-3.133987903594970703e+00 8.837031364440917969e+00
-3.692228078842163086e+00 9.204918861389160156e+00
-3.260458946228027344e+00 9.101817131042480469e+00
-3.650718450546264648e+00 9.274987220764160156e+00
-3.823694229125976562e+00 9.242275238037109375e+00
-3.498537063598632812e+00 8.680331230163574219e+00
-3.911274909973144531e+00 9.073997497558593750e+00
-4.007823944091796875e+00 7.725948810577392578e+00
-3.748355865478515625e+00 8.008546829223632812e+00
-4.011863708496093750e+00 8.923244476318359375e+00
-3.881035327911376953e+00 8.994765281677246094e+00
-3.366312026977539062e+00 8.355886459350585938e+00
-3.556982994079589844e+00 8.331043243408203125e+00
-3.546283245086669922e+00 8.196913719177246094e+00
-4.717764854431152344e+00 8.684511184692382812e+00
-4.634940624237060547e+00 9.097896575927734375e+00
-4.824873447418212891e+00 8.460210800170898438e+00
-4.919424533843994141e+00 8.604087829589843750e+00
-4.860753059387207031e+00 9.212728500366210938e+00
-3.998804807662963867e+00 8.640918731689453125e+00
-3.834630727767944336e+00 8.449370384216308594e+00
-3.586011886596679688e+00 9.106701850891113281e+00
-3.584181070327758789e+00 9.284934043884277344e+00
-4.127452373504638672e+00 7.671579360961914062e+00
-4.748590946197509766e+00 7.797115802764892578e+00
-4.236289024353027344e+00 7.697552204132080078e+00
-4.123639583587646484e+00 8.545343399047851562e+00
-4.063790798187255859e+00 7.546596050262451172e+00
-3.476953744888305664e+00 9.262145042419433594e+00
-3.808333635330200195e+00 8.500078201293945312e+00
-3.739010572433471680e+00 8.327690124511718750e+00
-4.082373619079589844e+00 7.975939273834228516e+00
-4.654993534088134766e+00 8.138280868530273438e+00
-3.887918949127197266e+00 7.647058486938476562e+00
-3.526486873626708984e+00 8.414168357849121094e+00
-3.778983592987060547e+00 8.511771202087402344e+00
-4.852642536163330078e+00 8.479171752929687500e+00
-3.537710666656494141e+00 8.403540611267089844e+00
-3.930031299591064453e+00 8.463426589965820312e+00
-4.112556457519531250e+00 8.925799369812011719e+00
-4.326209068298339844e+00 7.610155105590820312e+00
-3.582031965255737305e+00 6.201303958892822266e+00
-4.066510677337646484e+00 9.369096755981445312e+00
-3.611904382705688477e+00 6.259893417358398438e+00
-3.249306201934814453e+00 6.319639205932617188e+00
-3.314111709594726562e+00 6.296792984008789062e+00
-3.479782819747924805e+00 6.739280223846435547e+00
-4.064354896545410156e+00 9.341443061828613281e+00
-4.729143142700195312e+00 8.702405929565429688e+00
-4.558283329010009766e+00 8.861920356750488281e+00
-4.615120410919189453e+00 8.861537933349609375e+00
-5.108264923095703125e+00 8.381156921386718750e+00
-4.611995220184326172e+00 8.754946708679199219e+00
-4.638372421264648438e+00 8.598968505859375000e+00
-4.353120326995849609e+00 8.150060653686523438e+00
-5.004610061645507812e+00 8.558761596679687500e+00
-4.829363346099853516e+00 8.886468887329101562e+00
-4.552327156066894531e+00 8.585611343383789062e+00
-4.421472549438476562e+00 8.900710105895996094e+00
-4.430308341979980469e+00 8.315757751464843750e+00
-4.471823692321777344e+00 8.985325813293457031e+00
-5.267866134643554688e+00 1.051771831512451172e+01
-4.680516719818115234e+00 8.558799743652343750e+00
-4.538124084472656250e+00 9.644394874572753906e+00
-4.686820030212402344e+00 9.972867012023925781e+00
-4.587404251098632812e+00 8.525339126586914062e+00
-4.100292682647705078e+00 9.023988723754882812e+00
-4.500977039337158203e+00 9.188284873962402344e+00
-4.247815132141113281e+00 9.202807426452636719e+00
-3.882566213607788086e+00 9.140398979187011719e+00
-4.582463741302490234e+00 8.924314498901367188e+00
-5.044185638427734375e+00 8.976317405700683594e+00
-5.137272834777832031e+00 8.469516754150390625e+00
-4.920510292053222656e+00 8.995319366455078125e+00
-4.352010250091552734e+00 9.078150749206542969e+00
-4.408344745635986328e+00 9.107035636901855469e+00
-4.188362598419189453e+00 9.127171516418457031e+00
-4.033058166503906250e+00 9.228802680969238281e+00
-4.940865993499755859e+00 8.880358695983886719e+00
-4.319083690643310547e+00 8.260449409484863281e+00
-4.552772521972656250e+00 9.139846801757812500e+00
-4.490668773651123047e+00 8.927668571472167969e+00
-4.307170391082763672e+00 8.941792488098144531e+00
-4.324683189392089844e+00 8.778378486633300781e+00
-4.199661254882812500e+00 9.369264602661132812e+00
-4.170470714569091797e+00 9.092173576354980469e+00
-3.997367143630981445e+00 9.236989021301269531e+00
-4.313671112060546875e+00 8.582596778869628906e+00
-4.951800823211669922e+00 8.149146080017089844e+00
-4.284407615661621094e+00 7.955434322357177734e+00
-4.238914966583251953e+00 7.906644344329833984e+00
-4.458928108215332031e+00 7.909918308258056641e+00
-4.170291900634765625e+00 8.777647018432617188e+00
-4.412224769592285156e+00 7.986477851867675781e+00
-4.262936115264892578e+00 8.459680557250976562e+00
-4.428319931030273438e+00 8.696991920471191406e+00
-4.104685306549072266e+00 8.556659698486328125e+00
-5.081632614135742188e+00 8.489583969116210938e+00
-4.357799530029296875e+00 8.244457244873046875e+00
-5.080755710601806641e+00 7.712160587310791016e+00
-1.702112793922424316e+00 1.096232509613037109e+01
-1.741343855857849121e+00 1.085664653778076172e+01
-2.187580823898315430e+00 1.031330108642578125e+01
-4.197956085205078125e+00 8.513287544250488281e+00
-4.307084560394287109e+00 7.930799961090087891e+00
-4.048693656921386719e+00 8.533127784729003906e+00
-4.312404632568359375e+00 8.827797889709472656e+00
-4.164122581481933594e+00 8.937435150146484375e+00
-4.241321086883544922e+00 8.980986595153808594e+00
-4.293332576751708984e+00 9.087203979492187500e+00
-4.415747642517089844e+00 7.610234260559082031e+00
-5.047088146209716797e+00 8.881248474121093750e+00
-4.796612739562988281e+00 8.751796722412109375e+00
-4.213736534118652344e+00 8.837718963623046875e+00
-4.364416599273681641e+00 8.864645004272460938e+00
-4.980286121368408203e+00 8.695281028747558594e+00
-4.312098503112792969e+00 8.388876914978027344e+00
-4.740346908569335938e+00 8.712241172790527344e+00
-4.172433853149414062e+00 7.813011646270751953e+00
-4.275858402252197266e+00 8.913614273071289062e+00
-4.116531848907470703e+00 7.819390296936035156e+00
-5.016223430633544922e+00 8.070881843566894531e+00
-5.114859104156494141e+00 8.430018424987792969e+00
-4.037257671356201172e+00 9.154384613037109375e+00
-4.898134708404541016e+00 8.074686050415039062e+00
-4.946370124816894531e+00 7.949652194976806641e+00
-4.360855579376220703e+00 9.001908302307128906e+00
-4.605847835540771484e+00 7.913205146789550781e+00
-4.767882823944091797e+00 8.864731788635253906e+00
-5.019322872161865234e+00 7.898883342742919922e+00
-5.033960342407226562e+00 8.754479408264160156e+00
-3.881925821304321289e+00 8.587988853454589844e+00
-4.458942890167236328e+00 7.838290214538574219e+00
-5.152778148651123047e+00 8.211632728576660156e+00
-4.221042156219482422e+00 8.137752532958984375e+00
-4.565797328948974609e+00 8.184466361999511719e+00
-4.199087142944335938e+00 8.711956977844238281e+00
-4.729954719543457031e+00 8.886387825012207031e+00
-4.777293682098388672e+00 8.654425621032714844e+00
-4.701623916625976562e+00 8.777225494384765625e+00
-4.286394119262695312e+00 9.022747039794921875e+00
-4.153548240661621094e+00 9.317029953002929688e+00
-4.207159042358398438e+00 8.891800880432128906e+00
-4.312792778015136719e+00 8.043047904968261719e+00
-4.079276084899902344e+00 9.314249038696289062e+00
-4.082017421722412109e+00 9.059018135070800781e+00
-4.604656696319580078e+00 8.895167350769042969e+00
-4.134094238281250000e+00 8.977766990661621094e+00
-4.540308475494384766e+00 8.462474822998046875e+00
-4.053000450134277344e+00 9.333101272583007812e+00
-4.237304210662841797e+00 8.293851852416992188e+00
-3.990337610244750977e+00 8.821567535400390625e+00
-4.258774757385253906e+00 8.758665084838867188e+00
-3.509098291397094727e+00 8.359936714172363281e+00
-4.247530937194824219e+00 8.486290931701660156e+00
-4.230287075042724609e+00 9.318115234375000000e+00
-5.158131599426269531e+00 8.782224655151367188e+00
-4.756357669830322266e+00 8.939388275146484375e+00
-4.179277896881103516e+00 8.201842308044433594e+00
-4.406078338623046875e+00 7.690303802490234375e+00
-4.325007438659667969e+00 7.998781681060791016e+00
-3.621178865432739258e+00 6.362811088562011719e+00
-3.572540283203125000e+00 6.401814937591552734e+00
-4.299207687377929688e+00 6.137701034545898438e+00
-3.730304241180419922e+00 6.259810447692871094e+00
-4.997808456420898438e+00 7.842454433441162109e+00
-4.327752590179443359e+00 8.076687812805175781e+00
-3.872342824935913086e+00 8.718944549560546875e+00
-4.222360610961914062e+00 8.714633941650390625e+00
-4.769257545471191406e+00 8.782170295715332031e+00
-4.017294883728027344e+00 8.608561515808105469e+00
-4.993256568908691406e+00 8.923155784606933594e+00
-4.190069675445556641e+00 9.135818481445312500e+00
-3.925423145294189453e+00 8.769998550415039062e+00
-4.299129962921142578e+00 8.195301055908203125e+00
-4.884037494659423828e+00 9.018192291259765625e+00
-4.739892005920410156e+00 8.907905578613281250e+00
-4.257932186126708984e+00 8.960822105407714844e+00
-4.414291381835937500e+00 8.174706459045410156e+00
-4.392975330352783203e+00 8.095223426818847656e+00
-4.313724994659423828e+00 8.543466567993164062e+00
-4.324659824371337891e+00 8.069107055664062500e+00
-4.030046463012695312e+00 8.855949401855468750e+00
-3.385955810546875000e+00 8.662104606628417969e+00
-4.877634048461914062e+00 8.945695877075195312e+00
-3.994231939315795898e+00 9.126071929931640625e+00
-4.295387268066406250e+00 8.467169761657714844e+00
-4.372980594635009766e+00 8.809658050537109375e+00
-5.037387847900390625e+00 8.799009323120117188e+00
-1.599203944206237793e+00 8.109230041503906250e+00
-1.640162944793701172e+00 8.249129295349121094e+00
-1.772027254104614258e+00 8.415056228637695312e+00
-3.239801883697509766e+00 8.030680656433105469e+00
-3.965408325195312500e+00 7.535447597503662109e+00
-3.687031745910644531e+00 7.576603889465332031e+00
-3.365190744400024414e+00 7.646250724792480469e+00
-3.821852684020996094e+00 7.525399684906005859e+00
-3.243881225585937500e+00 7.556138515472412109e+00
-3.625571250915527344e+00 7.467958450317382812e+00
-3.997982978820800781e+00 7.478278636932373047e+00
-3.121510267257690430e+00 8.875041007995605469e+00
-3.498316764831542969e+00 7.730693817138671875e+00
-3.994525194168090820e+00 7.857668876647949219e+00
-3.411678552627563477e+00 7.676488876342773438e+00
-3.605402469635009766e+00 7.754946231842041016e+00
-3.513855218887329102e+00 8.367692947387695312e+00
-3.059859037399291992e+00 8.901201248168945312e+00
-3.286774396896362305e+00 8.508488655090332031e+00
-3.837367057800292969e+00 7.432683467864990234e+00
-3.156114816665649414e+00 9.163713455200195312e+00
-3.601468801498413086e+00 9.039778709411621094e+00
-3.139893054962158203e+00 9.094173431396484375e+00
-3.463157653808593750e+00 8.508399009704589844e+00
-2.826968193054199219e+00 8.702314376831054688e+00
-3.037009477615356445e+00 9.110875129699707031e+00
-3.161706447601318359e+00 9.049433708190917969e+00
-3.680370807647705078e+00 8.711656570434570312e+00
-3.591993808746337891e+00 8.661098480224609375e+00
-4.968062400817871094e+00 9.535397529602050781e+00
-3.860494375228881836e+00 9.361655235290527344e+00
-3.473238706588745117e+00 9.454056739807128906e+00
-3.433605432510375977e+00 9.317504882812500000e+00
-3.056017875671386719e+00 8.305986404418945312e+00
-4.110282421112060547e+00 7.605710506439208984e+00
-3.488454580307006836e+00 7.650284767150878906e+00
-4.092153072357177734e+00 7.105970382690429688e+00
-4.349613666534423828e+00 6.480201721191406250e+00
-3.911357641220092773e+00 6.466820716857910156e+00
-4.140207767486572266e+00 6.144036293029785156e+00
-4.355527400970458984e+00 6.354241371154785156e+00
-3.506629705429077148e+00 6.192540645599365234e+00
-5.095797061920166016e+00 8.751455307006835938e+00
-4.031536579132080078e+00 9.134255409240722656e+00
-3.451411247253417969e+00 6.291516304016113281e+00
-4.301703453063964844e+00 9.262290000915527344e+00
-3.813339948654174805e+00 9.250997543334960938e+00
-4.205389499664306641e+00 9.013642311096191406e+00
-4.967502117156982422e+00 8.304387092590332031e+00
-4.515569686889648438e+00 9.017957687377929688e+00
-3.955155849456787109e+00 9.300422668457031250e+00
-3.958208799362182617e+00 9.280607223510742188e+00
-3.490667104721069336e+00 9.270137786865234375e+00
-3.638103961944580078e+00 9.646990776062011719e+00
-3.781544685363769531e+00 9.255640029907226562e+00
-4.481352329254150391e+00 7.537920475006103516e+00
-4.327473163604736328e+00 6.737259387969970703e+00
-4.387744903564453125e+00 6.680592060089111328e+00
-4.509746551513671875e+00 6.811811923980712891e+00
-4.454687118530273438e+00 6.642122268676757812e+00
-4.111608505249023438e+00 6.208460330963134766e+00
-3.900317192077636719e+00 6.874019145965576172e+00
-4.481671333312988281e+00 1.059895706176757812e+01
-4.590255737304687500e+00 9.213725090026855469e+00
-4.864837646484375000e+00 7.854476451873779297e+00
-4.283891201019287109e+00 8.349839210510253906e+00
-4.471906661987304688e+00 7.830783843994140625e+00
-3.821157693862915039e+00 7.773022174835205078e+00
-3.557446718215942383e+00 6.762579441070556641e+00
-4.028678417205810547e+00 8.167185783386230469e+00
-3.534853935241699219e+00 6.577455520629882812e+00
-1.135270833969116211e+00 1.121724033355712891e+01
-1.654437661170959473e+00 1.138027572631835938e+01
-2.577502965927124023e+00 1.264172554016113281e+01
-2.885864973068237305e+00 1.258780288696289062e+01
-2.921336174011230469e+00 1.267988872528076172e+01
-2.830194473266601562e+00 1.265115547180175781e+01
-2.769350767135620117e+00 1.271414184570312500e+01
-2.969372987747192383e+00 1.254056930541992188e+01
-2.783017873764038086e+00 1.268248653411865234e+01
-2.892151594161987305e+00 1.281616878509521484e+01
-2.645425081253051758e+00 1.253942775726318359e+01
-2.838479757308959961e+00 1.268892002105712891e+01
-2.732005834579467773e+00 1.270890331268310547e+01
-2.738123178482055664e+00 1.258080863952636719e+01
-2.719008922576904297e+00 1.256781101226806641e+01
-2.939055919647216797e+00 1.266173553466796875e+01
-2.764860868453979492e+00 1.288272857666015625e+01
-2.749744415283203125e+00 1.287405490875244141e+01
-2.781802892684936523e+00 1.280032825469970703e+01
-2.680453062057495117e+00 1.274996089935302734e+01
-2.730802774429321289e+00 1.286910533905029297e+01
-2.853899478912353516e+00 1.274771308898925781e+01
-2.780453205108642578e+00 1.284589195251464844e+01
-2.790550470352172852e+00 1.271672344207763672e+01
-2.809817790985107422e+00 1.270850753784179688e+01
-2.782669782638549805e+00 1.275992107391357422e+01
-2.875890016555786133e+00 1.265570259094238281e+01
-2.869975566864013672e+00 1.272823810577392578e+01
-2.768492221832275391e+00 1.267001152038574219e+01
-4.299826622009277344e+00 1.152657318115234375e+01
-4.418286800384521484e+00 1.173061466217041016e+01
-4.231546401977539062e+00 1.208591175079345703e+01
-2.748111009597778320e+00 1.270347213745117188e+01
-2.884923934936523438e+00 1.276550769805908203e+01
-2.678820371627807617e+00 1.257318782806396484e+01
-2.785195112228393555e+00 1.273021984100341797e+01
-2.690505027770996094e+00 1.262934589385986328e+01
-2.960703372955322266e+00 1.256764698028564453e+01
-2.721097469329833984e+00 1.277207088470458984e+01
-2.799656867980957031e+00 1.268105506896972656e+01
-2.758084058761596680e+00 1.272239971160888672e+01
-2.589838981628417969e+00 1.268767070770263672e+01
-2.685175418853759766e+00 1.267387390136718750e+01
-2.689846515655517578e+00 1.275225639343261719e+01
-2.667285680770874023e+00 1.273922348022460938e+01
-2.592141151428222656e+00 1.254465866088867188e+01
-2.559105634689331055e+00 1.259912109375000000e+01
-1.423493027687072754e+00 1.162189006805419922e+01
-2.536042690277099609e+00 1.265078067779541016e+01
-2.691151618957519531e+00 1.270392131805419922e+01
-2.519113063812255859e+00 1.264397907257080078e+01
-2.633436203002929688e+00 1.275170993804931641e+01
-2.601274013519287109e+00 1.264479923248291016e+01
-2.975909709930419922e+00 1.231405735015869141e+01
-4.773815155029296875e+00 1.169171142578125000e+01
-5.150311470031738281e+00 1.123728847503662109e+01
-4.669722080230712891e+00 1.209766197204589844e+01
-4.787270545959472656e+00 1.180792140960693359e+01
-4.579228401184082031e+00 1.193956470489501953e+01
-4.664020061492919922e+00 1.181018352508544922e+01
-2.652245283126831055e+00 1.265827465057373047e+01
-2.614975929260253906e+00 1.269509601593017578e+01
-2.566411495208740234e+00 1.273546981811523438e+01
-2.614493608474731445e+00 1.279420375823974609e+01
-2.602853775024414062e+00 1.271455955505371094e+01
-2.781948804855346680e+00 1.280974006652832031e+01
-2.641299247741699219e+00 1.274252510070800781e+01
-2.627979993820190430e+00 1.264451980590820312e+01
-2.572169780731201172e+00 1.262261772155761719e+01
-2.579286575317382812e+00 1.261638355255126953e+01
-2.514317512512207031e+00 1.266390800476074219e+01
-2.719158649444580078e+00 1.273009967803955078e+01
-2.697187423706054688e+00 1.278425121307373047e+01
-2.551569223403930664e+00 1.251071834564208984e+01
-2.819380998611450195e+00 1.259782123565673828e+01
-2.777700901031494141e+00 1.271125411987304688e+01
-2.825441598892211914e+00 1.274295425415039062e+01
-2.874774456024169922e+00 1.272682762145996094e+01
-2.796203613281250000e+00 1.272010135650634766e+01
-2.938958644866943359e+00 1.275957489013671875e+01
-2.859438419342041016e+00 1.270856094360351562e+01
-2.902932167053222656e+00 1.281345939636230469e+01
-2.704901933670043945e+00 1.261912250518798828e+01
-2.764628887176513672e+00 1.275179481506347656e+01
-2.801657438278198242e+00 1.248342990875244141e+01
-2.734619855880737305e+00 1.265065002441406250e+01
-2.884512424468994141e+00 1.275554084777832031e+01
-2.745165824890136719e+00 1.278959083557128906e+01
-2.872800350189208984e+00 1.249607181549072266e+01
-2.726045370101928711e+00 1.274243927001953125e+01
-2.845306396484375000e+00 1.273898410797119141e+01
-2.811249256134033203e+00 1.261361598968505859e+01
-2.823024988174438477e+00 1.270640182495117188e+01
-2.792945623397827148e+00 1.270159435272216797e+01
-2.783316135406494141e+00 1.266793823242187500e+01
-2.829648971557617188e+00 1.269256877899169922e+01
-2.837426424026489258e+00 1.261621379852294922e+01
-2.820275306701660156e+00 1.270256614685058594e+01
-3.089158773422241211e+00 1.272125244140625000e+01
-2.876582860946655273e+00 1.277244567871093750e+01
-2.832735061645507812e+00 1.272347927093505859e+01
-2.803459167480468750e+00 1.253400516510009766e+01
-2.817921876907348633e+00 1.266623115539550781e+01
-2.794059514999389648e+00 1.273777008056640625e+01
-2.973700284957885742e+00 1.267509841918945312e+01
-2.916533231735229492e+00 1.272251796722412109e+01
-2.742138862609863281e+00 1.265427112579345703e+01
-2.829877138137817383e+00 1.272258281707763672e+01
-2.756116151809692383e+00 1.267484569549560547e+01
-2.917207956314086914e+00 1.268501091003417969e+01
-2.774357318878173828e+00 1.264760112762451172e+01
-2.938942670822143555e+00 1.249982166290283203e+01
-2.806332826614379883e+00 1.266445446014404297e+01
-2.696387052536010742e+00 1.271355533599853516e+01
-2.749954700469970703e+00 1.260955524444580078e+01
-2.470693349838256836e+00 1.278151416778564453e+01
-2.656188011169433594e+00 1.260893726348876953e+01
-2.806912660598754883e+00 1.282371044158935547e+01
-2.969208478927612305e+00 1.264795398712158203e+01
-2.861007452011108398e+00 1.265300655364990234e+01
-2.894777536392211914e+00 1.258587360382080078e+01
-2.841936588287353516e+00 1.269541168212890625e+01
-2.817205667495727539e+00 1.273023128509521484e+01
-4.556684970855712891e+00 1.180996704101562500e+01
-3.873152494430541992e+00 1.202289390563964844e+01
-4.465778350830078125e+00 1.180723571777343750e+01
-4.810746192932128906e+00 1.186682128906250000e+01
-4.768382072448730469e+00 1.174715995788574219e+01
-4.534372806549072266e+00 1.160085964202880859e+01
-2.786682367324829102e+00 1.267469120025634766e+01
-2.775656938552856445e+00 1.257176113128662109e+01
-2.769638299942016602e+00 1.268677425384521484e+01
-2.882432222366333008e+00 1.267139911651611328e+01
-2.734613895416259766e+00 1.276712131500244141e+01
-2.758125782012939453e+00 8.958384513854980469e+00
-2.548000097274780273e+00 8.610014915466308594e+00
-3.015110731124877930e+00 8.571704864501953125e+00
-3.660777091979980469e+00 7.460467338562011719e+00
-3.173145055770874023e+00 8.005951881408691406e+00
-3.564185380935668945e+00 7.824257850646972656e+00
-3.921146392822265625e+00 7.623925209045410156e+00
-3.598033428192138672e+00 7.875984191894531250e+00
-3.895628929138183594e+00 7.695858955383300781e+00
-3.299508571624755859e+00 7.944000720977783203e+00
-3.510103225708007812e+00 9.142116546630859375e+00
-3.501532316207885742e+00 8.789411544799804688e+00
-3.288365602493286133e+00 8.766205787658691406e+00
-3.051989078521728516e+00 9.118803977966308594e+00
-3.111297845840454102e+00 9.056933403015136719e+00
-3.614973068237304688e+00 8.283255577087402344e+00
-2.844925165176391602e+00 8.675436019897460938e+00
-4.125673294067382812e+00 8.543918609619140625e+00
-4.008891582489013672e+00 8.247574806213378906e+00
-3.238321304321289062e+00 8.266785621643066406e+00
-3.442094087600708008e+00 7.716882705688476562e+00
-3.485559701919555664e+00 7.561721801757812500e+00
-3.606269121170043945e+00 7.598258495330810547e+00
-2.941341638565063477e+00 8.422633171081542969e+00
-2.722434282302856445e+00 8.439852714538574219e+00
-3.148726224899291992e+00 8.323426246643066406e+00
-3.042575120925903320e+00 8.218713760375976562e+00
-3.468684196472167969e+00 8.330768585205078125e+00
-3.123543262481689453e+00 8.588633537292480469e+00
-2.931005001068115234e+00 8.387908935546875000e+00
-3.529287576675415039e+00 7.776380062103271484e+00
-3.486790895462036133e+00 7.799113750457763672e+00
-3.338197946548461914e+00 7.791818618774414062e+00
-3.832735061645507812e+00 8.848161697387695312e+00
-3.103037118911743164e+00 8.883805274963378906e+00
-3.356322050094604492e+00 8.878178596496582031e+00
-3.854209899902343750e+00 7.433674812316894531e+00
-3.422495365142822266e+00 9.290307998657226562e+00
-3.265341997146606445e+00 9.352753639221191406e+00
-4.727781772613525391e+00 8.740567207336425781e+00
-4.831114292144775391e+00 8.975075721740722656e+00
-3.911996126174926758e+00 8.162317276000976562e+00
-3.916829824447631836e+00 7.540505886077880859e+00
-3.314802646636962891e+00 7.878142833709716797e+00
-4.240259647369384766e+00 7.556598186492919922e+00
-3.795733690261840820e+00 8.482770919799804688e+00
-4.080102443695068359e+00 7.456050872802734375e+00
-5.017767429351806641e+00 7.763045787811279297e+00
-3.692933797836303711e+00 8.234254837036132812e+00
-4.982690811157226562e+00 8.090173721313476562e+00
-4.934144973754882812e+00 7.850290298461914062e+00
-4.157800197601318359e+00 1.030677604675292969e+01
-4.643568992614746094e+00 7.788522243499755859e+00
-3.511067628860473633e+00 7.630535125732421875e+00
-4.895431518554687500e+00 7.779240608215332031e+00
-4.258233547210693359e+00 7.520595550537109375e+00
-4.992179393768310547e+00 7.699377059936523438e+00
-4.800787448883056641e+00 7.760042667388916016e+00
-4.000453948974609375e+00 7.560338497161865234e+00
-4.571429252624511719e+00 7.596688270568847656e+00
-3.970442771911621094e+00 6.889935016632080078e+00
-3.913518667221069336e+00 6.973411083221435547e+00
-3.903948545455932617e+00 7.170180320739746094e+00
-4.395579814910888672e+00 1.030844783782958984e+01
-4.699561119079589844e+00 1.034151554107666016e+01
-2.368966817855834961e+00 1.183725929260253906e+01
-2.374601602554321289e+00 1.212127399444580078e+01
-2.980482339859008789e+00 1.189499282836914062e+01
-2.754735469818115234e+00 1.182187938690185547e+01
-2.678295612335205078e+00 1.181070518493652344e+01
-2.547161102294921875e+00 1.218389415740966797e+01
-2.703511238098144531e+00 1.194135951995849609e+01
-2.700355768203735352e+00 1.209720897674560547e+01
-2.924760341644287109e+00 1.148237037658691406e+01
-2.670251131057739258e+00 1.228832912445068359e+01
-2.771298885345458984e+00 1.270000362396240234e+01
-2.797676324844360352e+00 1.265651988983154297e+01
-4.491602897644042969e+00 1.160274791717529297e+01
-2.675018787384033203e+00 1.254602432250976562e+01
-2.796442031860351562e+00 1.265849399566650391e+01
-2.814424991607666016e+00 1.260665512084960938e+01
-2.979462623596191406e+00 1.277684593200683594e+01
-2.715626239776611328e+00 1.280249881744384766e+01
-2.805980682373046875e+00 1.267616844177246094e+01
-2.814084529876708984e+00 1.270197391510009766e+01
-2.789534807205200195e+00 1.276250457763671875e+01
-2.847882509231567383e+00 1.273959255218505859e+01
-2.818038225173950195e+00 1.271041393280029297e+01
-2.814396381378173828e+00 1.278076267242431641e+01
-2.834246158599853516e+00 1.276117610931396484e+01
-3.016372203826904297e+00 1.284134387969970703e+01
-2.755260944366455078e+00 1.289668941497802734e+01
-2.698119878768920898e+00 1.285712718963623047e+01
-2.945957422256469727e+00 1.268668746948242188e+01
-2.902878999710083008e+00 1.265837764739990234e+01
-2.527205944061279297e+00 1.252422142028808594e+01
-2.669498920440673828e+00 1.269218158721923828e+01
-2.664952754974365234e+00 1.253688812255859375e+01
-2.894815683364868164e+00 1.278729724884033203e+01
-2.777195692062377930e+00 1.266821289062500000e+01
-2.482860803604125977e+00 1.247703647613525391e+01
-2.771586656570434570e+00 1.247027587890625000e+01
-2.911085128784179688e+00 1.251551055908203125e+01
-2.774080038070678711e+00 1.262243556976318359e+01
-2.913366079330444336e+00 1.270768833160400391e+01
-2.937104225158691406e+00 1.224129581451416016e+01
-2.812288999557495117e+00 1.266105270385742188e+01
-2.619796276092529297e+00 1.252274990081787109e+01
-2.183235168457031250e+00 1.214566612243652344e+01
-2.730720520019531250e+00 1.264541149139404297e+01
-2.783941507339477539e+00 1.263735866546630859e+01
-2.436830520629882812e+00 1.262565040588378906e+01
-2.632731914520263672e+00 1.265787601470947266e+01
-2.832067489624023438e+00 1.252900123596191406e+01
-2.771641731262207031e+00 1.259088802337646484e+01
-2.647576808929443359e+00 1.298116397857666016e+01
-2.762810468673706055e+00 1.267945003509521484e+01
-2.857640743255615234e+00 1.251190376281738281e+01
-2.843022584915161133e+00 1.271679306030273438e+01
-2.675131797790527344e+00 1.251997947692871094e+01
-2.756505250930786133e+00 1.270439434051513672e+01
-2.865160465240478516e+00 1.276833343505859375e+01
-2.828036069869995117e+00 1.270924186706542969e+01
-3.142099618911743164e+00 1.276644229888916016e+01
-2.733634948730468750e+00 1.271866226196289062e+01
-2.769719123840332031e+00 1.266039466857910156e+01
-2.686726331710815430e+00 1.258234500885009766e+01
-2.823776483535766602e+00 1.265283870697021484e+01
-2.804886102676391602e+00 1.267496967315673828e+01
-2.851692676544189453e+00 1.278670883178710938e+01
-3.007959604263305664e+00 1.290365028381347656e+01
-2.767422199249267578e+00 1.262962818145751953e+01
-2.937456369400024414e+00 1.285883140563964844e+01
-2.932451009750366211e+00 1.285868167877197266e+01
-2.851566314697265625e+00 1.279326438903808594e+01
-2.731872797012329102e+00 1.287002182006835938e+01
-2.843169927597045898e+00 1.273600864410400391e+01
-2.911829471588134766e+00 1.280961894989013672e+01
-2.869331121444702148e+00 1.282096576690673828e+01
-2.830869913101196289e+00 1.273818302154541016e+01
-2.825750112533569336e+00 1.274435234069824219e+01
-2.883558034896850586e+00 1.277159309387207031e+01
-2.844884395599365234e+00 1.289505100250244141e+01
-2.711789131164550781e+00 1.274269580841064453e+01
-2.689396619796752930e+00 1.274094581604003906e+01
-2.262611389160156250e+00 1.229444599151611328e+01
-2.353878498077392578e+00 1.239309120178222656e+01
-2.022807836532592773e+00 1.209896850585937500e+01
-2.287462234497070312e+00 1.227595329284667969e+01
-2.224973201751708984e+00 1.225625324249267578e+01
-2.259282112121582031e+00 1.231900119781494141e+01
-2.379441976547241211e+00 1.245007801055908203e+01
-2.501466512680053711e+00 1.252583599090576172e+01
-2.370115280151367188e+00 1.242729759216308594e+01
-2.316142559051513672e+00 1.228315162658691406e+01
-1.135675191879272461e+00 1.120294380187988281e+01
-1.200924754142761230e+00 1.139663410186767578e+01
-1.204939723014831543e+00 1.140378570556640625e+01
-1.289259910583496094e+00 1.147671413421630859e+01
-1.346713542938232422e+00 1.148049926757812500e+01
-1.007904767990112305e+00 1.115836238861083984e+01
-1.054415702819824219e+00 1.134033012390136719e+01
-1.337771415710449219e+00 1.140451335906982422e+01
-1.168653011322021484e+00 1.144155406951904297e+01
-1.341812252998352051e+00 1.146834087371826172e+01
-1.049117922782897949e+00 1.120383453369140625e+01
-1.127008676528930664e+00 1.134591484069824219e+01
-9.762996435165405273e-01 1.121145057678222656e+01
-1.028490543365478516e+00 1.091832828521728516e+01
-1.133033871650695801e+00 1.126840400695800781e+01
-1.103567838668823242e+00 1.127506351470947266e+01
-1.339894771575927734e+00 1.162637042999267578e+01
-1.057917475700378418e+00 1.120875358581542969e+01
-1.070573091506958008e+00 1.121686840057373047e+01
-1.236050248146057129e+00 1.124887180328369141e+01
-1.352834224700927734e+00 1.134136581420898438e+01
-3.264189958572387695e+00 6.420820713043212891e+00
-3.348740577697753906e+00 6.336546897888183594e+00
-3.639343261718750000e+00 6.116778850555419922e+00
-3.203138589859008789e+00 6.257188320159912109e+00
-3.624154567718505859e+00 6.201026916503906250e+00
-3.604886293411254883e+00 6.940462112426757812e+00
-3.340923309326171875e+00 6.516373157501220703e+00
-3.576290130615234375e+00 8.330939292907714844e+00
-3.341467618942260742e+00 8.386688232421875000e+00
-4.874030113220214844e+00 8.212162971496582031e+00
-3.745546579360961914e+00 8.570608139038085938e+00
-3.862920761108398438e+00 6.077092647552490234e+00
-4.323548793792724609e+00 6.321621894836425781e+00
-4.252180576324462891e+00 6.208945751190185547e+00
-4.523404598236083984e+00 6.256954193115234375e+00
-4.122609138488769531e+00 8.507709503173828125e+00
-4.398501873016357422e+00 8.662991523742675781e+00
-4.289245605468750000e+00 8.901373863220214844e+00
-3.854454994201660156e+00 9.395131111145019531e+00
-4.161222934722900391e+00 8.897104263305664062e+00
-4.939508914947509766e+00 8.757410049438476562e+00
-4.845834255218505859e+00 8.759705543518066406e+00
-4.902931213378906250e+00 8.848227500915527344e+00
-3.874625921249389648e+00 8.088218688964843750e+00
-3.352358579635620117e+00 6.170966148376464844e+00
-3.529105186462402344e+00 6.774535655975341797e+00
-3.608441114425659180e+00 6.962196350097656250e+00
-3.725126504898071289e+00 6.942641735076904297e+00
-3.370936155319213867e+00 6.875832557678222656e+00
-3.110368013381958008e+00 9.203880310058593750e+00
-2.886286020278930664e+00 8.879856109619140625e+00
-3.590005397796630859e+00 8.205463409423828125e+00
-3.222354173660278320e+00 9.122060775756835938e+00
-3.004891395568847656e+00 9.034174919128417969e+00
-3.232451915740966797e+00 9.156109809875488281e+00
-2.799827575683593750e+00 8.587069511413574219e+00
-3.362428188323974609e+00 7.009397506713867188e+00
-3.366674184799194336e+00 6.786746501922607422e+00
-3.174569606781005859e+00 6.443158626556396484e+00
-3.305653810501098633e+00 7.083103179931640625e+00
-2.894246578216552734e+00 7.001724243164062500e+00
-4.092386245727539062e+00 1.039267158508300781e+01
-4.087809562683105469e+00 1.044261360168457031e+01
-4.156287670135498047e+00 1.053114700317382812e+01
-4.249593734741210938e+00 1.074408531188964844e+01
-3.912249803543090820e+00 1.039579296112060547e+01
-3.944917917251586914e+00 1.050158309936523438e+01
-4.044462680816650391e+00 1.051154041290283203e+01
-4.161478519439697266e+00 1.065681362152099609e+01
-4.069624900817871094e+00 1.062626457214355469e+01
-4.081066131591796875e+00 1.061912441253662109e+01
-4.037774085998535156e+00 1.057445621490478516e+01
-4.207267284393310547e+00 1.058847522735595703e+01
-4.030781269073486328e+00 1.061417484283447266e+01
-4.132557392120361328e+00 1.057932949066162109e+01
-4.192443847656250000e+00 1.051564502716064453e+01
-4.146222114562988281e+00 1.072853279113769531e+01
-4.356405735015869141e+00 1.081631946563720703e+01
-4.015101432800292969e+00 1.061443996429443359e+01
-4.182993412017822266e+00 1.076921844482421875e+01
-4.758785724639892578e+00 1.066518402099609375e+01
-4.187705993652343750e+00 1.066520595550537109e+01
-4.066596031188964844e+00 1.055206394195556641e+01
-4.038988590240478516e+00 1.069341468811035156e+01
-4.179308414459228516e+00 1.074314308166503906e+01
-4.164232254028320312e+00 1.064687919616699219e+01
-4.283310413360595703e+00 1.077004909515380859e+01
-4.389413833618164062e+00 1.079572105407714844e+01
-3.984609365463256836e+00 1.065124702453613281e+01
-4.133981227874755859e+00 1.085824775695800781e+01
-4.314789772033691406e+00 1.092072391510009766e+01
-4.179462909698486328e+00 1.045080661773681641e+01
-4.425162792205810547e+00 1.050010871887207031e+01
-4.719427108764648438e+00 1.005680561065673828e+01
-5.218872070312500000e+00 1.033245182037353516e+01
-5.258946895599365234e+00 1.036421298980712891e+01
-4.430641651153564453e+00 1.043282127380371094e+01
-4.317049503326416016e+00 1.048788070678710938e+01
-4.366315841674804688e+00 1.069975280761718750e+01
-4.517699241638183594e+00 1.018226337432861328e+01
-4.795740127563476562e+00 1.048933506011962891e+01
-4.574370861053466797e+00 1.059118461608886719e+01
-4.938266277313232422e+00 1.019633007049560547e+01
-4.493560314178466797e+00 1.050974750518798828e+01
-5.165209293365478516e+00 1.060993576049804688e+01
-5.111962318420410156e+00 9.509104728698730469e+00
-4.574820518493652344e+00 1.084426021575927734e+01
-4.560966014862060547e+00 1.107425308227539062e+01
-5.177619934082031250e+00 1.065460109710693359e+01
-5.306845664978027344e+00 1.039772224426269531e+01
-4.526210308074951172e+00 1.087456226348876953e+01
-4.769096374511718750e+00 1.097258663177490234e+01
-5.068014144897460938e+00 1.109601020812988281e+01
-4.722510814666748047e+00 1.051449012756347656e+01
-4.614544391632080078e+00 1.091764163970947266e+01
-5.214388847351074219e+00 1.096322345733642578e+01
-4.840576648712158203e+00 1.104544830322265625e+01
-4.858551979064941406e+00 1.111934852600097656e+01
-5.296395778656005859e+00 1.068221664428710938e+01
-5.158334732055664062e+00 1.073639583587646484e+01
-4.894243717193603516e+00 1.081285381317138672e+01
-4.553919792175292969e+00 1.053893375396728516e+01
-4.569443225860595703e+00 1.075449371337890625e+01
-4.736119270324707031e+00 1.058433151245117188e+01
-4.710122108459472656e+00 1.086958599090576172e+01
-4.972867965698242188e+00 1.035571861267089844e+01
-4.947393894195556641e+00 1.082719135284423828e+01
-4.827468872070312500e+00 1.109103679656982422e+01
-4.717247486114501953e+00 1.068089008331298828e+01
-5.023870468139648438e+00 1.116077327728271484e+01
-4.631586551666259766e+00 1.113113307952880859e+01
-5.171824455261230469e+00 1.091658687591552734e+01
-5.207823276519775391e+00 1.107464218139648438e+01
-5.274071693420410156e+00 1.096455574035644531e+01
-5.077761173248291016e+00 1.105766487121582031e+01
-5.189601421356201172e+00 1.099756622314453125e+01
-5.337971687316894531e+00 1.100261306762695312e+01
-4.914220333099365234e+00 1.082489585876464844e+01
-4.945837974548339844e+00 1.108638668060302734e+01
-4.911820411682128906e+00 1.105488014221191406e+01
-5.052794933319091797e+00 1.096719932556152344e+01
-4.633197784423828125e+00 1.104159545898437500e+01
-4.983196258544921875e+00 1.072166442871093750e+01
-5.160496711730957031e+00 1.117269897460937500e+01
-4.923532485961914062e+00 1.109365272521972656e+01
-4.676380157470703125e+00 1.116473197937011719e+01
-5.078687191009521484e+00 1.086181640625000000e+01
-5.311172485351562500e+00 1.105994224548339844e+01
-5.004596710205078125e+00 1.087067604064941406e+01
-4.753185749053955078e+00 1.110714626312255859e+01
-4.751738071441650391e+00 1.108863544464111328e+01
-5.116458892822265625e+00 1.101848030090332031e+01
-4.924527645111083984e+00 1.107859897613525391e+01
-4.861956119537353516e+00 1.115744209289550781e+01
-5.046197891235351562e+00 1.068198108673095703e+01
-4.714770793914794922e+00 1.108570384979248047e+01
-4.728838443756103516e+00 1.086222839355468750e+01
-5.297224521636962891e+00 1.088392162322998047e+01
-5.053610801696777344e+00 1.107804679870605469e+01
-5.055008888244628906e+00 1.086927890777587891e+01
-4.478135585784912109e+00 9.502464294433593750e+00
-5.389452457427978516e+00 1.070501232147216797e+01
-4.675050735473632812e+00 9.422534942626953125e+00
-5.149096965789794922e+00 9.685999870300292969e+00
-4.956120014190673828e+00 1.099891948699951172e+01
-5.111836910247802734e+00 1.093045520782470703e+01
-4.818082809448242188e+00 1.092129135131835938e+01
-4.966724872589111328e+00 1.098428726196289062e+01
-5.123996257781982422e+00 1.108169555664062500e+01
-4.831751823425292969e+00 1.113892078399658203e+01
-5.145726680755615234e+00 1.078996467590332031e+01
-5.075768947601318359e+00 1.053358078002929688e+01
-4.976360797882080078e+00 1.039614105224609375e+01
-5.220530509948730469e+00 1.105448055267333984e+01
-4.822723388671875000e+00 1.090322494506835938e+01
-4.962407588958740234e+00 1.110357189178466797e+01
-5.024531364440917969e+00 1.108143711090087891e+01
-5.061160087585449219e+00 1.084507656097412109e+01
-4.870697498321533203e+00 1.103334140777587891e+01
-5.011060714721679688e+00 1.091536235809326172e+01
-5.266558170318603516e+00 1.081682014465332031e+01
-4.780011653900146484e+00 1.111171722412109375e+01
-4.948684692382812500e+00 1.112617111206054688e+01
-4.893173694610595703e+00 1.098127460479736328e+01
-5.219336986541748047e+00 1.070679092407226562e+01
-4.851956367492675781e+00 1.099193572998046875e+01
-4.685657024383544922e+00 1.104882717132568359e+01
-5.074674129486083984e+00 1.106150531768798828e+01
-4.905781745910644531e+00 1.113349914550781250e+01
-5.179739475250244141e+00 1.098264408111572266e+01
-4.878980159759521484e+00 1.069160938262939453e+01
-5.182098388671875000e+00 1.085226345062255859e+01
-4.450761318206787109e+00 1.101172256469726562e+01
-4.976851463317871094e+00 1.054445075988769531e+01
-4.584900856018066406e+00 1.093794250488281250e+01
-4.947323799133300781e+00 1.054314422607421875e+01
-4.895729541778564453e+00 1.044074821472167969e+01
-4.956881523132324219e+00 1.062593746185302734e+01
-4.788304805755615234e+00 1.095197486877441406e+01
-4.611818313598632812e+00 1.052556800842285156e+01
-5.283962249755859375e+00 1.026012229919433594e+01
-5.226310729980468750e+00 9.803056716918945312e+00
-5.084779262542724609e+00 1.010718059539794922e+01
-4.858679294586181641e+00 9.384333610534667969e+00
-4.674422264099121094e+00 9.115504264831542969e+00
-4.418291091918945312e+00 8.643919944763183594e+00
-3.687689304351806641e+00 8.533634185791015625e+00
-3.698776006698608398e+00 8.774977684020996094e+00
-4.307102203369140625e+00 7.648108482360839844e+00
-4.187968254089355469e+00 7.646731376647949219e+00
-4.039116382598876953e+00 7.492423057556152344e+00
-4.459513187408447266e+00 7.502851486206054688e+00
-4.341379642486572266e+00 7.469350337982177734e+00
-4.144254684448242188e+00 7.896796226501464844e+00
-3.886601209640502930e+00 9.182024955749511719e+00
-4.159343719482421875e+00 9.021563529968261719e+00
-4.857353210449218750e+00 7.850914001464843750e+00
-4.416799068450927734e+00 8.926985740661621094e+00
-3.978694677352905273e+00 9.109299659729003906e+00
-5.004270553588867188e+00 8.290637016296386719e+00
-4.986889362335205078e+00 8.848336219787597656e+00
-4.982933521270751953e+00 8.406635284423828125e+00
-4.809581279754638672e+00 8.993476867675781250e+00
-4.126135826110839844e+00 8.119480133056640625e+00
-3.978338718414306641e+00 8.628313064575195312e+00
-4.197610855102539062e+00 9.007101058959960938e+00
-4.104156494140625000e+00 9.178875923156738281e+00
-4.281921863555908203e+00 9.219142913818359375e+00
-5.144148349761962891e+00 8.890040397644042969e+00
-4.521099090576171875e+00 8.730775833129882812e+00
-4.012459754943847656e+00 8.474192619323730469e+00
-4.805296897888183594e+00 8.929656982421875000e+00
-4.051602840423583984e+00 9.096333503723144531e+00
-4.253203868865966797e+00 8.132524490356445312e+00
-4.075932502746582031e+00 9.127383232116699219e+00
-4.294394969940185547e+00 9.096611022949218750e+00
-4.052559375762939453e+00 8.116086959838867188e+00
-4.460944652557373047e+00 8.878963470458984375e+00
-3.864149808883666992e+00 9.308864593505859375e+00
-4.922238349914550781e+00 8.941174507141113281e+00
-5.093514442443847656e+00 8.215709686279296875e+00
-4.062535285949707031e+00 9.207632064819335938e+00
-4.648914813995361328e+00 8.299440383911132812e+00
-5.008113861083984375e+00 8.619205474853515625e+00
-4.299745082855224609e+00 8.094183921813964844e+00
-4.235495090484619141e+00 8.978265762329101562e+00
-4.971005916595458984e+00 8.890508651733398438e+00
-4.922795295715332031e+00 8.596801757812500000e+00
-4.242743015289306641e+00 6.193836688995361328e+00
-4.231609344482421875e+00 6.092142581939697266e+00
-4.117858886718750000e+00 6.194687843322753906e+00
-3.521641731262207031e+00 6.421468257904052734e+00
-3.481295108795166016e+00 9.191501617431640625e+00
-4.141535758972167969e+00 8.961473464965820312e+00
-1.778241515159606934e+00 8.410384178161621094e+00
-1.312143206596374512e+00 1.005014324188232422e+01
-9.278350472450256348e-01 9.544498443603515625e+00
-5.613303780555725098e-01 9.436535835266113281e+00
-4.652267992496490479e-01 9.520812988281250000e+00
-5.015774965286254883e-01 9.469703674316406250e+00
-5.389117598533630371e-01 8.900727272033691406e+00
-3.900695443153381348e-01 9.828964233398437500e+00
-9.809112548828125000e+00 1.140849971771240234e+01
-9.915343284606933594e+00 1.143152904510498047e+01
-9.913236618041992188e+00 1.143081378936767578e+01
-9.906714439392089844e+00 1.142868518829345703e+01
-9.885671615600585938e+00 1.142591762542724609e+01
-9.891305923461914062e+00 1.142493247985839844e+01
-9.892936706542968750e+00 1.142940616607666016e+01
-9.894149780273437500e+00 1.142336654663085938e+01
-1.945980191230773926e+00 1.796264076232910156e+01
-9.362181663513183594e+00 1.053826904296875000e+01
-9.306586265563964844e+00 1.050768089294433594e+01
-9.402246475219726562e+00 1.056579875946044922e+01
-9.373885154724121094e+00 1.055186462402343750e+01
-9.365772247314453125e+00 1.054226875305175781e+01
-9.354235649108886719e+00 1.053080272674560547e+01
-9.362922668457031250e+00 1.054791736602783203e+01
-9.355998992919921875e+00 1.052693176269531250e+01
-9.374152183532714844e+00 1.053895092010498047e+01
-9.408241271972656250e+00 1.057084083557128906e+01
-9.490573883056640625e+00 1.060027790069580078e+01
-9.433511734008789062e+00 1.057811641693115234e+01
-9.391540527343750000e+00 1.056811428070068359e+01
-5.631054878234863281e+00 8.557009696960449219e+00
-9.376938819885253906e+00 1.054402637481689453e+01
-9.334160804748535156e+00 1.050702857971191406e+01
-9.352831840515136719e+00 1.054018974304199219e+01
-1.939472794532775879e+00 1.798467445373535156e+01
-1.941425323486328125e+00 1.799231147766113281e+01
-1.939341425895690918e+00 1.799104690551757812e+01
-1.940153241157531738e+00 1.799459075927734375e+01
-1.943278789520263672e+00 1.799073028564453125e+01
-1.923573613166809082e+00 1.797226142883300781e+01
-1.928663611412048340e+00 1.797797203063964844e+01
-1.937382102012634277e+00 1.798492050170898438e+01
-1.941745281219482422e+00 1.799837493896484375e+01
-1.964514136314392090e+00 1.802699279785156250e+01
-1.940411448478698730e+00 1.799785423278808594e+01
-1.946716070175170898e+00 1.798477935791015625e+01
-1.932757496833801270e+00 1.798920631408691406e+01
-1.931539177894592285e+00 1.798922348022460938e+01
-1.932773232460021973e+00 1.798937606811523438e+01
-1.934621572494506836e+00 1.798047637939453125e+01
-1.934484720230102539e+00 1.799072074890136719e+01
-1.927069306373596191e+00 1.797752571105957031e+01
-1.925994873046875000e+00 1.797889328002929688e+01
-1.931120634078979492e+00 1.798493576049804688e+01
-1.923301935195922852e+00 1.797276687622070312e+01
-1.923360943794250488e+00 1.797303390502929688e+01
-1.923973441123962402e+00 1.797234535217285156e+01
-1.922972321510314941e+00 1.796532630920410156e+01
-1.913583636283874512e+00 1.793916893005371094e+01
-1.944508314132690430e+00 1.795027160644531250e+01
-1.919602870941162109e+00 1.795930862426757812e+01
-1.906465768814086914e+00 1.791014862060546875e+01
-1.908138632774353027e+00 1.787287330627441406e+01
-1.940666913986206055e+00 1.785831451416015625e+01
-6.900278568267822266e+00 1.514183998107910156e+01
-7.359831333160400391e+00 1.316293525695800781e+01
-7.468958377838134766e+00 1.338887310028076172e+01
-3.786826133728027344e+00 9.186137199401855469e+00
-2.970134496688842773e+00 9.002723693847656250e+00
-5.195248603820800781e+00 8.959450721740722656e+00
-9.051555633544921875e+00 1.091377449035644531e+01
-9.012290954589843750e+00 1.077555942535400391e+01
-9.126284599304199219e+00 1.092962932586669922e+01
-9.219634056091308594e+00 1.081472015380859375e+01
-9.312890052795410156e+00 1.064566707611083984e+01
-9.370377540588378906e+00 1.061697769165039062e+01
-9.278512001037597656e+00 1.057380676269531250e+01
-3.540230274200439453e+00 7.469104766845703125e+00
-9.381201744079589844e+00 1.057181167602539062e+01
-9.419891357421875000e+00 1.059516143798828125e+01
-9.363057136535644531e+00 1.058662700653076172e+01
-9.431803703308105469e+00 1.058794593811035156e+01
-9.437908172607421875e+00 1.058782100677490234e+01
-9.478470802307128906e+00 1.058430862426757812e+01
-9.427844047546386719e+00 1.057707405090332031e+01
-9.409693717956542969e+00 1.056797313690185547e+01
-9.467841148376464844e+00 1.051123428344726562e+01
-9.403843879699707031e+00 1.055605316162109375e+01
-9.407548904418945312e+00 1.055849933624267578e+01
-9.418274879455566406e+00 1.056437492370605469e+01
-9.385187149047851562e+00 1.055810546875000000e+01
-9.433959007263183594e+00 1.057261848449707031e+01
-9.421816825866699219e+00 1.056335830688476562e+01
-9.417507171630859375e+00 1.056247711181640625e+01
-9.421458244323730469e+00 1.056155395507812500e+01
-9.428174018859863281e+00 1.056275939941406250e+01
-9.428469657897949219e+00 1.056408977508544922e+01
-9.426895141601562500e+00 1.056214332580566406e+01
-9.429259300231933594e+00 1.057192230224609375e+01
-9.448547363281250000e+00 1.057549285888671875e+01
-9.426595687866210938e+00 1.056728935241699219e+01
-9.439863204956054688e+00 1.056875705718994141e+01
-9.435570716857910156e+00 1.056736564636230469e+01
-9.413451194763183594e+00 1.054264259338378906e+01
-9.440766334533691406e+00 1.056972503662109375e+01
-9.440570831298828125e+00 1.056989860534667969e+01
-9.401863098144531250e+00 1.053258228302001953e+01
-9.446857452392578125e+00 1.057055759429931641e+01
-9.437729835510253906e+00 1.056739807128906250e+01
-9.449619293212890625e+00 1.057204627990722656e+01
-9.450364112854003906e+00 1.057405090332031250e+01
-9.452640533447265625e+00 1.057409763336181641e+01
-9.449494361877441406e+00 1.057261848449707031e+01
-9.451281547546386719e+00 1.057369041442871094e+01
-9.459290504455566406e+00 1.058185672760009766e+01
-9.456284523010253906e+00 1.057904529571533203e+01
-9.461019515991210938e+00 1.058035469055175781e+01
-9.439837455749511719e+00 1.055837535858154297e+01
-9.420774459838867188e+00 1.055510902404785156e+01
-9.449292182922363281e+00 1.056826877593994141e+01
-9.475478172302246094e+00 1.057976245880126953e+01
-9.473302841186523438e+00 1.057987403869628906e+01
-9.513845443725585938e+00 1.058607292175292969e+01
-9.497057914733886719e+00 1.060009479522705078e+01
-9.539758682250976562e+00 1.059271812438964844e+01
-9.467168807983398438e+00 1.059539508819580078e+01
-9.455931663513183594e+00 1.058238601684570312e+01
-9.389506340026855469e+00 1.054642391204833984e+01
-9.465664863586425781e+00 1.057549762725830078e+01
-9.517149925231933594e+00 1.059394931793212891e+01
-9.490373611450195312e+00 1.058227157592773438e+01
-9.526941299438476562e+00 1.058997344970703125e+01
-9.519635200500488281e+00 1.059042644500732422e+01
-9.741276741027832031e+00 1.062743282318115234e+01
-9.857751846313476562e+00 1.060524845123291016e+01
-9.920168876647949219e+00 1.069930458068847656e+01
-9.914839744567871094e+00 1.065946865081787109e+01
-9.969046592712402344e+00 1.066305255889892578e+01
-9.961053848266601562e+00 1.066446208953857422e+01
-9.944636344909667969e+00 1.066790008544921875e+01
-9.972332000732421875e+00 1.067516613006591797e+01
-9.964819908142089844e+00 1.066821002960205078e+01
-9.936079978942871094e+00 1.066768264770507812e+01
-9.952992439270019531e+00 1.066634178161621094e+01
-9.947411537170410156e+00 1.067507839202880859e+01
-9.954878807067871094e+00 1.066566753387451172e+01
-9.907493591308593750e+00 1.066605663299560547e+01
-9.946155548095703125e+00 1.066888999938964844e+01
-9.970828056335449219e+00 1.067735099792480469e+01
-9.943093299865722656e+00 1.067821311950683594e+01
-9.983250617980957031e+00 1.066884326934814453e+01
-9.969300270080566406e+00 1.065810298919677734e+01
-9.953641891479492188e+00 1.067904949188232422e+01
-9.988274574279785156e+00 1.068534278869628906e+01
-9.970438003540039062e+00 1.067174434661865234e+01
-9.975796699523925781e+00 1.065109634399414062e+01
-9.985470771789550781e+00 1.068980216979980469e+01
-9.990662574768066406e+00 1.069094371795654297e+01
-9.978391647338867188e+00 1.068185520172119141e+01
-1.000073719024658203e+01 1.068537998199462891e+01
-9.981895446777343750e+00 1.068941020965576172e+01
-1.000690364837646484e+01 1.069212722778320312e+01
-9.981742858886718750e+00 1.068468189239501953e+01
-9.964251518249511719e+00 1.071046352386474609e+01
-9.993716239929199219e+00 1.068448638916015625e+01
-9.983577728271484375e+00 1.067953777313232422e+01
-9.995387077331542969e+00 1.070905971527099609e+01
-9.987413406372070312e+00 1.065866565704345703e+01
-9.994078636169433594e+00 1.066137027740478516e+01
-9.988132476806640625e+00 1.064626598358154297e+01
-9.977242469787597656e+00 1.066208744049072266e+01
-1.003790664672851562e+01 1.066980552673339844e+01
-9.991336822509765625e+00 1.065413665771484375e+01
-1.003697776794433594e+01 1.064660072326660156e+01
-9.952333450317382812e+00 1.068072319030761719e+01
-1.002887439727783203e+01 1.064254760742187500e+01
-1.008141326904296875e+01 1.064121055603027344e+01
-1.006925678253173828e+01 1.063449096679687500e+01
-1.011094093322753906e+01 1.063849258422851562e+01
-1.006819915771484375e+01 1.065036106109619141e+01
-1.010491657257080078e+01 1.063969802856445312e+01
-1.018410301208496094e+01 1.061583423614501953e+01
-1.022527408599853516e+01 1.059786128997802734e+01
-1.015978240966796875e+01 1.062306976318359375e+01
-1.013736915588378906e+01 1.063162803649902344e+01
-1.016048431396484375e+01 1.062261295318603516e+01
-1.021245098114013672e+01 1.060696220397949219e+01
-1.020439624786376953e+01 1.060872268676757812e+01
-1.019531631469726562e+01 1.061220550537109375e+01
-1.020224475860595703e+01 1.060860061645507812e+01
-1.021336555480957031e+01 1.060571861267089844e+01
-1.020881557464599609e+01 1.060297298431396484e+01
-1.019792652130126953e+01 1.061033535003662109e+01
-1.024402713775634766e+01 1.059786796569824219e+01
-1.023492050170898438e+01 1.059956169128417969e+01
-1.023393726348876953e+01 1.059012794494628906e+01
-1.023089504241943359e+01 1.060159206390380859e+01
-1.023749446868896484e+01 1.059917736053466797e+01
-1.025212383270263672e+01 1.059483432769775391e+01
-1.027161884307861328e+01 1.059032726287841797e+01
-1.027070045471191406e+01 1.059013557434082031e+01
-1.027818298339843750e+01 1.058965015411376953e+01
-1.027787971496582031e+01 1.059024143218994141e+01
-1.026973724365234375e+01 1.058961105346679688e+01
-1.026876068115234375e+01 1.059141731262207031e+01
-1.726366043090820312e+00 8.381946563720703125e+00
-1.460901975631713867e+00 8.118411064147949219e+00
-1.578043699264526367e+00 8.381258964538574219e+00
-3.505398511886596680e+00 9.359985351562500000e+00
-3.159709453582763672e+00 9.051016807556152344e+00
-4.151166915893554688e+00 7.671112060546875000e+00
-3.890494346618652344e+00 7.495930671691894531e+00
-3.684245347976684570e+00 7.471826553344726562e+00
-3.867217302322387695e+00 7.571443080902099609e+00
-3.643518209457397461e+00 7.607072830200195312e+00
-3.650975465774536133e+00 7.403644561767578125e+00
-3.729283571243286133e+00 7.590176105499267578e+00
-3.677916049957275391e+00 7.564620971679687500e+00
-3.800982236862182617e+00 7.624344348907470703e+00
-3.050049304962158203e+00 8.203825950622558594e+00
-3.949295043945312500e+00 7.946772575378417969e+00
-3.522204637527465820e+00 9.352972030639648438e+00
-3.785040616989135742e+00 9.266017913818359375e+00
-4.089371204376220703e+00 9.431915283203125000e+00
-3.135266304016113281e+00 9.104382514953613281e+00
-3.408548593521118164e+00 9.123735427856445312e+00
-3.673366308212280273e+00 9.399552345275878906e+00
-3.816207885742187500e+00 9.412122726440429688e+00
-3.303301811218261719e+00 9.337097167968750000e+00
-3.555772781372070312e+00 8.509847640991210938e+00
-4.150035858154296875e+00 8.442166328430175781e+00
-3.755286693572998047e+00 8.108293533325195312e+00
-3.376352071762084961e+00 9.164968490600585938e+00
-3.115393400192260742e+00 9.229061126708984375e+00
-3.711197614669799805e+00 8.168753623962402344e+00
-3.548591136932373047e+00 9.161978721618652344e+00
-3.114408969879150391e+00 9.188592910766601562e+00
-3.029642820358276367e+00 9.122870445251464844e+00
-3.314289331436157227e+00 9.151605606079101562e+00
-3.367403507232666016e+00 9.357066154479980469e+00
-3.311089038848876953e+00 9.296069145202636719e+00
-3.204110383987426758e+00 9.310361862182617188e+00
-3.897046327590942383e+00 8.172912597656250000e+00
-4.946115493774414062e+00 8.420495986938476562e+00
-3.194992780685424805e+00 9.117034912109375000e+00
-3.289450883865356445e+00 9.112780570983886719e+00
-3.746032714843750000e+00 9.168431282043457031e+00
-4.911628723144531250e+00 8.516951560974121094e+00
-3.554267406463623047e+00 9.144920349121093750e+00
-3.925712347030639648e+00 6.506860256195068359e+00
-3.138513088226318359e+00 6.815672397613525391e+00
-3.868580341339111328e+00 6.119277477264404297e+00
-4.827140808105468750e+00 8.834260940551757812e+00
-3.564485311508178711e+00 9.256297111511230469e+00
-4.174383640289306641e+00 7.730254650115966797e+00
-4.853171825408935547e+00 8.528135299682617188e+00
-3.513398647308349609e+00 8.750244140625000000e+00
-4.227573871612548828e+00 9.156234741210937500e+00
-4.293024539947509766e+00 7.879750728607177734e+00
-4.927790641784667969e+00 7.746180057525634766e+00
-4.647864341735839844e+00 7.641892910003662109e+00
-4.234291076660156250e+00 7.560934543609619141e+00
-4.459323883056640625e+00 7.476728916168212891e+00
-3.876371383666992188e+00 7.543837547302246094e+00
-4.553105831146240234e+00 7.803140640258789062e+00
-4.099045276641845703e+00 7.717364311218261719e+00
-4.681674480438232422e+00 7.797062873840332031e+00
-4.680009841918945312e+00 7.658166885375976562e+00
-4.017254829406738281e+00 7.794449806213378906e+00
-4.182930469512939453e+00 8.080717086791992188e+00
-4.012175083160400391e+00 7.652572631835937500e+00
-4.901197910308837891e+00 7.759347438812255859e+00
-4.826261520385742188e+00 7.805188179016113281e+00
-4.912144660949707031e+00 7.759036540985107422e+00
-4.802313327789306641e+00 7.776805877685546875e+00
-4.102826595306396484e+00 7.622457027435302734e+00
-4.948235511779785156e+00 7.841400623321533203e+00
-4.824439048767089844e+00 7.683220386505126953e+00
-4.725808620452880859e+00 7.741757392883300781e+00
-3.850509405136108398e+00 7.631680965423583984e+00
-3.548273801803588867e+00 7.735042572021484375e+00
-4.112898826599121094e+00 7.552628993988037109e+00
-3.515077352523803711e+00 7.931520462036132812e+00
-3.833770513534545898e+00 8.560219764709472656e+00
-3.395391225814819336e+00 8.618311882019042969e+00
-4.145946979522705078e+00 7.433187484741210938e+00
-3.868300437927246094e+00 8.108968734741210938e+00
-3.291019439697265625e+00 9.149589538574218750e+00
-4.741524219512939453e+00 8.855070114135742188e+00
-3.151447772979736328e+00 6.391776084899902344e+00
-3.346000909805297852e+00 6.189362525939941406e+00
-4.036141872406005859e+00 6.096004486083984375e+00
-3.998014211654663086e+00 6.629684925079345703e+00
-4.305014610290527344e+00 6.276698589324951172e+00
-4.403368949890136719e+00 6.443162441253662109e+00
-3.959106922149658203e+00 6.210965156555175781e+00
-3.634812831878662109e+00 6.093905448913574219e+00
-3.709465503692626953e+00 7.111368179321289062e+00
-4.598411083221435547e+00 1.052043151855468750e+01
-5.081169605255126953e+00 1.064214229583740234e+01
-4.829061985015869141e+00 1.022698211669921875e+01
-4.923696041107177734e+00 1.022136783599853516e+01
-4.996044635772705078e+00 1.028724002838134766e+01
-4.909233570098876953e+00 1.020752429962158203e+01
-4.905351638793945312e+00 9.667627334594726562e+00
-4.027594566345214844e+00 9.695287704467773438e+00
-4.012149810791015625e+00 9.558560371398925781e+00
-5.047775745391845703e+00 9.599442481994628906e+00
-5.248966693878173828e+00 8.528272628784179688e+00
-3.979114294052124023e+00 8.573837280273437500e+00
-4.642406940460205078e+00 7.729006767272949219e+00
-4.043836116790771484e+00 7.613022804260253906e+00
-3.955793142318725586e+00 6.945577144622802734e+00
-3.935595989227294922e+00 7.022154331207275391e+00
-4.101927757263183594e+00 6.996111392974853516e+00
-4.352491855621337891e+00 6.856133937835693359e+00
-3.720192670822143555e+00 6.842541694641113281e+00
-3.404723644256591797e+00 6.185678005218505859e+00
-3.255782127380371094e+00 6.221757888793945312e+00
-3.526826858520507812e+00 6.211892127990722656e+00
-3.599420785903930664e+00 6.255450725555419922e+00
-3.732198476791381836e+00 9.133303642272949219e+00
-4.667683124542236328e+00 8.829345703125000000e+00
-3.730743408203125000e+00 8.121392250061035156e+00
-1.868166208267211914e+00 1.124718284606933594e+01
-1.821050286293029785e+00 1.125451087951660156e+01
-2.617369413375854492e+00 1.199802303314208984e+01
-2.781068325042724609e+00 1.167838096618652344e+01
-2.544246912002563477e+00 1.211658477783203125e+01
-2.510414123535156250e+00 1.185257720947265625e+01
-2.213604688644409180e+00 1.092527770996093750e+01
-2.710026979446411133e+00 1.166465091705322266e+01
-2.372656822204589844e+00 1.177075672149658203e+01
-2.305438756942749023e+00 1.141208648681640625e+01
-2.819126367568969727e+00 1.163583087921142578e+01
-2.528065204620361328e+00 1.191617393493652344e+01
-2.435719490051269531e+00 1.220017910003662109e+01
-1.854008913040161133e+00 1.192167472839355469e+01
-1.319308757781982422e+00 1.141094303131103516e+01
-1.282310366630554199e+00 1.158382606506347656e+01
-1.370406508445739746e+00 1.142244338989257812e+01
-1.265694737434387207e+00 1.129186344146728516e+01
-1.803563714027404785e+00 1.085608577728271484e+01
-2.103233575820922852e+00 1.171055507659912109e+01
-1.851131081581115723e+00 1.129003524780273438e+01
-1.383466601371765137e+00 1.131780433654785156e+01
-1.446883797645568848e+00 1.156865215301513672e+01
-1.235500574111938477e+00 1.149479198455810547e+01
-1.373826146125793457e+00 1.148495101928710938e+01
-1.180370092391967773e+00 1.152919673919677734e+01
-1.183855175971984863e+00 1.145709419250488281e+01
-1.126053810119628906e+00 1.138526916503906250e+01
-1.145462632179260254e+00 1.123990249633789062e+01
-1.288828372955322266e+00 1.138845539093017578e+01
-1.180271983146667480e+00 1.143143463134765625e+01
-1.106953263282775879e+00 1.141055011749267578e+01
-1.068019032478332520e+00 1.150173282623291016e+01
-1.360431194305419922e+00 1.144869518280029297e+01
-1.603233337402343750e+00 1.078637599945068359e+01
-1.485526561737060547e+00 1.167056083679199219e+01
-2.490417957305908203e+00 1.189691734313964844e+01
-1.875616908073425293e+00 1.127124023437500000e+01
-2.336128473281860352e+00 1.096003055572509766e+01
-1.853163003921508789e+00 1.105588340759277344e+01
-1.354967951774597168e+00 1.145113182067871094e+01
-1.495743155479431152e+00 1.132521438598632812e+01
-1.654766201972961426e+00 1.156223964691162109e+01
-1.292022466659545898e+00 1.146493339538574219e+01
-1.487460613250732422e+00 1.143657779693603516e+01
-2.063487291336059570e+00 1.051991176605224609e+01
-1.001573324203491211e+00 1.107651329040527344e+01
-1.365496397018432617e+00 1.136035919189453125e+01
-1.464960813522338867e+00 1.120082283020019531e+01
-1.810287714004516602e+00 1.137598228454589844e+01
-1.754653453826904297e+00 1.148032951354980469e+01
-2.092308044433593750e+00 1.100046062469482422e+01
-2.040736675262451172e+00 1.083120632171630859e+01
-1.248158335685729980e+00 1.137894439697265625e+01
-1.190330743789672852e+00 1.146200847625732422e+01
-1.119018435478210449e+00 1.104145050048828125e+01
-1.209659218788146973e+00 1.119645118713378906e+01
-1.982902884483337402e+00 1.191076183319091797e+01
-2.092423200607299805e+00 1.128011035919189453e+01
-1.948076128959655762e+00 1.116699218750000000e+01
-1.948762655258178711e+00 1.144210720062255859e+01
-2.389637947082519531e+00 1.185170650482177734e+01
-2.722042322158813477e+00 1.116286277770996094e+01
-1.912001729011535645e+00 1.132100200653076172e+01
-1.778625488281250000e+00 1.134710979461669922e+01
-1.697969913482666016e+00 1.144297409057617188e+01
-1.546171426773071289e+00 1.113760185241699219e+01
-1.832214236259460449e+00 1.108520221710205078e+01
-1.584960103034973145e+00 1.095038890838623047e+01
-2.146174192428588867e+00 1.055248355865478516e+01
-2.013382434844970703e+00 1.091985607147216797e+01
-1.821011662483215332e+00 1.084530353546142578e+01
-1.808713316917419434e+00 1.138634109497070312e+01
-1.733078360557556152e+00 1.110255527496337891e+01
-1.646086692810058594e+00 1.101844406127929688e+01
-2.171790838241577148e+00 1.089441585540771484e+01
-1.872749447822570801e+00 1.124215507507324219e+01
-2.631945371627807617e+00 1.256917476654052734e+01
-1.942911148071289062e+00 1.121473312377929688e+01
-2.059922218322753906e+00 1.120996856689453125e+01
-2.330584049224853516e+00 1.093477344512939453e+01
-2.019303798675537109e+00 1.145443439483642578e+01
-1.806595325469970703e+00 1.066674041748046875e+01
-2.285855770111083984e+00 1.119690799713134766e+01
-2.061501264572143555e+00 1.122847652435302734e+01
-1.972264885902404785e+00 1.132254314422607422e+01
-2.649522542953491211e+00 8.741877555847167969e+00
-3.052185297012329102e+00 7.832847595214843750e+00
-2.391993522644042969e+00 8.406371116638183594e+00
-2.954122781753540039e+00 7.261945247650146484e+00
-3.071284770965576172e+00 7.249382972717285156e+00
-2.737177371978759766e+00 7.344620704650878906e+00
-3.002103090286254883e+00 6.929090976715087891e+00
-3.256052494049072266e+00 6.835064411163330078e+00
-3.327153444290161133e+00 7.091196537017822266e+00
-3.256392002105712891e+00 7.009722232818603516e+00
-3.309074640274047852e+00 7.178594589233398438e+00
-3.286511421203613281e+00 6.908517360687255859e+00
-3.322487354278564453e+00 7.121273994445800781e+00
-3.287653684616088867e+00 7.138033866882324219e+00
-3.215837955474853516e+00 7.583524703979492188e+00
-3.464355707168579102e+00 7.591215133666992188e+00
-2.074238061904907227e+00 8.103365898132324219e+00
-2.464914083480834961e+00 7.839968681335449219e+00
-1.638980746269226074e+00 7.991179943084716797e+00
-3.352829217910766602e+00 9.097022056579589844e+00
-3.479083776473999023e+00 8.253245353698730469e+00
-3.132743835449218750e+00 8.243594169616699219e+00
-3.564362764358520508e+00 8.091564178466796875e+00
-3.395010948181152344e+00 8.573617935180664062e+00
-4.183997154235839844e+00 7.802137851715087891e+00
-4.070281982421875000e+00 7.602740287780761719e+00
-3.965449094772338867e+00 7.595654010772705078e+00
-2.821378469467163086e+00 8.293231010437011719e+00
-3.507601976394653320e+00 7.585282802581787109e+00
-3.290520191192626953e+00 8.412156105041503906e+00
-2.711782693862915039e+00 8.660046577453613281e+00
-3.706260681152343750e+00 7.554963111877441406e+00
-3.968372583389282227e+00 7.432176113128662109e+00
-3.090079784393310547e+00 7.732995510101318359e+00
-3.244402408599853516e+00 7.701007366180419922e+00
-3.337242603302001953e+00 7.649524211883544922e+00
-2.855355262756347656e+00 7.880029201507568359e+00
-3.609082221984863281e+00 7.505785465240478516e+00
-3.440116882324218750e+00 7.619243144989013672e+00
-3.449055194854736328e+00 7.622707366943359375e+00
-3.624934911727905273e+00 7.593097686767578125e+00
-4.834665775299072266e+00 7.711242198944091797e+00
-5.102093219757080078e+00 7.806330680847167969e+00
-5.015545845031738281e+00 7.714801311492919922e+00
-4.393744945526123047e+00 7.532455444335937500e+00
-4.825316905975341797e+00 7.615549087524414062e+00
-4.629041194915771484e+00 7.584375381469726562e+00
-4.044207096099853516e+00 8.879058837890625000e+00
-3.393498420715332031e+00 9.389077186584472656e+00
-4.452113151550292969e+00 8.787050247192382812e+00
-3.771272182464599609e+00 9.276503562927246094e+00
-2.307446718215942383e+00 8.834445953369140625e+00
-2.645960569381713867e+00 8.811561584472656250e+00
-2.362277030944824219e+00 9.044833183288574219e+00
-2.409015655517578125e+00 9.035056114196777344e+00
-3.745746612548828125e+00 9.078912734985351562e+00
-4.868469238281250000e+00 8.872401237487792969e+00
-4.029589653015136719e+00 7.748748779296875000e+00
-3.895240306854248047e+00 7.652783870697021484e+00
-4.807846546173095703e+00 7.832903385162353516e+00
-3.505312204360961914e+00 9.106522560119628906e+00
-5.379332065582275391e+00 8.757916450500488281e+00
-5.152838706970214844e+00 8.821815490722656250e+00
-5.322803020477294922e+00 8.648077011108398438e+00
-5.106592178344726562e+00 8.715397834777832031e+00
-5.344999313354492188e+00 8.352228164672851562e+00
-5.158963203430175781e+00 8.173744201660156250e+00
-5.376203536987304688e+00 8.463416099548339844e+00
-5.398015499114990234e+00 8.417216300964355469e+00
-4.993645191192626953e+00 8.837740898132324219e+00
-4.091390132904052734e+00 8.225956916809082031e+00
-5.439421653747558594e+00 8.484268188476562500e+00
-5.476527690887451172e+00 8.486792564392089844e+00
-5.283447742462158203e+00 8.573844909667968750e+00
-5.492383956909179688e+00 8.363275527954101562e+00
-5.532784938812255859e+00 8.325886726379394531e+00
-4.783004760742187500e+00 7.587835788726806641e+00
-5.551795005798339844e+00 8.433172225952148438e+00
-5.226996421813964844e+00 8.803248405456542969e+00
-4.075649261474609375e+00 8.932691574096679688e+00
-5.486772060394287109e+00 8.406481742858886719e+00
-5.587289333343505859e+00 8.350641250610351562e+00
-5.357909202575683594e+00 8.158871650695800781e+00
-5.479115009307861328e+00 8.404984474182128906e+00
-5.552097320556640625e+00 8.370982170104980469e+00
-5.117870807647705078e+00 8.449586868286132812e+00
-5.528990745544433594e+00 8.352362632751464844e+00
-5.251669883728027344e+00 7.976260185241699219e+00
-4.022664546966552734e+00 8.184626579284667969e+00
-3.268262386322021484e+00 9.024508476257324219e+00
-3.795720100402832031e+00 7.783950328826904297e+00
-3.664747953414916992e+00 7.567323684692382812e+00
-3.802690029144287109e+00 7.443621635437011719e+00
-3.625083684921264648e+00 7.747892379760742188e+00
-5.074091434478759766e+00 7.761093139648437500e+00
-5.031714916229248047e+00 7.510198116302490234e+00
-4.812734603881835938e+00 7.888178348541259766e+00
-4.445137977600097656e+00 9.558876991271972656e+00
-4.786235809326171875e+00 7.782589435577392578e+00
-4.258329868316650391e+00 8.474394798278808594e+00
-4.983438014984130859e+00 8.350894927978515625e+00
-4.884482383728027344e+00 7.833651542663574219e+00
-4.789645195007324219e+00 7.941914081573486328e+00
-4.770655632019042969e+00 7.790589809417724609e+00
-4.580728530883789062e+00 7.804326534271240234e+00
-3.989295721054077148e+00 7.693540096282958984e+00
-4.719836235046386719e+00 7.763466835021972656e+00
-4.071577548980712891e+00 7.751423835754394531e+00
-5.031104087829589844e+00 9.337972640991210938e+00
-4.185467243194580078e+00 8.416897773742675781e+00
-4.353652954101562500e+00 8.577554702758789062e+00
-4.747567653656005859e+00 7.680612564086914062e+00
-4.720958709716796875e+00 7.702689170837402344e+00
-4.382741928100585938e+00 7.626107692718505859e+00
-5.103977203369140625e+00 7.905338764190673828e+00
-4.322474002838134766e+00 8.582879066467285156e+00
-4.624169826507568359e+00 7.704961776733398438e+00
-4.878198623657226562e+00 7.598391056060791016e+00
-4.918706417083740234e+00 7.736195087432861328e+00
-4.540433883666992188e+00 8.802571296691894531e+00
-5.039638042449951172e+00 8.022217750549316406e+00
-4.111257553100585938e+00 6.185643672943115234e+00
-4.827036857604980469e+00 8.920882225036621094e+00
-3.736358880996704102e+00 6.314856529235839844e+00
-4.200112819671630859e+00 6.280378341674804688e+00
-3.528029441833496094e+00 6.147662639617919922e+00
-3.981224775314331055e+00 6.517807006835937500e+00
-5.218245506286621094e+00 9.248392105102539062e+00
-5.254867076873779297e+00 9.291738510131835938e+00
-5.328073024749755859e+00 9.234827995300292969e+00
-5.215261459350585938e+00 9.197256088256835938e+00
-5.344933986663818359e+00 9.243612289428710938e+00
-5.209506988525390625e+00 9.129484176635742188e+00
-5.219854354858398438e+00 9.201695442199707031e+00
-5.292057514190673828e+00 9.250458717346191406e+00
-4.448801517486572266e+00 8.929953575134277344e+00
-4.274347782135009766e+00 9.250720977783203125e+00
-4.404075145721435547e+00 9.120219230651855469e+00
-4.290172576904296875e+00 9.371386528015136719e+00
-5.017461299896240234e+00 1.056795978546142578e+01
-5.354127883911132812e+00 1.013074302673339844e+01
-5.485078811645507812e+00 1.019824218750000000e+01
-5.093934535980224609e+00 1.047022628784179688e+01
-4.747678279876708984e+00 1.069600963592529297e+01
-5.183634757995605469e+00 1.061327648162841797e+01
-5.111021518707275391e+00 1.074698734283447266e+01
-4.465345382690429688e+00 9.929364204406738281e+00
-3.027371406555175781e+00 1.154508113861083984e+01
-2.983783245086669922e+00 1.155733394622802734e+01
-2.248415708541870117e+00 1.185241985321044922e+01
-1.780534744262695312e+00 1.160112667083740234e+01
-1.735036253929138184e+00 1.161669254302978516e+01
-1.697135329246520996e+00 1.184368324279785156e+01
-2.757069110870361328e+00 1.229959392547607422e+01
-2.158930778503417969e+00 1.170252227783203125e+01
-2.281443357467651367e+00 1.059254646301269531e+01
-2.599122047424316406e+00 1.189337062835693359e+01
-1.994315147399902344e+00 1.068029689788818359e+01
-2.950666666030883789e+00 1.175817394256591797e+01
-2.011272430419921875e+00 1.071567726135253906e+01
-2.178629398345947266e+00 1.072035121917724609e+01
-2.189342498779296875e+00 1.042992115020751953e+01
-2.780086278915405273e+00 1.214331150054931641e+01
-2.682647943496704102e+00 1.168492889404296875e+01
-2.366305351257324219e+00 1.181185722351074219e+01
-2.352548360824584961e+00 1.166258716583251953e+01
-2.265892505645751953e+00 1.195643806457519531e+01
-3.191563844680786133e+00 1.160938739776611328e+01
-3.027759313583374023e+00 1.167537403106689453e+01
-3.072626590728759766e+00 1.161661624908447266e+01
-2.520204782485961914e+00 1.163578033447265625e+01
-2.461727857589721680e+00 1.171474933624267578e+01
-1.290662050247192383e+00 1.100173568725585938e+01
-1.296553373336791992e+00 1.128608798980712891e+01
-1.480755329132080078e+00 1.112716293334960938e+01
-1.261427998542785645e+00 1.129905033111572266e+01
-1.190139174461364746e+00 1.117953109741210938e+01
-1.175449013710021973e+00 1.112606239318847656e+01
-1.186573266983032227e+00 1.149938869476318359e+01
-1.607784986495971680e+00 1.175019264221191406e+01
-1.368504285812377930e+00 1.133057212829589844e+01
-1.312153220176696777e+00 1.124089050292968750e+01
-1.584582805633544922e+00 1.160716915130615234e+01
-5.089456081390380859e+00 8.214015960693359375e+00
-5.147724151611328125e+00 8.914101600646972656e+00
-4.431050300598144531e+00 9.219693183898925781e+00
-5.108212947845458984e+00 8.942470550537109375e+00
-4.565430164337158203e+00 9.049335479736328125e+00
-4.878114223480224609e+00 8.940515518188476562e+00
-4.973347187042236328e+00 8.940441131591796875e+00
-5.024572849273681641e+00 8.865363121032714844e+00
-4.269263744354248047e+00 9.094998359680175781e+00
-4.685058116912841797e+00 8.911561965942382812e+00
-5.096997737884521484e+00 8.313380241394042969e+00
-5.136589050292968750e+00 8.298952102661132812e+00
-4.264482975006103516e+00 7.603232860565185547e+00
-4.378166675567626953e+00 7.607532501220703125e+00
-4.293097496032714844e+00 9.027626037597656250e+00
-4.123464584350585938e+00 7.557571411132812500e+00
-4.329828739166259766e+00 7.618342876434326172e+00
-5.192931175231933594e+00 9.682311058044433594e+00
-4.691183567047119141e+00 1.080856704711914062e+01
-4.432247638702392578e+00 1.100193786621093750e+01
-4.310060977935791016e+00 9.857491493225097656e+00
-4.035417556762695312e+00 1.106747627258300781e+01
-3.140499591827392578e+00 8.311285972595214844e+00
-3.123737573623657227e+00 9.170061111450195312e+00
-3.270149469375610352e+00 9.088541030883789062e+00
-3.447389364242553711e+00 8.120238304138183594e+00
-3.479734659194946289e+00 7.024479389190673828e+00
-3.470712661743164062e+00 6.996975898742675781e+00
-3.720969200134277344e+00 6.983250617980957031e+00
-3.377678155899047852e+00 7.024561882019042969e+00
-3.157898426055908203e+00 8.637943267822265625e+00
-3.500577926635742188e+00 7.680344581604003906e+00
-3.228780031204223633e+00 8.274040222167968750e+00
-3.141815423965454102e+00 8.130074501037597656e+00
-3.416027307510375977e+00 7.730326175689697266e+00
-3.529005289077758789e+00 7.525652408599853516e+00
-3.613057136535644531e+00 7.681031703948974609e+00
-2.845198154449462891e+00 8.340789794921875000e+00
-3.138753652572631836e+00 8.850120544433593750e+00
-4.115041732788085938e+00 7.405896186828613281e+00
-3.769177913665771484e+00 7.703358650207519531e+00
-3.461845397949218750e+00 7.559480667114257812e+00
-3.754187583923339844e+00 7.495136260986328125e+00
-3.640681266784667969e+00 7.546211242675781250e+00
-4.136677742004394531e+00 7.553781986236572266e+00
-4.114189624786376953e+00 7.749032974243164062e+00
-4.024188041687011719e+00 9.978868484497070312e+00
-4.996499061584472656e+00 1.062240314483642578e+01
-3.949296712875366211e+00 7.619674682617187500e+00
-2.701719522476196289e+00 8.529291152954101562e+00
-4.079319000244140625e+00 1.116089248657226562e+01
-3.334082365036010742e+00 7.585638999938964844e+00
-4.736715793609619141e+00 9.493082046508789062e+00
-3.890619993209838867e+00 9.507677078247070312e+00
-4.455177783966064453e+00 9.254004478454589844e+00
-4.223283767700195312e+00 1.003202342987060547e+01
-4.063672065734863281e+00 1.019057750701904297e+01
-3.468879938125610352e+00 8.936947822570800781e+00
-4.046897888183593750e+00 8.263048171997070312e+00
-3.824571847915649414e+00 7.527898788452148438e+00
-3.459712982177734375e+00 7.698341369628906250e+00
-3.598368167877197266e+00 7.591062068939208984e+00
-3.335357666015625000e+00 8.507650375366210938e+00
-3.117964982986450195e+00 8.374633789062500000e+00
-3.230906724929809570e+00 8.164586067199707031e+00
-4.059294700622558594e+00 8.280179023742675781e+00
-2.801758050918579102e+00 8.495026588439941406e+00
-4.207799911499023438e+00 8.437005043029785156e+00
-3.865866422653198242e+00 1.017610073089599609e+01
-4.478956222534179688e+00 9.804091453552246094e+00
-5.417450904846191406e+00 1.091516399383544922e+01
-5.390226840972900391e+00 1.080215930938720703e+01
-4.088748455047607422e+00 8.570936203002929688e+00
-4.510796070098876953e+00 8.490132331848144531e+00
-3.882291555404663086e+00 6.568347454071044922e+00
-4.504929065704345703e+00 6.749943256378173828e+00
-3.940265417098999023e+00 6.783242225646972656e+00
-4.078815937042236328e+00 7.009182453155517578e+00
-3.926592350006103516e+00 6.753930091857910156e+00
-4.360006332397460938e+00 6.767171382904052734e+00
-4.211173534393310547e+00 7.586282253265380859e+00
-4.176543712615966797e+00 7.554922103881835938e+00
-3.989255189895629883e+00 9.111231803894042969e+00
-3.443192243576049805e+00 6.231607437133789062e+00
-3.449412822723388672e+00 6.196568965911865234e+00
-3.973118543624877930e+00 6.936101913452148438e+00
-4.934463024139404297e+00 1.078590488433837891e+01
-4.755163669586181641e+00 1.081344127655029297e+01
-4.702858924865722656e+00 1.060319137573242188e+01
-4.940339088439941406e+00 1.089806365966796875e+01
-4.964328289031982422e+00 1.048004055023193359e+01
-4.757053852081298828e+00 1.073504924774169922e+01
-4.918799877166748047e+00 1.061019420623779297e+01
-5.069278240203857422e+00 1.052287960052490234e+01
-4.906693935394287109e+00 1.075349712371826172e+01
-4.962635040283203125e+00 1.047313690185546875e+01
-4.943653106689453125e+00 1.056893062591552734e+01
-4.950884819030761719e+00 1.018698692321777344e+01
-3.728375673294067383e+00 6.630089282989501953e+00
-4.171104907989501953e+00 6.345531463623046875e+00
-3.575982332229614258e+00 6.094433307647705078e+00
-4.076434612274169922e+00 6.216838836669921875e+00
-3.842727184295654297e+00 6.666319847106933594e+00
-2.937789440155029297e+00 6.340264320373535156e+00
-3.670124053955078125e+00 6.188047885894775391e+00
-4.387369155883789062e+00 6.452989578247070312e+00
-3.722311019897460938e+00 6.145813941955566406e+00
-4.346177101135253906e+00 6.823199272155761719e+00
-4.348965167999267578e+00 6.456360340118408203e+00
-4.063311576843261719e+00 6.212098598480224609e+00
-4.302734851837158203e+00 6.526877880096435547e+00
-5.217473506927490234e+00 7.775242805480957031e+00
-3.406883955001831055e+00 6.225710391998291016e+00
-4.613619327545166016e+00 8.727379798889160156e+00
-4.203508377075195312e+00 9.270293235778808594e+00
-4.216374397277832031e+00 9.262060165405273438e+00
-4.123552322387695312e+00 9.387138366699218750e+00
-4.823003768920898438e+00 9.008802413940429688e+00
-4.444540500640869141e+00 9.127696990966796875e+00
-3.928029775619506836e+00 9.233392715454101562e+00
-3.963308811187744141e+00 9.139348983764648438e+00
-4.101776599884033203e+00 9.135251045227050781e+00
-4.290977954864501953e+00 9.515178680419921875e+00
-4.525218009948730469e+00 9.015300750732421875e+00
-4.434144973754882812e+00 8.378763198852539062e+00
-4.017638683319091797e+00 8.478523254394531250e+00
-5.091434001922607422e+00 9.109501838684082031e+00
-4.162648677825927734e+00 9.361063003540039062e+00
-4.467520236968994141e+00 9.293127059936523438e+00
-4.198723793029785156e+00 9.319576263427734375e+00
-3.970142126083374023e+00 9.340540885925292969e+00
-3.967272281646728516e+00 9.263895988464355469e+00
-4.348309993743896484e+00 8.188742637634277344e+00
-4.459045410156250000e+00 8.954589843750000000e+00
-4.194711208343505859e+00 8.876973152160644531e+00
-4.097500324249267578e+00 7.635363101959228516e+00
-4.277092456817626953e+00 8.131871223449707031e+00
-4.536227703094482422e+00 8.632148742675781250e+00
-4.330680847167968750e+00 7.915443897247314453e+00
-3.653053045272827148e+00 8.329444885253906250e+00
-4.969517230987548828e+00 8.864558219909667969e+00
-5.113771915435791016e+00 1.070162582397460938e+01
-4.748464584350585938e+00 1.115627384185791016e+01
-4.849135398864746094e+00 1.069876575469970703e+01
-4.819164752960205078e+00 1.085432910919189453e+01
-5.018198490142822266e+00 1.080374717712402344e+01
-5.181443691253662109e+00 1.083211994171142578e+01
-5.371308326721191406e+00 1.070697307586669922e+01
-5.002534389495849609e+00 1.039434242248535156e+01
-5.140412330627441406e+00 1.097139167785644531e+01
-4.600896835327148438e+00 1.083799743652343750e+01
-5.098899841308593750e+00 8.511920928955078125e+00
-4.063357353210449219e+00 9.319830894470214844e+00
-4.443724632263183594e+00 9.819218635559082031e+00
-4.734497070312500000e+00 1.045059204101562500e+01
-4.299052238464355469e+00 1.100008964538574219e+01
-4.841608524322509766e+00 1.057379913330078125e+01
-4.959832668304443359e+00 1.078485107421875000e+01
-4.255462169647216797e+00 1.090117645263671875e+01
-3.665440559387207031e+00 8.933795928955078125e+00
-4.203009128570556641e+00 7.630126953125000000e+00
-5.005449771881103516e+00 1.056367778778076172e+01
-4.283031463623046875e+00 1.114242649078369141e+01
-4.371355056762695312e+00 1.110760402679443359e+01
-4.318690299987792969e+00 1.107508850097656250e+01
-5.094399452209472656e+00 1.103996372222900391e+01
-5.133552074432373047e+00 1.105311107635498047e+01
-4.350890636444091797e+00 1.105243206024169922e+01
-4.650036811828613281e+00 1.105573463439941406e+01
-4.913863182067871094e+00 1.094933986663818359e+01
-5.176936149597167969e+00 1.043410015106201172e+01
-4.375447750091552734e+00 1.113104629516601562e+01
-4.797955989837646484e+00 1.091269111633300781e+01
-4.787765026092529297e+00 1.107246589660644531e+01
-4.493707180023193359e+00 1.102372932434082031e+01
-4.483869552612304688e+00 1.085152912139892578e+01
-4.854616165161132812e+00 1.095452022552490234e+01
-4.711862564086914062e+00 1.030642414093017578e+01
-4.458785057067871094e+00 1.115844631195068359e+01
-4.716812133789062500e+00 1.103366184234619141e+01
-5.000302314758300781e+00 1.084065818786621094e+01
-4.495053291320800781e+00 1.102243804931640625e+01
-4.828225612640380859e+00 1.104965877532958984e+01
-5.033895492553710938e+00 1.090706348419189453e+01
-4.636662960052490234e+00 1.084472942352294922e+01
-4.731483459472656250e+00 1.075000381469726562e+01
-4.655337810516357422e+00 1.101835823059082031e+01
-2.617989063262939453e+00 1.198181247711181641e+01
-2.606190919876098633e+00 1.205170822143554688e+01
-2.767968416213989258e+00 1.149455070495605469e+01
-3.168231487274169922e+00 1.158447456359863281e+01
-2.629222393035888672e+00 1.219262886047363281e+01
-2.631414651870727539e+00 1.196541023254394531e+01
-2.435399770736694336e+00 1.178149509429931641e+01
-2.653011083602905273e+00 1.193023967742919922e+01
-2.505085945129394531e+00 1.207016658782958984e+01
-2.815482854843139648e+00 1.202166557312011719e+01
-2.545370578765869141e+00 1.234072208404541016e+01
-2.352022409439086914e+00 1.236215686798095703e+01
-2.543463706970214844e+00 1.228232860565185547e+01
-2.151848554611206055e+00 1.242589855194091797e+01
-2.203381538391113281e+00 1.223260211944580078e+01
-2.061837434768676758e+00 1.204809951782226562e+01
-2.286106109619140625e+00 1.247948455810546875e+01
-2.138493537902832031e+00 1.248732471466064453e+01
-2.106676101684570312e+00 1.248259353637695312e+01
-2.130789279937744141e+00 1.245977783203125000e+01
-2.117333650588989258e+00 1.257312583923339844e+01
-2.126206636428833008e+00 1.236597824096679688e+01
-2.145297288894653320e+00 1.249587917327880859e+01
-2.100070238113403320e+00 1.250196075439453125e+01
-2.378537178039550781e+00 1.249544715881347656e+01
-2.865496397018432617e+00 1.245324134826660156e+01
-2.628298282623291016e+00 1.210750770568847656e+01
-2.591085672378540039e+00 1.222167968750000000e+01
-2.655123949050903320e+00 1.212093257904052734e+01
-2.718155860900878906e+00 1.212362670898437500e+01
-2.708868026733398438e+00 1.214601802825927734e+01
-2.492646217346191406e+00 1.190779399871826172e+01
-2.718414306640625000e+00 1.170072746276855469e+01
-2.277846336364746094e+00 1.184355545043945312e+01
-2.631129026412963867e+00 1.212929248809814453e+01
-2.502378702163696289e+00 1.188494682312011719e+01
-2.229344367980957031e+00 1.177272796630859375e+01
-2.294677972793579102e+00 1.174204063415527344e+01
-2.480446815490722656e+00 1.206360721588134766e+01
-2.515038013458251953e+00 1.191763019561767578e+01
-2.330701828002929688e+00 8.697601318359375000e+00
-3.128144502639770508e+00 9.073850631713867188e+00
-4.144395828247070312e+00 1.072591686248779297e+01
-4.347148895263671875e+00 1.092417430877685547e+01
-4.443676471710205078e+00 1.103152751922607422e+01
-3.649842977523803711e+00 9.440664291381835938e+00
-4.474828720092773438e+00 1.077982616424560547e+01
-4.340424537658691406e+00 1.080099678039550781e+01
-4.723062515258789062e+00 1.076290798187255859e+01
-4.550357341766357422e+00 1.081229591369628906e+01
-4.479150772094726562e+00 1.096927738189697266e+01
-4.383724212646484375e+00 1.104761505126953125e+01
-4.436543941497802734e+00 1.093388843536376953e+01
-4.502364635467529297e+00 1.105981540679931641e+01
-4.409012317657470703e+00 1.109599113464355469e+01
-4.539361476898193359e+00 1.091731739044189453e+01
-3.778543233871459961e+00 1.022719383239746094e+01
-4.410037040710449219e+00 1.043230724334716797e+01
-4.329691886901855469e+00 1.035752868652343750e+01
-4.822168827056884766e+00 1.081053256988525391e+01
-4.759250640869140625e+00 1.031732082366943359e+01
-4.694494247436523438e+00 1.069684600830078125e+01
-4.735538005828857422e+00 1.044058132171630859e+01
-4.907454013824462891e+00 1.047827053070068359e+01
-4.955331325531005859e+00 1.050241947174072266e+01
-5.124866485595703125e+00 1.051063632965087891e+01
-5.341255664825439453e+00 1.067825603485107422e+01
-4.316191196441650391e+00 6.131549358367919922e+00
-5.388812541961669922e+00 1.027430725097656250e+01
-5.314507961273193359e+00 9.751338005065917969e+00
-5.276422500610351562e+00 9.976650238037109375e+00
-4.913965702056884766e+00 1.068148326873779297e+01
-4.733523845672607422e+00 1.082322883605957031e+01
-4.997433185577392578e+00 1.109786033630371094e+01
-4.515578269958496094e+00 1.091287803649902344e+01
-3.845468282699584961e+00 9.775305747985839844e+00
-4.378300666809082031e+00 1.104626750946044922e+01
-4.228849411010742188e+00 1.096904087066650391e+01
-4.264594554901123047e+00 1.084206962585449219e+01
-4.037049770355224609e+00 1.006128597259521484e+01
-4.441984176635742188e+00 1.072598075866699219e+01
-4.379353046417236328e+00 1.110690975189208984e+01
-4.716342449188232422e+00 1.111020851135253906e+01
-4.751612186431884766e+00 1.097240734100341797e+01
-4.975315570831298828e+00 1.091819667816162109e+01
-4.363417148590087891e+00 1.079784679412841797e+01
-4.664098739624023438e+00 1.053432273864746094e+01
-4.574864387512207031e+00 1.094267272949218750e+01
-5.069230079650878906e+00 1.085716438293457031e+01
-4.662815093994140625e+00 1.102257633209228516e+01
-5.025461196899414062e+00 1.035281467437744141e+01
-4.453176975250244141e+00 1.058376121520996094e+01
-4.874409198760986328e+00 1.012957286834716797e+01
-5.103512287139892578e+00 1.070184898376464844e+01
-4.382965564727783203e+00 1.016335868835449219e+01
-5.267575740814208984e+00 1.044300651550292969e+01
-5.157148361206054688e+00 1.022041130065917969e+01
-4.805518150329589844e+00 1.074235725402832031e+01
-4.972490310668945312e+00 1.110117340087890625e+01
-4.343566894531250000e+00 1.082901287078857422e+01
-5.120913505554199219e+00 9.991774559020996094e+00
-4.833797931671142578e+00 1.018254566192626953e+01
-4.950991630554199219e+00 9.564858436584472656e+00
-5.343724250793457031e+00 1.059619808197021484e+01
-4.882354259490966797e+00 1.082418537139892578e+01
-4.609993934631347656e+00 1.108282375335693359e+01
-4.522788047790527344e+00 1.106738758087158203e+01
-4.337547779083251953e+00 1.081251430511474609e+01
-5.228620529174804688e+00 1.094192409515380859e+01
-5.272985458374023438e+00 1.081522369384765625e+01
-4.881669521331787109e+00 1.094828701019287109e+01
-4.325165271759033203e+00 1.111144733428955078e+01
-4.494700431823730469e+00 1.104584789276123047e+01
-4.845103740692138672e+00 1.079602146148681641e+01
-4.366212368011474609e+00 1.081536483764648438e+01
-5.139366626739501953e+00 1.091358375549316406e+01
-4.583922386169433594e+00 1.088277626037597656e+01
-4.826917171478271484e+00 1.079757595062255859e+01
-5.077696323394775391e+00 1.080735778808593750e+01
-4.901588439941406250e+00 1.038802242279052734e+01
-5.274255275726318359e+00 1.041460037231445312e+01
-4.626331806182861328e+00 1.043885803222656250e+01
-5.049594879150390625e+00 1.043113231658935547e+01
-4.937933444976806641e+00 1.079381656646728516e+01
-4.978031158447265625e+00 1.083564281463623047e+01
-5.287281036376953125e+00 1.035481929779052734e+01
-4.523711204528808594e+00 1.092532444000244141e+01
-4.676436424255371094e+00 1.126786518096923828e+01
-4.541136264801025391e+00 1.044960117340087891e+01
-4.860627651214599609e+00 1.056232643127441406e+01
-4.725424289703369141e+00 1.054712009429931641e+01
-4.886748790740966797e+00 1.036614227294921875e+01
-5.229491233825683594e+00 1.094431304931640625e+01
-4.667979240417480469e+00 1.136044597625732422e+01
-4.454656124114990234e+00 1.086286926269531250e+01
-4.248209476470947266e+00 1.087287235260009766e+01
-4.387894630432128906e+00 1.090393638610839844e+01
-4.433719635009765625e+00 1.083328914642333984e+01
-4.517462730407714844e+00 1.078553199768066406e+01
-5.446051120758056641e+00 1.086904144287109375e+01
-4.529616355895996094e+00 1.091352653503417969e+01
-5.035784721374511719e+00 1.091453647613525391e+01
-5.033628940582275391e+00 1.062482547760009766e+01
-5.172774314880371094e+00 1.062914848327636719e+01
-4.426024913787841797e+00 1.077901363372802734e+01
-4.494761466979980469e+00 1.103682327270507812e+01
-4.454209327697753906e+00 1.069048023223876953e+01
-4.395392894744873047e+00 1.102874469757080078e+01
-4.416656970977783203e+00 1.101744651794433594e+01
-5.246039390563964844e+00 1.092228794097900391e+01
-5.188457489013671875e+00 1.040200710296630859e+01
-4.315803527832031250e+00 1.117673683166503906e+01
-4.469123363494873047e+00 1.106196594238281250e+01
-4.782001972198486328e+00 1.043819808959960938e+01
-4.892061233520507812e+00 1.089827728271484375e+01
-5.435824394226074219e+00 1.078923988342285156e+01
-4.870100498199462891e+00 1.105966567993164062e+01
-5.106215953826904297e+00 1.078086566925048828e+01
-4.813855648040771484e+00 1.079531764984130859e+01
-5.083161830902099609e+00 1.091634082794189453e+01
-4.993711948394775391e+00 1.060560607910156250e+01
-4.844033241271972656e+00 1.033458423614501953e+01
-4.831138610839843750e+00 1.017173671722412109e+01
-3.835014581680297852e+00 6.147029876708984375e+00
-3.651422262191772461e+00 6.202418804168701172e+00
-4.803869247436523438e+00 1.001503562927246094e+01
-3.693571090698242188e+00 6.129916667938232422e+00
-4.848875999450683594e+00 9.836272239685058594e+00
-4.934467792510986328e+00 9.931634902954101562e+00
-4.733008384704589844e+00 1.030309295654296875e+01
-5.058975219726562500e+00 1.064796447753906250e+01
-3.824132919311523438e+00 6.237905502319335938e+00
-3.600418090820312500e+00 6.186503887176513672e+00
-3.448552131652832031e+00 6.251823902130126953e+00
-4.147047996520996094e+00 6.100091457366943359e+00
-3.519881010055541992e+00 6.241205692291259766e+00
-3.281517505645751953e+00 6.286437988281250000e+00
-3.498258590698242188e+00 6.174279689788818359e+00
-3.909770965576171875e+00 5.800485134124755859e+00
-4.110107898712158203e+00 7.138198375701904297e+00
-3.919228553771972656e+00 6.235163688659667969e+00
-4.471248626708984375e+00 6.664177417755126953e+00
-4.453215122222900391e+00 6.780187606811523438e+00
-4.235403060913085938e+00 8.571538925170898438e+00
-3.461839199066162109e+00 8.373648643493652344e+00
-3.753720521926879883e+00 8.543764114379882812e+00
-3.746181488037109375e+00 8.456138610839843750e+00
-3.702966690063476562e+00 8.287081718444824219e+00
-4.886766910552978516e+00 8.311539649963378906e+00
-4.866621494293212891e+00 8.577841758728027344e+00
-4.637080669403076172e+00 7.793589115142822266e+00
-4.257476329803466797e+00 8.406394958496093750e+00
-4.380205631256103516e+00 8.581280708312988281e+00
-4.759398937225341797e+00 8.443406105041503906e+00
-4.243273735046386719e+00 1.104064083099365234e+01
-4.594270229339599609e+00 1.079131221771240234e+01
-4.449327945709228516e+00 1.082612133026123047e+01
-4.788980484008789062e+00 1.068799972534179688e+01
-4.500557422637939453e+00 1.052221965789794922e+01
-5.076114654541015625e+00 1.000380516052246094e+01
-5.019553184509277344e+00 1.047141647338867188e+01
-4.311790943145751953e+00 9.153329849243164062e+00
-3.797153472900390625e+00 9.246698379516601562e+00
-4.516918182373046875e+00 1.013648033142089844e+01
-4.670905590057373047e+00 1.004860210418701172e+01
-3.874511003494262695e+00 6.804760456085205078e+00
-5.198009014129638672e+00 1.039715003967285156e+01
-2.403375148773193359e+00 1.159803390502929688e+01
-2.704145908355712891e+00 1.228924274444580078e+01
-2.287579059600830078e+00 1.212199115753173828e+01
-2.049533128738403320e+00 1.188761901855468750e+01
-1.144717812538146973e+00 1.144595909118652344e+01
-1.903659343719482422e+00 1.197571277618408203e+01
-1.739106178283691406e+00 1.200809192657470703e+01
-1.287619352340698242e+00 1.152174949645996094e+01
-2.549102306365966797e+00 1.084818077087402344e+01
-1.959888100624084473e+00 1.127135372161865234e+01
-1.894627690315246582e+00 1.101046943664550781e+01
-1.751619100570678711e+00 1.111106109619140625e+01
-2.229117870330810547e+00 1.097578430175781250e+01
-5.071816444396972656e+00 7.928378582000732422e+00
-4.855181217193603516e+00 7.800314903259277344e+00
-4.572298049926757812e+00 7.660458564758300781e+00
-4.055206298828125000e+00 9.152425765991210938e+00
-4.246031761169433594e+00 9.252782821655273438e+00
-5.087683677673339844e+00 8.897859573364257812e+00
-3.882579803466796875e+00 8.213274002075195312e+00
-4.331574916839599609e+00 8.978676795959472656e+00
-3.753274917602539062e+00 9.154170989990234375e+00
-3.851417303085327148e+00 9.258038520812988281e+00
-3.920326709747314453e+00 8.839446067810058594e+00
-3.724028825759887695e+00 9.258207321166992188e+00
-4.939610481262207031e+00 8.814564704895019531e+00
-4.007675170898437500e+00 7.702207088470458984e+00
-5.028921127319335938e+00 7.866134166717529297e+00
-4.205582141876220703e+00 8.181543350219726562e+00
-4.323506355285644531e+00 7.571650505065917969e+00
-3.926708698272705078e+00 9.219810485839843750e+00
-5.109269618988037109e+00 8.338342666625976562e+00
-3.032193660736083984e+00 6.428368091583251953e+00
-3.901645660400390625e+00 7.243240356445312500e+00
-3.526576519012451172e+00 6.947626590728759766e+00
-4.223942279815673828e+00 6.708873271942138672e+00
-3.708142995834350586e+00 6.923054695129394531e+00
-3.645150184631347656e+00 6.904725074768066406e+00
-1.725794076919555664e+00 8.618764877319335938e+00
-2.813400745391845703e+00 9.044014930725097656e+00
-3.012163639068603516e+00 8.596512794494628906e+00
-3.130913496017456055e+00 8.341388702392578125e+00
-3.852593660354614258e+00 8.431512832641601562e+00
-3.038991451263427734e+00 9.202192306518554688e+00
-3.391438484191894531e+00 8.350745201110839844e+00
-3.061694622039794922e+00 8.595204353332519531e+00
-3.104641437530517578e+00 8.918757438659667969e+00
-3.284814357757568359e+00 9.002331733703613281e+00
-3.285349369049072266e+00 9.050101280212402344e+00
-3.033325433731079102e+00 8.522330284118652344e+00
-3.612487554550170898e+00 8.963379859924316406e+00
-3.565715074539184570e+00 7.801682949066162109e+00
-2.896456003189086914e+00 8.605749130249023438e+00
-3.019725322723388672e+00 9.193660736083984375e+00
-3.545052051544189453e+00 8.126848220825195312e+00
-3.258643627166748047e+00 8.974522590637207031e+00
-3.009418725967407227e+00 6.652981281280517578e+00
-3.210224151611328125e+00 6.465038299560546875e+00
-3.435747146606445312e+00 9.089859962463378906e+00
-3.057569265365600586e+00 6.940264701843261719e+00
-3.286183834075927734e+00 6.202693462371826172e+00
-3.365482091903686523e+00 6.262007236480712891e+00
-3.222842216491699219e+00 6.362601280212402344e+00
-3.320876359939575195e+00 6.517657279968261719e+00
-3.202072620391845703e+00 6.391433238983154297e+00
-3.212528467178344727e+00 6.293709754943847656e+00
-3.909440040588378906e+00 6.643385410308837891e+00
-3.100563526153564453e+00 6.352288246154785156e+00
-3.255581378936767578e+00 6.329099178314208984e+00
-3.665128707885742188e+00 6.541835308074951172e+00
-3.728149175643920898e+00 7.445159435272216797e+00
-2.961277723312377930e+00 6.275454521179199219e+00
-1.200455427169799805e+00 1.079329586029052734e+01
-1.184474945068359375e+00 1.091819953918457031e+01
-1.177335619926452637e+00 1.099682712554931641e+01
-1.110246658325195312e+00 1.057090854644775391e+01
-1.109328627586364746e+00 1.088645648956298828e+01
-1.535954713821411133e+00 1.179546928405761719e+01
-1.730166316032409668e+00 1.172933864593505859e+01
-1.629891872406005859e+00 1.180846595764160156e+01
-2.131512403488159180e+00 1.204992294311523438e+01
-1.818444490432739258e+00 1.183379077911376953e+01
-1.927654027938842773e+00 1.197403335571289062e+01
-2.802042961120605469e+00 1.201871776580810547e+01
-2.741166830062866211e+00 1.200762176513671875e+01
-2.777152776718139648e+00 1.232555866241455078e+01
-2.739223718643188477e+00 1.190213871002197266e+01
-2.677237033843994141e+00 1.207364749908447266e+01
-2.732441186904907227e+00 1.191386985778808594e+01
-2.778005361557006836e+00 1.215966892242431641e+01
-2.674872875213623047e+00 1.214212322235107422e+01
-2.368143081665039062e+00 1.059355545043945312e+01
-2.655116081237792969e+00 1.205286788940429688e+01
-2.897852182388305664e+00 1.213396644592285156e+01
-2.777740478515625000e+00 1.222918415069580078e+01
-2.971437454223632812e+00 1.208169937133789062e+01
-2.718046665191650391e+00 1.194222259521484375e+01
-2.838665246963500977e+00 1.182706069946289062e+01
-2.616217374801635742e+00 1.221697235107421875e+01
-2.693247318267822266e+00 1.214985370635986328e+01
-2.667621374130249023e+00 1.213731956481933594e+01
-2.592671155929565430e+00 1.219492816925048828e+01
-2.686654567718505859e+00 1.198322772979736328e+01
-3.015166997909545898e+00 1.170873546600341797e+01
-2.672487020492553711e+00 1.205859375000000000e+01
-2.715368747711181641e+00 1.184098339080810547e+01
-2.555860996246337891e+00 1.218135452270507812e+01
-2.775033473968505859e+00 1.205675697326660156e+01
-2.507524967193603516e+00 1.206243419647216797e+01
-2.662511110305786133e+00 1.222627449035644531e+01
-2.366752147674560547e+00 1.183089160919189453e+01
-2.636394023895263672e+00 1.229624271392822266e+01
-2.661233663558959961e+00 1.233347129821777344e+01
-2.330310583114624023e+00 1.162582492828369141e+01
-2.404964447021484375e+00 1.180814361572265625e+01
-2.618933439254760742e+00 1.226087284088134766e+01
-2.786535978317260742e+00 1.232378101348876953e+01
-2.553629636764526367e+00 1.212026786804199219e+01
-2.680386304855346680e+00 1.207599449157714844e+01
-4.183166027069091797e+00 1.090417671203613281e+01
-5.300420761108398438e+00 1.051980400085449219e+01
-5.223332405090332031e+00 1.050735759735107422e+01
-4.177299499511718750e+00 1.094317913055419922e+01
-4.422410011291503906e+00 1.107505035400390625e+01
-5.152005195617675781e+00 1.068664741516113281e+01
-4.309982776641845703e+00 1.072497463226318359e+01
-4.419419288635253906e+00 1.087964630126953125e+01
-4.442501068115234375e+00 1.072663211822509766e+01
-4.351974010467529297e+00 1.048967456817626953e+01
-5.204928398132324219e+00 1.033454895019531250e+01
-2.707247734069824219e+00 1.250063705444335938e+01
-2.531060934066772461e+00 1.197329807281494141e+01
-2.650794744491577148e+00 1.207152271270751953e+01
-2.709065675735473633e+00 1.235842704772949219e+01
-2.645740032196044922e+00 1.209051132202148438e+01
-3.102388858795166016e+00 1.158043956756591797e+01
-5.094480514526367188e+00 1.090227317810058594e+01
-5.195782661437988281e+00 1.065960788726806641e+01
-4.844804763793945312e+00 1.108662986755371094e+01
-5.049027919769287109e+00 1.105140876770019531e+01
-4.642855167388916016e+00 1.112317657470703125e+01
-4.747948169708251953e+00 1.100812816619873047e+01
-4.916773319244384766e+00 1.050827693939208984e+01
-4.752385139465332031e+00 1.103006649017333984e+01
-4.663661003112792969e+00 1.101757335662841797e+01
-4.968324661254882812e+00 1.111344337463378906e+01
-4.961220741271972656e+00 1.085108852386474609e+01
-5.038151264190673828e+00 1.084097671508789062e+01
-4.961566925048828125e+00 1.077706813812255859e+01
-4.776129722595214844e+00 1.097255706787109375e+01
-4.751211643218994141e+00 1.090582561492919922e+01
-4.600087642669677734e+00 1.106378078460693359e+01
-4.556625843048095703e+00 1.097163867950439453e+01
-5.371273994445800781e+00 1.074514198303222656e+01
-4.629284381866455078e+00 1.057983970642089844e+01
-5.111474514007568359e+00 1.070549011230468750e+01
-5.259074211120605469e+00 1.049660587310791016e+01
-5.033745765686035156e+00 1.046508502960205078e+01
-4.691474914550781250e+00 1.064937782287597656e+01
-4.736304759979248047e+00 1.093689727783203125e+01
-5.006486892700195312e+00 1.082354164123535156e+01
-4.462211132049560547e+00 1.045947551727294922e+01
-4.915746212005615234e+00 1.049307441711425781e+01
-4.722067356109619141e+00 1.084246730804443359e+01
-4.499458312988281250e+00 1.079718399047851562e+01
-4.740649223327636719e+00 1.066015052795410156e+01
-4.924487590789794922e+00 1.051215839385986328e+01
-4.683783054351806641e+00 1.071505641937255859e+01
-4.753725528717041016e+00 1.069230747222900391e+01
-4.814847946166992188e+00 1.086086463928222656e+01
-4.664538860321044922e+00 1.125397300720214844e+01
-4.695911407470703125e+00 1.091081237792968750e+01
-4.728307247161865234e+00 1.108596324920654297e+01
-4.813865184783935547e+00 1.108958625793457031e+01
-4.431018352508544922e+00 1.096991443634033203e+01
-4.946610450744628906e+00 1.080183506011962891e+01
-5.062227249145507812e+00 1.086183166503906250e+01
-4.935904502868652344e+00 1.067720890045166016e+01
-5.233316421508789062e+00 1.065822029113769531e+01
-4.339748859405517578e+00 1.098870563507080078e+01
-4.393375873565673828e+00 1.092432403564453125e+01
-4.390591621398925781e+00 1.095183753967285156e+01
-4.159989356994628906e+00 1.104555797576904297e+01
-4.438014030456542969e+00 1.097683906555175781e+01
-4.511886119842529297e+00 1.112396240234375000e+01
-4.467665672302246094e+00 1.102996063232421875e+01
-4.531953811645507812e+00 1.084392261505126953e+01
-4.407483100891113281e+00 1.104778003692626953e+01
-5.059838294982910156e+00 1.093835067749023438e+01
-3.979375362396240234e+00 1.089429664611816406e+01
-4.433641910552978516e+00 1.079823017120361328e+01
-4.906249046325683594e+00 1.088632583618164062e+01
-4.295082569122314453e+00 1.083253479003906250e+01
-4.334990501403808594e+00 1.104506397247314453e+01
-4.210112571716308594e+00 1.090670490264892578e+01
-4.251883983612060547e+00 1.079245090484619141e+01
-4.062095165252685547e+00 1.086592674255371094e+01
-4.261326313018798828e+00 1.110322380065917969e+01
-4.270810604095458984e+00 1.081596565246582031e+01
-4.010823249816894531e+00 9.682698249816894531e+00
-4.320508956909179688e+00 1.049166774749755859e+01
-4.212540149688720703e+00 1.079619789123535156e+01
-5.111257553100585938e+00 9.867159843444824219e+00
-4.010309219360351562e+00 1.024015712738037109e+01
-4.902361392974853516e+00 9.950534820556640625e+00
-4.245038986206054688e+00 9.485962867736816406e+00
-4.396138191223144531e+00 1.067358589172363281e+01
-4.948669910430908203e+00 1.018813228607177734e+01
-4.603660106658935547e+00 1.098110580444335938e+01
-4.293657779693603516e+00 1.039630413055419922e+01
-5.111023902893066406e+00 1.008744049072265625e+01
-5.377926826477050781e+00 1.036199474334716797e+01
-5.040406227111816406e+00 1.101751613616943359e+01
-4.777512550354003906e+00 1.060194110870361328e+01
-4.657101631164550781e+00 1.103015041351318359e+01
-4.461380958557128906e+00 1.080882930755615234e+01
-4.407461166381835938e+00 1.080316925048828125e+01
-4.562276840209960938e+00 1.100066184997558594e+01
-4.469377994537353516e+00 1.107153415679931641e+01
-3.816596984863281250e+00 1.010437965393066406e+01
-4.185504436492919922e+00 1.028670501708984375e+01
-4.106033802032470703e+00 9.147329330444335938e+00
-4.355774879455566406e+00 9.719746589660644531e+00
-4.978447437286376953e+00 9.114811897277832031e+00
-4.736420631408691406e+00 9.736842155456542969e+00
-5.001947879791259766e+00 9.365719795227050781e+00
-4.712940216064453125e+00 1.014224720001220703e+01
-4.637686252593994141e+00 1.014430713653564453e+01
-5.398963451385498047e+00 1.101230049133300781e+01
-4.057436943054199219e+00 1.036646556854248047e+01
-4.711328029632568359e+00 9.281729698181152344e+00
-4.902575492858886719e+00 9.101292610168457031e+00
-4.110527038574218750e+00 8.105017662048339844e+00
-4.487265110015869141e+00 9.226075172424316406e+00
-5.329169750213623047e+00 9.180198669433593750e+00
-5.216062545776367188e+00 8.994077682495117188e+00
-5.261405467987060547e+00 9.021002769470214844e+00
-4.555175781250000000e+00 8.999822616577148438e+00
-3.720087766647338867e+00 6.261943817138671875e+00
-4.325713157653808594e+00 6.095264911651611328e+00
-3.331183910369873047e+00 6.352369785308837891e+00
-3.295334815979003906e+00 6.246279239654541016e+00
-4.051205158233642578e+00 6.749322414398193359e+00
-2.004582405090332031e+00 8.725799560546875000e+00
-1.572735071182250977e+00 8.490756988525390625e+00
-1.659712672233581543e+00 8.253130912780761719e+00
-1.687567710876464844e+00 8.223402976989746094e+00
-1.686971187591552734e+00 8.290102005004882812e+00
-1.554212093353271484e+00 8.132636070251464844e+00
-1.665407061576843262e+00 8.253484725952148438e+00
-1.728688716888427734e+00 8.204457283020019531e+00
-1.655207276344299316e+00 8.274785041809082031e+00
-1.706133365631103516e+00 8.221174240112304688e+00
-1.458483099937438965e+00 8.230023384094238281e+00
-1.949659466743469238e+00 8.278284072875976562e+00
-1.679114937782287598e+00 8.219836235046386719e+00
-1.701857447624206543e+00 7.581872463226318359e+00
-1.753258347511291504e+00 7.492425441741943359e+00
-1.701363444328308105e+00 7.860631465911865234e+00
-3.149923086166381836e+00 6.411217689514160156e+00
-3.234092473983764648e+00 6.873088359832763672e+00
-3.092949151992797852e+00 6.319332599639892578e+00
-3.076931953430175781e+00 6.493499279022216797e+00
-3.381447315216064453e+00 6.780676841735839844e+00
-3.143243789672851562e+00 6.331903934478759766e+00
-3.698199987411499023e+00 6.073874473571777344e+00
-3.380073547363281250e+00 6.748599052429199219e+00
-2.904634952545166016e+00 6.737282752990722656e+00
-3.214645862579345703e+00 6.257979393005371094e+00
-3.233078479766845703e+00 6.346738338470458984e+00
-3.231417655944824219e+00 6.324013233184814453e+00
-4.147445678710937500e+00 6.178836345672607422e+00
-4.188188552856445312e+00 6.127396583557128906e+00
-4.147122859954833984e+00 6.215982913970947266e+00
-4.472705364227294922e+00 6.323230743408203125e+00
-3.102607727050781250e+00 6.379658222198486328e+00
-4.146108150482177734e+00 6.180148124694824219e+00
-4.273057937622070312e+00 6.227221488952636719e+00
-4.250138759613037109e+00 6.256357669830322266e+00
-3.238873720169067383e+00 6.903480052947998047e+00
-3.939285755157470703e+00 6.686924934387207031e+00
-4.381131649017333984e+00 6.800112247467041016e+00
-3.433312892913818359e+00 7.437027931213378906e+00
-3.515145540237426758e+00 7.656461238861083984e+00
-4.738062381744384766e+00 7.574786186218261719e+00
-4.455005645751953125e+00 7.755412578582763672e+00
-4.358377933502197266e+00 7.726536750793457031e+00
-3.425988674163818359e+00 9.106094360351562500e+00
-3.314201354980468750e+00 9.213835716247558594e+00
-3.348861932754516602e+00 9.232625961303710938e+00
-3.890961885452270508e+00 8.267200469970703125e+00
-3.336092233657836914e+00 9.187139511108398438e+00
-4.722300529479980469e+00 9.167388916015625000e+00
-4.736953258514404297e+00 9.230548858642578125e+00
-4.601559162139892578e+00 9.232764244079589844e+00
-3.592829942703247070e+00 8.943179130554199219e+00
-4.656919956207275391e+00 9.244367599487304688e+00
-3.802023649215698242e+00 9.448552131652832031e+00
-3.927090644836425781e+00 9.342946052551269531e+00
-4.313145160675048828e+00 9.250643730163574219e+00
-3.681950330734252930e+00 9.395646095275878906e+00
-3.821994066238403320e+00 9.477846145629882812e+00
-4.403263568878173828e+00 9.238488197326660156e+00
-4.724680900573730469e+00 8.944620132446289062e+00
-3.219116926193237305e+00 9.051919937133789062e+00
-2.907447576522827148e+00 9.166021347045898438e+00
-3.690648555755615234e+00 9.420015335083007812e+00
-3.729797124862670898e+00 9.188230514526367188e+00
-3.106662750244140625e+00 6.481543064117431641e+00
-3.561398744583129883e+00 6.499183177947998047e+00
-3.652056932449340820e+00 6.964089393615722656e+00
-4.187029838562011719e+00 6.384861946105957031e+00
-3.427437067031860352e+00 6.171324253082275391e+00
-3.538498640060424805e+00 9.274688720703125000e+00
-3.498326778411865234e+00 9.272430419921875000e+00
-4.497878074645996094e+00 9.517966270446777344e+00
-3.867245674133300781e+00 9.358162879943847656e+00
-4.071196079254150391e+00 9.354572296142578125e+00
-4.089210033416748047e+00 9.291410446166992188e+00
-3.776016235351562500e+00 6.090604305267333984e+00
-4.374798774719238281e+00 6.506300449371337891e+00
-3.721613407135009766e+00 6.104601383209228516e+00
-3.403528451919555664e+00 6.249638557434082031e+00
-3.542510509490966797e+00 6.647806167602539062e+00
-4.228551387786865234e+00 6.179293632507324219e+00
-4.272809028625488281e+00 6.493067741394042969e+00
-3.479209184646606445e+00 6.829384326934814453e+00
-4.838782310485839844e+00 8.946812629699707031e+00
-4.599073886871337891e+00 9.145407676696777344e+00
-3.981355667114257812e+00 9.380577087402343750e+00
-4.057142257690429688e+00 9.330536842346191406e+00
-3.693420648574829102e+00 9.537131309509277344e+00
-4.551848888397216797e+00 9.097366333007812500e+00
-4.345098495483398438e+00 9.273201942443847656e+00
-4.233779430389404297e+00 9.349797248840332031e+00
-4.361928939819335938e+00 8.213504791259765625e+00
-3.964803695678710938e+00 9.393930435180664062e+00
-4.321176052093505859e+00 9.938335418701171875e+00
-4.348484516143798828e+00 1.072667121887207031e+01
-4.077084541320800781e+00 1.058077621459960938e+01
-4.362744808197021484e+00 1.006943416595458984e+01
-4.512345314025878906e+00 1.058111572265625000e+01
-4.216752529144287109e+00 1.031332397460937500e+01
-4.371094226837158203e+00 1.034368610382080078e+01
-4.098013877868652344e+00 1.048223018646240234e+01
-4.893023967742919922e+00 1.064179706573486328e+01
-5.083126068115234375e+00 1.049390602111816406e+01
-4.885626792907714844e+00 1.112078857421875000e+01
-4.405941486358642578e+00 1.069004535675048828e+01
-4.788364410400390625e+00 1.015735816955566406e+01
-4.564817905426025391e+00 1.064525890350341797e+01
-4.723176479339599609e+00 1.111990451812744141e+01
-5.136622905731201172e+00 1.069743442535400391e+01
-4.274497509002685547e+00 9.860033988952636719e+00
-4.702201366424560547e+00 1.082811737060546875e+01
-4.955626010894775391e+00 1.080563926696777344e+01
-5.181091308593750000e+00 1.086529636383056641e+01
-5.240512371063232422e+00 1.098188781738281250e+01
-5.158612251281738281e+00 1.072118186950683594e+01
-5.001066207885742188e+00 1.084795570373535156e+01
-4.777643203735351562e+00 1.097550106048583984e+01
-4.942274570465087891e+00 1.100735569000244141e+01
-4.770187377929687500e+00 1.096071910858154297e+01
-5.255171775817871094e+00 1.104516315460205078e+01
-5.245313167572021484e+00 1.093127346038818359e+01
-4.866138935089111328e+00 1.120974445343017578e+01
-5.351157665252685547e+00 1.083245944976806641e+01
-4.768154144287109375e+00 1.069681262969970703e+01
-5.411149024963378906e+00 1.072428703308105469e+01
-5.083470344543457031e+00 1.087538814544677734e+01
-4.857105731964111328e+00 1.106421184539794922e+01
-4.703545570373535156e+00 1.104628753662109375e+01
-5.057177066802978516e+00 1.058773040771484375e+01
-4.633699417114257812e+00 1.083264732360839844e+01
-4.925113201141357422e+00 1.093464374542236328e+01
-4.776051044464111328e+00 1.074536514282226562e+01
-4.679979801177978516e+00 1.091222095489501953e+01
-4.832976341247558594e+00 1.109059715270996094e+01
-4.870770454406738281e+00 1.102625370025634766e+01
-4.936852455139160156e+00 1.077063179016113281e+01
-4.781734943389892578e+00 1.101405239105224609e+01
-4.238032817840576172e+00 1.045001602172851562e+01
-4.674831867218017578e+00 1.065974235534667969e+01
-4.359045505523681641e+00 1.085695457458496094e+01
-4.373839378356933594e+00 1.124090003967285156e+01
-5.097064495086669922e+00 1.077242946624755859e+01
-5.336563110351562500e+00 1.057606697082519531e+01
-4.512128353118896484e+00 1.103066635131835938e+01
-4.433876514434814453e+00 1.110375785827636719e+01
-4.363137722015380859e+00 1.104814815521240234e+01
-4.433505058288574219e+00 1.097620773315429688e+01
-4.479033946990966797e+00 1.104871463775634766e+01
-3.559421300888061523e+00 6.167424201965332031e+00
-4.676785945892333984e+00 1.019746971130371094e+01
-4.539020538330078125e+00 1.047087764739990234e+01
-4.496181964874267578e+00 1.036731243133544922e+01
-5.015778064727783203e+00 1.101447010040283203e+01
-4.459292888641357422e+00 9.829800605773925781e+00
-4.714600086212158203e+00 9.482875823974609375e+00
-5.013030529022216797e+00 1.106263828277587891e+01
-5.084374427795410156e+00 1.053114986419677734e+01
-4.843060493469238281e+00 1.003367042541503906e+01
-4.732215881347656250e+00 1.041438198089599609e+01
-4.629965782165527344e+00 1.039803981781005859e+01
-4.648841857910156250e+00 1.044598007202148438e+01
-4.610974788665771484e+00 1.047734546661376953e+01
-4.442290782928466797e+00 1.063367938995361328e+01
-4.739765167236328125e+00 1.040187358856201172e+01
-4.796708583831787109e+00 1.032239818572998047e+01
-4.919957637786865234e+00 1.011701011657714844e+01
-4.697395324707031250e+00 1.042698574066162109e+01
-4.816010951995849609e+00 1.078846836090087891e+01
-4.742321491241455078e+00 1.053199386596679688e+01
-4.647717475891113281e+00 1.045775222778320312e+01
-4.830293178558349609e+00 1.045595932006835938e+01
-4.921827316284179688e+00 1.024625873565673828e+01
-4.806579113006591797e+00 1.029836463928222656e+01
-4.803826332092285156e+00 1.047714328765869141e+01
-4.839470863342285156e+00 1.036032962799072266e+01
-4.145131587982177734e+00 6.756587982177734375e+00
-5.008255958557128906e+00 1.033364009857177734e+01
-4.852895736694335938e+00 1.033108901977539062e+01
-4.763738632202148438e+00 1.016864204406738281e+01
-5.131871223449707031e+00 1.035393810272216797e+01
-4.804934024810791016e+00 1.046371841430664062e+01
-5.026681900024414062e+00 1.071442985534667969e+01
-4.950249671936035156e+00 1.055825424194335938e+01
-4.887959480285644531e+00 1.089204025268554688e+01
-5.005301475524902344e+00 1.069218444824218750e+01
-4.921250820159912109e+00 1.071805095672607422e+01
-4.976225852966308594e+00 1.044163990020751953e+01
-4.923982620239257812e+00 1.061402797698974609e+01
-4.553409576416015625e+00 1.091314506530761719e+01
-4.998849391937255859e+00 1.057465076446533203e+01
-4.771621704101562500e+00 1.038800430297851562e+01
-5.153838634490966797e+00 1.065123176574707031e+01
-4.512139797210693359e+00 1.113944816589355469e+01
-4.634941101074218750e+00 1.072826766967773438e+01
-4.899051666259765625e+00 1.043801307678222656e+01
-4.624585151672363281e+00 1.065441608428955078e+01
-4.968109607696533203e+00 1.067158126831054688e+01
-4.453228950500488281e+00 1.101105976104736328e+01
-4.643892288208007812e+00 1.084283638000488281e+01
-4.904932498931884766e+00 1.074188232421875000e+01
-4.897433757781982422e+00 1.068375778198242188e+01
-5.099772453308105469e+00 1.051202487945556641e+01
-4.859182834625244141e+00 1.096642971038818359e+01
-4.436236858367919922e+00 1.089212131500244141e+01
-2.939160108566284180e+00 7.941695690155029297e+00
-2.069968223571777344e+00 8.808267593383789062e+00
-1.851588249206542969e+00 8.692337036132812500e+00
-1.844513535499572754e+00 8.635390281677246094e+00
-1.874952435493469238e+00 8.657286643981933594e+00
-1.964219689369201660e+00 8.673789024353027344e+00
-2.206807613372802734e+00 7.942475795745849609e+00
-1.837683320045471191e+00 8.223576545715332031e+00
-1.782130479812622070e+00 8.237356185913085938e+00
-1.704386949539184570e+00 8.286174774169921875e+00
-1.819958686828613281e+00 8.290910720825195312e+00
-1.813783049583435059e+00 8.283012390136718750e+00
-1.620283484458923340e+00 8.323388099670410156e+00
-1.698185205459594727e+00 8.134372711181640625e+00
-1.884552597999572754e+00 8.308570861816406250e+00
-1.627064347267150879e+00 8.204066276550292969e+00
-1.840304493904113770e+00 8.434228897094726562e+00
-2.833560943603515625e+00 8.825171470642089844e+00
-3.373743534088134766e+00 7.868274211883544922e+00
-3.183115720748901367e+00 8.224436759948730469e+00
-3.729579687118530273e+00 7.939575672149658203e+00
-3.134160280227661133e+00 9.098269462585449219e+00
-3.051184177398681641e+00 8.919977188110351562e+00
-3.402056455612182617e+00 9.520262718200683594e+00
-3.185476541519165039e+00 9.243783950805664062e+00
-3.583161115646362305e+00 9.271918296813964844e+00
-4.051192283630371094e+00 9.117232322692871094e+00
-2.983457326889038086e+00 8.914836883544921875e+00
-3.614735603332519531e+00 9.249274253845214844e+00
-3.421958923339843750e+00 9.388862609863281250e+00
-4.922220706939697266e+00 9.086456298828125000e+00
-3.706182956695556641e+00 9.556977272033691406e+00
-5.396808624267578125e+00 1.049316501617431641e+01
-5.296104907989501953e+00 1.017740726470947266e+01
-5.283983230590820312e+00 1.018142700195312500e+01
-3.867921829223632812e+00 1.015552043914794922e+01
-4.146975040435791016e+00 1.022338104248046875e+01
-4.250472545623779297e+00 1.058294200897216797e+01
-4.357308387756347656e+00 1.115367603302001953e+01
-5.015945911407470703e+00 9.378396987915039062e+00
-5.452703952789306641e+00 1.060771846771240234e+01
-5.040140151977539062e+00 9.818130493164062500e+00
-4.351873397827148438e+00 9.961528778076171875e+00
-4.373168468475341797e+00 1.013170528411865234e+01
-4.258843898773193359e+00 9.968219757080078125e+00
-4.408843040466308594e+00 1.016920471191406250e+01
-4.572699546813964844e+00 1.069342327117919922e+01
-4.443630218505859375e+00 1.088503170013427734e+01
-4.386868953704833984e+00 1.104671764373779297e+01
-5.227391719818115234e+00 1.066377353668212891e+01
-5.065223217010498047e+00 1.090207099914550781e+01
-5.240830421447753906e+00 1.058907318115234375e+01
-5.015570163726806641e+00 9.580473899841308594e+00
-4.481833457946777344e+00 1.100365161895751953e+01
-4.255116939544677734e+00 1.084287643432617188e+01
-4.387989997863769531e+00 1.090953254699707031e+01
-4.301799297332763672e+00 1.067387390136718750e+01
-4.161140918731689453e+00 1.073824882507324219e+01
-3.994399785995483398e+00 1.068026924133300781e+01
-4.121186256408691406e+00 9.786346435546875000e+00
-4.800787925720214844e+00 1.080016708374023438e+01
-3.814486980438232422e+00 1.039826965332031250e+01
-4.321895122528076172e+00 1.072827053070068359e+01
-4.881681919097900391e+00 1.002699279785156250e+01
-4.164619922637939453e+00 1.029648208618164062e+01
-4.458430767059326172e+00 1.021540260314941406e+01
-4.222890853881835938e+00 1.019892406463623047e+01
-4.138834953308105469e+00 1.061669826507568359e+01
-3.586092710494995117e+00 6.928307533264160156e+00
-4.351759910583496094e+00 1.021083068847656250e+01
-3.220863819122314453e+00 6.841536045074462891e+00
-2.825902223587036133e+00 6.691058158874511719e+00
-4.316743373870849609e+00 1.032669925689697266e+01
-4.279489517211914062e+00 1.041831874847412109e+01
-5.170718669891357422e+00 1.032899188995361328e+01
-4.816730022430419922e+00 1.024518013000488281e+01
-4.729589462280273438e+00 9.481453895568847656e+00
-4.131682395935058594e+00 9.554512023925781250e+00
-3.744555711746215820e+00 9.288402557373046875e+00
-4.010637760162353516e+00 8.904869079589843750e+00
-3.930999279022216797e+00 8.993775367736816406e+00
-3.675630331039428711e+00 9.262939453125000000e+00
-3.217699527740478516e+00 9.255760192871093750e+00
-3.544356107711791992e+00 9.347965240478515625e+00
-5.229795455932617188e+00 9.024487495422363281e+00
-5.085622310638427734e+00 8.868304252624511719e+00
-4.002018451690673828e+00 1.007134532928466797e+01
-4.763667583465576172e+00 9.275239944458007812e+00
-5.191663265228271484e+00 9.307589530944824219e+00
-3.828819990158081055e+00 1.080686759948730469e+01
-4.959867954254150391e+00 9.420801162719726562e+00
-4.072253704071044922e+00 9.376095771789550781e+00
-4.304419040679931641e+00 9.359875679016113281e+00
-4.116975307464599609e+00 1.001962089538574219e+01
-4.438048362731933594e+00 1.005419445037841797e+01
-4.659724235534667969e+00 1.104699134826660156e+01
-4.320803165435791016e+00 1.060023117065429688e+01
-4.423933982849121094e+00 1.092093753814697266e+01
-4.715306758880615234e+00 1.092087554931640625e+01
-4.756520271301269531e+00 1.020058155059814453e+01
-5.076735496520996094e+00 1.017267036437988281e+01
-5.345217227935791016e+00 1.036130428314208984e+01
-4.338194370269775391e+00 1.125172996520996094e+01
-5.171895027160644531e+00 1.106599617004394531e+01
-4.483315944671630859e+00 1.105781364440917969e+01
-4.503187656402587891e+00 1.096086406707763672e+01
-4.628674030303955078e+00 1.084619140625000000e+01
-4.994991302490234375e+00 1.044031143188476562e+01
-4.468352317810058594e+00 1.042839527130126953e+01
-4.756566047668457031e+00 1.113810062408447266e+01
-5.385159015655517578e+00 1.101365375518798828e+01
-4.970003604888916016e+00 1.115759277343750000e+01
-5.236167907714843750e+00 1.084555530548095703e+01
-5.263133525848388672e+00 1.081022548675537109e+01
-4.451601982116699219e+00 1.053162193298339844e+01
-4.426972389221191406e+00 1.032475280761718750e+01
-4.418760299682617188e+00 1.009248065948486328e+01
-3.906808376312255859e+00 6.748774528503417969e+00
-3.873620510101318359e+00 8.602530479431152344e+00
-4.087926387786865234e+00 9.505292892456054688e+00
-4.555639743804931641e+00 1.099159049987792969e+01
-5.288343429565429688e+00 1.086389636993408203e+01
-5.477171897888183594e+00 1.081870174407958984e+01
-5.306737422943115234e+00 1.085756206512451172e+01
-5.166344642639160156e+00 1.089183807373046875e+01
-5.293998241424560547e+00 1.086378002166748047e+01
-5.515970706939697266e+00 1.054954624176025391e+01
-5.137376785278320312e+00 1.097848415374755859e+01
-5.242406368255615234e+00 1.075100898742675781e+01
-5.232598304748535156e+00 1.103346729278564453e+01
-4.883010864257812500e+00 1.112372016906738281e+01
-4.761261463165283203e+00 1.137215328216552734e+01
-4.866476058959960938e+00 1.112720680236816406e+01
-4.959251403808593750e+00 1.100339317321777344e+01
-5.072468280792236328e+00 1.078088569641113281e+01
-4.778630256652832031e+00 1.101434993743896484e+01
-4.776287078857421875e+00 1.099898529052734375e+01
-4.754673957824707031e+00 1.114822292327880859e+01
-5.058729648590087891e+00 1.106546306610107422e+01
-4.864529132843017578e+00 1.101135921478271484e+01
-4.727870941162109375e+00 1.098832893371582031e+01
-4.786675453186035156e+00 1.109758281707763672e+01
-4.776814460754394531e+00 1.110884666442871094e+01
-5.249130249023437500e+00 1.076963710784912109e+01
-5.202327251434326172e+00 1.050671386718750000e+01
-4.719718933105468750e+00 1.100091075897216797e+01
-4.654129028320312500e+00 1.027765274047851562e+01
-4.968760490417480469e+00 1.101402187347412109e+01
-4.197004318237304688e+00 9.379834175109863281e+00
-4.620655059814453125e+00 1.032014751434326172e+01
-4.405978202819824219e+00 9.587169647216796875e+00
-3.921828508377075195e+00 9.327727317810058594e+00
-5.078098773956298828e+00 1.067443656921386719e+01
-5.172400951385498047e+00 1.056513786315917969e+01
-4.261126995086669922e+00 9.945713043212890625e+00
-5.013552188873291016e+00 1.078203201293945312e+01
-4.908858299255371094e+00 1.097299385070800781e+01
-4.541300296783447266e+00 1.065266036987304688e+01
-5.005454540252685547e+00 1.027664375305175781e+01
-4.819786071777343750e+00 1.064934921264648438e+01
-5.048916339874267578e+00 1.053338432312011719e+01
-5.138772487640380859e+00 1.050872325897216797e+01
-5.051724433898925781e+00 1.081232166290283203e+01
-4.868744373321533203e+00 1.038560295104980469e+01
-5.184677600860595703e+00 1.033544826507568359e+01
-4.902905464172363281e+00 1.043222427368164062e+01
-4.832269191741943359e+00 1.032887744903564453e+01
-5.015751838684082031e+00 1.008548927307128906e+01
-4.995809555053710938e+00 1.030714321136474609e+01
-4.846688270568847656e+00 1.026229667663574219e+01
-4.891386032104492188e+00 1.017973232269287109e+01
-4.707387924194335938e+00 1.051759338378906250e+01
-4.728415012359619141e+00 1.013059234619140625e+01
-4.939240932464599609e+00 1.030972576141357422e+01
-4.502477645874023438e+00 1.053588294982910156e+01
-4.711856365203857422e+00 1.023901081085205078e+01
-4.710962772369384766e+00 1.039731025695800781e+01
-4.758322715759277344e+00 1.052302742004394531e+01
-4.854423522949218750e+00 1.029469394683837891e+01
-4.935369968414306641e+00 1.022499179840087891e+01
-5.234723567962646484e+00 1.084307670593261719e+01
-4.923917293548583984e+00 9.159002304077148438e+00
-4.201122760772705078e+00 6.164202690124511719e+00
-4.619219303131103516e+00 8.366979598999023438e+00
-5.076433181762695312e+00 8.727702140808105469e+00
-3.841833591461181641e+00 9.063667297363281250e+00
-4.248808860778808594e+00 8.280940055847167969e+00
-4.054305553436279297e+00 8.616119384765625000e+00
-4.286401748657226562e+00 7.588080406188964844e+00
-4.881121635437011719e+00 7.812987804412841797e+00
-4.985834598541259766e+00 7.893407344818115234e+00
-5.183504581451416016e+00 7.907893657684326172e+00
-5.106791496276855469e+00 7.803246974945068359e+00
-4.860183715820312500e+00 7.851961135864257812e+00
-4.373745918273925781e+00 7.483138084411621094e+00
-4.005088806152343750e+00 8.592110633850097656e+00
-5.038931846618652344e+00 8.462406158447265625e+00
-4.784825801849365234e+00 8.877777099609375000e+00
-4.269758701324462891e+00 7.965534210205078125e+00
-4.535945892333984375e+00 8.000512123107910156e+00
-3.817802190780639648e+00 9.190444946289062500e+00
-4.128310203552246094e+00 9.250274658203125000e+00
-3.791440010070800781e+00 9.559071540832519531e+00
-5.060917377471923828e+00 9.158523559570312500e+00
-4.936904907226562500e+00 9.072110176086425781e+00
-2.101078033447265625e+00 8.220321655273437500e+00
-3.281313896179199219e+00 7.698670387268066406e+00
-2.711781978607177734e+00 7.895046234130859375e+00
-1.344296574592590332e+00 9.498374938964843750e+00
-1.013600230216979980e+00 9.783679962158203125e+00
-1.017488121986389160e+00 9.879455566406250000e+00
-1.034797310829162598e+00 1.005284404754638672e+01
-1.123991608619689941e+00 1.034885692596435547e+01
-8.869358301162719727e-01 9.924433708190917969e+00
-1.034908413887023926e+00 1.032684326171875000e+01
-7.812728881835937500e-01 9.252317428588867188e+00
-9.413525462150573730e-01 9.937888145446777344e+00
-8.946287035942077637e-01 9.779406547546386719e+00
-7.369092106819152832e-01 1.007876586914062500e+01
-9.473128914833068848e-01 9.738428115844726562e+00
-8.940669894218444824e-01 9.924793243408203125e+00
-8.965519666671752930e-01 9.823031425476074219e+00
-7.933170199394226074e-01 1.013762950897216797e+01
-9.594781398773193359e-01 1.029147815704345703e+01
-1.487794071435928345e-01 1.089321804046630859e+01
-1.524101197719573975e-01 1.088052272796630859e+01
-1.734939813613891602e-01 1.088848590850830078e+01
-1.449206769466400146e-01 1.088009643554687500e+01
-1.685903966426849365e-01 1.090141963958740234e+01
-1.719277799129486084e-01 1.089819812774658203e+01
-1.284112930297851562e-01 1.089164924621582031e+01
-2.520567476749420166e-01 1.089661216735839844e+01
-2.294899523258209229e-01 1.088535785675048828e+01
-1.849719434976577759e-01 1.088170909881591797e+01
-1.774936467409133911e-01 1.090955638885498047e+01
-9.726086854934692383e-01 1.131052112579345703e+01
-7.402659058570861816e-01 1.102484512329101562e+01
-2.858539819717407227e-01 1.090088558197021484e+01
-1.685460686683654785e+00 1.122947597503662109e+01
-2.079334974288940430e+00 1.196358394622802734e+01
-1.905577659606933594e+00 1.209477138519287109e+01
-1.682202219963073730e+00 1.203571033477783203e+01
-1.643959879875183105e+00 1.208779335021972656e+01
-1.669644832611083984e+00 1.203590202331542969e+01
-1.652544617652893066e+00 1.207064437866210938e+01
-1.630603075027465820e+00 1.198187351226806641e+01
-1.686762809753417969e+00 1.210095500946044922e+01
-1.644642472267150879e+00 1.206702518463134766e+01
-1.606622934341430664e+00 1.196828269958496094e+01
-1.596886992454528809e+00 1.066974830627441406e+01
-1.609482288360595703e+00 1.038524532318115234e+01
-1.685010433197021484e+00 1.192764282226562500e+01
-1.673953652381896973e+00 1.198543834686279297e+01
-1.571666359901428223e+00 1.199800395965576172e+01
-1.622298598289489746e+00 1.192264938354492188e+01
-1.655357956886291504e+00 1.208252048492431641e+01
-1.781452775001525879e+00 1.214515209197998047e+01
-1.934985160827636719e+00 1.223332309722900391e+01
-2.108337640762329102e+00 1.218937397003173828e+01
-2.193835258483886719e+00 1.207246303558349609e+01
-1.813899040222167969e+00 1.224072551727294922e+01
-1.914933443069458008e+00 1.228742790222167969e+01
-1.872884988784790039e+00 1.218807983398437500e+01
-1.686703205108642578e+00 1.208946418762207031e+01
-1.679142236709594727e+00 1.214838886260986328e+01
-1.669783830642700195e+00 1.196724510192871094e+01
-1.737293243408203125e+00 1.228187370300292969e+01
-1.688418984413146973e+00 1.192653560638427734e+01
-1.780988812446594238e+00 1.238127613067626953e+01
-1.759206056594848633e+00 1.230251216888427734e+01
-1.815394639968872070e+00 1.244800281524658203e+01
-1.824128150939941406e+00 1.242022895812988281e+01
-1.858744740486145020e+00 1.242030715942382812e+01
-1.902866005897521973e+00 1.239392280578613281e+01
-1.873831391334533691e+00 1.241938209533691406e+01
-1.868153929710388184e+00 1.236398792266845703e+01
-1.837319731712341309e+00 1.190700912475585938e+01
-2.174091577529907227e+00 1.207576751708984375e+01
-1.770021438598632812e+00 1.158695411682128906e+01
-2.170073509216308594e+00 1.202865982055664062e+01
-2.292763471603393555e+00 1.221491813659667969e+01
-2.143246889114379883e+00 1.187711524963378906e+01
-1.579332113265991211e+00 1.174310398101806641e+01
-2.060869216918945312e+00 1.184976673126220703e+01
-2.157855272293090820e+00 1.163359546661376953e+01
-4.819366931915283203e+00 1.027143001556396484e+01
-4.515350818634033203e+00 1.052772235870361328e+01
-3.624443769454956055e+00 6.730301380157470703e+00
-4.216415882110595703e+00 6.327053546905517578e+00
-4.359560966491699219e+00 1.040750885009765625e+01
-4.693473815917968750e+00 1.025759124755859375e+01
-4.900992870330810547e+00 1.038338375091552734e+01
-4.791901588439941406e+00 1.012135314941406250e+01
-3.427981853485107422e+00 6.905663490295410156e+00
-4.636720657348632812e+00 1.028866672515869141e+01
-4.367481708526611328e+00 7.718345165252685547e+00
-3.840356349945068359e+00 7.494687557220458984e+00
-3.770084619522094727e+00 8.392516136169433594e+00
-4.779211521148681641e+00 8.207855224609375000e+00
-3.795954942703247070e+00 8.386507034301757812e+00
-3.428535461425781250e+00 8.377931594848632812e+00
-3.477739810943603516e+00 8.532861709594726562e+00
-4.423892974853515625e+00 7.699493408203125000e+00
-5.126229763031005859e+00 9.976408958435058594e+00
-5.071345806121826172e+00 7.847970962524414062e+00
-4.356964111328125000e+00 7.540295600891113281e+00
-4.401287555694580078e+00 7.609708786010742188e+00
-4.914997577667236328e+00 8.713721275329589844e+00
-3.787321329116821289e+00 7.590597629547119141e+00
-3.682165622711181641e+00 9.336240768432617188e+00
-3.327602148056030273e+00 8.640006065368652344e+00
-3.725874900817871094e+00 9.204026222229003906e+00
-4.065774440765380859e+00 9.331391334533691406e+00
-4.103817462921142578e+00 9.393157958984375000e+00
-4.168742656707763672e+00 8.432561874389648438e+00
-4.229327201843261719e+00 8.710963249206542969e+00
-3.922979354858398438e+00 8.381979942321777344e+00
-4.244003295898437500e+00 9.398653984069824219e+00
-4.363347530364990234e+00 8.415925025939941406e+00
-5.450737476348876953e+00 1.035944652557373047e+01
-5.308273792266845703e+00 8.914167404174804688e+00
-5.183947563171386719e+00 9.088158607482910156e+00
-3.946856975555419922e+00 8.801351547241210938e+00
-5.249632835388183594e+00 8.924116134643554688e+00
-5.302757263183593750e+00 8.864621162414550781e+00
-4.135020256042480469e+00 9.008416175842285156e+00
-3.681774616241455078e+00 6.561905384063720703e+00
-3.950836181640625000e+00 6.728667259216308594e+00
-3.545311212539672852e+00 6.244031906127929688e+00
-3.839306116104125977e+00 9.295517921447753906e+00
-3.798002719879150391e+00 9.285679817199707031e+00
-3.524492740631103516e+00 9.355908393859863281e+00
-4.146914958953857422e+00 8.161857604980468750e+00
-4.274157047271728516e+00 7.366937637329101562e+00
-3.986755371093750000e+00 7.570413589477539062e+00
-4.310660362243652344e+00 7.537884712219238281e+00
-4.734958171844482422e+00 7.808073043823242188e+00
-4.301400661468505859e+00 7.561273097991943359e+00
-4.293725967407226562e+00 7.770634174346923828e+00
-4.006724834442138672e+00 7.747654438018798828e+00
-4.903431892395019531e+00 9.029850006103515625e+00
-3.891201734542846680e+00 9.280615806579589844e+00
-5.069011211395263672e+00 8.401261329650878906e+00
-4.302473545074462891e+00 6.232546806335449219e+00
-3.577103137969970703e+00 6.467390060424804688e+00
-4.235309123992919922e+00 6.223273277282714844e+00
-4.331204414367675781e+00 6.301873207092285156e+00
-3.775764465332031250e+00 6.684594631195068359e+00
-3.683132410049438477e+00 6.746964931488037109e+00
-3.541246652603149414e+00 6.462607860565185547e+00
-3.477271318435668945e+00 6.431180477142333984e+00
-3.806294918060302734e+00 6.923987865447998047e+00
-4.109509468078613281e+00 7.030772209167480469e+00
-4.166810989379882812e+00 6.258627414703369141e+00
-4.107538700103759766e+00 6.198882579803466797e+00
-3.841521739959716797e+00 6.204791069030761719e+00
-1.114148616790771484e+00 1.114681339263916016e+01
-1.285810708999633789e+00 1.130431938171386719e+01
-1.127001881599426270e+00 1.124475574493408203e+01
-1.103747129440307617e+00 1.128710174560546875e+01
-2.497948646545410156e+00 1.245143508911132812e+01
-1.328478813171386719e+00 1.128737163543701172e+01
-2.377493858337402344e+00 1.241096591949462891e+01
-2.448811054229736328e+00 1.233869266510009766e+01
-2.234740972518920898e+00 1.191770362854003906e+01
-2.466070890426635742e+00 1.241716194152832031e+01
-2.493487358093261719e+00 1.238378906250000000e+01
-2.509470701217651367e+00 1.244828414916992188e+01
-2.491492986679077148e+00 1.199868392944335938e+01
-2.547340393066406250e+00 1.244645500183105469e+01
-2.524726629257202148e+00 1.254080677032470703e+01
-2.341629743576049805e+00 1.238562107086181641e+01
-2.398829460144042969e+00 1.240223884582519531e+01
-2.315304994583129883e+00 1.229139995574951172e+01
-2.443128108978271484e+00 1.249333572387695312e+01
-2.255403041839599609e+00 1.095201492309570312e+01
-2.446931838989257812e+00 1.242701435089111328e+01
-2.192928314208984375e+00 1.219182968139648438e+01
-2.512259960174560547e+00 1.233256912231445312e+01
-2.433752536773681641e+00 1.241414070129394531e+01
-2.599620819091796875e+00 1.231389331817626953e+01
-2.384828805923461914e+00 1.237199878692626953e+01
-2.240843772888183594e+00 1.227061939239501953e+01
-2.521230220794677734e+00 1.250143337249755859e+01
-2.315738916397094727e+00 1.177080631256103516e+01
-2.427745342254638672e+00 1.231347656250000000e+01
-2.569900274276733398e+00 1.244459438323974609e+01
-2.482765674591064453e+00 1.230049705505371094e+01
-2.409162521362304688e+00 1.232654762268066406e+01
-2.560654878616333008e+00 1.256113338470458984e+01
-2.486471176147460938e+00 1.257319927215576172e+01
-2.481056690216064453e+00 1.232747173309326172e+01
-2.472168922424316406e+00 1.224759197235107422e+01
-2.393212795257568359e+00 1.237047672271728516e+01
-2.412654876708984375e+00 1.234455394744873047e+01
-2.615786314010620117e+00 1.240011882781982422e+01
-2.405494213104248047e+00 1.245988750457763672e+01
-2.554680824279785156e+00 1.250801753997802734e+01
-2.728572130203247070e+00 1.272160148620605469e+01
-2.514755010604858398e+00 1.252775478363037109e+01
-2.430534124374389648e+00 1.239714622497558594e+01
-2.473748683929443359e+00 1.239225101470947266e+01
-2.593592405319213867e+00 1.029325389862060547e+01
-2.347794055938720703e+00 1.232681846618652344e+01
-2.199026107788085938e+00 1.235189533233642578e+01
-2.471160888671875000e+00 1.236457252502441406e+01
-2.488101243972778320e+00 1.242642402648925781e+01
-2.556692123413085938e+00 1.233827209472656250e+01
-2.583676099777221680e+00 1.258734130859375000e+01
-2.353308439254760742e+00 1.246167278289794922e+01
-3.036954402923583984e+00 8.931461334228515625e+00
-2.911295175552368164e+00 8.768652915954589844e+00
-1.934965372085571289e+00 8.662004470825195312e+00
-2.576455116271972656e+00 8.269025802612304688e+00
-1.591261506080627441e+00 8.254248619079589844e+00
-1.599656224250793457e+00 8.170121192932128906e+00
-1.653385043144226074e+00 8.208174705505371094e+00
-1.854085922241210938e+00 8.148837089538574219e+00
-1.650673985481262207e+00 8.204178810119628906e+00
-1.413267493247985840e+00 8.101814270019531250e+00
-1.576495409011840820e+00 8.116694450378417969e+00
-2.145498991012573242e+00 8.323518753051757812e+00
-3.001394748687744141e+00 8.838617324829101562e+00
-2.686526775360107422e+00 8.897212982177734375e+00
-3.357865571975708008e+00 9.251203536987304688e+00
-3.415732622146606445e+00 9.075023651123046875e+00
-3.394507884979248047e+00 9.142698287963867188e+00
-3.269886732101440430e+00 9.327252388000488281e+00
-3.063999652862548828e+00 9.185631752014160156e+00
-1.716742753982543945e+00 1.087846755981445312e+01
-1.884225368499755859e+00 1.017374134063720703e+01
-1.804479241371154785e+00 1.102332687377929688e+01
-1.434002161026000977e+00 1.072702789306640625e+01
-1.803639650344848633e+00 1.062504768371582031e+01
-2.378170967102050781e+00 1.043776226043701172e+01
-2.398493289947509766e+00 1.051478195190429688e+01
-2.864262342453002930e+00 9.704847335815429688e+00
-2.164035081863403320e+00 1.064485549926757812e+01
-2.240274906158447266e+00 1.027283859252929688e+01
-2.106475830078125000e+00 1.040710830688476562e+01
-1.720360159873962402e+00 1.097787189483642578e+01
-1.642374157905578613e+00 1.111216163635253906e+01
-1.821126341819763184e+00 1.060985755920410156e+01
-2.160465955734252930e+00 1.082056617736816406e+01
-1.401441812515258789e+00 1.080984497070312500e+01
-1.578862547874450684e+00 1.085300636291503906e+01
-1.690593361854553223e+00 1.102634143829345703e+01
-1.540203571319580078e+00 1.053892803192138672e+01
-1.989652752876281738e+00 1.123384094238281250e+01
-2.383102893829345703e+00 1.200940036773681641e+01
-2.351290225982666016e+00 1.222549629211425781e+01
-3.042551517486572266e+00 1.191039466857910156e+01
-3.117298841476440430e+00 1.201569080352783203e+01
-2.921751022338867188e+00 1.239350891113281250e+01
-2.594748735427856445e+00 1.248302459716796875e+01
-3.127027273178100586e+00 1.254529380798339844e+01
-3.161826848983764648e+00 1.256814575195312500e+01
-2.891578435897827148e+00 1.280994033813476562e+01
-2.943425655364990234e+00 1.256383800506591797e+01
-2.773269653320312500e+00 1.277958869934082031e+01
-2.770340442657470703e+00 1.282612323760986328e+01
-2.812866926193237305e+00 1.278229904174804688e+01
-2.843343734741210938e+00 1.276178646087646484e+01
-3.038819313049316406e+00 1.246126747131347656e+01
-3.019168853759765625e+00 1.282757854461669922e+01
-1.997067332267761230e+00 1.168253612518310547e+01
-2.839905738830566406e+00 1.273244476318359375e+01
-2.938007354736328125e+00 1.282924461364746094e+01
-3.164377927780151367e+00 1.236109447479248047e+01
-2.712736368179321289e+00 1.259188079833984375e+01
-2.756795644760131836e+00 1.264180374145507812e+01
-2.807694911956787109e+00 1.270406436920166016e+01
-2.683876514434814453e+00 1.263710498809814453e+01
-3.081887245178222656e+00 1.235693359375000000e+01
-2.677224159240722656e+00 1.256994533538818359e+01
-2.779054641723632812e+00 1.267225933074951172e+01
-2.887773513793945312e+00 1.264236259460449219e+01
-2.817744970321655273e+00 1.264109134674072266e+01
-2.922029733657836914e+00 1.270147609710693359e+01
-2.882028818130493164e+00 1.264457893371582031e+01
-3.446646928787231445e+00 1.228966522216796875e+01
-2.872030735015869141e+00 1.267950534820556641e+01
-2.896866798400878906e+00 1.236852836608886719e+01
-2.773678779602050781e+00 1.253316783905029297e+01
-2.688473224639892578e+00 1.253011989593505859e+01
-3.180131196975708008e+00 1.278144168853759766e+01
-2.893807649612426758e+00 1.272423267364501953e+01
-2.771876811981201172e+00 1.265911579132080078e+01
-2.781558275222778320e+00 1.260623550415039062e+01
-2.826730251312255859e+00 1.264899158477783203e+01
-2.845746278762817383e+00 1.265315151214599609e+01
-2.828050613403320312e+00 1.271817588806152344e+01
-2.808398962020874023e+00 1.265529727935791016e+01
-2.870564222335815430e+00 1.272642612457275391e+01
-2.694627046585083008e+00 1.270371532440185547e+01
-2.695262432098388672e+00 1.249957942962646484e+01
-2.874157667160034180e+00 1.274748897552490234e+01
-2.956830024719238281e+00 1.271386146545410156e+01
-2.838138818740844727e+00 1.272600460052490234e+01
-2.810993671417236328e+00 1.264844322204589844e+01
-2.734348773956298828e+00 1.268686580657958984e+01
-2.861890316009521484e+00 1.264421939849853516e+01
-2.613368272781372070e+00 1.277045917510986328e+01
-2.728484392166137695e+00 1.277876663208007812e+01
-2.169176816940307617e+00 1.248253822326660156e+01
-2.632641553878784180e+00 1.269543552398681641e+01
-2.531806707382202148e+00 1.278686332702636719e+01
-2.809815645217895508e+00 1.270471763610839844e+01
-2.674065828323364258e+00 1.278925704956054688e+01
-2.633795261383056641e+00 1.268992805480957031e+01
-2.731629848480224609e+00 1.269495868682861328e+01
-2.746916532516479492e+00 1.251441192626953125e+01
-2.576173305511474609e+00 1.269380474090576172e+01
-2.515304803848266602e+00 1.273510742187500000e+01
-4.730971336364746094e+00 1.160619449615478516e+01
-4.774787902832031250e+00 1.148843860626220703e+01
-4.697447776794433594e+00 1.170320320129394531e+01
-4.686487197875976562e+00 1.182796955108642578e+01
-4.611289501190185547e+00 1.178789138793945312e+01
-4.668679237365722656e+00 1.119648647308349609e+01
-4.709821701049804688e+00 1.149818134307861328e+01
-4.977512359619140625e+00 1.148276138305664062e+01
-4.494271278381347656e+00 1.170313072204589844e+01
-4.387451171875000000e+00 1.155841445922851562e+01
-4.447347164154052734e+00 1.169360923767089844e+01
-4.487864017486572266e+00 1.178667354583740234e+01
-3.093408107757568359e+00 1.241866874694824219e+01
-2.693010807037353516e+00 1.258823776245117188e+01
-2.818176507949829102e+00 1.269732570648193359e+01
-2.716343402862548828e+00 1.273933887481689453e+01
-2.823320627212524414e+00 1.264860153198242188e+01
-3.075951099395751953e+00 1.240562057495117188e+01
-2.647544622421264648e+00 1.252309322357177734e+01
-2.606829881668090820e+00 1.242609119415283203e+01
-2.329989671707153320e+00 1.078576469421386719e+01
-2.485859632492065430e+00 1.171825695037841797e+01
-2.012370347976684570e+00 1.040295982360839844e+01
-1.360389590263366699e+00 1.138942813873291016e+01
-1.168421149253845215e+00 1.133071804046630859e+01
-1.300899744033813477e+00 1.141657829284667969e+01
-1.232686877250671387e+00 1.110115909576416016e+01
-1.450724720954895020e+00 1.119399738311767578e+01
-1.324351668357849121e+00 1.132928943634033203e+01
-1.240779876708984375e+00 1.121696949005126953e+01
-1.771628022193908691e+00 1.099303627014160156e+01
-1.934546232223510742e+00 1.116013431549072266e+01
-1.857827782630920410e+00 1.097592258453369141e+01
-1.780066370964050293e+00 1.094525241851806641e+01
-1.705449581146240234e+00 1.170632457733154297e+01
-2.411494731903076172e+00 1.040207481384277344e+01
-1.465691447257995605e+00 1.152880382537841797e+01
-2.072113513946533203e+00 1.210535335540771484e+01
-1.346577286720275879e+00 1.140584182739257812e+01
-1.213437914848327637e+00 1.108932781219482422e+01
-1.737405180931091309e+00 1.198145961761474609e+01
-1.790374994277954102e+00 1.193674087524414062e+01
-1.403978586196899414e+00 1.161257457733154297e+01
-2.047509431838989258e+00 1.209397220611572266e+01
-2.152523040771484375e+00 1.221127033233642578e+01
-1.755057334899902344e+00 1.198863887786865234e+01
-1.319469809532165527e+00 1.157173633575439453e+01
-1.299461483955383301e+00 1.132781887054443359e+01
-1.311904191970825195e+00 1.097746562957763672e+01
-1.266282916069030762e+00 1.122757816314697266e+01
-1.635374903678894043e+00 1.152750587463378906e+01
-1.126168251037597656e+00 1.118005466461181641e+01
-2.240940093994140625e+00 1.216032505035400391e+01
-4.599973678588867188e+00 1.030939102172851562e+01
-5.253901958465576172e+00 1.014220428466796875e+01
-4.902716159820556641e+00 1.073583698272705078e+01
-4.722960472106933594e+00 1.082239341735839844e+01
-4.683660507202148438e+00 1.084859371185302734e+01
-4.800273895263671875e+00 1.087179565429687500e+01
-5.311159133911132812e+00 1.066522979736328125e+01
-5.069091796875000000e+00 1.076504039764404297e+01
-4.682755470275878906e+00 1.090738868713378906e+01
-5.157430648803710938e+00 1.070718765258789062e+01
-4.553463459014892578e+00 1.098519325256347656e+01
-4.974644184112548828e+00 1.056375503540039062e+01
-4.176635265350341797e+00 9.334763526916503906e+00
-4.544452190399169922e+00 1.084578037261962891e+01
-4.578514575958251953e+00 7.608893394470214844e+00
-4.649151325225830078e+00 7.749949455261230469e+00
-4.423655986785888672e+00 7.630126476287841797e+00
-4.266218662261962891e+00 7.533591747283935547e+00
-4.198026657104492188e+00 8.782304763793945312e+00
-3.536719799041748047e+00 8.780039787292480469e+00
-4.304903984069824219e+00 8.132884025573730469e+00
-4.970774650573730469e+00 9.018484115600585938e+00
-5.021832942962646484e+00 8.019601821899414062e+00
-4.191300868988037109e+00 8.413597106933593750e+00
-4.270312309265136719e+00 8.760526657104492188e+00
-4.189592361450195312e+00 8.954845428466796875e+00
-4.996545314788818359e+00 8.764747619628906250e+00
-4.702009677886962891e+00 8.601736068725585938e+00
-3.810024738311767578e+00 8.755448341369628906e+00
-3.976972341537475586e+00 9.120892524719238281e+00
-4.115509510040283203e+00 9.017976760864257812e+00
-4.164492607116699219e+00 7.993175506591796875e+00
-3.832484960556030273e+00 6.524615287780761719e+00
-3.578062534332275391e+00 6.217329025268554688e+00
-4.161964416503906250e+00 6.213374614715576172e+00
-4.184284210205078125e+00 6.157510280609130859e+00
-3.698591709136962891e+00 6.192530155181884766e+00
-3.594611644744873047e+00 6.191250324249267578e+00
-3.807653665542602539e+00 6.227826595306396484e+00
-4.832394599914550781e+00 8.694304466247558594e+00
-4.064206600189208984e+00 9.344405174255371094e+00
-3.704010009765625000e+00 9.372239112854003906e+00
-3.769393682479858398e+00 9.277083396911621094e+00
-4.549638271331787109e+00 9.155898094177246094e+00
-3.942759752273559570e+00 8.960381507873535156e+00
-3.780088901519775391e+00 9.037057876586914062e+00
-3.584601402282714844e+00 9.110424995422363281e+00
-3.740455865859985352e+00 9.265434265136718750e+00
-2.990772008895874023e+00 8.254236221313476562e+00
-2.566095352172851562e+00 8.213060379028320312e+00
-2.972089052200317383e+00 8.219882965087890625e+00
-2.974387884140014648e+00 8.382451057434082031e+00
-2.807079315185546875e+00 8.171854972839355469e+00
-3.382114410400390625e+00 9.197566032409667969e+00
-3.692740917205810547e+00 9.293467521667480469e+00
-3.284927129745483398e+00 7.626351356506347656e+00
-3.714467048645019531e+00 7.576103687286376953e+00
-3.793637037277221680e+00 7.625262737274169922e+00
-3.893462181091308594e+00 7.625592708587646484e+00
-3.560090303421020508e+00 7.579193115234375000e+00
-3.131185293197631836e+00 8.955691337585449219e+00
-1.900977015495300293e+00 1.054639720916748047e+01
-1.775245428085327148e+00 1.034832286834716797e+01
-2.027773380279541016e+00 1.035982990264892578e+01
-2.122377634048461914e+00 1.018357753753662109e+01
-2.370708942413330078e+00 9.842717170715332031e+00
-1.636670351028442383e+00 1.067704772949218750e+01
-2.313884973526000977e+00 1.026814270019531250e+01
-2.016674280166625977e+00 1.019171810150146484e+01
-1.790169477462768555e+00 1.131473255157470703e+01
-2.096997976303100586e+00 1.055135440826416016e+01
-1.418977975845336914e+00 1.011989116668701172e+01
-2.010010242462158203e+00 1.014068126678466797e+01
-1.994106292724609375e+00 1.019000434875488281e+01
-2.118388891220092773e+00 1.014009189605712891e+01
-1.689783453941345215e+00 1.086757469177246094e+01
-1.709195375442504883e+00 1.093005561828613281e+01
-2.010092496871948242e+00 1.050990104675292969e+01
-2.137006044387817383e+00 1.052183341979980469e+01
-1.705160975456237793e+00 1.080711460113525391e+01
-2.076237440109252930e+00 1.031071472167968750e+01
-2.171736001968383789e+00 1.050941276550292969e+01
-1.838798046112060547e+00 1.108618831634521484e+01
-2.284827947616577148e+00 9.785814285278320312e+00
-1.776789188385009766e+00 1.080918407440185547e+01
-2.135993242263793945e+00 1.032876586914062500e+01
-1.845798850059509277e+00 1.131957435607910156e+01
-2.467090129852294922e+00 1.099553680419921875e+01
-2.045844793319702148e+00 1.154801845550537109e+01
-2.270388603210449219e+00 1.043516254425048828e+01
-2.377540111541748047e+00 1.030224418640136719e+01
-2.280349016189575195e+00 1.040496063232421875e+01
-2.242561340332031250e+00 1.066334056854248047e+01
-1.957963585853576660e+00 1.120665168762207031e+01
-2.028349876403808594e+00 1.052236843109130859e+01
-1.918271183967590332e+00 1.058339405059814453e+01
-1.574992537498474121e+00 1.100614261627197266e+01
-1.933196306228637695e+00 1.132299423217773438e+01
-1.600200772285461426e+00 1.090584945678710938e+01
-2.209987163543701172e+00 1.091386795043945312e+01
-2.203659057617187500e+00 1.097546672821044922e+01
-2.422505855560302734e+00 1.086448001861572266e+01
-2.246309518814086914e+00 1.050794696807861328e+01
-2.365974903106689453e+00 1.075675296783447266e+01
-1.793795704841613770e+00 1.106033134460449219e+01
-1.608017921447753906e+00 1.090140819549560547e+01
-1.958125114440917969e+00 1.074257850646972656e+01
-1.952556848526000977e+00 1.096161842346191406e+01
-2.391096115112304688e+00 1.019021034240722656e+01
-1.990807890892028809e+00 1.073002719879150391e+01
-1.618297338485717773e+00 1.093676471710205078e+01
-2.096644163131713867e+00 1.067686080932617188e+01
-3.186204195022583008e+00 9.311733245849609375e+00
-2.251357555389404297e+00 1.089924430847167969e+01
-2.377143621444702148e+00 1.096367359161376953e+01
-1.839301347732543945e+00 1.131621551513671875e+01
-2.128936290740966797e+00 1.094340324401855469e+01
-1.801569700241088867e+00 1.128314971923828125e+01
-1.882488727569580078e+00 1.093795967102050781e+01
-1.689157962799072266e+00 1.083912372589111328e+01
-1.234078407287597656e+00 1.135607242584228516e+01
-1.114476680755615234e+00 1.145115089416503906e+01
-9.598677158355712891e-01 1.108656597137451172e+01
-1.227473855018615723e+00 1.120024681091308594e+01
-1.166404247283935547e+00 1.126281356811523438e+01
-1.153051614761352539e+00 1.090954017639160156e+01
-1.212508559226989746e+00 1.125764369964599609e+01
-1.220178246498107910e+00 1.123571968078613281e+01
-1.249025225639343262e+00 1.137915897369384766e+01
-1.335220575332641602e+00 1.153601551055908203e+01
-1.060231447219848633e+00 1.125541973114013672e+01
-1.171723604202270508e+00 1.119399642944335938e+01
-1.041130304336547852e+00 1.126279830932617188e+01
-1.045966863632202148e+00 1.124407768249511719e+01
-1.164443254470825195e+00 1.141360378265380859e+01
-1.122859239578247070e+00 1.136158180236816406e+01
-1.080981254577636719e+00 1.130123996734619141e+01
-1.113451719284057617e+00 1.150106143951416016e+01
-1.202528238296508789e+00 1.102917003631591797e+01
-1.115768551826477051e+00 1.141574382781982422e+01
-1.219152808189392090e+00 1.143253612518310547e+01
-1.120261549949645996e+00 1.138571166992187500e+01
-1.045153498649597168e+00 1.086675453186035156e+01
-8.659031987190246582e-01 1.132021522521972656e+01
-9.164341092109680176e-01 1.138675498962402344e+01
-1.053958535194396973e+00 1.137936782836914062e+01
-8.966931700706481934e-01 1.128889179229736328e+01
-9.782069325447082520e-01 1.149643707275390625e+01
-8.944321274757385254e-01 1.138612461090087891e+01
-9.939711689949035645e-01 1.134850406646728516e+01
-9.037395119667053223e-01 1.132534027099609375e+01
-8.747804164886474609e-01 1.131826305389404297e+01
-1.076817631721496582e+00 1.137098312377929688e+01
-1.311547279357910156e+00 1.107827758789062500e+01
-1.319608926773071289e+00 1.122409725189208984e+01
-1.308370709419250488e+00 1.150980567932128906e+01
-1.316702485084533691e+00 1.121544647216796875e+01
-1.159002184867858887e+00 1.132655715942382812e+01
-1.143492698669433594e+00 1.072194671630859375e+01
-1.637619495391845703e+00 1.163158321380615234e+01
-1.162765741348266602e+00 1.115419006347656250e+01
-1.331617236137390137e+00 1.153085327148437500e+01
-1.315614819526672363e+00 1.146830749511718750e+01
-1.493702769279479980e+00 1.165561389923095703e+01
-2.155472755432128906e+00 1.185855484008789062e+01
-1.813944458961486816e+00 1.188844776153564453e+01
-2.447945833206176758e+00 1.229919433593750000e+01
-2.323401689529418945e+00 1.114528083801269531e+01
-2.811620235443115234e+00 1.183097171783447266e+01
-2.747073411941528320e+00 1.172090148925781250e+01
-2.416041612625122070e+00 1.129143142700195312e+01
-2.815778493881225586e+00 1.164145088195800781e+01
-2.766330718994140625e+00 1.172723770141601562e+01
-2.896708011627197266e+00 1.180154037475585938e+01
-2.928121566772460938e+00 1.208413791656494141e+01
-2.391758680343627930e+00 1.131922340393066406e+01
-2.265413761138916016e+00 1.187327098846435547e+01
-2.033578872680664062e+00 1.144549846649169922e+01
-1.918787240982055664e+00 1.116113185882568359e+01
-1.952370405197143555e+00 1.070440864562988281e+01
-1.795777201652526855e+00 1.102142429351806641e+01
-2.148942708969116211e+00 1.058945560455322266e+01
-2.206465959548950195e+00 1.034680271148681641e+01
-2.233684062957763672e+00 1.041026020050048828e+01
-2.519216060638427734e+00 1.123665809631347656e+01
-1.683235049247741699e+00 1.083806133270263672e+01
-1.674271583557128906e+00 1.094845390319824219e+01
-1.786131381988525391e+00 1.124557113647460938e+01
-2.328867435455322266e+00 1.146097850799560547e+01
-1.704187393188476562e+00 1.103207969665527344e+01
-2.380835771560668945e+00 1.191114711761474609e+01
-2.811193704605102539e+00 1.269584846496582031e+01
-2.960891485214233398e+00 1.246925926208496094e+01
-2.908928632736206055e+00 1.265081310272216797e+01
-2.767449378967285156e+00 1.281887054443359375e+01
-2.877364873886108398e+00 1.276633071899414062e+01
-2.972859144210815430e+00 1.282878780364990234e+01
-3.112475872039794922e+00 1.251281929016113281e+01
-3.203069686889648438e+00 1.249949836730957031e+01
-2.618516683578491211e+00 1.249762439727783203e+01
-4.831198692321777344e+00 1.176790714263916016e+01
-4.538957118988037109e+00 1.171126651763916016e+01
-4.646102905273437500e+00 1.177217960357666016e+01
-4.389189243316650391e+00 1.160203075408935547e+01
-4.510620594024658203e+00 1.168924999237060547e+01
-4.848962306976318359e+00 1.201916408538818359e+01
-4.480975151062011719e+00 1.181905841827392578e+01
-4.240287780761718750e+00 1.190752410888671875e+01
-4.741962432861328125e+00 1.174583625793457031e+01
-4.712083816528320312e+00 1.169985103607177734e+01
-4.197321891784667969e+00 1.169684600830078125e+01
-4.479693889617919922e+00 1.165386486053466797e+01
-4.375693798065185547e+00 1.175405216217041016e+01
-4.696744918823242188e+00 1.167765522003173828e+01
-2.792615413665771484e+00 1.264955139160156250e+01
-2.955121278762817383e+00 1.268437767028808594e+01
-2.960287809371948242e+00 1.273118972778320312e+01
-2.885624647140502930e+00 1.266666221618652344e+01
-2.779945373535156250e+00 1.277225208282470703e+01
-2.740155935287475586e+00 1.286692810058593750e+01
-2.699335813522338867e+00 1.253663444519042969e+01
-2.604851007461547852e+00 1.259913444519042969e+01
-2.678125143051147461e+00 1.271667861938476562e+01
-2.713728189468383789e+00 1.276923465728759766e+01
-2.532983064651489258e+00 1.263756847381591797e+01
-1.699946880340576172e+00 1.211027908325195312e+01
-2.720452547073364258e+00 1.264233875274658203e+01
-2.646243572235107422e+00 1.270687103271484375e+01
-2.660088777542114258e+00 1.281343841552734375e+01
-2.774549007415771484e+00 1.263220500946044922e+01
-2.596099615097045898e+00 1.272466468811035156e+01
-2.570314884185791016e+00 1.272296142578125000e+01
-2.760400056838989258e+00 1.272231388092041016e+01
-2.596741199493408203e+00 1.278328704833984375e+01
-2.538625240325927734e+00 1.269489669799804688e+01
-2.666475057601928711e+00 1.270029449462890625e+01
-2.605664730072021484e+00 1.272871494293212891e+01
-2.715570449829101562e+00 1.251243019104003906e+01
-2.715027093887329102e+00 1.269006919860839844e+01
-2.646362066268920898e+00 1.262209796905517578e+01
-2.623382568359375000e+00 1.263084220886230469e+01
-2.778023481369018555e+00 1.266009998321533203e+01
-2.548793792724609375e+00 1.250775909423828125e+01
-4.474219322204589844e+00 1.157113552093505859e+01
-4.680937290191650391e+00 1.170525169372558594e+01
-4.455396175384521484e+00 1.160954284667968750e+01
-4.686383724212646484e+00 1.167793273925781250e+01
-4.537572383880615234e+00 1.187970066070556641e+01
-4.667744636535644531e+00 1.170648384094238281e+01
-4.222020149230957031e+00 6.195240497589111328e+00
-4.568381309509277344e+00 1.173174571990966797e+01
-4.825940608978271484e+00 1.137755680084228516e+01
-4.269013404846191406e+00 1.162885761260986328e+01
-1.865907907485961914e+00 1.028210449218750000e+01
-6.975048065185546875e+00 1.627480697631835938e+01
-4.098902702331542969e+00 1.583312225341796875e+01
-7.107171058654785156e+00 1.649543762207031250e+01
-7.042370319366455078e+00 1.652798461914062500e+01
-6.944416999816894531e+00 1.642925262451171875e+01
-6.994705200195312500e+00 1.647758483886718750e+01
-7.020316600799560547e+00 1.647053909301757812e+01
-6.914304256439208984e+00 1.656126976013183594e+01
-7.127900600433349609e+00 1.656920051574707031e+01
-7.153338432312011719e+00 1.658862876892089844e+01
-7.249546527862548828e+00 1.648110771179199219e+01
-7.158058643341064453e+00 1.642192077636718750e+01
-7.201670646667480469e+00 1.632735252380371094e+01
-7.122471809387207031e+00 1.650302696228027344e+01
-7.113362312316894531e+00 1.648731803894042969e+01
-6.912896633148193359e+00 1.649181175231933594e+01
-7.307640552520751953e+00 1.643956565856933594e+01
-7.590517044067382812e+00 1.660273551940917969e+01
-7.410393238067626953e+00 1.660367202758789062e+01
-7.425762653350830078e+00 1.660746765136718750e+01
-7.440232276916503906e+00 1.665129661560058594e+01
-7.336955547332763672e+00 1.663496971130371094e+01
-7.389445781707763672e+00 1.665307617187500000e+01
-7.216537952423095703e+00 1.670800971984863281e+01
-7.405632972717285156e+00 1.674543380737304688e+01
-7.380966663360595703e+00 1.672396850585937500e+01
-7.612012863159179688e+00 1.677488899230957031e+01
-7.419159889221191406e+00 1.680565643310546875e+01
-7.431945323944091797e+00 1.674415397644042969e+01
-7.401328563690185547e+00 1.677178764343261719e+01
-7.365858554840087891e+00 1.679890441894531250e+01
-7.409526348114013672e+00 1.677438926696777344e+01
-7.696576595306396484e+00 1.653079414367675781e+01
-7.748085021972656250e+00 1.648180770874023438e+01
-7.430776596069335938e+00 1.679009819030761719e+01
-7.563192844390869141e+00 1.694049263000488281e+01
-7.393430233001708984e+00 1.677417373657226562e+01
-7.548544883728027344e+00 1.683669090270996094e+01
-7.453541278839111328e+00 1.680443572998046875e+01
-7.514498710632324219e+00 1.685339546203613281e+01
-7.712327003479003906e+00 1.703057670593261719e+01
-7.751368045806884766e+00 1.695565605163574219e+01
-7.834870338439941406e+00 1.705339241027832031e+01
-7.893788814544677734e+00 1.695710945129394531e+01
-7.969135284423828125e+00 1.696373939514160156e+01
-8.053122520446777344e+00 1.706748008728027344e+01
-8.367939949035644531e+00 1.689667701721191406e+01
-8.331585884094238281e+00 1.690881156921386719e+01
-8.555495262145996094e+00 1.685718917846679688e+01
-8.680501937866210938e+00 1.681562995910644531e+01
-8.638544082641601562e+00 1.667562294006347656e+01
-8.613414764404296875e+00 1.683120346069335938e+01
-8.672597885131835938e+00 1.685158729553222656e+01
-8.692238807678222656e+00 1.680953216552734375e+01
-8.661714553833007812e+00 1.677849006652832031e+01
-8.649659156799316406e+00 1.680324172973632812e+01
-8.708168983459472656e+00 1.669461250305175781e+01
-8.577826499938964844e+00 1.674722290039062500e+01
-8.647603034973144531e+00 1.679593276977539062e+01
-8.391484260559082031e+00 1.660933876037597656e+01
-8.671174049377441406e+00 1.661702156066894531e+01
-8.542079925537109375e+00 1.668577003479003906e+01
-8.602514266967773438e+00 1.676569175720214844e+01
-8.801294326782226562e+00 1.671978569030761719e+01
-8.598157882690429688e+00 1.670792198181152344e+01
-8.685929298400878906e+00 1.668222427368164062e+01
-8.639529228210449219e+00 1.673328018188476562e+01
-8.679459571838378906e+00 1.668640899658203125e+01
-8.651021957397460938e+00 1.671458244323730469e+01
-8.658740043640136719e+00 1.666094589233398438e+01
-8.538772583007812500e+00 1.675073242187500000e+01
-8.488003730773925781e+00 1.681298446655273438e+01
-8.529197692871093750e+00 1.687793350219726562e+01
-8.432101249694824219e+00 1.689457702636718750e+01
-8.518666267395019531e+00 1.690241050720214844e+01
-2.079861640930175781e+00 1.180200958251953125e+01
-8.473155021667480469e+00 1.679579162597656250e+01
-8.592013359069824219e+00 1.688648223876953125e+01
-8.580399513244628906e+00 1.688482475280761719e+01
-8.428068161010742188e+00 1.696896362304687500e+01
-3.078369617462158203e+00 1.191494274139404297e+01
-8.546118736267089844e+00 1.717509460449218750e+01
-8.566786766052246094e+00 1.692755889892578125e+01
-8.543151855468750000e+00 1.698066902160644531e+01
-8.543127059936523438e+00 1.690462875366210938e+01
-8.562217712402343750e+00 1.692926406860351562e+01
-8.897430419921875000e+00 1.673054695129394531e+01
-8.632030487060546875e+00 1.691833114624023438e+01
-8.640846252441406250e+00 1.695100975036621094e+01
-8.538684844970703125e+00 1.684576034545898438e+01
-8.796701431274414062e+00 1.676897430419921875e+01
-8.568325042724609375e+00 1.688978385925292969e+01
-8.603522300720214844e+00 1.692560386657714844e+01
-8.651581764221191406e+00 1.689283943176269531e+01
-8.784907341003417969e+00 1.682231330871582031e+01
-8.910696983337402344e+00 1.675648117065429688e+01
-8.982161521911621094e+00 1.674404907226562500e+01
-8.772663116455078125e+00 1.680352592468261719e+01
-8.868066787719726562e+00 1.674532890319824219e+01
-8.845529556274414062e+00 1.665558624267578125e+01
-8.947373390197753906e+00 1.677088165283203125e+01
-8.935200691223144531e+00 1.676605033874511719e+01
-8.735270500183105469e+00 1.689650917053222656e+01
-8.971475601196289062e+00 1.669437026977539062e+01
-8.955924987792968750e+00 1.686926651000976562e+01
-8.949867248535156250e+00 1.676917839050292969e+01
-8.932160377502441406e+00 1.683467483520507812e+01
-8.973145484924316406e+00 1.680337715148925781e+01
-8.930470466613769531e+00 1.667371940612792969e+01
-8.802244186401367188e+00 1.673657035827636719e+01
-8.875972747802734375e+00 1.676803588867187500e+01
-8.863811492919921875e+00 1.666272544860839844e+01
-8.844235420227050781e+00 1.672302055358886719e+01
-8.938548088073730469e+00 1.677065277099609375e+01
-8.995529174804687500e+00 1.680525970458984375e+01
-8.875605583190917969e+00 1.667674827575683594e+01
-8.781838417053222656e+00 1.667645645141601562e+01
-8.778353691101074219e+00 1.661784744262695312e+01
-8.859572410583496094e+00 1.676686286926269531e+01
-8.838203430175781250e+00 1.660984039306640625e+01
-8.944345474243164062e+00 1.670106697082519531e+01
-8.875135421752929688e+00 1.665825462341308594e+01
-8.951608657836914062e+00 1.675310516357421875e+01
-8.874385833740234375e+00 1.674419975280761719e+01
-6.686364650726318359e+00 1.334523105621337891e+01
-3.261957883834838867e+00 6.292718410491943359e+00
-6.474678516387939453e+00 1.337065124511718750e+01
-8.805711746215820312e+00 1.662616729736328125e+01
-8.999067306518554688e+00 1.680710220336914062e+01
-8.934089660644531250e+00 1.674160575866699219e+01
-8.980518341064453125e+00 1.663473320007324219e+01
-9.047496795654296875e+00 1.666258621215820312e+01
-8.958662033081054688e+00 1.665192985534667969e+01
-9.061396598815917969e+00 1.680343246459960938e+01
-8.985679626464843750e+00 1.673254203796386719e+01
-9.103983879089355469e+00 1.676473426818847656e+01
-8.980588912963867188e+00 1.676221847534179688e+01
-9.030900001525878906e+00 1.674314308166503906e+01
-9.012109756469726562e+00 1.672125625610351562e+01
-8.963995933532714844e+00 1.673339843750000000e+01
-8.972374916076660156e+00 1.689736557006835938e+01
-9.049407958984375000e+00 1.708775520324707031e+01
-8.977499008178710938e+00 1.700674247741699219e+01
-9.045426368713378906e+00 1.712421798706054688e+01
-8.855297088623046875e+00 1.686103630065917969e+01
-9.180795669555664062e+00 1.709894371032714844e+01
-9.111408233642578125e+00 1.705786895751953125e+01
-9.131035804748535156e+00 1.710094642639160156e+01
-9.140931129455566406e+00 1.714388275146484375e+01
-9.036720275878906250e+00 1.690196037292480469e+01
-8.940875053405761719e+00 1.692502403259277344e+01
-8.918592453002929688e+00 1.686382865905761719e+01
-8.985790252685546875e+00 1.697844505310058594e+01
-8.973506927490234375e+00 1.704487609863281250e+01
-8.958512306213378906e+00 1.688819122314453125e+01
-9.008999824523925781e+00 1.679058265686035156e+01
-8.995035171508789062e+00 1.687143135070800781e+01
-8.997034072875976562e+00 1.675470733642578125e+01
-8.988039970397949219e+00 1.677423477172851562e+01
-9.039549827575683594e+00 1.668986320495605469e+01
-8.913103103637695312e+00 1.673305702209472656e+01
-8.968883514404296875e+00 1.680632591247558594e+01
-8.943346023559570312e+00 1.675473403930664062e+01
-8.891548156738281250e+00 1.663978767395019531e+01
-8.877180099487304688e+00 1.666992187500000000e+01
-9.085760116577148438e+00 1.659210014343261719e+01
-4.370053291320800781e+00 1.022610378265380859e+01
-8.866756439208984375e+00 1.655309104919433594e+01
-8.912951469421386719e+00 1.669829940795898438e+01
-8.929444313049316406e+00 1.672676658630371094e+01
-8.910223960876464844e+00 1.673077774047851562e+01
-8.962917327880859375e+00 1.677345657348632812e+01
-9.048479080200195312e+00 1.690191268920898438e+01
-9.001809120178222656e+00 1.684617805480957031e+01
-5.003702163696289062e+00 9.055761337280273438e+00
-8.951066970825195312e+00 1.672802162170410156e+01
-8.915362358093261719e+00 1.669802474975585938e+01
-8.944251060485839844e+00 1.681622695922851562e+01
-9.037698745727539062e+00 1.669631576538085938e+01
-8.936648368835449219e+00 1.672939491271972656e+01
-9.038295745849609375e+00 1.682367324829101562e+01
-9.013704299926757812e+00 1.678498649597167969e+01
-8.999322891235351562e+00 1.683753395080566406e+01
-8.978780746459960938e+00 1.678754997253417969e+01
-8.981896400451660156e+00 1.678695869445800781e+01
-8.861667633056640625e+00 1.667895126342773438e+01
-8.857648849487304688e+00 1.658649063110351562e+01
-8.870478630065917969e+00 1.675165557861328125e+01
-8.924570083618164062e+00 1.683645629882812500e+01
-8.923917770385742188e+00 1.677807426452636719e+01
-8.930492401123046875e+00 1.680373764038085938e+01
-8.919567108154296875e+00 1.669275474548339844e+01
-8.686183929443359375e+00 1.669631195068359375e+01
-8.946200370788574219e+00 1.680617713928222656e+01
-8.905725479125976562e+00 1.676807594299316406e+01
-8.702275276184082031e+00 1.673239898681640625e+01
-8.879225730895996094e+00 1.677949714660644531e+01
-8.771916389465332031e+00 1.676596641540527344e+01
-8.714740753173828125e+00 1.673069763183593750e+01
-8.168902397155761719e+00 1.654880332946777344e+01
-7.799246788024902344e+00 1.666323280334472656e+01
-7.708952426910400391e+00 1.665444755554199219e+01
-7.455317974090576172e+00 1.662970352172851562e+01
-7.996398925781250000e+00 1.662395858764648438e+01
-2.185226678848266602e+00 8.518783569335937500e+00
-2.185616493225097656e+00 7.786679267883300781e+00
-2.638370513916015625e+00 8.686407089233398438e+00
-3.189034461975097656e+00 8.994219779968261719e+00
-2.352315187454223633e+00 8.033679008483886719e+00
-3.910436153411865234e+00 9.000643730163574219e+00
-2.675165653228759766e+00 8.909854888916015625e+00
-2.953547716140747070e+00 8.780468940734863281e+00
-2.740763187408447266e+00 8.500818252563476562e+00
-2.367184162139892578e+00 8.432651519775390625e+00
-1.902680397033691406e+00 8.314245223999023438e+00
-2.897676706314086914e+00 8.166370391845703125e+00
-2.255600452423095703e+00 7.672073364257812500e+00
-2.212503194808959961e+00 7.754985809326171875e+00
-2.584457397460937500e+00 8.318933486938476562e+00
-2.481083869934082031e+00 8.370779037475585938e+00
-2.485890865325927734e+00 8.670389175415039062e+00
-3.272709846496582031e+00 7.708712577819824219e+00
-3.627748966217041016e+00 8.910977363586425781e+00
-3.873541116714477539e+00 7.932826519012451172e+00
-3.907123565673828125e+00 8.011909484863281250e+00
-4.165745735168457031e+00 8.005716323852539062e+00
-3.556582927703857422e+00 6.782957553863525391e+00
-3.688993215560913086e+00 6.721554279327392578e+00
-3.836174726486206055e+00 6.902773857116699219e+00
-3.952417850494384766e+00 6.956930637359619141e+00
-3.738664627075195312e+00 6.792990684509277344e+00
-3.367025613784790039e+00 7.064547538757324219e+00
-3.713952302932739258e+00 6.953656196594238281e+00
-3.716795206069946289e+00 6.822191715240478516e+00
-3.704478025436401367e+00 7.045611858367919922e+00
-3.710082292556762695e+00 7.031011104583740234e+00
-3.974036931991577148e+00 6.887748241424560547e+00
-3.648877620697021484e+00 6.819084644317626953e+00
-3.661879301071166992e+00 6.972648143768310547e+00
-3.475214242935180664e+00 6.412230491638183594e+00
-3.235183000564575195e+00 9.029602050781250000e+00
-4.108654022216796875e+00 7.537461757659912109e+00
-3.811248302459716797e+00 7.659140586853027344e+00
-4.018231868743896484e+00 7.515304088592529297e+00
-4.064545631408691406e+00 8.423281669616699219e+00
-4.682207584381103516e+00 8.415723800659179688e+00
-3.229872226715087891e+00 8.616314888000488281e+00
-3.307172060012817383e+00 8.552339553833007812e+00
-3.875746250152587891e+00 8.327999114990234375e+00
-3.471847295761108398e+00 9.157380104064941406e+00
-3.456802606582641602e+00 9.256370544433593750e+00
-3.769802331924438477e+00 9.347077369689941406e+00
-3.712192773818969727e+00 9.487936019897460938e+00
-5.108862400054931641e+00 8.029770851135253906e+00
-3.884818553924560547e+00 7.882632255554199219e+00
-4.719266414642333984e+00 7.818361282348632812e+00
-4.387302875518798828e+00 1.067117977142333984e+01
-3.903611421585083008e+00 8.449408531188964844e+00
-4.489241600036621094e+00 8.036180496215820312e+00
-3.011935472488403320e+00 8.792078018188476562e+00
-4.799856662750244141e+00 7.831429481506347656e+00
-3.487192153930664062e+00 8.696435928344726562e+00
-3.277759313583374023e+00 8.762362480163574219e+00
-3.457520008087158203e+00 8.477842330932617188e+00
-4.500545024871826172e+00 8.409940719604492188e+00
-3.174512386322021484e+00 6.345529079437255859e+00
-4.400847911834716797e+00 6.628031730651855469e+00
-3.977885961532592773e+00 6.927265644073486328e+00
-5.191371440887451172e+00 1.030405998229980469e+01
-4.783219337463378906e+00 7.739569664001464844e+00
-5.340759754180908203e+00 8.747154235839843750e+00
-3.833937406539916992e+00 6.358284473419189453e+00
-4.791060447692871094e+00 9.862840652465820312e+00
-5.219470024108886719e+00 1.005261707305908203e+01
-4.314236640930175781e+00 1.096636199951171875e+01
-4.568508625030517578e+00 8.398764610290527344e+00
-3.894105672836303711e+00 1.056190109252929688e+01
-4.710434436798095703e+00 1.107961845397949219e+01
-3.700163602828979492e+00 9.663265228271484375e+00
-3.980929851531982422e+00 7.830361366271972656e+00
-4.427316188812255859e+00 8.459493637084960938e+00
-4.078907966613769531e+00 7.720718383789062500e+00
-3.844774007797241211e+00 7.928742885589599609e+00
-3.829360485076904297e+00 7.867132186889648438e+00
-4.099816322326660156e+00 7.951685905456542969e+00
-4.716327190399169922e+00 8.631115913391113281e+00
-4.200067520141601562e+00 7.775036811828613281e+00
-4.191131591796875000e+00 8.524217605590820312e+00
-4.836604595184326172e+00 8.953305244445800781e+00
-4.746876239776611328e+00 1.128396511077880859e+01
-4.534675598144531250e+00 1.178115177154541016e+01
-4.648258209228515625e+00 1.105585384368896484e+01
-4.599046230316162109e+00 1.187877082824707031e+01
-4.550645351409912109e+00 1.183986949920654297e+01
-4.590856552124023438e+00 1.141824340820312500e+01
-4.484799861907958984e+00 1.174908733367919922e+01
-4.697056770324707031e+00 1.176924228668212891e+01
-4.454314231872558594e+00 1.151662445068359375e+01
-4.470345020294189453e+00 1.194205093383789062e+01
-4.701519489288330078e+00 1.188145160675048828e+01
-4.515230178833007812e+00 1.175774478912353516e+01
-4.266363620758056641e+00 1.179214191436767578e+01
-4.444586753845214844e+00 1.179656505584716797e+01
-4.323313713073730469e+00 1.196607303619384766e+01
-4.389518737792968750e+00 1.170458030700683594e+01
-4.696882247924804688e+00 1.186990451812744141e+01
-4.407226085662841797e+00 1.182643413543701172e+01
-4.587115764617919922e+00 1.183972167968750000e+01
-4.295307636260986328e+00 1.172036933898925781e+01
-4.581300258636474609e+00 1.185682392120361328e+01
-4.619009017944335938e+00 1.189753627777099609e+01
-4.451622486114501953e+00 1.188147830963134766e+01
-4.537749767303466797e+00 1.170880603790283203e+01
-4.455651760101318359e+00 1.167533874511718750e+01
-4.473685264587402344e+00 1.178718280792236328e+01
-4.454502105712890625e+00 1.166104412078857422e+01
-4.622995376586914062e+00 1.186730194091796875e+01
-4.580198287963867188e+00 1.187039852142333984e+01
-4.598436832427978516e+00 1.167530632019042969e+01
-4.537512302398681641e+00 1.184428787231445312e+01
-4.337188720703125000e+00 1.116390323638916016e+01
-4.513292789459228516e+00 1.165241050720214844e+01
-4.536245822906494141e+00 1.180485343933105469e+01
-4.814883232116699219e+00 1.136437416076660156e+01
-4.645066261291503906e+00 1.151190757751464844e+01
-4.094138622283935547e+00 1.168102073669433594e+01
-3.803032398223876953e+00 6.833407402038574219e+00
-5.017680168151855469e+00 1.164858245849609375e+01
-4.680187225341796875e+00 1.146166992187500000e+01
-4.510604858398437500e+00 1.155339336395263672e+01
-4.565509319305419922e+00 1.169656562805175781e+01
-4.660121917724609375e+00 1.171583938598632812e+01
-4.617162227630615234e+00 1.168930149078369141e+01
-4.567558765411376953e+00 1.155276870727539062e+01
-4.686034679412841797e+00 1.189965629577636719e+01
-4.476616859436035156e+00 1.183907699584960938e+01
-4.541091442108154297e+00 1.183597278594970703e+01
-4.495596885681152344e+00 1.182625961303710938e+01
-4.653265476226806641e+00 1.184626770019531250e+01
-4.670480728149414062e+00 1.189807510375976562e+01
-4.476196765899658203e+00 1.176652336120605469e+01
-4.465137004852294922e+00 1.177630043029785156e+01
-4.496134757995605469e+00 1.185888385772705078e+01
-4.612183094024658203e+00 1.182303619384765625e+01
-4.579951286315917969e+00 1.180508136749267578e+01
-4.464726448059082031e+00 1.186961364746093750e+01
-4.463730335235595703e+00 1.189711666107177734e+01
-4.697526931762695312e+00 1.186270141601562500e+01
-4.632757186889648438e+00 1.190364933013916016e+01
-4.703327655792236328e+00 1.188026905059814453e+01
-4.595092773437500000e+00 1.180289077758789062e+01
-4.555607795715332031e+00 1.184447860717773438e+01
-4.801208972930908203e+00 1.176230621337890625e+01
-4.498056411743164062e+00 1.172134780883789062e+01
-4.439693450927734375e+00 1.158404541015625000e+01
-4.661483764648437500e+00 1.195921993255615234e+01
-4.618625640869140625e+00 1.151545333862304688e+01
-4.446303844451904297e+00 1.172416210174560547e+01
-5.184579372406005859e+00 9.203512191772460938e+00
-4.928018093109130859e+00 9.286477088928222656e+00
-4.837850093841552734e+00 1.168637275695800781e+01
-4.529227733612060547e+00 1.145637226104736328e+01
-4.673982620239257812e+00 1.163229656219482422e+01
-4.734488964080810547e+00 1.174836921691894531e+01
-4.820701599121093750e+00 1.185891246795654297e+01
-4.886201858520507812e+00 1.173806762695312500e+01
-4.791960239410400391e+00 1.187905979156494141e+01
-4.608420372009277344e+00 1.188509082794189453e+01
-4.504762649536132812e+00 1.177619934082031250e+01
-4.481116771697998047e+00 1.204162216186523438e+01
-4.582034111022949219e+00 1.159766101837158203e+01
-4.640268802642822266e+00 1.180353736877441406e+01
-4.482234001159667969e+00 1.186504364013671875e+01
-4.636941432952880859e+00 1.183104419708251953e+01
-4.418706893920898438e+00 1.164027023315429688e+01
-4.665889263153076172e+00 1.133956813812255859e+01
-4.270255088806152344e+00 1.145747470855712891e+01
-4.567753791809082031e+00 1.143323707580566406e+01
-4.468622684478759766e+00 1.169470977783203125e+01
-4.745316505432128906e+00 1.141665458679199219e+01
-5.097998142242431641e+00 1.156977367401123047e+01
-5.038729190826416016e+00 1.146673107147216797e+01
-5.020785808563232422e+00 1.153398895263671875e+01
-5.108234405517578125e+00 1.137820816040039062e+01
-5.152314186096191406e+00 1.143544101715087891e+01
-5.109160900115966797e+00 1.140437698364257812e+01
-5.113970756530761719e+00 1.140523052215576172e+01
-5.096590518951416016e+00 1.143609809875488281e+01
-5.053949832916259766e+00 1.147682571411132812e+01
-5.044370651245117188e+00 1.154926967620849609e+01
-3.944645643234252930e+00 9.447191238403320312e+00
-5.060173034667968750e+00 1.154431724548339844e+01
-5.101451396942138672e+00 1.146528244018554688e+01
-5.133279800415039062e+00 1.137860107421875000e+01
-5.270592689514160156e+00 1.136229419708251953e+01
-5.606064319610595703e+00 1.064545726776123047e+01
-5.383725166320800781e+00 1.036198329925537109e+01
-4.950514793395996094e+00 9.820255279541015625e+00
-5.193639278411865234e+00 9.795603752136230469e+00
-3.872621774673461914e+00 6.377847194671630859e+00
-3.774888753890991211e+00 6.407990932464599609e+00
-3.783799171447753906e+00 6.064680576324462891e+00
-3.950485706329345703e+00 6.415512561798095703e+00
-4.347188472747802734e+00 6.923086643218994141e+00
-5.236940383911132812e+00 9.187630653381347656e+00
-4.073388099670410156e+00 6.986864566802978516e+00
-5.049012660980224609e+00 8.039152145385742188e+00
-3.938321113586425781e+00 8.648450851440429688e+00
-5.137562751770019531e+00 8.797929763793945312e+00
-3.227630615234375000e+00 9.093303680419921875e+00
-3.695376634597778320e+00 9.065033912658691406e+00
-3.073025226593017578e+00 9.074816703796386719e+00
-4.077918529510498047e+00 7.662023544311523438e+00
-2.782752037048339844e+00 8.184041976928710938e+00
-3.988829612731933594e+00 7.548548221588134766e+00
-3.350580692291259766e+00 8.589952468872070312e+00
-3.439463853836059570e+00 9.272439002990722656e+00
-3.494798183441162109e+00 9.152802467346191406e+00
-3.646639108657836914e+00 8.032874107360839844e+00
-3.415498018264770508e+00 7.629416465759277344e+00
-3.696542739868164062e+00 6.563953399658203125e+00
-2.993506908416748047e+00 6.434516429901123047e+00
-3.049909353256225586e+00 6.354840278625488281e+00
-3.234923124313354492e+00 6.980458259582519531e+00
-3.002575159072875977e+00 6.629462242126464844e+00
-3.566247940063476562e+00 6.853624820709228516e+00
-3.538965702056884766e+00 6.247374534606933594e+00
-2.943138599395751953e+00 6.466120719909667969e+00
-3.380722284317016602e+00 6.065541744232177734e+00
-3.353661537170410156e+00 6.207885742187500000e+00
-3.865653991699218750e+00 6.311563014984130859e+00
-3.871988058090209961e+00 6.380026340484619141e+00
-3.868478775024414062e+00 8.370085716247558594e+00
-4.437346458435058594e+00 8.507052421569824219e+00
-3.412289619445800781e+00 9.350176811218261719e+00
-3.189525127410888672e+00 9.197834968566894531e+00
-3.559161424636840820e+00 9.166537284851074219e+00
-3.930968523025512695e+00 8.823708534240722656e+00
-3.338036060333251953e+00 8.601363182067871094e+00
-4.672953605651855469e+00 8.367436408996582031e+00
-3.963302612304687500e+00 8.542697906494140625e+00
-3.444396495819091797e+00 9.017249107360839844e+00
-4.384180068969726562e+00 7.970688819885253906e+00
-4.382747650146484375e+00 7.697342872619628906e+00
-4.113759040832519531e+00 1.065507984161376953e+01
-4.085478305816650391e+00 1.053450489044189453e+01
-4.634303092956542969e+00 1.002585411071777344e+01
-4.640830516815185547e+00 1.104901409149169922e+01
-5.021066188812255859e+00 1.085898780822753906e+01
-4.364208698272705078e+00 1.095203304290771484e+01
-4.656580924987792969e+00 1.064056873321533203e+01
-4.403789997100830078e+00 1.050492382049560547e+01
-4.748962879180908203e+00 1.060735988616943359e+01
-5.218454837799072266e+00 1.037923145294189453e+01
-4.565028190612792969e+00 1.079601192474365234e+01
-3.916513919830322266e+00 7.109134197235107422e+00
-3.333505868911743164e+00 6.471936702728271484e+00
-3.879038333892822266e+00 6.410592555999755859e+00
-3.011133193969726562e+00 6.524632930755615234e+00
-3.426166296005249023e+00 6.288891792297363281e+00
-4.154083728790283203e+00 6.397781848907470703e+00
-4.480451107025146484e+00 6.553507804870605469e+00
-4.683091640472412109e+00 8.536481857299804688e+00
-3.631740570068359375e+00 7.884994506835937500e+00
-4.687093734741210938e+00 7.801930427551269531e+00
-4.910430908203125000e+00 8.077102661132812500e+00
-4.742132186889648438e+00 8.017924308776855469e+00
-3.485947608947753906e+00 8.467387199401855469e+00
-5.125458717346191406e+00 9.686833381652832031e+00
-4.322797775268554688e+00 1.030468273162841797e+01
-4.432081222534179688e+00 9.986259460449218750e+00
-5.203759193420410156e+00 1.010663795471191406e+01
-5.129447460174560547e+00 1.007137775421142578e+01
-5.253318309783935547e+00 9.960749626159667969e+00
-5.310393333435058594e+00 1.004900264739990234e+01
-5.351188182830810547e+00 1.023530006408691406e+01
-5.309953689575195312e+00 1.005799674987792969e+01
-5.395746231079101562e+00 9.989684104919433594e+00
-5.370487213134765625e+00 9.989265441894531250e+00
-5.412312507629394531e+00 1.005696773529052734e+01
-5.430158138275146484e+00 1.012672328948974609e+01
-5.392213344573974609e+00 1.009286594390869141e+01
-5.235358715057373047e+00 9.988875389099121094e+00
-4.619343757629394531e+00 9.929441452026367188e+00
-5.345384120941162109e+00 9.965826034545898438e+00
-5.342512130737304688e+00 1.001648712158203125e+01
-5.334291458129882812e+00 1.001844787597656250e+01
-5.158960819244384766e+00 9.973052978515625000e+00
-5.363262653350830078e+00 1.006772518157958984e+01
-5.272514343261718750e+00 9.469895362854003906e+00
-4.590131759643554688e+00 1.009431743621826172e+01
-4.509655952453613281e+00 1.045428466796875000e+01
-5.014062404632568359e+00 1.004712963104248047e+01
-4.961752414703369141e+00 1.033618640899658203e+01
-3.353729724884033203e+00 6.494263172149658203e+00
-4.221815586090087891e+00 5.951231479644775391e+00
-4.491229057312011719e+00 1.031420612335205078e+01
-4.638730049133300781e+00 1.036676979064941406e+01
-4.724717617034912109e+00 1.069768238067626953e+01
-4.985093593597412109e+00 1.049030494689941406e+01
-4.937903404235839844e+00 9.352409362792968750e+00
-5.127707958221435547e+00 1.087794208526611328e+01
-4.997706890106201172e+00 1.072188282012939453e+01
-4.513484954833984375e+00 1.082861328125000000e+01
-4.693067073822021484e+00 1.082027816772460938e+01
-4.507517814636230469e+00 1.092126369476318359e+01
-4.848875522613525391e+00 1.109561920166015625e+01
-2.370408058166503906e+00 1.207357501983642578e+01
-2.324246644973754883e+00 1.206624889373779297e+01
-2.115306138992309570e+00 1.187189865112304688e+01
-2.159111022949218750e+00 1.159687995910644531e+01
-2.497982978820800781e+00 1.184790420532226562e+01
-2.193516254425048828e+00 1.204368114471435547e+01
-1.697046637535095215e+00 1.152497577667236328e+01
-2.019477367401123047e+00 1.215624237060546875e+01
-1.568836092948913574e+00 1.138997459411621094e+01
-2.200130462646484375e+00 1.187112236022949219e+01
-2.568477153778076172e+00 1.180736541748046875e+01
-3.003123760223388672e+00 1.191729450225830078e+01
-3.041020154953002930e+00 1.183594512939453125e+01
-2.970526933670043945e+00 1.210485458374023438e+01
-2.922567605972290039e+00 1.193710708618164062e+01
-2.804670095443725586e+00 1.254755401611328125e+01
-3.194468259811401367e+00 1.244388008117675781e+01
-2.567868471145629883e+00 1.202447414398193359e+01
-2.650533676147460938e+00 1.150769996643066406e+01
-2.190595626831054688e+00 1.181097984313964844e+01
-1.297119140625000000e+00 1.131955528259277344e+01
-2.926124334335327148e+00 1.156765556335449219e+01
-2.130113601684570312e+00 1.204730224609375000e+01
-2.253478050231933594e+00 1.178847408294677734e+01
-2.605601072311401367e+00 1.267232131958007812e+01
-3.083219766616821289e+00 1.250998020172119141e+01
-2.551276445388793945e+00 1.223309803009033203e+01
-3.078395128250122070e+00 1.243313503265380859e+01
-3.364879608154296875e+00 1.217796802520751953e+01
-2.832033872604370117e+00 1.253653430938720703e+01
-1.858466744422912598e+00 1.145585441589355469e+01
-2.819283723831176758e+00 1.259174060821533203e+01
-2.852702140808105469e+00 1.269655132293701172e+01
-2.890186071395874023e+00 1.264529132843017578e+01
-3.081880092620849609e+00 1.178319835662841797e+01
-2.626939773559570312e+00 1.261930847167968750e+01
-2.821234941482543945e+00 1.255424976348876953e+01
-2.837496519088745117e+00 1.262145709991455078e+01
-2.829687833786010742e+00 1.269484138488769531e+01
-2.901982307434082031e+00 1.274712944030761719e+01
-2.514458656311035156e+00 1.227583599090576172e+01
-2.671536207199096680e+00 1.225315475463867188e+01
-1.791488289833068848e+00 1.094295501708984375e+01
-2.185911417007446289e+00 1.122689342498779297e+01
-1.970506310462951660e+00 1.140887355804443359e+01
-2.551842451095581055e+00 1.174627590179443359e+01
-2.584598541259765625e+00 1.195004463195800781e+01
-2.730369091033935547e+00 1.137379074096679688e+01
-2.105052709579467773e+00 1.071454715728759766e+01
-2.107320547103881836e+00 1.089270210266113281e+01
-2.394723892211914062e+00 1.111056137084960938e+01
-2.528294563293457031e+00 1.127059745788574219e+01
-2.561312437057495117e+00 1.149922466278076172e+01
-2.592933893203735352e+00 1.166659259796142578e+01
-2.853659629821777344e+00 1.262432098388671875e+01
-2.152753353118896484e+00 1.164148616790771484e+01
-2.982401609420776367e+00 1.204209995269775391e+01
-2.549632072448730469e+00 1.233688449859619141e+01
-2.813197374343872070e+00 1.163294887542724609e+01
-2.369549512863159180e+00 1.176073169708251953e+01
-2.393896818161010742e+00 1.134977531433105469e+01
-2.599971771240234375e+00 1.155482673645019531e+01
-2.588948249816894531e+00 1.158668708801269531e+01
-2.696830749511718750e+00 1.155533790588378906e+01
-2.246357202529907227e+00 1.148305797576904297e+01
-2.300148963928222656e+00 1.165167236328125000e+01
-2.416991949081420898e+00 1.212172698974609375e+01
-2.196184635162353516e+00 1.155783081054687500e+01
-2.187638521194458008e+00 1.139821624755859375e+01
-2.116808176040649414e+00 1.150200462341308594e+01
-2.534060001373291016e+00 1.135349559783935547e+01
-2.428349494934082031e+00 1.118676948547363281e+01
-2.400027751922607422e+00 1.192718315124511719e+01
-1.956223964691162109e+00 1.154460906982421875e+01
-1.841877698898315430e+00 1.107556343078613281e+01
-1.825443387031555176e+00 1.092039012908935547e+01
-1.677895665168762207e+00 1.094149494171142578e+01
-1.729183316230773926e+00 1.091260910034179688e+01
-1.982747912406921387e+00 1.138643074035644531e+01
-1.906668186187744141e+00 1.119175529479980469e+01
-2.157255411148071289e+00 1.180213642120361328e+01
-1.872847199440002441e+00 1.118353462219238281e+01
-1.817609906196594238e+00 1.078130149841308594e+01
-4.119620323181152344e+00 9.187780380249023438e+00
-5.009479522705078125e+00 8.174535751342773438e+00
-3.505787611007690430e+00 9.262398719787597656e+00
-4.827191352844238281e+00 8.665820121765136719e+00
-3.730165958404541016e+00 9.376370429992675781e+00
-3.740985155105590820e+00 8.814722061157226562e+00
-4.026433944702148438e+00 9.321234703063964844e+00
-3.696746587753295898e+00 9.250423431396484375e+00
-4.214413642883300781e+00 7.468012809753417969e+00
-4.109035015106201172e+00 7.890015125274658203e+00
-3.851552963256835938e+00 7.651751518249511719e+00
-3.595104694366455078e+00 9.245941162109375000e+00
-4.921126365661621094e+00 8.800889968872070312e+00
-3.640327692031860352e+00 9.186100959777832031e+00
-4.363552570343017578e+00 9.012505531311035156e+00
-3.979808330535888672e+00 6.639666557312011719e+00
-3.802690267562866211e+00 6.206134796142578125e+00
-4.219039440155029297e+00 6.428578376770019531e+00
-3.981141090393066406e+00 6.514445304870605469e+00
-3.391377210617065430e+00 6.388240814208984375e+00
-4.069159507751464844e+00 6.352938652038574219e+00
-4.286747932434082031e+00 6.814006328582763672e+00
-3.291214704513549805e+00 6.509325504302978516e+00
-4.431682586669921875e+00 6.675354003906250000e+00
-1.961687803268432617e+00 8.248397827148437500e+00
-2.418957233428955078e+00 8.555093765258789062e+00
-3.279381752014160156e+00 7.724257469177246094e+00
-3.117850780487060547e+00 9.012682914733886719e+00
-1.314099192619323730e+00 8.065773010253906250e+00
-2.141175270080566406e+00 8.175111770629882812e+00
-3.955970048904418945e+00 1.068885898590087891e+01
-3.792255401611328125e+00 1.020031452178955078e+01
-3.416493177413940430e+00 9.507699012756347656e+00
-3.934364080429077148e+00 1.022342872619628906e+01
-3.980748891830444336e+00 7.701492786407470703e+00
-3.799692869186401367e+00 1.002099800109863281e+01
-3.877853870391845703e+00 1.025137233734130859e+01
-3.716143131256103516e+00 1.026562690734863281e+01
-4.110362052917480469e+00 1.047886848449707031e+01
-3.975729227066040039e+00 1.054184150695800781e+01
-4.138130187988281250e+00 1.079155635833740234e+01
-4.193218708038330078e+00 1.069359683990478516e+01
-4.071472167968750000e+00 1.039404582977294922e+01
-3.841501712799072266e+00 1.029287147521972656e+01
-3.330124616622924805e+00 9.723097801208496094e+00
-4.155078887939453125e+00 7.788632392883300781e+00
-3.892864704132080078e+00 1.046161079406738281e+01
-2.849894285202026367e+00 8.085195541381835938e+00
-3.022967815399169922e+00 8.568459510803222656e+00
-2.919991970062255859e+00 8.451541900634765625e+00
-3.551306962966918945e+00 8.338305473327636719e+00
-3.213171958923339844e+00 8.824280738830566406e+00
-3.398933649063110352e+00 7.740101337432861328e+00
-4.727920532226562500e+00 7.563169479370117188e+00
-3.566903352737426758e+00 7.663023471832275391e+00
-3.992654323577880859e+00 7.795986652374267578e+00
-4.114942550659179688e+00 7.637061595916748047e+00
-4.436543464660644531e+00 7.775528907775878906e+00
-4.101196765899658203e+00 7.709176063537597656e+00
-4.154524326324462891e+00 7.457270622253417969e+00
-4.082560062408447266e+00 7.652353286743164062e+00
-4.069007873535156250e+00 7.603236675262451172e+00
-4.092900753021240234e+00 7.458066463470458984e+00
-2.877970457077026367e+00 8.727245330810546875e+00
-4.221629619598388672e+00 7.501486301422119141e+00
-4.401624679565429688e+00 7.525073051452636719e+00
-3.868255853652954102e+00 7.615656852722167969e+00
-3.682299852371215820e+00 7.702090740203857422e+00
-4.884250164031982422e+00 8.701622962951660156e+00
-4.030603885650634766e+00 9.275410652160644531e+00
-3.958056449890136719e+00 9.241333007812500000e+00
-5.014122009277343750e+00 8.771318435668945312e+00
-5.192353248596191406e+00 8.713431358337402344e+00
-4.123858451843261719e+00 7.979096412658691406e+00
-4.840328216552734375e+00 8.368632316589355469e+00
-4.318939685821533203e+00 7.678569793701171875e+00
-3.742967605590820312e+00 8.001221656799316406e+00
-4.853711128234863281e+00 7.662959575653076172e+00
-4.355124950408935547e+00 7.901646137237548828e+00
-4.156853199005126953e+00 8.898656845092773438e+00
-3.950019836425781250e+00 9.482523918151855469e+00
-3.970402002334594727e+00 9.311704635620117188e+00
-4.030111789703369141e+00 9.205748558044433594e+00
-4.063325881958007812e+00 9.191325187683105469e+00
-3.885039091110229492e+00 9.268873214721679688e+00
-4.309785842895507812e+00 9.182880401611328125e+00
-4.327104568481445312e+00 9.247731208801269531e+00
-4.328477382659912109e+00 9.081550598144531250e+00
-4.196948051452636719e+00 8.648114204406738281e+00
-4.929287910461425781e+00 9.061755180358886719e+00
-4.315238952636718750e+00 8.771633148193359375e+00
-4.417129993438720703e+00 9.051652908325195312e+00
-4.444407463073730469e+00 9.130818367004394531e+00
-4.900442123413085938e+00 9.237397193908691406e+00
-4.801083564758300781e+00 8.309452056884765625e+00
-3.943274974822998047e+00 9.220412254333496094e+00
-4.663780212402343750e+00 8.420001983642578125e+00
-4.172248840332031250e+00 9.030755043029785156e+00
-5.065326213836669922e+00 8.866192817687988281e+00
-5.104022502899169922e+00 9.015096664428710938e+00
-4.545916080474853516e+00 9.547250747680664062e+00
-4.030035495758056641e+00 9.342246055603027344e+00
-4.051803112030029297e+00 9.208761215209960938e+00
-4.214191436767578125e+00 9.129399299621582031e+00
-4.362387180328369141e+00 9.281034469604492188e+00
-3.990244865417480469e+00 9.267288208007812500e+00
-4.762942314147949219e+00 8.530148506164550781e+00
-4.996214389801025391e+00 8.203845977783203125e+00
-4.635456562042236328e+00 8.590781211853027344e+00
-5.000783920288085938e+00 9.066194534301757812e+00
-4.477067947387695312e+00 9.173871040344238281e+00
-4.704685211181640625e+00 9.102478981018066406e+00
-5.310561180114746094e+00 9.086551666259765625e+00
-5.235760211944580078e+00 8.535884857177734375e+00
-4.322393417358398438e+00 8.942193984985351562e+00
-4.645581245422363281e+00 9.087938308715820312e+00
-4.676598548889160156e+00 8.597233772277832031e+00
-4.622839450836181641e+00 9.135087013244628906e+00
-3.891438722610473633e+00 9.231579780578613281e+00
-4.241873741149902344e+00 8.363050460815429688e+00
-3.893717527389526367e+00 8.180048942565917969e+00
-3.768014907836914062e+00 8.319247245788574219e+00
-4.799695968627929688e+00 7.847761154174804688e+00
-4.570452690124511719e+00 8.925389289855957031e+00
-4.867888450622558594e+00 9.110564231872558594e+00
-4.588180065155029297e+00 9.029559135437011719e+00
-4.845931053161621094e+00 8.498847961425781250e+00
-4.692664623260498047e+00 9.005360603332519531e+00
-4.425209522247314453e+00 9.100117683410644531e+00
-3.745439291000366211e+00 9.351974487304687500e+00
-5.109524250030517578e+00 8.892888069152832031e+00
-5.049020767211914062e+00 9.003059387207031250e+00
-4.651485443115234375e+00 9.050846099853515625e+00
-4.568951129913330078e+00 8.969689369201660156e+00
-5.126482486724853516e+00 8.918088912963867188e+00
-4.505331516265869141e+00 9.159873962402343750e+00
-4.551950454711914062e+00 9.312404632568359375e+00
-4.565994262695312500e+00 9.405238151550292969e+00
-3.692474842071533203e+00 9.236210823059082031e+00
-4.846851825714111328e+00 9.131384849548339844e+00
-4.498870849609375000e+00 9.150152206420898438e+00
-4.725614070892333984e+00 9.223175048828125000e+00
-4.204469680786132812e+00 9.074986457824707031e+00
-4.605607986450195312e+00 9.297340393066406250e+00
-4.777188301086425781e+00 9.110916137695312500e+00
-4.033285617828369141e+00 9.462370872497558594e+00
-5.183533668518066406e+00 8.357028961181640625e+00
-5.047846317291259766e+00 9.122827529907226562e+00
-4.890965461730957031e+00 9.098232269287109375e+00
-4.124997138977050781e+00 9.165175437927246094e+00
-4.540478229522705078e+00 7.851891040802001953e+00
-4.320690631866455078e+00 8.452672004699707031e+00
-4.202498912811279297e+00 8.526646614074707031e+00
-5.204846858978271484e+00 8.551760673522949219e+00
-5.132759094238281250e+00 9.136090278625488281e+00
-3.658226013183593750e+00 9.207783699035644531e+00
-4.856372356414794922e+00 9.167801856994628906e+00
-3.776581287384033203e+00 8.706336021423339844e+00
-4.385909080505371094e+00 7.778504848480224609e+00
-4.322955131530761719e+00 8.564279556274414062e+00
-4.326727867126464844e+00 1.085650634765625000e+01
-4.142993927001953125e+00 1.079660701751708984e+01
-4.857500553131103516e+00 1.052972602844238281e+01
-4.718707561492919922e+00 1.114933586120605469e+01
-4.239797115325927734e+00 1.061949348449707031e+01
-4.266448497772216797e+00 1.116017246246337891e+01
-4.308804512023925781e+00 1.105128479003906250e+01
-4.474116802215576172e+00 6.622097015380859375e+00
-4.450035572052001953e+00 1.059072875976562500e+01
-4.521112918853759766e+00 1.046935462951660156e+01
-5.155980110168457031e+00 1.030366992950439453e+01
-3.709098100662231445e+00 6.521567821502685547e+00
-3.804168939590454102e+00 7.039124488830566406e+00
-3.974464893341064453e+00 6.520811080932617188e+00
-3.891093254089355469e+00 1.009780025482177734e+01
-4.452661037445068359e+00 1.051723003387451172e+01
-4.250001430511474609e+00 1.077615737915039062e+01
-4.277583599090576172e+00 1.067272090911865234e+01
-4.664411067962646484e+00 1.110421752929687500e+01
-4.740479469299316406e+00 1.032962894439697266e+01
-3.613607645034790039e+00 6.631160259246826172e+00
-4.043553352355957031e+00 9.252869606018066406e+00
-4.080595016479492188e+00 9.178174018859863281e+00
-3.668657064437866211e+00 8.433047294616699219e+00
-3.776094675064086914e+00 8.197987556457519531e+00
-4.008694648742675781e+00 8.124027252197265625e+00
-5.033211231231689453e+00 9.013941764831542969e+00
-5.053431034088134766e+00 1.043762779235839844e+01
-3.639429569244384766e+00 9.348412513732910156e+00
-5.167007446289062500e+00 8.206366539001464844e+00
-5.001763820648193359e+00 8.999552726745605469e+00
-5.032219886779785156e+00 9.039454460144042969e+00
-4.236912250518798828e+00 8.251918792724609375e+00
-3.749099016189575195e+00 9.333703041076660156e+00
-4.507544040679931641e+00 9.051212310791015625e+00
-3.762427568435668945e+00 9.257191658020019531e+00
-3.875559091567993164e+00 9.244370460510253906e+00
-3.887033700942993164e+00 9.611649513244628906e+00
-4.371114730834960938e+00 9.361655235290527344e+00
-3.660295248031616211e+00 6.146451950073242188e+00
-3.628301382064819336e+00 6.365985870361328125e+00
-3.648862361907958984e+00 6.217267036437988281e+00
-3.421544790267944336e+00 6.179329395294189453e+00
-3.586559772491455078e+00 6.264290332794189453e+00
-3.338145971298217773e+00 6.150247097015380859e+00
-3.777634620666503906e+00 6.093294620513916016e+00
-3.587905645370483398e+00 6.148383617401123047e+00
-3.656670808792114258e+00 6.122057437896728516e+00
-3.611654281616210938e+00 6.124961376190185547e+00
-4.352827548980712891e+00 6.173935413360595703e+00
-4.176409721374511719e+00 6.171912670135498047e+00
-2.111422061920166016e+00 1.179369831085205078e+01
-1.252253413200378418e+00 1.120680809020996094e+01
-1.032565951347351074e+00 1.150103759765625000e+01
-1.415492773056030273e+00 1.144352340698242188e+01
-1.998350262641906738e+00 1.107341957092285156e+01
-1.997748136520385742e+00 1.130068969726562500e+01
-1.978347539901733398e+00 1.103577995300292969e+01
-1.829753875732421875e+00 1.106297492980957031e+01
-2.282242536544799805e+00 1.074540996551513672e+01
-1.852440953254699707e+00 1.108365917205810547e+01
-2.007986783981323242e+00 1.061252403259277344e+01
-2.262122154235839844e+00 1.086463069915771484e+01
-1.736750960350036621e+00 1.158160781860351562e+01
-3.622825145721435547e+00 6.096078872680664062e+00
-4.613723278045654297e+00 1.023095321655273438e+01
-4.121401786804199219e+00 6.247459411621093750e+00
-4.547951698303222656e+00 9.987888336181640625e+00
-5.196457386016845703e+00 9.853383064270019531e+00
-2.167994499206542969e+00 8.920167922973632812e+00
-2.209767341613769531e+00 8.912257194519042969e+00
-3.133498430252075195e+00 8.397620201110839844e+00
-2.878183603286743164e+00 8.866690635681152344e+00
-2.869594335556030273e+00 8.986849784851074219e+00
-2.678779602050781250e+00 8.789193153381347656e+00
-2.457826375961303711e+00 8.278315544128417969e+00
-1.379782915115356445e+00 7.513608455657958984e+00
-1.267664074897766113e+00 7.812853813171386719e+00
-9.581809639930725098e-01 7.672242164611816406e+00
-9.382357597351074219e-01 7.645016670227050781e+00
-9.251484274864196777e-01 7.712469577789306641e+00
-9.881653189659118652e-01 7.703751564025878906e+00
-9.341366887092590332e-01 7.824723720550537109e+00
-8.372226357460021973e-01 7.638785362243652344e+00
-9.565820693969726562e-01 7.701797008514404297e+00
-9.186717867851257324e-01 7.612599372863769531e+00
-9.651753306388854980e-01 7.722800254821777344e+00
-1.069302558898925781e+00 7.658859252929687500e+00
-1.029997110366821289e+00 7.689526557922363281e+00
-1.220885634422302246e+00 7.679290771484375000e+00
-1.089127421379089355e+00 7.736599922180175781e+00
-1.213875532150268555e+00 7.597068786621093750e+00
-1.233865022659301758e+00 7.678349971771240234e+00
-1.270807743072509766e+00 7.660356044769287109e+00
-3.746617078781127930e+00 7.627677917480468750e+00
-3.754208803176879883e+00 7.757349967956542969e+00
-3.484632968902587891e+00 8.365799903869628906e+00
-5.089224815368652344e+00 7.909606456756591797e+00
-4.141996860504150391e+00 7.934876441955566406e+00
-4.471874237060546875e+00 7.862743377685546875e+00
-4.041947364807128906e+00 7.576360225677490234e+00
-4.634794235229492188e+00 7.786026954650878906e+00
-4.136691093444824219e+00 7.586858749389648438e+00
-4.605262756347656250e+00 7.657727718353271484e+00
-3.980134963989257812e+00 9.115653991699218750e+00
-3.575662374496459961e+00 8.891575813293457031e+00
-4.683578014373779297e+00 8.880516052246093750e+00
-5.114179611206054688e+00 8.719121932983398438e+00
-3.021045446395874023e+00 8.267722129821777344e+00
-3.417166948318481445e+00 8.769849777221679688e+00
-3.652931690216064453e+00 8.473197937011718750e+00
-3.080665111541748047e+00 8.442991256713867188e+00
-4.504086971282958984e+00 9.043652534484863281e+00
-5.207053184509277344e+00 8.849969863891601562e+00
-2.284283161163330078e+00 1.070105552673339844e+01
-2.249097585678100586e+00 1.104473686218261719e+01
-2.151026010513305664e+00 1.161994838714599609e+01
-1.873189568519592285e+00 1.141204071044921875e+01
-1.634039998054504395e+00 1.091533279418945312e+01
-1.728277802467346191e+00 1.080623531341552734e+01
-2.045461654663085938e+00 1.034550476074218750e+01
-1.907341003417968750e+00 1.140963363647460938e+01
-1.592668175697326660e+00 1.091177463531494141e+01
-2.153930664062500000e+00 1.038912773132324219e+01
-4.174791336059570312e+00 8.315626144409179688e+00
-3.566414117813110352e+00 8.420256614685058594e+00
-4.253880977630615234e+00 7.786015987396240234e+00
-4.227911949157714844e+00 7.500057220458984375e+00
-4.145883083343505859e+00 7.553531169891357422e+00
-4.341085910797119141e+00 7.859224796295166016e+00
-5.074120998382568359e+00 7.880152225494384766e+00
-4.387774944305419922e+00 7.599181652069091797e+00
-4.477258682250976562e+00 7.566741466522216797e+00
-3.529829025268554688e+00 9.183139801025390625e+00
-4.949142932891845703e+00 8.468636512756347656e+00
-4.142238140106201172e+00 9.337641716003417969e+00
-5.046482086181640625e+00 8.311640739440917969e+00
-3.873841524124145508e+00 9.267731666564941406e+00
-4.463463783264160156e+00 9.141410827636718750e+00
-3.420167207717895508e+00 6.109457969665527344e+00
-4.976542949676513672e+00 8.992393493652343750e+00
-4.189188480377197266e+00 9.268514633178710938e+00
-4.010986328125000000e+00 9.238435745239257812e+00
-4.017155647277832031e+00 9.411319732666015625e+00
-3.748930215835571289e+00 9.356207847595214844e+00
-3.419512510299682617e+00 6.167429447174072266e+00
-3.810245990753173828e+00 6.241938591003417969e+00
-3.702600002288818359e+00 6.214023113250732422e+00
-3.543610811233520508e+00 6.091903209686279297e+00
-3.540430068969726562e+00 6.461888790130615234e+00
-5.234212398529052734e+00 8.943590164184570312e+00
-3.592692613601684570e+00 6.123126506805419922e+00
-4.131223678588867188e+00 6.173777580261230469e+00
-3.639615297317504883e+00 6.016053676605224609e+00
-4.115859031677246094e+00 6.140563011169433594e+00
-4.471773147583007812e+00 6.388841629028320312e+00
-3.616412878036499023e+00 6.137308120727539062e+00
-3.568639755249023438e+00 6.108762264251708984e+00
-4.192089557647705078e+00 6.253920078277587891e+00
-3.855849742889404297e+00 6.460516452789306641e+00
-3.871017694473266602e+00 6.909900188446044922e+00
-4.440508365631103516e+00 6.702060699462890625e+00
-4.401672840118408203e+00 6.743165969848632812e+00
-5.029445648193359375e+00 8.005596160888671875e+00
-4.574759960174560547e+00 7.571826934814453125e+00
-4.176492214202880859e+00 8.693062782287597656e+00
-3.870660781860351562e+00 8.664787292480468750e+00
-4.305248260498046875e+00 9.222382545471191406e+00
-4.545177459716796875e+00 9.275113105773925781e+00
-4.433501720428466797e+00 9.199892997741699219e+00
-4.251527786254882812e+00 9.344316482543945312e+00
-4.531375885009765625e+00 8.990843772888183594e+00
-3.972559452056884766e+00 9.242744445800781250e+00
-4.082144737243652344e+00 9.169120788574218750e+00
-4.251549720764160156e+00 9.223375320434570312e+00
-4.145489215850830078e+00 9.197626113891601562e+00
-5.007542133331298828e+00 7.894239902496337891e+00
-3.801050662994384766e+00 8.475284576416015625e+00
-4.662524223327636719e+00 8.702551841735839844e+00
-3.946640968322753906e+00 8.676215171813964844e+00
-5.205058574676513672e+00 9.132929801940917969e+00
-4.840284824371337891e+00 8.997591018676757812e+00
-5.000790119171142578e+00 8.887348175048828125e+00
-4.069879055023193359e+00 9.038297653198242188e+00
-3.569210290908813477e+00 8.211749076843261719e+00
-4.330292701721191406e+00 7.566476345062255859e+00
-4.693107128143310547e+00 7.809651374816894531e+00
-4.940906524658203125e+00 8.550889015197753906e+00
-5.075468063354492188e+00 8.716640472412109375e+00
-4.409197330474853516e+00 8.511283874511718750e+00
-4.211745262145996094e+00 8.323496818542480469e+00
-4.096860408782958984e+00 7.783071994781494141e+00
-4.256735801696777344e+00 7.616501808166503906e+00
-4.192356586456298828e+00 7.623149394989013672e+00
-4.303334236145019531e+00 7.587609291076660156e+00
-4.485009193420410156e+00 7.557293415069580078e+00
-5.036002635955810547e+00 8.293905258178710938e+00
-4.787988185882568359e+00 8.347176551818847656e+00
-4.449997425079345703e+00 7.663402080535888672e+00
-4.482789516448974609e+00 9.002555847167968750e+00
-4.411398887634277344e+00 9.187438011169433594e+00
-4.184069156646728516e+00 9.484258651733398438e+00
-4.089001655578613281e+00 9.073288917541503906e+00
-4.517430782318115234e+00 8.200428009033203125e+00
-4.653448581695556641e+00 9.005257606506347656e+00
-4.394716739654541016e+00 9.247097015380859375e+00
-3.969337224960327148e+00 9.272994995117187500e+00
-4.176998615264892578e+00 9.088747978210449219e+00
-4.726548194885253906e+00 9.203517913818359375e+00
-1.908612251281738281e+00 1.118893051147460938e+01
-1.518554925918579102e+00 1.104894542694091797e+01
-1.597673058509826660e+00 1.092165851593017578e+01
-1.564425468444824219e+00 1.065047836303710938e+01
-2.162454843521118164e+00 9.315382003784179688e+00
-1.389107465744018555e+00 1.120603084564208984e+01
-1.226144909858703613e+00 1.095192432403564453e+01
-1.091081500053405762e+00 1.103725624084472656e+01
-1.857780694961547852e+00 1.174520206451416016e+01
-1.098683714866638184e+00 1.108059310913085938e+01
-1.264670848846435547e+00 1.148777580261230469e+01
-1.186277627944946289e+00 1.124529933929443359e+01
-1.099589824676513672e+00 1.139426612854003906e+01
-1.302469134330749512e+00 1.137557697296142578e+01
-1.210128426551818848e+00 1.142065048217773438e+01
-1.223411560058593750e+00 1.144974708557128906e+01
-1.825104355812072754e+00 1.146113204956054688e+01
-1.312113761901855469e+00 1.147374534606933594e+01
-1.248658776283264160e+00 1.124800395965576172e+01
-1.277681708335876465e+00 1.136445808410644531e+01
-1.219933867454528809e+00 1.144075870513916016e+01
-1.111776709556579590e+00 1.128325843811035156e+01
-1.298643112182617188e+00 1.138655471801757812e+01
-1.148189425468444824e+00 1.125789070129394531e+01
-1.098785638809204102e+00 1.116952610015869141e+01
-1.818914771080017090e+00 1.190032958984375000e+01
-1.058701395988464355e+00 1.128590869903564453e+01
-1.250082492828369141e+00 1.136479663848876953e+01
-1.527983903884887695e+00 1.142881774902343750e+01
-1.449114322662353516e+00 1.067033004760742188e+01
-1.186557769775390625e+00 1.124148559570312500e+01
-1.128315329551696777e+00 1.127227020263671875e+01
-1.576186299324035645e+00 1.064912986755371094e+01
-1.204603552818298340e+00 1.095511341094970703e+01
-1.111352682113647461e+00 1.087107372283935547e+01
-1.199855208396911621e+00 1.103352737426757812e+01
-1.925330162048339844e+00 1.102477931976318359e+01
-2.248434066772460938e+00 1.057142639160156250e+01
-2.117177248001098633e+00 1.062095546722412109e+01
-1.983262419700622559e+00 1.042672252655029297e+01
-2.438853740692138672e+00 1.099246692657470703e+01
-3.513698577880859375e+00 9.191792488098144531e+00
-2.478109598159790039e+00 1.169646739959716797e+01
-2.071958065032958984e+00 1.082697486877441406e+01
-2.331664800643920898e+00 1.097687625885009766e+01
-2.092233180999755859e+00 1.061943244934082031e+01
-1.512616157531738281e+00 1.050846672058105469e+01
-1.961269974708557129e+00 1.040596199035644531e+01
-2.194558620452880859e+00 1.061545181274414062e+01
-2.337098360061645508e+00 1.101042842864990234e+01
-1.640821099281311035e+00 1.075304317474365234e+01
-1.869595170021057129e+00 1.095713329315185547e+01
-1.968315958976745605e+00 1.055621242523193359e+01
-1.990068078041076660e+00 1.048997402191162109e+01
-3.429183244705200195e+00 9.200424194335937500e+00
-4.197755336761474609e+00 9.285516738891601562e+00
-4.275853633880615234e+00 9.362529754638671875e+00
-4.167686939239501953e+00 9.458476066589355469e+00
-4.571427345275878906e+00 9.219462394714355469e+00
-4.787696361541748047e+00 9.196530342102050781e+00
-4.103456974029541016e+00 8.294523239135742188e+00
-4.269653797149658203e+00 9.125629425048828125e+00
-5.094283580780029297e+00 9.175948143005371094e+00
-4.885767936706542969e+00 8.951890945434570312e+00
-3.669473409652709961e+00 9.292304992675781250e+00
-2.841672182083129883e+00 8.861287117004394531e+00
-2.855899095535278320e+00 8.964516639709472656e+00
-3.560966014862060547e+00 7.599630832672119141e+00
-3.496458530426025391e+00 7.560296058654785156e+00
-3.120221614837646484e+00 8.875231742858886719e+00
-3.123070478439331055e+00 9.149660110473632812e+00
-3.061182498931884766e+00 9.033718109130859375e+00
-3.467224121093750000e+00 8.219868659973144531e+00
-2.461601972579956055e+00 8.373327255249023438e+00
-2.092911005020141602e+00 7.833786010742187500e+00
-2.182838916778564453e+00 7.988282203674316406e+00
-2.164337158203125000e+00 8.281206130981445312e+00
-1.940049767494201660e+00 8.263756752014160156e+00
-2.199890851974487305e+00 7.879396915435791016e+00
-2.130860328674316406e+00 7.663249015808105469e+00
-1.549382209777832031e+00 7.684804439544677734e+00
-2.693951606750488281e+00 8.802443504333496094e+00
-3.145578861236572266e+00 8.927666664123535156e+00
-3.090421438217163086e+00 8.952933311462402344e+00
-3.359815597534179688e+00 9.315245628356933594e+00
-2.481549739837646484e+00 8.865706443786621094e+00
-2.650846004486083984e+00 8.728220939636230469e+00
-3.148476839065551758e+00 8.370851516723632812e+00
-3.292798757553100586e+00 9.069030761718750000e+00
-3.449459075927734375e+00 8.132385253906250000e+00
-4.668176174163818359e+00 8.793313026428222656e+00
-3.048476934432983398e+00 8.920485496520996094e+00
-3.194688320159912109e+00 9.255430221557617188e+00
-4.266782760620117188e+00 6.336717128753662109e+00
-3.119806766510009766e+00 6.485156536102294922e+00
-3.928619146347045898e+00 6.543497562408447266e+00
-3.066908359527587891e+00 6.530498504638671875e+00
-4.070831298828125000e+00 6.297062873840332031e+00
-3.653476476669311523e+00 6.274476528167724609e+00
-3.000513792037963867e+00 6.623131752014160156e+00
-3.027935743331909180e+00 6.882664680480957031e+00
-2.791489839553833008e+00 6.712791442871093750e+00
-3.342785358428955078e+00 6.991471290588378906e+00
-3.333341121673583984e+00 6.723962783813476562e+00
-3.435743331909179688e+00 6.198485851287841797e+00
-3.714267730712890625e+00 9.007166862487792969e+00
-3.605903625488281250e+00 9.247413635253906250e+00
-1.577689766883850098e+00 1.068619251251220703e+01
-1.986066937446594238e+00 1.042666339874267578e+01
-2.269673824310302734e+00 1.025177383422851562e+01
-2.060427188873291016e+00 1.036003303527832031e+01
-1.912104606628417969e+00 1.034909152984619141e+01
-2.194332361221313477e+00 1.026722621917724609e+01
-1.761865019798278809e+00 1.045314979553222656e+01
-1.526134848594665527e+00 1.070358180999755859e+01
-1.712372779846191406e+00 1.047340106964111328e+01
-1.563272595405578613e+00 1.078292846679687500e+01
-1.747204303741455078e+00 1.061217880249023438e+01
-1.693011283874511719e+00 1.039908027648925781e+01
-1.898625731468200684e+00 1.090511322021484375e+01
-1.984315872192382812e+00 1.078090095520019531e+01
-1.582360863685607910e+00 1.073605728149414062e+01
-1.516822814941406250e+00 1.079496192932128906e+01
-1.776742577552795410e+00 1.113589572906494141e+01
-1.430091619491577148e+00 1.059654808044433594e+01
-1.593881249427795410e+00 1.077481079101562500e+01
-1.640624523162841797e+00 1.085330200195312500e+01
-1.758316278457641602e+00 1.054521942138671875e+01
-1.924504995346069336e+00 1.045334243774414062e+01
-1.899159431457519531e+00 1.111959648132324219e+01
-1.556598424911499023e+00 1.083478164672851562e+01
-1.521205782890319824e+00 1.071958923339843750e+01
-1.707151174545288086e+00 1.075146961212158203e+01
-1.728215098381042480e+00 1.039095211029052734e+01
-1.581158280372619629e+00 1.059916877746582031e+01
-1.533758521080017090e+00 1.059619808197021484e+01
-2.245291709899902344e+00 1.066553688049316406e+01
-2.061696767807006836e+00 1.163195991516113281e+01
-1.748533844947814941e+00 1.116385555267333984e+01
-1.659371733665466309e+00 1.077739524841308594e+01
-2.443017721176147461e+00 1.211645984649658203e+01
-2.519401550292968750e+00 1.152769279479980469e+01
-2.113853216171264648e+00 1.134051895141601562e+01
-2.051724195480346680e+00 1.149162578582763672e+01
-1.034037828445434570e+00 1.098822021484375000e+01
-1.812687277793884277e+00 1.092687416076660156e+01
-1.669720172882080078e+00 1.093154621124267578e+01
-2.209244728088378906e+00 1.125149250030517578e+01
-2.617338895797729492e+00 1.070450305938720703e+01
-1.976860165596008301e+00 1.132698535919189453e+01
-1.686527371406555176e+00 1.091983890533447266e+01
-1.695999860763549805e+00 1.090475273132324219e+01
-1.933525562286376953e+00 1.119988918304443359e+01
-1.868503093719482422e+00 1.140818977355957031e+01
-4.953340530395507812e+00 8.749593734741210938e+00
-5.157496929168701172e+00 8.872337341308593750e+00
-4.460425853729248047e+00 9.150448799133300781e+00
-4.782743930816650391e+00 7.785045623779296875e+00
-4.291614532470703125e+00 7.660521507263183594e+00
-4.081891059875488281e+00 7.915693759918212891e+00
-4.006371498107910156e+00 7.597613811492919922e+00
-4.493634223937988281e+00 7.734812259674072266e+00
-3.734278678894042969e+00 7.737885951995849609e+00
-4.014962196350097656e+00 7.442485809326171875e+00
-4.449275493621826172e+00 7.663317680358886719e+00
-4.338121414184570312e+00 7.753944396972656250e+00
-4.491657733917236328e+00 7.644859313964843750e+00
-4.912229537963867188e+00 7.947314262390136719e+00
-4.395055770874023438e+00 7.728247165679931641e+00
-4.173347473144531250e+00 7.712085723876953125e+00
-3.997052431106567383e+00 7.685589313507080078e+00
-4.356097698211669922e+00 7.692176342010498047e+00
-4.214731693267822266e+00 7.527614593505859375e+00
-4.144528865814208984e+00 7.776480197906494141e+00
-4.550208091735839844e+00 7.558886528015136719e+00
-4.123873710632324219e+00 8.146735191345214844e+00
-4.483287334442138672e+00 8.169448852539062500e+00
-4.610819339752197266e+00 7.752692699432373047e+00
-5.000804424285888672e+00 7.851523399353027344e+00
-4.377599716186523438e+00 7.669520854949951172e+00
-4.976765632629394531e+00 8.666906356811523438e+00
-4.124580383300781250e+00 8.730357170104980469e+00
-4.128560066223144531e+00 9.074682235717773438e+00
-4.818160057067871094e+00 8.728523254394531250e+00
-4.320080757141113281e+00 8.139818191528320312e+00
-4.813294887542724609e+00 8.816582679748535156e+00
-4.832728385925292969e+00 9.053291320800781250e+00
-4.873630046844482422e+00 9.087381362915039062e+00
-3.959952354431152344e+00 9.184526443481445312e+00
-4.018737792968750000e+00 9.251475334167480469e+00
-4.976876258850097656e+00 8.810865402221679688e+00
-3.769801855087280273e+00 8.857075691223144531e+00
-4.033863067626953125e+00 9.351639747619628906e+00
-4.911049365997314453e+00 9.115015029907226562e+00
-4.164751052856445312e+00 9.232668876647949219e+00
-4.246341705322265625e+00 9.316926002502441406e+00
-4.339336872100830078e+00 7.726487636566162109e+00
-3.577234983444213867e+00 7.717207908630371094e+00
-4.512212276458740234e+00 9.897018432617187500e+00
-5.266530036926269531e+00 1.036079216003417969e+01
-5.074492931365966797e+00 1.054408931732177734e+01
-4.520457267761230469e+00 1.092756175994873047e+01
-4.099014282226562500e+00 1.050718688964843750e+01
-4.258487224578857422e+00 1.145138263702392578e+01
-2.853219032287597656e+00 1.267643833160400391e+01
-2.820486545562744141e+00 1.258500671386718750e+01
-2.829597711563110352e+00 1.258872127532958984e+01
-3.020534515380859375e+00 1.247059726715087891e+01
-2.803584575653076172e+00 1.258628273010253906e+01
-2.774757623672485352e+00 1.261301136016845703e+01
-2.786246061325073242e+00 1.258119392395019531e+01
-4.594551563262939453e+00 1.135011768341064453e+01
-4.532074451446533203e+00 1.183528518676757812e+01
-4.537325859069824219e+00 1.163598918914794922e+01
-4.499126434326171875e+00 1.155954933166503906e+01
-4.463186740875244141e+00 1.193029499053955078e+01
-4.578951358795166016e+00 1.146914291381835938e+01
-4.801939010620117188e+00 1.176235103607177734e+01
-4.804938316345214844e+00 1.169576930999755859e+01
-4.481828689575195312e+00 1.143405723571777344e+01
-4.875415802001953125e+00 1.176446533203125000e+01
-4.664463520050048828e+00 1.163466072082519531e+01
-4.465748310089111328e+00 1.183617305755615234e+01
-4.702573299407958984e+00 1.178456783294677734e+01
-4.585609912872314453e+00 1.151352310180664062e+01
-3.829987049102783203e+00 9.575376510620117188e+00
-4.752397537231445312e+00 9.869723320007324219e+00
-4.936527252197265625e+00 1.169604301452636719e+01
-4.448310852050781250e+00 1.153407859802246094e+01
-4.789620876312255859e+00 1.173326969146728516e+01
-4.815609931945800781e+00 1.179673385620117188e+01
-4.673991203308105469e+00 1.173850917816162109e+01
-4.544275760650634766e+00 1.157971858978271484e+01
-4.458034515380859375e+00 1.161040306091308594e+01
-4.748516559600830078e+00 1.174767971038818359e+01
-4.854303359985351562e+00 1.159885597229003906e+01
-4.645700454711914062e+00 1.190228462219238281e+01
-4.792226314544677734e+00 1.180372238159179688e+01
-4.783082485198974609e+00 1.191907119750976562e+01
-4.512129306793212891e+00 1.152682113647460938e+01
-4.837796688079833984e+00 1.179176521301269531e+01
-4.866494178771972656e+00 1.190827941894531250e+01
-4.815098762512207031e+00 1.160649299621582031e+01
-4.418358802795410156e+00 1.160385894775390625e+01
-4.985779762268066406e+00 1.171947574615478516e+01
-4.890008926391601562e+00 1.184221935272216797e+01
-4.496518135070800781e+00 1.164645195007324219e+01
-4.483526706695556641e+00 1.180379962921142578e+01
-4.845664024353027344e+00 1.188197422027587891e+01
-4.795557022094726562e+00 1.200594425201416016e+01
-4.908349037170410156e+00 1.183303070068359375e+01
-4.631018161773681641e+00 1.188593101501464844e+01
-4.718768596649169922e+00 1.184536266326904297e+01
-4.770977973937988281e+00 1.189970397949218750e+01
-4.919184684753417969e+00 1.176492786407470703e+01
-4.884462833404541016e+00 1.174251270294189453e+01
-4.571740627288818359e+00 1.176655673980712891e+01
-4.395321369171142578e+00 1.170554447174072266e+01
-4.626104354858398438e+00 1.177282142639160156e+01
-4.652296066284179688e+00 1.160895633697509766e+01
-4.628345012664794922e+00 1.179781436920166016e+01
-4.626538753509521484e+00 1.163615417480468750e+01
-5.025062561035156250e+00 1.165815639495849609e+01
-5.242878437042236328e+00 1.084815788269042969e+01
-5.014880180358886719e+00 1.148346900939941406e+01
-4.677669525146484375e+00 1.178989696502685547e+01
-4.668737411499023438e+00 1.157602787017822266e+01
-4.632343769073486328e+00 1.144359874725341797e+01
-4.605556964874267578e+00 1.169025230407714844e+01
-4.881751537322998047e+00 1.167844390869140625e+01
-2.615772008895874023e+00 8.264801025390625000e+00
-2.653020620346069336e+00 8.479070663452148438e+00
-2.494700431823730469e+00 8.615685462951660156e+00
-1.807939291000366211e+00 8.274298667907714844e+00
-1.823237538337707520e+00 8.167598724365234375e+00
-1.775329589843750000e+00 7.453511714935302734e+00
-1.910524964332580566e+00 6.870170116424560547e+00
-1.982754588127136230e+00 6.844513416290283203e+00
-1.872035503387451172e+00 6.857166290283203125e+00
-1.846662521362304688e+00 6.909529209136962891e+00
-2.040513992309570312e+00 6.848018169403076172e+00
-1.845172643661499023e+00 6.866996288299560547e+00
-1.930374026298522949e+00 6.897139072418212891e+00
-1.826407790184020996e+00 6.866179466247558594e+00
-1.801015853881835938e+00 6.878937244415283203e+00
-1.860321879386901855e+00 6.878475189208984375e+00
-1.787690997123718262e+00 6.822150707244873047e+00
-1.952485203742980957e+00 6.910376071929931641e+00
-1.818212270736694336e+00 6.871230125427246094e+00
-2.032366991043090820e+00 6.846575260162353516e+00
-2.702350378036499023e+00 6.995947360992431641e+00
-2.584049224853515625e+00 6.806318283081054688e+00
-2.715602874755859375e+00 6.716593742370605469e+00
-3.843842983245849609e+00 7.429961204528808594e+00
-2.999269723892211914e+00 8.318896293640136719e+00
-3.698771476745605469e+00 7.514801979064941406e+00
-3.191323518753051758e+00 9.343897819519042969e+00
-3.393283843994140625e+00 9.325624465942382812e+00
-3.514759540557861328e+00 9.234944343566894531e+00
-3.658670425415039062e+00 9.112007141113281250e+00
-3.773188591003417969e+00 7.935721397399902344e+00
-3.100356817245483398e+00 6.505763530731201172e+00
-3.081897974014282227e+00 7.305572509765625000e+00
-3.152893304824829102e+00 7.084823608398437500e+00
-3.866157293319702148e+00 6.393332004547119141e+00
-3.425114154815673828e+00 8.532361030578613281e+00
-3.094908714294433594e+00 8.290793418884277344e+00
-2.804342746734619141e+00 8.071284294128417969e+00
-3.376087427139282227e+00 8.912580490112304688e+00
-3.678806781768798828e+00 8.841085433959960938e+00
-3.422643661499023438e+00 9.176073074340820312e+00
-3.392271995544433594e+00 9.321735382080078125e+00
-4.323264598846435547e+00 9.098898887634277344e+00
-3.801300287246704102e+00 9.133927345275878906e+00
-3.699125289916992188e+00 9.236321449279785156e+00
-3.338042020797729492e+00 9.358736991882324219e+00
-3.528028011322021484e+00 9.336780548095703125e+00
-4.289990901947021484e+00 8.014318466186523438e+00
-4.522716999053955078e+00 8.537047386169433594e+00
-4.790453910827636719e+00 8.876353263854980469e+00
-3.589915275573730469e+00 9.208489418029785156e+00
-3.445382833480834961e+00 9.301993370056152344e+00
-3.571624994277954102e+00 9.200952529907226562e+00
-3.582308769226074219e+00 7.540354251861572266e+00
-4.215449333190917969e+00 7.607423305511474609e+00
-3.254102468490600586e+00 8.205526351928710938e+00
-3.224704742431640625e+00 8.288760185241699219e+00
-4.570820331573486328e+00 8.497619628906250000e+00
-3.144979238510131836e+00 9.230184555053710938e+00
-3.560353517532348633e+00 9.086495399475097656e+00
-3.487396240234375000e+00 8.999773979187011719e+00
-4.516924381256103516e+00 8.121118545532226562e+00
-4.026202201843261719e+00 9.152337074279785156e+00
-3.482156276702880859e+00 9.296906471252441406e+00
-3.687942981719970703e+00 9.366429328918457031e+00
-3.829001426696777344e+00 9.355398178100585938e+00
-3.784688949584960938e+00 9.368965148925781250e+00
-4.737537860870361328e+00 9.073313713073730469e+00
-3.879897832870483398e+00 9.231528282165527344e+00
-4.094632625579833984e+00 9.250186920166015625e+00
-4.465820789337158203e+00 7.822661876678466797e+00
-4.810735225677490234e+00 8.846160888671875000e+00
-1.578868389129638672e+00 1.093884181976318359e+01
-2.123998165130615234e+00 1.057142066955566406e+01
-1.990514755249023438e+00 1.060975837707519531e+01
-1.739700436592102051e+00 1.089406204223632812e+01
-2.347545862197875977e+00 1.095197963714599609e+01
-1.756710410118103027e+00 1.078013420104980469e+01
-1.726363182067871094e+00 1.083623886108398438e+01
-2.466247558593750000e+00 1.031233787536621094e+01
-2.121549129486083984e+00 1.072384071350097656e+01
-1.997644186019897461e+00 1.141108131408691406e+01
-1.937531471252441406e+00 1.135245323181152344e+01
-1.632752299308776855e+00 1.122712802886962891e+01
-1.860195159912109375e+00 1.109907817840576172e+01
-1.931375980377197266e+00 1.077128601074218750e+01
-2.053265810012817383e+00 1.038811111450195312e+01
-1.759991765022277832e+00 1.090963459014892578e+01
-1.727709412574768066e+00 1.090132808685302734e+01
-1.775538325309753418e+00 1.095952320098876953e+01
-2.435434818267822266e+00 1.030275154113769531e+01
-1.701058387756347656e+00 1.076938152313232422e+01
-2.087794303894042969e+00 1.058779430389404297e+01
-2.271281003952026367e+00 1.070937633514404297e+01
-2.258647918701171875e+00 1.072210884094238281e+01
-2.280171394348144531e+00 1.036955356597900391e+01
-2.211636781692504883e+00 1.040007114410400391e+01
-2.930220603942871094e+00 9.953573226928710938e+00
-1.801021218299865723e+00 1.092880725860595703e+01
-1.961696386337280273e+00 1.072966098785400391e+01
-1.930197358131408691e+00 1.094659328460693359e+01
-2.215525150299072266e+00 1.063317966461181641e+01
-2.242499351501464844e+00 1.096585655212402344e+01
-1.774146795272827148e+00 1.130728626251220703e+01
-2.226594686508178711e+00 1.083024215698242188e+01
-1.779440402984619141e+00 1.091801166534423828e+01
-1.901565790176391602e+00 1.081802749633789062e+01
-1.770997643470764160e+00 1.095768260955810547e+01
-1.741786479949951172e+00 1.100754070281982422e+01
-1.641321420669555664e+00 1.098074054718017578e+01
-1.801603198051452637e+00 1.074647045135498047e+01
-1.731395840644836426e+00 1.112111663818359375e+01
-1.688552141189575195e+00 1.099447536468505859e+01
-1.709982156753540039e+00 1.111376476287841797e+01
-1.717671036720275879e+00 1.114395618438720703e+01
-1.672452688217163086e+00 1.083235454559326172e+01
-2.359288930892944336e+00 1.057612419128417969e+01
-2.098146915435791016e+00 1.068327140808105469e+01
-1.661734819412231445e+00 1.105452823638916016e+01
-2.180114507675170898e+00 1.057422256469726562e+01
-1.792003631591796875e+00 1.119434261322021484e+01
-2.180614948272705078e+00 1.077555274963378906e+01
-4.191154956817626953e+00 8.602507591247558594e+00
-4.147346973419189453e+00 8.852360725402832031e+00
-5.030617237091064453e+00 8.314936637878417969e+00
-4.176761150360107422e+00 9.248476028442382812e+00
-4.021813392639160156e+00 8.895514488220214844e+00
-4.287722587585449219e+00 8.967589378356933594e+00
-4.207417488098144531e+00 7.566257953643798828e+00
-3.621076345443725586e+00 8.132775306701660156e+00
-3.987928867340087891e+00 8.766034126281738281e+00
-4.371991157531738281e+00 8.756149291992187500e+00
-4.347075939178466797e+00 8.487016677856445312e+00
-4.171008586883544922e+00 7.604514122009277344e+00
-4.284762859344482422e+00 8.955375671386718750e+00
-4.421164035797119141e+00 8.886404037475585938e+00
-4.209182739257812500e+00 8.923914909362792969e+00
-4.444004535675048828e+00 8.426732063293457031e+00
-4.844843387603759766e+00 8.734275817871093750e+00
-4.645067691802978516e+00 8.851494789123535156e+00
-4.946725845336914062e+00 8.728311538696289062e+00
-4.323131561279296875e+00 8.209249496459960938e+00
-4.319834709167480469e+00 8.210084915161132812e+00
-4.257995128631591797e+00 8.730862617492675781e+00
-4.518082618713378906e+00 7.714951515197753906e+00
-4.093599796295166016e+00 8.149927139282226562e+00
-4.101195812225341797e+00 8.731613159179687500e+00
-4.189560413360595703e+00 8.094862937927246094e+00
-4.229487419128417969e+00 8.318037033081054688e+00
-4.881882190704345703e+00 8.122371673583984375e+00
-3.844619512557983398e+00 8.421369552612304688e+00
-4.798279285430908203e+00 8.298912048339843750e+00
-4.403109550476074219e+00 9.210261344909667969e+00
-4.251465320587158203e+00 9.268216133117675781e+00
-4.032338142395019531e+00 9.132107734680175781e+00
-4.026576995849609375e+00 8.877557754516601562e+00
-4.138296604156494141e+00 9.013113975524902344e+00
-4.334140300750732422e+00 9.129669189453125000e+00
-5.142326354980468750e+00 8.910403251647949219e+00
-3.864321231842041016e+00 9.075736999511718750e+00
-4.155764579772949219e+00 9.257483482360839844e+00
-3.681459665298461914e+00 9.260013580322265625e+00
-5.017728805541992188e+00 8.496712684631347656e+00
-4.984991550445556641e+00 8.710033416748046875e+00
-5.173092842102050781e+00 8.519921302795410156e+00
-3.627686977386474609e+00 8.523114204406738281e+00
-3.827375173568725586e+00 8.519827842712402344e+00
-3.824364662170410156e+00 8.396033287048339844e+00
-4.131741523742675781e+00 8.196494102478027344e+00
-3.842829227447509766e+00 8.826196670532226562e+00
-3.991081237792968750e+00 9.163502693176269531e+00
-3.938865184783935547e+00 9.118624687194824219e+00
-3.747680664062500000e+00 9.425584793090820312e+00
-3.991978168487548828e+00 8.479511260986328125e+00
-4.107574462890625000e+00 9.286109924316406250e+00
-3.734786033630371094e+00 9.396537780761718750e+00
-4.461075305938720703e+00 9.193470001220703125e+00
-4.147883892059326172e+00 9.321944236755371094e+00
-4.325362205505371094e+00 8.715006828308105469e+00
-5.071869373321533203e+00 8.539308547973632812e+00
-4.282141685485839844e+00 7.441274642944335938e+00
-4.651632308959960938e+00 7.659656524658203125e+00
-4.269715309143066406e+00 7.529464721679687500e+00
-5.002711772918701172e+00 7.883651733398437500e+00
-4.539074897766113281e+00 7.606012344360351562e+00
-4.362844467163085938e+00 7.540889263153076172e+00
-4.132134437561035156e+00 9.008153915405273438e+00
-3.924678802490234375e+00 9.266688346862792969e+00
-4.100969314575195312e+00 9.165953636169433594e+00
-3.878082990646362305e+00 9.176112174987792969e+00
-4.271862030029296875e+00 8.519883155822753906e+00
-4.288094520568847656e+00 9.264019966125488281e+00
-4.382161140441894531e+00 8.687012672424316406e+00
-4.971611499786376953e+00 7.817239284515380859e+00
-4.537983894348144531e+00 7.541966915130615234e+00
-4.194690704345703125e+00 7.682038784027099609e+00
-4.086566925048828125e+00 7.651100158691406250e+00
-3.959220647811889648e+00 7.458512306213378906e+00
-4.858334541320800781e+00 7.787591457366943359e+00
-4.121594905853271484e+00 7.445831298828125000e+00
-4.111690044403076172e+00 7.406787395477294922e+00
-3.734689235687255859e+00 8.331677436828613281e+00
-4.216682434082031250e+00 8.711477279663085938e+00
-4.229225158691406250e+00 8.449885368347167969e+00
-4.983574867248535156e+00 8.499215126037597656e+00
-2.735123157501220703e+00 8.317806243896484375e+00
-3.002707004547119141e+00 8.167617797851562500e+00
-2.721667766571044922e+00 8.463454246520996094e+00
-4.045783042907714844e+00 8.272800445556640625e+00
-2.816165447235107422e+00 8.200084686279296875e+00
-2.930373191833496094e+00 8.387054443359375000e+00
-3.075177669525146484e+00 8.416873931884765625e+00
-2.683450937271118164e+00 8.598109245300292969e+00
-3.124594688415527344e+00 9.196564674377441406e+00
-2.936994552612304688e+00 8.592971801757812500e+00
-3.052186489105224609e+00 9.023010253906250000e+00
-2.922136068344116211e+00 9.048487663269042969e+00
-2.705999135971069336e+00 8.736459732055664062e+00
-3.040727615356445312e+00 9.034239768981933594e+00
-3.646462917327880859e+00 9.850229263305664062e+00
-3.819103240966796875e+00 1.033032512664794922e+01
-3.508141279220581055e+00 9.399455070495605469e+00
-3.997737407684326172e+00 1.049561023712158203e+01
-4.176138401031494141e+00 1.039546775817871094e+01
-3.558772802352905273e+00 1.041532135009765625e+01
-3.595596790313720703e+00 8.497334480285644531e+00
-3.123419523239135742e+00 8.480658531188964844e+00
-3.010286331176757812e+00 8.824749946594238281e+00
-2.963646888732910156e+00 8.518819808959960938e+00
-3.612212419509887695e+00 8.438134193420410156e+00
-3.215393304824829102e+00 8.215449333190917969e+00
-3.049099206924438477e+00 8.420869827270507812e+00
-3.934208631515502930e+00 7.810200691223144531e+00
-3.055338382720947266e+00 8.377532958984375000e+00
-4.271141529083251953e+00 7.943693161010742188e+00
-3.788885116577148438e+00 8.138349533081054688e+00
-3.463388919830322266e+00 7.689658164978027344e+00
-3.585997343063354492e+00 7.580835819244384766e+00
-3.395634174346923828e+00 7.697090148925781250e+00
-3.074255704879760742e+00 8.436635017395019531e+00
-3.940703630447387695e+00 1.007579421997070312e+01
-3.981613874435424805e+00 9.597066879272460938e+00
-5.182997226715087891e+00 8.598622322082519531e+00
-5.364941120147705078e+00 1.059214591979980469e+01
-3.384603500366210938e+00 9.371143341064453125e+00
-4.804582595825195312e+00 8.843612670898437500e+00
-5.001832008361816406e+00 9.048343658447265625e+00
-5.084977149963378906e+00 9.004849433898925781e+00
-3.706799268722534180e+00 6.170493125915527344e+00
-4.341179847717285156e+00 6.119495391845703125e+00
-3.608570337295532227e+00 6.750154495239257812e+00
-4.102067470550537109e+00 6.208240985870361328e+00
-3.436465978622436523e+00 6.171201229095458984e+00
-4.254886150360107422e+00 6.206416606903076172e+00
-3.993555068969726562e+00 6.499682426452636719e+00
-3.369277000427246094e+00 6.131227970123291016e+00
-4.642577648162841797e+00 9.493843078613281250e+00
-5.182719707489013672e+00 9.206831932067871094e+00
-3.909182071685791016e+00 9.224508285522460938e+00
-4.315090656280517578e+00 1.004058837890625000e+01
-4.134432792663574219e+00 1.033904361724853516e+01
-4.829701423645019531e+00 9.390759468078613281e+00
-5.016401767730712891e+00 9.838525772094726562e+00
-4.272030830383300781e+00 9.740298271179199219e+00
-4.980257034301757812e+00 8.988873481750488281e+00
-5.023180484771728516e+00 8.286278724670410156e+00
-4.915626049041748047e+00 8.311854362487792969e+00
-4.889193058013916016e+00 8.314185142517089844e+00
-5.067794799804687500e+00 8.982007980346679688e+00
-4.024270534515380859e+00 8.986351966857910156e+00
-4.751808643341064453e+00 8.984748840332031250e+00
-4.647566795349121094e+00 8.694199562072753906e+00
-3.520798206329345703e+00 8.608249664306640625e+00
-3.689065217971801758e+00 8.628904342651367188e+00
-4.530754566192626953e+00 8.339637756347656250e+00
-3.743555068969726562e+00 8.609551429748535156e+00
-5.094819068908691406e+00 9.095457077026367188e+00
-3.586325883865356445e+00 6.458571910858154297e+00
-4.244003772735595703e+00 7.640030384063720703e+00
-4.120336532592773438e+00 6.388523578643798828e+00
-3.559204578399658203e+00 6.518323421478271484e+00
-4.116160392761230469e+00 6.281711578369140625e+00
-3.409948825836181641e+00 8.686497688293457031e+00
-3.671346426010131836e+00 8.454217910766601562e+00
-4.618933200836181641e+00 8.151530265808105469e+00
-4.407297611236572266e+00 8.399399757385253906e+00
-4.659793853759765625e+00 8.388572692871093750e+00
-3.888841152191162109e+00 8.325323104858398438e+00
-4.278060913085937500e+00 8.094960212707519531e+00
-4.988492012023925781e+00 8.044641494750976562e+00
-4.395093441009521484e+00 9.068473815917968750e+00
-3.856184959411621094e+00 9.106899261474609375e+00
-3.515542507171630859e+00 9.364897727966308594e+00
-4.995026111602783203e+00 8.939928054809570312e+00
-4.996359825134277344e+00 7.931381225585937500e+00
-5.147385597229003906e+00 8.096969604492187500e+00
-3.699894666671752930e+00 8.537292480468750000e+00
-3.618046045303344727e+00 8.377561569213867188e+00
-4.594452857971191406e+00 1.038952732086181641e+01
-4.935908794403076172e+00 1.031159591674804688e+01
-4.476299285888671875e+00 1.023506736755371094e+01
-3.700330257415771484e+00 8.565984725952148438e+00
-4.002509593963623047e+00 7.578034400939941406e+00
-4.771988391876220703e+00 1.075884342193603516e+01
-4.220938682556152344e+00 8.410404205322265625e+00
-4.510131359100341797e+00 8.759961128234863281e+00
-3.825067520141601562e+00 8.726465225219726562e+00
-4.222560405731201172e+00 9.102946281433105469e+00
-3.918436050415039062e+00 7.535220623016357422e+00
-4.278738021850585938e+00 7.628602504730224609e+00
-3.823285341262817383e+00 6.801596164703369141e+00
-4.367077350616455078e+00 6.307016849517822266e+00
-3.591055631637573242e+00 6.258739948272705078e+00
-3.542744159698486328e+00 6.118374824523925781e+00
-4.080156326293945312e+00 6.144552230834960938e+00
-4.024044513702392578e+00 6.417200565338134766e+00
-3.224049091339111328e+00 6.716928958892822266e+00
-4.013171195983886719e+00 7.014176368713378906e+00
-3.356081724166870117e+00 8.486948966979980469e+00
-3.081140041351318359e+00 6.699114799499511719e+00
-4.250749111175537109e+00 1.006250000000000000e+01
-5.282762050628662109e+00 1.012165355682373047e+01
-4.215372562408447266e+00 1.025511264801025391e+01
-4.367840766906738281e+00 9.953954696655273438e+00
-3.271280765533447266e+00 6.520528793334960938e+00
-3.270460844039916992e+00 6.638677120208740234e+00
-4.310308456420898438e+00 1.073203563690185547e+01
-4.987534999847412109e+00 1.089753055572509766e+01
-4.012701511383056641e+00 7.526207923889160156e+00
-3.622445821762084961e+00 6.920875072479248047e+00
-3.967592477798461914e+00 6.755689620971679688e+00
-3.630524873733520508e+00 6.478892326354980469e+00
-3.712779521942138672e+00 6.590819358825683594e+00
-4.148933410644531250e+00 9.024501800537109375e+00
-4.373049259185791016e+00 6.416235446929931641e+00
-3.482106685638427734e+00 6.062747478485107422e+00
-3.532330989837646484e+00 6.606248378753662109e+00
-4.331111431121826172e+00 6.775205135345458984e+00
-4.174604415893554688e+00 6.591098308563232422e+00
-3.782851457595825195e+00 6.894703388214111328e+00
-3.773197174072265625e+00 6.925961494445800781e+00
-3.890207529067993164e+00 6.412806987762451172e+00
-3.692775487899780273e+00 6.385393142700195312e+00
-3.505441427230834961e+00 6.464190006256103516e+00
-3.653409242630004883e+00 6.203522682189941406e+00
-3.789370298385620117e+00 6.538640975952148438e+00
-4.250894069671630859e+00 6.287401199340820312e+00
-3.615588426589965820e+00 6.487014293670654297e+00
-4.252455711364746094e+00 6.373037338256835938e+00
-4.756473541259765625e+00 1.078862953186035156e+01
-4.834536552429199219e+00 1.042286014556884766e+01
-4.150583267211914062e+00 7.011908054351806641e+00
-4.453944206237792969e+00 1.026670265197753906e+01
-3.438027620315551758e+00 7.100526809692382812e+00
-2.941594600677490234e+00 6.660752296447753906e+00
-2.109053850173950195e+00 7.220598220825195312e+00
-3.276848554611206055e+00 6.389918327331542969e+00
-3.592443466186523438e+00 6.744987010955810547e+00
-4.296859264373779297e+00 9.178904533386230469e+00
-3.626156091690063477e+00 7.646435260772705078e+00
-3.886641025543212891e+00 8.429368019104003906e+00
-3.812229394912719727e+00 9.257614135742187500e+00
-3.810677766799926758e+00 9.408324241638183594e+00
-4.709221363067626953e+00 8.934388160705566406e+00
-5.180109500885009766e+00 8.819684982299804688e+00
-4.998515129089355469e+00 8.809651374816894531e+00
-4.589130878448486328e+00 8.976247787475585938e+00
-3.974322319030761719e+00 8.402920722961425781e+00
-4.909877777099609375e+00 8.606739044189453125e+00
-4.821692466735839844e+00 8.369381904602050781e+00
-4.267446994781494141e+00 8.493650436401367188e+00
-3.784258842468261719e+00 8.432949066162109375e+00
-4.111666202545166016e+00 8.451566696166992188e+00
-4.397444248199462891e+00 8.863386154174804688e+00
-4.942921161651611328e+00 7.704255580902099609e+00
-4.161605358123779297e+00 7.488815784454345703e+00
-4.463858604431152344e+00 8.319222450256347656e+00
-3.984029293060302734e+00 7.570742130279541016e+00
-4.150703907012939453e+00 7.664587497711181641e+00
-4.285821914672851562e+00 9.160165786743164062e+00
-4.367635250091552734e+00 9.254146575927734375e+00
-3.922209501266479492e+00 9.486410140991210938e+00
-4.454472541809082031e+00 9.339254379272460938e+00
-4.382135391235351562e+00 9.189435958862304688e+00
-4.172751426696777344e+00 9.186181068420410156e+00
-4.328174114227294922e+00 9.093885421752929688e+00
-3.913166284561157227e+00 9.040789604187011719e+00
-4.386538982391357422e+00 9.174238204956054688e+00
-4.857067584991455078e+00 8.985737800598144531e+00
-4.211121559143066406e+00 9.166384696960449219e+00
-4.304000854492187500e+00 9.187210083007812500e+00
-4.541846752166748047e+00 9.172106742858886719e+00
-4.635488033294677734e+00 8.703452110290527344e+00
-3.777178764343261719e+00 9.460955619812011719e+00
-4.049867153167724609e+00 9.094923973083496094e+00
-3.563534498214721680e+00 9.127449035644531250e+00
-4.792141437530517578e+00 8.975753784179687500e+00
-3.699404716491699219e+00 9.282991409301757812e+00
-4.833942890167236328e+00 8.085108757019042969e+00
-4.043180942535400391e+00 9.206362724304199219e+00
-3.701850175857543945e+00 9.374541282653808594e+00
-4.777531147003173828e+00 8.915467262268066406e+00
-4.836005687713623047e+00 8.952554702758789062e+00
-5.140665054321289062e+00 8.807213783264160156e+00
-4.889880180358886719e+00 8.723225593566894531e+00
-4.938558101654052734e+00 7.749363422393798828e+00
-5.033967494964599609e+00 7.791398525238037109e+00
-5.100769042968750000e+00 7.860394477844238281e+00
-4.379335403442382812e+00 8.321869850158691406e+00
-4.881377220153808594e+00 7.827634811401367188e+00
-2.038071393966674805e+00 8.789688110351562500e+00
-2.180050849914550781e+00 8.119999885559082031e+00
-2.056237936019897461e+00 8.206902503967285156e+00
-2.332061529159545898e+00 8.673548698425292969e+00
-2.191745042800903320e+00 8.102948188781738281e+00
-3.476894140243530273e+00 7.838212966918945312e+00
-3.023807287216186523e+00 6.990921974182128906e+00
-3.299077510833740234e+00 6.946690559387207031e+00
-3.622280359268188477e+00 7.827029228210449219e+00
-2.814293861389160156e+00 8.862869262695312500e+00
-2.832839250564575195e+00 8.919377326965332031e+00
-3.417316436767578125e+00 7.658756732940673828e+00
-3.361399173736572266e+00 8.948839187622070312e+00
-3.803179740905761719e+00 7.972743988037109375e+00
-3.157081365585327148e+00 8.759586334228515625e+00
-4.168062210083007812e+00 8.320870399475097656e+00
-3.530950546264648438e+00 7.881908416748046875e+00
-3.385796785354614258e+00 8.886598587036132812e+00
-3.121418476104736328e+00 8.836244583129882812e+00
-3.032290458679199219e+00 8.470465660095214844e+00
-3.056574344635009766e+00 8.151514053344726562e+00
-3.093614339828491211e+00 8.938261032104492188e+00
-3.231470108032226562e+00 8.374895095825195312e+00
-3.162941694259643555e+00 8.834051132202148438e+00
-3.405514955520629883e+00 8.707249641418457031e+00
-2.963380575180053711e+00 8.395896911621093750e+00
-3.088466167449951172e+00 8.348544120788574219e+00
-3.318979501724243164e+00 8.581756591796875000e+00
-4.374045848846435547e+00 8.504590988159179688e+00
-3.427662372589111328e+00 8.427592277526855469e+00
-3.604423761367797852e+00 9.228005409240722656e+00
-3.940258264541625977e+00 9.142676353454589844e+00
-3.845559120178222656e+00 9.285609245300292969e+00
-3.832269906997680664e+00 9.274503707885742188e+00
-3.977775812149047852e+00 8.593902587890625000e+00
-4.002228260040283203e+00 8.393612861633300781e+00
-3.696266651153564453e+00 8.861635208129882812e+00
-3.869922399520874023e+00 9.249507904052734375e+00
-3.384767770767211914e+00 9.315998077392578125e+00
-3.931658983230590820e+00 8.201152801513671875e+00
-3.630487203598022461e+00 9.098352432250976562e+00
-3.765407562255859375e+00 8.491352081298828125e+00
-3.939577341079711914e+00 7.605487823486328125e+00
-3.196424245834350586e+00 8.601104736328125000e+00
-3.793927431106567383e+00 9.059402465820312500e+00
-3.486266136169433594e+00 8.644436836242675781e+00
-4.304242134094238281e+00 7.545320510864257812e+00
-3.819867849349975586e+00 8.674288749694824219e+00
-3.689546823501586914e+00 8.517790794372558594e+00
-3.595586061477661133e+00 8.495429039001464844e+00
-3.257377147674560547e+00 8.317622184753417969e+00
-4.320838928222656250e+00 8.862438201904296875e+00
-4.110560417175292969e+00 8.799102783203125000e+00
-4.500780105590820312e+00 7.684594154357910156e+00
-4.313270092010498047e+00 7.492768287658691406e+00
-4.279003143310546875e+00 7.494058609008789062e+00
-4.320031642913818359e+00 7.925979614257812500e+00
-4.306566238403320312e+00 7.646300792694091797e+00
-4.003023147583007812e+00 7.553596496582031250e+00
-3.774281024932861328e+00 9.017737388610839844e+00
-5.128336906433105469e+00 8.815267562866210938e+00
-4.868954181671142578e+00 8.861532211303710938e+00
-4.951311111450195312e+00 7.876634597778320312e+00
-4.082885265350341797e+00 7.530688762664794922e+00
-4.266738414764404297e+00 7.531508445739746094e+00
-4.039564609527587891e+00 7.386489868164062500e+00
-4.433233261108398438e+00 7.526614665985107422e+00
-3.747800350189208984e+00 7.617483139038085938e+00
-4.375751972198486328e+00 7.635034561157226562e+00
-4.159288406372070312e+00 7.331136703491210938e+00
-4.775684833526611328e+00 7.767591476440429688e+00
-4.265436172485351562e+00 7.482535362243652344e+00
-4.833575725555419922e+00 7.518633365631103516e+00
-4.797890186309814453e+00 8.692646980285644531e+00
-4.260388851165771484e+00 9.215169906616210938e+00
-4.882231712341308594e+00 8.923757553100585938e+00
-5.026362895965576172e+00 8.755154609680175781e+00
-5.030422687530517578e+00 8.873599052429199219e+00
-4.005384445190429688e+00 9.086762428283691406e+00
-4.775567054748535156e+00 8.913794517517089844e+00
-3.803194761276245117e+00 8.145883560180664062e+00
-3.848361730575561523e+00 9.130700111389160156e+00
-4.281838417053222656e+00 9.206291198730468750e+00
-3.583682775497436523e+00 9.144710540771484375e+00
-4.267381668090820312e+00 8.764607429504394531e+00
-4.056753158569335938e+00 8.138095855712890625e+00
-4.346088409423828125e+00 9.102269172668457031e+00
-4.322992801666259766e+00 8.965180397033691406e+00
-3.749644041061401367e+00 9.338942527770996094e+00
-4.124748706817626953e+00 9.178475379943847656e+00
-4.638326644897460938e+00 8.905590057373046875e+00
-4.409369468688964844e+00 8.909685134887695312e+00
-4.118206024169921875e+00 8.514487266540527344e+00
-3.280949831008911133e+00 9.007152557373046875e+00
-3.994229555130004883e+00 9.061576843261718750e+00
-4.891019344329833984e+00 8.853023529052734375e+00
-3.914996862411499023e+00 9.075020790100097656e+00
-4.801411628723144531e+00 7.676370143890380859e+00
-5.110713958740234375e+00 7.646008968353271484e+00
-4.321137905120849609e+00 7.597565174102783203e+00
-4.532956600189208984e+00 7.882279396057128906e+00
-3.934076070785522461e+00 7.552027702331542969e+00
-4.009679794311523438e+00 7.591303348541259766e+00
-4.298336029052734375e+00 7.559147834777832031e+00
-4.163643836975097656e+00 7.477381706237792969e+00
-4.106787204742431641e+00 7.470492362976074219e+00
-4.163712024688720703e+00 7.627636909484863281e+00
-4.000101089477539062e+00 7.638208389282226562e+00
-4.178722858428955078e+00 7.628551483154296875e+00
-4.151158332824707031e+00 7.703162193298339844e+00
-4.036744594573974609e+00 7.573005199432373047e+00
-4.841380596160888672e+00 7.788747787475585938e+00
-4.224761009216308594e+00 7.678663253784179688e+00
-4.091714859008789062e+00 7.633541107177734375e+00
-4.194927692413330078e+00 7.663921356201171875e+00
-4.208262443542480469e+00 7.332709789276123047e+00
-3.670135259628295898e+00 8.251218795776367188e+00
-4.464713096618652344e+00 9.123937606811523438e+00
-4.414138317108154297e+00 8.919857978820800781e+00
-4.109012126922607422e+00 8.674582481384277344e+00
-4.498794555664062500e+00 7.726456165313720703e+00
-5.029534816741943359e+00 8.609431266784667969e+00
-4.274795055389404297e+00 8.833436965942382812e+00
-4.786627769470214844e+00 8.820827484130859375e+00
-3.760083436965942383e+00 9.355360031127929688e+00
-4.714999675750732422e+00 8.292678833007812500e+00
-3.672229051589965820e+00 9.263833045959472656e+00
-4.858189105987548828e+00 8.778737068176269531e+00
-3.170295476913452148e+00 8.891312599182128906e+00
-4.464089870452880859e+00 9.015714645385742188e+00
-4.365293025970458984e+00 9.440336227416992188e+00
-5.017180919647216797e+00 8.969340324401855469e+00
-4.846131801605224609e+00 8.829048156738281250e+00
-5.210316181182861328e+00 8.307950019836425781e+00
-4.772306442260742188e+00 8.954984664916992188e+00
-3.800327539443969727e+00 9.209807395935058594e+00
-3.142551898956298828e+00 8.448215484619140625e+00
-4.407913208007812500e+00 8.018824577331542969e+00
-3.470632314682006836e+00 7.599082469940185547e+00
-4.243982315063476562e+00 7.585543155670166016e+00
-4.147869586944580078e+00 8.241244316101074219e+00
-4.849175930023193359e+00 7.768309116363525391e+00
-4.018332481384277344e+00 7.667507171630859375e+00
-3.794033288955688477e+00 8.269584655761718750e+00
-4.192011833190917969e+00 8.576627731323242188e+00
-4.750839710235595703e+00 8.510074615478515625e+00
-4.765079498291015625e+00 8.491773605346679688e+00
-4.158190250396728516e+00 8.793936729431152344e+00
-3.953305482864379883e+00 8.013133049011230469e+00
-4.340123176574707031e+00 8.465789794921875000e+00
-4.738540172576904297e+00 8.203312873840332031e+00
-4.728317737579345703e+00 7.657079696655273438e+00
-4.550022125244140625e+00 7.681377410888671875e+00
-5.086315631866455078e+00 1.007503890991210938e+01
-4.233706951141357422e+00 7.993562698364257812e+00
-4.565574645996093750e+00 8.461534500122070312e+00
-4.089315891265869141e+00 6.871510505676269531e+00
-3.676100015640258789e+00 6.678615570068359375e+00
-4.019876956939697266e+00 6.783202648162841797e+00
-3.875822544097900391e+00 6.554220199584960938e+00
-3.818528652191162109e+00 6.755463600158691406e+00
-3.452874660491943359e+00 6.167332649230957031e+00
-3.573913097381591797e+00 6.262100696563720703e+00
-3.160439968109130859e+00 6.446301937103271484e+00
-4.038396835327148438e+00 6.562773704528808594e+00
-4.131240367889404297e+00 6.331588745117187500e+00
-4.053755283355712891e+00 6.279594421386718750e+00
-3.601735353469848633e+00 6.918528079986572266e+00
-3.045032262802124023e+00 6.712906360626220703e+00
-3.628416538238525391e+00 6.519104003906250000e+00
-4.116252899169921875e+00 1.027604007720947266e+01
-4.408694267272949219e+00 1.071137523651123047e+01
-5.035437107086181641e+00 1.049743175506591797e+01
-4.393692970275878906e+00 1.028792285919189453e+01
-4.477552413940429688e+00 1.126708030700683594e+01
-2.936694145202636719e+00 1.254991817474365234e+01
-2.719148397445678711e+00 1.272039222717285156e+01
-2.580476999282836914e+00 1.271979904174804688e+01
-2.602518081665039062e+00 1.254696559906005859e+01
-2.647966861724853516e+00 1.263385391235351562e+01
-2.676509380340576172e+00 1.269708347320556641e+01
-2.426477670669555664e+00 1.239332294464111328e+01
-2.565652608871459961e+00 1.272277259826660156e+01
-2.559684276580810547e+00 1.251187133789062500e+01
-2.647864103317260742e+00 1.257524204254150391e+01
-2.612245559692382812e+00 1.273444271087646484e+01
-2.555292844772338867e+00 1.263627529144287109e+01
-2.629271984100341797e+00 1.258797645568847656e+01
-2.646595478057861328e+00 1.267273044586181641e+01
-2.483568906784057617e+00 1.256788921356201172e+01
-2.555618762969970703e+00 1.267127609252929688e+01
-2.504614591598510742e+00 1.252804660797119141e+01
-2.509592294692993164e+00 1.265837764739990234e+01
-2.898227691650390625e+00 1.243386554718017578e+01
-2.727725744247436523e+00 1.251504039764404297e+01
-2.702642440795898438e+00 1.266502189636230469e+01
-2.669621706008911133e+00 1.219326400756835938e+01
-2.648758649826049805e+00 1.281762504577636719e+01
-2.780220270156860352e+00 1.261055374145507812e+01
-2.938543558120727539e+00 1.263236045837402344e+01
-2.876422882080078125e+00 1.243958759307861328e+01
-2.738360404968261719e+00 1.251200389862060547e+01
-2.729710102081298828e+00 1.264216995239257812e+01
-2.768532037734985352e+00 1.258037471771240234e+01
-2.708492994308471680e+00 1.260571193695068359e+01
-1.821930885314941406e+00 8.735264778137207031e+00
-1.804355144500732422e+00 8.461457252502441406e+00
-1.737378954887390137e+00 8.583982467651367188e+00
-2.058361291885375977e+00 8.700606346130371094e+00
-1.595940828323364258e+00 8.215516090393066406e+00
-2.269961118698120117e+00 8.402853012084960938e+00
-2.916484832763671875e+00 7.832551479339599609e+00
-3.402406930923461914e+00 7.638122081756591797e+00
-3.199907541275024414e+00 8.997872352600097656e+00
-3.436969757080078125e+00 9.318032264709472656e+00
-2.999030351638793945e+00 9.052742958068847656e+00
-3.409932613372802734e+00 9.324145317077636719e+00
-3.308408737182617188e+00 9.245812416076660156e+00
-3.844828128814697266e+00 8.343498229980468750e+00
-3.389922380447387695e+00 9.090999603271484375e+00
-3.044583320617675781e+00 9.033576965332031250e+00
-3.111355781555175781e+00 8.948571205139160156e+00
-3.260781049728393555e+00 8.393719673156738281e+00
-3.533773660659790039e+00 9.438304901123046875e+00
-3.782510995864868164e+00 7.490739822387695312e+00
-3.264563083648681641e+00 9.288656234741210938e+00
-3.188095569610595703e+00 9.202761650085449219e+00
-3.414776563644409180e+00 9.043300628662109375e+00
-3.649173021316528320e+00 9.074761390686035156e+00
-3.354894876480102539e+00 9.247818946838378906e+00
-3.747667312622070312e+00 8.842285156250000000e+00
-3.520335674285888672e+00 9.340033531188964844e+00
-3.493098974227905273e+00 9.338542938232421875e+00
-3.699989795684814453e+00 8.974963188171386719e+00
-5.050224304199218750e+00 8.604263305664062500e+00
-5.169354915618896484e+00 8.770536422729492188e+00
-3.852823495864868164e+00 9.325366973876953125e+00
-3.482034206390380859e+00 9.038311958312988281e+00
-4.462433338165283203e+00 8.992395401000976562e+00
-3.503581523895263672e+00 9.243245124816894531e+00
-3.044457435607910156e+00 9.116846084594726562e+00
-4.243140697479248047e+00 9.120911598205566406e+00
-3.803174734115600586e+00 9.531158447265625000e+00
-3.581845045089721680e+00 6.111379146575927734e+00
-3.145736455917358398e+00 6.639675617218017578e+00
-3.284858703613281250e+00 6.422342777252197266e+00
-3.229999780654907227e+00 6.394660949707031250e+00
-3.331484317779541016e+00 6.293076038360595703e+00
-2.912627220153808594e+00 6.624202251434326172e+00
-3.131891250610351562e+00 6.825515747070312500e+00
-3.234992027282714844e+00 6.329486370086669922e+00
-3.335404396057128906e+00 6.337935924530029297e+00
-3.742754459381103516e+00 9.308344841003417969e+00
-3.177918672561645508e+00 9.035766601562500000e+00
-3.264341831207275391e+00 9.296409606933593750e+00
-4.109371185302734375e+00 8.364748954772949219e+00
-2.965054512023925781e+00 8.937789916992187500e+00
-3.127400875091552734e+00 9.280374526977539062e+00
-3.433820247650146484e+00 9.091509819030761719e+00
-3.690105915069580078e+00 8.656717300415039062e+00
-4.905700206756591797e+00 9.195048332214355469e+00
-3.620402812957763672e+00 9.278175354003906250e+00
-3.138001203536987305e+00 9.289524078369140625e+00
-4.314119338989257812e+00 1.049893665313720703e+01
-5.352695465087890625e+00 1.036046314239501953e+01
-5.316772937774658203e+00 1.020438766479492188e+01
-4.247820854187011719e+00 6.489082336425781250e+00
-5.312501907348632812e+00 9.887280464172363281e+00
-3.469439506530761719e+00 6.455505371093750000e+00
-4.705329895019531250e+00 1.030909919738769531e+01
-4.304129600524902344e+00 1.045166778564453125e+01
-5.128305435180664062e+00 9.804443359375000000e+00
-4.559512138366699219e+00 1.028177642822265625e+01
-4.432162284851074219e+00 1.039761161804199219e+01
-3.921673059463500977e+00 1.093364334106445312e+01
-4.262726783752441406e+00 1.038353347778320312e+01
-4.656281948089599609e+00 1.028748321533203125e+01
-4.554690361022949219e+00 1.047610187530517578e+01
-5.180547237396240234e+00 1.045676803588867188e+01
-5.045410633087158203e+00 1.014076900482177734e+01
-5.074998378753662109e+00 1.023600864410400391e+01
-4.485298156738281250e+00 1.025556182861328125e+01
-3.259107351303100586e+00 6.589347362518310547e+00
-4.076263427734375000e+00 6.412274837493896484e+00
-4.123492717742919922e+00 1.026363754272460938e+01
-4.399352550506591797e+00 1.161809825897216797e+01
-4.724429130554199219e+00 1.171786975860595703e+01
-3.915444135665893555e+00 6.888625144958496094e+00
-4.705693244934082031e+00 1.199124622344970703e+01
-4.592338562011718750e+00 1.172073078155517578e+01
-4.389035701751708984e+00 1.146071720123291016e+01
-5.216375350952148438e+00 1.142051219940185547e+01
-4.562464237213134766e+00 1.172074413299560547e+01
-4.177751541137695312e+00 1.137166690826416016e+01
-4.178304195404052734e+00 1.030156993865966797e+01
-4.384513378143310547e+00 1.128753852844238281e+01
-4.346056938171386719e+00 1.146309947967529297e+01
-4.594753742218017578e+00 1.161681652069091797e+01
-4.531395912170410156e+00 1.159674167633056641e+01
-4.396236896514892578e+00 1.172165966033935547e+01
-4.773827552795410156e+00 1.178452396392822266e+01
-4.634527206420898438e+00 1.183556270599365234e+01
-4.731717109680175781e+00 1.158874320983886719e+01
-4.936819553375244141e+00 1.175392436981201172e+01
-5.079564094543457031e+00 1.064448547363281250e+01
-4.513706684112548828e+00 9.027152061462402344e+00
-4.520712852478027344e+00 1.164901161193847656e+01
-4.406148433685302734e+00 1.158772087097167969e+01
-4.977092742919921875e+00 1.072067546844482422e+01
-3.893322944641113281e+00 8.239376068115234375e+00
-4.455315589904785156e+00 7.833313941955566406e+00
-5.057721138000488281e+00 8.605318069458007812e+00
-4.036144733428955078e+00 9.437272071838378906e+00
-4.339164733886718750e+00 8.066642761230468750e+00
-4.036353588104248047e+00 8.352087020874023438e+00
-3.862099409103393555e+00 9.386412620544433594e+00
-5.221218585968017578e+00 9.411687850952148438e+00
-4.415278911590576172e+00 1.004321956634521484e+01
-3.961587429046630859e+00 9.488049507141113281e+00
-4.237821578979492188e+00 8.427839279174804688e+00
-4.073621273040771484e+00 8.223820686340332031e+00
-4.107383728027343750e+00 9.400336265563964844e+00
-4.695214271545410156e+00 1.054795360565185547e+01
-4.645031929016113281e+00 1.057369995117187500e+01
-5.170671463012695312e+00 9.987851142883300781e+00
-3.610479116439819336e+00 9.323365211486816406e+00
-4.308407306671142578e+00 9.635369300842285156e+00
-4.751286029815673828e+00 9.380340576171875000e+00
-3.896266222000122070e+00 9.383220672607421875e+00
-3.578838825225830078e+00 6.204792499542236328e+00
-3.686485528945922852e+00 6.237999439239501953e+00
-3.301742553710937500e+00 6.219871997833251953e+00
-3.635856628417968750e+00 1.100565242767333984e+01
-3.437816858291625977e+00 6.224457263946533203e+00
-3.618968248367309570e+00 6.146468639373779297e+00
-4.304136753082275391e+00 9.060147285461425781e+00
-3.635160923004150391e+00 9.335959434509277344e+00
-4.942483425140380859e+00 9.040793418884277344e+00
-4.115919589996337891e+00 9.382742881774902344e+00
-4.764387130737304688e+00 8.992465972900390625e+00
-4.039481639862060547e+00 9.105101585388183594e+00
-4.022931575775146484e+00 9.283981323242187500e+00
-5.137682437896728516e+00 8.162328720092773438e+00
-5.008504867553710938e+00 8.934989929199218750e+00
-5.014384746551513672e+00 9.044047355651855469e+00
-4.038303375244140625e+00 9.282380104064941406e+00
-4.412393569946289062e+00 9.104719161987304688e+00
-3.960450410842895508e+00 6.184250831604003906e+00
-3.650033235549926758e+00 6.527215003967285156e+00
-3.985897302627563477e+00 9.358138084411621094e+00
-5.019620895385742188e+00 8.893558502197265625e+00
-5.019838333129882812e+00 9.053030967712402344e+00
-4.989201545715332031e+00 8.953783035278320312e+00
-4.306164741516113281e+00 9.294598579406738281e+00
-4.288403987884521484e+00 9.112110137939453125e+00
-5.071528911590576172e+00 8.771137237548828125e+00
-5.086498260498046875e+00 8.895651817321777344e+00
-4.378569126129150391e+00 8.889708518981933594e+00
-5.075795650482177734e+00 8.814682006835937500e+00
-4.987233161926269531e+00 8.960075378417968750e+00
-5.195044517517089844e+00 8.781832695007324219e+00
-5.059268474578857422e+00 8.093234062194824219e+00
-5.097413539886474609e+00 8.289260864257812500e+00
-5.099991321563720703e+00 8.522850036621093750e+00
-4.461533546447753906e+00 9.128026008605957031e+00
-4.982591152191162109e+00 8.525498390197753906e+00
-5.021758556365966797e+00 8.410504341125488281e+00
-4.024362087249755859e+00 8.643387794494628906e+00
-4.286449909210205078e+00 7.889306068420410156e+00
-5.046728610992431641e+00 7.985337734222412109e+00
-4.953069686889648438e+00 8.231554985046386719e+00
-5.121980667114257812e+00 8.405766487121582031e+00
-4.092891216278076172e+00 7.513226509094238281e+00
-4.659076690673828125e+00 7.647967338562011719e+00
-4.253861904144287109e+00 8.392148971557617188e+00
-5.219783306121826172e+00 8.822500228881835938e+00
-5.087152481079101562e+00 8.511151313781738281e+00
-5.226132392883300781e+00 8.543112754821777344e+00
-5.253489971160888672e+00 8.695110321044921875e+00
-5.256957530975341797e+00 8.771160125732421875e+00
-4.795375347137451172e+00 8.953173637390136719e+00
-4.667611122131347656e+00 8.150492668151855469e+00
-5.066755294799804688e+00 8.567260742187500000e+00
-4.454947948455810547e+00 9.021567344665527344e+00
-5.240921974182128906e+00 8.616409301757812500e+00
-5.183372497558593750e+00 8.594157218933105469e+00
-5.242491722106933594e+00 8.546863555908203125e+00
-5.031659126281738281e+00 8.672721862792968750e+00
-4.098357677459716797e+00 9.121455192565917969e+00
-4.501468181610107422e+00 9.032907485961914062e+00
-5.150096893310546875e+00 8.705381393432617188e+00
-5.085551738739013672e+00 8.669031143188476562e+00
-5.113327503204345703e+00 8.703413963317871094e+00
-4.259230613708496094e+00 8.995551109313964844e+00
-5.139644622802734375e+00 8.694520950317382812e+00
-5.195861816406250000e+00 8.678835868835449219e+00
-5.075387001037597656e+00 8.957441329956054688e+00
-4.523317813873291016e+00 9.240420341491699219e+00
-5.189007759094238281e+00 8.385395050048828125e+00
-4.627377986907958984e+00 7.771774768829345703e+00
-4.563339233398437500e+00 9.177161216735839844e+00
-4.764283657073974609e+00 8.809113502502441406e+00
-3.953704357147216797e+00 8.067604064941406250e+00
-4.178303241729736328e+00 9.257483482360839844e+00
-4.389091491699218750e+00 6.237350463867187500e+00
-3.752812862396240234e+00 6.525540828704833984e+00
-3.676650524139404297e+00 6.119200229644775391e+00
-3.622440099716186523e+00 6.155242919921875000e+00
-3.678080797195434570e+00 6.772901535034179688e+00
-4.498996734619140625e+00 9.137259483337402344e+00
-1.994595050811767578e+00 8.217169761657714844e+00
-1.214018464088439941e+00 8.389029502868652344e+00
-1.782750964164733887e+00 8.305804252624511719e+00
-1.056915044784545898e+00 9.110479354858398438e+00
-9.655310511589050293e-01 8.964831352233886719e+00
-1.019112229347229004e+00 9.047346115112304688e+00
-1.018520951271057129e+00 8.722321510314941406e+00
-9.180885553359985352e-01 9.067964553833007812e+00
-8.969452381134033203e-01 9.031015396118164062e+00
-8.414514064788818359e-01 8.997426986694335938e+00
-9.961038827896118164e-01 9.065252304077148438e+00
-7.647271156311035156e-01 9.106531143188476562e+00
-7.142969369888305664e-01 8.979149818420410156e+00
-9.577076435089111328e-01 9.477215766906738281e+00
-1.046078801155090332e+00 8.973499298095703125e+00
-4.607087671756744385e-01 9.145201683044433594e+00
-9.950278401374816895e-01 8.893621444702148438e+00
-4.967583119869232178e-01 9.109475135803222656e+00
-3.766871988773345947e-01 9.056483268737792969e+00
-2.872452437877655029e-01 8.816429138183593750e+00
-8.215593099594116211e-01 9.004142761230468750e+00
-2.708037853240966797e+00 1.187093639373779297e+01
-2.517850160598754883e+00 1.187442016601562500e+01
-2.820723772048950195e+00 1.133028125762939453e+01
-2.279131412506103516e+00 1.201640892028808594e+01
-2.343890190124511719e+00 1.149182319641113281e+01
-2.114555120468139648e+00 1.178035354614257812e+01
-2.094286680221557617e+00 1.201454544067382812e+01
-1.534475922584533691e+00 1.156507873535156250e+01
-3.345416069030761719e+00 6.194808959960937500e+00
-3.627818346023559570e+00 6.106749057769775391e+00
-4.050232887268066406e+00 6.267754077911376953e+00
-3.511141538619995117e+00 6.270968437194824219e+00
-3.639150619506835938e+00 6.206417560577392578e+00
-3.329893589019775391e+00 6.160458087921142578e+00
-3.346805095672607422e+00 6.233014106750488281e+00
-4.060221195220947266e+00 6.226085662841796875e+00
-3.376024007797241211e+00 6.260572433471679688e+00
-3.233245134353637695e+00 6.281069278717041016e+00
-3.175978422164916992e+00 6.382622241973876953e+00
-3.143589973449707031e+00 6.691365242004394531e+00
-4.074969768524169922e+00 6.181460380554199219e+00
-3.387447357177734375e+00 6.294466495513916016e+00
-4.043212890625000000e+00 6.117877960205078125e+00
-4.105124950408935547e+00 6.314578533172607422e+00
-3.494554758071899414e+00 6.237646579742431641e+00
-3.083292722702026367e+00 6.272222518920898438e+00
-3.976248741149902344e+00 6.119960308074951172e+00
-4.911349773406982422e+00 1.018197059631347656e+01
-4.491213798522949219e+00 9.980637550354003906e+00
-4.602035522460937500e+00 6.455096244812011719e+00
-4.067493438720703125e+00 6.274232387542724609e+00
-3.797938108444213867e+00 6.816540241241455078e+00
-4.659850120544433594e+00 1.008854103088378906e+01
-4.631842136383056641e+00 9.881031036376953125e+00
-3.898348808288574219e+00 6.945000171661376953e+00
-3.871479272842407227e+00 6.987853050231933594e+00
-4.158909797668457031e+00 1.015762042999267578e+01
-5.167236328125000000e+00 1.026801586151123047e+01
-5.416027545928955078e+00 9.770295143127441406e+00
-5.275332927703857422e+00 1.018971252441406250e+01
-3.501415967941284180e+00 6.401774883270263672e+00
-4.514612674713134766e+00 1.079686260223388672e+01
-4.088945865631103516e+00 9.694522857666015625e+00
-3.974939107894897461e+00 9.288811683654785156e+00
-3.796975135803222656e+00 1.003162765502929688e+01
-3.969561100006103516e+00 1.035572147369384766e+01
-4.312332153320312500e+00 1.092137527465820312e+01
-4.115822315216064453e+00 1.069824123382568359e+01
-3.876665830612182617e+00 1.031822395324707031e+01
-1.121935963630676270e+00 8.166159629821777344e+00
-3.860345363616943359e+00 9.882393836975097656e+00
-4.116443157196044922e+00 8.458170890808105469e+00
-4.308039188385009766e+00 1.036798858642578125e+01
-3.131138324737548828e+00 6.930812358856201172e+00
-3.623883724212646484e+00 6.287477016448974609e+00
-3.618726730346679688e+00 6.899290561676025391e+00
-3.728526592254638672e+00 7.109195232391357422e+00
-3.297214031219482422e+00 6.299729347229003906e+00
-3.303999900817871094e+00 6.388884067535400391e+00
-4.118782997131347656e+00 8.537016868591308594e+00
-4.006092548370361328e+00 8.840930938720703125e+00
-3.821579694747924805e+00 6.786673545837402344e+00
-3.675630569458007812e+00 7.103522300720214844e+00
-3.124808549880981445e+00 6.667653083801269531e+00
-3.040323734283447266e+00 6.851598739624023438e+00
-4.123667716979980469e+00 6.369648456573486328e+00
-4.502961635589599609e+00 6.799762725830078125e+00
-3.950108289718627930e+00 6.844696998596191406e+00
-4.457553863525390625e+00 6.657148838043212891e+00
-3.970242023468017578e+00 6.795836448669433594e+00
-4.381875514984130859e+00 6.836441040039062500e+00
-3.954582214355468750e+00 6.853015899658203125e+00
-3.554514408111572266e+00 6.537296295166015625e+00
-3.353479623794555664e+00 6.584758758544921875e+00
-4.195643901824951172e+00 6.490134239196777344e+00
-3.844106197357177734e+00 6.517243862152099609e+00
-4.593744277954101562e+00 9.039858818054199219e+00
-3.528911828994750977e+00 9.196149826049804688e+00
-4.772279262542724609e+00 8.998746871948242188e+00
-4.914474964141845703e+00 8.246057510375976562e+00
-4.293673992156982422e+00 6.776515483856201172e+00
-3.809528827667236328e+00 6.900691986083984375e+00
-3.853088378906250000e+00 6.893766880035400391e+00
-4.553783416748046875e+00 6.977726936340332031e+00
-4.472990512847900391e+00 6.691070079803466797e+00
-4.457210540771484375e+00 6.736443042755126953e+00
-4.583597183227539062e+00 6.837379455566406250e+00
-3.595280408859252930e+00 6.836887359619140625e+00
-3.911580562591552734e+00 6.816656589508056641e+00
-4.336119174957275391e+00 6.688206672668457031e+00
-4.011984825134277344e+00 6.994586944580078125e+00
-4.449349880218505859e+00 6.735903263092041016e+00
-3.881356239318847656e+00 6.844244480133056641e+00
-4.262515544891357422e+00 6.495260715484619141e+00
-4.359634876251220703e+00 6.600079536437988281e+00
-4.496111869812011719e+00 7.755111694335937500e+00
-4.946208477020263672e+00 8.044450759887695312e+00
-4.712758064270019531e+00 7.563411712646484375e+00
-4.356822967529296875e+00 7.669942378997802734e+00
-4.956573486328125000e+00 7.899726390838623047e+00
-3.953672170639038086e+00 8.270959854125976562e+00
-4.048105716705322266e+00 9.471792221069335938e+00
-4.222123622894287109e+00 6.141773223876953125e+00
-4.078888416290283203e+00 6.178380966186523438e+00
-3.557593345642089844e+00 6.209566593170166016e+00
-4.084319591522216797e+00 6.792585372924804688e+00
-3.543238878250122070e+00 6.353528022766113281e+00
-3.651131153106689453e+00 6.837168216705322266e+00
-3.841767787933349609e+00 6.851539134979248047e+00
-3.390336513519287109e+00 6.491849899291992188e+00
-3.420221567153930664e+00 6.401214599609375000e+00
-3.278640508651733398e+00 6.199474334716796875e+00
-4.159436702728271484e+00 6.228779792785644531e+00
-4.769743442535400391e+00 8.945669174194335938e+00
-3.860982179641723633e+00 9.251103401184082031e+00
-4.832635402679443359e+00 7.934792995452880859e+00
-4.886050701141357422e+00 7.894293785095214844e+00
-4.091749191284179688e+00 6.906173706054687500e+00
-4.104821681976318359e+00 6.837006092071533203e+00
-3.912136316299438477e+00 6.798781871795654297e+00
-4.439016342163085938e+00 6.655429363250732422e+00
-4.469241619110107422e+00 6.762446880340576172e+00
-4.445696353912353516e+00 6.729320049285888672e+00
-4.161589622497558594e+00 7.168751239776611328e+00
-4.324115753173828125e+00 7.300096511840820312e+00
-4.237511157989501953e+00 6.898601531982421875e+00
-3.818704605102539062e+00 6.809302330017089844e+00
-3.446318864822387695e+00 6.715711593627929688e+00
-4.152391910552978516e+00 6.720738887786865234e+00
-3.067509889602661133e+00 6.506166934967041016e+00
-3.581463813781738281e+00 6.102631568908691406e+00
-4.084501743316650391e+00 6.283905982971191406e+00
-3.799626111984252930e+00 6.197581291198730469e+00
-3.805368185043334961e+00 7.770114898681640625e+00
-5.287092685699462891e+00 9.968221664428710938e+00
-4.208672046661376953e+00 6.178769588470458984e+00
-4.012097358703613281e+00 6.778062343597412109e+00
-3.602172851562500000e+00 6.196516036987304688e+00
-3.491739749908447266e+00 6.196874618530273438e+00
-3.987080335617065430e+00 6.073191642761230469e+00
-4.818127632141113281e+00 9.028386116027832031e+00
-5.108818054199218750e+00 8.819779396057128906e+00
-2.340492963790893555e+00 1.136414813995361328e+01
-1.958130598068237305e+00 1.065708065032958984e+01
-2.262244462966918945e+00 1.159626674652099609e+01
-2.406041622161865234e+00 1.170087337493896484e+01
-2.136158466339111328e+00 1.180047130584716797e+01
-1.975525498390197754e+00 1.144140720367431641e+01
-3.123668193817138672e+00 1.140897655487060547e+01
-2.484124422073364258e+00 1.179096031188964844e+01
-2.542474508285522461e+00 1.189933013916015625e+01
-2.692607641220092773e+00 1.208159160614013672e+01
-2.763700962066650391e+00 1.218156719207763672e+01
-2.647665977478027344e+00 1.185322666168212891e+01
-2.425895452499389648e+00 1.173408794403076172e+01
-2.362100601196289062e+00 1.182069492340087891e+01
-2.852105379104614258e+00 1.186562919616699219e+01
-2.659248113632202148e+00 1.229252147674560547e+01
-2.636595487594604492e+00 1.233026981353759766e+01
-2.353615283966064453e+00 1.171873378753662109e+01
-2.583501338958740234e+00 9.861485481262207031e+00
-2.414131879806518555e+00 1.168272495269775391e+01
-1.820100665092468262e+00 1.100823402404785156e+01
-1.442171454429626465e+00 1.105511379241943359e+01
-1.447167158126831055e+00 1.110455322265625000e+01
-2.223924398422241211e+00 1.158628273010253906e+01
-2.386551141738891602e+00 1.208737468719482422e+01
-2.739443540573120117e+00 1.237093162536621094e+01
-2.171595335006713867e+00 1.159303379058837891e+01
-2.648092508316040039e+00 1.258675670623779297e+01
-2.786431789398193359e+00 1.229543018341064453e+01
-4.689579010009765625e+00 1.101826095581054688e+01
-4.604163169860839844e+00 1.004964828491210938e+01
-4.641761779785156250e+00 1.014471340179443359e+01
-5.087951183319091797e+00 1.079943943023681641e+01
-4.407402038574218750e+00 1.070843219757080078e+01
-4.686640739440917969e+00 1.082414722442626953e+01
-4.479293823242187500e+00 1.096477985382080078e+01
-4.520984172821044922e+00 1.065420818328857422e+01
-4.677954673767089844e+00 1.097576618194580078e+01
-4.727211952209472656e+00 9.007466316223144531e+00
-3.990470886230468750e+00 9.362828254699707031e+00
-3.641782045364379883e+00 8.657726287841796875e+00
-4.335743427276611328e+00 7.508517742156982422e+00
-2.424781084060668945e+00 8.816514015197753906e+00
-3.872232675552368164e+00 7.721167087554931641e+00
-2.474000215530395508e+00 8.948977470397949219e+00
-2.430289268493652344e+00 9.026306152343750000e+00
-2.892990589141845703e+00 8.185129165649414062e+00
-3.738232135772705078e+00 8.687211990356445312e+00
-3.158690452575683594e+00 9.277673721313476562e+00
-3.269059896469116211e+00 7.650381088256835938e+00
-3.441914081573486328e+00 7.711032390594482422e+00
-3.834450006484985352e+00 7.492520332336425781e+00
-3.751370191574096680e+00 7.593086242675781250e+00
-3.181888341903686523e+00 6.246812343597412109e+00
-3.668809413909912109e+00 6.853347778320312500e+00
-3.911813735961914062e+00 1.032749271392822266e+01
-2.850168466567993164e+00 7.015926837921142578e+00
-3.055539369583129883e+00 6.905199527740478516e+00
-3.090104579925537109e+00 6.659192562103271484e+00
-2.979078769683837891e+00 6.723187446594238281e+00
-3.143002271652221680e+00 6.921850204467773438e+00
-3.192077159881591797e+00 6.286525726318359375e+00
-3.139802217483520508e+00 6.607220172882080078e+00
-5.283891677856445312e+00 1.094995880126953125e+01
-5.217796325683593750e+00 1.084169960021972656e+01
-3.925967693328857422e+00 9.745233535766601562e+00
-4.346407890319824219e+00 1.014836788177490234e+01
-4.672537326812744141e+00 1.109109878540039062e+01
-4.357260227203369141e+00 1.083244419097900391e+01
-4.238341808319091797e+00 1.083981323242187500e+01
-4.430222988128662109e+00 1.101133060455322266e+01
-4.317849636077880859e+00 1.109905242919921875e+01
-4.516517639160156250e+00 1.099517059326171875e+01
-4.409353256225585938e+00 1.110688972473144531e+01
-4.381509304046630859e+00 1.091551208496093750e+01
-4.641700744628906250e+00 1.093024921417236328e+01
-4.422566890716552734e+00 1.088497447967529297e+01
-4.468729019165039062e+00 1.100896644592285156e+01
-4.512618064880371094e+00 1.110107803344726562e+01
-4.590193271636962891e+00 1.102697467803955078e+01
-4.812264442443847656e+00 1.089723682403564453e+01
-4.907545566558837891e+00 1.151179885864257812e+01
-5.037666797637939453e+00 1.025771236419677734e+01
-4.568773269653320312e+00 1.078537750244140625e+01
-5.071425914764404297e+00 1.071722507476806641e+01
-4.907887458801269531e+00 1.083697986602783203e+01
-5.233471870422363281e+00 1.042228698730468750e+01
-5.109889030456542969e+00 1.026605796813964844e+01
-5.125808715820312500e+00 1.018573570251464844e+01
-4.399906158447265625e+00 1.077832984924316406e+01
-5.344849586486816406e+00 1.071833229064941406e+01
-5.231614589691162109e+00 1.071799182891845703e+01
-4.648322582244873047e+00 1.100823879241943359e+01
-4.992365837097167969e+00 1.084988403320312500e+01
-4.480765819549560547e+00 1.124968719482421875e+01
-4.431455612182617188e+00 1.082355213165283203e+01
-5.370710372924804688e+00 1.030225372314453125e+01
-4.239760398864746094e+00 1.001567268371582031e+01
-4.714397430419921875e+00 8.461671829223632812e+00
-4.384528636932373047e+00 9.152175903320312500e+00
-5.254004955291748047e+00 8.823740959167480469e+00
-3.976705789566040039e+00 9.136042594909667969e+00
-4.073436260223388672e+00 8.233290672302246094e+00
-4.484844684600830078e+00 9.103932380676269531e+00
-4.081002235412597656e+00 8.542735099792480469e+00
-4.915252685546875000e+00 9.750676155090332031e+00
-4.392329692840576172e+00 6.116763114929199219e+00
-3.354006528854370117e+00 6.142866134643554688e+00
-4.414512157440185547e+00 1.009157848358154297e+01
-4.380413055419921875e+00 1.013196659088134766e+01
-4.586060047149658203e+00 1.007974338531494141e+01
-4.256342411041259766e+00 1.061429691314697266e+01
-4.765030860900878906e+00 1.009840297698974609e+01
-4.109170436859130859e+00 9.601501464843750000e+00
-4.047708511352539062e+00 1.029852008819580078e+01
-4.209829330444335938e+00 8.348019599914550781e+00
-5.350820541381835938e+00 1.022586345672607422e+01
-5.257717609405517578e+00 9.716591835021972656e+00
-4.009538650512695312e+00 7.940747261047363281e+00
-5.006939411163330078e+00 9.571207046508789062e+00
-4.383197307586669922e+00 8.208507537841796875e+00
-4.956171989440917969e+00 9.668689727783203125e+00
-3.363928794860839844e+00 9.162245750427246094e+00
-3.548187732696533203e+00 8.689003944396972656e+00
-4.565246105194091797e+00 9.258260726928710938e+00
-5.373107433319091797e+00 1.041328430175781250e+01
-4.667312622070312500e+00 8.331184387207031250e+00
-4.286840438842773438e+00 1.052489757537841797e+01
-4.752239704132080078e+00 1.111631488800048828e+01
-4.657438278198242188e+00 1.094984817504882812e+01
-5.170287132263183594e+00 1.101037597656250000e+01
-4.792335510253906250e+00 1.135475158691406250e+01
-2.789609432220458984e+00 1.247678375244140625e+01
-2.703179121017456055e+00 1.217332553863525391e+01
-2.681010246276855469e+00 1.207804012298583984e+01
-2.640960931777954102e+00 1.212738990783691406e+01
-2.865264415740966797e+00 1.179306983947753906e+01
-2.921597480773925781e+00 1.189950561523437500e+01
-5.066690444946289062e+00 1.097682952880859375e+01
-4.765693187713623047e+00 9.964357376098632812e+00
-4.308980941772460938e+00 1.110088062286376953e+01
-5.167639732360839844e+00 1.048815631866455078e+01
-4.774629116058349609e+00 1.050073528289794922e+01
-5.233645439147949219e+00 1.054196548461914062e+01
-5.139004230499267578e+00 1.025935840606689453e+01
-5.052566528320312500e+00 1.086730289459228516e+01
-5.064757823944091797e+00 1.054244422912597656e+01
-4.911543369293212891e+00 1.072329425811767578e+01
-4.729598045349121094e+00 1.057760047912597656e+01
-5.400826454162597656e+00 1.039498805999755859e+01
-4.912004947662353516e+00 1.047093963623046875e+01
-4.949976444244384766e+00 1.024054145812988281e+01
-4.768939018249511719e+00 9.916199684143066406e+00
-5.020238399505615234e+00 1.023402690887451172e+01
-4.291925907135009766e+00 1.022071456909179688e+01
-4.240294933319091797e+00 6.459220409393310547e+00
-4.196224689483642578e+00 6.824251174926757812e+00
-4.142811298370361328e+00 6.984498977661132812e+00
-3.782156705856323242e+00 7.004695892333984375e+00
-4.163561820983886719e+00 6.964023590087890625e+00
-4.123463153839111328e+00 7.628555297851562500e+00
-3.459142208099365234e+00 8.478838920593261719e+00
-4.957588672637939453e+00 8.361637115478515625e+00
-5.118673324584960938e+00 8.380703926086425781e+00
-4.714884281158447266e+00 8.229053497314453125e+00
-3.926703691482543945e+00 7.725613117218017578e+00
-1.649231314659118652e+00 1.106942749023437500e+01
-2.045453548431396484e+00 1.023180389404296875e+01
-1.829038739204406738e+00 1.123011207580566406e+01
-1.967996120452880859e+00 1.136817550659179688e+01
-1.885230779647827148e+00 1.147431564331054688e+01
-1.532250285148620605e+00 1.085071182250976562e+01
-1.557795524597167969e+00 1.076925468444824219e+01
-1.551112294197082520e+00 1.086951828002929688e+01
-2.176104068756103516e+00 1.128324699401855469e+01
-1.767825365066528320e+00 1.135659503936767578e+01
-1.448079109191894531e+00 1.139733314514160156e+01
-2.076612234115600586e+00 1.096589946746826172e+01
-1.699713945388793945e+00 1.060486412048339844e+01
-2.073431730270385742e+00 1.045180225372314453e+01
-1.647183656692504883e+00 1.057095432281494141e+01
-1.517412424087524414e+00 1.087149620056152344e+01
-1.490617990493774414e+00 1.064156532287597656e+01
-1.556008219718933105e+00 1.075425624847412109e+01
-1.711485862731933594e+00 1.049985980987548828e+01
-1.869371294975280762e+00 1.108015346527099609e+01
-1.955120801925659180e+00 1.076666259765625000e+01
-1.618263244628906250e+00 1.089353179931640625e+01
-1.977518081665039062e+00 1.054426860809326172e+01
-1.829197287559509277e+00 1.138234806060791016e+01
-1.905155420303344727e+00 1.117789077758789062e+01
-2.269380331039428711e+00 1.088317108154296875e+01
-1.939762353897094727e+00 1.129262447357177734e+01
-2.472596406936645508e+00 1.181153678894042969e+01
-2.054012537002563477e+00 1.139527130126953125e+01
-2.514918804168701172e+00 1.185991859436035156e+01
-2.603917837142944336e+00 1.201219749450683594e+01
-2.672384500503540039e+00 1.206533241271972656e+01
-2.664116144180297852e+00 1.218153095245361328e+01
-2.630393743515014648e+00 1.210722541809082031e+01
-4.329949855804443359e+00 1.066277122497558594e+01
-4.836171150207519531e+00 1.078751659393310547e+01
-4.897432804107666016e+00 1.084965324401855469e+01
-2.686375856399536133e+00 1.212891864776611328e+01
-2.863440990447998047e+00 1.167785835266113281e+01
-2.413583040237426758e+00 1.169835281372070312e+01
-2.436092376708984375e+00 1.190187263488769531e+01
-2.469046354293823242e+00 1.176856994628906250e+01
-2.792309522628784180e+00 1.164102363586425781e+01
-2.691539287567138672e+00 1.162823486328125000e+01
-2.774258375167846680e+00 1.196470069885253906e+01
-2.974071741104125977e+00 1.177053642272949219e+01
-2.755876064300537109e+00 1.200411224365234375e+01
-2.598778247833251953e+00 1.152512168884277344e+01
-2.779102325439453125e+00 1.260884761810302734e+01
-2.737704038619995117e+00 1.253696441650390625e+01
-2.797188997268676758e+00 1.262309169769287109e+01
-2.717982292175292969e+00 1.252804660797119141e+01
-2.724786520004272461e+00 1.252799320220947266e+01
-2.700991392135620117e+00 1.249880695343017578e+01
-2.813386678695678711e+00 1.249457168579101562e+01
-2.766116619110107422e+00 1.264156341552734375e+01
-2.901267766952514648e+00 1.266978645324707031e+01
-2.867431402206420898e+00 1.254820346832275391e+01
-2.847637414932250977e+00 1.254725360870361328e+01
-2.817774295806884766e+00 1.264380359649658203e+01
-2.754626035690307617e+00 1.264045810699462891e+01
-2.706834554672241211e+00 1.261938858032226562e+01
-2.561466693878173828e+00 1.259436607360839844e+01
-2.787672042846679688e+00 1.284239578247070312e+01
-2.655625820159912109e+00 1.257054615020751953e+01
-2.499480247497558594e+00 1.254532909393310547e+01
-2.821704149246215820e+00 1.259028053283691406e+01
-2.792545795440673828e+00 1.266657733917236328e+01
-2.793676376342773438e+00 1.256752586364746094e+01
-2.825029134750366211e+00 1.268764972686767578e+01
-2.856539487838745117e+00 1.264313983917236328e+01
-2.826276063919067383e+00 1.272228240966796875e+01
-2.863202095031738281e+00 1.272821712493896484e+01
-2.805957078933715820e+00 1.256357383728027344e+01
-2.716225624084472656e+00 1.235155677795410156e+01
-2.663314819335937500e+00 1.240837478637695312e+01
-2.709767341613769531e+00 1.255893421173095703e+01
-2.845974206924438477e+00 1.251076793670654297e+01
-2.769954442977905273e+00 1.262544536590576172e+01
-2.807917833328247070e+00 1.281149578094482422e+01
-3.070830583572387695e+00 1.241538715362548828e+01
-2.235571384429931641e+00 8.580443382263183594e+00
-2.065501689910888672e+00 8.543992996215820312e+00
-2.689086675643920898e+00 7.959152698516845703e+00
-1.661059617996215820e+00 8.447637557983398438e+00
-1.846965432167053223e+00 8.487318992614746094e+00
-1.814430475234985352e+00 8.445579528808593750e+00
-3.203534364700317383e+00 7.912570476531982422e+00
-3.740486860275268555e+00 7.507203578948974609e+00
-3.293389081954956055e+00 9.150165557861328125e+00
-3.298928976058959961e+00 9.230129241943359375e+00
-2.868830204010009766e+00 8.843842506408691406e+00
-3.592415809631347656e+00 7.762186527252197266e+00
-3.432199716567993164e+00 8.594084739685058594e+00
-2.603613376617431641e+00 8.153533935546875000e+00
-2.782677412033081055e+00 8.656485557556152344e+00
-3.035718679428100586e+00 7.926247596740722656e+00
-2.757191658020019531e+00 8.912643432617187500e+00
-1.577019453048706055e+00 8.097503662109375000e+00
-1.561812400817871094e+00 7.933435440063476562e+00
-1.274433732032775879e+00 8.115792274475097656e+00
-1.542075991630554199e+00 8.224946975708007812e+00
-1.409517168998718262e+00 8.100276947021484375e+00
-1.291619420051574707e+00 8.081283569335937500e+00
-1.566756248474121094e+00 8.011079788208007812e+00
-3.030291318893432617e+00 8.347003936767578125e+00
-3.094000577926635742e+00 8.766018867492675781e+00
-3.218608856201171875e+00 6.441316604614257812e+00
-3.260386228561401367e+00 6.195089340209960938e+00
-3.008938312530517578e+00 6.663765907287597656e+00
-3.217485427856445312e+00 6.320671081542968750e+00
-3.392181873321533203e+00 6.859103202819824219e+00
-3.014544248580932617e+00 8.627474784851074219e+00
-3.236927747726440430e+00 6.523824214935302734e+00
-3.521407604217529297e+00 6.642118930816650391e+00
-3.023045778274536133e+00 6.681778907775878906e+00
-2.708647012710571289e+00 6.826663494110107422e+00
-3.200955629348754883e+00 6.489929676055908203e+00
-3.287049055099487305e+00 6.815130233764648438e+00
-3.430703639984130859e+00 7.106923580169677734e+00
-3.131568908691406250e+00 6.766808986663818359e+00
-3.629360914230346680e+00 7.561043739318847656e+00
-3.652607202529907227e+00 7.621713638305664062e+00
-3.222700834274291992e+00 8.283470153808593750e+00
-3.030257463455200195e+00 8.694705963134765625e+00
-2.696035385131835938e+00 8.611973762512207031e+00
-3.402545213699340820e+00 8.453077316284179688e+00
-3.510851383209228516e+00 9.233971595764160156e+00
-3.254062891006469727e+00 9.250930786132812500e+00
-3.245363235473632812e+00 8.610935211181640625e+00
-3.468496084213256836e+00 8.712022781372070312e+00
-4.806062698364257812e+00 8.405357360839843750e+00
-4.337956905364990234e+00 7.716514587402343750e+00
-5.015815258026123047e+00 7.927921295166015625e+00
-4.302659511566162109e+00 7.709754943847656250e+00
-4.870676040649414062e+00 7.706803798675537109e+00
-4.768959522247314453e+00 7.852778911590576172e+00
-3.820296287536621094e+00 7.807984828948974609e+00
-4.040725231170654297e+00 7.427387237548828125e+00
-4.268890380859375000e+00 7.570345878601074219e+00
-4.387846946716308594e+00 7.610424995422363281e+00
-4.851733207702636719e+00 7.800891399383544922e+00
-4.466779708862304688e+00 7.717175960540771484e+00
-4.143365383148193359e+00 7.495011329650878906e+00
-4.189985752105712891e+00 7.591091156005859375e+00
-4.382265090942382812e+00 7.443311691284179688e+00
-4.323351383209228516e+00 7.717232704162597656e+00
-3.933833122253417969e+00 7.465866565704345703e+00
-4.026845455169677734e+00 7.821275234222412109e+00
-4.775141239166259766e+00 7.821999549865722656e+00
-4.479218006134033203e+00 7.584354400634765625e+00
-4.417362213134765625e+00 8.366042137145996094e+00
-3.988812446594238281e+00 8.307722091674804688e+00
-4.195819377899169922e+00 7.537624359130859375e+00
-4.136091232299804688e+00 9.839694976806640625e+00
-4.360546588897705078e+00 7.575644016265869141e+00
-4.880862236022949219e+00 9.717334747314453125e+00
-2.379152059555053711e+00 1.200195217132568359e+01
-2.263443708419799805e+00 1.149574851989746094e+01
-2.218349218368530273e+00 1.168772029876708984e+01
-1.989416360855102539e+00 1.020674037933349609e+01
-1.703555822372436523e+00 1.137201499938964844e+01
-1.930433511734008789e+00 1.138581848144531250e+01
-1.590333342552185059e+00 1.113159465789794922e+01
-2.226853370666503906e+00 1.098735904693603516e+01
-2.134720563888549805e+00 1.105836582183837891e+01
-2.079435110092163086e+00 1.057376003265380859e+01
-2.339644432067871094e+00 1.089943504333496094e+01
-1.328077316284179688e+00 1.088456916809082031e+01
-1.773755669593811035e+00 1.105422878265380859e+01
-2.168567895889282227e+00 1.107202053070068359e+01
-2.389104127883911133e+00 1.110895442962646484e+01
-1.697836399078369141e+00 1.084153175354003906e+01
-1.646618485450744629e+00 1.067002677917480469e+01
-2.124451160430908203e+00 1.023260498046875000e+01
-1.927068352699279785e+00 1.078235721588134766e+01
-1.922253251075744629e+00 1.083485507965087891e+01
-1.641517281532287598e+00 1.101078224182128906e+01
-2.194989919662475586e+00 1.031362247467041016e+01
-1.677871942520141602e+00 1.082364177703857422e+01
-1.645436525344848633e+00 1.076370239257812500e+01
-9.888705015182495117e-01 1.073758411407470703e+01
-1.128811717033386230e+00 1.111750507354736328e+01
-1.401806354522705078e+00 1.071304130554199219e+01
-1.239689469337463379e+00 1.131604957580566406e+01
-1.160926699638366699e+00 1.115040683746337891e+01
-1.207736372947692871e+00 1.092868232727050781e+01
-1.127213478088378906e+00 1.107080554962158203e+01
-1.146269083023071289e+00 1.107800769805908203e+01
-1.326840281486511230e+00 1.118502330780029297e+01
-1.296144723892211914e+00 1.145322322845458984e+01
-1.238941192626953125e+00 1.130869770050048828e+01
-1.122192263603210449e+00 1.097494125366210938e+01
-1.282903671264648438e+00 1.135563755035400391e+01
-1.391666650772094727e+00 1.132268333435058594e+01
-1.034542083740234375e+00 1.126564693450927734e+01
-1.068355083465576172e+00 1.098846435546875000e+01
-1.189473867416381836e+00 1.131018161773681641e+01
-1.054908037185668945e+00 1.100185871124267578e+01
-1.170378208160400391e+00 1.100440597534179688e+01
-1.301507472991943359e+00 1.134843063354492188e+01
-3.504027128219604492e+00 6.153340816497802734e+00
-4.157091617584228516e+00 6.070017337799072266e+00
-3.356000185012817383e+00 6.296938896179199219e+00
-4.731559753417968750e+00 8.707350730895996094e+00
-3.864945650100708008e+00 6.162914276123046875e+00
-3.751645326614379883e+00 6.121348381042480469e+00
-4.425916671752929688e+00 8.786438941955566406e+00
-4.313675880432128906e+00 7.934597015380859375e+00
-4.744286060333251953e+00 7.867094993591308594e+00
-3.839232683181762695e+00 9.329790115356445312e+00
-3.321379184722900391e+00 8.864133834838867188e+00
-3.639007568359375000e+00 9.161734580993652344e+00
-4.384176731109619141e+00 9.120151519775390625e+00
-1.378422498703002930e+00 1.113724899291992188e+01
-1.703971385955810547e+00 1.079365539550781250e+01
-4.333651542663574219e+00 7.652919292449951172e+00
-3.951938390731811523e+00 8.777472496032714844e+00
-4.620299816131591797e+00 7.736760616302490234e+00
-3.892243623733520508e+00 8.646361351013183594e+00
-4.033390998840332031e+00 9.047239303588867188e+00
-3.517269134521484375e+00 8.585965156555175781e+00
-4.346239566802978516e+00 7.709843635559082031e+00
-4.097449302673339844e+00 8.354438781738281250e+00
-3.990593433380126953e+00 8.501348495483398438e+00
-3.927466630935668945e+00 9.418008804321289062e+00
-3.771436452865600586e+00 8.518014907836914062e+00
-4.197789192199707031e+00 8.529405593872070312e+00
-4.131942749023437500e+00 9.274106979370117188e+00
-4.031746864318847656e+00 9.034760475158691406e+00
-3.738288879394531250e+00 9.510435104370117188e+00
-4.479731559753417969e+00 9.215589523315429688e+00
-4.327290534973144531e+00 8.024351119995117188e+00
-3.662189722061157227e+00 6.971958160400390625e+00
-4.186661243438720703e+00 1.007850170135498047e+01
-4.164577960968017578e+00 6.923661708831787109e+00
-3.306223154067993164e+00 6.790414810180664062e+00
-3.940787553787231445e+00 6.508376598358154297e+00
-3.452579259872436523e+00 6.588488101959228516e+00
-3.922508001327514648e+00 8.681163787841796875e+00
-3.971469402313232422e+00 8.740924835205078125e+00
-4.431360244750976562e+00 7.794145107269287109e+00
-4.739739418029785156e+00 8.444473266601562500e+00
-4.315448284149169922e+00 7.844295024871826172e+00
-4.386358261108398438e+00 7.530977725982666016e+00
-3.708094358444213867e+00 7.796567916870117188e+00
-4.798196792602539062e+00 7.979169845581054688e+00
-3.604725122451782227e+00 8.132239341735839844e+00
-4.414355278015136719e+00 8.790644645690917969e+00
-4.197912216186523438e+00 8.873402595520019531e+00
-4.234102725982666016e+00 7.654472351074218750e+00
-3.994958400726318359e+00 9.445188522338867188e+00
-4.244346618652343750e+00 9.120030403137207031e+00
-4.012488842010498047e+00 8.621596336364746094e+00
-3.786905050277709961e+00 8.495215415954589844e+00
-2.947737693786621094e+00 8.091018676757812500e+00
-4.437212944030761719e+00 8.447939872741699219e+00
-3.982930898666381836e+00 8.337710380554199219e+00
-4.989858150482177734e+00 7.998774051666259766e+00
-4.578071117401123047e+00 8.735358238220214844e+00
-4.039398670196533203e+00 8.661610603332519531e+00
-3.700383186340332031e+00 8.344207763671875000e+00
-4.141609668731689453e+00 8.064431190490722656e+00
-4.175533771514892578e+00 7.730236530303955078e+00
-3.779948711395263672e+00 7.832334041595458984e+00
-4.166642189025878906e+00 8.664875984191894531e+00
-3.640573501586914062e+00 8.918581008911132812e+00
-4.340680122375488281e+00 9.252159118652343750e+00
-4.001956939697265625e+00 9.173358917236328125e+00
-3.841118574142456055e+00 8.954317092895507812e+00
-4.291248321533203125e+00 8.682457923889160156e+00
-4.159440517425537109e+00 8.589962005615234375e+00
-1.536163449287414551e+00 1.095083713531494141e+01
-1.627242207527160645e+00 1.090052604675292969e+01
-1.732148170471191406e+00 1.096113109588623047e+01
-1.892826199531555176e+00 1.078713607788085938e+01
-2.069312095642089844e+00 1.089768314361572266e+01
-1.842585563659667969e+00 1.135501670837402344e+01
-2.064001798629760742e+00 1.117204761505126953e+01
-1.783437371253967285e+00 1.105861377716064453e+01
-2.353473663330078125e+00 1.034701919555664062e+01
-2.058101892471313477e+00 1.058129119873046875e+01
-2.118108510971069336e+00 1.052828693389892578e+01
-1.916330456733703613e+00 1.091525936126708984e+01
-2.204777717590332031e+00 1.060074615478515625e+01
-4.262003421783447266e+00 8.727588653564453125e+00
-1.801072239875793457e+00 8.635684013366699219e+00
-1.682861447334289551e+00 8.356558799743652344e+00
-2.479077577590942383e+00 8.638251304626464844e+00
-2.591434001922607422e+00 8.504985809326171875e+00
-3.129696607589721680e+00 9.236558914184570312e+00
-3.070371866226196289e+00 9.050808906555175781e+00
-3.484417200088500977e+00 7.523179531097412109e+00
-3.692968130111694336e+00 8.545719146728515625e+00
-3.314096689224243164e+00 8.230109214782714844e+00
-3.206504821777343750e+00 8.670859336853027344e+00
-3.228258371353149414e+00 8.198996543884277344e+00
-3.739408731460571289e+00 8.738102912902832031e+00
-3.149784088134765625e+00 8.243559837341308594e+00
-3.380137205123901367e+00 8.183516502380371094e+00
-3.109937191009521484e+00 8.325683593750000000e+00
-3.718497037887573242e+00 7.485301017761230469e+00
-3.491485357284545898e+00 7.448889255523681641e+00
-4.477166652679443359e+00 7.689225673675537109e+00
-3.892211437225341797e+00 7.568389415740966797e+00
-3.743633031845092773e+00 7.722988605499267578e+00
-3.846919775009155273e+00 7.671434879302978516e+00
-3.837803602218627930e+00 7.549750328063964844e+00
-3.457394838333129883e+00 8.256328582763671875e+00
-3.637879371643066406e+00 7.636586666107177734e+00
-4.147195339202880859e+00 7.782404899597167969e+00
-3.611544132232666016e+00 7.868676185607910156e+00
-4.392684936523437500e+00 8.613662719726562500e+00
-3.541066646575927734e+00 8.942713737487792969e+00
-3.771945238113403320e+00 8.656368255615234375e+00
-3.538469314575195312e+00 9.015913963317871094e+00
-3.864674568176269531e+00 9.379799842834472656e+00
-3.863098859786987305e+00 8.209226608276367188e+00
-3.532791137695312500e+00 9.053252220153808594e+00
-4.026886940002441406e+00 1.008921718597412109e+01
-4.493715286254882812e+00 1.069666004180908203e+01
-4.433542728424072266e+00 1.061246395111083984e+01
-3.843852281570434570e+00 9.407375335693359375e+00
-3.512521743774414062e+00 9.010736465454101562e+00
-3.581104993820190430e+00 9.279279708862304688e+00
-3.997884511947631836e+00 9.188618659973144531e+00
-4.383456707000732422e+00 7.517974853515625000e+00
-3.985231161117553711e+00 7.662006378173828125e+00
-3.728925943374633789e+00 6.988440513610839844e+00
-3.968664646148681641e+00 1.023888397216796875e+01
-4.113080024719238281e+00 1.003210639953613281e+01
-3.931426763534545898e+00 1.007431411743164062e+01
-3.974373817443847656e+00 9.496020317077636719e+00
-3.899031639099121094e+00 9.586610794067382812e+00
-5.410774707794189453e+00 1.021514034271240234e+01
-5.293116092681884766e+00 1.086495018005371094e+01
-5.366577148437500000e+00 1.078206634521484375e+01
-5.740450859069824219e+00 1.313867473602294922e+01
-5.805704593658447266e+00 1.328889083862304688e+01
-4.932461261749267578e+00 1.113181304931640625e+01
-5.828364849090576172e+00 1.318464374542236328e+01
-4.579502105712890625e+00 1.207555675506591797e+01
-4.047153472900390625e+00 1.653893280029296875e+01
-3.981444597244262695e+00 1.656028556823730469e+01
-3.977957725524902344e+00 1.654423141479492188e+01
-3.992423295974731445e+00 1.656580734252929688e+01
-3.964029550552368164e+00 1.656123733520507812e+01
-3.977136135101318359e+00 1.655204010009765625e+01
-3.986404418945312500e+00 1.657818222045898438e+01
-3.933767795562744141e+00 1.651797294616699219e+01
-3.915150880813598633e+00 1.650653839111328125e+01
-3.923538923263549805e+00 1.650977897644042969e+01
-3.924831390380859375e+00 1.650388526916503906e+01
-3.932184696197509766e+00 1.652300262451171875e+01
-3.926343441009521484e+00 1.651943206787109375e+01
-3.925095081329345703e+00 1.652056884765625000e+01
-3.930109262466430664e+00 1.654328727722167969e+01
-3.924280166625976562e+00 1.650675582885742188e+01
-3.922175168991088867e+00 1.650022506713867188e+01
-3.915891408920288086e+00 1.648071479797363281e+01
-3.928917407989501953e+00 1.651469802856445312e+01
-3.933178901672363281e+00 1.650803947448730469e+01
-3.929686546325683594e+00 1.650866127014160156e+01
-3.934821128845214844e+00 1.652450942993164062e+01
-3.929682254791259766e+00 1.652194595336914062e+01
-3.957456588745117188e+00 1.655833244323730469e+01
-4.013143062591552734e+00 1.662978363037109375e+01
-4.008356571197509766e+00 1.665694999694824219e+01
-3.998102664947509766e+00 1.662373733520507812e+01
-3.943953037261962891e+00 1.658716773986816406e+01
-4.018734455108642578e+00 1.667628479003906250e+01
-3.978368282318115234e+00 1.659581947326660156e+01
-3.985274791717529297e+00 1.660725212097167969e+01
-3.879885673522949219e+00 1.645302391052246094e+01
-3.933372974395751953e+00 1.650908660888671875e+01
-3.932568311691284180e+00 1.651187133789062500e+01
-3.878177642822265625e+00 1.654982185363769531e+01
-3.926084518432617188e+00 1.650685882568359375e+01
-3.926326990127563477e+00 1.650942993164062500e+01
-3.930022239685058594e+00 1.650911331176757812e+01
-3.912318229675292969e+00 1.653323745727539062e+01
-3.925832509994506836e+00 1.651027107238769531e+01
-3.849589586257934570e+00 1.642683601379394531e+01
-3.922708749771118164e+00 1.650336265563964844e+01
-3.924996137619018555e+00 1.653400802612304688e+01
-3.926553726196289062e+00 1.650713539123535156e+01
-3.931639909744262695e+00 1.650880432128906250e+01
-3.928241968154907227e+00 1.650868606567382812e+01
-3.922817945480346680e+00 1.651272201538085938e+01
-3.934867143630981445e+00 1.650708007812500000e+01
-3.931469917297363281e+00 1.647831344604492188e+01
-3.927549600601196289e+00 1.651002502441406250e+01
-3.926090955734252930e+00 1.651156425476074219e+01
-3.928457736968994141e+00 1.651304435729980469e+01
-3.926818609237670898e+00 1.650494003295898438e+01
-3.935740232467651367e+00 1.651282310485839844e+01
-3.956949949264526367e+00 1.652946281433105469e+01
-3.928186178207397461e+00 1.651116371154785156e+01
-3.928253889083862305e+00 1.650482368469238281e+01
-3.933019876480102539e+00 1.651989364624023438e+01
-3.996668100357055664e+00 1.653102874755859375e+01
-3.950366973876953125e+00 1.655916213989257812e+01
-3.887990951538085938e+00 1.645982551574707031e+01
-3.905461549758911133e+00 1.651417160034179688e+01
-3.937279701232910156e+00 1.652261543273925781e+01
-3.930058956146240234e+00 1.651904487609863281e+01
-3.928746700286865234e+00 1.652178001403808594e+01
-3.924831151962280273e+00 1.651504898071289062e+01
-3.888454198837280273e+00 1.653274726867675781e+01
-3.923115968704223633e+00 1.650550651550292969e+01
-3.994445323944091797e+00 1.657755851745605469e+01
-3.930554628372192383e+00 1.651496315002441406e+01
-3.930583000183105469e+00 1.651969337463378906e+01
-3.918332576751708984e+00 1.652208518981933594e+01
-3.923804044723510742e+00 1.651291084289550781e+01
-3.956843376159667969e+00 1.653958892822265625e+01
-3.921906709671020508e+00 1.650865554809570312e+01
-3.929541349411010742e+00 1.651646423339843750e+01
-3.912186145782470703e+00 1.648549461364746094e+01
-3.926215410232543945e+00 1.651395416259765625e+01
-3.968645334243774414e+00 1.655296897888183594e+01
-3.929849863052368164e+00 1.651188659667968750e+01
-3.907576322555541992e+00 1.648464775085449219e+01
-3.930704355239868164e+00 1.650879669189453125e+01
-3.901681661605834961e+00 1.648064613342285156e+01
-3.922169685363769531e+00 1.651309394836425781e+01
-3.933721065521240234e+00 1.651035690307617188e+01
-3.940533638000488281e+00 1.645486068725585938e+01
-3.898440122604370117e+00 1.646706581115722656e+01
-3.936225414276123047e+00 1.645731353759765625e+01
-3.876049995422363281e+00 1.643862915039062500e+01
-3.923773288726806641e+00 1.650996017456054688e+01
-3.885737180709838867e+00 1.646989631652832031e+01
-3.936064004898071289e+00 1.652108764648437500e+01
-3.930449724197387695e+00 1.653869628906250000e+01
-3.937306165695190430e+00 1.652667427062988281e+01
-3.926444053649902344e+00 1.651114463806152344e+01
-3.981437444686889648e+00 1.656292533874511719e+01
-3.967822790145874023e+00 1.652949142456054688e+01
-3.953848123550415039e+00 1.653499412536621094e+01
-3.939056158065795898e+00 1.651202201843261719e+01
-3.922694683074951172e+00 1.650028038024902344e+01
-3.925189971923828125e+00 1.651121711730957031e+01
-3.950520515441894531e+00 1.652663612365722656e+01
-3.928885698318481445e+00 1.650990867614746094e+01
-3.926390409469604492e+00 1.650703048706054688e+01
-3.943614006042480469e+00 1.651181793212890625e+01
-3.863415241241455078e+00 1.645148086547851562e+01
-3.933891296386718750e+00 1.651518249511718750e+01
-3.924030780792236328e+00 1.650828552246093750e+01
-3.924532890319824219e+00 1.651124382019042969e+01
-3.910077333450317383e+00 1.646383285522460938e+01
-3.934600353240966797e+00 1.649849319458007812e+01
-3.941135644912719727e+00 1.652631950378417969e+01
-3.950682878494262695e+00 1.650539207458496094e+01
-3.933760643005371094e+00 1.651640892028808594e+01
-3.941353559494018555e+00 1.651561355590820312e+01
-3.933750391006469727e+00 1.651709365844726562e+01
-3.925368309020996094e+00 1.651517868041992188e+01
-3.932165384292602539e+00 1.653892135620117188e+01
-3.929661989212036133e+00 1.648478698730468750e+01
-3.932379007339477539e+00 1.653356170654296875e+01
-3.927930593490600586e+00 1.651683235168457031e+01
-3.928626060485839844e+00 1.650938987731933594e+01
-3.925258398056030273e+00 1.651218986511230469e+01
-3.944545984268188477e+00 1.651556396484375000e+01
-3.925695657730102539e+00 1.651292800903320312e+01
-3.925594091415405273e+00 1.651466941833496094e+01
-3.923902750015258789e+00 1.650733184814453125e+01
-3.924591541290283203e+00 1.651070213317871094e+01
-3.931489467620849609e+00 1.651625251770019531e+01
-3.931381464004516602e+00 1.651624488830566406e+01
-3.934147596359252930e+00 1.652440643310546875e+01
-3.911170721054077148e+00 1.649148178100585938e+01
-3.920769453048706055e+00 1.650296592712402344e+01
-3.930445194244384766e+00 1.650200080871582031e+01
-3.914131402969360352e+00 1.649423789978027344e+01
-3.904832124710083008e+00 1.650330352783203125e+01
-3.931041955947875977e+00 1.651038169860839844e+01
-3.987694501876831055e+00 1.655078125000000000e+01
-3.970194339752197266e+00 1.653212928771972656e+01
-3.964607477188110352e+00 1.653409957885742188e+01
-3.994119882583618164e+00 1.657438468933105469e+01
-3.964812517166137695e+00 1.653081321716308594e+01
-3.943649053573608398e+00 1.652349090576171875e+01
-3.999780654907226562e+00 1.655625724792480469e+01
-3.997990131378173828e+00 1.659344291687011719e+01
-4.005485534667968750e+00 1.653457641601562500e+01
-3.970462799072265625e+00 1.654688835144042969e+01
-3.959102392196655273e+00 1.652947425842285156e+01
-3.983162641525268555e+00 1.657912445068359375e+01
-2.568312644958496094e+00 8.212224006652832031e+00
-3.064174890518188477e+00 7.829405784606933594e+00
-2.321542739868164062e+00 8.599003791809082031e+00
-2.567138433456420898e+00 8.662080764770507812e+00
-2.455766201019287109e+00 8.708674430847167969e+00
-2.651876211166381836e+00 8.551479339599609375e+00
-3.382620811462402344e+00 7.815693378448486328e+00
-1.365086436271667480e+00 7.807099342346191406e+00
-1.278833746910095215e+00 8.034482955932617188e+00
-1.593160390853881836e+00 7.968518257141113281e+00
-1.248190641403198242e+00 8.086421966552734375e+00
-1.118226051330566406e+00 8.142391204833984375e+00
-2.075163364410400391e+00 8.042550086975097656e+00
-1.574470162391662598e+00 8.215579032897949219e+00
-1.682316303253173828e+00 8.010252952575683594e+00
-1.729387998580932617e+00 8.304847717285156250e+00
-1.901527285575866699e+00 8.390343666076660156e+00
-1.917657256126403809e+00 8.418828010559082031e+00
-2.816607713699340820e+00 8.856458663940429688e+00
-3.633592605590820312e+00 7.627531051635742188e+00
-3.873728752136230469e+00 7.870830535888671875e+00
-3.317972183227539062e+00 8.910190582275390625e+00
-3.636509895324707031e+00 7.768463611602783203e+00
-4.878981113433837891e+00 7.919041633605957031e+00
-4.636940479278564453e+00 7.844886779785156250e+00
-4.626110076904296875e+00 7.799783229827880859e+00
-3.362111091613769531e+00 8.604715347290039062e+00
-3.123413562774658203e+00 8.325074195861816406e+00
-3.750922679901123047e+00 7.478109359741210938e+00
-4.001022815704345703e+00 7.964736461639404297e+00
-4.164805412292480469e+00 7.532056331634521484e+00
-3.561437845230102539e+00 7.556255817413330078e+00
-3.793826580047607422e+00 7.695637702941894531e+00
-4.028060913085937500e+00 7.523299217224121094e+00
-3.115175247192382812e+00 8.408646583557128906e+00
-3.403407335281372070e+00 7.834882736206054688e+00
-3.184472322463989258e+00 9.242178916931152344e+00
-2.974513769149780273e+00 8.461890220642089844e+00
-2.999383926391601562e+00 8.826679229736328125e+00
-4.877706527709960938e+00 8.328023910522460938e+00
-3.409265995025634766e+00 8.467387199401855469e+00
-3.344233751296997070e+00 8.256166458129882812e+00
-4.047252655029296875e+00 8.600326538085937500e+00
-4.448028564453125000e+00 7.788519859313964844e+00
-3.353987693786621094e+00 8.258226394653320312e+00
-4.680019855499267578e+00 8.510936737060546875e+00
-3.580640554428100586e+00 9.467457771301269531e+00
-3.550384998321533203e+00 9.304614067077636719e+00
-4.777500629425048828e+00 8.815753936767578125e+00
-5.205323219299316406e+00 9.105672836303710938e+00
-4.808131217956542969e+00 9.023994445800781250e+00
-5.072202205657958984e+00 8.909959793090820312e+00
-4.827020168304443359e+00 8.740861892700195312e+00
-4.209274768829345703e+00 8.296126365661621094e+00
-4.298717021942138672e+00 9.270316123962402344e+00
-4.125754356384277344e+00 8.836362838745117188e+00
-4.597646236419677734e+00 8.868408203125000000e+00
-4.176243305206298828e+00 9.146690368652343750e+00
-5.153740406036376953e+00 8.904336929321289062e+00
-4.001961708068847656e+00 7.970883846282958984e+00
-3.992923259735107422e+00 9.377177238464355469e+00
-4.265909194946289062e+00 9.065035820007324219e+00
-4.058510303497314453e+00 9.188726425170898438e+00
-4.102244377136230469e+00 9.006612777709960938e+00
-4.068133354187011719e+00 9.259351730346679688e+00
-5.026448726654052734e+00 8.900792121887207031e+00
-4.990805625915527344e+00 8.922083854675292969e+00
-3.751622676849365234e+00 9.254783630371093750e+00
-3.802066326141357422e+00 9.117751121520996094e+00
-5.047971248626708984e+00 8.921980857849121094e+00
-4.476962566375732422e+00 8.889636039733886719e+00
-5.050549507141113281e+00 9.032227516174316406e+00
-4.262896537780761719e+00 9.338832855224609375e+00
-3.948243856430053711e+00 9.214515686035156250e+00
-4.167560100555419922e+00 9.291325569152832031e+00
-3.599794626235961914e+00 8.977698326110839844e+00
-4.522936820983886719e+00 7.610401630401611328e+00
-4.718430042266845703e+00 8.318845748901367188e+00
-4.092180728912353516e+00 9.188007354736328125e+00
-4.732702732086181641e+00 9.051331520080566406e+00
-4.330689907073974609e+00 8.632267951965332031e+00
-4.203026294708251953e+00 9.238804817199707031e+00
-5.195806503295898438e+00 8.348740577697753906e+00
-4.754747867584228516e+00 7.682575225830078125e+00
-4.626312255859375000e+00 7.702835083007812500e+00
-4.063584327697753906e+00 7.653713703155517578e+00
-4.841935634613037109e+00 7.808958530426025391e+00
-4.760717868804931641e+00 7.553492069244384766e+00
-4.398424625396728516e+00 7.728920459747314453e+00
-4.512560844421386719e+00 7.654322147369384766e+00
-4.843226909637451172e+00 7.788784980773925781e+00
-4.819212436676025391e+00 7.748527050018310547e+00
-4.984390258789062500e+00 8.939472198486328125e+00
-4.995668888092041016e+00 9.113903045654296875e+00
-4.308374404907226562e+00 9.020237922668457031e+00
-4.780732631683349609e+00 9.181888580322265625e+00
-4.949889659881591797e+00 9.025233268737792969e+00
-4.987822055816650391e+00 8.992059707641601562e+00
-5.056232929229736328e+00 8.675107955932617188e+00
-4.941368579864501953e+00 8.922557830810546875e+00
-5.089867115020751953e+00 8.877696037292480469e+00
-4.825132846832275391e+00 7.722393512725830078e+00
-4.190445899963378906e+00 6.294245719909667969e+00
-4.026781082153320312e+00 6.524785995483398438e+00
-3.873709440231323242e+00 8.636957168579101562e+00
-4.909136772155761719e+00 7.749505043029785156e+00
-4.962116241455078125e+00 7.776487350463867188e+00
-5.020540714263916016e+00 8.847252845764160156e+00
-5.195181846618652344e+00 8.957241058349609375e+00
-5.107977867126464844e+00 9.056219100952148438e+00
-4.395105361938476562e+00 9.268374443054199219e+00
-4.156753540039062500e+00 9.196048736572265625e+00
-4.723557472229003906e+00 9.200144767761230469e+00
-4.861113548278808594e+00 8.963401794433593750e+00
-4.122299194335937500e+00 9.118304252624511719e+00
-4.711485862731933594e+00 9.008787155151367188e+00
-4.962683677673339844e+00 7.872140407562255859e+00
-4.989304065704345703e+00 7.815932273864746094e+00
-3.904768228530883789e+00 7.025199413299560547e+00
-4.209864616394042969e+00 6.994476318359375000e+00
-4.147813320159912109e+00 7.123171806335449219e+00
-4.421617984771728516e+00 7.827952861785888672e+00
-4.241477012634277344e+00 7.424126148223876953e+00
-4.864906311035156250e+00 7.733735561370849609e+00
-5.015527725219726562e+00 7.755071163177490234e+00
-4.864976882934570312e+00 7.834468841552734375e+00
-5.020798206329345703e+00 7.531649112701416016e+00
-3.782042264938354492e+00 8.577911376953125000e+00
-4.668540954589843750e+00 7.757710933685302734e+00
-4.251781463623046875e+00 7.585497856140136719e+00
-4.394108772277832031e+00 7.648373126983642578e+00
-3.773448944091796875e+00 6.856907367706298828e+00
-4.142987251281738281e+00 6.264587402343750000e+00
-4.044497489929199219e+00 6.298400402069091797e+00
-4.858362674713134766e+00 1.030125331878662109e+01
-4.224970340728759766e+00 7.033456802368164062e+00
-4.588930606842041016e+00 1.027562904357910156e+01
-4.920031070709228516e+00 1.020683956146240234e+01
-4.522743225097656250e+00 9.806017875671386719e+00
-4.768788337707519531e+00 1.056276321411132812e+01
-4.828176498413085938e+00 1.100398921966552734e+01
-4.264584064483642578e+00 6.950396060943603516e+00
-3.925430059432983398e+00 6.941195964813232422e+00
-4.557740211486816406e+00 6.704983711242675781e+00
-4.360949516296386719e+00 6.503448009490966797e+00
-4.158695220947265625e+00 6.774271488189697266e+00
-3.493254899978637695e+00 6.223138332366943359e+00
-3.821735143661499023e+00 6.236933708190917969e+00
-1.629688262939453125e+00 1.135534286499023438e+01
-1.917984962463378906e+00 1.080826377868652344e+01
-1.745660901069641113e+00 1.092362499237060547e+01
-2.099614381790161133e+00 1.096598529815673828e+01
-2.024915933609008789e+00 1.060512256622314453e+01
-1.908053278923034668e+00 1.058360767364501953e+01
-1.156023263931274414e+00 1.113140487670898438e+01
-1.130824327468872070e+00 1.124914264678955078e+01
-1.308073163032531738e+00 1.093733501434326172e+01
-1.099550247192382812e+00 1.135654544830322266e+01
-1.144449472427368164e+00 1.092447185516357422e+01
-1.573075652122497559e+00 1.097683715820312500e+01
-2.011946678161621094e+00 1.138837528228759766e+01
-2.207072973251342773e+00 1.097447204589843750e+01
-1.886681795120239258e+00 1.130998325347900391e+01
-1.996180534362792969e+00 1.082904434204101562e+01
-2.107078075408935547e+00 1.121350288391113281e+01
-1.594222068786621094e+00 1.074729824066162109e+01
-1.642317414283752441e+00 1.091273403167724609e+01
-2.000468254089355469e+00 1.149341297149658203e+01
-1.189125299453735352e+00 1.136969089508056641e+01
-2.270453691482543945e+00 1.097841835021972656e+01
-1.473444938659667969e+00 1.119718265533447266e+01
-1.439521074295043945e+00 1.148552608489990234e+01
-3.447983503341674805e+00 6.214167594909667969e+00
-3.373607635498046875e+00 6.177573680877685547e+00
-3.299597740173339844e+00 6.331703662872314453e+00
-1.393704652786254883e+00 1.146575164794921875e+01
-1.239395022392272949e+00 1.116839027404785156e+01
-1.133293509483337402e+00 1.130503177642822266e+01
-1.321588039398193359e+00 1.070276641845703125e+01
-2.768400430679321289e+00 1.271895313262939453e+01
-2.780400514602661133e+00 1.210683250427246094e+01
-2.753352403640747070e+00 1.211707305908203125e+01
-2.746956825256347656e+00 1.221357059478759766e+01
-2.458017349243164062e+00 1.181879425048828125e+01
-2.638525247573852539e+00 1.226300716400146484e+01
-1.844604134559631348e+00 1.086106300354003906e+01
-2.028571605682373047e+00 1.189266014099121094e+01
-1.758523464202880859e+00 1.083951377868652344e+01
-1.521814823150634766e+00 1.037264156341552734e+01
-2.211767196655273438e+00 1.035336875915527344e+01
-1.879343032836914062e+00 1.123569107055664062e+01
-2.149562358856201172e+00 1.076746273040771484e+01
-2.041701555252075195e+00 1.046144294738769531e+01
-1.997219204902648926e+00 1.073181819915771484e+01
-2.022790431976318359e+00 1.050886249542236328e+01
-2.316221952438354492e+00 1.087169170379638672e+01
-1.869243264198303223e+00 1.068185997009277344e+01
-1.868590116500854492e+00 1.094163227081298828e+01
-2.104452371597290039e+00 1.094704151153564453e+01
-1.713135480880737305e+00 1.118547534942626953e+01
-1.784865260124206543e+00 1.104592609405517578e+01
-1.742258906364440918e+00 1.107468318939208984e+01
-1.943035006523132324e+00 1.045729541778564453e+01
-1.969198822975158691e+00 1.079375839233398438e+01
-1.583939790725708008e+00 1.106684684753417969e+01
-1.819037675857543945e+00 8.596104621887207031e+00
-2.314343690872192383e+00 8.668992996215820312e+00
-1.611344695091247559e+00 8.392431259155273438e+00
-1.722843885421752930e+00 8.383086204528808594e+00
3.078930974006652832e-01 7.318412780761718750e+00
3.075204193592071533e-01 7.317769527435302734e+00
3.496859371662139893e-01 7.306957244873046875e+00
3.189277052879333496e-01 7.314120769500732422e+00
4.542656838893890381e-01 7.255108356475830078e+00
4.855451881885528564e-01 7.249697685241699219e+00
4.856534600257873535e-01 7.249424934387207031e+00
4.673871397972106934e-01 7.254585742950439453e+00
4.778950810432434082e-01 7.246737003326416016e+00
-8.505318641662597656e+00 1.421312999725341797e+01
-8.472780227661132812e+00 1.425241565704345703e+01
-8.513598442077636719e+00 1.423667716979980469e+01
-8.410923004150390625e+00 1.428556156158447266e+01
-8.350180625915527344e+00 1.437623596191406250e+01
-8.496000289916992188e+00 1.426554965972900391e+01
-8.497281074523925781e+00 1.428280448913574219e+01
-8.576620101928710938e+00 1.415629482269287109e+01
-8.676969528198242188e+00 1.406538772583007812e+01
-8.725708007812500000e+00 1.401415061950683594e+01
-8.678720474243164062e+00 1.405734062194824219e+01
-8.753210067749023438e+00 1.401981639862060547e+01
-8.704553604125976562e+00 1.403815650939941406e+01
-8.743214607238769531e+00 1.401117038726806641e+01
-8.785951614379882812e+00 1.394903850555419922e+01
-8.739334106445312500e+00 1.400309944152832031e+01
-8.752799034118652344e+00 1.398755741119384766e+01
-8.743897438049316406e+00 1.403620910644531250e+01
-8.727607727050781250e+00 1.401659965515136719e+01
-8.765920639038085938e+00 1.401510906219482422e+01
-8.646847724914550781e+00 1.409332466125488281e+01
-8.730945587158203125e+00 1.405917739868164062e+01
-8.583171844482421875e+00 1.421107769012451172e+01
-8.583561897277832031e+00 1.418242073059082031e+01
-8.546835899353027344e+00 1.423719024658203125e+01
-8.492291450500488281e+00 1.425614166259765625e+01
-8.664072036743164062e+00 1.421298122406005859e+01
-8.634778022766113281e+00 1.420870304107666016e+01
-8.676893234252929688e+00 1.421898460388183594e+01
-8.688702583312988281e+00 1.425284671783447266e+01
-8.704126358032226562e+00 1.424028301239013672e+01
-8.679490089416503906e+00 1.421364116668701172e+01
-8.654019355773925781e+00 1.427220439910888672e+01
-8.701079368591308594e+00 1.445681285858154297e+01
-8.747653007507324219e+00 1.443048095703125000e+01
-8.677477836608886719e+00 1.420946788787841797e+01
-8.663578033447265625e+00 1.427107620239257812e+01
-8.693059921264648438e+00 1.423733806610107422e+01
-8.625870704650878906e+00 1.420442581176757812e+01
-8.676575660705566406e+00 1.424737358093261719e+01
-8.712640762329101562e+00 1.423282241821289062e+01
-8.678343772888183594e+00 1.418827724456787109e+01
-8.667520523071289062e+00 1.433041667938232422e+01
-8.962183952331542969e+00 1.415254116058349609e+01
-9.243573188781738281e+00 1.403980350494384766e+01
-9.259295463562011719e+00 1.402610111236572266e+01
-9.265859603881835938e+00 1.405652809143066406e+01
-9.274503707885742188e+00 1.402084159851074219e+01
-9.273718833923339844e+00 1.401959896087646484e+01
-9.272775650024414062e+00 1.401447296142578125e+01
-9.244803428649902344e+00 1.403397846221923828e+01
-9.243277549743652344e+00 1.403048133850097656e+01
-9.240498542785644531e+00 1.404051208496093750e+01
-9.310571670532226562e+00 1.402647876739501953e+01
-9.258485794067382812e+00 1.403425216674804688e+01
-9.248149871826171875e+00 1.404007720947265625e+01
-9.259407043457031250e+00 1.403722476959228516e+01
-9.233383178710937500e+00 1.402116584777832031e+01
-9.243028640747070312e+00 1.403638648986816406e+01
-9.179667472839355469e+00 1.406505584716796875e+01
-9.193447113037109375e+00 1.404156017303466797e+01
-9.209148406982421875e+00 1.406186676025390625e+01
-7.153162002563476562e+00 1.522423076629638672e+01
-7.216258049011230469e+00 1.517779827117919922e+01
-7.210825920104980469e+00 1.510152530670166016e+01
-7.170444011688232422e+00 1.510678100585937500e+01
-7.158925056457519531e+00 1.508273601531982422e+01
-7.236981391906738281e+00 1.501423549652099609e+01
-7.175874710083007812e+00 1.512575626373291016e+01
-7.069955825805664062e+00 1.519089031219482422e+01
-7.114108562469482422e+00 1.534294414520263672e+01
-7.076780796051025391e+00 1.553905773162841797e+01
-7.121285915374755859e+00 1.536155605316162109e+01
-7.043231487274169922e+00 1.522681903839111328e+01
-7.087736606597900391e+00 1.515998840332031250e+01
-7.102986812591552734e+00 1.522179794311523438e+01
-7.103091239929199219e+00 1.521130275726318359e+01
-7.139216423034667969e+00 1.514252853393554688e+01
-7.131701946258544922e+00 1.510253238677978516e+01
-6.986658096313476562e+00 1.523266696929931641e+01
-7.174929618835449219e+00 1.506700992584228516e+01
-7.129601478576660156e+00 1.505680561065673828e+01
-7.038061141967773438e+00 1.504915523529052734e+01
-7.102271080017089844e+00 1.500834560394287109e+01
-7.009340286254882812e+00 1.483725929260253906e+01
-7.027214050292968750e+00 1.493010616302490234e+01
-7.033422946929931641e+00 1.485992527008056641e+01
-7.088899135589599609e+00 1.496910762786865234e+01
-7.138968944549560547e+00 1.497813606262207031e+01
-7.105724334716796875e+00 1.515059566497802734e+01
-7.067178249359130859e+00 1.512155246734619141e+01
-7.123026371002197266e+00 1.508503532409667969e+01
-7.118802070617675781e+00 1.504106140136718750e+01
-7.103552818298339844e+00 1.508602428436279297e+01
-7.127385139465332031e+00 1.505711555480957031e+01
-7.132289886474609375e+00 1.504871940612792969e+01
-7.167975425720214844e+00 1.503220081329345703e+01
-7.153700828552246094e+00 1.501671218872070312e+01
-7.141993522644042969e+00 1.502474212646484375e+01
-7.180120468139648438e+00 1.504115486145019531e+01
-7.174633502960205078e+00 1.504078674316406250e+01
-7.156284332275390625e+00 1.500634860992431641e+01
-7.162662982940673828e+00 1.498177337646484375e+01
-7.180322647094726562e+00 1.496569347381591797e+01
-7.166961193084716797e+00 1.497594738006591797e+01
-7.159219264984130859e+00 1.497067928314208984e+01
-7.206760883331298828e+00 1.496830558776855469e+01
-7.186797142028808594e+00 1.497542476654052734e+01
-7.155384540557861328e+00 1.499075222015380859e+01
-7.192410469055175781e+00 1.496140003204345703e+01
-7.210688591003417969e+00 1.496400928497314453e+01
-7.246236324310302734e+00 1.492576122283935547e+01
-7.120074748992919922e+00 1.502289676666259766e+01
-7.220923900604248047e+00 1.501824188232421875e+01
-7.176828861236572266e+00 1.496857452392578125e+01
-7.660246372222900391e+00 1.477181529998779297e+01
-6.885448932647705078e+00 1.496950149536132812e+01
-6.805011749267578125e+00 1.494643974304199219e+01
-6.807337284088134766e+00 1.501263618469238281e+01
-6.752223014831542969e+00 1.490157794952392578e+01
-6.723192691802978516e+00 1.489390754699707031e+01
-6.729734420776367188e+00 1.490796852111816406e+01
-6.782489776611328125e+00 1.491619777679443359e+01
-6.729061603546142578e+00 1.489170646667480469e+01
-6.746189117431640625e+00 1.491863155364990234e+01
-6.727935791015625000e+00 1.490432357788085938e+01
-6.727489948272705078e+00 1.490279006958007812e+01
-6.696379661560058594e+00 1.492914581298828125e+01
-6.706209659576416016e+00 1.495939159393310547e+01
-6.739059925079345703e+00 1.490763187408447266e+01
-6.714251995086669922e+00 1.489185047149658203e+01
-6.723098278045654297e+00 1.489990139007568359e+01
-6.751537799835205078e+00 1.488267707824707031e+01
-6.742075443267822266e+00 1.487520408630371094e+01
-6.705989837646484375e+00 1.488410663604736328e+01
-6.699599742889404297e+00 1.487676048278808594e+01
-6.654811382293701172e+00 1.486723136901855469e+01
-6.682185173034667969e+00 1.487725830078125000e+01
-6.686490535736083984e+00 1.487445545196533203e+01
-6.673062324523925781e+00 1.488777542114257812e+01
-6.656234741210937500e+00 1.486651897430419922e+01
-6.709226608276367188e+00 1.488281631469726562e+01
-6.798080444335937500e+00 1.484472179412841797e+01
-6.750709056854248047e+00 1.485129642486572266e+01
-6.736244201660156250e+00 1.487297725677490234e+01
-6.782943725585937500e+00 1.488267707824707031e+01
-6.767886161804199219e+00 1.486197090148925781e+01
-6.742298603057861328e+00 1.486527252197265625e+01
-6.826589107513427734e+00 1.486491870880126953e+01
-6.843863964080810547e+00 1.479281520843505859e+01
-6.825117588043212891e+00 1.479798889160156250e+01
-6.887366294860839844e+00 1.481050109863281250e+01
-6.862445354461669922e+00 1.479695606231689453e+01
-6.874244689941406250e+00 1.480290603637695312e+01
-7.012599945068359375e+00 1.473029232025146484e+01
-6.883512973785400391e+00 1.479523468017578125e+01
-6.888279914855957031e+00 1.479491996765136719e+01
-6.847363471984863281e+00 1.479599952697753906e+01
-6.851878643035888672e+00 1.480467319488525391e+01
-7.036130905151367188e+00 1.477707195281982422e+01
-6.819334030151367188e+00 1.480124950408935547e+01
-7.016855239868164062e+00 1.483122348785400391e+01
-6.878618240356445312e+00 1.479400730133056641e+01
-6.833412170410156250e+00 1.481987380981445312e+01
-6.747990608215332031e+00 1.483015823364257812e+01
-6.772850990295410156e+00 1.484618377685546875e+01
-6.753560543060302734e+00 1.485706424713134766e+01
-6.738691329956054688e+00 1.486041831970214844e+01
-6.749835014343261719e+00 1.485177135467529297e+01
-6.739017486572265625e+00 1.486697864532470703e+01
-6.731700420379638672e+00 1.486316680908203125e+01
-6.743366241455078125e+00 1.486647033691406250e+01
-6.775242328643798828e+00 1.485745525360107422e+01
-6.727046012878417969e+00 1.487389564514160156e+01
-6.621989250183105469e+00 1.499230289459228516e+01
-6.711204528808593750e+00 1.486483860015869141e+01
-6.742267131805419922e+00 1.486326217651367188e+01
-6.847682476043701172e+00 1.484857749938964844e+01
-6.814158916473388672e+00 1.487883090972900391e+01
-6.784511089324951172e+00 1.487643718719482422e+01
-6.748302459716796875e+00 1.486497879028320312e+01
-6.889401912689208984e+00 1.479039382934570312e+01
-6.771243095397949219e+00 1.487441158294677734e+01
-6.781395435333251953e+00 1.488907909393310547e+01
-6.754987239837646484e+00 1.486799049377441406e+01
-6.815926551818847656e+00 1.486654853820800781e+01
-6.978972434997558594e+00 1.487117385864257812e+01
-7.162210941314697266e+00 1.486920642852783203e+01
-7.335464954376220703e+00 1.484644317626953125e+01
-7.359457969665527344e+00 1.488989448547363281e+01
-7.094767093658447266e+00 1.491474246978759766e+01
-8.592813491821289062e+00 1.457299137115478516e+01
-2.322275876998901367e+00 8.769506454467773438e+00
-2.271528482437133789e+00 9.224353790283203125e+00
-2.405465841293334961e+00 9.230188369750976562e+00
-2.596095085144042969e+00 8.537631988525390625e+00
-3.861656665802001953e+00 1.042669868469238281e+01
-3.896359443664550781e+00 9.826741218566894531e+00
-4.129084587097167969e+00 1.063876724243164062e+01
-4.259469509124755859e+00 1.022684574127197266e+01
-4.333497047424316406e+00 1.059843063354492188e+01
-4.034559249877929688e+00 1.021459293365478516e+01
-4.135277748107910156e+00 1.040698814392089844e+01
-4.107403278350830078e+00 1.035553646087646484e+01
-4.303097248077392578e+00 1.067395019531250000e+01
-3.859799861907958984e+00 1.051923561096191406e+01
-4.003774642944335938e+00 1.041613388061523438e+01
-3.938954591751098633e+00 1.044554615020751953e+01
-3.704764604568481445e+00 8.438632965087890625e+00
-4.472145080566406250e+00 8.484161376953125000e+00
-4.137252330780029297e+00 1.080146312713623047e+01
-4.226491451263427734e+00 1.098843097686767578e+01
-4.489266395568847656e+00 1.098393917083740234e+01
-5.051527500152587891e+00 1.104310226440429688e+01
-5.313870906829833984e+00 1.097014808654785156e+01
-5.376151561737060547e+00 1.084110450744628906e+01
-5.491436958312988281e+00 1.077530288696289062e+01
-5.465023517608642578e+00 1.068307018280029297e+01
-5.436513900756835938e+00 1.027009677886962891e+01
-4.847517967224121094e+00 1.021450138092041016e+01
-4.283154487609863281e+00 1.066108608245849609e+01
-3.937809705734252930e+00 1.055304336547851562e+01
-4.618750572204589844e+00 8.530128479003906250e+00
-3.982603788375854492e+00 1.065392017364501953e+01
-4.396608829498291016e+00 1.103472709655761719e+01
-4.719734191894531250e+00 1.073089599609375000e+01
-4.093288898468017578e+00 1.078572463989257812e+01
-4.483107089996337891e+00 1.057228279113769531e+01
-4.199199199676513672e+00 1.090485095977783203e+01
-4.230960845947265625e+00 1.105132198333740234e+01
-4.343202590942382812e+00 1.097105503082275391e+01
-4.355179309844970703e+00 1.120740032196044922e+01
-4.496650695800781250e+00 1.093826580047607422e+01
-4.239619255065917969e+00 1.101197528839111328e+01
-4.066769123077392578e+00 1.071666431427001953e+01
-4.282889842987060547e+00 1.102237129211425781e+01
-4.200664997100830078e+00 1.093119144439697266e+01
-4.060998439788818359e+00 1.067037391662597656e+01
-4.327826976776123047e+00 9.904622077941894531e+00
-4.615581989288330078e+00 1.079956436157226562e+01
-4.457195281982421875e+00 1.036525344848632812e+01
-4.953258514404296875e+00 9.524290084838867188e+00
-4.499755859375000000e+00 7.885147094726562500e+00
-4.324089050292968750e+00 7.945766448974609375e+00
-3.963836669921875000e+00 8.421341896057128906e+00
-4.704236984252929688e+00 7.657445430755615234e+00
-3.485024690628051758e+00 7.120273590087890625e+00
-4.823325157165527344e+00 8.832824707031250000e+00
-4.944565296173095703e+00 8.904692649841308594e+00
-4.604320049285888672e+00 9.385742187500000000e+00
-4.226885795593261719e+00 9.183279991149902344e+00
-4.040627479553222656e+00 9.293279647827148438e+00
-4.136335849761962891e+00 9.260633468627929688e+00
-4.123023033142089844e+00 8.635742187500000000e+00
-4.194916725158691406e+00 8.070767402648925781e+00
-4.830397605895996094e+00 8.114271163940429688e+00
-5.095215320587158203e+00 8.911681175231933594e+00
-3.566861629486083984e+00 9.367324829101562500e+00
-3.894434928894042969e+00 9.272645950317382812e+00
-4.386142730712890625e+00 8.453070640563964844e+00
-4.008349418640136719e+00 8.421364784240722656e+00
-3.856171607971191406e+00 8.491415023803710938e+00
-5.073445320129394531e+00 8.755365371704101562e+00
-4.992719173431396484e+00 8.991817474365234375e+00
-1.889382243156433105e+00 1.131507778167724609e+01
-1.873164892196655273e+00 1.111420536041259766e+01
-2.063086271286010742e+00 1.137629413604736328e+01
-1.614712715148925781e+00 1.126049041748046875e+01
-1.855323314666748047e+00 1.136251735687255859e+01
-1.975685834884643555e+00 1.146359252929687500e+01
-1.845707654953002930e+00 1.120701408386230469e+01
-1.728328108787536621e+00 1.090006446838378906e+01
-1.862139582633972168e+00 1.130640983581542969e+01
-2.027350664138793945e+00 1.138007831573486328e+01
-1.785548567771911621e+00 1.109299087524414062e+01
-1.947402000427246094e+00 1.121649169921875000e+01
-1.830469131469726562e+00 1.123732852935791016e+01
-1.691648840904235840e+00 1.122212600708007812e+01
-1.868412613868713379e+00 1.115272426605224609e+01
-1.746554136276245117e+00 1.121152305603027344e+01
-1.947096467018127441e+00 1.082807445526123047e+01
-1.771074891090393066e+00 1.106194496154785156e+01
-1.607873797416687012e+00 1.087410259246826172e+01
-1.923088312149047852e+00 1.048564624786376953e+01
-1.956829547882080078e+00 1.036817550659179688e+01
-2.030426025390625000e+00 1.022070598602294922e+01
-1.687794923782348633e+00 1.096844387054443359e+01
-1.795019626617431641e+00 1.110590934753417969e+01
-1.636336565017700195e+00 1.111159324645996094e+01
-1.936697483062744141e+00 1.052050590515136719e+01
-2.372807979583740234e+00 1.089452934265136719e+01
-1.843019008636474609e+00 1.128695869445800781e+01
-2.240667581558227539e+00 1.127588653564453125e+01
-1.804965853691101074e+00 1.115616893768310547e+01
-1.725452065467834473e+00 1.104480266571044922e+01
-1.879572033882141113e+00 1.117832756042480469e+01
-2.081449508666992188e+00 1.104114818572998047e+01
-1.866892695426940918e+00 1.139934635162353516e+01
-1.912673830986022949e+00 1.144352626800537109e+01
-1.742227196693420410e+00 1.122964096069335938e+01
-1.484722375869750977e+00 1.113245105743408203e+01
-1.556850790977478027e+00 1.096423149108886719e+01
-2.139497041702270508e+00 1.027938461303710938e+01
-1.755337238311767578e+00 1.104122924804687500e+01
-2.055926084518432617e+00 1.069125461578369141e+01
-1.791468143463134766e+00 1.132150268554687500e+01
-1.829654216766357422e+00 1.126608276367187500e+01
-1.591781020164489746e+00 1.102053928375244141e+01
-1.575917840003967285e+00 1.111207485198974609e+01
-1.319245815277099609e+00 1.132807922363281250e+01
-1.527357101440429688e+00 1.122652816772460938e+01
-1.552034139633178711e+00 1.137937259674072266e+01
-1.332815766334533691e+00 1.129006195068359375e+01
-2.005752086639404297e+00 1.063253974914550781e+01
-1.531959414482116699e+00 1.139259624481201172e+01
-1.379864454269409180e+00 1.135926246643066406e+01
-1.063803791999816895e+00 1.096737670898437500e+01
-1.124567866325378418e+00 1.135403347015380859e+01
-1.068606138229370117e+00 1.114250087738037109e+01
-9.933685660362243652e-01 1.089445018768310547e+01
-1.024679660797119141e+00 1.111678409576416016e+01
-8.823529481887817383e-01 1.103650951385498047e+01
-1.259178042411804199e+00 1.143448638916015625e+01
-1.194347977638244629e+00 1.158353042602539062e+01
-1.023122429847717285e+00 1.109116935729980469e+01
-9.477232694625854492e-01 1.100324726104736328e+01
-1.091798067092895508e+00 1.114626979827880859e+01
-1.077867746353149414e+00 1.123998355865478516e+01
-1.268297314643859863e+00 1.143451690673828125e+01
-1.073636889457702637e+00 1.107912921905517578e+01
-1.896618366241455078e+00 1.103035736083984375e+01
-2.463952541351318359e+00 1.044001197814941406e+01
-1.881792426109313965e+00 1.045629978179931641e+01
-2.186804294586181641e+00 1.087941741943359375e+01
-1.821853518486022949e+00 1.123294353485107422e+01
-2.286084890365600586e+00 1.109268093109130859e+01
-1.092739939689636230e+00 1.095754528045654297e+01
-1.122566223144531250e+00 1.127388572692871094e+01
-1.231790184974670410e+00 1.135088920593261719e+01
-2.247080802917480469e+00 1.121378421783447266e+01
-1.750342369079589844e+00 1.134743881225585938e+01
-1.961068153381347656e+00 1.123779201507568359e+01
-1.746449828147888184e+00 1.130697154998779297e+01
-1.968248248100280762e+00 1.147785663604736328e+01
-2.106752395629882812e+00 1.132734394073486328e+01
-1.739692330360412598e+00 1.127641201019287109e+01
-1.780542492866516113e+00 1.101989936828613281e+01
-2.082094669342041016e+00 1.142199707031250000e+01
-1.900567412376403809e+00 1.110385036468505859e+01
-1.191389679908752441e+00 1.135594177246093750e+01
-1.378264188766479492e+00 1.143904685974121094e+01
-1.236790776252746582e+00 1.134174537658691406e+01
-1.163498997688293457e+00 1.082519340515136719e+01
-1.021435499191284180e+00 1.091830348968505859e+01
-1.206164598464965820e+00 1.149480247497558594e+01
-1.240864515304565430e+00 1.117512416839599609e+01
-1.066647171974182129e+00 1.103257751464843750e+01
-3.761061668395996094e+00 6.091280460357666016e+00
-1.165190219879150391e+00 1.147146892547607422e+01
-1.179820895195007324e+00 1.135079479217529297e+01
-8.849830031394958496e-01 1.129547119140625000e+01
-1.047166466712951660e+00 1.141736698150634766e+01
-1.046418547630310059e+00 1.121449565887451172e+01
-1.114244461059570312e+00 1.143120384216308594e+01
-1.105438351631164551e+00 1.141547775268554688e+01
-1.302027583122253418e+00 1.146044921875000000e+01
-1.186156988143920898e+00 1.074416255950927734e+01
-1.366529226303100586e+00 1.151078510284423828e+01
-2.109665393829345703e+00 1.190570354461669922e+01
-2.348437547683715820e+00 1.193362331390380859e+01
-2.166662693023681641e+00 1.173355102539062500e+01
-2.369905710220336914e+00 1.183672428131103516e+01
-1.819034099578857422e+00 1.183738803863525391e+01
-2.556643962860107422e+00 1.194077014923095703e+01
-2.715898752212524414e+00 1.161916828155517578e+01
-2.506678342819213867e+00 1.194362163543701172e+01
-2.588912010192871094e+00 1.186126804351806641e+01
-2.492102622985839844e+00 1.187518310546875000e+01
-2.395275592803955078e+00 1.178611183166503906e+01
-2.657251834869384766e+00 1.194138336181640625e+01
-2.659173965454101562e+00 1.193845558166503906e+01
-2.739252328872680664e+00 1.211706924438476562e+01
-3.075033426284790039e+00 1.201046943664550781e+01
-3.238669157028198242e+00 1.184130764007568359e+01
-2.863116025924682617e+00 1.184065914154052734e+01
-2.654339075088500977e+00 1.199845981597900391e+01
-2.738714933395385742e+00 1.200357437133789062e+01
-2.416463613510131836e+00 1.161097526550292969e+01
-2.516938447952270508e+00 1.168054199218750000e+01
-2.542392492294311523e+00 1.192381954193115234e+01
-2.490288496017456055e+00 1.185802555084228516e+01
-2.773975610733032227e+00 1.199053382873535156e+01
-2.877199888229370117e+00 1.210819625854492188e+01
-2.675805807113647461e+00 1.202168273925781250e+01
-2.676705598831176758e+00 1.198475456237792969e+01
-2.384711265563964844e+00 1.177487945556640625e+01
-2.623318433761596680e+00 1.185972785949707031e+01
-2.676782846450805664e+00 9.009445190429687500e+00
-2.420578002929687500e+00 8.949501037597656250e+00
-2.638671159744262695e+00 9.028084754943847656e+00
-3.103555917739868164e+00 9.329224586486816406e+00
-3.173827171325683594e+00 7.997342586517333984e+00
-3.632518768310546875e+00 7.591230869293212891e+00
-2.424600839614868164e+00 8.606942176818847656e+00
-3.122938871383666992e+00 8.773676872253417969e+00
-3.648753404617309570e+00 7.895115852355957031e+00
-3.497928619384765625e+00 8.985222816467285156e+00
-3.249916315078735352e+00 9.124526977539062500e+00
-3.480224609375000000e+00 9.049132347106933594e+00
-3.100687503814697266e+00 8.944591522216796875e+00
-4.849348545074462891e+00 8.877064704895019531e+00
-3.157825469970703125e+00 8.669462203979492188e+00
-3.108969926834106445e+00 9.111033439636230469e+00
-3.986670255661010742e+00 8.998365402221679688e+00
-3.713460206985473633e+00 9.442189216613769531e+00
-3.228300094604492188e+00 9.264657020568847656e+00
-3.758496999740600586e+00 7.436739921569824219e+00
-3.591969966888427734e+00 8.401061058044433594e+00
-3.952785968780517578e+00 7.359702110290527344e+00
-3.527964830398559570e+00 6.817946434020996094e+00
-3.286462306976318359e+00 8.991705894470214844e+00
-3.592279911041259766e+00 9.291183471679687500e+00
-3.976349592208862305e+00 7.633723735809326172e+00
-4.711101055145263672e+00 7.775807857513427734e+00
-4.309376239776611328e+00 7.624234199523925781e+00
-3.379287481307983398e+00 8.107764244079589844e+00
-3.334629535675048828e+00 8.717044830322265625e+00
-4.049347877502441406e+00 8.175967216491699219e+00
-3.186476707458496094e+00 6.699586868286132812e+00
-3.214076280593872070e+00 6.742583751678466797e+00
-3.013641119003295898e+00 7.134971141815185547e+00
-3.242834091186523438e+00 6.282492160797119141e+00
-3.521270036697387695e+00 6.642503261566162109e+00
-3.103388786315917969e+00 6.467818737030029297e+00
-3.809401273727416992e+00 6.916997432708740234e+00
-3.900160074234008789e+00 6.935375690460205078e+00
-3.701092958450317383e+00 6.790744304656982422e+00
-3.433338642120361328e+00 6.625360012054443359e+00
-2.984187602996826172e+00 8.700773239135742188e+00
-3.718037843704223633e+00 9.171323776245117188e+00
-3.658465147018432617e+00 8.418247222900390625e+00
-4.007216453552246094e+00 7.372796535491943359e+00
-4.299788475036621094e+00 7.651772975921630859e+00
-4.763104438781738281e+00 8.765424728393554688e+00
-4.077131748199462891e+00 8.899835586547851562e+00
-4.805817604064941406e+00 8.611772537231445312e+00
-4.684091567993164062e+00 8.759026527404785156e+00
-4.200788974761962891e+00 7.762280941009521484e+00
-4.614884853363037109e+00 8.702554702758789062e+00
-4.360804080963134766e+00 8.925071716308593750e+00
-3.632588148117065430e+00 9.134524345397949219e+00
-4.362118244171142578e+00 6.389485836029052734e+00
-5.176251888275146484e+00 8.382126808166503906e+00
-5.042683601379394531e+00 8.604019165039062500e+00
-5.039967060089111328e+00 8.829359054565429688e+00
-5.215907573699951172e+00 8.790726661682128906e+00
-4.784213542938232422e+00 8.789405822753906250e+00
-4.342483520507812500e+00 7.708702087402343750e+00
-4.250321388244628906e+00 9.152069091796875000e+00
-4.966718673706054688e+00 7.887919425964355469e+00
-4.076326370239257812e+00 7.503770828247070312e+00
-4.442071914672851562e+00 8.554138183593750000e+00
-4.586756229400634766e+00 7.794557094573974609e+00
-4.370387554168701172e+00 8.386438369750976562e+00
-3.853055000305175781e+00 9.268694877624511719e+00
-4.380260467529296875e+00 9.364638328552246094e+00
-3.494699478149414062e+00 9.180136680603027344e+00
-3.837386369705200195e+00 9.037303924560546875e+00
-4.076792716979980469e+00 8.900704383850097656e+00
-4.113851070404052734e+00 8.591358184814453125e+00
-3.785475730895996094e+00 8.704008102416992188e+00
-4.011010646820068359e+00 8.379004478454589844e+00
-4.267218112945556641e+00 8.533038139343261719e+00
-3.985220909118652344e+00 7.497537612915039062e+00
-4.240047454833984375e+00 7.619344234466552734e+00
-4.793221950531005859e+00 7.836153984069824219e+00
-4.422628402709960938e+00 7.458586692810058594e+00
-3.454114198684692383e+00 8.668760299682617188e+00
-4.641588687896728516e+00 8.756131172180175781e+00
-4.404201984405517578e+00 7.617023468017578125e+00
-3.545817613601684570e+00 6.586019992828369141e+00
-3.428165197372436523e+00 6.551961898803710938e+00
-4.419105052947998047e+00 6.515431404113769531e+00
-4.362915039062500000e+00 6.223280906677246094e+00
-3.461293697357177734e+00 6.747257232666015625e+00
-4.237932682037353516e+00 6.363703727722167969e+00
-3.198732137680053711e+00 6.631142616271972656e+00
-4.054690837860107422e+00 6.812831878662109375e+00
-4.098105430603027344e+00 6.641517639160156250e+00
-3.384062767028808594e+00 6.613307476043701172e+00
-4.306939125061035156e+00 6.437757968902587891e+00
-4.067137241363525391e+00 7.245999813079833984e+00
-3.964178562164306641e+00 6.955519199371337891e+00
-4.077762603759765625e+00 6.984083175659179688e+00
-3.933470726013183594e+00 7.244471549987792969e+00
-4.409614562988281250e+00 6.617208003997802734e+00
-4.437710762023925781e+00 6.707180500030517578e+00
-4.091145992279052734e+00 6.812128543853759766e+00
-4.212873458862304688e+00 6.454314708709716797e+00
-4.840853214263916016e+00 8.516540527343750000e+00
-4.466046333312988281e+00 8.424523353576660156e+00
-4.194294452667236328e+00 9.070067405700683594e+00
-4.183492183685302734e+00 8.593994140625000000e+00
-4.186273574829101562e+00 9.088142395019531250e+00
-4.130951404571533203e+00 8.275231361389160156e+00
-4.952472686767578125e+00 8.860649108886718750e+00
-4.933079719543457031e+00 9.071641921997070312e+00
-4.342662811279296875e+00 9.298591613769531250e+00
-4.389144897460937500e+00 8.499867439270019531e+00
-3.897958755493164062e+00 8.979523658752441406e+00
-4.974677562713623047e+00 8.592275619506835938e+00
-3.910769939422607422e+00 9.076021194458007812e+00
-4.598171710968017578e+00 9.046813011169433594e+00
-4.857860565185546875e+00 8.917049407958984375e+00
-4.358593463897705078e+00 8.857569694519042969e+00
-4.495856761932373047e+00 8.972790718078613281e+00
-4.239119052886962891e+00 8.375782012939453125e+00
-4.044289588928222656e+00 8.532835006713867188e+00
-3.850028991699218750e+00 9.093579292297363281e+00
-4.173540592193603516e+00 7.509615898132324219e+00
-4.331949234008789062e+00 7.782262802124023438e+00
-4.429764747619628906e+00 7.665129661560058594e+00
-4.268237113952636719e+00 7.644000053405761719e+00
-4.739628314971923828e+00 7.543132781982421875e+00
-3.935558795928955078e+00 9.014996528625488281e+00
-4.183913230895996094e+00 7.889989376068115234e+00
-4.199637889862060547e+00 7.591777801513671875e+00
-4.883547306060791016e+00 8.876465797424316406e+00
-4.124883651733398438e+00 8.545526504516601562e+00
-4.415925025939941406e+00 8.374722480773925781e+00
-5.017980575561523438e+00 7.945608139038085938e+00
-4.318140029907226562e+00 8.078940391540527344e+00
-3.491759061813354492e+00 9.057028770446777344e+00
-4.415049552917480469e+00 8.145802497863769531e+00
-4.358203887939453125e+00 8.578160285949707031e+00
-3.786892890930175781e+00 7.076664447784423828e+00
-4.235432147979736328e+00 9.734902381896972656e+00
-3.667890787124633789e+00 9.361544609069824219e+00
-4.954949855804443359e+00 8.253396034240722656e+00
-4.949311256408691406e+00 8.956233978271484375e+00
-4.501450538635253906e+00 9.019798278808593750e+00
-4.358300209045410156e+00 8.143162727355957031e+00
-4.066872119903564453e+00 8.943839073181152344e+00
-3.415292501449584961e+00 9.236909866333007812e+00
-3.457966089248657227e+00 8.953193664550781250e+00
-3.932231426239013672e+00 8.890675544738769531e+00
-4.976580142974853516e+00 9.042864799499511719e+00
-3.662241697311401367e+00 9.236180305480957031e+00
-5.111030101776123047e+00 8.116909980773925781e+00
-5.077680110931396484e+00 8.971595764160156250e+00
-4.850012779235839844e+00 8.110792160034179688e+00
-4.378025054931640625e+00 9.270311355590820312e+00
-3.444350242614746094e+00 9.193154335021972656e+00
-5.020517349243164062e+00 8.392743110656738281e+00
-4.766521930694580078e+00 8.220993041992187500e+00
-4.755117416381835938e+00 7.661981582641601562e+00
-4.778450489044189453e+00 7.882629394531250000e+00
-4.047986984252929688e+00 7.806274890899658203e+00
-3.392408609390258789e+00 8.593485832214355469e+00
-4.215453147888183594e+00 7.570060253143310547e+00
-3.365967988967895508e+00 8.743139266967773438e+00
-3.532631635665893555e+00 9.161514282226562500e+00
-3.352173089981079102e+00 8.981447219848632812e+00
-3.549987554550170898e+00 8.884577751159667969e+00
-3.637898921966552734e+00 8.174551963806152344e+00
-3.768961668014526367e+00 8.778976440429687500e+00
-3.348422050476074219e+00 9.146720886230468750e+00
-3.614673137664794922e+00 9.324828147888183594e+00
-4.788770675659179688e+00 9.079389572143554688e+00
-3.908645153045654297e+00 9.104360580444335938e+00
-3.578213930130004883e+00 8.901981353759765625e+00
-3.626820802688598633e+00 6.127991676330566406e+00
-3.693346023559570312e+00 6.083783626556396484e+00
-3.726535320281982422e+00 6.242043495178222656e+00
-3.464800119400024414e+00 6.077661037445068359e+00
-4.258988857269287109e+00 6.451059341430664062e+00
-3.459180355072021484e+00 6.284589290618896484e+00
-3.324394702911376953e+00 6.160627841949462891e+00
-5.350998401641845703e+00 8.775284767150878906e+00
-3.629876852035522461e+00 9.348711013793945312e+00
-3.282989740371704102e+00 6.563567638397216797e+00
-3.581449031829833984e+00 6.660856723785400391e+00
-3.571011066436767578e+00 6.211634635925292969e+00
-4.162877082824707031e+00 6.361104488372802734e+00
-3.006808996200561523e+00 6.604483604431152344e+00
-3.634073972702026367e+00 6.810363292694091797e+00
-3.800112724304199219e+00 6.142814636230468750e+00
-4.422172069549560547e+00 6.762307167053222656e+00
-4.231841564178466797e+00 6.734540939331054688e+00
-3.766261577606201172e+00 6.765842437744140625e+00
-4.323156833648681641e+00 6.597455978393554688e+00
-4.308617591857910156e+00 6.622251033782958984e+00
-4.073740005493164062e+00 6.055796146392822266e+00
-3.947600126266479492e+00 6.283198356628417969e+00
-3.665754079818725586e+00 6.213128089904785156e+00
-3.698156118392944336e+00 6.199478626251220703e+00
-3.678961038589477539e+00 6.278834342956542969e+00
-3.395599126815795898e+00 6.298649787902832031e+00
-3.624738454818725586e+00 6.167937278747558594e+00
-3.544522523880004883e+00 6.213195323944091797e+00
-4.351862430572509766e+00 9.653652191162109375e+00
-4.960694313049316406e+00 8.796894073486328125e+00
-6.696654796600341797e+00 1.638411140441894531e+01
-6.668833255767822266e+00 1.641799926757812500e+01
-6.681310653686523438e+00 1.637292480468750000e+01
-6.803479671478271484e+00 1.646306800842285156e+01
-6.672786712646484375e+00 1.641142845153808594e+01
-6.690620422363281250e+00 1.644514083862304688e+01
-6.663042545318603516e+00 1.641755294799804688e+01
-6.647896766662597656e+00 1.639497756958007812e+01
-6.724230289459228516e+00 1.641853332519531250e+01
-6.972994804382324219e+00 1.637091064453125000e+01
-6.959959030151367188e+00 1.637347793579101562e+01
-7.024002075195312500e+00 1.654110336303710938e+01
-7.330160617828369141e+00 1.677904319763183594e+01
-7.268013000488281250e+00 1.679248428344726562e+01
-7.414899349212646484e+00 1.689887619018554688e+01
-7.365772247314453125e+00 1.670969390869140625e+01
-7.606208324432373047e+00 1.681191635131835938e+01
-7.725944519042968750e+00 1.671470451354980469e+01
-8.459342956542968750e+00 1.703465843200683594e+01
-8.542106628417968750e+00 1.693272209167480469e+01
-8.588477134704589844e+00 1.706985092163085938e+01
-7.363980293273925781e+00 1.684210395812988281e+01
-7.383746147155761719e+00 1.663345909118652344e+01
-7.298598289489746094e+00 1.668733596801757812e+01
-7.360340595245361328e+00 1.679281425476074219e+01
-7.330620288848876953e+00 1.667823410034179688e+01
-7.355173587799072266e+00 1.665428733825683594e+01
-7.346918106079101562e+00 1.675554847717285156e+01
-7.352787017822265625e+00 1.679411697387695312e+01
-7.360529899597167969e+00 1.679740333557128906e+01
-7.383551120758056641e+00 1.689576721191406250e+01
-7.330386638641357422e+00 1.695016860961914062e+01
-7.323009967803955078e+00 1.696710777282714844e+01
-7.320424556732177734e+00 1.695114898681640625e+01
-7.324322223663330078e+00 1.696616363525390625e+01
-7.347606658935546875e+00 1.694226074218750000e+01
-7.326553344726562500e+00 1.701614379882812500e+01
-7.330690860748291016e+00 1.698310852050781250e+01
-7.258489131927490234e+00 1.700554847717285156e+01
-7.369914531707763672e+00 1.696472549438476562e+01
-7.345593452453613281e+00 1.691967964172363281e+01
-7.419927120208740234e+00 1.687458419799804688e+01
-7.430038452148437500e+00 1.692860984802246094e+01
-7.372609138488769531e+00 1.695911788940429688e+01
-7.457034587860107422e+00 1.689906311035156250e+01
-7.742355346679687500e+00 1.642553329467773438e+01
-7.350368022918701172e+00 1.674817848205566406e+01
-7.296719074249267578e+00 1.664504814147949219e+01
-7.407745361328125000e+00 1.669990730285644531e+01
-7.347235202789306641e+00 1.683673095703125000e+01
-7.395858764648437500e+00 1.685901260375976562e+01
-7.458493709564208984e+00 1.690813064575195312e+01
-7.438199043273925781e+00 1.688625717163085938e+01
-7.526381015777587891e+00 1.681032180786132812e+01
-7.873457431793212891e+00 1.683494949340820312e+01
-8.203243255615234375e+00 1.731703186035156250e+01
-7.668673992156982422e+00 1.689684295654296875e+01
-7.443034648895263672e+00 1.673606109619140625e+01
-7.381785869598388672e+00 1.693657875061035156e+01
-7.359619140625000000e+00 1.688236427307128906e+01
-7.397052288055419922e+00 1.682775878906250000e+01
-7.678412914276123047e+00 1.678800392150878906e+01
-7.833515644073486328e+00 1.647135353088378906e+01
-7.906941413879394531e+00 1.662877845764160156e+01
-7.998646259307861328e+00 1.675496864318847656e+01
-7.813476085662841797e+00 1.688350677490234375e+01
-7.929655551910400391e+00 1.640081977844238281e+01
-7.931487083435058594e+00 1.658251380920410156e+01
-7.920110225677490234e+00 1.659861946105957031e+01
-7.908181190490722656e+00 1.651745033264160156e+01
-7.834691047668457031e+00 1.664318466186523438e+01
-7.886956214904785156e+00 1.646240043640136719e+01
-7.911872386932373047e+00 1.643090438842773438e+01
-8.133906364440917969e+00 1.603943634033203125e+01
-7.894962787628173828e+00 1.659042549133300781e+01
-7.798876285552978516e+00 1.659916305541992188e+01
-7.801006317138671875e+00 1.640071487426757812e+01
-7.847152709960937500e+00 1.636140823364257812e+01
-7.724668979644775391e+00 1.635389518737792969e+01
-7.862008094787597656e+00 1.629606628417968750e+01
-7.853859901428222656e+00 1.647414588928222656e+01
-8.041525840759277344e+00 1.647966384887695312e+01
-7.901983737945556641e+00 1.648577880859375000e+01
-8.074136734008789062e+00 1.651914596557617188e+01
-8.102293014526367188e+00 1.655045127868652344e+01
-8.045602798461914062e+00 1.660004806518554688e+01
-8.065080642700195312e+00 1.650980567932128906e+01
-8.075838088989257812e+00 1.656845283508300781e+01
-7.986978054046630859e+00 1.650031661987304688e+01
-7.811730384826660156e+00 1.645256233215332031e+01
-8.024595260620117188e+00 1.654697227478027344e+01
-8.056919097900390625e+00 1.651119041442871094e+01
-8.002265930175781250e+00 1.652013778686523438e+01
-7.985919952392578125e+00 1.638673973083496094e+01
-7.989953041076660156e+00 1.650063705444335938e+01
-8.119773864746093750e+00 1.645651817321777344e+01
-8.017634391784667969e+00 1.649811172485351562e+01
-8.013371467590332031e+00 1.656972312927246094e+01
-8.003388404846191406e+00 1.649160194396972656e+01
-8.064036369323730469e+00 1.629219627380371094e+01
-8.190725326538085938e+00 1.611634445190429688e+01
-8.081119537353515625e+00 1.604454994201660156e+01
-8.182533264160156250e+00 1.596226596832275391e+01
-8.135534286499023438e+00 1.597765922546386719e+01
-8.153936386108398438e+00 1.606359100341796875e+01
-8.108519554138183594e+00 1.604234313964843750e+01
-8.137055397033691406e+00 1.608175468444824219e+01
-8.114357948303222656e+00 1.604969406127929688e+01
-8.081651687622070312e+00 1.614944458007812500e+01
-8.116266250610351562e+00 1.598951816558837891e+01
-8.105188369750976562e+00 1.597892570495605469e+01
-8.095741271972656250e+00 1.608225440979003906e+01
-8.165978431701660156e+00 1.601740074157714844e+01
-8.120563507080078125e+00 1.607870101928710938e+01
-8.120450973510742188e+00 1.610631752014160156e+01
-8.159708976745605469e+00 1.599193859100341797e+01
-8.143562316894531250e+00 1.597213363647460938e+01
-8.156040191650390625e+00 1.598372650146484375e+01
-8.025414466857910156e+00 1.633296394348144531e+01
-8.539855003356933594e+00 1.633392143249511719e+01
-8.132785797119140625e+00 1.615517234802246094e+01
-8.127593040466308594e+00 1.606007575988769531e+01
-8.096817016601562500e+00 1.603222465515136719e+01
-8.124277114868164062e+00 1.600741577148437500e+01
-7.965601444244384766e+00 1.609728240966796875e+01
-8.096337318420410156e+00 1.603350639343261719e+01
-8.607387542724609375e+00 1.537248516082763672e+01
-8.173439979553222656e+00 1.642279815673828125e+01
-7.876155376434326172e+00 1.632624435424804688e+01
-7.919738292694091797e+00 1.642003631591796875e+01
-8.021652221679687500e+00 1.642160034179687500e+01
-8.007861137390136719e+00 1.651590347290039062e+01
-7.966729164123535156e+00 1.643537330627441406e+01
-8.024337768554687500e+00 1.637397766113281250e+01
-8.075402259826660156e+00 1.636243629455566406e+01
-8.026209831237792969e+00 1.645228576660156250e+01
-8.187004089355468750e+00 1.654411888122558594e+01
-8.191306114196777344e+00 1.635420608520507812e+01
-7.877174854278564453e+00 1.639812088012695312e+01
-7.444171428680419922e+00 1.653112602233886719e+01
-7.465272426605224609e+00 1.653286552429199219e+01
-7.415475368499755859e+00 1.654651832580566406e+01
-7.549180507659912109e+00 1.658610725402832031e+01
-7.588417530059814453e+00 1.654256248474121094e+01
-8.116950988769531250e+00 1.603919219970703125e+01
-7.983741283416748047e+00 1.646790885925292969e+01
-8.024106025695800781e+00 1.654603195190429688e+01
-8.164530754089355469e+00 1.636118316650390625e+01
-7.953423500061035156e+00 1.644740104675292969e+01
-8.106698036193847656e+00 1.660787582397460938e+01
-7.839357852935791016e+00 1.636228942871093750e+01
-7.936355113983154297e+00 1.638811302185058594e+01
-7.974935054779052734e+00 1.632576751708984375e+01
-8.061472892761230469e+00 1.627029228210449219e+01
-7.996702194213867188e+00 1.637897491455078125e+01
-8.051868438720703125e+00 1.638392257690429688e+01
-8.025990486145019531e+00 1.631952095031738281e+01
-8.161171913146972656e+00 1.632690048217773438e+01
-8.216336250305175781e+00 1.624166679382324219e+01
-8.272044181823730469e+00 1.595343685150146484e+01
-8.240184783935546875e+00 1.612007331848144531e+01
-8.157001495361328125e+00 1.609519195556640625e+01
-8.230960845947265625e+00 1.604754829406738281e+01
-8.116554260253906250e+00 1.607039642333984375e+01
-8.134204864501953125e+00 1.604225540161132812e+01
-8.276779174804687500e+00 1.577664852142333984e+01
-8.211951255798339844e+00 1.592637825012207031e+01
-4.649332046508789062e+00 7.603245258331298828e+00
-6.623485088348388672e+00 1.230407238006591797e+01
-8.067023277282714844e+00 1.589545249938964844e+01
-8.105856895446777344e+00 1.601257133483886719e+01
-8.164391517639160156e+00 1.606216430664062500e+01
-8.007025718688964844e+00 1.637580871582031250e+01
-8.005773544311523438e+00 1.642859458923339844e+01
-7.909126281738281250e+00 1.648377799987792969e+01
-8.106703758239746094e+00 1.653581428527832031e+01
-8.189665794372558594e+00 1.664349555969238281e+01
-8.661043167114257812e+00 1.643414688110351562e+01
-7.504240512847900391e+00 1.630882644653320312e+01
-7.518775463104248047e+00 1.622435760498046875e+01
-8.014750480651855469e+00 1.644122886657714844e+01
-7.922933101654052734e+00 1.643043136596679688e+01
-7.990776062011718750e+00 1.643734931945800781e+01
-8.040946006774902344e+00 1.651726531982421875e+01
-7.932561874389648438e+00 1.654442596435546875e+01
-8.043416976928710938e+00 1.646934509277343750e+01
-7.987597465515136719e+00 1.644347000122070312e+01
-7.924872398376464844e+00 1.647566604614257812e+01
-8.143143653869628906e+00 1.619619941711425781e+01
-7.956806182861328125e+00 1.657036399841308594e+01
-8.050140380859375000e+00 1.639710426330566406e+01
-8.062572479248046875e+00 1.654795455932617188e+01
-8.059918403625488281e+00 1.646621513366699219e+01
-7.929953575134277344e+00 1.648428726196289062e+01
-7.947071552276611328e+00 1.645326232910156250e+01
-7.967906951904296875e+00 1.646274185180664062e+01
-7.880345821380615234e+00 1.645340728759765625e+01
-7.979032039642333984e+00 1.646809196472167969e+01
-7.944373607635498047e+00 1.641424369812011719e+01
-7.893805503845214844e+00 1.646420669555664062e+01
-7.982850551605224609e+00 1.645358467102050781e+01
-8.032767295837402344e+00 1.614274406433105469e+01
-7.876658916473388672e+00 1.643230056762695312e+01
-7.819461345672607422e+00 1.649001121520996094e+01
-7.913069725036621094e+00 1.645726013183593750e+01
-2.598715305328369141e+00 8.924815177917480469e+00
-2.238474845886230469e+00 8.657331466674804688e+00
-2.124015808105468750e+00 8.741525650024414062e+00
-2.520190238952636719e+00 7.267709732055664062e+00
-2.265314579010009766e+00 7.285981178283691406e+00
-2.454838752746582031e+00 7.200985908508300781e+00
-2.086965084075927734e+00 8.526307106018066406e+00
-3.038740873336791992e+00 8.297559738159179688e+00
-2.644261837005615234e+00 8.159481048583984375e+00
-3.656264066696166992e+00 8.511991500854492188e+00
-2.124409437179565430e+00 8.039532661437988281e+00
-2.144695758819580078e+00 8.099332809448242188e+00
-2.708183288574218750e+00 8.348240852355957031e+00
-3.186624050140380859e+00 8.407808303833007812e+00
-3.366931200027465820e+00 9.075570106506347656e+00
-3.472863435745239258e+00 8.895277976989746094e+00
-3.154394626617431641e+00 8.342404365539550781e+00
-3.699503183364868164e+00 7.757369995117187500e+00
-3.848665475845336914e+00 7.460029125213623047e+00
-3.770443677902221680e+00 7.517529010772705078e+00
-3.589576482772827148e+00 7.563167572021484375e+00
-3.704735755920410156e+00 7.535547256469726562e+00
-3.683350086212158203e+00 7.701542377471923828e+00
-3.971301078796386719e+00 7.447037696838378906e+00
-3.914834737777709961e+00 8.232728958129882812e+00
-3.683682680130004883e+00 8.088447570800781250e+00
-3.906482219696044922e+00 8.027906417846679688e+00
-3.305830717086791992e+00 9.129691123962402344e+00
-3.810662508010864258e+00 9.187643051147460938e+00
-4.031377792358398438e+00 9.291833877563476562e+00
-3.558875083923339844e+00 9.348118782043457031e+00
-3.468422412872314453e+00 9.060585975646972656e+00
-3.688886642456054688e+00 9.188547134399414062e+00
-4.071158409118652344e+00 7.544669628143310547e+00
-4.072731494903564453e+00 7.492134094238281250e+00
-4.955347537994384766e+00 7.833835601806640625e+00
-5.079590320587158203e+00 7.855538845062255859e+00
-3.615413665771484375e+00 7.639239311218261719e+00
-3.838865518569946289e+00 7.839822769165039062e+00
-3.762018918991088867e+00 7.385003089904785156e+00
-3.772677421569824219e+00 8.236782073974609375e+00
-4.317512989044189453e+00 6.100613117218017578e+00
-4.168973445892333984e+00 6.184961795806884766e+00
-4.335696220397949219e+00 6.282104969024658203e+00
-3.825642585754394531e+00 6.174126148223876953e+00
-4.472479343414306641e+00 6.250218391418457031e+00
-3.278963565826416016e+00 6.223934650421142578e+00
-4.205125808715820312e+00 6.257888793945312500e+00
-4.009503364562988281e+00 6.471191406250000000e+00
-3.461873531341552734e+00 6.129989147186279297e+00
-3.817289829254150391e+00 5.909091949462890625e+00
-3.727785587310791016e+00 8.948331832885742188e+00
-4.253924369812011719e+00 6.190599918365478516e+00
[truncated: 3,029,773 more chars]
