# Supplementary material for: Functional protein dynamics in a crystal
Source: Nat Commun. 2024 Apr 15;15:3244. doi: 10.1038/s41467-024-47473-4 (PMC11018856; doi:10.1038/s41467-024-47473-4)
Supplement: Supplementary file 11 — Source Data [file 41467_2024_47473_MOESM11_ESM.zip › fig_data/Fig3/b/e_down.txt]

9.453776359558105469e+00 1.221122360229492188e+01
9.354054450988769531e+00 1.224009609222412109e+01
9.378664016723632812e+00 1.228034877777099609e+01
9.400764465332031250e+00 1.221450138092041016e+01
9.386013031005859375e+00 1.221601581573486328e+01
9.402528762817382812e+00 1.220040321350097656e+01
9.415907859802246094e+00 1.217869758605957031e+01
9.384020805358886719e+00 1.219710159301757812e+01
9.323669433593750000e+00 1.221192169189453125e+01
9.358703613281250000e+00 1.215680980682373047e+01
9.471734046936035156e+00 1.217432212829589844e+01
9.395959854125976562e+00 1.221570682525634766e+01
9.449791908264160156e+00 1.215420341491699219e+01
9.395565032958984375e+00 1.221815395355224609e+01
9.484885215759277344e+00 1.221795463562011719e+01
9.365136146545410156e+00 1.228687572479248047e+01
