# Supplementary material for: Functional protein dynamics in a crystal
Source: Nat Commun. 2024 Apr 15;15:3244. doi: 10.1038/s41467-024-47473-4 (PMC11018856; doi:10.1038/s41467-024-47473-4)
Supplement: Supplementary file 11 — Source Data [file 41467_2024_47473_MOESM11_ESM.zip › fig_data/Fig3/b/crystal_ff14SB.txt]

9.724262237548828125e+00 1.125811672210693359e+01
9.973479270935058594e+00 1.151690387725830078e+01
9.670384407043457031e+00 1.129042339324951172e+01
9.030423164367675781e+00 1.147893524169921875e+01
9.749262809753417969e+00 1.131843090057373047e+01
9.990378379821777344e+00 1.063939762115478516e+01
1.018439006805419922e+01 1.069456863403320312e+01
1.053343486785888672e+01 5.569315433502197266e+00
8.330723762512207031e+00 4.818774223327636719e+00
1.016348457336425781e+01 5.624962329864501953e+00
9.807216644287109375e+00 6.213702678680419922e+00
9.742959976196289062e+00 5.715331554412841797e+00
9.915828704833984375e+00 5.539247512817382812e+00
1.039606189727783203e+01 5.480350017547607422e+00
1.047259902954101562e+01 5.495153427124023438e+00
1.023511314392089844e+01 6.014955520629882812e+00
9.943159103393554688e+00 5.863593101501464844e+00
9.373982429504394531e+00 5.926933288574218750e+00
1.012445640563964844e+01 4.380043506622314453e+00
1.033300113677978516e+01 3.991610527038574219e+00
9.911146163940429688e+00 4.273188114166259766e+00
1.036633300781250000e+01 4.377363204956054688e+00
9.930971145629882812e+00 4.496672630310058594e+00
8.784217834472656250e+00 3.726552963256835938e+00
8.969518661499023438e+00 3.786717891693115234e+00
8.788455009460449219e+00 3.676961660385131836e+00
9.157911300659179688e+00 4.465379714965820312e+00
9.309604644775390625e+00 4.604935169219970703e+00
9.422967910766601562e+00 3.801750421524047852e+00
9.404701232910156250e+00 3.843676805496215820e+00
9.321851730346679688e+00 3.708962202072143555e+00
8.307576179504394531e+00 5.159073352813720703e+00
8.286811828613281250e+00 5.989684104919433594e+00
8.781367301940917969e+00 6.607934474945068359e+00
8.295241355895996094e+00 6.122944831848144531e+00
8.453907966613769531e+00 5.752632617950439453e+00
9.086576461791992188e+00 3.838742017745971680e+00
8.752190589904785156e+00 4.078712463378906250e+00
8.226675033569335938e+00 5.663824081420898438e+00
8.321750640869140625e+00 5.459082126617431641e+00
8.171888351440429688e+00 5.303246498107910156e+00
8.221367835998535156e+00 5.910416603088378906e+00
8.841607093811035156e+00 6.787499904632568359e+00
9.827054977416992188e+00 4.825391769409179688e+00
9.667954444885253906e+00 6.302057266235351562e+00
9.622226715087890625e+00 6.480494022369384766e+00
9.383330345153808594e+00 6.635834693908691406e+00
9.259110450744628906e+00 6.565739631652832031e+00
9.452333450317382812e+00 6.559386730194091797e+00
9.227288246154785156e+00 6.359296798706054688e+00
9.346426010131835938e+00 6.203885078430175781e+00
9.369556427001953125e+00 6.026399612426757812e+00
9.614889144897460938e+00 6.156126022338867188e+00
9.645791053771972656e+00 6.238475322723388672e+00
9.538686752319335938e+00 5.768194198608398438e+00
9.624199867248535156e+00 5.403920173645019531e+00
9.548470497131347656e+00 5.881398200988769531e+00
9.455802917480468750e+00 6.092221260070800781e+00
9.219592094421386719e+00 6.130379199981689453e+00
9.359311103820800781e+00 5.951980590820312500e+00
9.896618843078613281e+00 4.742416858673095703e+00
1.049277591705322266e+01 4.252072334289550781e+00
1.023652839660644531e+01 4.710959434509277344e+00
1.005294513702392578e+01 4.697918891906738281e+00
9.784989356994628906e+00 1.016746997833251953e+01
9.384037017822265625e+00 1.076811695098876953e+01
9.944416046142578125e+00 9.989014625549316406e+00
9.857716560363769531e+00 4.040091514587402344e+00
1.022547340393066406e+01 4.644224643707275391e+00
1.020152187347412109e+01 4.474535465240478516e+00
1.047275543212890625e+01 5.409704685211181641e+00
9.974637031555175781e+00 1.115326118469238281e+01
9.962282180786132812e+00 1.088168525695800781e+01
1.028930377960205078e+01 1.096371746063232422e+01
9.474636077880859375e+00 1.047273540496826172e+01
9.931384086608886719e+00 1.078617668151855469e+01
9.418070793151855469e+00 9.867794036865234375e+00
1.020153903961181641e+01 1.015557479858398438e+01
1.035839939117431641e+01 1.002378463745117188e+01
9.180758476257324219e+00 1.018613338470458984e+01
9.092470169067382812e+00 1.037000465393066406e+01
9.509087562561035156e+00 9.665522575378417969e+00
9.431806564331054688e+00 9.869953155517578125e+00
9.394216537475585938e+00 1.074380588531494141e+01
9.525961875915527344e+00 9.906404495239257812e+00
1.049235820770263672e+01 1.114317798614501953e+01
9.986644744873046875e+00 1.068907928466796875e+01
1.028769493103027344e+01 1.063051700592041016e+01
9.479187011718750000e+00 1.014401149749755859e+01
8.271855354309082031e+00 4.688548088073730469e+00
8.472025871276855469e+00 4.948235034942626953e+00
8.840028762817382812e+00 4.450213432312011719e+00
8.963438034057617188e+00 5.086043834686279297e+00
1.024987125396728516e+01 5.760488510131835938e+00
8.297519683837890625e+00 5.628307819366455078e+00
8.527187347412109375e+00 4.117106437683105469e+00
8.254289627075195312e+00 4.272039890289306641e+00
8.269438743591308594e+00 4.651436805725097656e+00
9.501451492309570312e+00 4.529726982116699219e+00
8.683933258056640625e+00 3.863296270370483398e+00
8.386592864990234375e+00 4.975853443145751953e+00
9.019758224487304688e+00 5.214778423309326172e+00
8.853651046752929688e+00 3.584500551223754883e+00
8.849088668823242188e+00 3.659392595291137695e+00
8.884434700012207031e+00 3.724649667739868164e+00
9.214652061462402344e+00 3.755413293838500977e+00
8.439040184020996094e+00 4.374885559082031250e+00
8.439480781555175781e+00 5.812655448913574219e+00
8.868668556213378906e+00 5.577375888824462891e+00
8.557030677795410156e+00 4.602251529693603516e+00
8.381858825683593750e+00 4.729388713836669922e+00
1.036329078674316406e+01 5.190651893615722656e+00
1.084343528747558594e+01 5.317305088043212891e+00
8.739517211914062500e+00 3.848510503768920898e+00
8.589263916015625000e+00 3.840970277786254883e+00
9.368000030517578125e+00 3.789364576339721680e+00
9.029494285583496094e+00 3.617302179336547852e+00
9.596756935119628906e+00 3.668502569198608398e+00
9.209823608398437500e+00 4.535102844238281250e+00
9.741994857788085938e+00 5.231865406036376953e+00
9.529464721679687500e+00 6.234119415283203125e+00
9.933032035827636719e+00 4.885556221008300781e+00
9.479674339294433594e+00 5.811000823974609375e+00
9.032331466674804688e+00 3.717207193374633789e+00
8.829056739807128906e+00 4.311426639556884766e+00
8.714968681335449219e+00 3.716289758682250977e+00
8.623368263244628906e+00 4.159073352813720703e+00
8.750885963439941406e+00 5.865699291229248047e+00
9.575562477111816406e+00 3.827364921569824219e+00
1.019600772857666016e+01 4.129594326019287109e+00
9.175601959228515625e+00 3.887565851211547852e+00
8.712840080261230469e+00 3.694708585739135742e+00
8.614490509033203125e+00 4.436331272125244141e+00
8.764578819274902344e+00 5.455428123474121094e+00
9.516778945922851562e+00 5.134346008300781250e+00
1.074835968017578125e+01 5.020516395568847656e+00
1.089517593383789062e+01 5.530709266662597656e+00
1.014930820465087891e+01 5.538957595825195312e+00
1.048557567596435547e+01 5.774473667144775391e+00
1.063134670257568359e+01 4.810236454010009766e+00
1.083676719665527344e+01 4.988579750061035156e+00
9.748254776000976562e+00 6.053340911865234375e+00
9.434078216552734375e+00 5.981609821319580078e+00
8.160902976989746094e+00 4.995840072631835938e+00
9.826248168945312500e+00 4.859230041503906250e+00
9.922466278076171875e+00 5.089199542999267578e+00
9.372804641723632812e+00 4.745860099792480469e+00
8.673448562622070312e+00 5.910451412200927734e+00
8.437429428100585938e+00 4.623351573944091797e+00
8.609429359436035156e+00 5.863265991210937500e+00
9.379381179809570312e+00 4.020675659179687500e+00
8.919947624206542969e+00 4.548252582550048828e+00
8.249341964721679688e+00 5.809470176696777344e+00
8.593462944030761719e+00 4.068182945251464844e+00
8.170721054077148438e+00 4.881884098052978516e+00
8.997180938720703125e+00 5.769314289093017578e+00
9.928995132446289062e+00 5.436110973358154297e+00
1.009521484375000000e+01 5.442147731781005859e+00
8.802889823913574219e+00 5.342529773712158203e+00
9.067531585693359375e+00 5.000890731811523438e+00
8.641297340393066406e+00 5.791729450225830078e+00
8.403331756591796875e+00 5.647783279418945312e+00
8.395250320434570312e+00 5.377500534057617188e+00
8.790559768676757812e+00 5.011500835418701172e+00
8.756970405578613281e+00 3.693964958190917969e+00
8.639135360717773438e+00 4.327687263488769531e+00
9.413548469543457031e+00 4.042362689971923828e+00
8.165835380554199219e+00 5.025228500366210938e+00
8.404625892639160156e+00 4.257975578308105469e+00
8.729139328002929688e+00 3.982727766036987305e+00
8.890868186950683594e+00 3.614831924438476562e+00
8.936633110046386719e+00 5.787238121032714844e+00
8.688332557678222656e+00 5.856569290161132812e+00
1.005002117156982422e+01 5.818213462829589844e+00
1.039053058624267578e+01 5.767149448394775391e+00
1.035526561737060547e+01 5.627416610717773438e+00
1.054637813568115234e+01 5.608753204345703125e+00
1.081017971038818359e+01 4.414921283721923828e+00
9.078704833984375000e+00 6.502563476562500000e+00
1.033884716033935547e+01 4.425231933593750000e+00
9.372994422912597656e+00 5.877857208251953125e+00
9.548168182373046875e+00 6.399300098419189453e+00
9.293807983398437500e+00 6.567692756652832031e+00
1.051889991760253906e+01 4.974375247955322266e+00
1.006866645812988281e+01 4.912159919738769531e+00
9.274995803833007812e+00 6.608133316040039062e+00
9.769881248474121094e+00 6.433907032012939453e+00
9.318721771240234375e+00 6.535662174224853516e+00
9.434151649475097656e+00 6.448839664459228516e+00
9.530175209045410156e+00 6.408950805664062500e+00
9.388400077819824219e+00 6.443905353546142578e+00
9.337664604187011719e+00 6.502187728881835938e+00
9.206792831420898438e+00 6.621247768402099609e+00
9.769826889038085938e+00 6.269306659698486328e+00
9.527856826782226562e+00 6.353158473968505859e+00
9.935456275939941406e+00 1.130157566070556641e+01
9.539588928222656250e+00 1.116289901733398438e+01
9.399683952331542969e+00 1.153870677947998047e+01
9.447215080261230469e+00 1.139675998687744141e+01
9.955878257751464844e+00 1.124899291992187500e+01
1.034397029876708984e+01 1.122056293487548828e+01
1.033984756469726562e+01 1.109472560882568359e+01
1.001475048065185547e+01 1.107279777526855469e+01
1.051160144805908203e+01 1.075863170623779297e+01
1.043129253387451172e+01 1.070017910003662109e+01
1.006807422637939453e+01 1.090309619903564453e+01
1.046616363525390625e+01 1.124202823638916016e+01
9.977043151855468750e+00 1.023499584197998047e+01
8.946845054626464844e+00 1.108557510375976562e+01
9.210424423217773438e+00 1.167299842834472656e+01
9.549566268920898438e+00 1.186495780944824219e+01
9.421441078186035156e+00 1.144369125366210938e+01
9.787010192871093750e+00 1.115984821319580078e+01
9.642446517944335938e+00 1.140567684173583984e+01
9.504953384399414062e+00 1.151780986785888672e+01
9.528393745422363281e+00 1.130881214141845703e+01
9.010302543640136719e+00 1.052323150634765625e+01
9.384072303771972656e+00 1.053778076171875000e+01
9.231391906738281250e+00 1.028848648071289062e+01
9.199100494384765625e+00 1.050021743774414062e+01
9.074678421020507812e+00 1.083565425872802734e+01
9.018392562866210938e+00 1.117941570281982422e+01
9.483134269714355469e+00 1.024384975433349609e+01
9.607171058654785156e+00 1.048579883575439453e+01
9.319552421569824219e+00 1.048598480224609375e+01
9.263402938842773438e+00 1.030883598327636719e+01
9.412755966186523438e+00 1.017329788208007812e+01
9.810567855834960938e+00 1.037201595306396484e+01
9.278577804565429688e+00 1.077233886718750000e+01
9.332923889160156250e+00 1.120355224609375000e+01
9.329097747802734375e+00 1.082017230987548828e+01
1.023964977264404297e+01 1.007768726348876953e+01
1.028149890899658203e+01 1.020279026031494141e+01
1.037946224212646484e+01 1.017688655853271484e+01
1.015374469757080078e+01 1.021473598480224609e+01
1.038230609893798828e+01 1.087405395507812500e+01
9.502987861633300781e+00 1.119955921173095703e+01
1.008565902709960938e+01 1.108514690399169922e+01
9.208112716674804688e+00 1.186527156829833984e+01
9.083602905273437500e+00 1.180257511138916016e+01
9.071108818054199219e+00 1.163388824462890625e+01
8.926964759826660156e+00 1.151540565490722656e+01
1.033685016632080078e+01 1.127672767639160156e+01
9.514932632446289062e+00 1.132380104064941406e+01
9.753063201904296875e+00 1.029466819763183594e+01
1.014428520202636719e+01 1.109216308593750000e+01
9.471939086914062500e+00 1.123083305358886719e+01
9.555251121520996094e+00 1.082531356811523438e+01
9.565079689025878906e+00 1.131203365325927734e+01
1.000025081634521484e+01 1.032452583312988281e+01
9.631669998168945312e+00 1.137627029418945312e+01
9.520618438720703125e+00 1.128034973144531250e+01
9.532225608825683594e+00 1.118310165405273438e+01
9.751999855041503906e+00 1.122509384155273438e+01
1.019896411895751953e+01 1.007112598419189453e+01
9.673369407653808594e+00 1.059562397003173828e+01
9.315778732299804688e+00 1.095464801788330078e+01
9.489428520202636719e+00 1.099008560180664062e+01
9.871429443359375000e+00 9.940922737121582031e+00
1.049550533294677734e+01 1.063283157348632812e+01
9.881007194519042969e+00 1.007990360260009766e+01
1.039080905914306641e+01 1.056648921966552734e+01
9.141777038574218750e+00 1.088886165618896484e+01
1.031722068786621094e+01 1.102527618408203125e+01
1.066148853302001953e+01 1.065951061248779297e+01
1.002257823944091797e+01 1.075413417816162109e+01
9.595560073852539062e+00 1.119403076171875000e+01
9.578403472900390625e+00 1.124135684967041016e+01
9.342496871948242188e+00 1.099169445037841797e+01
1.010959434509277344e+01 1.066816616058349609e+01
9.360669136047363281e+00 1.016456127166748047e+01
8.976114273071289062e+00 1.042830276489257812e+01
9.327971458435058594e+00 1.028072357177734375e+01
9.389183998107910156e+00 1.022167015075683594e+01
9.473087310791015625e+00 9.970975875854492188e+00
9.363701820373535156e+00 9.813829421997070312e+00
9.512273788452148438e+00 9.864368438720703125e+00
1.021608066558837891e+01 1.030159854888916016e+01
9.852689743041992188e+00 1.004956531524658203e+01
9.749372482299804688e+00 1.086083698272705078e+01
9.213400840759277344e+00 1.017635440826416016e+01
9.574992179870605469e+00 1.057161331176757812e+01
9.440131187438964844e+00 1.037763881683349609e+01
9.246183395385742188e+00 1.062113475799560547e+01
9.204600334167480469e+00 1.083251094818115234e+01
9.061281204223632812e+00 1.024471282958984375e+01
9.541225433349609375e+00 1.029860591888427734e+01
9.406894683837890625e+00 1.014221763610839844e+01
9.587964057922363281e+00 1.012884235382080078e+01
9.280170440673828125e+00 1.028326988220214844e+01
9.228507995605468750e+00 1.031661224365234375e+01
1.076872062683105469e+01 1.024518394470214844e+01
1.050672531127929688e+01 1.084618377685546875e+01
1.075185489654541016e+01 1.063816833496093750e+01
1.059945869445800781e+01 1.081497097015380859e+01
9.941233634948730469e+00 1.120763969421386719e+01
1.059300327301025391e+01 1.046852874755859375e+01
9.596689224243164062e+00 1.034729290008544922e+01
1.030258083343505859e+01 1.102201271057128906e+01
1.006437015533447266e+01 1.002936744689941406e+01
9.888091087341308594e+00 1.023848438262939453e+01
9.695343971252441406e+00 1.073496341705322266e+01
9.138639450073242188e+00 1.050622749328613281e+01
9.121158599853515625e+00 1.071337795257568359e+01
9.796963691711425781e+00 4.630021095275878906e+00
9.717996597290039062e+00 4.809846878051757812e+00
1.027699851989746094e+01 4.971348762512207031e+00
9.001296997070312500e+00 5.103137969970703125e+00
8.127311706542968750e+00 4.589602470397949219e+00
1.022663784027099609e+01 5.541125297546386719e+00
1.028756046295166016e+01 5.542137145996093750e+00
1.010139846801757812e+01 5.397612571716308594e+00
1.024694824218750000e+01 5.123520374298095703e+00
1.035825824737548828e+01 5.425332546234130859e+00
9.924300193786621094e+00 3.994869232177734375e+00
1.016349411010742188e+01 4.760940074920654297e+00
1.042719841003417969e+01 5.019731044769287109e+00
9.375708580017089844e+00 6.100630760192871094e+00
9.711704254150390625e+00 5.937605381011962891e+00
1.082032775878906250e+01 4.769904136657714844e+00
1.081987285614013672e+01 4.621224880218505859e+00
9.866947174072265625e+00 6.153010368347167969e+00
1.000274848937988281e+01 5.512608528137207031e+00
1.067968559265136719e+01 5.458503723144531250e+00
1.012703990936279297e+01 5.617701053619384766e+00
1.072709941864013672e+01 4.301887989044189453e+00
1.071088695526123047e+01 4.293593883514404297e+00
9.071584701538085938e+00 3.613171815872192383e+00
8.646381378173828125e+00 4.248414993286132812e+00
9.569215774536132812e+00 4.611816883087158203e+00
8.904515266418457031e+00 5.746434211730957031e+00
9.147736549377441406e+00 5.273589611053466797e+00
9.341100692749023438e+00 5.652873516082763672e+00
9.691391944885253906e+00 5.905568599700927734e+00
9.382835388183593750e+00 6.230810165405273438e+00
9.210903167724609375e+00 6.139149665832519531e+00
9.094847679138183594e+00 6.020853042602539062e+00
1.049274158477783203e+01 4.655574321746826172e+00
9.917718887329101562e+00 5.160557746887207031e+00
9.846552848815917969e+00 4.731065273284912109e+00
1.026621150970458984e+01 4.248233318328857422e+00
8.989829063415527344e+00 4.550147533416748047e+00
8.648029327392578125e+00 4.696354866027832031e+00
8.251052856445312500e+00 4.655656337738037109e+00
8.188483238220214844e+00 4.601161956787109375e+00
8.294284820556640625e+00 4.302738189697265625e+00
8.930839538574218750e+00 4.232928752899169922e+00
9.296711921691894531e+00 4.182871818542480469e+00
8.839726448059082031e+00 5.137332439422607422e+00
8.569169044494628906e+00 3.861446142196655273e+00
8.961787223815917969e+00 3.821107864379882812e+00
8.834601402282714844e+00 4.157993316650390625e+00
8.400739669799804688e+00 4.583643436431884766e+00
8.681052207946777344e+00 4.404665946960449219e+00
8.983557701110839844e+00 4.865642547607421875e+00
9.306203842163085938e+00 3.931844711303710938e+00
9.532676696777343750e+00 3.918854236602783203e+00
1.010239028930664062e+01 1.057012081146240234e+01
1.021695995330810547e+01 1.025838184356689453e+01
9.908335685729980469e+00 1.041818714141845703e+01
9.418276786804199219e+00 1.101201915740966797e+01
1.033366394042968750e+01 4.788735389709472656e+00
1.007853889465332031e+01 4.699379444122314453e+00
1.070356464385986328e+01 4.296943187713623047e+00
9.442582130432128906e+00 5.881919860839843750e+00
1.081535911560058594e+01 4.403212070465087891e+00
1.075643920898437500e+01 4.672775268554687500e+00
1.072598743438720703e+01 4.969850540161132812e+00
1.069173336029052734e+01 4.820609092712402344e+00
9.231673240661621094e+00 4.744592666625976562e+00
8.304142951965332031e+00 4.884064674377441406e+00
8.593975067138671875e+00 4.793115615844726562e+00
8.757687568664550781e+00 4.716412067413330078e+00
8.782101631164550781e+00 4.283862590789794922e+00
8.874744415283203125e+00 3.761363506317138672e+00
8.442372322082519531e+00 4.370483875274658203e+00
8.460545539855957031e+00 4.482313156127929688e+00
8.164426803588867188e+00 4.842445373535156250e+00
9.504813194274902344e+00 5.867530822753906250e+00
8.909291267395019531e+00 5.614096164703369141e+00
1.014574623107910156e+01 4.323480606079101562e+00
9.218708992004394531e+00 4.379451274871826172e+00
1.020104598999023438e+01 4.840335369110107422e+00
9.074724197387695312e+00 4.321090221405029297e+00
1.034816551208496094e+01 5.669683456420898438e+00
9.913636207580566406e+00 5.444870471954345703e+00
8.580081939697265625e+00 4.073951721191406250e+00
8.336953163146972656e+00 5.702650547027587891e+00
9.077560424804687500e+00 5.415271282196044922e+00
8.471506118774414062e+00 5.641935825347900391e+00
8.921085357666015625e+00 4.934465885162353516e+00
8.981187820434570312e+00 5.043255805969238281e+00
8.997718811035156250e+00 5.433028697967529297e+00
8.398783683776855469e+00 5.032476425170898438e+00
9.154056549072265625e+00 4.470746994018554688e+00
1.020926570892333984e+01 5.647789001464843750e+00
9.487038612365722656e+00 6.168942928314208984e+00
1.009814357757568359e+01 5.490987300872802734e+00
1.049872493743896484e+01 5.119851112365722656e+00
9.395859718322753906e+00 5.100336074829101562e+00
1.003402519226074219e+01 5.584495544433593750e+00
1.051553153991699219e+01 5.718430519104003906e+00
9.253711700439453125e+00 6.199667930603027344e+00
9.830143928527832031e+00 5.714364051818847656e+00
9.444107055664062500e+00 5.728197097778320312e+00
9.754376411437988281e+00 5.998910427093505859e+00
9.594503402709960938e+00 6.483019828796386719e+00
1.080330848693847656e+01 5.098759651184082031e+00
1.053821754455566406e+01 5.655336856842041016e+00
1.069267272949218750e+01 5.403352737426757812e+00
1.052449131011962891e+01 5.460181236267089844e+00
1.052884960174560547e+01 5.604355335235595703e+00
1.053009128570556641e+01 5.644382476806640625e+00
1.076456928253173828e+01 5.351239681243896484e+00
9.933980941772460938e+00 5.465137004852294922e+00
9.627660751342773438e+00 6.117254257202148438e+00
1.069078063964843750e+01 5.401954650878906250e+00
1.064208126068115234e+01 5.321133136749267578e+00
1.063208866119384766e+01 5.468060970306396484e+00
1.054462242126464844e+01 3.997554779052734375e+00
1.050187969207763672e+01 4.491654396057128906e+00
1.044978618621826172e+01 4.156814575195312500e+00
1.041958808898925781e+01 4.384912967681884766e+00
1.019152355194091797e+01 4.517283916473388672e+00
1.016456031799316406e+01 4.428841114044189453e+00
1.073139953613281250e+01 4.295416831970214844e+00
1.023997020721435547e+01 4.875253200531005859e+00
8.632192611694335938e+00 3.990549087524414062e+00
9.281204223632812500e+00 4.158087730407714844e+00
9.346237182617187500e+00 4.783654689788818359e+00
8.197000503540039062e+00 4.250095844268798828e+00
8.172847747802734375e+00 4.655660152435302734e+00
8.692561149597167969e+00 5.518182754516601562e+00
8.255432128906250000e+00 4.848940372467041016e+00
8.502278327941894531e+00 5.055420875549316406e+00
8.335041999816894531e+00 4.357825279235839844e+00
9.239788055419921875e+00 3.824460506439208984e+00
9.314031600952148438e+00 3.694563865661621094e+00
9.373763084411621094e+00 3.932787895202636719e+00
1.041513919830322266e+01 3.873130321502685547e+00
8.897252082824707031e+00 3.818479776382446289e+00
8.810862541198730469e+00 3.654410839080810547e+00
9.076848030090332031e+00 3.621876001358032227e+00
8.528768539428710938e+00 3.955682516098022461e+00
8.608826637268066406e+00 4.058399200439453125e+00
1.039733982086181641e+01 4.870194911956787109e+00
1.014043712615966797e+01 4.068745136260986328e+00
1.003704833984375000e+01 3.906731128692626953e+00
1.051418495178222656e+01 4.011158466339111328e+00
9.988025665283203125e+00 4.434178829193115234e+00
9.008144378662109375e+00 3.704237222671508789e+00
8.849458694458007812e+00 3.813493728637695312e+00
8.972020149230957031e+00 3.764407157897949219e+00
9.283687591552734375e+00 3.796562671661376953e+00
9.563708305358886719e+00 4.365479469299316406e+00
8.183673858642578125e+00 4.721977710723876953e+00
8.635925292968750000e+00 4.810057163238525391e+00
9.577601432800292969e+00 4.226169586181640625e+00
9.293138504028320312e+00 4.243618011474609375e+00
9.194702148437500000e+00 4.372076511383056641e+00
8.439464569091796875e+00 4.859004497528076172e+00
9.528942108154296875e+00 5.268786430358886719e+00
8.962929725646972656e+00 3.966785907745361328e+00
8.683076858520507812e+00 3.890730857849121094e+00
8.255138397216796875e+00 5.493999958038330078e+00
8.452828407287597656e+00 5.799603939056396484e+00
9.217958450317382812e+00 4.119330883026123047e+00
9.484309196472167969e+00 3.907213211059570312e+00
9.365169525146484375e+00 4.066774845123291016e+00
9.367276191711425781e+00 4.122371196746826172e+00
8.861020088195800781e+00 3.827830553054809570e+00
9.977828979492187500e+00 4.254617691040039062e+00
1.015133285522460938e+01 4.197703838348388672e+00
9.942989349365234375e+00 4.749736309051513672e+00
1.080768013000488281e+01 5.499964714050292969e+00
9.711527824401855469e+00 6.033143043518066406e+00
8.833723068237304688e+00 6.115775585174560547e+00
1.078393459320068359e+01 4.975790023803710938e+00
1.083946800231933594e+01 5.086002349853515625e+00
1.072416496276855469e+01 5.146180629730224609e+00
1.069082260131835938e+01 5.310613155364990234e+00
1.007512283325195312e+01 5.304689407348632812e+00
9.803271293640136719e+00 6.241805553436279297e+00
9.807738304138183594e+00 6.310467720031738281e+00
9.393206596374511719e+00 6.409141063690185547e+00
9.994104385375976562e+00 5.634822368621826172e+00
9.876131057739257812e+00 5.800158977508544922e+00
8.969530105590820312e+00 4.987644672393798828e+00
9.182768821716308594e+00 4.802769660949707031e+00
8.150131225585937500e+00 5.058856964111328125e+00
8.886532783508300781e+00 5.449104309082031250e+00
8.571845054626464844e+00 5.135888576507568359e+00
8.964035034179687500e+00 4.992602348327636719e+00
8.315932273864746094e+00 4.871654510498046875e+00
8.306214332580566406e+00 4.391708850860595703e+00
8.875986099243164062e+00 4.909309387207031250e+00
8.442776679992675781e+00 4.134412288665771484e+00
8.757192611694335938e+00 5.728549957275390625e+00
8.204144477844238281e+00 5.097739219665527344e+00
8.922350883483886719e+00 4.705696582794189453e+00
8.854658126831054688e+00 4.555500507354736328e+00
9.115714073181152344e+00 4.011596202850341797e+00
1.004053878784179688e+01 5.293483734130859375e+00
1.035729694366455078e+01 5.407683372497558594e+00
8.279424667358398438e+00 5.550623416900634766e+00
9.581928253173828125e+00 6.379576683044433594e+00
9.742723464965820312e+00 6.419363498687744141e+00
9.074731826782226562e+00 4.922676086425781250e+00
8.614296913146972656e+00 4.057612895965576172e+00
9.276087760925292969e+00 4.548375606536865234e+00
8.864870071411132812e+00 5.489354610443115234e+00
8.836174011230468750e+00 5.280652523040771484e+00
8.505555152893066406e+00 5.686788558959960938e+00
8.319401741027832031e+00 5.837074756622314453e+00
8.624386787414550781e+00 5.329208374023437500e+00
8.304089546203613281e+00 5.895297527313232422e+00
8.417870521545410156e+00 5.947920322418212891e+00
8.788736343383789062e+00 6.462426185607910156e+00
9.410727500915527344e+00 6.575288295745849609e+00
9.055624008178710938e+00 6.480151653289794922e+00
9.139716148376464844e+00 6.493886470794677734e+00
8.401485443115234375e+00 5.915945053100585938e+00
8.290549278259277344e+00 5.859580993652343750e+00
8.539020538330078125e+00 6.386808395385742188e+00
8.687203407287597656e+00 6.354044914245605469e+00
8.599565505981445312e+00 6.220282554626464844e+00
8.919355392456054688e+00 6.088969230651855469e+00
9.031429290771484375e+00 5.538820743560791016e+00
9.013123512268066406e+00 3.843517065048217773e+00
8.519991874694824219e+00 5.600587368011474609e+00
8.843541145324707031e+00 5.981371402740478516e+00
1.002951335906982422e+01 4.473243713378906250e+00
9.956409454345703125e+00 4.142113685607910156e+00
9.053938865661621094e+00 5.842741966247558594e+00
9.861388206481933594e+00 4.828448295593261719e+00
1.034046649932861328e+01 4.472591400146484375e+00
9.952864646911621094e+00 4.827483654022216797e+00
9.954745292663574219e+00 4.740371227264404297e+00
9.290797233581542969e+00 5.792680740356445312e+00
1.026403141021728516e+01 4.875134468078613281e+00
1.047076892852783203e+01 4.595093250274658203e+00
1.032824707031250000e+01 4.032233238220214844e+00
8.836303710937500000e+00 3.942865371704101562e+00
9.978699684143066406e+00 4.475503444671630859e+00
9.258166313171386719e+00 5.927279949188232422e+00
9.478632926940917969e+00 5.800024032592773438e+00
9.049983024597167969e+00 5.951894760131835938e+00
9.459423065185546875e+00 9.826287269592285156e+00
9.654142379760742188e+00 1.006850910186767578e+01
9.040930747985839844e+00 1.031413841247558594e+01
9.245086669921875000e+00 1.013707065582275391e+01
9.388934135437011719e+00 9.826831817626953125e+00
9.298620223999023438e+00 9.914381027221679688e+00
9.443006515502929688e+00 9.940770149230957031e+00
9.363534927368164062e+00 9.513432502746582031e+00
9.241152763366699219e+00 1.085549640655517578e+01
9.263387680053710938e+00 1.062450695037841797e+01
9.679543495178222656e+00 1.093904113769531250e+01
1.015492725372314453e+01 1.135473728179931641e+01
9.890841484069824219e+00 1.105737686157226562e+01
9.460602760314941406e+00 1.114561271667480469e+01
9.461557388305664062e+00 1.112603855133056641e+01
1.041742610931396484e+01 1.128460884094238281e+01
9.951263427734375000e+00 1.104316711425781250e+01
9.972645759582519531e+00 1.111326789855957031e+01
9.980568885803222656e+00 1.094685459136962891e+01
1.015583610534667969e+01 1.114666938781738281e+01
1.011744785308837891e+01 1.103733253479003906e+01
9.989199638366699219e+00 1.116611766815185547e+01
9.753346443176269531e+00 5.560995578765869141e+00
1.065850448608398438e+01 5.427286148071289062e+00
1.062770462036132812e+01 1.026344394683837891e+01
1.058946800231933594e+01 9.986626625061035156e+00
1.039713382720947266e+01 1.009930419921875000e+01
1.030142116546630859e+01 1.025000476837158203e+01
1.060657119750976562e+01 1.070856857299804688e+01
1.075995731353759766e+01 1.113596057891845703e+01
1.052672481536865234e+01 1.102261066436767578e+01
1.047063159942626953e+01 1.073002910614013672e+01
1.074938869476318359e+01 1.050434494018554688e+01
9.773365020751953125e+00 1.021707534790039062e+01
9.750961303710937500e+00 1.006436729431152344e+01
9.328626632690429688e+00 9.849056243896484375e+00
9.401400566101074219e+00 9.741701126098632812e+00
9.553938865661621094e+00 9.866762161254882812e+00
9.368586540222167969e+00 9.690883636474609375e+00
9.217873573303222656e+00 9.831656455993652344e+00
8.921151161193847656e+00 1.031404399871826172e+01
9.230357170104980469e+00 9.738727569580078125e+00
9.293027877807617188e+00 9.796804428100585938e+00
9.278301239013671875e+00 1.019198226928710938e+01
9.436176300048828125e+00 9.816874504089355469e+00
9.061637878417968750e+00 1.044309234619140625e+01
9.513269424438476562e+00 9.885042190551757812e+00
9.356724739074707031e+00 9.840271949768066406e+00
1.053142356872558594e+01 1.059814834594726562e+01
1.062898445129394531e+01 1.057253932952880859e+01
1.068268775939941406e+01 1.090923500061035156e+01
1.030015182495117188e+01 1.008606433868408203e+01
1.028369617462158203e+01 1.045517063140869141e+01
1.034720134735107422e+01 1.022898864746093750e+01
1.043233680725097656e+01 9.971485137939453125e+00
1.065752696990966797e+01 1.097716999053955078e+01
1.056669616699218750e+01 1.010891342163085938e+01
1.024074459075927734e+01 1.120185279846191406e+01
1.046136760711669922e+01 1.099274635314941406e+01
1.011825466156005859e+01 1.096677780151367188e+01
1.034959125518798828e+01 1.112478446960449219e+01
9.947206497192382812e+00 9.576323509216308594e+00
1.005141544342041016e+01 1.015280055999755859e+01
1.031186676025390625e+01 1.011776638031005859e+01
1.028269195556640625e+01 4.289622783660888672e+00
9.491513252258300781e+00 4.074713230133056641e+00
8.507108688354492188e+00 4.221417903900146484e+00
8.088440895080566406e+00 4.444361686706542969e+00
8.625347137451171875e+00 4.996570587158203125e+00
9.445777893066406250e+00 4.066786289215087891e+00
8.365596771240234375e+00 5.545687198638916016e+00
9.077893257141113281e+00 1.043035125732421875e+01
8.868329048156738281e+00 1.033006381988525391e+01
9.543745040893554688e+00 9.785458564758300781e+00
9.021904945373535156e+00 1.026354885101318359e+01
9.052444458007812500e+00 1.054442405700683594e+01
8.628377914428710938e+00 1.058825397491455078e+01
8.779330253601074219e+00 1.109072971343994141e+01
9.352971076965332031e+00 1.027837467193603516e+01
9.539525985717773438e+00 1.012592792510986328e+01
8.969794273376464844e+00 1.008347034454345703e+01
9.578479766845703125e+00 1.135157680511474609e+01
9.665390968322753906e+00 1.141364860534667969e+01
9.915174484252929688e+00 1.135397911071777344e+01
9.678316116333007812e+00 1.156046199798583984e+01
9.688961982727050781e+00 1.120156764984130859e+01
9.554051399230957031e+00 1.126800441741943359e+01
1.050266075134277344e+01 1.112849235534667969e+01
1.018446636199951172e+01 1.053693866729736328e+01
9.280728340148925781e+00 1.100496196746826172e+01
1.029111957550048828e+01 1.024999713897705078e+01
1.015888404846191406e+01 1.017283439636230469e+01
1.028981685638427734e+01 1.022156620025634766e+01
1.028990459442138672e+01 1.025851249694824219e+01
1.007971000671386719e+01 1.106296253204345703e+01
1.039676761627197266e+01 1.116074085235595703e+01
1.055531120300292969e+01 1.083321380615234375e+01
1.023893165588378906e+01 1.088629150390625000e+01
1.043684864044189453e+01 1.081924724578857422e+01
9.525145530700683594e+00 1.122306442260742188e+01
1.066724395751953125e+01 1.085934066772460938e+01
1.010117530822753906e+01 1.083213615417480469e+01
9.670752525329589844e+00 1.133719062805175781e+01
9.778775215148925781e+00 1.140909671783447266e+01
9.671781539916992188e+00 1.123546695709228516e+01
9.526415824890136719e+00 1.113132095336914062e+01
9.621335029602050781e+00 1.121634197235107422e+01
9.485864639282226562e+00 1.091084671020507812e+01
1.001059818267822266e+01 1.025754547119140625e+01
1.019574546813964844e+01 1.036768531799316406e+01
1.016207599639892578e+01 1.031027603149414062e+01
9.380555152893066406e+00 1.103204631805419922e+01
9.595999717712402344e+00 1.057498836517333984e+01
9.581429481506347656e+00 1.064999580383300781e+01
9.349555015563964844e+00 1.075684356689453125e+01
9.444011688232421875e+00 1.105083274841308594e+01
9.709128379821777344e+00 1.008515453338623047e+01
9.917177200317382812e+00 9.969122886657714844e+00
1.038078689575195312e+01 1.015399742126464844e+01
1.046808433532714844e+01 1.024153327941894531e+01
1.014648437500000000e+01 1.027578449249267578e+01
9.794034957885742188e+00 1.025202846527099609e+01
1.013327598571777344e+01 1.097531032562255859e+01
1.027896785736083984e+01 1.074992656707763672e+01
1.034686660766601562e+01 1.104943752288818359e+01
1.040734291076660156e+01 1.052512550354003906e+01
1.009249877929687500e+01 1.106343841552734375e+01
9.874377250671386719e+00 1.128506946563720703e+01
1.003072166442871094e+01 1.100598907470703125e+01
1.006556606292724609e+01 1.107619094848632812e+01
1.046745491027832031e+01 1.079013633728027344e+01
1.024701976776123047e+01 1.093079757690429688e+01
1.012472057342529297e+01 1.083183765411376953e+01
9.265086174011230469e+00 1.080314445495605469e+01
1.020378112792968750e+01 1.082871723175048828e+01
1.038434314727783203e+01 1.102017498016357422e+01
9.593287467956542969e+00 1.133030223846435547e+01
1.017847728729248047e+01 1.108921337127685547e+01
1.037559413909912109e+01 1.095178985595703125e+01
9.713260650634765625e+00 1.126366615295410156e+01
1.035159111022949219e+01 1.131076908111572266e+01
9.870589256286621094e+00 1.022429370880126953e+01
1.023519611358642578e+01 1.021188449859619141e+01
1.018054676055908203e+01 1.035225486755371094e+01
1.062886428833007812e+01 1.091744232177734375e+01
1.016135311126708984e+01 1.090686130523681641e+01
1.030603122711181641e+01 1.072638988494873047e+01
9.833863258361816406e+00 1.083861637115478516e+01
1.007265758514404297e+01 1.093372058868408203e+01
1.014768505096435547e+01 1.029278564453125000e+01
9.920709609985351562e+00 1.052575111389160156e+01
1.039070129394531250e+01 1.018481254577636719e+01
1.015004539489746094e+01 1.041796398162841797e+01
1.031661701202392578e+01 1.052038669586181641e+01
1.082369041442871094e+01 1.062930870056152344e+01
1.067177486419677734e+01 1.067271232604980469e+01
1.014687252044677734e+01 1.113498210906982422e+01
1.006008148193359375e+01 1.103394699096679688e+01
1.014094448089599609e+01 1.010875797271728516e+01
9.781343460083007812e+00 1.114582633972167969e+01
9.421724319458007812e+00 1.115576171875000000e+01
9.375456809997558594e+00 1.135053539276123047e+01
9.732985496520996094e+00 1.137594890594482422e+01
9.387373924255371094e+00 6.198255538940429688e+00
9.659025192260742188e+00 4.252976894378662109e+00
9.411690711975097656e+00 4.411524295806884766e+00
9.922060966491699219e+00 4.199022769927978516e+00
1.038663864135742188e+01 1.099402904510498047e+01
9.701915740966796875e+00 1.131267833709716797e+01
1.037000274658203125e+01 1.116086483001708984e+01
1.021778392791748047e+01 1.080363655090332031e+01
1.021194934844970703e+01 1.113864517211914062e+01
1.030397319793701172e+01 1.009055614471435547e+01
1.015786743164062500e+01 1.012150955200195312e+01
1.011526203155517578e+01 9.942285537719726562e+00
9.944415092468261719e+00 1.013464832305908203e+01
1.006480026245117188e+01 9.915532112121582031e+00
9.934770584106445312e+00 1.020829868316650391e+01
1.043088340759277344e+01 1.030101490020751953e+01
1.057291221618652344e+01 1.026479434967041016e+01
1.031458187103271484e+01 4.545386314392089844e+00
1.038964080810546875e+01 4.265960693359375000e+00
9.886015892028808594e+00 4.861986637115478516e+00
1.039609432220458984e+01 4.489393234252929688e+00
1.058929538726806641e+01 4.182229995727539062e+00
8.999059677124023438e+00 3.609435319900512695e+00
1.044702434539794922e+01 4.437673091888427734e+00
1.007384014129638672e+01 4.058161735534667969e+00
1.012948036193847656e+01 4.431053638458251953e+00
9.314385414123535156e+00 4.143653392791748047e+00
1.036406517028808594e+01 4.457150459289550781e+00
9.253789901733398438e+00 4.421987533569335938e+00
9.602484703063964844e+00 4.303292751312255859e+00
8.977133750915527344e+00 5.992073535919189453e+00
9.419187545776367188e+00 5.792934894561767578e+00
1.001931762695312500e+01 5.957664966583251953e+00
9.614439010620117188e+00 6.237168312072753906e+00
8.432046890258789062e+00 6.315877437591552734e+00
8.465366363525390625e+00 3.919898748397827148e+00
9.098670005798339844e+00 5.850787162780761719e+00
8.304510116577148438e+00 5.772037506103515625e+00
8.766304969787597656e+00 6.020412921905517578e+00
8.926366806030273438e+00 4.428668022155761719e+00
9.462638854980468750e+00 3.966057300567626953e+00
8.702981948852539062e+00 3.751276493072509766e+00
8.338150978088378906e+00 5.600128173828125000e+00
8.866488456726074219e+00 5.973607540130615234e+00
1.086830806732177734e+01 4.615307331085205078e+00
1.068297672271728516e+01 5.550708293914794922e+00
1.064352989196777344e+01 5.316549301147460938e+00
1.078617382049560547e+01 5.142327785491943359e+00
1.065287208557128906e+01 4.957303524017333984e+00
1.011796474456787109e+01 4.343027591705322266e+00
1.062795448303222656e+01 4.392307758331298828e+00
1.075486278533935547e+01 4.777337551116943359e+00
1.065610408782958984e+01 4.626042366027832031e+00
1.066607856750488281e+01 4.879911899566650391e+00
1.051894950866699219e+01 4.669916629791259766e+00
1.031222438812255859e+01 5.204711914062500000e+00
8.617132186889648438e+00 5.745366573333740234e+00
8.358030319213867188e+00 4.897037982940673828e+00
8.651224136352539062e+00 4.174018859863281250e+00
8.337349891662597656e+00 4.194277286529541016e+00
8.361793518066406250e+00 5.432201862335205078e+00
9.176925659179687500e+00 5.335179805755615234e+00
1.050722026824951172e+01 4.584588050842285156e+00
1.013336277008056641e+01 4.974119186401367188e+00
1.028202533721923828e+01 5.704174995422363281e+00
1.047994613647460938e+01 5.460815429687500000e+00
1.028189468383789062e+01 5.621745586395263672e+00
9.847114562988281250e+00 6.388326168060302734e+00
9.905961990356445312e+00 3.987636089324951172e+00
1.070670604705810547e+01 4.509624958038330078e+00
1.039634513854980469e+01 4.703994274139404297e+00
1.018203449249267578e+01 4.629582405090332031e+00
1.027971935272216797e+01 4.353777885437011719e+00
9.141053199768066406e+00 3.702227830886840820e+00
8.801360130310058594e+00 5.813797950744628906e+00
9.101531028747558594e+00 3.709302425384521484e+00
9.215530395507812500e+00 4.033416748046875000e+00
9.369843482971191406e+00 3.910689353942871094e+00
9.204969406127929688e+00 4.434925079345703125e+00
9.759790420532226562e+00 4.869257926940917969e+00
9.417227745056152344e+00 4.209621429443359375e+00
8.120472908020019531e+00 4.741932868957519531e+00
8.896246910095214844e+00 4.654111862182617188e+00
8.430695533752441406e+00 5.271721839904785156e+00
8.834280967712402344e+00 5.711113452911376953e+00
9.111584663391113281e+00 3.561322927474975586e+00
9.074519157409667969e+00 4.211603164672851562e+00
9.566822052001953125e+00 3.990740299224853516e+00
1.012961101531982422e+01 3.817369937896728516e+00
8.983080863952636719e+00 3.708190441131591797e+00
8.961744308471679688e+00 5.771187305450439453e+00
8.631811141967773438e+00 3.965996742248535156e+00
9.454504013061523438e+00 3.907435655593872070e+00
9.614098548889160156e+00 4.259309291839599609e+00
8.950061798095703125e+00 4.101665973663330078e+00
8.484470367431640625e+00 5.568584918975830078e+00
9.291655540466308594e+00 3.862066030502319336e+00
9.319398880004882812e+00 5.467294216156005859e+00
8.553874015808105469e+00 3.917341709136962891e+00
9.192793846130371094e+00 4.297066211700439453e+00
9.644463539123535156e+00 5.869363784790039062e+00
1.071696662902832031e+01 4.596972942352294922e+00
9.741212844848632812e+00 5.803535938262939453e+00
9.681015014648437500e+00 5.688535213470458984e+00
1.056752014160156250e+01 4.933655738830566406e+00
1.070720291137695312e+01 4.438822269439697266e+00
1.094163894653320312e+01 4.674424648284912109e+00
1.080610561370849609e+01 4.567831516265869141e+00
1.060432434082031250e+01 4.193550109863281250e+00
1.080866622924804688e+01 4.321879863739013672e+00
9.495573997497558594e+00 5.979334831237792969e+00
9.648302078247070312e+00 5.615732669830322266e+00
9.025850296020507812e+00 3.946494817733764648e+00
8.538724899291992188e+00 4.109474182128906250e+00
8.764657020568847656e+00 5.912198543548583984e+00
8.931987762451171875e+00 1.142572116851806641e+01
8.533388137817382812e+00 6.178947448730468750e+00
8.221090316772460938e+00 5.601378917694091797e+00
9.353695869445800781e+00 4.559445858001708984e+00
8.563179016113281250e+00 4.087450504302978516e+00
8.530996322631835938e+00 4.059565544128417969e+00
8.919562339782714844e+00 3.927145957946777344e+00
8.369022369384765625e+00 5.685205459594726562e+00
9.664607048034667969e+00 1.159519958496093750e+01
9.506776809692382812e+00 1.142846965789794922e+01
9.459885597229003906e+00 1.105094623565673828e+01
9.381648063659667969e+00 1.097945690155029297e+01
9.478116035461425781e+00 1.133187770843505859e+01
1.017231369018554688e+01 1.104103565216064453e+01
1.041869354248046875e+01 1.073886013031005859e+01
9.444457054138183594e+00 1.147615051269531250e+01
1.028384017944335938e+01 1.051113128662109375e+01
9.733928680419921875e+00 9.924628257751464844e+00
1.044242382049560547e+01 4.708234310150146484e+00
1.064966011047363281e+01 4.695789813995361328e+00
9.603034973144531250e+00 5.829749107360839844e+00
9.347124099731445312e+00 6.061999320983886719e+00
9.916739463806152344e+00 6.089030265808105469e+00
8.978113174438476562e+00 6.251122951507568359e+00
8.368883132934570312e+00 5.610530853271484375e+00
8.253005981445312500e+00 5.499771595001220703e+00
8.146988868713378906e+00 4.642628192901611328e+00
9.395649909973144531e+00 4.538036823272705078e+00
9.477587699890136719e+00 6.336575984954833984e+00
9.585001945495605469e+00 6.214553833007812500e+00
9.652208328247070312e+00 6.360793590545654297e+00
9.465799331665039062e+00 6.438587188720703125e+00
8.497903823852539062e+00 5.661379337310791016e+00
8.295846939086914062e+00 5.673425674438476562e+00
8.257059097290039062e+00 5.840887546539306641e+00
8.570677757263183594e+00 4.488695621490478516e+00
1.017655658721923828e+01 5.192924022674560547e+00
8.363101959228515625e+00 4.482294082641601562e+00
-3.982753515243530273e+00 8.434207916259765625e+00
9.860918998718261719e+00 5.432451725006103516e+00
1.070471572875976562e+01 5.110476970672607422e+00
9.762009620666503906e+00 1.018773078918457031e+01
9.410135269165039062e+00 4.390146732330322266e+00
9.394808769226074219e+00 9.932114601135253906e+00
9.458953857421875000e+00 9.641057968139648438e+00
9.859214782714843750e+00 1.000443935394287109e+01
9.397200584411621094e+00 9.665701866149902344e+00
9.711423873901367188e+00 9.557674407958984375e+00
8.926277160644531250e+00 1.017687797546386719e+01
9.379264831542968750e+00 9.675056457519531250e+00
9.303857803344726562e+00 1.003500556945800781e+01
9.498297691345214844e+00 1.001164627075195312e+01
8.964163780212402344e+00 1.048505020141601562e+01
8.979966163635253906e+00 1.073142337799072266e+01
9.077527046203613281e+00 1.031284332275390625e+01
8.984674453735351562e+00 1.033041095733642578e+01
9.082328796386718750e+00 1.043850612640380859e+01
9.141921043395996094e+00 1.046609592437744141e+01
9.008962631225585938e+00 1.065107154846191406e+01
9.115167617797851562e+00 1.058670139312744141e+01
9.657904624938964844e+00 1.004847240447998047e+01
9.194808006286621094e+00 1.022259330749511719e+01
9.123080253601074219e+00 1.000729942321777344e+01
9.652000427246093750e+00 9.684861183166503906e+00
9.090335845947265625e+00 1.040866947174072266e+01
8.062382698059082031e+00 5.757127285003662109e+00
9.245293617248535156e+00 9.773470878601074219e+00
9.377898216247558594e+00 9.726114273071289062e+00
8.898705482482910156e+00 1.017849159240722656e+01
9.334167480468750000e+00 9.779292106628417969e+00
9.318815231323242188e+00 4.435022354125976562e+00
8.573856353759765625e+00 4.112251281738281250e+00
8.307027816772460938e+00 4.381442546844482422e+00
9.560518264770507812e+00 9.954423904418945312e+00
9.031878471374511719e+00 1.046819400787353516e+01
9.194126129150390625e+00 9.656116485595703125e+00
9.373950958251953125e+00 9.813672065734863281e+00
9.543772697448730469e+00 9.753675460815429688e+00
9.316663742065429688e+00 1.017328548431396484e+01
9.372944831848144531e+00 1.038474082946777344e+01
9.132617950439453125e+00 1.045325183868408203e+01
9.288063049316406250e+00 1.043815135955810547e+01
9.128889083862304688e+00 5.127841949462890625e+00
8.315971374511718750e+00 4.831695556640625000e+00
9.394364356994628906e+00 5.535317420959472656e+00
1.006819248199462891e+01 5.562150955200195312e+00
8.386360168457031250e+00 4.962268352508544922e+00
1.022691631317138672e+01 5.627042293548583984e+00
9.513451576232910156e+00 6.244606494903564453e+00
8.629584312438964844e+00 5.577013969421386719e+00
8.493965148925781250e+00 5.719957351684570312e+00
8.667989730834960938e+00 5.358017444610595703e+00
8.727668762207031250e+00 3.868151903152465820e+00
8.931454658508300781e+00 3.992503404617309570e+00
8.955903053283691406e+00 4.482485771179199219e+00
8.944798469543457031e+00 4.849737167358398438e+00
8.358616828918457031e+00 4.403616428375244141e+00
8.198641777038574219e+00 4.713201522827148438e+00
8.774470329284667969e+00 6.266139507293701172e+00
8.370491981506347656e+00 5.545666217803955078e+00
8.727210044860839844e+00 5.599388599395751953e+00
8.624135971069335938e+00 5.604083061218261719e+00
8.818790435791015625e+00 5.809347152709960938e+00
8.874988555908203125e+00 4.379402637481689453e+00
9.028297424316406250e+00 4.964799404144287109e+00
8.385990142822265625e+00 4.560000419616699219e+00
8.042496681213378906e+00 4.578747749328613281e+00
8.212686538696289062e+00 5.078365325927734375e+00
8.317673683166503906e+00 5.525610446929931641e+00
8.551898956298828125e+00 5.539096355438232422e+00
8.707265853881835938e+00 4.129766941070556641e+00
9.045781135559082031e+00 3.645957946777343750e+00
8.736953735351562500e+00 3.804091215133666992e+00
8.711580276489257812e+00 4.202062606811523438e+00
8.359477996826171875e+00 4.313549995422363281e+00
8.342967987060546875e+00 4.330636978149414062e+00
8.308827400207519531e+00 5.615890026092529297e+00
8.356622695922851562e+00 5.568742752075195312e+00
8.950315475463867188e+00 3.769933223724365234e+00
8.139015197753906250e+00 4.554730415344238281e+00
8.279001235961914062e+00 4.837349891662597656e+00
8.200259208679199219e+00 4.672658920288085938e+00
8.832897186279296875e+00 4.354927539825439453e+00
8.683173179626464844e+00 5.007433891296386719e+00
8.382518768310546875e+00 5.325510025024414062e+00
8.248399734497070312e+00 4.576163768768310547e+00
8.340119361877441406e+00 4.268613338470458984e+00
9.195323944091796875e+00 1.178603267669677734e+01
1.057589149475097656e+01 1.126825141906738281e+01
1.051963329315185547e+01 1.114150142669677734e+01
1.023861694335937500e+01 1.122279357910156250e+01
1.040438270568847656e+01 1.113162708282470703e+01
1.016269207000732422e+01 1.100014877319335938e+01
1.014989280700683594e+01 1.108059406280517578e+01
9.225665092468261719e+00 1.070420742034912109e+01
1.032165527343750000e+01 1.014596366882324219e+01
1.046883583068847656e+01 1.001845836639404297e+01
9.081423759460449219e+00 1.050788688659667969e+01
9.168889999389648438e+00 1.031854629516601562e+01
9.521529197692871094e+00 1.015608310699462891e+01
9.394933700561523438e+00 1.044827461242675781e+01
9.777267456054687500e+00 9.642911911010742188e+00
8.500353813171386719e+00 5.780230522155761719e+00
8.772259712219238281e+00 3.920380830764770508e+00
8.724475860595703125e+00 5.651761531829833984e+00
9.321814537048339844e+00 4.163828372955322266e+00
8.475185394287109375e+00 3.837794542312622070e+00
9.579635620117187500e+00 3.783332824707031250e+00
9.173981666564941406e+00 4.299269676208496094e+00
8.395585060119628906e+00 4.275432586669921875e+00
8.895325660705566406e+00 3.814292669296264648e+00
9.073477745056152344e+00 6.056718349456787109e+00
9.855077743530273438e+00 4.182351112365722656e+00
9.514739036560058594e+00 4.611746788024902344e+00
1.045839977264404297e+01 4.438167572021484375e+00
8.685834884643554688e+00 5.874733448028564453e+00
8.727511405944824219e+00 4.112029075622558594e+00
9.202341079711914062e+00 5.617253780364990234e+00
9.539034843444824219e+00 5.786899566650390625e+00
1.023280620574951172e+01 4.539511680603027344e+00
9.840988159179687500e+00 4.617211341857910156e+00
9.851384162902832031e+00 4.859063625335693359e+00
9.623150825500488281e+00 6.102231979370117188e+00
9.825918197631835938e+00 6.191991806030273438e+00
9.894811630249023438e+00 6.222493648529052734e+00
9.747208595275878906e+00 6.242645740509033203e+00
9.921804428100585938e+00 6.181496620178222656e+00
9.074793815612792969e+00 5.709550380706787109e+00
8.302433013916015625e+00 4.881287097930908203e+00
8.474792480468750000e+00 4.669600963592529297e+00
8.975559234619140625e+00 4.924637317657470703e+00
9.112894058227539062e+00 4.763643264770507812e+00
9.060755729675292969e+00 4.810194492340087891e+00
8.611292839050292969e+00 4.735201835632324219e+00
8.641530990600585938e+00 4.316880702972412109e+00
8.271553039550781250e+00 5.642338275909423828e+00
8.358661651611328125e+00 5.492864131927490234e+00
9.071896553039550781e+00 4.986050128936767578e+00
1.067495346069335938e+01 5.119779586791992188e+00
1.035969161987304688e+01 1.111385250091552734e+01
9.780750274658203125e+00 6.132388114929199219e+00
1.036816024780273438e+01 5.269456863403320312e+00
1.056205081939697266e+01 4.815187454223632812e+00
1.058236122131347656e+01 4.417200088500976562e+00
9.697311401367187500e+00 4.064394474029541016e+00
1.014741516113281250e+01 4.462138652801513672e+00
9.430795669555664062e+00 6.298520565032958984e+00
9.482137680053710938e+00 6.257353305816650391e+00
8.756607055664062500e+00 5.948832035064697266e+00
9.136484146118164062e+00 6.105122566223144531e+00
9.329782485961914062e+00 6.156846046447753906e+00
9.270282745361328125e+00 6.143395900726318359e+00
9.295743942260742188e+00 6.196990489959716797e+00
9.077660560607910156e+00 6.068840026855468750e+00
1.050196075439453125e+01 4.502651214599609375e+00
1.070828628540039062e+01 4.581523418426513672e+00
1.049205875396728516e+01 4.629206180572509766e+00
1.043140602111816406e+01 4.438730716705322266e+00
9.887652397155761719e+00 4.936073780059814453e+00
1.042616748809814453e+01 4.794519424438476562e+00
9.490842819213867188e+00 6.035536289215087891e+00
9.632927894592285156e+00 6.225255966186523438e+00
1.022589874267578125e+01 6.016524791717529297e+00
1.045219516754150391e+01 5.698659896850585938e+00
1.063193988800048828e+01 5.531882762908935547e+00
1.071392917633056641e+01 5.527336597442626953e+00
1.027557945251464844e+01 5.933476448059082031e+00
1.033504867553710938e+01 5.147614955902099609e+00
1.012175750732421875e+01 5.512771606445312500e+00
1.051260566711425781e+01 5.571687221527099609e+00
1.038045406341552734e+01 5.972987174987792969e+00
1.009269714355468750e+01 5.576760292053222656e+00
1.042927646636962891e+01 5.664149284362792969e+00
1.010933399200439453e+01 5.569168567657470703e+00
9.321342468261718750e+00 5.956962108612060547e+00
9.858982086181640625e+00 6.231197834014892578e+00
1.021425724029541016e+01 4.227122783660888672e+00
9.306705474853515625e+00 5.777561664581298828e+00
9.613676071166992188e+00 5.783470630645751953e+00
9.215517044067382812e+00 5.850384712219238281e+00
9.565215110778808594e+00 6.090675830841064453e+00
9.461318969726562500e+00 5.980392456054687500e+00
9.625666618347167969e+00 5.790496826171875000e+00
1.068410301208496094e+01 5.150972366333007812e+00
8.539638519287109375e+00 5.776186943054199219e+00
8.749400138854980469e+00 4.089871883392333984e+00
9.406123161315917969e+00 4.393173217773437500e+00
8.970777511596679688e+00 3.868070840835571289e+00
8.246468544006347656e+00 5.509718418121337891e+00
9.485033988952636719e+00 4.142602443695068359e+00
8.827025413513183594e+00 5.731909751892089844e+00
8.691344261169433594e+00 5.624887466430664062e+00
8.369277000427246094e+00 5.608235836029052734e+00
8.981996536254882812e+00 4.610166072845458984e+00
8.669110298156738281e+00 4.452159404754638672e+00
9.357916831970214844e+00 3.675598382949829102e+00
9.141930580139160156e+00 4.493471622467041016e+00
8.677809715270996094e+00 4.183773517608642578e+00
9.322671890258789062e+00 3.994052410125732422e+00
8.423922538757324219e+00 4.207200050354003906e+00
8.381121635437011719e+00 5.810799598693847656e+00
8.388138771057128906e+00 5.480723381042480469e+00
9.581603050231933594e+00 6.358933925628662109e+00
1.004809474945068359e+01 5.057124614715576172e+00
1.438454747200012207e+00 9.518874168395996094e+00
1.037118721008300781e+01 5.662732124328613281e+00
8.952283859252929688e+00 1.117326354980468750e+01
9.126099586486816406e+00 1.064239120483398438e+01
1.021872711181640625e+01 1.075073814392089844e+01
9.204025268554687500e+00 1.062246417999267578e+01
1.011497402191162109e+01 1.107207965850830078e+01
1.080019855499267578e+01 1.079112815856933594e+01
1.062906837463378906e+01 1.109503269195556641e+01
1.049312305450439453e+01 1.112180137634277344e+01
1.020010280609130859e+01 1.128876686096191406e+01
1.029376411437988281e+01 1.124300765991210938e+01
9.762197494506835938e+00 1.140583705902099609e+01
1.039125156402587891e+01 1.103615093231201172e+01
1.048192691802978516e+01 1.012045669555664062e+01
1.051860046386718750e+01 1.029866790771484375e+01
1.046368789672851562e+01 1.012856197357177734e+01
1.027771759033203125e+01 9.979533195495605469e+00
1.025418281555175781e+01 1.025252628326416016e+01
9.437028884887695312e+00 9.749211311340332031e+00
9.392065048217773438e+00 1.029294776916503906e+01
9.662467002868652344e+00 9.783085823059082031e+00
9.460161209106445312e+00 9.832151412963867188e+00
9.782460212707519531e+00 1.011544799804687500e+01
9.342235565185546875e+00 1.007755947113037109e+01
8.679341316223144531e+00 1.081791400909423828e+01
9.593390464782714844e+00 9.893613815307617188e+00
9.665800094604492188e+00 1.002073764801025391e+01
9.490656852722167969e+00 9.904018402099609375e+00
9.622746467590332031e+00 1.045198631286621094e+01
9.252147674560546875e+00 1.141419506072998047e+01
9.119147300720214844e+00 1.013853359222412109e+01
9.556965827941894531e+00 9.828860282897949219e+00
1.031020259857177734e+01 9.949101448059082031e+00
9.741580009460449219e+00 1.058164978027343750e+01
9.895157814025878906e+00 9.982980728149414062e+00
1.006537437438964844e+01 1.026847743988037109e+01
9.505199432373046875e+00 1.071958065032958984e+01
9.081308364868164062e+00 1.081790065765380859e+01
9.385787963867187500e+00 1.071174812316894531e+01
9.746692657470703125e+00 1.136696052551269531e+01
9.081713676452636719e+00 1.028229045867919922e+01
9.047163009643554688e+00 1.032150745391845703e+01
9.679846763610839844e+00 1.001585388183593750e+01
9.560991287231445312e+00 1.021309089660644531e+01
9.525532722473144531e+00 1.025156974792480469e+01
1.029727745056152344e+01 1.071313190460205078e+01
1.067368984222412109e+01 1.080390071868896484e+01
9.887564659118652344e+00 1.092916393280029297e+01
1.072074794769287109e+01 4.689833164215087891e+00
9.464411735534667969e+00 5.962794780731201172e+00
9.389409065246582031e+00 5.859942436218261719e+00
9.480621337890625000e+00 5.617026329040527344e+00
1.049981975555419922e+01 4.039003849029541016e+00
1.033625030517578125e+01 4.557595252990722656e+00
9.177972793579101562e+00 5.863888263702392578e+00
9.342660903930664062e+00 5.729182720184326172e+00
9.256527900695800781e+00 6.035645484924316406e+00
9.453137397766113281e+00 6.086921215057373047e+00
8.828723907470703125e+00 5.636650085449218750e+00
9.782944679260253906e+00 4.071738243103027344e+00
9.738240242004394531e+00 4.452992916107177734e+00
1.070093536376953125e+01 4.629920005798339844e+00
1.064328384399414062e+01 4.593590259552001953e+00
1.034466075897216797e+01 4.174442768096923828e+00
1.033087062835693359e+01 4.406400680541992188e+00
9.917299270629882812e+00 5.158686637878417969e+00
8.345048904418945312e+00 4.917398929595947266e+00
8.130826950073242188e+00 4.355571269989013672e+00
8.309740066528320312e+00 4.389775753021240234e+00
1.031629943847656250e+01 5.717623710632324219e+00
8.909915924072265625e+00 4.895736694335937500e+00
8.631888389587402344e+00 4.851796150207519531e+00
8.247340202331542969e+00 5.662872314453125000e+00
8.612677574157714844e+00 3.940031766891479492e+00
9.430395126342773438e+00 3.993443489074707031e+00
9.091156005859375000e+00 6.179813385009765625e+00
9.660047531127929688e+00 6.274779319763183594e+00
8.623315811157226562e+00 5.887191295623779297e+00
9.307785034179687500e+00 5.902743339538574219e+00
8.880665779113769531e+00 5.684117794036865234e+00
9.621061325073242188e+00 6.214669227600097656e+00
9.733027458190917969e+00 6.214746952056884766e+00
8.394251823425292969e+00 4.970931053161621094e+00
8.225202560424804688e+00 4.761402606964111328e+00
8.879155158996582031e+00 4.517760276794433594e+00
1.022828674316406250e+01 4.695843219757080078e+00
1.042757034301757812e+01 5.585020065307617188e+00
1.060427761077880859e+01 5.168685436248779297e+00
1.059589958190917969e+01 4.683264255523681641e+00
1.012445831298828125e+01 4.519157409667968750e+00
1.024444103240966797e+01 4.227157592773437500e+00
1.050215148925781250e+01 4.207457065582275391e+00
1.002488803863525391e+01 5.006763458251953125e+00
1.017004585266113281e+01 4.628808975219726562e+00
1.037626266479492188e+01 4.722186088562011719e+00
9.464523315429687500e+00 4.781548023223876953e+00
1.034294414520263672e+01 4.256020069122314453e+00
1.042027759552001953e+01 4.429765701293945312e+00
9.852839469909667969e+00 3.926670312881469727e+00
1.063123607635498047e+01 4.268508434295654297e+00
1.041830348968505859e+01 4.650802612304687500e+00
1.011876392364501953e+01 4.372650623321533203e+00
1.090078735351562500e+01 5.081663131713867188e+00
8.971652984619140625e+00 4.166021823883056641e+00
9.196595191955566406e+00 3.553297281265258789e+00
8.703265190124511719e+00 5.898736000061035156e+00
9.465394973754882812e+00 4.516778945922851562e+00
9.473831176757812500e+00 9.864472389221191406e+00
9.505595207214355469e+00 1.125935745239257812e+01
9.546270370483398438e+00 1.110153961181640625e+01
1.036835765838623047e+01 1.022861289978027344e+01
1.020075798034667969e+01 1.019677257537841797e+01
1.015554618835449219e+01 9.994733810424804688e+00
1.039093971252441406e+01 1.007159137725830078e+01
1.050749778747558594e+01 1.018328285217285156e+01
1.044031238555908203e+01 1.018662261962890625e+01
1.034460544586181641e+01 1.004713726043701172e+01
1.051384639739990234e+01 1.048761653900146484e+01
1.049487400054931641e+01 1.011964035034179688e+01
1.013913822174072266e+01 1.058760166168212891e+01
9.767580032348632812e+00 6.211105823516845703e+00
1.001565837860107422e+01 6.126881599426269531e+00
9.874520301818847656e+00 5.991651535034179688e+00
9.263508796691894531e+00 6.097951412200927734e+00
9.432296752929687500e+00 5.882413387298583984e+00
9.525125503540039062e+00 6.002073764801025391e+00
9.618642807006835938e+00 5.668227195739746094e+00
9.235041618347167969e+00 6.166514396667480469e+00
1.045464420318603516e+01 4.889707088470458984e+00
9.597753524780273438e+00 6.302032947540283203e+00
9.348786354064941406e+00 6.348487377166748047e+00
8.743345260620117188e+00 5.800100326538085938e+00
9.029229164123535156e+00 5.594973087310791016e+00
9.792535781860351562e+00 5.897331237792968750e+00
9.561429023742675781e+00 5.644279003143310547e+00
9.794749259948730469e+00 5.974916458129882812e+00
1.048677158355712891e+01 5.325605392456054688e+00
1.069624042510986328e+01 5.402159214019775391e+00
1.042479991912841797e+01 5.712071895599365234e+00
1.048814582824707031e+01 5.854866981506347656e+00
9.792843818664550781e+00 6.297208309173583984e+00
1.051596641540527344e+01 1.096183204650878906e+01
1.069931602478027344e+01 1.083598232269287109e+01
9.892058372497558594e+00 1.131850719451904297e+01
9.682822227478027344e+00 1.149098205566406250e+01
1.060761737823486328e+01 1.088157844543457031e+01
1.023546314239501953e+01 1.108429622650146484e+01
1.014062881469726562e+01 1.045908164978027344e+01
1.007585334777832031e+01 1.088397407531738281e+01
9.167446136474609375e+00 1.020924377441406250e+01
9.115630149841308594e+00 1.077267837524414062e+01
9.224440574645996094e+00 1.061565971374511719e+01
9.190193176269531250e+00 1.017515945434570312e+01
9.062469482421875000e+00 1.005315208435058594e+01
9.311491012573242188e+00 1.043910312652587891e+01
9.668405532836914062e+00 1.056925296783447266e+01
9.788825035095214844e+00 1.089806461334228516e+01
1.014064788818359375e+01 1.116860580444335938e+01
1.029181385040283203e+01 1.094986152648925781e+01
1.000019359588623047e+01 1.038292217254638672e+01
9.138866424560546875e+00 1.062854290008544922e+01
9.538242340087890625e+00 1.006359767913818359e+01
1.036190128326416016e+01 1.029924869537353516e+01
9.930349349975585938e+00 1.049153137207031250e+01
1.045812988281250000e+01 1.039135360717773438e+01
1.040741348266601562e+01 9.917788505554199219e+00
1.001395606994628906e+01 1.038847923278808594e+01
9.244407653808593750e+00 9.888545989990234375e+00
9.910936355590820312e+00 1.037817287445068359e+01
9.521615028381347656e+00 9.917453765869140625e+00
9.314213752746582031e+00 9.997239112854003906e+00
9.593986511230468750e+00 9.868686676025390625e+00
9.474134445190429688e+00 9.858839988708496094e+00
9.394218444824218750e+00 1.041141986846923828e+01
9.103318214416503906e+00 1.064671325683593750e+01
9.324286460876464844e+00 1.100229358673095703e+01
9.397109031677246094e+00 1.081685638427734375e+01
9.551237106323242188e+00 1.011140823364257812e+01
9.450843811035156250e+00 1.030632305145263672e+01
9.238441467285156250e+00 1.051692962646484375e+01
9.789219856262207031e+00 9.952333450317382812e+00
1.000884437561035156e+01 9.961791992187500000e+00
1.029010391235351562e+01 1.028534030914306641e+01
1.001786327362060547e+01 1.038306236267089844e+01
1.003310394287109375e+01 1.011205863952636719e+01
9.735335350036621094e+00 4.070958614349365234e+00
1.016765308380126953e+01 4.082412242889404297e+00
9.834367752075195312e+00 4.857611656188964844e+00
8.858708381652832031e+00 5.001361370086669922e+00
8.833616256713867188e+00 4.727995395660400391e+00
9.225868225097656250e+00 5.980189323425292969e+00
9.741237640380859375e+00 6.120123386383056641e+00
9.904260635375976562e+00 4.984699726104736328e+00
9.836035728454589844e+00 6.288388252258300781e+00
1.023902320861816406e+01 5.861781120300292969e+00
8.381955146789550781e+00 5.905924320220947266e+00
8.333046913146972656e+00 5.624794006347656250e+00
8.338252067565917969e+00 4.167541503906250000e+00
9.473237991333007812e+00 1.057228469848632812e+01
9.478819847106933594e+00 1.045451927185058594e+01
9.341886520385742188e+00 1.050982284545898438e+01
9.648228645324707031e+00 1.020122432708740234e+01
1.028469562530517578e+01 1.078575420379638672e+01
9.951745986938476562e+00 1.050220012664794922e+01
9.595199584960937500e+00 9.916402816772460938e+00
8.565996170043945312e+00 4.496088504791259766e+00
8.422381401062011719e+00 4.363461494445800781e+00
8.317522048950195312e+00 4.547757148742675781e+00
8.657667160034179688e+00 4.899609565734863281e+00
8.236268043518066406e+00 4.562017440795898438e+00
8.450130462646484375e+00 4.300226688385009766e+00
8.722726821899414062e+00 3.785152912139892578e+00
8.759574890136718750e+00 3.745625257492065430e+00
9.322885513305664062e+00 4.441222667694091797e+00
1.019441318511962891e+01 4.418193817138671875e+00
9.899433135986328125e+00 4.302283287048339844e+00
8.559502601623535156e+00 3.849020719528198242e+00
8.691159248352050781e+00 3.756507158279418945e+00
8.815328598022460938e+00 3.881382942199707031e+00
9.302109718322753906e+00 4.438010215759277344e+00
8.493078231811523438e+00 4.038730621337890625e+00
8.640566825866699219e+00 4.088208198547363281e+00
9.244304656982421875e+00 4.663551807403564453e+00
9.305042266845703125e+00 5.831683635711669922e+00
9.925508499145507812e+00 5.470639228820800781e+00
9.671794891357421875e+00 5.173332691192626953e+00
9.446713447570800781e+00 6.394933700561523438e+00
9.505053520202636719e+00 6.386156082153320312e+00
8.221935272216796875e+00 4.905879974365234375e+00
8.418811798095703125e+00 4.401217460632324219e+00
9.011700630187988281e+00 3.693569898605346680e+00
9.070187568664550781e+00 3.838976860046386719e+00
8.730982780456542969e+00 4.432083606719970703e+00
8.615718841552734375e+00 4.158687591552734375e+00
8.561290740966796875e+00 4.274975299835205078e+00
9.152012825012207031e+00 3.770338773727416992e+00
9.505335807800292969e+00 3.739691972732543945e+00
9.423740386962890625e+00 3.734678506851196289e+00
9.369832038879394531e+00 3.741379499435424805e+00
1.044125652313232422e+01 1.042667865753173828e+01
1.044112682342529297e+01 1.058324909210205078e+01
9.866885185241699219e+00 1.004271507263183594e+01
1.041545581817626953e+01 1.007438755035400391e+01
1.056266689300537109e+01 9.901391029357910156e+00
1.045431137084960938e+01 1.040059089660644531e+01
1.025036621093750000e+01 1.017668056488037109e+01
1.045543575286865234e+01 1.045933151245117188e+01
1.043912887573242188e+01 1.101154327392578125e+01
9.191000938415527344e+00 1.121032810211181641e+01
9.629285812377929688e+00 1.012983989715576172e+01
1.062837600708007812e+01 9.909796714782714844e+00
1.034318351745605469e+01 1.010351943969726562e+01
1.034009552001953125e+01 6.192210197448730469e+00
1.054395103454589844e+01 1.103615093231201172e+01
1.066530895233154297e+01 1.105949306488037109e+01
1.024145412445068359e+01 1.124403572082519531e+01
1.028680896759033203e+01 1.125763702392578125e+01
9.312084197998046875e+00 1.164531421661376953e+01
9.583909034729003906e+00 1.155545616149902344e+01
1.023457527160644531e+01 1.108110809326171875e+01
1.021472358703613281e+01 1.098271942138671875e+01
1.028624820709228516e+01 1.096101188659667969e+01
1.026831912994384766e+01 1.122903537750244141e+01
9.415324211120605469e+00 1.107444095611572266e+01
9.474735260009765625e+00 1.083855056762695312e+01
1.007673263549804688e+01 1.061251068115234375e+01
1.032408618927001953e+01 1.019095611572265625e+01
9.855777740478515625e+00 1.006051158905029297e+01
9.414793014526367188e+00 1.081383609771728516e+01
9.043248176574707031e+00 1.083316898345947266e+01
9.527360916137695312e+00 1.117009449005126953e+01
9.618769645690917969e+00 1.132213497161865234e+01
9.969223022460937500e+00 1.078196525573730469e+01
9.931455612182617188e+00 1.056224155426025391e+01
9.446114540100097656e+00 1.132271099090576172e+01
9.893156051635742188e+00 1.127439308166503906e+01
9.811903953552246094e+00 1.138305187225341797e+01
9.766081809997558594e+00 1.139871978759765625e+01
9.475774765014648438e+00 1.140584468841552734e+01
1.029436969757080078e+01 1.031224441528320312e+01
1.039882564544677734e+01 1.023833942413330078e+01
9.938544273376464844e+00 1.003841304779052734e+01
9.217164039611816406e+00 1.003261184692382812e+01
9.226651191711425781e+00 9.799183845520019531e+00
9.620814323425292969e+00 9.687245368957519531e+00
9.686498641967773438e+00 9.667685508728027344e+00
9.466921806335449219e+00 9.928272247314453125e+00
9.427168846130371094e+00 9.435882568359375000e+00
9.507448196411132812e+00 9.629654884338378906e+00
8.856881141662597656e+00 1.052133941650390625e+01
9.747107505798339844e+00 1.015632247924804688e+01
9.667766571044921875e+00 9.767086029052734375e+00
9.721253395080566406e+00 9.841658592224121094e+00
9.433854103088378906e+00 9.924029350280761719e+00
9.554645538330078125e+00 9.791914939880371094e+00
9.533772468566894531e+00 9.807458877563476562e+00
9.458878517150878906e+00 9.999463081359863281e+00
9.446166992187500000e+00 1.023174381256103516e+01
1.052481174468994141e+01 1.036783504486083984e+01
1.051095485687255859e+01 1.047135066986083984e+01
1.000487232208251953e+01 1.079779624938964844e+01
9.426552772521972656e+00 1.142071151733398438e+01
1.003292083740234375e+01 5.576769351959228516e+00
1.061300468444824219e+01 5.568076610565185547e+00
9.833735466003417969e+00 4.618128299713134766e+00
1.012657737731933594e+01 4.178543567657470703e+00
1.055606555938720703e+01 5.552557468414306641e+00
1.057617664337158203e+01 5.488952636718750000e+00
1.063323688507080078e+01 5.715273857116699219e+00
1.008436489105224609e+01 5.639928340911865234e+00
9.802768707275390625e+00 6.199118137359619141e+00
1.067832374572753906e+01 5.496873855590820312e+00
8.928672790527343750e+00 5.213979244232177734e+00
9.754226684570312500e+00 5.355580329895019531e+00
9.347336769104003906e+00 5.717682361602783203e+00
9.860637664794921875e+00 6.175108432769775391e+00
9.234279632568359375e+00 5.916811466217041016e+00
9.970322608947753906e+00 5.890596866607666016e+00
1.047425651550292969e+01 5.505405426025390625e+00
1.034941577911376953e+01 5.567863464355468750e+00
1.063779640197753906e+01 5.346795082092285156e+00
1.087596130371093750e+01 5.059804916381835938e+00
1.057027721405029297e+01 5.924180984497070312e+00
1.071566867828369141e+01 5.139690876007080078e+00
1.077216625213623047e+01 5.310996532440185547e+00
1.095584392547607422e+01 5.319439888000488281e+00
1.029323482513427734e+01 4.166646003723144531e+00
9.672038078308105469e+00 3.760483503341674805e+00
9.116970062255859375e+00 3.631050586700439453e+00
8.401723861694335938e+00 5.529143333435058594e+00
8.919813156127929688e+00 3.758007287979125977e+00
9.430146217346191406e+00 3.692871332168579102e+00
9.290861129760742188e+00 4.493644714355468750e+00
9.326631546020507812e+00 4.444396018981933594e+00
8.795073509216308594e+00 4.993211746215820312e+00
8.479543685913085938e+00 4.027628421783447266e+00
9.121553421020507812e+00 3.931326150894165039e+00
8.265469551086425781e+00 4.712906837463378906e+00
8.244149208068847656e+00 5.640474796295166016e+00
8.451756477355957031e+00 4.193650245666503906e+00
9.135347366333007812e+00 3.969877958297729492e+00
8.534171104431152344e+00 4.433711051940917969e+00
8.330946922302246094e+00 4.535314083099365234e+00
8.875018119812011719e+00 5.139911174774169922e+00
8.282858848571777344e+00 4.703640937805175781e+00
9.159465789794921875e+00 4.970736026763916016e+00
8.547715187072753906e+00 5.670013427734375000e+00
8.587033271789550781e+00 5.958997249603271484e+00
9.040135383605957031e+00 4.055563449859619141e+00
9.351603507995605469e+00 4.092950820922851562e+00
8.550599098205566406e+00 4.038727283477783203e+00
8.888992309570312500e+00 3.775425434112548828e+00
8.571173667907714844e+00 4.601197719573974609e+00
9.396347045898437500e+00 4.103784561157226562e+00
9.956974983215332031e+00 4.257885456085205078e+00
1.010919666290283203e+01 4.179942131042480469e+00
9.695190429687500000e+00 6.266678333282470703e+00
1.041731929779052734e+01 5.720917224884033203e+00
9.656648635864257812e+00 1.157138252258300781e+01
9.446078300476074219e+00 1.156335735321044922e+01
1.052956199645996094e+01 1.102025318145751953e+01
1.017753982543945312e+01 1.078195285797119141e+01
1.047834873199462891e+01 1.090877342224121094e+01
1.046756458282470703e+01 1.108177471160888672e+01
1.037513542175292969e+01 1.115810871124267578e+01
1.026261997222900391e+01 1.089816856384277344e+01
1.034532642364501953e+01 1.115943622589111328e+01
1.048759269714355469e+01 1.055741024017333984e+01
1.042094612121582031e+01 1.114834499359130859e+01
9.652811050415039062e+00 1.136807060241699219e+01
1.020603942871093750e+01 1.104651546478271484e+01
1.032515430450439453e+01 1.106840610504150391e+01
1.021365928649902344e+01 1.111448860168457031e+01
1.013281440734863281e+01 1.102175426483154297e+01
9.709252357482910156e+00 1.078085327148437500e+01
8.996450424194335938e+00 1.076441764831542969e+01
9.553017616271972656e+00 1.009650421142578125e+01
9.816569328308105469e+00 9.785148620605468750e+00
9.628219604492187500e+00 9.927296638488769531e+00
9.426605224609375000e+00 9.657134056091308594e+00
9.613425254821777344e+00 4.130343437194824219e+00
9.021887779235839844e+00 4.210067749023437500e+00
8.679990768432617188e+00 5.895767688751220703e+00
8.388142585754394531e+00 5.651677608489990234e+00
8.821337699890136719e+00 3.884862899780273438e+00
8.980488777160644531e+00 3.861588001251220703e+00
9.349401473999023438e+00 3.651692867279052734e+00
9.246758460998535156e+00 3.827788114547729492e+00
9.232319831848144531e+00 4.086811542510986328e+00
8.501454353332519531e+00 4.424683570861816406e+00
9.359414100646972656e+00 3.501789093017578125e+00
8.916888236999511719e+00 3.704441547393798828e+00
9.125435829162597656e+00 3.719654560089111328e+00
9.291724205017089844e+00 3.881635427474975586e+00
9.219484329223632812e+00 4.576601028442382812e+00
8.430018424987792969e+00 3.999668836593627930e+00
8.813882827758789062e+00 3.432349681854248047e+00
9.050061225891113281e+00 4.303248405456542969e+00
8.966519355773925781e+00 4.086056709289550781e+00
9.199354171752929688e+00 4.612754344940185547e+00
8.669078826904296875e+00 5.564285278320312500e+00
8.570132255554199219e+00 3.891890525817871094e+00
8.753367424011230469e+00 4.233113288879394531e+00
8.711909294128417969e+00 4.054710865020751953e+00
8.889701843261718750e+00 4.224707126617431641e+00
8.658431053161621094e+00 3.888992786407470703e+00
9.134754180908203125e+00 4.439643859863281250e+00
9.033754348754882812e+00 4.915142536163330078e+00
9.498582839965820312e+00 4.458991527557373047e+00
8.585476875305175781e+00 5.920259952545166016e+00
8.736013412475585938e+00 6.051537513732910156e+00
9.041633605957031250e+00 1.032537937164306641e+01
9.439292907714843750e+00 9.632118225097656250e+00
9.433181762695312500e+00 1.035081577301025391e+01
9.444054603576660156e+00 1.030531024932861328e+01
9.409985542297363281e+00 1.012083435058593750e+01
9.618869781494140625e+00 1.048597526550292969e+01
9.314709663391113281e+00 1.010485172271728516e+01
9.406299591064453125e+00 1.026716995239257812e+01
9.260768890380859375e+00 1.025630187988281250e+01
1.052001667022705078e+01 1.085104370117187500e+01
9.330759048461914062e+00 1.043888950347900391e+01
9.062390327453613281e+00 9.677501678466796875e+00
9.396922111511230469e+00 1.036616516113281250e+01
9.011508941650390625e+00 1.084853649139404297e+01
9.296513557434082031e+00 1.106949901580810547e+01
1.001632308959960938e+01 1.077992725372314453e+01
1.004435348510742188e+01 1.060574150085449219e+01
9.676158905029296875e+00 9.056339263916015625e+00
9.379662513732910156e+00 6.510614871978759766e+00
9.471830368041992188e+00 6.201108932495117188e+00
9.411967277526855469e+00 6.435388565063476562e+00
9.440253257751464844e+00 6.398251056671142578e+00
9.582555770874023438e+00 6.342272758483886719e+00
9.494064331054687500e+00 6.194910049438476562e+00
9.720170021057128906e+00 9.143634796142578125e+00
9.713322639465332031e+00 9.079140663146972656e+00
9.669340133666992188e+00 9.083206176757812500e+00
9.708488464355468750e+00 9.142473220825195312e+00
9.729971885681152344e+00 9.170336723327636719e+00
9.714999198913574219e+00 9.081474304199218750e+00
9.666658401489257812e+00 9.000556945800781250e+00
9.652523040771484375e+00 9.114908218383789062e+00
9.758487701416015625e+00 9.321833610534667969e+00
9.710269927978515625e+00 9.211372375488281250e+00
9.721936225891113281e+00 9.287169456481933594e+00
9.174264907836914062e+00 6.095969676971435547e+00
9.147352218627929688e+00 5.863241672515869141e+00
9.257137298583984375e+00 5.809629440307617188e+00
9.340306282043457031e+00 5.919611930847167969e+00
9.847681045532226562e+00 4.870296001434326172e+00
9.054623603820800781e+00 5.567588329315185547e+00
9.817581176757812500e+00 4.107106208801269531e+00
1.053861236572265625e+01 4.314968585968017578e+00
9.629688262939453125e+00 4.795565605163574219e+00
9.198293685913085938e+00 5.690874099731445312e+00
9.894227981567382812e+00 4.491588115692138672e+00
8.922451972961425781e+00 6.082454681396484375e+00
9.916588783264160156e+00 4.887750148773193359e+00
1.030158996582031250e+01 4.807116031646728516e+00
1.028791713714599609e+01 4.122079849243164062e+00
9.802307128906250000e+00 4.275816917419433594e+00
9.130492210388183594e+00 5.379709720611572266e+00
9.379437446594238281e+00 5.016427516937255859e+00
9.011261940002441406e+00 4.296963691711425781e+00
9.239900588989257812e+00 9.689362525939941406e+00
9.029916763305664062e+00 3.542208194732666016e+00
8.888242721557617188e+00 5.429060459136962891e+00
8.585299491882324219e+00 3.732096195220947266e+00
8.935345649719238281e+00 5.637387275695800781e+00
9.292149543762207031e+00 4.142926692962646484e+00
9.404215812683105469e+00 4.123784542083740234e+00
9.252874374389648438e+00 4.115314483642578125e+00
9.508992195129394531e+00 5.410479545593261719e+00
8.313970565795898438e+00 4.458328247070312500e+00
8.889818191528320312e+00 4.611170768737792969e+00
8.384588241577148438e+00 4.864761829376220703e+00
9.453717231750488281e+00 6.345445156097412109e+00
1.081497192382812500e+01 4.955479621887207031e+00
1.046766757965087891e+01 4.477203369140625000e+00
1.069731998443603516e+01 4.532185077667236328e+00
1.080854606628417969e+01 4.612350940704345703e+00
8.905166625976562500e+00 3.748163938522338867e+00
1.056181049346923828e+01 5.015259742736816406e+00
1.015429401397705078e+01 4.481884002685546875e+00
1.066752815246582031e+01 4.608610630035400391e+00
1.068009567260742188e+01 4.469461917877197266e+00
1.003432846069335938e+01 4.446553230285644531e+00
1.067713832855224609e+01 4.175531387329101562e+00
1.083964157104492188e+01 4.251129150390625000e+00
1.072151565551757812e+01 4.391119956970214844e+00
1.083157444000244141e+01 4.221365451812744141e+00
9.802622795104980469e+00 6.196832180023193359e+00
9.974454879760742188e+00 5.109163761138916016e+00
1.059282302856445312e+01 5.670024871826171875e+00
1.025520324707031250e+01 5.412941455841064453e+00
9.064967155456542969e+00 5.126757144927978516e+00
8.848970413208007812e+00 5.471227169036865234e+00
8.572173118591308594e+00 4.384525775909423828e+00
9.196574211120605469e+00 3.862949848175048828e+00
8.977441787719726562e+00 3.826597929000854492e+00
8.682703971862792969e+00 3.892203807830810547e+00
9.573024749755859375e+00 3.755172491073608398e+00
9.939235687255859375e+00 4.645454883575439453e+00
8.651360511779785156e+00 5.455885887145996094e+00
8.835467338562011719e+00 4.467713356018066406e+00
8.778635025024414062e+00 4.118857860565185547e+00
9.167367935180664062e+00 4.032477378845214844e+00
9.328660011291503906e+00 3.591116666793823242e+00
8.592648506164550781e+00 4.116101264953613281e+00
9.145680427551269531e+00 3.861768722534179688e+00
9.433651924133300781e+00 3.846021175384521484e+00
9.681672096252441406e+00 3.956800460815429688e+00
9.196138381958007812e+00 3.633257865905761719e+00
8.559276580810546875e+00 4.395394802093505859e+00
1.016830825805664062e+01 5.483145236968994141e+00
9.580461502075195312e+00 6.192023277282714844e+00
9.923060417175292969e+00 6.233608722686767578e+00
9.723275184631347656e+00 6.255074977874755859e+00
1.041319942474365234e+01 5.462657928466796875e+00
1.001147747039794922e+01 4.593905925750732422e+00
1.056414890289306641e+01 5.459320068359375000e+00
1.065992546081542969e+01 4.933740615844726562e+00
1.064663028717041016e+01 5.098011016845703125e+00
9.482265472412109375e+00 4.763390064239501953e+00
1.069877052307128906e+01 5.211221694946289062e+00
1.072958850860595703e+01 4.503086566925048828e+00
9.909296989440917969e+00 3.884115695953369141e+00
1.074016666412353516e+01 5.255223274230957031e+00
1.070669937133789062e+01 5.387865066528320312e+00
8.387625694274902344e+00 4.548285007476806641e+00
1.032030296325683594e+01 5.405735015869140625e+00
1.070957946777343750e+01 5.238046169281005859e+00
1.023303985595703125e+01 4.304467201232910156e+00
1.006827640533447266e+01 4.409166336059570312e+00
1.043332862854003906e+01 4.423528194427490234e+00
1.018742561340332031e+01 4.294591903686523438e+00
1.003703498840332031e+01 5.463728904724121094e+00
9.464473724365234375e+00 6.259959697723388672e+00
9.888670921325683594e+00 6.063632011413574219e+00
9.077461242675781250e+00 6.164354324340820312e+00
9.505999565124511719e+00 5.807180881500244141e+00
9.709990501403808594e+00 5.682481288909912109e+00
8.635800361633300781e+00 5.086755752563476562e+00
9.853784561157226562e+00 6.298609733581542969e+00
9.697560310363769531e+00 5.957728385925292969e+00
1.036389160156250000e+01 5.806660652160644531e+00
1.036470794677734375e+01 5.618041992187500000e+00
1.033917999267578125e+01 5.182471752166748047e+00
1.039613819122314453e+01 5.686316490173339844e+00
9.105338096618652344e+00 5.238570213317871094e+00
8.289837837219238281e+00 4.851880073547363281e+00
9.061071395874023438e+00 4.842131614685058594e+00
8.906023025512695312e+00 4.834547042846679688e+00
1.037718486785888672e+01 5.714676380157470703e+00
8.617342948913574219e+00 4.713580131530761719e+00
8.289332389831542969e+00 3.908883333206176758e+00
8.798938751220703125e+00 3.919814825057983398e+00
9.287646293640136719e+00 4.176979064941406250e+00
9.072147369384765625e+00 4.455991744995117188e+00
8.549327850341796875e+00 4.128026008605957031e+00
9.683548927307128906e+00 3.744830608367919922e+00
9.511973381042480469e+00 3.890903234481811523e+00
8.510678291320800781e+00 4.163408756256103516e+00
8.531155586242675781e+00 5.445024490356445312e+00
8.707199096679687500e+00 5.188692569732666016e+00
8.124341964721679688e+00 4.461466312408447266e+00
8.293931007385253906e+00 4.965148448944091797e+00
8.973661422729492188e+00 5.917119026184082031e+00
8.343613624572753906e+00 5.645525455474853516e+00
8.294205665588378906e+00 5.350977420806884766e+00
8.363612174987792969e+00 5.773015499114990234e+00
8.264951705932617188e+00 4.700907707214355469e+00
8.176263809204101562e+00 4.981774330139160156e+00
8.875566482543945312e+00 4.917870998382568359e+00
9.446197509765625000e+00 4.689709663391113281e+00
1.049034023284912109e+01 5.733202457427978516e+00
9.947430610656738281e+00 5.571004390716552734e+00
8.202067375183105469e+00 5.431429862976074219e+00
8.509738922119140625e+00 5.571634292602539062e+00
8.383902549743652344e+00 4.787926197052001953e+00
8.279158592224121094e+00 4.886093139648437500e+00
8.457548141479492188e+00 4.832331657409667969e+00
8.416501045227050781e+00 4.528724193572998047e+00
9.028127670288085938e+00 4.553722381591796875e+00
8.893059730529785156e+00 5.019546985626220703e+00
8.951450347900390625e+00 5.086843490600585938e+00
8.664429664611816406e+00 4.739707469940185547e+00
8.502099037170410156e+00 4.472040176391601562e+00
8.718950271606445312e+00 5.077682495117187500e+00
8.874792098999023438e+00 4.920370578765869141e+00
8.928937911987304688e+00 4.880551338195800781e+00
7.880466938018798828e+00 4.464378356933593750e+00
8.201896667480468750e+00 4.665809631347656250e+00
8.142980575561523438e+00 5.409850120544433594e+00
8.278139114379882812e+00 4.801371574401855469e+00
9.144190788269042969e+00 1.106441402435302734e+01
9.412716865539550781e+00 1.192807388305664062e+01
9.288982391357421875e+00 1.178702640533447266e+01
9.082454681396484375e+00 1.193494892120361328e+01
9.193818092346191406e+00 1.176762771606445312e+01
9.061310768127441406e+00 1.177462577819824219e+01
9.134613990783691406e+00 1.172897338867187500e+01
8.858057975769042969e+00 1.178432369232177734e+01
9.333810806274414062e+00 1.148459053039550781e+01
9.013330459594726562e+00 1.140814399719238281e+01
9.344789505004882812e+00 6.159596443176269531e+00
1.041862010955810547e+01 3.982983350753784180e+00
1.025795745849609375e+01 4.450095653533935547e+00
8.764797210693359375e+00 6.245764732360839844e+00
9.316954612731933594e+00 4.504387378692626953e+00
9.245889663696289062e+00 4.136703968048095703e+00
8.586778640747070312e+00 4.368533134460449219e+00
9.091789245605468750e+00 3.694156646728515625e+00
8.735950469970703125e+00 6.575812816619873047e+00
8.726466178894042969e+00 6.478185653686523438e+00
8.653362274169921875e+00 6.546632766723632812e+00
8.409209251403808594e+00 6.260613918304443359e+00
8.677139282226562500e+00 6.403861999511718750e+00
9.555716514587402344e+00 4.336514949798583984e+00
9.267431259155273438e+00 3.932334661483764648e+00
1.020160770416259766e+01 4.402126789093017578e+00
9.276568412780761719e+00 5.666083812713623047e+00
9.269227027893066406e+00 5.854601860046386719e+00
9.429015159606933594e+00 5.829544544219970703e+00
8.789632797241210938e+00 5.959719657897949219e+00
8.782449722290039062e+00 3.701431274414062500e+00
8.759390830993652344e+00 5.942315101623535156e+00
9.897206306457519531e+00 4.440487861633300781e+00
8.482028961181640625e+00 4.888259410858154297e+00
8.624124526977539062e+00 4.951192855834960938e+00
8.508606910705566406e+00 5.661950588226318359e+00
8.436641693115234375e+00 5.692813396453857422e+00
8.695354461669921875e+00 5.811915874481201172e+00
8.688371658325195312e+00 5.021379470825195312e+00
8.531278610229492188e+00 5.755712985992431641e+00
9.113025665283203125e+00 4.924379825592041016e+00
9.073602676391601562e+00 4.580108642578125000e+00
9.055147171020507812e+00 4.814907550811767578e+00
9.064682006835937500e+00 4.537426471710205078e+00
8.360429763793945312e+00 4.866921424865722656e+00
8.457502365112304688e+00 4.873905658721923828e+00
8.790356636047363281e+00 4.696326255798339844e+00
8.786607742309570312e+00 4.827880859375000000e+00
8.864377021789550781e+00 4.827782154083251953e+00
8.993290901184082031e+00 4.687884807586669922e+00
8.600635528564453125e+00 5.097309112548828125e+00
8.519883155822753906e+00 5.959520339965820312e+00
9.114840507507324219e+00 4.273492336273193359e+00
8.989616394042968750e+00 4.097989559173583984e+00
9.514535903930664062e+00 4.094127178192138672e+00
8.867227554321289062e+00 4.929887294769287109e+00
8.728428840637207031e+00 4.187786102294921875e+00
8.168752670288085938e+00 5.003612518310546875e+00
8.711503982543945312e+00 4.793452739715576172e+00
9.124018669128417969e+00 5.052646160125732422e+00
8.982380867004394531e+00 4.893064022064208984e+00
9.401144027709960938e+00 5.741226196289062500e+00
9.630018234252929688e+00 4.948307514190673828e+00
9.573534965515136719e+00 5.015216350555419922e+00
1.040073108673095703e+01 5.732459545135498047e+00
8.437694549560546875e+00 4.684465885162353516e+00
8.190467834472656250e+00 4.704189777374267578e+00
8.885482788085937500e+00 5.137409210205078125e+00
9.211528778076171875e+00 4.122855663299560547e+00
8.835964202880859375e+00 4.468000888824462891e+00
9.159767150878906250e+00 4.422347068786621094e+00
9.263364791870117188e+00 3.853847742080688477e+00
9.559079170227050781e+00 6.156837940216064453e+00
9.255892753601074219e+00 5.855111122131347656e+00
1.020877265930175781e+01 4.328481197357177734e+00
9.491061210632324219e+00 4.035601139068603516e+00
9.134507179260253906e+00 4.473584175109863281e+00
9.272412300109863281e+00 4.127604484558105469e+00
9.581156730651855469e+00 9.779947280883789062e+00
9.929898262023925781e+00 9.869133949279785156e+00
9.281000137329101562e+00 9.563359260559082031e+00
9.886623382568359375e+00 3.841265201568603516e+00
9.388177871704101562e+00 5.789021015167236328e+00
9.179098129272460938e+00 5.946716785430908203e+00
8.389322280883789062e+00 5.629950523376464844e+00
1.031059741973876953e+01 3.948203325271606445e+00
9.951023101806640625e+00 4.242268562316894531e+00
1.039674568176269531e+01 3.949201107025146484e+00
9.845749855041503906e+00 4.067277431488037109e+00
9.952072143554687500e+00 5.945406913757324219e+00
9.848756790161132812e+00 5.529223442077636719e+00
8.582317352294921875e+00 4.378100872039794922e+00
1.009357166290283203e+01 4.567103385925292969e+00
9.683721542358398438e+00 4.727861404418945312e+00
1.012470626831054688e+01 4.737536907196044922e+00
1.017416477203369141e+01 4.596925258636474609e+00
9.305551528930664062e+00 3.971202373504638672e+00
9.048478126525878906e+00 4.703189849853515625e+00
1.006489753723144531e+01 4.248244762420654297e+00
9.787530899047851562e+00 3.994586229324340820e+00
9.570548057556152344e+00 3.838923215866088867e+00
1.059163665771484375e+01 3.960877895355224609e+00
8.825929641723632812e+00 4.360626697540283203e+00
8.920432090759277344e+00 5.670617580413818359e+00
8.229597091674804688e+00 4.596404552459716797e+00
8.450593948364257812e+00 4.943241596221923828e+00
8.837256431579589844e+00 4.982833862304687500e+00
1.002871131896972656e+01 5.672458648681640625e+00
8.369454383850097656e+00 4.175489902496337891e+00
1.081066989898681641e+01 4.832200050354003906e+00
9.098682403564453125e+00 5.035384654998779297e+00
8.985287666320800781e+00 4.909531593322753906e+00
8.803608894348144531e+00 5.005641937255859375e+00
9.179187774658203125e+00 6.395463466644287109e+00
9.067320823669433594e+00 6.324766635894775391e+00
9.197693824768066406e+00 6.507449150085449219e+00
9.101592063903808594e+00 6.148892879486083984e+00
8.573617935180664062e+00 4.151767253875732422e+00
9.647912979125976562e+00 4.723000526428222656e+00
9.977506637573242188e+00 1.148042106628417969e+01
9.578610420227050781e+00 1.169165229797363281e+01
9.525726318359375000e+00 1.165245914459228516e+01
9.277203559875488281e+00 1.173934268951416016e+01
1.018917179107666016e+01 1.131517219543457031e+01
9.095011711120605469e+00 1.162008380889892578e+01
9.150178909301757812e+00 1.170709896087646484e+01
9.257095336914062500e+00 1.176291751861572266e+01
9.283671379089355469e+00 1.185718059539794922e+01
9.133990287780761719e+00 1.170810127258300781e+01
9.123453140258789062e+00 6.755706787109375000e+00
9.180063247680664062e+00 6.336398601531982422e+00
9.357137680053710938e+00 6.253124237060546875e+00
8.973117828369140625e+00 6.579130649566650391e+00
9.207134246826171875e+00 6.359663009643554688e+00
8.374502182006835938e+00 5.681767463684082031e+00
8.311414718627929688e+00 4.114549636840820312e+00
8.383113861083984375e+00 5.547198772430419922e+00
8.688891410827636719e+00 6.032947540283203125e+00
8.627613067626953125e+00 5.802954673767089844e+00
8.110027313232421875e+00 5.637249469757080078e+00
8.296141624450683594e+00 5.628008365631103516e+00
8.543160438537597656e+00 6.088758468627929688e+00
8.107938766479492188e+00 5.802816390991210938e+00
8.538506507873535156e+00 5.686460018157958984e+00
8.501227378845214844e+00 4.234768867492675781e+00
8.114336013793945312e+00 5.695674896240234375e+00
8.010703086853027344e+00 5.494364261627197266e+00
7.878747463226318359e+00 5.902295589447021484e+00
7.924890995025634766e+00 5.877951145172119141e+00
8.156698226928710938e+00 5.684202671051025391e+00
8.168991088867187500e+00 5.410993099212646484e+00
1.049733734130859375e+01 5.611408710479736328e+00
1.031646823883056641e+01 5.801938533782958984e+00
1.047512245178222656e+01 5.541895866394042969e+00
1.005123996734619141e+01 5.656501770019531250e+00
9.516092300415039062e+00 6.507198333740234375e+00
9.403471946716308594e+00 6.392052173614501953e+00
8.814604759216308594e+00 5.536443710327148438e+00
8.278463363647460938e+00 5.274589538574218750e+00
9.885319709777832031e+00 4.576576232910156250e+00
8.821866035461425781e+00 6.420183181762695312e+00
8.748512268066406250e+00 6.582811355590820312e+00
8.775929450988769531e+00 6.476642608642578125e+00
8.975955963134765625e+00 6.398757934570312500e+00
1.000393390655517578e+01 3.891040802001953125e+00
1.034371185302734375e+01 4.898651123046875000e+00
8.408215522766113281e+00 6.335648059844970703e+00
8.512032508850097656e+00 6.438120841979980469e+00
8.406781196594238281e+00 6.328174591064453125e+00
8.392115592956542969e+00 6.249811172485351562e+00
8.468617439270019531e+00 6.362825870513916016e+00
8.411087036132812500e+00 6.180658340454101562e+00
8.419931411743164062e+00 6.245501041412353516e+00
8.583898544311523438e+00 6.442868232727050781e+00
8.738094329833984375e+00 6.555124282836914062e+00
8.293004035949707031e+00 6.328423500061035156e+00
8.459138870239257812e+00 6.379989624023437500e+00
8.367393493652343750e+00 6.226166725158691406e+00
8.518898963928222656e+00 5.853893280029296875e+00
8.290333747863769531e+00 6.386229515075683594e+00
8.421671867370605469e+00 6.363761901855468750e+00
8.773348808288574219e+00 1.132736396789550781e+01
9.115595817565917969e+00 1.061924457550048828e+01
8.804707527160644531e+00 1.094903850555419922e+01
8.705017089843750000e+00 1.124880027770996094e+01
8.747569084167480469e+00 1.121099090576171875e+01
8.975620269775390625e+00 1.054598712921142578e+01
8.878809928894042969e+00 1.136110210418701172e+01
8.899179458618164062e+00 1.143226909637451172e+01
9.202817916870117188e+00 1.132635307312011719e+01
9.030693054199218750e+00 1.165209674835205078e+01
9.115979194641113281e+00 1.149933433532714844e+01
9.044294357299804688e+00 1.145281887054443359e+01
9.358010292053222656e+00 1.018721771240234375e+01
8.479837417602539062e+00 6.279581546783447266e+00
8.377887725830078125e+00 6.259564876556396484e+00
8.444519996643066406e+00 6.258774757385253906e+00
8.380880355834960938e+00 6.300781250000000000e+00
8.900918960571289062e+00 1.095850753784179688e+01
9.780559539794921875e+00 1.060255241394042969e+01
8.915101051330566406e+00 1.127250003814697266e+01
8.866363525390625000e+00 1.139734935760498047e+01
8.926378250122070312e+00 1.136100959777832031e+01
8.908317565917968750e+00 1.148890495300292969e+01
8.831863403320312500e+00 1.129140853881835938e+01
8.882815361022949219e+00 1.144042587280273438e+01
8.845627784729003906e+00 6.571190357208251953e+00
8.801698684692382812e+00 6.533231735229492188e+00
8.821146011352539062e+00 1.122003650665283203e+01
8.940227508544921875e+00 6.550108432769775391e+00
8.489428520202636719e+00 6.362159252166748047e+00
8.593094825744628906e+00 6.579569816589355469e+00
8.460053443908691406e+00 6.428194999694824219e+00
8.426768302917480469e+00 6.336409568786621094e+00
8.506272315979003906e+00 6.284623146057128906e+00
8.483628273010253906e+00 6.445154666900634766e+00
8.518491744995117188e+00 6.434202671051025391e+00
8.541176795959472656e+00 6.376549243927001953e+00
8.463630676269531250e+00 6.330188751220703125e+00
8.384526252746582031e+00 6.461997032165527344e+00
9.184734344482421875e+00 6.599112033843994141e+00
8.354579925537109375e+00 5.935462474822998047e+00
8.245481491088867188e+00 6.040682315826416016e+00
8.184516906738281250e+00 5.181256294250488281e+00
8.443382263183593750e+00 5.557037353515625000e+00
8.181607246398925781e+00 6.045085430145263672e+00
8.226878166198730469e+00 6.053419113159179688e+00
8.154037475585937500e+00 6.070156574249267578e+00
8.324365615844726562e+00 5.843886375427246094e+00
8.202605247497558594e+00 6.133584499359130859e+00
8.156175613403320312e+00 6.237075328826904297e+00
8.235591888427734375e+00 6.214332103729248047e+00
8.218155860900878906e+00 6.098183631896972656e+00
8.341607093811035156e+00 6.290488243103027344e+00
8.344903945922851562e+00 6.325806617736816406e+00
8.208974838256835938e+00 6.170401096343994141e+00
8.328958511352539062e+00 5.784151077270507812e+00
8.256318092346191406e+00 5.584919452667236328e+00
1.041294765472412109e+01 1.089099788665771484e+01
1.037303352355957031e+01 1.049594879150390625e+01
1.055625820159912109e+01 1.023692607879638672e+01
1.047291278839111328e+01 9.824576377868652344e+00
1.011303424835205078e+01 9.907311439514160156e+00
1.023321914672851562e+01 1.026619625091552734e+01
1.047947978973388672e+01 1.108518791198730469e+01
1.014415740966796875e+01 1.105295372009277344e+01
1.038163566589355469e+01 1.094724369049072266e+01
1.050307559967041016e+01 1.097885131835937500e+01
9.633510589599609375e+00 9.979253768920898438e+00
1.024792671203613281e+01 1.099400997161865234e+01
1.051095008850097656e+01 1.096818447113037109e+01
1.074647903442382812e+01 1.082802867889404297e+01
1.077878952026367188e+01 4.833912372589111328e+00
9.776984214782714844e+00 6.252684116363525391e+00
8.793809890747070312e+00 5.030295372009277344e+00
8.581969261169433594e+00 4.678854942321777344e+00
8.641169548034667969e+00 4.971271514892578125e+00
8.214823722839355469e+00 4.858232975006103516e+00
8.542816162109375000e+00 4.548538684844970703e+00
8.680962562561035156e+00 4.041141033172607422e+00
8.728865623474121094e+00 3.967430591583251953e+00
8.149168014526367188e+00 4.680783271789550781e+00
8.827573776245117188e+00 5.528347969055175781e+00
8.731640815734863281e+00 5.601689815521240234e+00
8.508307456970214844e+00 4.898385524749755859e+00
8.303195953369140625e+00 5.179279804229736328e+00
8.576982498168945312e+00 5.126411437988281250e+00
8.411269187927246094e+00 5.878547191619873047e+00
8.636795043945312500e+00 5.742735385894775391e+00
8.868389129638671875e+00 5.924034595489501953e+00
8.163385391235351562e+00 5.639963150024414062e+00
8.523364067077636719e+00 4.089293479919433594e+00
9.372386932373046875e+00 4.182496547698974609e+00
8.660961151123046875e+00 4.919620513916015625e+00
8.863087654113769531e+00 4.850848674774169922e+00
8.968196868896484375e+00 4.544533252716064453e+00
8.373846054077148438e+00 4.393705844879150391e+00
8.912158966064453125e+00 5.229007720947265625e+00
9.873058319091796875e+00 4.186585426330566406e+00
1.011297607421875000e+01 4.477589130401611328e+00
8.509040832519531250e+00 4.236067771911621094e+00
1.033968734741210938e+01 4.118090629577636719e+00
1.004042243957519531e+01 4.102196693420410156e+00
9.897440910339355469e+00 4.409980773925781250e+00
1.027094078063964844e+01 4.499057292938232422e+00
8.721424102783203125e+00 3.648562431335449219e+00
9.115478515625000000e+00 4.043695926666259766e+00
9.354612350463867188e+00 4.003680706024169922e+00
9.340427398681640625e+00 5.794984817504882812e+00
8.904253005981445312e+00 4.287703990936279297e+00
9.356933593750000000e+00 5.322311878204345703e+00
9.045767784118652344e+00 5.626268863677978516e+00
9.124402046203613281e+00 6.069143295288085938e+00
9.704977035522460938e+00 6.168781757354736328e+00
9.855854988098144531e+00 6.142327785491943359e+00
9.456917762756347656e+00 5.441684246063232422e+00
1.020192050933837891e+01 4.151321887969970703e+00
1.003101158142089844e+01 4.699925899505615234e+00
9.183413505554199219e+00 5.822735309600830078e+00
9.419190406799316406e+00 5.895624160766601562e+00
9.177869796752929688e+00 4.262615680694580078e+00
9.764716148376464844e+00 3.681428432464599609e+00
1.001670646667480469e+01 3.944239139556884766e+00
1.036524963378906250e+01 3.865862131118774414e+00
1.009009742736816406e+01 4.084041118621826172e+00
1.042835235595703125e+01 4.008802413940429688e+00
9.120837211608886719e+00 6.026550769805908203e+00
1.057103633880615234e+01 4.488768100738525391e+00
1.007222366333007812e+01 4.750814437866210938e+00
9.972770690917968750e+00 5.101820945739746094e+00
9.664521217346191406e+00 3.848734617233276367e+00
8.561634063720703125e+00 5.484192371368408203e+00
9.102977752685546875e+00 4.440662860870361328e+00
8.955768585205078125e+00 3.556536436080932617e+00
9.028117179870605469e+00 4.077389240264892578e+00
8.638831138610839844e+00 4.946541786193847656e+00
8.125921249389648438e+00 4.180457115173339844e+00
1.064814281463623047e+01 4.653678894042968750e+00
1.024302482604980469e+01 4.371954917907714844e+00
1.002531909942626953e+01 4.434611320495605469e+00
1.053365516662597656e+01 4.425312042236328125e+00
1.047572040557861328e+01 4.113213062286376953e+00
9.997817039489746094e+00 4.962547302246093750e+00
1.000560474395751953e+01 4.748843669891357422e+00
9.901551246643066406e+00 4.840576171875000000e+00
9.922575950622558594e+00 4.397379398345947266e+00
9.695903778076171875e+00 4.753562450408935547e+00
9.965376853942871094e+00 4.291672706604003906e+00
9.515586853027343750e+00 5.666131973266601562e+00
8.694018363952636719e+00 3.715944766998291016e+00
1.031132030487060547e+01 4.384590148925781250e+00
1.064049911499023438e+01 4.311516284942626953e+00
1.035484504699707031e+01 4.179957866668701172e+00
1.062565040588378906e+01 4.116944789886474609e+00
1.064990997314453125e+01 1.039069461822509766e+01
1.065756893157958984e+01 1.034317207336425781e+01
1.035258865356445312e+01 1.017385196685791016e+01
1.014252948760986328e+01 1.029496574401855469e+01
9.184111595153808594e+00 1.094804382324218750e+01
1.001693916320800781e+01 1.098334789276123047e+01
1.012998008728027344e+01 1.075606632232666016e+01
9.650865554809570312e+00 1.129028892517089844e+01
9.629253387451171875e+00 1.120260334014892578e+01
1.030505561828613281e+01 1.044469356536865234e+01
1.056522464752197266e+01 1.087368679046630859e+01
1.008847045898437500e+01 1.030298423767089844e+01
1.048999500274658203e+01 1.037926197052001953e+01
1.044180011749267578e+01 1.030197715759277344e+01
9.487384796142578125e+00 9.820611953735351562e+00
9.235211372375488281e+00 9.813044548034667969e+00
9.579824447631835938e+00 4.171157360076904297e+00
9.583585739135742188e+00 5.902444362640380859e+00
9.495842933654785156e+00 5.923337459564208984e+00
8.371349334716796875e+00 5.224397659301757812e+00
9.256678581237792969e+00 4.699700355529785156e+00
9.533636093139648438e+00 4.497363090515136719e+00
9.562534332275390625e+00 4.163937091827392578e+00
1.037995624542236328e+01 1.113581275939941406e+01
1.019516277313232422e+01 1.019492721557617188e+01
1.005208301544189453e+01 1.025321388244628906e+01
1.062796783447265625e+01 1.104308605194091797e+01
1.039791297912597656e+01 1.037846851348876953e+01
9.910135269165039062e+00 9.901121139526367188e+00
9.419183731079101562e+00 1.007451438903808594e+01
1.005627727508544922e+01 1.031455039978027344e+01
9.906086921691894531e+00 9.770937919616699219e+00
9.534056663513183594e+00 9.925115585327148438e+00
9.778832435607910156e+00 9.872928619384765625e+00
9.928239822387695312e+00 1.059062194824218750e+01
9.754606246948242188e+00 9.864001274108886719e+00
9.268000602722167969e+00 9.805545806884765625e+00
9.726245880126953125e+00 9.844851493835449219e+00
1.042629432678222656e+01 1.051830387115478516e+01
1.022991466522216797e+01 1.070820331573486328e+01
1.058720970153808594e+01 1.077769184112548828e+01
1.027752304077148438e+01 1.121037578582763672e+01
1.066046714782714844e+01 1.090835666656494141e+01
1.072555351257324219e+01 1.068460845947265625e+01
9.352326393127441406e+00 1.035690021514892578e+01
9.114151000976562500e+00 1.053873920440673828e+01
9.876583099365234375e+00 1.096402168273925781e+01
9.708297729492187500e+00 1.061751651763916016e+01
1.010653209686279297e+01 1.104081344604492188e+01
9.220515251159667969e+00 1.131471061706542969e+01
9.911165237426757812e+00 1.084367465972900391e+01
9.948848724365234375e+00 1.057424163818359375e+01
9.505265235900878906e+00 1.084458351135253906e+01
9.282728195190429688e+00 1.151617050170898438e+01
9.459770202636718750e+00 1.137973499298095703e+01
9.392820358276367188e+00 1.121885204315185547e+01
9.324734687805175781e+00 1.135636615753173828e+01
9.545155525207519531e+00 1.133309173583984375e+01
9.615156173706054688e+00 1.132674407958984375e+01
9.431145668029785156e+00 1.138702774047851562e+01
9.428760528564453125e+00 1.148603057861328125e+01
9.365181922912597656e+00 1.124258708953857422e+01
1.024347019195556641e+01 1.043707942962646484e+01
9.297523498535156250e+00 9.831570625305175781e+00
1.056898307800292969e+01 1.121282863616943359e+01
1.064626979827880859e+01 1.098735618591308594e+01
1.056885337829589844e+01 1.111655807495117188e+01
1.053456115722656250e+01 1.114962100982666016e+01
1.018127441406250000e+01 1.055456924438476562e+01
1.010661220550537109e+01 1.092996978759765625e+01
1.002792739868164062e+01 1.018677425384521484e+01
1.037331962585449219e+01 1.035348701477050781e+01
1.047429180145263672e+01 4.749091625213623047e+00
1.046587753295898438e+01 4.541242599487304688e+00
9.059494972229003906e+00 5.878368377685546875e+00
9.298878669738769531e+00 5.845615863800048828e+00
1.046933174133300781e+01 5.719565391540527344e+00
9.954123497009277344e+00 5.446595668792724609e+00
8.443386077880859375e+00 5.018386363983154297e+00
9.615137100219726562e+00 6.152109622955322266e+00
9.453392982482910156e+00 5.115177154541015625e+00
9.415786743164062500e+00 6.180519580841064453e+00
9.785590171813964844e+00 5.998901844024658203e+00
9.691808700561523438e+00 6.298297405242919922e+00
9.607844352722167969e+00 6.462086200714111328e+00
9.450414657592773438e+00 6.210860729217529297e+00
1.004354190826416016e+01 5.584038257598876953e+00
1.023335075378417969e+01 5.285052776336669922e+00
9.150894165039062500e+00 5.257370948791503906e+00
9.550859451293945312e+00 5.123961925506591797e+00
9.929379463195800781e+00 6.043340206146240234e+00
1.014954471588134766e+01 5.291523933410644531e+00
1.041907119750976562e+01 5.610336780548095703e+00
9.535645484924316406e+00 6.408674716949462891e+00
9.580945014953613281e+00 6.237705707550048828e+00
1.010411453247070312e+01 4.718215942382812500e+00
1.000492191314697266e+01 4.703204154968261719e+00
9.978062629699707031e+00 4.774440288543701172e+00
9.949321746826171875e+00 5.111510276794433594e+00
1.007215976715087891e+01 4.409500122070312500e+00
9.741045951843261719e+00 4.003720760345458984e+00
1.036259174346923828e+01 5.548480510711669922e+00
1.028409385681152344e+01 5.594254016876220703e+00
1.072522449493408203e+01 5.722119808197021484e+00
1.043357372283935547e+01 5.661747932434082031e+00
8.110369682312011719e+00 4.998115062713623047e+00
8.529442787170410156e+00 4.153102874755859375e+00
8.046252250671386719e+00 5.736860752105712891e+00
8.430238723754882812e+00 3.806197166442871094e+00
8.996968269348144531e+00 4.485124111175537109e+00
8.689770698547363281e+00 4.144676685333251953e+00
8.086261749267578125e+00 4.984776973724365234e+00
1.001482772827148438e+01 4.127837181091308594e+00
8.312756538391113281e+00 5.528032302856445312e+00
8.928214073181152344e+00 5.404249668121337891e+00
8.661847114562988281e+00 3.987640380859375000e+00
8.316268920898437500e+00 5.413363456726074219e+00
8.946531295776367188e+00 6.151185035705566406e+00
9.701048851013183594e+00 4.632504940032958984e+00
8.739701271057128906e+00 5.656619548797607422e+00
8.477978706359863281e+00 5.705645561218261719e+00
1.003423404693603516e+01 4.096252918243408203e+00
9.291749954223632812e+00 5.749689579010009766e+00
9.506868362426757812e+00 5.556655406951904297e+00
9.599575042724609375e+00 5.856058120727539062e+00
9.224619865417480469e+00 6.149869441986083984e+00
9.384572982788085938e+00 6.024041652679443359e+00
9.372337341308593750e+00 5.792225360870361328e+00
9.483095169067382812e+00 6.260494232177734375e+00
8.775422096252441406e+00 5.579351425170898438e+00
8.365518569946289062e+00 6.072172164916992188e+00
8.402430534362792969e+00 5.711431980133056641e+00
8.236259460449218750e+00 5.583797454833984375e+00
8.092943191528320312e+00 4.915173053741455078e+00
8.185635566711425781e+00 4.902072906494140625e+00
8.588859558105468750e+00 5.677405357360839844e+00
8.499320983886718750e+00 5.074946403503417969e+00
9.012571334838867188e+00 4.075854301452636719e+00
9.179233551025390625e+00 4.316168308258056641e+00
9.289380073547363281e+00 3.975114822387695312e+00
9.566232681274414062e+00 4.349078655242919922e+00
1.031524848937988281e+01 4.301286697387695312e+00
1.041848850250244141e+01 1.126474857330322266e+01
1.053930568695068359e+01 1.031320190429687500e+01
1.014952659606933594e+01 1.037332725524902344e+01
1.061005115509033203e+01 1.032898044586181641e+01
1.057018470764160156e+01 1.051765346527099609e+01
1.022855472564697266e+01 9.995735168457031250e+00
9.912157058715820312e+00 1.009717178344726562e+01
9.836970329284667969e+00 1.100207328796386719e+01
1.042180728912353516e+01 1.100705146789550781e+01
1.036940002441406250e+01 1.115338897705078125e+01
1.039008808135986328e+01 1.120148944854736328e+01
1.023538875579833984e+01 1.115181732177734375e+01
9.953824996948242188e+00 1.062931728363037109e+01
1.027603149414062500e+01 9.982551574707031250e+00
1.023451519012451172e+01 4.518024921417236328e+00
1.043478584289550781e+01 4.844851016998291016e+00
9.854190826416015625e+00 4.401435852050781250e+00
1.038067722320556641e+01 4.051039218902587891e+00
1.057711791992187500e+01 4.138795852661132812e+00
1.024776840209960938e+01 4.180339813232421875e+00
9.967793464660644531e+00 5.399983882904052734e+00
1.053089046478271484e+01 3.971293210983276367e+00
1.003232192993164062e+01 4.991696834564208984e+00
1.066165161132812500e+01 4.455035209655761719e+00
1.076770401000976562e+01 5.616328239440917969e+00
1.047010231018066406e+01 5.815909862518310547e+00
1.037691879272460938e+01 5.571471691131591797e+00
9.786056518554687500e+00 5.092432498931884766e+00
1.002992439270019531e+01 4.678140640258789062e+00
9.948472976684570312e+00 5.505182266235351562e+00
8.663393020629882812e+00 5.087395191192626953e+00
9.115352630615234375e+00 5.747788429260253906e+00
1.038089275360107422e+01 4.290659427642822266e+00
9.883782386779785156e+00 9.940925598144531250e+00
1.009351253509521484e+01 1.014886188507080078e+01
1.014484405517578125e+01 1.015536403656005859e+01
9.307285308837890625e+00 1.015827751159667969e+01
9.461683273315429688e+00 1.125129032135009766e+01
1.025302410125732422e+01 9.978259086608886719e+00
1.050170993804931641e+01 9.859313011169433594e+00
1.023852252960205078e+01 1.008308124542236328e+01
9.522343635559082031e+00 1.151837635040283203e+01
1.025208282470703125e+01 1.112149047851562500e+01
9.136089324951171875e+00 1.030753803253173828e+01
9.656533241271972656e+00 1.062592411041259766e+01
9.546074867248535156e+00 9.888518333435058594e+00
8.799963951110839844e+00 3.899264335632324219e+00
8.790669441223144531e+00 3.611055612564086914e+00
9.402104377746582031e+00 4.006219387054443359e+00
9.366433143615722656e+00 3.921147346496582031e+00
9.519639968872070312e+00 4.493383407592773438e+00
9.378115653991699219e+00 3.961437702178955078e+00
8.575279235839843750e+00 4.088829040527343750e+00
9.019856452941894531e+00 3.555411577224731445e+00
9.002292633056640625e+00 3.747618436813354492e+00
8.537812232971191406e+00 3.796211719512939453e+00
9.301904678344726562e+00 3.890955686569213867e+00
9.377139091491699219e+00 3.765243053436279297e+00
9.576480865478515625e+00 3.926955938339233398e+00
8.548654556274414062e+00 5.610441207885742188e+00
9.080284118652343750e+00 4.975939750671386719e+00
8.555479049682617188e+00 3.657659769058227539e+00
9.854021072387695312e+00 6.334224700927734375e+00
1.080238437652587891e+01 5.583604335784912109e+00
9.551987648010253906e+00 4.866313457489013672e+00
1.027381134033203125e+01 5.593892574310302734e+00
1.053113365173339844e+01 4.958120822906494141e+00
9.383575439453125000e+00 3.721207141876220703e+00
1.044336795806884766e+01 4.080533027648925781e+00
9.700873374938964844e+00 5.031008243560791016e+00
1.069468593597412109e+01 4.268655776977539062e+00
9.969984054565429688e+00 5.034349441528320312e+00
9.869148254394531250e+00 4.789735794067382812e+00
1.008093643188476562e+01 4.953529834747314453e+00
1.039341545104980469e+01 4.508121967315673828e+00
1.018003749847412109e+01 4.493936061859130859e+00
8.856880187988281250e+00 6.086664199829101562e+00
9.412607192993164062e+00 4.119033813476562500e+00
1.015660953521728516e+01 4.467100620269775391e+00
9.613561630249023438e+00 4.828176498413085938e+00
1.001962184906005859e+01 4.856291294097900391e+00
1.026519680023193359e+01 4.470342636108398438e+00
1.022376060485839844e+01 4.826607704162597656e+00
9.808716773986816406e+00 4.814461231231689453e+00
1.047120285034179688e+01 4.211358070373535156e+00
1.058604907989501953e+01 5.116713047027587891e+00
9.091747283935546875e+00 4.959006786346435547e+00
9.098221778869628906e+00 3.747590303421020508e+00
9.630121231079101562e+00 3.779751777648925781e+00
8.839472770690917969e+00 3.781380653381347656e+00
8.674700736999511719e+00 3.997851371765136719e+00
9.223363876342773438e+00 4.129136085510253906e+00
9.463783264160156250e+00 4.365810394287109375e+00
9.081607818603515625e+00 3.899080753326416016e+00
8.853055953979492188e+00 4.096390724182128906e+00
9.454651832580566406e+00 3.819348335266113281e+00
9.012331008911132812e+00 3.949107885360717773e+00
9.652435302734375000e+00 5.877163887023925781e+00
1.027684116363525391e+01 5.550910472869873047e+00
9.864173889160156250e+00 6.204319953918457031e+00
9.967673301696777344e+00 4.732429981231689453e+00
1.012618732452392578e+01 4.589206218719482422e+00
1.002021789550781250e+01 4.889157295227050781e+00
9.991033554077148438e+00 1.023868179321289062e+01
8.919469833374023438e+00 1.044699668884277344e+01
8.461043357849121094e+00 4.023454189300537109e+00
9.128552436828613281e+00 4.298528194427490234e+00
8.689105987548828125e+00 4.230240345001220703e+00
8.901392936706542969e+00 3.712449073791503906e+00
8.943149566650390625e+00 4.393794059753417969e+00
8.900162696838378906e+00 4.114192962646484375e+00
9.212665557861328125e+00 4.286346435546875000e+00
9.313176155090332031e+00 4.518428802490234375e+00
8.984258651733398438e+00 4.891903877258300781e+00
8.915567398071289062e+00 5.023044109344482422e+00
8.515160560607910156e+00 5.031598567962646484e+00
8.264025688171386719e+00 5.294574260711669922e+00
8.882161140441894531e+00 5.779187679290771484e+00
9.100597381591796875e+00 4.623761177062988281e+00
1.052135848999023438e+01 1.110611629486083984e+01
1.053241634368896484e+01 1.087969112396240234e+01
1.042608356475830078e+01 5.496334075927734375e+00
1.068696975708007812e+01 4.781620502471923828e+00
1.069094753265380859e+01 5.444227695465087891e+00
1.055005264282226562e+01 5.277040481567382812e+00
8.582649230957031250e+00 4.900733947753906250e+00
8.915072441101074219e+00 4.779847621917724609e+00
8.205710411071777344e+00 4.731887340545654297e+00
8.157406806945800781e+00 4.541440010070800781e+00
8.592041969299316406e+00 4.464066982269287109e+00
8.468981742858886719e+00 4.486290454864501953e+00
9.427266120910644531e+00 3.798375129699707031e+00
9.296849250793457031e+00 3.934941053390502930e+00
9.184238433837890625e+00 4.406085014343261719e+00
9.488904953002929688e+00 3.898133993148803711e+00
8.457016944885253906e+00 4.189431667327880859e+00
9.536981582641601562e+00 4.082699298858642578e+00
9.328242301940917969e+00 4.578979015350341797e+00
9.075632095336914062e+00 3.864122390747070312e+00
9.768683433532714844e+00 5.826883316040039062e+00
1.022728729248046875e+01 5.378329277038574219e+00
1.007025146484375000e+01 4.280297279357910156e+00
1.037917041778564453e+01 4.301252841949462891e+00
9.389252662658691406e+00 3.639950037002563477e+00
9.161651611328125000e+00 5.680935382843017578e+00
1.045564746856689453e+01 3.980079174041748047e+00
8.625542640686035156e+00 4.143784523010253906e+00
9.137967109680175781e+00 3.569302082061767578e+00
8.502277374267578125e+00 4.044076442718505859e+00
8.733125686645507812e+00 3.717147827148437500e+00
8.880230903625488281e+00 3.998642444610595703e+00
8.753722190856933594e+00 3.672780990600585938e+00
8.955287933349609375e+00 4.526176452636718750e+00
9.137007713317871094e+00 4.866978645324707031e+00
8.210456848144531250e+00 4.731994628906250000e+00
8.230739593505859375e+00 4.537197113037109375e+00
8.372522354125976562e+00 5.081717967987060547e+00
9.163512229919433594e+00 4.359573841094970703e+00
9.299365997314453125e+00 4.297152519226074219e+00
9.221715927124023438e+00 3.614553928375244141e+00
8.868469238281250000e+00 4.306941032409667969e+00
9.155884742736816406e+00 4.757601737976074219e+00
9.545271873474121094e+00 4.497004985809326172e+00
9.053806304931640625e+00 5.420728683471679688e+00
8.389072418212890625e+00 4.128236770629882812e+00
8.323768615722656250e+00 5.527635574340820312e+00
9.719702720642089844e+00 5.832451820373535156e+00
1.026288795471191406e+01 4.582475185394287109e+00
9.184004783630371094e+00 6.125014305114746094e+00
8.738684654235839844e+00 4.996771812438964844e+00
9.678095817565917969e+00 4.893803596496582031e+00
1.017968177795410156e+01 3.959198951721191406e+00
1.087140655517578125e+01 5.280086040496826172e+00
1.076965427398681641e+01 5.295953273773193359e+00
9.525979995727539062e+00 4.699265480041503906e+00
1.074759674072265625e+01 4.400671005249023438e+00
1.059222984313964844e+01 4.247253894805908203e+00
1.055517578125000000e+01 4.105413436889648438e+00
1.045631313323974609e+01 4.050358295440673828e+00
1.050176429748535156e+01 4.049579620361328125e+00
1.066513061523437500e+01 5.216886520385742188e+00
1.072282218933105469e+01 5.184777736663818359e+00
9.301939964294433594e+00 5.813024044036865234e+00
9.318549156188964844e+00 5.927395820617675781e+00
1.016006851196289062e+01 5.615951061248779297e+00
9.942843437194824219e+00 6.035077571868896484e+00
1.078607082366943359e+01 4.836062908172607422e+00
1.069851779937744141e+01 5.385850906372070312e+00
9.184336662292480469e+00 5.099514484405517578e+00
9.986038208007812500e+00 5.490170001983642578e+00
1.059323978424072266e+01 5.718605995178222656e+00
1.043349456787109375e+01 5.494423866271972656e+00
1.033126068115234375e+01 5.603899478912353516e+00
1.033725357055664062e+01 5.784942150115966797e+00
1.076944255828857422e+01 5.621014118194580078e+00
9.754443168640136719e+00 6.173838615417480469e+00
1.077721023559570312e+01 5.642530441284179688e+00
1.067895984649658203e+01 5.576695919036865234e+00
9.402138710021972656e+00 6.152366161346435547e+00
1.077669143676757812e+01 5.665633678436279297e+00
1.004893207550048828e+01 5.696303367614746094e+00
1.054517555236816406e+01 4.850292205810546875e+00
1.057494831085205078e+01 5.299678802490234375e+00
1.054058647155761719e+01 5.566550731658935547e+00
1.053813934326171875e+01 5.622495651245117188e+00
1.045275211334228516e+01 5.467861652374267578e+00
1.048116016387939453e+01 5.674249649047851562e+00
1.074379920959472656e+01 5.621821403503417969e+00
1.069160938262939453e+01 5.635056972503662109e+00
1.061364459991455078e+01 5.418973445892333984e+00
1.069240665435791016e+01 5.727493762969970703e+00
1.093811893463134766e+01 5.474339962005615234e+00
1.095110034942626953e+01 5.248321056365966797e+00
1.085673904418945312e+01 5.380461692810058594e+00
1.032594776153564453e+01 5.498752117156982422e+00
1.054926872253417969e+01 5.505681991577148438e+00
1.080128860473632812e+01 5.152065753936767578e+00
1.065033626556396484e+01 5.595328330993652344e+00
1.036415386199951172e+01 5.628078937530517578e+00
1.039599704742431641e+01 4.696719169616699219e+00
1.056260967254638672e+01 5.318194866180419922e+00
9.826951026916503906e+00 6.349640846252441406e+00
1.069627571105957031e+01 4.535252094268798828e+00
1.001664447784423828e+01 5.663517951965332031e+00
1.066189098358154297e+01 5.226047039031982422e+00
1.075631427764892578e+01 4.364109992980957031e+00
1.074324417114257812e+01 4.363103389739990234e+00
1.088249015808105469e+01 4.673009395599365234e+00
1.055900478363037109e+01 4.580837249755859375e+00
1.074240493774414062e+01 4.710333347320556641e+00
9.399934768676757812e+00 5.914589881896972656e+00
1.083946514129638672e+01 4.793594360351562500e+00
1.092421913146972656e+01 4.794505119323730469e+00
1.064726734161376953e+01 4.799371719360351562e+00
9.829416275024414062e+00 4.289526939392089844e+00
8.818195343017578125e+00 3.749334096908569336e+00
9.679589271545410156e+00 3.831674098968505859e+00
9.141745567321777344e+00 4.373027801513671875e+00
1.010817909240722656e+01 1.089388084411621094e+01
1.061043071746826172e+01 1.125281524658203125e+01
1.036042022705078125e+01 1.115811634063720703e+01
1.001604843139648438e+01 1.099346923828125000e+01
1.032672309875488281e+01 1.106085205078125000e+01
1.028711700439453125e+01 1.128561305999755859e+01
1.004729557037353516e+01 1.094735813140869141e+01
1.032254123687744141e+01 1.102469730377197266e+01
1.045445346832275391e+01 1.113676738739013672e+01
1.036688899993896484e+01 1.076640415191650391e+01
9.889591217041015625e+00 1.081337261199951172e+01
1.069442939758300781e+01 1.046618747711181641e+01
1.058030796051025391e+01 1.021718597412109375e+01
1.020621776580810547e+01 1.026272964477539062e+01
1.045947647094726562e+01 1.011766338348388672e+01
1.065408039093017578e+01 1.034395980834960938e+01
1.002255535125732422e+01 1.021936416625976562e+01
1.023922920227050781e+01 1.021375751495361328e+01
1.019113445281982422e+01 1.008282947540283203e+01
9.465711593627929688e+00 5.936753749847412109e+00
9.537079811096191406e+00 5.782551288604736328e+00
8.471729278564453125e+00 4.791917324066162109e+00
8.626264572143554688e+00 6.103380203247070312e+00
8.524353027343750000e+00 6.221318721771240234e+00
8.554449081420898438e+00 5.998673915863037109e+00
8.894951820373535156e+00 6.280361175537109375e+00
9.174435615539550781e+00 6.637452125549316406e+00
8.504071235656738281e+00 6.404136180877685547e+00
8.550527572631835938e+00 3.972918033599853516e+00
9.041437149047851562e+00 3.666019439697265625e+00
9.232019424438476562e+00 3.751458406448364258e+00
1.031523513793945312e+01 5.617698192596435547e+00
9.248530387878417969e+00 6.143332481384277344e+00
1.005279827117919922e+01 4.989721775054931641e+00
1.008489322662353516e+01 4.969583988189697266e+00
1.019286060333251953e+01 4.644758224487304688e+00
1.061087989807128906e+01 4.238006114959716797e+00
1.039488124847412109e+01 4.087488174438476562e+00
9.682189941406250000e+00 4.845112800598144531e+00
9.359372138977050781e+00 4.546165466308593750e+00
1.043400001525878906e+01 4.052580833435058594e+00
9.844246864318847656e+00 4.780367374420166016e+00
1.024629878997802734e+01 4.304735183715820312e+00
1.033256626129150391e+01 4.107157230377197266e+00
1.034198951721191406e+01 4.211576938629150391e+00
1.010832118988037109e+01 4.325897693634033203e+00
1.031142139434814453e+01 4.698634624481201172e+00
8.510066986083984375e+00 3.825010299682617188e+00
1.014437580108642578e+01 4.498288154602050781e+00
9.735797882080078125e+00 4.492259979248046875e+00
9.413688659667968750e+00 5.461359024047851562e+00
8.993004798889160156e+00 5.969144344329833984e+00
9.448598861694335938e+00 6.127406120300292969e+00
9.779590606689453125e+00 5.902305603027343750e+00
9.782749176025390625e+00 4.172221183776855469e+00
1.047071075439453125e+01 4.301962852478027344e+00
9.158696174621582031e+00 5.825932979583740234e+00
1.040677070617675781e+01 4.585407257080078125e+00
1.003251647949218750e+01 4.535954475402832031e+00
9.448966979980468750e+00 3.740765571594238281e+00
1.048720073699951172e+01 4.109385490417480469e+00
1.053091049194335938e+01 4.228188991546630859e+00
1.049167537689208984e+01 4.624442577362060547e+00
1.070053386688232422e+01 4.236574649810791016e+00
9.749258995056152344e+00 5.801947593688964844e+00
1.016016960144042969e+01 5.861268997192382812e+00
8.626344680786132812e+00 5.231198787689208984e+00
8.186462402343750000e+00 4.611603260040283203e+00
8.951622962951660156e+00 5.569647312164306641e+00
8.897471427917480469e+00 4.121819972991943359e+00
1.024970722198486328e+01 4.307561874389648438e+00
1.036936569213867188e+01 4.659450054168701172e+00
1.016559696197509766e+01 4.009284973144531250e+00
9.165010452270507812e+00 6.244885444641113281e+00
1.028998756408691406e+01 5.783284187316894531e+00
1.030306243896484375e+01 5.678300380706787109e+00
1.074834156036376953e+01 5.370175838470458984e+00
1.063486385345458984e+01 5.440292835235595703e+00
1.033970451354980469e+01 4.151592254638671875e+00
1.063491439819335938e+01 3.924971818923950195e+00
9.145060539245605469e+00 6.220690727233886719e+00
1.003295898437500000e+01 5.413759231567382812e+00
1.043985557556152344e+01 5.473630428314208984e+00
1.067079544067382812e+01 4.998643875122070312e+00
1.055119895935058594e+01 5.464575290679931641e+00
1.059212779998779297e+01 4.956196308135986328e+00
1.047801780700683594e+01 5.501693725585937500e+00
1.080238628387451172e+01 5.103622913360595703e+00
9.993453979492187500e+00 5.339087486267089844e+00
1.049595069885253906e+01 5.000883102416992188e+00
8.148799896240234375e+00 4.529546260833740234e+00
9.695441246032714844e+00 6.350622653961181641e+00
9.617508888244628906e+00 4.572616577148437500e+00
1.014934921264648438e+01 4.820287704467773438e+00
9.461052894592285156e+00 6.349805831909179688e+00
1.052649974822998047e+01 4.328079223632812500e+00
9.739750862121582031e+00 6.287403583526611328e+00
1.022451210021972656e+01 5.826668739318847656e+00
8.911496162414550781e+00 4.788550376892089844e+00
8.492988586425781250e+00 4.632732868194580078e+00
8.233406066894531250e+00 4.566029548645019531e+00
8.974426269531250000e+00 5.017862796783447266e+00
9.573802947998046875e+00 5.134145259857177734e+00
9.766030311584472656e+00 6.174988269805908203e+00
9.028263092041015625e+00 5.899222850799560547e+00
9.676120758056640625e+00 6.502169609069824219e+00
9.863165855407714844e+00 6.369142532348632812e+00
1.011804008483886719e+01 5.882694721221923828e+00
9.742327690124511719e+00 6.002808570861816406e+00
9.411347389221191406e+00 6.331394672393798828e+00
9.362039566040039062e+00 6.256431102752685547e+00
8.167895317077636719e+00 5.465090274810791016e+00
8.214864730834960938e+00 4.340858936309814453e+00
8.411922454833984375e+00 4.102553367614746094e+00
8.563051223754882812e+00 3.950404644012451172e+00
8.993254661560058594e+00 3.764380455017089844e+00
1.004007339477539062e+01 4.399235248565673828e+00
1.055185508728027344e+01 3.998106002807617188e+00
1.042994594573974609e+01 5.340693473815917969e+00
9.166754722595214844e+00 1.180407142639160156e+01
9.169368743896484375e+00 1.192758560180664062e+01
1.055764579772949219e+01 1.031610679626464844e+01
1.033863735198974609e+01 1.116728687286376953e+01
9.407430648803710938e+00 1.152365589141845703e+01
9.996485710144042969e+00 1.130775833129882812e+01
1.023925113677978516e+01 1.080187416076660156e+01
9.448631286621093750e+00 1.155519866943359375e+01
9.356287002563476562e+00 1.167112636566162109e+01
9.312183380126953125e+00 1.158138656616210938e+01
9.256667137145996094e+00 1.161970424652099609e+01
9.274258613586425781e+00 1.156571674346923828e+01
9.228282928466796875e+00 6.550013542175292969e+00
8.948515892028808594e+00 6.592610359191894531e+00
9.222332000732421875e+00 6.659539222717285156e+00
8.754225730895996094e+00 5.718836307525634766e+00
9.782691001892089844e+00 6.451756477355957031e+00
8.603363037109375000e+00 4.838662624359130859e+00
1.005224609375000000e+01 3.890660524368286133e+00
1.044920063018798828e+01 4.110902309417724609e+00
9.657291412353515625e+00 4.132018566131591797e+00
9.978346824645996094e+00 4.427269935607910156e+00
9.506581306457519531e+00 4.579797744750976562e+00
1.039029884338378906e+01 4.889223098754882812e+00
1.024088287353515625e+01 4.366975307464599609e+00
1.006047821044921875e+01 3.940858364105224609e+00
9.930664062500000000e+00 3.770253658294677734e+00
8.367594718933105469e+00 5.652268409729003906e+00
9.833556175231933594e+00 3.698633432388305664e+00
1.012382507324218750e+01 3.808627367019653320e+00
1.042871379852294922e+01 3.884083032608032227e+00
1.064531803131103516e+01 3.957447290420532227e+00
1.058502388000488281e+01 4.752516746520996094e+00
1.015214633941650391e+01 4.015383243560791016e+00
8.476248741149902344e+00 4.433547973632812500e+00
1.012194633483886719e+01 4.314895629882812500e+00
1.045398044586181641e+01 4.356428623199462891e+00
1.070737266540527344e+01 3.915224790573120117e+00
1.051010990142822266e+01 4.066304683685302734e+00
1.043454360961914062e+01 4.253417491912841797e+00
9.840485572814941406e+00 4.617976665496826172e+00
8.472812652587890625e+00 4.088712692260742188e+00
8.722076416015625000e+00 5.089489936828613281e+00
8.449180603027343750e+00 4.468894481658935547e+00
8.394430160522460938e+00 4.725346088409423828e+00
8.292317390441894531e+00 4.398387908935546875e+00
8.804957389831542969e+00 4.574345111846923828e+00
8.580903053283691406e+00 4.354196071624755859e+00
9.405997276306152344e+00 5.200358390808105469e+00
8.244614601135253906e+00 4.613503456115722656e+00
9.431616783142089844e+00 3.746494293212890625e+00
8.963654518127441406e+00 3.718237161636352539e+00
9.268652915954589844e+00 3.755281925201416016e+00
1.051387882232666016e+01 4.181828022003173828e+00
9.916538238525390625e+00 4.194094181060791016e+00
1.053020572662353516e+01 3.993031024932861328e+00
1.040387439727783203e+01 4.113574504852294922e+00
1.029733657836914062e+01 4.245870590209960938e+00
1.022039794921875000e+01 4.172075271606445312e+00
1.023783016204833984e+01 4.459628582000732422e+00
1.016770839691162109e+01 3.997463226318359375e+00
9.977657318115234375e+00 5.572558403015136719e+00
9.749998092651367188e+00 4.900310516357421875e+00
1.060023975372314453e+01 5.447144508361816406e+00
8.705815315246582031e+00 5.040549278259277344e+00
8.865142822265625000e+00 4.483263492584228516e+00
1.046375656127929688e+01 5.596804141998291016e+00
1.076738166809082031e+01 5.469847202301025391e+00
1.053415775299072266e+01 5.680755138397216797e+00
1.049936103820800781e+01 5.327154636383056641e+00
1.081096363067626953e+01 5.081407070159912109e+00
1.020295238494873047e+01 5.001317501068115234e+00
1.069976615905761719e+01 5.315358638763427734e+00
1.068931388854980469e+01 4.830487251281738281e+00
1.079460048675537109e+01 5.111950874328613281e+00
9.631335258483886719e+00 5.234128952026367188e+00
9.916751861572265625e+00 5.821765899658203125e+00
9.665217399597167969e+00 5.972610950469970703e+00
9.448189735412597656e+00 6.245570659637451172e+00
9.630445480346679688e+00 6.151951313018798828e+00
9.492234230041503906e+00 6.554404258728027344e+00
8.866873741149902344e+00 5.333333015441894531e+00
8.474492073059082031e+00 4.851933002471923828e+00
8.308676719665527344e+00 5.491800785064697266e+00
8.220717430114746094e+00 4.790818214416503906e+00
8.362189292907714844e+00 4.589035987854003906e+00
9.421439170837402344e+00 4.892523765563964844e+00
8.134901046752929688e+00 4.324976921081542969e+00
8.177738189697265625e+00 4.969533443450927734e+00
9.266219139099121094e+00 4.351531028747558594e+00
9.870935440063476562e+00 4.839505195617675781e+00
8.835176467895507812e+00 4.142919540405273438e+00
8.667497634887695312e+00 4.070593357086181641e+00
9.218593597412109375e+00 4.108698844909667969e+00
9.144995689392089844e+00 4.126496315002441406e+00
8.716995239257812500e+00 4.226380348205566406e+00
9.243219375610351562e+00 4.447006702423095703e+00
8.578960418701171875e+00 5.868887901306152344e+00
8.646046638488769531e+00 5.898067474365234375e+00
8.400677680969238281e+00 5.572000980377197266e+00
8.269881248474121094e+00 5.822808265686035156e+00
8.560441017150878906e+00 5.793307781219482422e+00
8.597925186157226562e+00 5.538011550903320312e+00
8.496145248413085938e+00 5.744173049926757812e+00
8.664691925048828125e+00 5.809550762176513672e+00
9.328693389892578125e+00 3.980269432067871094e+00
8.912694931030273438e+00 4.270558834075927734e+00
9.149932861328125000e+00 3.949072122573852539e+00
9.367581367492675781e+00 4.015007019042968750e+00
8.616015434265136719e+00 4.432100772857666016e+00
8.518043518066406250e+00 5.498964309692382812e+00
8.746345520019531250e+00 5.676071643829345703e+00
8.949204444885253906e+00 4.501530647277832031e+00
4.655417919158935547e+00 7.093703746795654297e+00
9.241176605224609375e+00 5.234052658081054688e+00
8.620150566101074219e+00 5.170739173889160156e+00
8.901084899902343750e+00 5.584297657012939453e+00
9.004572868347167969e+00 5.991451740264892578e+00
8.896878242492675781e+00 5.442891120910644531e+00
1.062148189544677734e+01 1.099682998657226562e+01
1.065554904937744141e+01 1.086662578582763672e+01
1.071519851684570312e+01 1.050178432464599609e+01
1.063486862182617188e+01 1.066548442840576172e+01
1.039725303649902344e+01 1.002951812744140625e+01
1.061403656005859375e+01 1.029552555084228516e+01
9.490050315856933594e+00 1.107794284820556641e+01
1.004810619354248047e+01 1.129127788543701172e+01
9.771374702453613281e+00 1.101755332946777344e+01
9.779414176940917969e+00 1.128726482391357422e+01
1.035353183746337891e+01 1.089049434661865234e+01
1.046780014038085938e+01 1.071970653533935547e+01
1.042126178741455078e+01 1.095123100280761719e+01
1.025162029266357422e+01 1.097618865966796875e+01
1.016616725921630859e+01 1.082045841217041016e+01
9.633000373840332031e+00 1.117846965789794922e+01
1.038105773925781250e+01 1.110972976684570312e+01
1.064628505706787109e+01 1.071563148498535156e+01
1.032899665832519531e+01 1.110518169403076172e+01
1.069451999664306641e+01 4.520712375640869141e+00
1.053922271728515625e+01 4.718527793884277344e+00
1.013361167907714844e+01 4.760025978088378906e+00
1.074308776855468750e+01 4.193691730499267578e+00
1.053778171539306641e+01 4.750599384307861328e+00
1.001166534423828125e+01 4.088940620422363281e+00
9.073809623718261719e+00 6.026834011077880859e+00
9.778164863586425781e+00 4.551854610443115234e+00
1.045030307769775391e+01 9.600067138671875000e+00
1.011899185180664062e+01 1.012782955169677734e+01
1.011719322204589844e+01 1.021127700805664062e+01
9.468966484069824219e+00 9.934011459350585938e+00
1.008711338043212891e+01 9.850140571594238281e+00
9.222013473510742188e+00 1.080292892456054688e+01
9.817751884460449219e+00 1.075745391845703125e+01
9.932878494262695312e+00 1.074866485595703125e+01
1.005796241760253906e+01 1.009096050262451172e+01
1.050692272186279297e+01 1.107851219177246094e+01
9.353872299194335938e+00 9.891326904296875000e+00
9.473322868347167969e+00 1.000617790222167969e+01
9.398794174194335938e+00 9.917499542236328125e+00
9.626152038574218750e+00 1.011171054840087891e+01
9.122342109680175781e+00 9.730404853820800781e+00
9.266388893127441406e+00 9.759495735168457031e+00
9.272529602050781250e+00 9.881110191345214844e+00
9.347388267517089844e+00 9.851902008056640625e+00
9.512798309326171875e+00 1.043369770050048828e+01
9.325753211975097656e+00 1.043013477325439453e+01
9.729686737060546875e+00 1.013031864166259766e+01
9.185454368591308594e+00 1.009296894073486328e+01
9.320895195007324219e+00 1.034447860717773438e+01
9.061551094055175781e+00 1.025899600982666016e+01
9.440410614013671875e+00 9.846548080444335938e+00
9.434994697570800781e+00 9.844340324401855469e+00
9.441141128540039062e+00 1.030616474151611328e+01
9.668647766113281250e+00 1.049966621398925781e+01
9.504047393798828125e+00 1.049580287933349609e+01
9.572900772094726562e+00 9.969881057739257812e+00
9.463182449340820312e+00 9.696497917175292969e+00
1.005351924896240234e+01 1.099155807495117188e+01
9.524595260620117188e+00 1.015982246398925781e+01
9.667483329772949219e+00 1.046226882934570312e+01
9.569025039672851562e+00 1.035405158996582031e+01
9.711347579956054688e+00 1.024382591247558594e+01
9.503497123718261719e+00 1.031138706207275391e+01
9.189012527465820312e+00 1.073165035247802734e+01
9.613473892211914062e+00 1.045158100128173828e+01
9.724534034729003906e+00 1.053197097778320312e+01
9.595926284790039062e+00 1.055066108703613281e+01
9.865330696105957031e+00 1.005967426300048828e+01
9.862406730651855469e+00 1.044220352172851562e+01
9.482350349426269531e+00 1.024512672424316406e+01
9.537969589233398438e+00 1.058865928649902344e+01
9.571940422058105469e+00 1.034015274047851562e+01
9.405461311340332031e+00 1.011812496185302734e+01
9.852394104003906250e+00 1.062095069885253906e+01
9.701113700866699219e+00 1.063738059997558594e+01
9.185722351074218750e+00 4.410443305969238281e+00
9.085123062133789062e+00 1.008815765380859375e+01
9.362167358398437500e+00 9.841234207153320312e+00
9.444103240966796875e+00 1.041635227203369141e+01
9.549073219299316406e+00 1.041924476623535156e+01
9.382746696472167969e+00 1.027298736572265625e+01
9.177627563476562500e+00 1.010723495483398438e+01
1.010781574249267578e+01 5.829282760620117188e+00
1.001897907257080078e+01 5.632765769958496094e+00
1.034597110748291016e+01 5.399835109710693359e+00
9.579642295837402344e+00 5.143568515777587891e+00
9.037501335144042969e+00 4.995796680450439453e+00
1.068945312500000000e+01 5.628146171569824219e+00
1.012044334411621094e+01 4.279431819915771484e+00
9.374128341674804688e+00 9.767160415649414062e+00
9.278146743774414062e+00 9.789092063903808594e+00
9.476571083068847656e+00 1.080668163299560547e+01
9.482197761535644531e+00 1.084461307525634766e+01
9.925760269165039062e+00 1.013521385192871094e+01
9.933210372924804688e+00 9.830973625183105469e+00
1.003369522094726562e+01 1.032992362976074219e+01
1.008305644989013672e+01 1.112528419494628906e+01
1.001566600799560547e+01 1.102171230316162109e+01
1.004365253448486328e+01 1.106931495666503906e+01
9.834017753601074219e+00 1.135009479522705078e+01
9.476060867309570312e+00 1.089240169525146484e+01
9.173717498779296875e+00 1.158658123016357422e+01
9.019105911254882812e+00 1.051531028747558594e+01
9.431338310241699219e+00 1.027742576599121094e+01
9.511895179748535156e+00 1.029124546051025391e+01
1.007382011413574219e+01 1.120732116699218750e+01
1.068786048889160156e+01 1.096478080749511719e+01
1.006975078582763672e+01 1.096578693389892578e+01
9.753381729125976562e+00 9.620042800903320312e+00
9.548151016235351562e+00 1.012686061859130859e+01
9.691879272460937500e+00 1.016984367370605469e+01
9.698174476623535156e+00 9.530494689941406250e+00
9.077308654785156250e+00 1.055552387237548828e+01
9.041843414306640625e+00 1.056328487396240234e+01
9.358317375183105469e+00 1.031678199768066406e+01
9.983121871948242188e+00 1.023469257354736328e+01
9.403846740722656250e+00 9.864186286926269531e+00
9.859365463256835938e+00 9.877102851867675781e+00
9.336997032165527344e+00 1.178380489349365234e+01
9.323317527770996094e+00 1.194151496887207031e+01
1.018922328948974609e+01 1.079321956634521484e+01
9.106989860534667969e+00 1.196786975860595703e+01
9.139426231384277344e+00 1.186475658416748047e+01
9.322018623352050781e+00 1.180768299102783203e+01
9.265206336975097656e+00 1.179543209075927734e+01
9.107806205749511719e+00 1.183342647552490234e+01
9.472084999084472656e+00 1.164861011505126953e+01
9.917311668395996094e+00 1.147805309295654297e+01
9.249755859375000000e+00 1.180141162872314453e+01
1.040585994720458984e+01 1.114990901947021484e+01
1.064945411682128906e+01 1.082188796997070312e+01
1.046687984466552734e+01 1.105709266662597656e+01
1.084218883514404297e+01 1.088067245483398438e+01
1.037121772766113281e+01 1.073354148864746094e+01
1.071425628662109375e+01 1.086636543273925781e+01
1.066767787933349609e+01 5.385019302368164062e+00
1.065806007385253906e+01 5.542669773101806641e+00
1.048420715332031250e+01 5.771901607513427734e+00
9.793345451354980469e+00 6.297972679138183594e+00
9.648844718933105469e+00 6.300673961639404297e+00
9.554962158203125000e+00 5.932941436767578125e+00
9.746202468872070312e+00 6.008790969848632812e+00
8.583571434020996094e+00 3.917653322219848633e+00
9.744488716125488281e+00 5.725274085998535156e+00
9.530186653137207031e+00 5.411403656005859375e+00
9.971275329589843750e+00 6.070757865905761719e+00
1.001993465423583984e+01 4.684967041015625000e+00
1.014074325561523438e+01 6.039733886718750000e+00
1.016287231445312500e+01 5.928492069244384766e+00
1.071730804443359375e+01 5.672703266143798828e+00
1.043830013275146484e+01 5.424259662628173828e+00
1.047938346862792969e+01 5.669954776763916016e+00
1.046129703521728516e+01 5.684585094451904297e+00
8.299847602844238281e+00 4.302420139312744141e+00
1.072456264495849609e+01 4.570176124572753906e+00
1.063891029357910156e+01 4.646452903747558594e+00
1.012671375274658203e+01 4.062353134155273438e+00
8.551978111267089844e+00 3.830312490463256836e+00
8.200150489807128906e+00 4.606620311737060547e+00
9.435574531555175781e+00 5.685220241546630859e+00
8.915344238281250000e+00 3.807895183563232422e+00
8.482396125793457031e+00 4.046997547149658203e+00
8.869991302490234375e+00 4.034446239471435547e+00
9.229151725769042969e+00 5.611042022705078125e+00
9.635252952575683594e+00 6.529621601104736328e+00
9.589888572692871094e+00 6.993937492370605469e+00
9.587792396545410156e+00 6.961104869842529297e+00
9.696680068969726562e+00 6.865725517272949219e+00
9.649544715881347656e+00 7.000150203704833984e+00
9.617344856262207031e+00 6.964531898498535156e+00
9.617785453796386719e+00 7.020878791809082031e+00
9.589611053466796875e+00 7.077957153320312500e+00
9.583065032958984375e+00 6.939350128173828125e+00
9.621966361999511719e+00 6.598463535308837891e+00
9.686842918395996094e+00 6.933127880096435547e+00
9.676107406616210938e+00 7.043565273284912109e+00
9.669703483581542969e+00 6.963845729827880859e+00
9.675442695617675781e+00 7.006197929382324219e+00
9.679541587829589844e+00 7.018167018890380859e+00
9.691537857055664062e+00 6.940229415893554688e+00
9.708296775817871094e+00 6.875056266784667969e+00
9.550520896911621094e+00 4.893972396850585938e+00
9.833293914794921875e+00 9.390619277954101562e+00
9.825736999511718750e+00 9.476471900939941406e+00
9.697816848754882812e+00 9.336703300476074219e+00
9.891547203063964844e+00 9.367216110229492188e+00
9.934248924255371094e+00 9.378304481506347656e+00
9.963661193847656250e+00 9.296008110046386719e+00
9.877985000610351562e+00 9.318097114562988281e+00
9.951047897338867188e+00 9.444040298461914062e+00
9.906735420227050781e+00 9.349695205688476562e+00
9.920331954956054688e+00 9.354113578796386719e+00
9.858362197875976562e+00 9.493021011352539062e+00
9.897300720214843750e+00 9.449712753295898438e+00
9.908667564392089844e+00 9.377133369445800781e+00
9.910490036010742188e+00 9.335513114929199219e+00
9.831780433654785156e+00 9.324748992919921875e+00
9.896237373352050781e+00 9.366069793701171875e+00
9.828413963317871094e+00 9.415689468383789062e+00
9.888553619384765625e+00 9.479187011718750000e+00
9.728823661804199219e+00 9.436581611633300781e+00
9.689624786376953125e+00 9.620902061462402344e+00
9.766546249389648438e+00 9.389030456542968750e+00
9.886299133300781250e+00 9.613006591796875000e+00
9.842647552490234375e+00 9.470217704772949219e+00
1.016347312927246094e+01 9.731455802917480469e+00
1.004578304290771484e+01 9.457410812377929688e+00
9.626213073730468750e+00 9.691844940185546875e+00
9.715608596801757812e+00 9.504740715026855469e+00
9.737253189086914062e+00 9.602290153503417969e+00
1.023517608642578125e+01 1.004835891723632812e+01
9.932707786560058594e+00 9.440716743469238281e+00
9.847453117370605469e+00 9.577078819274902344e+00
9.983263969421386719e+00 9.331851005554199219e+00
9.989285469055175781e+00 9.419916152954101562e+00
9.825039863586425781e+00 9.492804527282714844e+00
1.034193992614746094e+01 1.010427665710449219e+01
1.012494182586669922e+01 1.011351871490478516e+01
9.951192855834960938e+00 9.919054985046386719e+00
9.927412986755371094e+00 9.988750457763671875e+00
1.011046028137207031e+01 9.500210762023925781e+00
9.911858558654785156e+00 9.482995986938476562e+00
1.010094833374023438e+01 9.529685020446777344e+00
9.583238601684570312e+00 9.397055625915527344e+00
9.688664436340332031e+00 9.745986938476562500e+00
9.689654350280761719e+00 9.184084892272949219e+00
9.911990165710449219e+00 9.484667778015136719e+00
9.771001815795898438e+00 9.557312011718750000e+00
1.001511001586914062e+01 9.276617050170898438e+00
9.161847114562988281e+00 1.072004508972167969e+01
9.664260864257812500e+00 9.466697692871093750e+00
9.603921890258789062e+00 9.729744911193847656e+00
9.953171730041503906e+00 9.451273918151855469e+00
9.939213752746582031e+00 9.345866203308105469e+00
9.948251724243164062e+00 9.386691093444824219e+00
9.924949645996093750e+00 9.337106704711914062e+00
1.000099563598632812e+01 9.372768402099609375e+00
9.283774375915527344e+00 1.145203781127929688e+01
1.015125560760498047e+01 1.138370990753173828e+01
1.075092697143554688e+01 1.063021087646484375e+01
1.081971263885498047e+01 5.657221317291259766e+00
1.078919792175292969e+01 5.887707710266113281e+00
1.066625308990478516e+01 5.640890121459960938e+00
1.035623550415039062e+01 1.115756130218505859e+01
1.043661022186279297e+01 1.040175914764404297e+01
1.006197643280029297e+01 1.034311676025390625e+01
9.981787681579589844e+00 1.139364528656005859e+01
1.018050670623779297e+01 1.123116874694824219e+01
1.013900089263916016e+01 1.102238368988037109e+01
1.026565170288085938e+01 1.106017398834228516e+01
1.017271995544433594e+01 1.097949695587158203e+01
9.525448799133300781e+00 1.075774383544921875e+01
8.951877593994140625e+00 1.051684856414794922e+01
9.328572273254394531e+00 1.085907936096191406e+01
9.462543487548828125e+00 9.750291824340820312e+00
8.792355537414550781e+00 1.011788272857666016e+01
8.847603797912597656e+00 9.906098365783691406e+00
9.169995307922363281e+00 1.037269592285156250e+01
9.713018417358398438e+00 1.064978885650634766e+01
8.884314537048339844e+00 1.081648826599121094e+01
9.473986625671386719e+00 5.977828025817871094e+00
8.791135787963867188e+00 5.965447425842285156e+00
8.937763214111328125e+00 5.605756759643554688e+00
8.263555526733398438e+00 5.546663284301757812e+00
8.729458808898925781e+00 5.710008621215820312e+00
1.084076309204101562e+01 4.477993488311767578e+00
9.108844757080078125e+00 4.285849571228027344e+00
8.311012268066406250e+00 5.289304256439208984e+00
9.305044174194335938e+00 6.008030891418457031e+00
7.961919784545898438e+00 5.222092151641845703e+00
8.118445396423339844e+00 5.255899429321289062e+00
8.634084701538085938e+00 3.975399971008300781e+00
9.314158439636230469e+00 3.829571723937988281e+00
8.769274711608886719e+00 4.373175621032714844e+00
8.506693840026855469e+00 3.877005100250244141e+00
8.556756973266601562e+00 3.759906291961669922e+00
8.372294425964355469e+00 3.793028831481933594e+00
8.537771224975585938e+00 3.746164560317993164e+00
9.040843009948730469e+00 3.888972997665405273e+00
8.982598304748535156e+00 4.371293544769287109e+00
7.995130538940429688e+00 4.832746028900146484e+00
8.496176719665527344e+00 5.093739032745361328e+00
9.050126075744628906e+00 5.207913875579833984e+00
8.704222679138183594e+00 5.554202079772949219e+00
8.545005798339843750e+00 5.761320114135742188e+00
8.767357826232910156e+00 5.609803199768066406e+00
9.306525230407714844e+00 5.224757194519042969e+00
8.110470771789550781e+00 4.530143260955810547e+00
8.024406433105468750e+00 5.353587150573730469e+00
8.733355522155761719e+00 4.860932826995849609e+00
8.324302673339843750e+00 5.340543270111083984e+00
8.390677452087402344e+00 5.052157878875732422e+00
9.008676528930664062e+00 5.048511981964111328e+00
8.755005836486816406e+00 5.537995815277099609e+00
8.230616569519042969e+00 5.618381500244140625e+00
9.207170486450195312e+00 4.729044437408447266e+00
8.517235755920410156e+00 4.187179088592529297e+00
8.742366790771484375e+00 5.715592861175537109e+00
7.942293167114257812e+00 4.983570098876953125e+00
8.137800216674804688e+00 4.438475131988525391e+00
9.287219047546386719e+00 5.336571216583251953e+00
9.590726852416992188e+00 5.575490951538085938e+00
1.027791500091552734e+01 4.738888740539550781e+00
9.576501846313476562e+00 5.535180568695068359e+00
9.422171592712402344e+00 5.830455780029296875e+00
1.027777004241943359e+01 5.075823307037353516e+00
9.947565078735351562e+00 5.166183948516845703e+00
1.037774848937988281e+01 4.918941497802734375e+00
9.008009910583496094e+00 4.064218044281005859e+00
8.963982582092285156e+00 5.846077919006347656e+00
8.702836990356445312e+00 5.455943107604980469e+00
9.337308883666992188e+00 4.780803203582763672e+00
9.701828956604003906e+00 4.535340785980224609e+00
9.923735618591308594e+00 5.147223472595214844e+00
8.240869522094726562e+00 4.755911350250244141e+00
1.036449050903320312e+01 5.777941703796386719e+00
1.037996387481689453e+01 5.763622760772705078e+00
1.037398719787597656e+01 5.758726596832275391e+00
8.683807373046875000e+00 5.097229480743408203e+00
9.076644897460937500e+00 5.101918220520019531e+00
1.022079944610595703e+01 5.842498779296875000e+00
1.014051628112792969e+01 5.736488342285156250e+00
1.044862747192382812e+01 5.970663070678710938e+00
9.983991622924804688e+00 6.119300842285156250e+00
1.035289192199707031e+01 5.786026477813720703e+00
1.009909057617187500e+01 6.013220310211181641e+00
1.042312622070312500e+01 5.079751491546630859e+00
1.056318092346191406e+01 5.658712863922119141e+00
1.017610549926757812e+01 6.167553424835205078e+00
9.967276573181152344e+00 6.012104034423828125e+00
1.037034225463867188e+01 5.985933303833007812e+00
1.033171844482421875e+01 5.777189731597900391e+00
1.041970920562744141e+01 5.762560367584228516e+00
1.030012321472167969e+01 5.901453971862792969e+00
1.041256332397460938e+01 5.852506160736083984e+00
9.932544708251953125e+00 5.977311134338378906e+00
9.721044540405273438e+00 6.266397953033447266e+00
1.046930885314941406e+01 5.641933441162109375e+00
1.005705451965332031e+01 5.404625415802001953e+00
9.805747985839843750e+00 5.644692420959472656e+00
1.075445365905761719e+01 5.193134784698486328e+00
1.056631946563720703e+01 4.552268981933593750e+00
1.041431999206542969e+01 5.388500690460205078e+00
1.027760219573974609e+01 4.820139884948730469e+00
1.012932395935058594e+01 4.891646385192871094e+00
9.910257339477539062e+00 5.276266574859619141e+00
9.895405769348144531e+00 5.049434661865234375e+00
1.023306369781494141e+01 4.977995395660400391e+00
1.066386318206787109e+01 4.286040306091308594e+00
1.027966117858886719e+01 4.948564529418945312e+00
1.008702087402343750e+01 4.996314525604248047e+00
9.991042137145996094e+00 4.808855056762695312e+00
9.984433174133300781e+00 4.864838600158691406e+00
9.722074508666992188e+00 5.436839580535888672e+00
9.245136260986328125e+00 5.916945934295654297e+00
8.799172401428222656e+00 5.553207874298095703e+00
1.050991439819335938e+01 1.075961303710937500e+01
1.066775989532470703e+01 1.090475082397460938e+01
1.042842960357666016e+01 1.104322242736816406e+01
1.025216770172119141e+01 1.121490097045898438e+01
1.032777023315429688e+01 1.126303863525390625e+01
1.030947399139404297e+01 1.105363750457763672e+01
1.012078380584716797e+01 1.077747440338134766e+01
9.953028678894042969e+00 1.108077907562255859e+01
1.057182407379150391e+01 1.121184921264648438e+01
1.063055706024169922e+01 1.095608806610107422e+01
1.054809951782226562e+01 1.099386882781982422e+01
1.055073738098144531e+01 1.029202270507812500e+01
1.062968730926513672e+01 1.066262054443359375e+01
9.259876251220703125e+00 3.706132411956787109e+00
8.646639823913574219e+00 5.815705776214599609e+00
8.869514465332031250e+00 5.865283489227294922e+00
8.599040031433105469e+00 5.381813526153564453e+00
8.901251792907714844e+00 4.941809654235839844e+00
1.084658336639404297e+01 4.950314044952392578e+00
1.077420234680175781e+01 4.872832298278808594e+00
1.075948715209960938e+01 5.190137863159179688e+00
1.067848491668701172e+01 5.025609493255615234e+00
1.091920471191406250e+01 4.210891723632812500e+00
1.056348705291748047e+01 4.008912086486816406e+00
1.031711387634277344e+01 3.993866443634033203e+00
1.032659626007080078e+01 4.065948486328125000e+00
1.061846542358398438e+01 4.139729499816894531e+00
9.714016914367675781e+00 4.213716506958007812e+00
1.001956081390380859e+01 6.008313179016113281e+00
9.392292022705078125e+00 5.016790866851806641e+00
9.873295783996582031e+00 6.076270103454589844e+00
8.316570281982421875e+00 4.335124492645263672e+00
8.234324455261230469e+00 4.440739154815673828e+00
8.743923187255859375e+00 4.008002758026123047e+00
1.042512130737304688e+01 4.267549991607666016e+00
8.638083457946777344e+00 4.154217720031738281e+00
8.739350318908691406e+00 4.244108200073242188e+00
8.747151374816894531e+00 4.359586238861083984e+00
8.208816528320312500e+00 5.474417686462402344e+00
8.804541587829589844e+00 4.015506744384765625e+00
1.031353473663330078e+01 4.529300689697265625e+00
1.059543323516845703e+01 4.035232543945312500e+00
1.071468925476074219e+01 4.390187263488769531e+00
1.012343883514404297e+01 4.242624282836914062e+00
1.075028514862060547e+01 4.885507106781005859e+00
1.051492309570312500e+01 4.638881683349609375e+00
1.067373275756835938e+01 5.004970073699951172e+00
1.055112075805664062e+01 5.303780555725097656e+00
1.086985683441162109e+01 4.895321846008300781e+00
1.061662006378173828e+01 4.981895923614501953e+00
9.852450370788574219e+00 4.128014564514160156e+00
1.008836746215820312e+01 4.857919692993164062e+00
1.025013160705566406e+01 4.153303623199462891e+00
9.310874938964843750e+00 4.177404880523681641e+00
1.005387687683105469e+01 3.991952657699584961e+00
1.010700321197509766e+01 4.328633308410644531e+00
9.270986557006835938e+00 5.867500782012939453e+00
9.752509117126464844e+00 4.706898212432861328e+00
9.217046737670898438e+00 6.055825233459472656e+00
1.083088016510009766e+01 4.469359874725341797e+00
1.022041225433349609e+01 4.179344177246093750e+00
1.015480995178222656e+01 4.164677143096923828e+00
1.018135166168212891e+01 4.767592906951904297e+00
1.003329372406005859e+01 4.225257396697998047e+00
9.114044189453125000e+00 4.465262413024902344e+00
1.033144569396972656e+01 5.536633491516113281e+00
1.021943664550781250e+01 5.072084903717041016e+00
9.765861511230468750e+00 4.243635654449462891e+00
9.606207847595214844e+00 4.865186214447021484e+00
9.440013885498046875e+00 5.686141014099121094e+00
1.027832317352294922e+01 4.360373973846435547e+00
9.737518310546875000e+00 5.853307247161865234e+00
1.029457855224609375e+01 4.469133853912353516e+00
1.061699199676513672e+01 4.847312450408935547e+00
1.041485404968261719e+01 3.912975788116455078e+00
9.247857093811035156e+00 3.974707365036010742e+00
1.042229557037353516e+01 4.406143665313720703e+00
8.943491935729980469e+00 5.736075401306152344e+00
9.424753189086914062e+00 5.816029071807861328e+00
9.854475975036621094e+00 4.830453872680664062e+00
9.499615669250488281e+00 5.994816780090332031e+00
1.057956504821777344e+01 4.342212677001953125e+00
1.050153636932373047e+01 4.111119270324707031e+00
1.008232116699218750e+01 4.584811210632324219e+00
9.715147972106933594e+00 6.246092319488525391e+00
9.728716850280761719e+00 5.443689346313476562e+00
1.034376049041748047e+01 5.429580211639404297e+00
1.029646492004394531e+01 5.809000492095947266e+00
1.004685974121093750e+01 5.816019058227539062e+00
1.028977108001708984e+01 5.863045215606689453e+00
1.033312702178955078e+01 5.225998878479003906e+00
8.298216819763183594e+00 4.419955253601074219e+00
1.068195152282714844e+01 5.736238002777099609e+00
9.828186035156250000e+00 5.306026458740234375e+00
1.013037967681884766e+01 5.976699352264404297e+00
9.905973434448242188e+00 5.230937957763671875e+00
1.032666683197021484e+01 5.677277088165283203e+00
1.005214691162109375e+01 5.578264713287353516e+00
1.069369316101074219e+01 4.798954010009765625e+00
9.867579460144042969e+00 6.131240367889404297e+00
9.857569694519042969e+00 6.076318264007568359e+00
9.828620910644531250e+00 5.909856796264648438e+00
9.838045120239257812e+00 5.942193031311035156e+00
1.049088668823242188e+01 5.471805572509765625e+00
1.017742156982421875e+01 1.125591945648193359e+01
1.000064563751220703e+01 1.063210773468017578e+01
9.976442337036132812e+00 1.103575038909912109e+01
9.569902420043945312e+00 1.072288227081298828e+01
1.032136631011962891e+01 1.031890010833740234e+01
1.031042861938476562e+01 1.087157440185546875e+01
1.002108097076416016e+01 1.103439426422119141e+01
1.078414154052734375e+01 1.071454620361328125e+01
1.050186157226562500e+01 1.027992916107177734e+01
1.023695468902587891e+01 1.014297294616699219e+01
1.062139415740966797e+01 9.990555763244628906e+00
1.057197666168212891e+01 1.044128894805908203e+01
1.041918849945068359e+01 1.031538677215576172e+01
1.015051364898681641e+01 1.080559158325195312e+01
1.026542854309082031e+01 1.066382694244384766e+01
9.544239044189453125e+00 1.180252552032470703e+01
1.032343006134033203e+01 1.108155441284179688e+01
1.034511184692382812e+01 1.101256942749023438e+01
1.032419013977050781e+01 1.111658859252929688e+01
9.409361839294433594e+00 1.091939449310302734e+01
9.394357681274414062e+00 1.084425830841064453e+01
1.029418277740478516e+01 1.110753822326660156e+01
1.004115772247314453e+01 1.109245395660400391e+01
9.751516342163085938e+00 1.121022224426269531e+01
9.420551300048828125e+00 1.095926475524902344e+01
9.647449493408203125e+00 1.133603000640869141e+01
9.699105262756347656e+00 1.058252143859863281e+01
1.018146419525146484e+01 1.040600967407226562e+01
9.579051971435546875e+00 1.085188293457031250e+01
9.434933662414550781e+00 1.033922863006591797e+01
9.231075286865234375e+00 1.048115444183349609e+01
9.569061279296875000e+00 1.033547210693359375e+01
9.510581970214843750e+00 1.050711727142333984e+01
9.487352371215820312e+00 1.013339233398437500e+01
9.832806587219238281e+00 9.718566894531250000e+00
1.043852710723876953e+01 5.070113182067871094e+00
9.630267143249511719e+00 3.767757415771484375e+00
9.943564414978027344e+00 4.103781700134277344e+00
1.033313560485839844e+01 4.365567207336425781e+00
9.880595207214355469e+00 4.759678840637207031e+00
8.797202110290527344e+00 4.442337989807128906e+00
8.592439651489257812e+00 4.116316795349121094e+00
8.583631515502929688e+00 3.757887840270996094e+00
8.818261146545410156e+00 3.870244264602661133e+00
8.526882171630859375e+00 5.574437141418457031e+00
9.426513671875000000e+00 6.019657611846923828e+00
8.607425689697265625e+00 4.891731262207031250e+00
8.737225532531738281e+00 5.632894992828369141e+00
8.751419067382812500e+00 5.128015518188476562e+00
8.739302635192871094e+00 5.300032615661621094e+00
8.728030204772949219e+00 6.436641216278076172e+00
8.559694290161132812e+00 5.603466987609863281e+00
8.491359710693359375e+00 6.311163902282714844e+00
8.457447052001953125e+00 5.755697727203369141e+00
8.428512573242187500e+00 5.708619117736816406e+00
1.046487426757812500e+01 5.273720264434814453e+00
9.702099800109863281e+00 6.026760101318359375e+00
1.056579685211181641e+01 5.184634208679199219e+00
1.057818222045898438e+01 5.424960613250732422e+00
9.996221542358398438e+00 5.963585376739501953e+00
1.024606323242187500e+01 5.698774337768554688e+00
1.001961135864257812e+01 5.230664253234863281e+00
1.005304241180419922e+01 5.186108112335205078e+00
8.996250152587890625e+00 3.763701200485229492e+00
8.842281341552734375e+00 5.044534683227539062e+00
8.792224884033203125e+00 4.862936019897460938e+00
1.008464527130126953e+01 3.932251453399658203e+00
8.405306816101074219e+00 4.072242259979248047e+00
8.346405982971191406e+00 4.299575805664062500e+00
8.258190155029296875e+00 4.564827919006347656e+00
8.079514503479003906e+00 4.736367225646972656e+00
8.461496353149414062e+00 4.681391716003417969e+00
1.083332824707031250e+01 5.395896911621093750e+00
9.720159530639648438e+00 6.161526679992675781e+00
8.154338836669921875e+00 5.439051151275634766e+00
8.163432121276855469e+00 5.440071582794189453e+00
8.204247474670410156e+00 5.027068138122558594e+00
8.919569015502929688e+00 4.716833591461181641e+00
9.090070724487304688e+00 4.031210422515869141e+00
8.412533760070800781e+00 3.972113370895385742e+00
8.886843681335449219e+00 3.787863492965698242e+00
1.039775276184082031e+01 5.536467075347900391e+00
9.921379089355468750e+00 6.409306049346923828e+00
9.544142723083496094e+00 6.047019958496093750e+00
1.045915031433105469e+01 5.783506870269775391e+00
9.891517639160156250e+00 6.309388160705566406e+00
1.009297084808349609e+01 6.407437801361083984e+00
9.868895530700683594e+00 6.168782711029052734e+00
1.006958007812500000e+01 5.990070819854736328e+00
8.657477378845214844e+00 5.412127017974853516e+00
8.336548805236816406e+00 4.979856491088867188e+00
8.090223312377929688e+00 4.613123893737792969e+00
1.039887619018554688e+01 5.454288482666015625e+00
9.516564369201660156e+00 5.371347427368164062e+00
8.288834571838378906e+00 5.578509330749511719e+00
1.003092575073242188e+01 4.253205299377441406e+00
9.180900573730468750e+00 3.955194711685180664e+00
8.541008949279785156e+00 4.152661323547363281e+00
8.177504539489746094e+00 5.321163654327392578e+00
8.528405189514160156e+00 4.068423748016357422e+00
8.445352554321289062e+00 3.874232053756713867e+00
8.664477348327636719e+00 4.330921173095703125e+00
1.019265651702880859e+01 4.938834667205810547e+00
9.965448379516601562e+00 3.923023462295532227e+00
9.549391746520996094e+00 4.166049957275390625e+00
9.425771713256835938e+00 4.578910350799560547e+00
9.187741279602050781e+00 4.683230876922607422e+00
9.511970520019531250e+00 4.215613365173339844e+00
8.993691444396972656e+00 4.524013042449951172e+00
9.037142753601074219e+00 3.777065038681030273e+00
9.109333992004394531e+00 4.064255237579345703e+00
8.393149375915527344e+00 4.017504215240478516e+00
8.739336967468261719e+00 4.056028366088867188e+00
8.558094978332519531e+00 4.107147216796875000e+00
9.467709541320800781e+00 4.647192001342773438e+00
8.800491333007812500e+00 5.827044963836669922e+00
8.308372497558593750e+00 5.654019355773925781e+00
8.290168762207031250e+00 5.783295631408691406e+00
8.207637786865234375e+00 5.557444095611572266e+00
8.654892921447753906e+00 5.192027568817138672e+00
8.528921127319335938e+00 5.090552806854248047e+00
1.009154605865478516e+01 5.516759872436523438e+00
8.415291786193847656e+00 5.529307842254638672e+00
1.031920623779296875e+01 5.562526702880859375e+00
9.583132743835449219e+00 5.458055973052978516e+00
8.554504394531250000e+00 5.882515907287597656e+00
9.618037223815917969e+00 4.888615131378173828e+00
9.235923767089843750e+00 5.992928504943847656e+00
9.785659790039062500e+00 5.796027183532714844e+00
1.056559181213378906e+01 4.883392333984375000e+00
1.055313491821289062e+01 4.609476566314697266e+00
1.016680431365966797e+01 9.675020217895507812e+00
9.386552810668945312e+00 1.086845016479492188e+01
9.460816383361816406e+00 1.059234523773193359e+01
9.308289527893066406e+00 1.090631008148193359e+01
1.056715393066406250e+01 1.074975776672363281e+01
1.062453460693359375e+01 1.106048107147216797e+01
1.011218261718750000e+01 1.011504936218261719e+01
9.963314056396484375e+00 1.017719650268554688e+01
8.951061248779296875e+00 1.010735034942626953e+01
9.604015350341796875e+00 1.060733985900878906e+01
9.289156913757324219e+00 1.036284065246582031e+01
1.010698890686035156e+01 1.024957752227783203e+01
1.023269939422607422e+01 1.007268428802490234e+01
1.029326438903808594e+01 1.019193458557128906e+01
1.009662914276123047e+01 1.023363971710205078e+01
1.022483062744140625e+01 1.022155570983886719e+01
9.293523788452148438e+00 1.102341175079345703e+01
9.197183609008789062e+00 1.053022575378417969e+01
9.439127922058105469e+00 1.097792911529541016e+01
9.646351814270019531e+00 1.012486457824707031e+01
9.894118309020996094e+00 1.039358997344970703e+01
9.491296768188476562e+00 1.012656116485595703e+01
9.114490509033203125e+00 1.027491283416748047e+01
9.571613311767578125e+00 9.850837707519531250e+00
9.009130477905273438e+00 1.043890094757080078e+01
8.904650688171386719e+00 1.041649627685546875e+01
9.704577445983886719e+00 1.003082180023193359e+01
9.544416427612304688e+00 9.917523384094238281e+00
8.918932914733886719e+00 1.046793937683105469e+01
9.128470420837402344e+00 1.052935695648193359e+01
9.149172782897949219e+00 1.053215694427490234e+01
9.455594062805175781e+00 9.984709739685058594e+00
8.597312927246093750e+00 3.850050687789916992e+00
8.492382049560546875e+00 3.673360109329223633e+00
9.240108489990234375e+00 4.022269725799560547e+00
9.114041328430175781e+00 4.712760925292968750e+00
8.910276412963867188e+00 3.822734355926513672e+00
8.881132125854492188e+00 4.844410419464111328e+00
8.325357437133789062e+00 5.003830909729003906e+00
8.773980140686035156e+00 5.072105407714843750e+00
8.381495475769042969e+00 4.421012401580810547e+00
8.207661628723144531e+00 4.817440032958984375e+00
9.019418716430664062e+00 4.874060630798339844e+00
8.462534904479980469e+00 4.880216598510742188e+00
8.254554748535156250e+00 4.783424854278564453e+00
8.954334259033203125e+00 4.212244987487792969e+00
8.112269401550292969e+00 4.754743099212646484e+00
8.683468818664550781e+00 4.929319858551025391e+00
8.340920448303222656e+00 4.511250495910644531e+00
8.275297164916992188e+00 4.569651126861572266e+00
8.629057884216308594e+00 4.063196182250976562e+00
9.036808013916015625e+00 4.412399291992187500e+00
8.936904907226562500e+00 6.267973423004150391e+00
9.421414375305175781e+00 6.072211265563964844e+00
1.022057437896728516e+01 5.851617813110351562e+00
6.625460147857666016e+00 6.174873352050781250e+00
9.783248901367187500e+00 5.507060527801513672e+00
8.987616539001464844e+00 4.946793556213378906e+00
9.342849731445312500e+00 5.058981895446777344e+00
9.403182983398437500e+00 9.972453117370605469e+00
1.026842498779296875e+01 1.067308712005615234e+01
9.456161499023437500e+00 4.416409015655517578e+00
8.873912811279296875e+00 5.951735973358154297e+00
1.078217887878417969e+01 4.701919078826904297e+00
1.014477539062500000e+01 3.949418067932128906e+00
9.963415145874023438e+00 5.868429660797119141e+00
8.604471206665039062e+00 3.977733373641967773e+00
1.090388584136962891e+01 4.315276145935058594e+00
1.066925430297851562e+01 5.770999431610107422e+00
1.086409568786621094e+01 5.392892837524414062e+00
1.036983013153076172e+01 5.472712039947509766e+00
9.230319023132324219e+00 5.298777580261230469e+00
1.045802211761474609e+01 5.927176475524902344e+00
1.058925342559814453e+01 5.423149108886718750e+00
8.809803009033203125e+00 4.166221141815185547e+00
8.747024536132812500e+00 3.684284210205078125e+00
9.235117912292480469e+00 4.099449634552001953e+00
9.046659469604492188e+00 4.078298091888427734e+00
8.798450469970703125e+00 3.720332145690917969e+00
8.718605041503906250e+00 3.884970903396606445e+00
8.657195091247558594e+00 3.678784847259521484e+00
9.060436248779296875e+00 3.891973018646240234e+00
9.626953125000000000e+00 6.037112712860107422e+00
9.679652214050292969e+00 4.446086406707763672e+00
9.079381942749023438e+00 4.064525127410888672e+00
1.036182689666748047e+01 4.650053501129150391e+00
1.048943042755126953e+01 5.401456832885742188e+00
1.012242221832275391e+01 4.554536819458007812e+00
8.565859794616699219e+00 4.026271820068359375e+00
8.681747436523437500e+00 4.059194087982177734e+00
8.787848472595214844e+00 4.007012844085693359e+00
8.817992210388183594e+00 4.414012432098388672e+00
9.391665458679199219e+00 5.229281425476074219e+00
9.672871589660644531e+00 6.089099884033203125e+00
1.038598918914794922e+01 4.450065612792968750e+00
1.032853126525878906e+01 3.751657247543334961e+00
1.074442005157470703e+01 5.602736473083496094e+00
9.308856010437011719e+00 5.125231742858886719e+00
1.064689636230468750e+01 5.607959270477294922e+00
1.038788604736328125e+01 5.774394512176513672e+00
1.013261795043945312e+01 5.589262485504150391e+00
1.031573200225830078e+01 3.912372112274169922e+00
1.011143398284912109e+01 6.938404560089111328e+00
1.008425617218017578e+01 7.011582374572753906e+00
1.010320091247558594e+01 7.094263076782226562e+00
1.011222743988037109e+01 6.928457736968994141e+00
1.006522560119628906e+01 7.063549518585205078e+00
1.007087898254394531e+01 7.048204898834228516e+00
1.010497188568115234e+01 7.077108383178710938e+00
1.002508258819580078e+01 7.173381805419921875e+00
1.001770591735839844e+01 7.071458816528320312e+00
1.007651519775390625e+01 7.006062030792236328e+00
1.007303905487060547e+01 6.993519306182861328e+00
1.004539108276367188e+01 7.039449691772460938e+00
1.003508949279785156e+01 7.061022281646728516e+00
9.999139785766601562e+00 7.057830810546875000e+00
1.001626873016357422e+01 7.042693614959716797e+00
1.003156089782714844e+01 7.075369834899902344e+00
1.014149570465087891e+01 4.900617122650146484e+00
9.871068000793457031e+00 5.208512306213378906e+00
9.825429916381835938e+00 6.977415084838867188e+00
9.493570327758789062e+00 6.590376377105712891e+00
1.011885547637939453e+01 1.131497478485107422e+01
1.043163681030273438e+01 1.095935344696044922e+01
1.021234416961669922e+01 1.122738456726074219e+01
1.043583869934082031e+01 1.103885650634765625e+01
1.024835586547851562e+01 1.106916809082031250e+01
1.069485950469970703e+01 1.048559284210205078e+01
1.035048198699951172e+01 1.063214778900146484e+01
1.032408046722412109e+01 1.046203517913818359e+01
9.987205505371093750e+00 1.039043998718261719e+01
1.019483280181884766e+01 1.020105171203613281e+01
1.010773468017578125e+01 1.038734436035156250e+01
1.034097194671630859e+01 1.012834262847900391e+01
1.034041976928710938e+01 1.118442153930664062e+01
1.044482135772705078e+01 1.104169750213623047e+01
1.016712951660156250e+01 1.075169277191162109e+01
9.716921806335449219e+00 1.147682666778564453e+01
1.035582447052001953e+01 1.131530666351318359e+01
1.020710945129394531e+01 1.130013656616210938e+01
1.026080608367919922e+01 1.087485694885253906e+01
9.400850296020507812e+00 1.147301673889160156e+01
9.991642951965332031e+00 1.099461841583251953e+01
1.046763610839843750e+01 1.079390907287597656e+01
9.372559547424316406e+00 1.030580425262451172e+01
1.007150554656982422e+01 1.008153915405273438e+01
9.483420372009277344e+00 9.973427772521972656e+00
9.912094116210937500e+00 1.022172451019287109e+01
9.772722244262695312e+00 1.002190303802490234e+01
9.208808898925781250e+00 9.756264686584472656e+00
9.047060966491699219e+00 1.039362525939941406e+01
9.956421852111816406e+00 1.083955955505371094e+01
9.934956550598144531e+00 1.059143257141113281e+01
1.063549709320068359e+01 1.077752208709716797e+01
1.032643413543701172e+01 1.069390964508056641e+01
9.579500198364257812e+00 1.129636192321777344e+01
9.537113189697265625e+00 1.127657985687255859e+01
9.666080474853515625e+00 1.105877971649169922e+01
9.343358039855957031e+00 1.097380447387695312e+01
9.597905158996582031e+00 6.192631721496582031e+00
9.558911323547363281e+00 4.794036865234375000e+00
9.468086242675781250e+00 5.964531898498535156e+00
1.067252349853515625e+01 5.102574348449707031e+00
1.029662799835205078e+01 5.763395309448242188e+00
9.307008743286132812e+00 5.029567241668701172e+00
9.868701934814453125e+00 5.140466690063476562e+00
8.205692291259765625e+00 4.652800559997558594e+00
8.820030212402343750e+00 5.123762607574462891e+00
8.318607330322265625e+00 5.704478740692138672e+00
8.019737243652343750e+00 5.238353252410888672e+00
8.503972053527832031e+00 4.323343753814697266e+00
8.816306114196777344e+00 4.972250938415527344e+00
8.969440460205078125e+00 5.154609203338623047e+00
8.152248382568359375e+00 4.867961406707763672e+00
8.874317169189453125e+00 4.836572647094726562e+00
8.725299835205078125e+00 4.126399517059326172e+00
8.584410667419433594e+00 6.021756649017333984e+00
8.566260337829589844e+00 4.341382503509521484e+00
8.629085540771484375e+00 5.571372509002685547e+00
8.826477050781250000e+00 5.301034450531005859e+00
8.306696891784667969e+00 5.673501968383789062e+00
8.226569175720214844e+00 5.875762939453125000e+00
8.458217620849609375e+00 5.738616466522216797e+00
8.933107376098632812e+00 1.031068229675292969e+01
9.206010818481445312e+00 9.844790458679199219e+00
9.129421234130859375e+00 1.031467247009277344e+01
9.022041320800781250e+00 1.022990703582763672e+01
9.352375030517578125e+00 9.935190200805664062e+00
9.228454589843750000e+00 1.019291973114013672e+01
9.956942558288574219e+00 1.058000373840332031e+01
9.835666656494140625e+00 1.107768917083740234e+01
9.660318374633789062e+00 1.068294334411621094e+01
9.460506439208984375e+00 1.082811450958251953e+01
9.125121116638183594e+00 1.023798847198486328e+01
9.425958633422851562e+00 9.994286537170410156e+00
9.099881172180175781e+00 1.036438751220703125e+01
9.393589019775390625e+00 1.048979759216308594e+01
9.791816711425781250e+00 1.058398723602294922e+01
9.578042984008789062e+00 1.001057624816894531e+01
9.407283782958984375e+00 9.895353317260742188e+00
9.665788650512695312e+00 9.605827331542968750e+00
9.333913803100585938e+00 1.020653247833251953e+01
9.335717201232910156e+00 9.877497673034667969e+00
9.144687652587890625e+00 1.027453708648681641e+01
9.229928016662597656e+00 1.025156116485595703e+01
9.221271514892578125e+00 9.982052803039550781e+00
1.040229606628417969e+01 1.051761341094970703e+01
9.256980895996093750e+00 1.069955730438232422e+01
9.201074600219726562e+00 1.041464805603027344e+01
9.315762519836425781e+00 4.529522895812988281e+00
9.579120635986328125e+00 4.237299442291259766e+00
9.759694099426269531e+00 4.205996036529541016e+00
9.256817817687988281e+00 4.390519618988037109e+00
9.028570175170898438e+00 3.815127611160278320e+00
9.418022155761718750e+00 1.004239654541015625e+01
9.915990829467773438e+00 1.090159320831298828e+01
9.253694534301757812e+00 9.915387153625488281e+00
9.650401115417480469e+00 9.745952606201171875e+00
9.292921066284179688e+00 1.077322006225585938e+01
9.063945770263671875e+00 1.054115581512451172e+01
9.504477500915527344e+00 9.887868881225585938e+00
9.260525703430175781e+00 9.674766540527343750e+00
9.566848754882812500e+00 9.880566596984863281e+00
9.824263572692871094e+00 9.749291419982910156e+00
9.361093521118164062e+00 9.976351737976074219e+00
9.175577163696289062e+00 9.532061576843261719e+00
9.225962638854980469e+00 9.694100379943847656e+00
9.230797767639160156e+00 9.709214210510253906e+00
9.043207168579101562e+00 9.897003173828125000e+00
9.158042907714843750e+00 9.735990524291992188e+00
9.229988098144531250e+00 9.906883239746093750e+00
9.374238014221191406e+00 9.803457260131835938e+00
9.513869285583496094e+00 1.001339435577392578e+01
9.372056961059570312e+00 1.000241184234619141e+01
9.322127342224121094e+00 1.004409980773925781e+01
9.126603126525878906e+00 1.026470088958740234e+01
9.696891784667968750e+00 1.008716297149658203e+01
9.060565948486328125e+00 1.044051265716552734e+01
9.499545097351074219e+00 1.017574977874755859e+01
9.294390678405761719e+00 9.784801483154296875e+00
9.448831558227539062e+00 9.802124023437500000e+00
1.064768314361572266e+01 1.104166126251220703e+01
1.054574298858642578e+01 1.107681465148925781e+01
1.035903453826904297e+01 1.122161293029785156e+01
1.017870998382568359e+01 1.128921413421630859e+01
1.051818847656250000e+01 1.102837944030761719e+01
1.070513820648193359e+01 1.102002334594726562e+01
1.001275157928466797e+01 9.864089012145996094e+00
9.252909660339355469e+00 9.999608993530273438e+00
1.027283668518066406e+01 1.014774608612060547e+01
1.017716503143310547e+01 1.026414966583251953e+01
1.023555755615234375e+01 9.989046096801757812e+00
1.045796394348144531e+01 1.029784488677978516e+01
1.033605289459228516e+01 1.069769001007080078e+01
1.030544757843017578e+01 9.911647796630859375e+00
1.013555335998535156e+01 1.021337318420410156e+01
1.029522705078125000e+01 1.060740280151367188e+01
9.874970436096191406e+00 1.134910774230957031e+01
9.739445686340332031e+00 1.031694126129150391e+01
9.365621566772460938e+00 9.489377975463867188e+00
9.177326202392578125e+00 1.024973678588867188e+01
9.670804977416992188e+00 1.039334106445312500e+01
9.642801284790039062e+00 1.062946987152099609e+01
9.279687881469726562e+00 1.042130470275878906e+01
9.584398269653320312e+00 1.030836009979248047e+01
9.283894538879394531e+00 4.824532032012939453e+00
8.790566444396972656e+00 3.745917797088623047e+00
8.700307846069335938e+00 4.012191772460937500e+00
8.777392387390136719e+00 3.908984661102294922e+00
8.951332092285156250e+00 4.733426570892333984e+00
8.517747879028320312e+00 4.832308769226074219e+00
8.343671798706054688e+00 4.949265480041503906e+00
8.961993217468261719e+00 4.144680500030517578e+00
9.585107803344726562e+00 4.022550582885742188e+00
8.981587409973144531e+00 3.794975280761718750e+00
9.232401847839355469e+00 4.060533046722412109e+00
8.281079292297363281e+00 4.452196598052978516e+00
1.017316150665283203e+01 1.126488113403320312e+01
9.990437507629394531e+00 1.083863353729248047e+01
1.044342231750488281e+01 1.099742889404296875e+01
1.016044330596923828e+01 1.062155532836914062e+01
1.012834262847900391e+01 5.561650753021240234e+00
9.951675415039062500e+00 5.220673084259033203e+00
8.948548316955566406e+00 5.949886322021484375e+00
1.037458324432373047e+01 5.712758064270019531e+00
1.046684169769287109e+01 5.515922069549560547e+00
9.639802932739257812e+00 5.071911811828613281e+00
1.064432716369628906e+01 5.481761932373046875e+00
8.940674781799316406e+00 5.910953044891357422e+00
9.727174758911132812e+00 6.352767944335937500e+00
9.834352493286132812e+00 6.260262966156005859e+00
1.060207271575927734e+01 5.878861904144287109e+00
1.020061016082763672e+01 5.166107177734375000e+00
1.022702026367187500e+01 5.632985591888427734e+00
1.029767990112304688e+01 4.973435401916503906e+00
1.006709766387939453e+01 4.364088535308837891e+00
9.447402954101562500e+00 3.903436422348022461e+00
1.017973518371582031e+01 4.164329051971435547e+00
8.404604911804199219e+00 4.547580242156982422e+00
1.042084980010986328e+01 4.803578376770019531e+00
9.165612220764160156e+00 4.898555755615234375e+00
1.054036235809326172e+01 5.746165752410888672e+00
9.913499832153320312e+00 6.354916572570800781e+00
9.891594886779785156e+00 6.502823829650878906e+00
9.690925598144531250e+00 6.184547901153564453e+00
1.021810626983642578e+01 5.985434532165527344e+00
1.050484561920166016e+01 5.455072879791259766e+00
9.620464324951171875e+00 6.167078495025634766e+00
1.023945999145507812e+01 5.568042755126953125e+00
8.894128799438476562e+00 4.829669475555419922e+00
8.950897216796875000e+00 4.929157733917236328e+00
9.595957756042480469e+00 6.303564548492431641e+00
9.720129966735839844e+00 6.037931442260742188e+00
1.016168785095214844e+01 5.269892692565917969e+00
9.815468788146972656e+00 6.243842124938964844e+00
1.043786239624023438e+01 5.575558662414550781e+00
1.068451213836669922e+01 5.316874027252197266e+00
8.600411415100097656e+00 3.938804149627685547e+00
8.766107559204101562e+00 5.383624076843261719e+00
9.287977218627929688e+00 4.338784217834472656e+00
8.697064399719238281e+00 5.804163455963134766e+00
9.524967193603515625e+00 6.034213542938232422e+00
1.005634975433349609e+01 6.284615516662597656e+00
9.957795143127441406e+00 6.406612396240234375e+00
8.275766372680664062e+00 5.341890811920166016e+00
8.527000427246093750e+00 4.329241275787353516e+00
8.448845863342285156e+00 5.327219009399414062e+00
1.046167278289794922e+01 4.042397022247314453e+00
9.946621894836425781e+00 4.973741054534912109e+00
1.005943965911865234e+01 4.651671886444091797e+00
1.029142284393310547e+01 5.209977626800537109e+00
1.079466247558593750e+01 5.099298954010009766e+00
9.112210273742675781e+00 5.132734298706054688e+00
1.038312816619873047e+01 5.840747356414794922e+00
1.010144519805908203e+01 5.383682727813720703e+00
8.598426818847656250e+00 4.330765724182128906e+00
8.942131042480468750e+00 4.955527782440185547e+00
8.004850387573242188e+00 4.619585990905761719e+00
8.328653335571289062e+00 4.809429645538330078e+00
8.277019500732421875e+00 4.493689060211181641e+00
9.859226226806640625e+00 4.910470008850097656e+00
8.680242538452148438e+00 5.756871223449707031e+00
9.106176376342773438e+00 4.341632366180419922e+00
9.071993827819824219e+00 4.756965637207031250e+00
8.237418174743652344e+00 5.494416713714599609e+00
9.092588424682617188e+00 3.516725301742553711e+00
9.615601539611816406e+00 3.671005725860595703e+00
9.345216751098632812e+00 3.941371440887451172e+00
9.032750129699707031e+00 3.721651077270507812e+00
9.058018684387207031e+00 3.669908046722412109e+00
9.066346168518066406e+00 3.623488903045654297e+00
1.013488483428955078e+01 3.839383363723754883e+00
1.004317474365234375e+01 3.851900339126586914e+00
9.114609718322753906e+00 3.755452632904052734e+00
1.010165309906005859e+01 4.390493869781494141e+00
9.450794219970703125e+00 6.170553207397460938e+00
1.025771141052246094e+01 4.969442367553710938e+00
9.434905052185058594e+00 6.107785224914550781e+00
8.807637214660644531e+00 5.546559810638427734e+00
9.569034576416015625e+00 6.132106781005859375e+00
9.344696998596191406e+00 1.106143379211425781e+01
9.207210540771484375e+00 1.053996467590332031e+01
1.005845832824707031e+01 1.118541145324707031e+01
1.033243370056152344e+01 1.026457500457763672e+01
1.035375118255615234e+01 1.029677963256835938e+01
9.646104812622070312e+00 9.740815162658691406e+00
9.067689895629882812e+00 1.052333259582519531e+01
9.640390396118164062e+00 1.130707645416259766e+01
9.993233680725097656e+00 1.142617321014404297e+01
9.112768173217773438e+00 1.063937187194824219e+01
8.913863182067871094e+00 1.082106590270996094e+01
9.909119606018066406e+00 9.807485580444335938e+00
9.362028121948242188e+00 9.696552276611328125e+00
1.002734470367431641e+01 1.007010650634765625e+01
1.017845630645751953e+01 1.057524108886718750e+01
1.024319839477539062e+01 1.032941532135009766e+01
9.536804199218750000e+00 1.139905452728271484e+01
1.015968704223632812e+01 1.110355281829833984e+01
1.044175910949707031e+01 1.108215236663818359e+01
9.809295654296875000e+00 1.095196342468261719e+01
1.036404800415039062e+01 1.109681701660156250e+01
9.670780181884765625e+00 1.063046169281005859e+01
1.066935443878173828e+01 1.071807765960693359e+01
9.667851448059082031e+00 9.996335029602050781e+00
9.639525413513183594e+00 1.131580638885498047e+01
9.695618629455566406e+00 1.136208724975585938e+01
1.030829048156738281e+01 1.122328472137451172e+01
1.019019699096679688e+01 1.094090747833251953e+01
1.000151634216308594e+01 1.057712841033935547e+01
9.320359230041503906e+00 1.104356765747070312e+01
9.949623107910156250e+00 1.048637771606445312e+01
1.061401367187500000e+01 1.101421546936035156e+01
1.036530399322509766e+01 1.059458541870117188e+01
9.526333808898925781e+00 1.061375904083251953e+01
1.043128204345703125e+01 1.106967735290527344e+01
1.057647609710693359e+01 1.115024089813232422e+01
9.955459594726562500e+00 1.143390846252441406e+01
9.896956443786621094e+00 1.088724327087402344e+01
9.725279808044433594e+00 1.122629547119140625e+01
9.553726196289062500e+00 1.132052421569824219e+01
9.712537765502929688e+00 1.137995243072509766e+01
1.049205112457275391e+01 1.121460151672363281e+01
9.561500549316406250e+00 1.135541915893554688e+01
1.017269039154052734e+01 1.111845970153808594e+01
9.567569732666015625e+00 1.141358757019042969e+01
9.579928398132324219e+00 1.119082069396972656e+01
9.934982299804687500e+00 1.117221164703369141e+01
9.439335823059082031e+00 1.116705989837646484e+01
1.016889667510986328e+01 1.059736537933349609e+01
1.018272590637207031e+01 1.062151145935058594e+01
9.684522628784179688e+00 1.139605712890625000e+01
9.296153068542480469e+00 1.054995918273925781e+01
8.919558525085449219e+00 1.073256492614746094e+01
9.650508880615234375e+00 9.756582260131835938e+00
9.605684280395507812e+00 9.887249946594238281e+00
9.377580642700195312e+00 9.785854339599609375e+00
9.547229766845703125e+00 9.786149978637695312e+00
9.428600311279296875e+00 9.813700675964355469e+00
1.025147342681884766e+01 1.008357524871826172e+01
9.910228729248046875e+00 9.963191986083984375e+00
9.816431999206542969e+00 1.139013290405273438e+01
1.009751510620117188e+01 1.102385520935058594e+01
9.681019783020019531e+00 9.675127983093261719e+00
9.698420524597167969e+00 1.086903476715087891e+01
9.521206855773925781e+00 1.112857437133789062e+01
9.216438293457031250e+00 1.085390472412109375e+01
9.857835769653320312e+00 1.009838008880615234e+01
9.688762664794921875e+00 9.859571456909179688e+00
9.753637313842773438e+00 9.861212730407714844e+00
9.788582801818847656e+00 1.017534828186035156e+01
9.261670112609863281e+00 9.810707092285156250e+00
9.474634170532226562e+00 9.919663429260253906e+00
8.730938911437988281e+00 3.971372127532958984e+00
8.951486587524414062e+00 5.281050682067871094e+00
9.277540206909179688e+00 4.086382389068603516e+00
8.613625526428222656e+00 4.262681961059570312e+00
8.102431297302246094e+00 5.654247283935546875e+00
8.343111991882324219e+00 5.743388652801513672e+00
8.610589981079101562e+00 4.166923522949218750e+00
9.681488037109375000e+00 4.505410194396972656e+00
9.428588867187500000e+00 6.060373783111572266e+00
1.016625976562500000e+01 4.681398868560791016e+00
1.050994682312011719e+01 4.349841594696044922e+00
1.010296154022216797e+01 4.841269016265869141e+00
9.321944236755371094e+00 5.858536720275878906e+00
9.107684135437011719e+00 3.406146049499511719e+00
9.353718757629394531e+00 3.640240430831909180e+00
9.334495544433593750e+00 3.712289810180664062e+00
9.423638343811035156e+00 3.592727661132812500e+00
9.139564514160156250e+00 3.611641645431518555e+00
8.899452209472656250e+00 3.682758808135986328e+00
9.202986717224121094e+00 3.499428272247314453e+00
9.349269866943359375e+00 4.117412567138671875e+00
9.008637428283691406e+00 3.723416566848754883e+00
1.004509735107421875e+01 4.815277099609375000e+00
9.785346031188964844e+00 4.173213958740234375e+00
8.620265960693359375e+00 3.853690385818481445e+00
8.793653488159179688e+00 3.763771057128906250e+00
8.719736099243164062e+00 3.652679443359375000e+00
8.802927970886230469e+00 3.779351472854614258e+00
8.859353065490722656e+00 4.840492725372314453e+00
8.816918373107910156e+00 4.949449062347412109e+00
9.293004035949707031e+00 4.306347846984863281e+00
9.481919288635253906e+00 3.816949129104614258e+00
9.711834907531738281e+00 9.848668098449707031e+00
9.379517555236816406e+00 3.923605203628540039e+00
9.354591369628906250e+00 3.929761171340942383e+00
9.071147918701171875e+00 3.782532930374145508e+00
9.175600051879882812e+00 3.687726974487304688e+00
8.896725654602050781e+00 3.680019855499267578e+00
8.250400543212890625e+00 4.035066604614257812e+00
8.435862541198730469e+00 5.720242500305175781e+00
8.047502517700195312e+00 5.403894424438476562e+00
8.014294624328613281e+00 5.557203769683837891e+00
9.065232276916503906e+00 3.939679145812988281e+00
1.043222904205322266e+01 3.960898637771606445e+00
1.015537738800048828e+01 3.882667303085327148e+00
1.035892581939697266e+01 4.086322307586669922e+00
1.007452487945556641e+01 4.572170257568359375e+00
1.082030773162841797e+01 5.142756938934326172e+00
1.076562881469726562e+01 5.206919193267822266e+00
1.066534614562988281e+01 5.291207313537597656e+00
1.084088516235351562e+01 5.229482650756835938e+00
9.423314094543457031e+00 4.696631908416748047e+00
1.006365203857421875e+01 5.346317768096923828e+00
1.078439140319824219e+01 5.187163829803466797e+00
1.023055076599121094e+01 5.556846141815185547e+00
9.379271507263183594e+00 5.493319034576416016e+00
8.645422935485839844e+00 4.137009143829345703e+00
9.753065109252929688e+00 4.749314785003662109e+00
1.010166263580322266e+01 4.209588527679443359e+00
8.621853828430175781e+00 4.355417251586914062e+00
8.935560226440429688e+00 3.972609043121337891e+00
9.350654602050781250e+00 4.096442699432373047e+00
1.021736717224121094e+01 4.082455635070800781e+00
9.041231155395507812e+00 3.592275619506835938e+00
9.527838706970214844e+00 3.979148149490356445e+00
9.061641693115234375e+00 3.681332826614379883e+00
9.342715263366699219e+00 3.906094789505004883e+00
8.227515220642089844e+00 4.475816249847412109e+00
8.277980804443359375e+00 5.075020313262939453e+00
8.591064453125000000e+00 4.883376598358154297e+00
8.248856544494628906e+00 4.351497650146484375e+00
8.362649917602539062e+00 4.376382827758789062e+00
9.663967132568359375e+00 5.015800952911376953e+00
8.656465530395507812e+00 4.962644577026367188e+00
9.567630767822265625e+00 6.400094985961914062e+00
9.498421669006347656e+00 6.376297950744628906e+00
9.468051910400390625e+00 6.303560256958007812e+00
9.744556427001953125e+00 6.153428554534912109e+00
9.929573059082031250e+00 6.353189468383789062e+00
1.054070091247558594e+01 5.532760620117187500e+00
1.029074192047119141e+01 5.561938762664794922e+00
1.055106925964355469e+01 4.493760108947753906e+00
1.028138160705566406e+01 5.771135330200195312e+00
1.027881717681884766e+01 5.202085494995117188e+00
9.843357086181640625e+00 5.202441692352294922e+00
8.516541481018066406e+00 4.066832542419433594e+00
8.148735046386718750e+00 5.180381298065185547e+00
8.355898857116699219e+00 5.432161808013916016e+00
8.331229209899902344e+00 5.422583580017089844e+00
9.163166999816894531e+00 3.959126949310302734e+00
9.011995315551757812e+00 4.247557163238525391e+00
9.368631362915039062e+00 6.796090126037597656e+00
8.792342185974121094e+00 5.766565799713134766e+00
8.596178054809570312e+00 3.814500093460083008e+00
8.113278388977050781e+00 4.303798675537109375e+00
8.543707847595214844e+00 4.398943901062011719e+00
9.169631958007812500e+00 4.175592422485351562e+00
8.381159782409667969e+00 4.300954818725585938e+00
9.778357505798339844e+00 5.229356288909912109e+00
1.003703594207763672e+01 4.268347263336181641e+00
9.452463150024414062e+00 4.037207603454589844e+00
8.729613304138183594e+00 4.421941280364990234e+00
9.033087730407714844e+00 3.878689289093017578e+00
1.008010387420654297e+01 4.289389133453369141e+00
1.005472278594970703e+01 4.560700416564941406e+00
9.732091903686523438e+00 4.396340370178222656e+00
9.455990791320800781e+00 5.805376529693603516e+00
9.081844329833984375e+00 3.609415531158447266e+00
9.526371002197265625e+00 6.197367668151855469e+00
9.314703941345214844e+00 1.074996471405029297e+01
9.364003181457519531e+00 1.063208198547363281e+01
9.319660186767578125e+00 1.089409065246582031e+01
9.402723312377929688e+00 1.090196609497070312e+01
9.523705482482910156e+00 1.132329177856445312e+01
9.562321662902832031e+00 1.131680870056152344e+01
9.596121788024902344e+00 1.107573032379150391e+01
9.436784744262695312e+00 1.104225540161132812e+01
9.518255233764648438e+00 1.131951332092285156e+01
9.264583587646484375e+00 1.110138130187988281e+01
9.881089210510253906e+00 9.925660133361816406e+00
9.944634437561035156e+00 1.003037834167480469e+01
9.958158493041992188e+00 9.948319435119628906e+00
1.006607246398925781e+01 1.051303291320800781e+01
9.212759017944335938e+00 1.091617107391357422e+01
9.408329010009765625e+00 1.096165275573730469e+01
1.007338905334472656e+01 9.936904907226562500e+00
1.014652347564697266e+01 1.092657470703125000e+01
9.674146652221679688e+00 1.054793930053710938e+01
1.012968826293945312e+01 1.114311790466308594e+01
1.000405883789062500e+01 1.044924068450927734e+01
9.377175331115722656e+00 1.061394786834716797e+01
1.027401733398437500e+01 9.988330841064453125e+00
1.033197116851806641e+01 4.099869728088378906e+00
9.385549545288085938e+00 3.983590364456176758e+00
1.058530616760253906e+01 4.067872047424316406e+00
1.006810474395751953e+01 4.292584896087646484e+00
1.040020275115966797e+01 4.665625095367431641e+00
9.404257774353027344e+00 4.555351257324218750e+00
8.574336051940917969e+00 3.808337688446044922e+00
9.225179672241210938e+00 4.373806953430175781e+00
8.433817863464355469e+00 5.646234989166259766e+00
8.579361915588378906e+00 5.715282917022705078e+00
9.024881362915039062e+00 5.424555778503417969e+00
8.721698760986328125e+00 5.720677852630615234e+00
8.666384696960449219e+00 5.946104526519775391e+00
9.239663124084472656e+00 4.246282577514648438e+00
8.749636650085449219e+00 3.877330064773559570e+00
8.404733657836914062e+00 6.414228916168212891e+00
7.986038684844970703e+00 6.784526348114013672e+00
8.190340995788574219e+00 6.568031787872314453e+00
8.176499366760253906e+00 6.940691471099853516e+00
7.774643421173095703e+00 7.355213642120361328e+00
8.161888122558593750e+00 7.192281723022460938e+00
7.891739368438720703e+00 7.287421226501464844e+00
8.065718650817871094e+00 7.202860832214355469e+00
8.041499137878417969e+00 6.972421169281005859e+00
9.503318786621093750e+00 6.447986602783203125e+00
8.210963249206542969e+00 6.489696979522705078e+00
7.703087329864501953e+00 7.237885951995849609e+00
8.028757095336914062e+00 6.616908073425292969e+00
8.055948257446289062e+00 6.583382606506347656e+00
7.663549900054931641e+00 7.220877647399902344e+00
8.083532333374023438e+00 6.602952003479003906e+00
7.858196258544921875e+00 7.240801334381103516e+00
8.141037940979003906e+00 6.674095630645751953e+00
8.457380294799804688e+00 6.507986068725585938e+00
9.788127899169921875e+00 1.181855678558349609e+01
1.007708644866943359e+01 1.120462322235107422e+01
1.037381935119628906e+01 1.099638462066650391e+01
1.008707046508789062e+01 1.111811828613281250e+01
1.000830554962158203e+01 1.093605804443359375e+01
1.061129188537597656e+01 1.129049873352050781e+01
1.079643058776855469e+01 1.065308094024658203e+01
1.060052204132080078e+01 1.076665115356445312e+01
1.004720115661621094e+01 1.057928562164306641e+01
1.092011260986328125e+01 1.054835891723632812e+01
1.051885318756103516e+01 1.103013896942138672e+01
1.044086933135986328e+01 1.096797847747802734e+01
1.082133674621582031e+01 1.062644863128662109e+01
1.027590274810791016e+01 1.055798149108886719e+01
1.008636283874511719e+01 1.013926506042480469e+01
1.018417739868164062e+01 1.038663005828857422e+01
9.933421134948730469e+00 1.012611293792724609e+01
1.038693237304687500e+01 1.016411018371582031e+01
1.070411109924316406e+01 1.017723655700683594e+01
1.083980369567871094e+01 1.047344017028808594e+01
9.270585060119628906e+00 1.117584228515625000e+01
9.672582626342773438e+00 1.146795082092285156e+01
9.791574478149414062e+00 1.127127742767333984e+01
9.574508666992187500e+00 1.129660701751708984e+01
9.503229141235351562e+00 1.142893981933593750e+01
9.652504920959472656e+00 1.090877819061279297e+01
1.016876792907714844e+01 1.108939552307128906e+01
9.605901718139648438e+00 1.128837394714355469e+01
9.943854331970214844e+00 1.066405105590820312e+01
9.508994102478027344e+00 1.132786178588867188e+01
1.028573417663574219e+01 1.094088363647460938e+01
1.038617324829101562e+01 1.115394210815429688e+01
1.008891391754150391e+01 1.103259468078613281e+01
1.019938755035400391e+01 1.078084659576416016e+01
1.035815811157226562e+01 1.101262187957763672e+01
9.977398872375488281e+00 1.101030063629150391e+01
1.049938297271728516e+01 1.099561882019042969e+01
1.052554416656494141e+01 1.077937221527099609e+01
9.921734809875488281e+00 1.135936546325683594e+01
1.049451446533203125e+01 1.108017826080322266e+01
1.094762992858886719e+01 1.066696739196777344e+01
1.029967212677001953e+01 1.123662376403808594e+01
1.039146041870117188e+01 1.106161499023437500e+01
1.045218372344970703e+01 1.099037170410156250e+01
1.013451385498046875e+01 1.016909217834472656e+01
9.385625839233398438e+00 1.082867622375488281e+01
9.389026641845703125e+00 1.062284374237060547e+01
1.034013080596923828e+01 1.031602954864501953e+01
9.560341835021972656e+00 1.060768699645996094e+01
9.825307846069335938e+00 1.071228694915771484e+01
9.789049148559570312e+00 1.140049743652343750e+01
9.666716575622558594e+00 1.127208328247070312e+01
9.550925254821777344e+00 1.100117588043212891e+01
1.042170810699462891e+01 1.016335678100585938e+01
1.006199741363525391e+01 1.009679889678955078e+01
1.014696216583251953e+01 1.018112850189208984e+01
9.542203903198242188e+00 1.065489578247070312e+01
1.033866786956787109e+01 1.038335704803466797e+01
1.027123355865478516e+01 1.025038814544677734e+01
1.034655570983886719e+01 1.020966625213623047e+01
9.459509849548339844e+00 1.094309806823730469e+01
9.136927604675292969e+00 1.065463924407958984e+01
8.796879768371582031e+00 1.074690437316894531e+01
8.925282478332519531e+00 1.098569774627685547e+01
9.590822219848632812e+00 1.037336540222167969e+01
9.411058425903320312e+00 9.811110496520996094e+00
8.910991668701171875e+00 1.035904312133789062e+01
9.222007751464843750e+00 1.054109477996826172e+01
8.813875198364257812e+00 1.045669269561767578e+01
8.384554862976074219e+00 4.953905582427978516e+00
8.931519508361816406e+00 5.473423957824707031e+00
9.699019432067871094e+00 6.051832199096679688e+00
9.520701408386230469e+00 5.942571640014648438e+00
1.085970211029052734e+01 4.438306331634521484e+00
1.065170955657958984e+01 4.080228805541992188e+00
1.017598915100097656e+01 4.646774291992187500e+00
1.048733234405517578e+01 4.097438335418701172e+00
1.065573120117187500e+01 4.780055522918701172e+00
1.032553577423095703e+01 4.337805271148681641e+00
1.003339099884033203e+01 4.352792263031005859e+00
1.036374759674072266e+01 4.101467132568359375e+00
9.567956924438476562e+00 5.242605686187744141e+00
8.883379936218261719e+00 6.132844448089599609e+00
9.437656402587890625e+00 6.425245285034179688e+00
9.716770172119140625e+00 6.486419677734375000e+00
1.069373130798339844e+01 5.590398788452148438e+00
1.051354980468750000e+01 5.213049411773681641e+00
9.620203018188476562e+00 5.850864410400390625e+00
9.864005088806152344e+00 4.208969116210937500e+00
1.006618881225585938e+01 4.895587921142578125e+00
8.960706710815429688e+00 5.577043533325195312e+00
9.718167304992675781e+00 4.719095706939697266e+00
8.165452957153320312e+00 5.721366405487060547e+00
8.678503036499023438e+00 5.208254814147949219e+00
8.602853775024414062e+00 5.987458705902099609e+00
8.690782546997070312e+00 6.022888660430908203e+00
8.787270545959472656e+00 5.909717082977294922e+00
8.673631668090820312e+00 6.155824661254882812e+00
8.352602958679199219e+00 5.678199768066406250e+00
8.486987113952636719e+00 6.158384799957275391e+00
8.343472480773925781e+00 5.545854091644287109e+00
8.655004501342773438e+00 5.800301551818847656e+00
8.308351516723632812e+00 5.773534774780273438e+00
9.078367233276367188e+00 5.605337142944335938e+00
8.571523666381835938e+00 3.818047285079956055e+00
9.445199012756347656e+00 3.937888383865356445e+00
8.573284149169921875e+00 5.664935588836669922e+00
9.055315017700195312e+00 3.600514411926269531e+00
9.293083190917968750e+00 4.259190559387207031e+00
8.535439491271972656e+00 4.425942420959472656e+00
9.522527694702148438e+00 3.924853324890136719e+00
9.334556579589843750e+00 3.821206808090209961e+00
9.103462219238281250e+00 4.582319259643554688e+00
1.035613822937011719e+01 4.234695434570312500e+00
1.061526966094970703e+01 4.550383090972900391e+00
1.050590133666992188e+01 4.391538619995117188e+00
8.817433357238769531e+00 4.454393863677978516e+00
9.064701080322265625e+00 4.695079326629638672e+00
8.839621543884277344e+00 5.218585014343261719e+00
9.772074699401855469e+00 6.393803119659423828e+00
9.991046905517578125e+00 6.089475154876708984e+00
1.072067928314208984e+01 5.550908088684082031e+00
1.059807395935058594e+01 5.229143142700195312e+00
9.646271705627441406e+00 5.207560539245605469e+00
1.055312824249267578e+01 5.621827602386474609e+00
9.762457847595214844e+00 5.351165294647216797e+00
1.006880283355712891e+01 5.526024341583251953e+00
8.859750747680664062e+00 4.989112377166748047e+00
1.007975387573242188e+01 4.482507705688476562e+00
1.032554054260253906e+01 4.245830535888671875e+00
1.051273441314697266e+01 4.373025417327880859e+00
9.332516670227050781e+00 3.927670478820800781e+00
1.036042213439941406e+01 4.074728488922119141e+00
1.033295249938964844e+01 4.131671905517578125e+00
9.997142791748046875e+00 4.082919120788574219e+00
9.898665428161621094e+00 4.182234764099121094e+00
1.064223289489746094e+01 4.903236865997314453e+00
1.057892608642578125e+01 4.220921516418457031e+00
1.008567523956298828e+01 4.419853687286376953e+00
1.063220787048339844e+01 4.953416824340820312e+00
9.929388046264648438e+00 5.681000709533691406e+00
9.728727340698242188e+00 5.409292697906494141e+00
9.499278068542480469e+00 4.781928062438964844e+00
1.075878238677978516e+01 4.731744766235351562e+00
9.743105888366699219e+00 4.205400943756103516e+00
9.637485504150390625e+00 6.058888435363769531e+00
9.248497962951660156e+00 5.696643829345703125e+00
1.092476367950439453e+01 5.463787555694580078e+00
1.048053169250488281e+01 5.331928253173828125e+00
1.010384464263916016e+01 5.689836025238037109e+00
8.378270149230957031e+00 5.748208999633789062e+00
8.397537231445312500e+00 4.292771816253662109e+00
8.995181083679199219e+00 5.103577613830566406e+00
8.153166770935058594e+00 4.346474647521972656e+00
8.426623344421386719e+00 4.387888908386230469e+00
9.135361671447753906e+00 4.520308017730712891e+00
1.089186191558837891e+01 5.173836708068847656e+00
1.081494903564453125e+01 4.852988243103027344e+00
8.265017509460449219e+00 4.739245414733886719e+00
8.687727928161621094e+00 5.213610649108886719e+00
8.370934486389160156e+00 5.403241157531738281e+00
8.717749595642089844e+00 5.717355728149414062e+00
8.197513580322265625e+00 5.624115467071533203e+00
8.489041328430175781e+00 3.856106519699096680e+00
8.538327217102050781e+00 5.438439369201660156e+00
8.838538169860839844e+00 3.754962205886840820e+00
9.082560539245605469e+00 4.621417999267578125e+00
9.134438514709472656e+00 3.964975118637084961e+00
9.243154525756835938e+00 4.253538131713867188e+00
9.329266548156738281e+00 3.801676273345947266e+00
9.340669631958007812e+00 3.789483070373535156e+00
9.413021087646484375e+00 4.528106212615966797e+00
9.114470481872558594e+00 5.020908355712890625e+00
8.064392089843750000e+00 4.439246177673339844e+00
8.720687866210937500e+00 5.005482673645019531e+00
9.372989654541015625e+00 4.401635169982910156e+00
9.182492256164550781e+00 5.935481071472167969e+00
9.297275543212890625e+00 4.278050899505615234e+00
1.044579792022705078e+01 4.260569572448730469e+00
1.008362293243408203e+01 5.147466659545898438e+00
9.794513702392578125e+00 4.313340663909912109e+00
8.567833900451660156e+00 3.948423624038696289e+00
9.259839057922363281e+00 4.056647300720214844e+00
9.469636917114257812e+00 4.397031784057617188e+00
9.089452743530273438e+00 4.443250179290771484e+00
9.977030754089355469e+00 4.937828540802001953e+00
1.033073520660400391e+01 4.252818107604980469e+00
1.043593025207519531e+01 4.646112442016601562e+00
9.597772598266601562e+00 4.313932418823242188e+00
1.058399486541748047e+01 4.195046901702880859e+00
9.963781356811523438e+00 4.517299175262451172e+00
9.372097969055175781e+00 3.822348356246948242e+00
9.767947196960449219e+00 4.890252113342285156e+00
1.012347412109375000e+01 4.306158065795898438e+00
9.793810844421386719e+00 5.468267440795898438e+00
8.355099678039550781e+00 4.463895320892333984e+00
1.027509784698486328e+01 5.434402942657470703e+00
2.345388889312744141e+00 6.471609115600585938e+00
1.044329833984375000e+01 5.682971000671386719e+00
1.031903743743896484e+01 5.360327243804931641e+00
1.015161228179931641e+01 5.266068935394287109e+00
1.014571857452392578e+01 5.449941158294677734e+00
1.017481422424316406e+01 4.950402736663818359e+00
9.590868949890136719e+00 6.231079578399658203e+00
8.375242233276367188e+00 4.778899192810058594e+00
9.032236099243164062e+00 3.878194808959960938e+00
8.898056030273437500e+00 4.521108627319335938e+00
8.798054695129394531e+00 3.840587854385375977e+00
8.863214492797851562e+00 3.742431402206420898e+00
9.301068305969238281e+00 3.786943674087524414e+00
9.760661125183105469e+00 4.680287361145019531e+00
9.686079025268554688e+00 5.227420330047607422e+00
9.397831916809082031e+00 5.928211212158203125e+00
9.406827926635742188e+00 5.096177101135253906e+00
9.517480850219726562e+00 5.324802875518798828e+00
8.529029846191406250e+00 6.145040988922119141e+00
9.661942481994628906e+00 6.367163181304931641e+00
8.345396995544433594e+00 6.035203456878662109e+00
7.940422058105468750e+00 7.134824275970458984e+00
8.023394584655761719e+00 6.876824855804443359e+00
8.762715339660644531e+00 6.805840015411376953e+00
8.810136795043945312e+00 6.804877758026123047e+00
8.804978370666503906e+00 6.799882888793945312e+00
8.627956390380859375e+00 6.746661186218261719e+00
8.677897453308105469e+00 6.708957195281982422e+00
8.746103286743164062e+00 6.635971546173095703e+00
8.493494987487792969e+00 6.689792633056640625e+00
8.470547676086425781e+00 6.747262001037597656e+00
8.900851249694824219e+00 6.686525344848632812e+00
8.647779464721679688e+00 6.760019302368164062e+00
8.519772529602050781e+00 6.747040748596191406e+00
8.919984817504882812e+00 6.584540843963623047e+00
9.486267089843750000e+00 6.441268444061279297e+00
8.317100524902343750e+00 6.721180438995361328e+00
8.320387840270996094e+00 6.807541847229003906e+00
8.231437683105468750e+00 6.634876251220703125e+00
8.290102005004882812e+00 6.730861186981201172e+00
8.212283134460449219e+00 6.834301471710205078e+00
9.664669036865234375e+00 1.170018482208251953e+01
9.541351318359375000e+00 1.144243717193603516e+01
9.239327430725097656e+00 1.125895786285400391e+01
9.504964828491210938e+00 1.133135509490966797e+01
9.492159843444824219e+00 1.127948951721191406e+01
9.763874053955078125e+00 1.077215003967285156e+01
1.005923271179199219e+01 1.038942146301269531e+01
9.983763694763183594e+00 1.063978195190429688e+01
1.034797000885009766e+01 1.115838527679443359e+01
1.002467346191406250e+01 1.069721984863281250e+01
1.030258560180664062e+01 1.090476131439208984e+01
1.060707855224609375e+01 1.087805557250976562e+01
1.008516597747802734e+01 1.090698909759521484e+01
1.047732734680175781e+01 1.067706775665283203e+01
1.016492652893066406e+01 1.111293125152587891e+01
9.642498016357421875e+00 1.121562957763671875e+01
1.013127136230468750e+01 1.068273830413818359e+01
1.015412139892578125e+01 1.083954143524169922e+01
1.050390529632568359e+01 1.006472206115722656e+01
9.018056869506835938e+00 1.032033634185791016e+01
9.313503265380859375e+00 9.876782417297363281e+00
9.573355674743652344e+00 9.904277801513671875e+00
9.828287124633789062e+00 9.857721328735351562e+00
9.590979576110839844e+00 1.069345664978027344e+01
1.010509967803955078e+01 1.010751533508300781e+01
8.634733200073242188e+00 4.880754470825195312e+00
8.285344123840332031e+00 4.822684764862060547e+00
9.024429321289062500e+00 5.118262290954589844e+00
8.369895935058593750e+00 4.121440410614013672e+00
8.798940658569335938e+00 4.025327205657958984e+00
9.058790206909179688e+00 4.227511882781982422e+00
8.661860466003417969e+00 5.581580162048339844e+00
8.384916305541992188e+00 5.781311035156250000e+00
9.905718803405761719e+00 4.778022766113281250e+00
1.015983390808105469e+01 4.495493888854980469e+00
1.023410606384277344e+01 4.575118064880371094e+00
9.963404655456542969e+00 4.979599475860595703e+00
9.967248916625976562e+00 4.899505138397216797e+00
1.030277347564697266e+01 4.370836257934570312e+00
9.530902862548828125e+00 6.131067752838134766e+00
9.785278320312500000e+00 4.719765186309814453e+00
1.047866821289062500e+01 4.346140861511230469e+00
9.651384353637695312e+00 3.670883893966674805e+00
1.004718303680419922e+01 4.609860420227050781e+00
9.196948051452636719e+00 3.722399950027465820e+00
9.473002433776855469e+00 3.634451150894165039e+00
9.105027198791503906e+00 3.702637910842895508e+00
9.290080070495605469e+00 3.649660348892211914e+00
9.530465126037597656e+00 3.970648527145385742e+00
9.512381553649902344e+00 4.197098255157470703e+00
9.874514579772949219e+00 4.596554279327392578e+00
8.930557250976562500e+00 3.685736656188964844e+00
8.948070526123046875e+00 3.703397989273071289e+00
9.450309753417968750e+00 3.842098712921142578e+00
9.440977096557617188e+00 4.171365261077880859e+00
9.785418510437011719e+00 3.958695888519287109e+00
9.325888633728027344e+00 4.259249210357666016e+00
1.007764530181884766e+01 4.613384246826171875e+00
1.030683708190917969e+01 4.301966667175292969e+00
9.763426780700683594e+00 3.929956912994384766e+00
8.293328285217285156e+00 4.777023315429687500e+00
8.251264572143554688e+00 5.599298000335693359e+00
8.181274414062500000e+00 5.209468364715576172e+00
8.723589897155761719e+00 4.050949096679687500e+00
1.056003570556640625e+01 4.392259597778320312e+00
9.413286209106445312e+00 5.708293914794921875e+00
9.756951332092285156e+00 4.769910335540771484e+00
9.340897560119628906e+00 5.746594905853271484e+00
8.857550621032714844e+00 5.563190937042236328e+00
8.300745964050292969e+00 5.822288513183593750e+00
8.686799049377441406e+00 4.527965068817138672e+00
9.254018783569335938e+00 4.529676914215087891e+00
9.451643943786621094e+00 4.148779869079589844e+00
8.869242668151855469e+00 3.891631841659545898e+00
1.004198360443115234e+01 4.600255012512207031e+00
9.154369354248046875e+00 3.572515964508056641e+00
1.028962612152099609e+01 4.092659473419189453e+00
1.072097015380859375e+01 5.307510852813720703e+00
1.013265895843505859e+01 5.497242927551269531e+00
1.039887142181396484e+01 5.603458404541015625e+00
1.016180706024169922e+01 5.644616603851318359e+00
8.900592803955078125e+00 4.846732139587402344e+00
8.218880653381347656e+00 4.811590671539306641e+00
9.082361221313476562e+00 4.671815395355224609e+00
8.747687339782714844e+00 5.004302501678466797e+00
1.024541664123535156e+01 5.005617141723632812e+00
1.052968978881835938e+01 5.519179344177246094e+00
1.045531654357910156e+01 5.263799190521240234e+00
1.023987293243408203e+01 5.432911872863769531e+00
1.040754604339599609e+01 5.735508441925048828e+00
1.052003383636474609e+01 5.260065555572509766e+00
1.059747600555419922e+01 5.388247013092041016e+00
9.312108993530273438e+00 4.442080020904541016e+00
9.864840507507324219e+00 3.871747732162475586e+00
9.058740615844726562e+00 3.411777257919311523e+00
9.406250000000000000e+00 5.587743759155273438e+00
9.257374763488769531e+00 4.150436401367187500e+00
8.870696067810058594e+00 3.749550342559814453e+00
8.657184600830078125e+00 3.852336645126342773e+00
8.987086296081542969e+00 3.590299844741821289e+00
8.500467300415039062e+00 5.493556976318359375e+00
9.141424179077148438e+00 5.856549263000488281e+00
9.290163993835449219e+00 4.293578147888183594e+00
8.519374847412109375e+00 5.724307060241699219e+00
8.645541191101074219e+00 4.049529075622558594e+00
8.898694038391113281e+00 3.675344228744506836e+00
9.032803535461425781e+00 4.729267597198486328e+00
9.235799789428710938e+00 4.835765361785888672e+00
9.238514900207519531e+00 1.020590972900390625e+01
9.261760711669921875e+00 9.993863105773925781e+00
9.396444320678710938e+00 5.027100563049316406e+00
9.189014434814453125e+00 4.696890354156494141e+00
9.193489074707031250e+00 5.004311561584472656e+00
9.317427635192871094e+00 5.305384635925292969e+00
9.313081741333007812e+00 5.021293163299560547e+00
9.621106147766113281e+00 5.030258655548095703e+00
9.431294441223144531e+00 9.997386932373046875e+00
9.374565124511718750e+00 1.010694789886474609e+01
9.018069267272949219e+00 1.018986034393310547e+01
1.011600399017333984e+01 1.111423492431640625e+01
1.023851394653320312e+01 1.090341186523437500e+01
1.012175083160400391e+01 1.093384265899658203e+01
1.027882957458496094e+01 1.120790958404541016e+01
1.063753795623779297e+01 1.082760906219482422e+01
1.051411628723144531e+01 1.100186634063720703e+01
1.102215671539306641e+01 5.500288009643554688e+00
1.069741821289062500e+01 5.212311267852783203e+00
1.077176666259765625e+01 4.457253932952880859e+00
1.080226135253906250e+01 4.350594997406005859e+00
1.013674640655517578e+01 3.806517601013183594e+00
1.069372367858886719e+01 4.288588047027587891e+00
1.088425159454345703e+01 4.200593471527099609e+00
1.084533023834228516e+01 4.291811466217041016e+00
1.084902381896972656e+01 5.435277462005615234e+00
1.072848892211914062e+01 5.403170585632324219e+00
1.075795745849609375e+01 5.498093128204345703e+00
1.057449245452880859e+01 5.546666622161865234e+00
1.061461067199707031e+01 5.896696090698242188e+00
1.052255821228027344e+01 5.711253166198730469e+00
1.013288116455078125e+01 5.585536956787109375e+00
1.069096565246582031e+01 5.782112121582031250e+00
1.065893840789794922e+01 5.810828685760498047e+00
1.040397071838378906e+01 5.827529430389404297e+00
1.029887294769287109e+01 5.702106952667236328e+00
1.036603736877441406e+01 5.735923767089843750e+00
1.034823799133300781e+01 5.996391296386718750e+00
1.034169292449951172e+01 5.857442855834960938e+00
1.037702560424804688e+01 5.943968772888183594e+00
1.071791172027587891e+01 4.369438171386718750e+00
9.202232360839843750e+00 6.051257610321044922e+00
9.803610801696777344e+00 6.312369346618652344e+00
1.061549854278564453e+01 5.550636768341064453e+00
1.037327861785888672e+01 5.695523738861083984e+00
9.803943634033203125e+00 6.236287117004394531e+00
1.030697059631347656e+01 5.846713066101074219e+00
1.046916675567626953e+01 5.863725662231445312e+00
1.051121330261230469e+01 5.991939067840576172e+00
1.046215915679931641e+01 5.760703086853027344e+00
1.057096862792968750e+01 5.872777462005615234e+00
1.047091674804687500e+01 5.846142768859863281e+00
9.966417312622070312e+00 4.812353134155273438e+00
1.052318668365478516e+01 5.824384212493896484e+00
1.099525642395019531e+01 6.695024967193603516e+00
1.098771286010742188e+01 6.707391738891601562e+00
1.089275169372558594e+01 6.756368637084960938e+00
1.093537616729736328e+01 6.738427162170410156e+00
1.101717472076416016e+01 6.800051212310791016e+00
1.091511058807373047e+01 6.650263786315917969e+00
1.100756645202636719e+01 6.824432849884033203e+00
9.413303375244140625e+00 5.769881725311279297e+00
1.036216259002685547e+01 9.374160766601562500e+00
1.093760013580322266e+01 6.794195175170898438e+00
1.100679588317871094e+01 6.842839241027832031e+00
1.109016609191894531e+01 6.884529590606689453e+00
1.109866142272949219e+01 6.875237464904785156e+00
1.108128833770751953e+01 6.884772300720214844e+00
1.108541584014892578e+01 6.884274482727050781e+00
1.105377960205078125e+01 6.846908092498779297e+00
1.110331153869628906e+01 6.861836433410644531e+00
1.111434650421142578e+01 6.877399921417236328e+00
1.111613655090332031e+01 6.888019084930419922e+00
1.112375640869140625e+01 6.887591838836669922e+00
1.111379814147949219e+01 6.872561454772949219e+00
1.111402893066406250e+01 6.886934757232666016e+00
1.108818054199218750e+01 6.879100322723388672e+00
1.111271667480468750e+01 6.885101318359375000e+00
1.107727718353271484e+01 6.861774921417236328e+00
1.104175186157226562e+01 6.851074218750000000e+00
1.109481906890869141e+01 6.877788543701171875e+00
1.099767971038818359e+01 6.674682617187500000e+00
1.102621841430664062e+01 6.822008609771728516e+00
1.108812618255615234e+01 6.850240707397460938e+00
1.110245418548583984e+01 6.865916252136230469e+00
1.106422424316406250e+01 6.811394691467285156e+00
1.097703456878662109e+01 6.793342113494873047e+00
9.904710769653320312e+00 6.376279354095458984e+00
9.936718940734863281e+00 6.443873405456542969e+00
9.968966484069824219e+00 6.250992298126220703e+00
1.040666580200195312e+01 5.909403800964355469e+00
9.743278503417968750e+00 6.392203330993652344e+00
9.850276947021484375e+00 6.288696289062500000e+00
9.802288055419921875e+00 5.888278961181640625e+00
1.001642608642578125e+01 6.084079742431640625e+00
1.059857273101806641e+01 5.852886199951171875e+00
1.052590084075927734e+01 5.642682552337646484e+00
1.051086902618408203e+01 6.121443271636962891e+00
1.083567237854003906e+01 5.502413749694824219e+00
1.061221885681152344e+01 5.481870174407958984e+00
1.100069427490234375e+01 5.199333667755126953e+00
1.004578590393066406e+01 5.588757991790771484e+00
8.951885223388671875e+00 5.118801116943359375e+00
8.438654899597167969e+00 4.571422576904296875e+00
8.688239097595214844e+00 5.816829681396484375e+00
8.296404838562011719e+00 4.732155323028564453e+00
8.522688865661621094e+00 5.730960845947265625e+00
9.404352188110351562e+00 6.254364967346191406e+00
9.488265991210937500e+00 6.322739601135253906e+00
1.003195190429687500e+01 6.169730186462402344e+00
9.125917434692382812e+00 6.171000957489013672e+00
9.306530952453613281e+00 4.600791454315185547e+00
1.031881618499755859e+01 4.316821575164794922e+00
1.025196933746337891e+01 4.551946163177490234e+00
1.005909061431884766e+01 3.990244865417480469e+00
1.069111728668212891e+01 4.473594665527343750e+00
1.064476585388183594e+01 5.435449123382568359e+00
1.079381275177001953e+01 5.613872051239013672e+00
8.552267074584960938e+00 4.826943397521972656e+00
1.052032756805419922e+01 4.282010555267333984e+00
1.013733386993408203e+01 4.533823490142822266e+00
1.047359943389892578e+01 4.295340538024902344e+00
9.237253189086914062e+00 4.193159103393554688e+00
8.553766250610351562e+00 4.886054992675781250e+00
9.192228317260742188e+00 4.640266895294189453e+00
8.457304000854492188e+00 4.970553874969482422e+00
8.339871406555175781e+00 4.855872631072998047e+00
8.238307952880859375e+00 4.651816368103027344e+00
8.825263977050781250e+00 4.959148406982421875e+00
9.084889411926269531e+00 5.053189277648925781e+00
9.629018783569335938e+00 1.142634010314941406e+01
9.733677864074707031e+00 1.132279300689697266e+01
1.017007446289062500e+01 1.087360763549804688e+01
1.036446857452392578e+01 1.103454208374023438e+01
9.990293502807617188e+00 1.145038986206054688e+01
9.365590095520019531e+00 1.101143074035644531e+01
9.367630958557128906e+00 6.400420665740966797e+00
9.514329910278320312e+00 6.386498928070068359e+00
9.757665634155273438e+00 5.877972602844238281e+00
9.542251586914062500e+00 6.245621681213378906e+00
9.869011878967285156e+00 5.983451366424560547e+00
1.020585918426513672e+01 5.862859725952148438e+00
1.029573059082031250e+01 4.554545879364013672e+00
1.068304634094238281e+01 4.689003944396972656e+00
1.076288700103759766e+01 4.758988857269287109e+00
9.778384208679199219e+00 5.808801651000976562e+00
9.671313285827636719e+00 6.055144786834716797e+00
8.644001007080078125e+00 4.492234230041503906e+00
9.493175506591796875e+00 3.857450962066650391e+00
9.576829910278320312e+00 4.032775402069091797e+00
9.329497337341308594e+00 4.673231601715087891e+00
1.024989891052246094e+01 4.182918071746826172e+00
9.479637145996093750e+00 3.701028823852539062e+00
1.047595977783203125e+01 3.996920585632324219e+00
9.883636474609375000e+00 3.649114131927490234e+00
9.734427452087402344e+00 4.387075901031494141e+00
9.055172920227050781e+00 3.925353765487670898e+00
9.468867301940917969e+00 3.837314844131469727e+00
8.326080322265625000e+00 5.616806030273437500e+00
8.670576095581054688e+00 5.315754413604736328e+00
8.405462265014648438e+00 4.298899650573730469e+00
8.506144523620605469e+00 4.023649215698242188e+00
1.045467567443847656e+01 3.903210878372192383e+00
1.005976200103759766e+01 3.606663942337036133e+00
1.061157035827636719e+01 3.772338390350341797e+00
1.054143238067626953e+01 3.877278327941894531e+00
1.060824108123779297e+01 3.781058311462402344e+00
1.061769199371337891e+01 3.934621095657348633e+00
1.058798599243164062e+01 3.857077836990356445e+00
1.056582641601562500e+01 3.822474479675292969e+00
1.055884838104248047e+01 4.126258850097656250e+00
1.067401885986328125e+01 3.956739425659179688e+00
1.021600723266601562e+01 3.799116373062133789e+00
1.084448528289794922e+01 4.164886951446533203e+00
1.072946548461914062e+01 3.984795808792114258e+00
9.067024230957031250e+00 3.638732433319091797e+00
9.356053352355957031e+00 3.578688383102416992e+00
9.311404228210449219e+00 3.521640539169311523e+00
9.562690734863281250e+00 3.473921060562133789e+00
9.772420883178710938e+00 3.663443326950073242e+00
1.086779403686523438e+01 5.543453216552734375e+00
1.082675170898437500e+01 5.321928501129150391e+00
8.748734474182128906e+00 5.110167026519775391e+00
8.294792175292968750e+00 4.320704460144042969e+00
9.157888412475585938e+00 4.355378150939941406e+00
9.437051773071289062e+00 8.934477806091308594e+00
9.176836967468261719e+00 4.288602828979492188e+00
8.719719886779785156e+00 4.574500560760498047e+00
9.717711448669433594e+00 6.524808406829833984e+00
1.024317836761474609e+01 5.591372013092041016e+00
1.011127853393554688e+01 5.486752033233642578e+00
8.670269012451171875e+00 4.757403850555419922e+00
8.524271011352539062e+00 5.957692623138427734e+00
9.154894828796386719e+00 4.330186367034912109e+00
9.410662651062011719e+00 3.827309608459472656e+00
9.177655220031738281e+00 3.766439199447631836e+00
9.151604652404785156e+00 3.588652372360229492e+00
8.521988868713378906e+00 4.120550632476806641e+00
8.329282760620117188e+00 4.128909587860107422e+00
8.273641586303710938e+00 4.361945629119873047e+00
8.639180183410644531e+00 3.979299783706665039e+00
8.236807823181152344e+00 5.536201000213623047e+00
1.026885032653808594e+01 4.659659862518310547e+00
9.145563125610351562e+00 5.819610118865966797e+00
9.459297180175781250e+00 6.106751918792724609e+00
9.566637992858886719e+00 5.832386970520019531e+00
1.032168960571289062e+01 4.413848400115966797e+00
1.013278865814208984e+01 5.029115676879882812e+00
1.043827342987060547e+01 4.200813293457031250e+00
9.663009643554687500e+00 6.402824401855468750e+00
1.064499568939208984e+01 5.338562488555908203e+00
1.044381999969482422e+01 5.162978649139404297e+00
1.043022727966308594e+01 5.467395782470703125e+00
9.128818511962890625e+00 5.019567489624023438e+00
9.834932327270507812e+00 5.561011314392089844e+00
9.293019294738769531e+00 4.943625450134277344e+00
9.315439224243164062e+00 4.955713748931884766e+00
1.060062789916992188e+01 5.473628520965576172e+00
1.053491497039794922e+01 5.569459438323974609e+00
9.817626953125000000e+00 5.331636905670166016e+00
1.044688510894775391e+01 5.653739452362060547e+00
9.348860740661621094e+00 4.817903041839599609e+00
1.029979038238525391e+01 5.678141593933105469e+00
9.688652038574218750e+00 6.161228656768798828e+00
9.342625617980957031e+00 6.220638751983642578e+00
9.057663917541503906e+00 5.490492820739746094e+00
9.213671684265136719e+00 6.181023597717285156e+00
9.761490821838378906e+00 5.809704780578613281e+00
9.417328834533691406e+00 6.201646327972412109e+00
8.022787094116210938e+00 5.653839111328125000e+00
8.580537796020507812e+00 5.939021110534667969e+00
8.325529098510742188e+00 5.685680866241455078e+00
9.203623771667480469e+00 3.905617237091064453e+00
8.990873336791992188e+00 3.552023887634277344e+00
9.044148445129394531e+00 5.807616233825683594e+00
9.795429229736328125e+00 6.262209415435791016e+00
8.368231773376464844e+00 5.453181266784667969e+00
1.001257991790771484e+01 1.009395885467529297e+01
9.944549560546875000e+00 1.008528041839599609e+01
1.009241580963134766e+01 1.013583183288574219e+01
9.695303916931152344e+00 9.892320632934570312e+00
9.117336273193359375e+00 1.072163391113281250e+01
9.537371635437011719e+00 1.082178878784179688e+01
9.339389801025390625e+00 1.094441890716552734e+01
1.069232368469238281e+01 1.011175346374511719e+01
9.885411262512207031e+00 1.001727008819580078e+01
9.398878097534179688e+00 9.844640731811523438e+00
9.405004501342773438e+00 1.005358314514160156e+01
9.656558990478515625e+00 9.798067092895507812e+00
1.068486118316650391e+01 1.108153438568115234e+01
1.058481597900390625e+01 1.109279918670654297e+01
1.037278366088867188e+01 1.126467514038085938e+01
1.052280521392822266e+01 1.097890472412109375e+01
1.005756664276123047e+01 1.120109462738037109e+01
1.024385452270507812e+01 1.121807670593261719e+01
1.039932632446289062e+01 4.580555915832519531e+00
1.024374485015869141e+01 3.921767950057983398e+00
1.050472927093505859e+01 5.474271297454833984e+00
1.025784397125244141e+01 5.518057823181152344e+00
1.032256793975830078e+01 4.160261631011962891e+00
1.009932231903076172e+01 4.192703723907470703e+00
1.035568904876708984e+01 4.379700660705566406e+00
1.039653301239013672e+01 4.064624786376953125e+00
1.025335121154785156e+01 4.309226512908935547e+00
9.832296371459960938e+00 4.696261405944824219e+00
1.052376747131347656e+01 5.211073875427246094e+00
1.002198791503906250e+01 4.894877433776855469e+00
1.036021232604980469e+01 4.286848545074462891e+00
1.024425315856933594e+01 4.361094474792480469e+00
1.060593891143798828e+01 4.256454944610595703e+00
1.008682823181152344e+01 4.488051414489746094e+00
1.005844402313232422e+01 4.586290359497070312e+00
1.006108951568603516e+01 4.159487247467041016e+00
1.001651287078857422e+01 4.894063472747802734e+00
9.872923851013183594e+00 4.132829189300537109e+00
1.062086391448974609e+01 4.254574775695800781e+00
1.039074325561523438e+01 4.297480106353759766e+00
1.003502941131591797e+01 5.020843982696533203e+00
9.602652549743652344e+00 5.721056938171386719e+00
9.175245285034179688e+00 3.583647727966308594e+00
1.016906356811523438e+01 5.014841079711914062e+00
9.825337409973144531e+00 4.956247806549072266e+00
9.208609580993652344e+00 4.047275066375732422e+00
9.360107421875000000e+00 5.950803756713867188e+00
1.001140022277832031e+01 4.590117454528808594e+00
1.008796882629394531e+01 4.297400474548339844e+00
8.692821502685546875e+00 3.747306108474731445e+00
9.367103576660156250e+00 3.829088926315307617e+00
9.015116691589355469e+00 4.629086971282958984e+00
9.153011322021484375e+00 6.269232273101806641e+00
9.029685974121093750e+00 6.577493667602539062e+00
9.043198585510253906e+00 6.670720577239990234e+00
8.709320068359375000e+00 6.244321823120117188e+00
9.205927848815917969e+00 6.466406345367431641e+00
9.134118080139160156e+00 6.614639759063720703e+00
9.722364425659179688e+00 5.475592136383056641e+00
8.723994255065917969e+00 5.925272464752197266e+00
8.294466018676757812e+00 5.901060104370117188e+00
8.428005218505859375e+00 5.852778911590576172e+00
8.307068824768066406e+00 6.139131069183349609e+00
9.016676902770996094e+00 6.572050094604492188e+00
9.722302436828613281e+00 1.119246864318847656e+01
1.035536861419677734e+01 1.095427036285400391e+01
1.000595188140869141e+01 1.103262233734130859e+01
1.014619827270507812e+01 4.193781852722167969e+00
1.024398994445800781e+01 5.241761207580566406e+00
8.279871940612792969e+00 4.731742382049560547e+00
8.040628433227539062e+00 5.239940643310546875e+00
8.253090858459472656e+00 4.988302230834960938e+00
8.168778419494628906e+00 4.436460018157958984e+00
9.491407394409179688e+00 4.676345348358154297e+00
8.367897987365722656e+00 4.376864910125732422e+00
8.154025077819824219e+00 4.782398700714111328e+00
8.179753303527832031e+00 4.772402763366699219e+00
1.002705669403076172e+01 5.495429039001464844e+00
9.615654945373535156e+00 4.406866073608398438e+00
9.293730735778808594e+00 3.981393098831176758e+00
8.148815155029296875e+00 4.788690567016601562e+00
9.435562133789062500e+00 4.202806949615478516e+00
9.398048400878906250e+00 4.016943454742431641e+00
8.549117088317871094e+00 3.578101158142089844e+00
8.576350212097167969e+00 4.048969268798828125e+00
1.038351917266845703e+01 3.986600399017333984e+00
1.022871589660644531e+01 4.137068748474121094e+00
9.943922996520996094e+00 5.423869609832763672e+00
9.528183937072753906e+00 4.010392665863037109e+00
9.108251571655273438e+00 4.414376735687255859e+00
9.683027267456054688e+00 4.069647789001464844e+00
1.042561721801757812e+01 4.070581912994384766e+00
9.692435264587402344e+00 4.558216094970703125e+00
8.533166885375976562e+00 5.778815746307373047e+00
8.586394309997558594e+00 5.604956150054931641e+00
9.442721366882324219e+00 3.707759618759155273e+00
8.463403701782226562e+00 4.136579036712646484e+00
8.407194137573242188e+00 4.674947738647460938e+00
8.697899818420410156e+00 5.064647197723388672e+00
9.682168006896972656e+00 5.948421001434326172e+00
1.011183547973632812e+01 5.601356029510498047e+00
1.038707637786865234e+01 5.312775611877441406e+00
1.066058921813964844e+01 5.275997161865234375e+00
1.049732875823974609e+01 5.175606727600097656e+00
9.134704589843750000e+00 6.034864902496337891e+00
9.403351783752441406e+00 5.983354091644287109e+00
1.044327545166015625e+01 4.104292869567871094e+00
1.036406803131103516e+01 4.179075241088867188e+00
1.024336338043212891e+01 4.226415634155273438e+00
9.930384635925292969e+00 1.055367851257324219e+01
9.615601539611816406e+00 1.126223182678222656e+01
9.590756416320800781e+00 1.124220561981201172e+01
1.016133403778076172e+01 1.105316448211669922e+01
1.063507556915283203e+01 1.087728118896484375e+01
9.744399070739746094e+00 9.859804153442382812e+00
1.044757556915283203e+01 1.103902149200439453e+01
1.042328357696533203e+01 1.102733802795410156e+01
1.017229652404785156e+01 1.101966476440429688e+01
1.015812587738037109e+01 1.101042079925537109e+01
1.027952861785888672e+01 1.150837612152099609e+01
1.052514743804931641e+01 1.105154800415039062e+01
1.006212234497070312e+01 1.090424060821533203e+01
1.024338531494140625e+01 1.104642868041992188e+01
9.749072074890136719e+00 1.046378231048583984e+01
1.016942882537841797e+01 1.014939785003662109e+01
1.035681724548339844e+01 1.033372688293457031e+01
9.854822158813476562e+00 1.024813079833984375e+01
1.039971542358398438e+01 1.033445739746093750e+01
1.008997535705566406e+01 5.037152290344238281e+00
1.026766204833984375e+01 4.365122795104980469e+00
1.009125423431396484e+01 5.222835540771484375e+00
1.003554153442382812e+01 1.128737163543701172e+01
1.016322708129882812e+01 1.106505870819091797e+01
9.340299606323242188e+00 1.127809715270996094e+01
9.678569793701171875e+00 1.120602607727050781e+01
1.039012527465820312e+01 1.099670982360839844e+01
1.027528953552246094e+01 1.110789966583251953e+01
1.020068836212158203e+01 1.028196811676025391e+01
1.038322830200195312e+01 1.036520004272460938e+01
9.742081642150878906e+00 1.130023193359375000e+01
1.025974369049072266e+01 1.099963760375976562e+01
9.361154556274414062e+00 1.113438796997070312e+01
1.044605541229248047e+01 1.074830913543701172e+01
1.046995067596435547e+01 1.077607822418212891e+01
1.013842296600341797e+01 1.117259883880615234e+01
1.010423278808593750e+01 1.098061656951904297e+01
1.021031761169433594e+01 1.108571910858154297e+01
1.041395378112792969e+01 1.109908866882324219e+01
1.079378128051757812e+01 1.092323398590087891e+01
1.068977355957031250e+01 1.089737224578857422e+01
1.064794540405273438e+01 1.082803153991699219e+01
1.045189762115478516e+01 1.088023376464843750e+01
9.297461509704589844e+00 1.060783767700195312e+01
9.568047523498535156e+00 1.059725952148437500e+01
9.178212165832519531e+00 1.017361259460449219e+01
9.316027641296386719e+00 1.122430038452148438e+01
9.064836502075195312e+00 1.076899909973144531e+01
1.058869266510009766e+01 1.037129020690917969e+01
1.059646511077880859e+01 4.088489532470703125e+00
1.082888221740722656e+01 4.174497604370117188e+00
1.052613639831542969e+01 4.045887470245361328e+00
1.034392642974853516e+01 4.132001399993896484e+00
9.545554161071777344e+00 5.297420501708984375e+00
9.939110755920410156e+00 5.890934467315673828e+00
9.247571945190429688e+00 4.520645141601562500e+00
1.022907447814941406e+01 5.511326789855957031e+00
1.063864326477050781e+01 5.500678062438964844e+00
9.752490997314453125e+00 6.158348560333251953e+00
1.059245967864990234e+01 5.000140190124511719e+00
8.483818054199218750e+00 4.730354309082031250e+00
8.460536956787109375e+00 4.575385093688964844e+00
9.044284820556640625e+00 5.036466598510742188e+00
1.038154029846191406e+01 5.728529930114746094e+00
1.017674827575683594e+01 5.732050895690917969e+00
1.061565113067626953e+01 4.390773773193359375e+00
1.068298339843750000e+01 4.468667507171630859e+00
1.001497745513916016e+01 4.594406604766845703e+00
1.092502975463867188e+01 5.203156471252441406e+00
9.812295913696289062e+00 6.307488441467285156e+00
9.745343208312988281e+00 6.350128650665283203e+00
8.645637512207031250e+00 4.543114662170410156e+00
1.059935665130615234e+01 3.998892545700073242e+00
1.004716491699218750e+01 4.344647407531738281e+00
9.628641128540039062e+00 4.396420001983642578e+00
8.887172698974609375e+00 3.821154356002807617e+00
8.535904884338378906e+00 4.749714851379394531e+00
9.845323562622070312e+00 4.524224758148193359e+00
1.002401256561279297e+01 4.345036029815673828e+00
9.794752120971679688e+00 4.663204193115234375e+00
1.006121444702148438e+01 4.163115978240966797e+00
9.432517051696777344e+00 5.878322601318359375e+00
1.033983135223388672e+01 4.116339683532714844e+00
1.010344409942626953e+01 4.345601081848144531e+00
1.028358554840087891e+01 3.968097925186157227e+00
9.882201194763183594e+00 4.064390182495117188e+00
1.040834140777587891e+01 4.067181587219238281e+00
9.945034027099609375e+00 3.851651906967163086e+00
1.073119831085205078e+01 5.100405216217041016e+00
9.389201164245605469e+00 6.279921054840087891e+00
9.324743270874023438e+00 4.739023208618164062e+00
1.007070732116699219e+01 4.800238132476806641e+00
1.008469009399414062e+01 5.729940891265869141e+00
9.550451278686523438e+00 5.318884372711181641e+00
8.794646263122558594e+00 4.262613773345947266e+00
9.379712104797363281e+00 4.472544193267822266e+00
8.728037834167480469e+00 3.988880157470703125e+00
1.012076187133789062e+01 4.560002803802490234e+00
1.002644920349121094e+01 4.940923690795898438e+00
9.709288597106933594e+00 4.575238704681396484e+00
1.053259849548339844e+01 5.543428897857666016e+00
9.441965103149414062e+00 4.630547046661376953e+00
1.022222614288330078e+01 4.413705348968505859e+00
9.277449607849121094e+00 4.816166877746582031e+00
1.022534275054931641e+01 4.264692783355712891e+00
9.076164245605468750e+00 5.959359645843505859e+00
9.522375106811523438e+00 5.343199253082275391e+00
9.988248825073242188e+00 4.572520256042480469e+00
1.002153491973876953e+01 4.418335914611816406e+00
1.031226921081542969e+01 4.223743438720703125e+00
1.006061363220214844e+01 4.260260581970214844e+00
8.992924690246582031e+00 4.403955459594726562e+00
1.014762020111083984e+01 4.447314262390136719e+00
9.561535835266113281e+00 4.517968654632568359e+00
8.787720680236816406e+00 5.921927452087402344e+00
9.875321388244628906e+00 4.364263534545898438e+00
1.010481262207031250e+01 4.617173194885253906e+00
1.045983505249023438e+01 4.143511772155761719e+00
8.855212211608886719e+00 3.694063425064086914e+00
8.671642303466796875e+00 3.768601655960083008e+00
8.431864738464355469e+00 3.993740558624267578e+00
9.893918991088867188e+00 9.885528564453125000e+00
1.004087352752685547e+01 1.016595363616943359e+01
1.015904808044433594e+01 9.968570709228515625e+00
1.029302406311035156e+01 1.036120986938476562e+01
1.027962112426757812e+01 1.013555431365966797e+01
9.283727645874023438e+00 1.031905364990234375e+01
9.236054420471191406e+00 1.066235542297363281e+01
9.527680397033691406e+00 1.023079013824462891e+01
9.273040771484375000e+00 1.020020961761474609e+01
9.047258377075195312e+00 1.070602035522460938e+01
9.092323303222656250e+00 1.056329917907714844e+01
9.375026702880859375e+00 1.008311462402343750e+01
9.105012893676757812e+00 1.067616939544677734e+01
8.834343910217285156e+00 1.058353519439697266e+01
9.162287712097167969e+00 1.023359584808349609e+01
9.518111228942871094e+00 1.026625728607177734e+01
9.898860931396484375e+00 1.130896186828613281e+01
1.080393123626708984e+01 1.070719528198242188e+01
9.520938873291015625e+00 1.004618835449218750e+01
9.668910980224609375e+00 1.051481437683105469e+01
9.229868888854980469e+00 1.205606365203857422e+01
9.248672485351562500e+00 1.173535060882568359e+01
9.246460914611816406e+00 1.187901020050048828e+01
9.458976745605468750e+00 1.197764205932617188e+01
9.375220298767089844e+00 1.177430438995361328e+01
9.535269737243652344e+00 1.199749279022216797e+01
9.405737876892089844e+00 1.216460037231445312e+01
9.395804405212402344e+00 1.217515945434570312e+01
9.410964012145996094e+00 1.218999385833740234e+01
9.430212020874023438e+00 1.185905170440673828e+01
9.065377235412597656e+00 1.185540962219238281e+01
9.869494438171386719e+00 1.113629627227783203e+01
1.007707595825195312e+01 1.046729183197021484e+01
9.879204750061035156e+00 1.004887008666992188e+01
1.068788433074951172e+01 9.979428291320800781e+00
1.036368656158447266e+01 1.044200420379638672e+01
1.047486400604248047e+01 1.047649097442626953e+01
9.921301841735839844e+00 1.033891582489013672e+01
1.057596397399902344e+01 1.071245574951171875e+01
1.071748447418212891e+01 1.028638839721679688e+01
1.036920356750488281e+01 1.020905208587646484e+01
1.014027500152587891e+01 1.013511657714843750e+01
1.028869819641113281e+01 1.020465087890625000e+01
9.697750091552734375e+00 4.586489200592041016e+00
1.025632381439208984e+01 5.434674739837646484e+00
9.659677505493164062e+00 4.753421306610107422e+00
1.007906246185302734e+01 5.765851497650146484e+00
1.049476242065429688e+01 5.650523185729980469e+00
1.029728317260742188e+01 1.107158470153808594e+01
1.039756107330322266e+01 1.116274452209472656e+01
1.075403404235839844e+01 1.077463912963867188e+01
1.067308521270751953e+01 1.045232200622558594e+01
1.078701686859130859e+01 1.006867027282714844e+01
1.007060909271240234e+01 1.022067928314208984e+01
1.046917724609375000e+01 1.108699226379394531e+01
1.044971656799316406e+01 1.099945068359375000e+01
9.577455520629882812e+00 1.122917366027832031e+01
9.480783462524414062e+00 1.136742305755615234e+01
9.482750892639160156e+00 1.143147563934326172e+01
9.921675682067871094e+00 9.994914054870605469e+00
9.874648094177246094e+00 1.052967453002929688e+01
8.991915702819824219e+00 1.150013160705566406e+01
8.971906661987304688e+00 1.162826251983642578e+01
8.925651550292968750e+00 1.122112083435058594e+01
9.855164527893066406e+00 9.481032371520996094e+00
8.668011665344238281e+00 6.264885902404785156e+00
8.959466934204101562e+00 6.317882537841796875e+00
8.913927078247070312e+00 6.375201702117919922e+00
9.091889381408691406e+00 6.262989521026611328e+00
9.289508819580078125e+00 5.516087055206298828e+00
9.129805564880371094e+00 6.316806316375732422e+00
8.880660057067871094e+00 6.325410842895507812e+00
8.944603919982910156e+00 6.440586090087890625e+00
9.080644607543945312e+00 6.312238693237304688e+00
9.250961303710937500e+00 6.308760643005371094e+00
9.303750991821289062e+00 5.361063480377197266e+00
8.919478416442871094e+00 5.853191375732421875e+00
9.529953956604003906e+00 5.266255855560302734e+00
9.371581077575683594e+00 5.312077045440673828e+00
9.478145599365234375e+00 5.151951789855957031e+00
9.533847808837890625e+00 4.893740177154541016e+00
9.805122375488281250e+00 4.556491851806640625e+00
9.926427841186523438e+00 4.592857360839843750e+00
9.803275108337402344e+00 4.185866832733154297e+00
9.805608749389648438e+00 4.699650764465332031e+00
9.487429618835449219e+00 6.030370712280273438e+00
9.057140350341796875e+00 6.143350601196289062e+00
9.062417030334472656e+00 6.108118057250976562e+00
8.660674095153808594e+00 5.875477790832519531e+00
9.030162811279296875e+00 4.462682247161865234e+00
8.802295684814453125e+00 5.774832248687744141e+00
9.316416740417480469e+00 4.110816001892089844e+00
1.008519744873046875e+01 4.454452514648437500e+00
1.046579265594482422e+01 3.978085756301879883e+00
1.028701877593994141e+01 3.760501861572265625e+00
1.014841175079345703e+01 3.855036973953247070e+00
1.088903617858886719e+01 5.349924087524414062e+00
1.037508296966552734e+01 5.367887973785400391e+00
1.081710052490234375e+01 5.151925563812255859e+00
1.086417865753173828e+01 5.273302078247070312e+00
1.022855854034423828e+01 5.524004936218261719e+00
9.545669555664062500e+00 6.170531749725341797e+00
9.631618499755859375e+00 6.265979290008544922e+00
1.033102035522460938e+01 5.688925743103027344e+00
9.855164527893066406e+00 5.179223537445068359e+00
9.941380500793457031e+00 5.521923065185546875e+00
9.686519622802734375e+00 5.452455520629882812e+00
9.160478591918945312e+00 5.823153018951416016e+00
9.526449203491210938e+00 5.872590541839599609e+00
1.047540283203125000e+01 4.553672790527343750e+00
9.743453979492187500e+00 4.816094398498535156e+00
9.668602943420410156e+00 4.421838760375976562e+00
1.044088554382324219e+01 5.807411670684814453e+00
1.062495708465576172e+01 5.491995811462402344e+00
1.037268733978271484e+01 5.573228836059570312e+00
9.928326606750488281e+00 5.248513698577880859e+00
1.047231197357177734e+01 5.787097454071044922e+00
9.957197189331054688e+00 5.446390151977539062e+00
9.701155662536621094e+00 5.896315097808837891e+00
8.369442939758300781e+00 4.834024429321289062e+00
9.239611625671386719e+00 5.892875671386718750e+00
1.025451278686523438e+01 5.625273704528808594e+00
1.017224407196044922e+01 5.255243301391601562e+00
9.355207443237304688e+00 6.073261737823486328e+00
9.537072181701660156e+00 5.792530059814453125e+00
9.465802192687988281e+00 6.292346000671386719e+00
1.017845439910888672e+01 5.730553627014160156e+00
1.022946071624755859e+01 6.234063625335693359e+00
9.985333442687988281e+00 4.486764907836914062e+00
1.054953002929687500e+01 4.029844284057617188e+00
9.443056106567382812e+00 4.446080684661865234e+00
8.967174530029296875e+00 4.401210308074951172e+00
9.815672874450683594e+00 4.718331336975097656e+00
9.628133773803710938e+00 3.818737983703613281e+00
8.565490722656250000e+00 4.298439979553222656e+00
9.360051155090332031e+00 4.637940883636474609e+00
8.680774688720703125e+00 3.827675104141235352e+00
8.667518615722656250e+00 4.335090160369873047e+00
8.811725616455078125e+00 3.968079328536987305e+00
9.162657737731933594e+00 1.154939079284667969e+01
1.005231571197509766e+01 1.116643238067626953e+01
9.404174804687500000e+00 1.088294696807861328e+01
9.649513244628906250e+00 1.067336654663085938e+01
9.575724601745605469e+00 1.093336200714111328e+01
9.308214187622070312e+00 1.133780002593994141e+01
1.014801692962646484e+01 9.989233016967773438e+00
1.055360984802246094e+01 1.070240688323974609e+01
1.021823501586914062e+01 1.016763114929199219e+01
9.415903091430664062e+00 6.092140674591064453e+00
9.483583450317382812e+00 4.755996227264404297e+00
9.696185111999511719e+00 5.844998836517333984e+00
9.502650260925292969e+00 6.131006717681884766e+00
9.922678947448730469e+00 4.879964828491210938e+00
1.034024620056152344e+01 4.363003730773925781e+00
1.013290786743164062e+01 4.745605468750000000e+00
9.988022804260253906e+00 4.726973056793212891e+00
1.015408706665039062e+01 5.493775844573974609e+00
1.052025604248046875e+01 6.012216091156005859e+00
1.040603542327880859e+01 5.656034469604492188e+00
1.048120212554931641e+01 5.346503257751464844e+00
1.037315750122070312e+01 5.843746662139892578e+00
9.985209465026855469e+00 6.488924980163574219e+00
1.019598293304443359e+01 5.942113399505615234e+00
1.035945034027099609e+01 5.845579147338867188e+00
1.037135601043701172e+01 5.724750518798828125e+00
1.044751739501953125e+01 5.812794208526611328e+00
1.082684898376464844e+01 5.548321247100830078e+00
1.062410640716552734e+01 1.064495658874511719e+01
1.029520225524902344e+01 1.102814292907714844e+01
1.028403091430664062e+01 1.016577529907226562e+01
1.022695159912109375e+01 1.016624259948730469e+01
1.012043857574462891e+01 1.018990325927734375e+01
1.060636901855468750e+01 1.011509227752685547e+01
1.029617118835449219e+01 1.015752410888671875e+01
1.060602474212646484e+01 1.029812431335449219e+01
1.059289360046386719e+01 1.015870285034179688e+01
1.038034915924072266e+01 1.021530914306640625e+01
1.040027523040771484e+01 9.928069114685058594e+00
1.021830844879150391e+01 1.103965473175048828e+01
9.884761810302734375e+00 1.101500034332275391e+01
1.055939769744873047e+01 1.136964988708496094e+01
1.060643577575683594e+01 1.092584037780761719e+01
1.005095577239990234e+01 1.111395740509033203e+01
1.032439708709716797e+01 1.069561576843261719e+01
1.035494327545166016e+01 1.131939411163330078e+01
9.326799392700195312e+00 1.118509769439697266e+01
9.502630233764648438e+00 1.154604721069335938e+01
9.880904197692871094e+00 1.033715438842773438e+01
9.751501083374023438e+00 1.078364849090576172e+01
1.068766021728515625e+01 1.054228496551513672e+01
1.067436504364013672e+01 1.042255115509033203e+01
1.069036197662353516e+01 1.049213981628417969e+01
9.782171249389648438e+00 9.881908416748046875e+00
9.244155883789062500e+00 1.077444648742675781e+01
9.967889785766601562e+00 1.097042369842529297e+01
9.764962196350097656e+00 1.104897117614746094e+01
1.000031089782714844e+01 1.127654838562011719e+01
1.024790287017822266e+01 1.122689723968505859e+01
1.001812744140625000e+01 1.127979087829589844e+01
8.945988655090332031e+00 1.034601116180419922e+01
8.693914413452148438e+00 1.029850292205810547e+01
8.264843940734863281e+00 5.774218082427978516e+00
8.677930831909179688e+00 6.188941001892089844e+00
8.564010620117187500e+00 5.821953296661376953e+00
8.707531929016113281e+00 5.426537513732910156e+00
9.324620246887207031e+00 4.210010051727294922e+00
8.516469001770019531e+00 4.230119228363037109e+00
8.870372772216796875e+00 3.765110969543457031e+00
8.679387092590332031e+00 4.784811019897460938e+00
9.422845840454101562e+00 4.536634445190429688e+00
1.020788478851318359e+01 5.122903347015380859e+00
9.819370269775390625e+00 4.064245223999023438e+00
1.041402816772460938e+01 4.563156604766845703e+00
9.889053344726562500e+00 5.294527053833007812e+00
1.007237815856933594e+01 3.798475980758666992e+00
1.011786365509033203e+01 4.307715415954589844e+00
1.074442958831787109e+01 4.310758113861083984e+00
9.901807785034179688e+00 4.147624015808105469e+00
1.033403873443603516e+01 4.369983673095703125e+00
9.410749435424804688e+00 6.022841930389404297e+00
9.303286552429199219e+00 5.730810165405273438e+00
1.015693473815917969e+01 4.299309253692626953e+00
1.014333820343017578e+01 4.263996124267578125e+00
9.841683387756347656e+00 4.829246520996093750e+00
1.034708786010742188e+01 1.033108615875244141e+01
9.664235115051269531e+00 1.002138042449951172e+01
1.007914924621582031e+01 1.108884525299072266e+01
1.007093620300292969e+01 1.001177501678466797e+01
9.512359619140625000e+00 6.020421981811523438e+00
1.030760383605957031e+01 4.139472484588623047e+00
1.040132713317871094e+01 4.090699195861816406e+00
1.010473155975341797e+01 4.500588893890380859e+00
9.495200157165527344e+00 5.109146595001220703e+00
8.982175827026367188e+00 6.120772361755371094e+00
8.930059432983398438e+00 5.722782135009765625e+00
8.371170043945312500e+00 3.990845918655395508e+00
9.304574012756347656e+00 4.574624061584472656e+00
8.493777275085449219e+00 5.501728057861328125e+00
8.802615165710449219e+00 3.711966514587402344e+00
8.417943000793457031e+00 4.401765823364257812e+00
9.489006042480468750e+00 4.445118427276611328e+00
8.805018424987792969e+00 3.765769243240356445e+00
9.313216209411621094e+00 4.073007583618164062e+00
9.803507804870605469e+00 3.917263984680175781e+00
8.446285247802734375e+00 4.369360446929931641e+00
9.759118080139160156e+00 4.768781185150146484e+00
9.664138793945312500e+00 4.827387332916259766e+00
9.874178886413574219e+00 3.937363862991333008e+00
9.586375236511230469e+00 4.374753952026367188e+00
9.774452209472656250e+00 4.435689449310302734e+00
9.946124076843261719e+00 4.692768096923828125e+00
8.723820686340332031e+00 5.658591747283935547e+00
9.229475021362304688e+00 4.328284263610839844e+00
9.263137817382812500e+00 3.679290533065795898e+00
8.439282417297363281e+00 5.541240692138671875e+00
8.905770301818847656e+00 4.149629116058349609e+00
9.133316040039062500e+00 4.007396697998046875e+00
1.007255935668945312e+01 4.315560340881347656e+00
9.279364585876464844e+00 1.154899787902832031e+01
9.712338447570800781e+00 1.138906002044677734e+01
1.053292465209960938e+01 1.076651859283447266e+01
1.066619110107421875e+01 1.076293563842773438e+01
1.021450424194335938e+01 1.108774757385253906e+01
1.025028610229492188e+01 1.101387596130371094e+01
9.963240623474121094e+00 1.104689311981201172e+01
1.037662220001220703e+01 1.094779300689697266e+01
9.947277069091796875e+00 1.090258789062500000e+01
9.828776359558105469e+00 1.098867702484130859e+01
1.004842472076416016e+01 1.114916229248046875e+01
9.765187263488769531e+00 1.029174327850341797e+01
9.591083526611328125e+00 1.046656036376953125e+01
9.040776252746582031e+00 1.056273460388183594e+01
9.150978088378906250e+00 1.087567043304443359e+01
9.077978134155273438e+00 1.069599819183349609e+01
9.478641510009765625e+00 9.306655883789062500e+00
9.942833900451660156e+00 5.807143688201904297e+00
8.759331703186035156e+00 4.125502109527587891e+00
9.920132637023925781e+00 4.240636825561523438e+00
9.683594703674316406e+00 4.818051338195800781e+00
9.833516120910644531e+00 3.894595146179199219e+00
1.048184871673583984e+01 4.157648086547851562e+00
1.034134674072265625e+01 4.295077800750732422e+00
9.410567283630371094e+00 4.549349784851074219e+00
1.052080059051513672e+01 4.160606861114501953e+00
1.025578498840332031e+01 4.698963642120361328e+00
9.677036285400390625e+00 3.798448324203491211e+00
9.638543128967285156e+00 3.780721664428710938e+00
9.610113143920898438e+00 3.901003837585449219e+00
8.572344779968261719e+00 5.907850265502929688e+00
9.466699600219726562e+00 4.986987113952636719e+00
1.043689155578613281e+01 4.327219009399414062e+00
1.043122959136962891e+01 4.215360641479492188e+00
1.045962905883789062e+01 4.134429931640625000e+00
9.471187591552734375e+00 3.791717529296875000e+00
9.035077095031738281e+00 3.602513074874877930e+00
8.780136108398437500e+00 4.707190990447998047e+00
8.210762023925781250e+00 4.488617897033691406e+00
9.191094398498535156e+00 4.429752349853515625e+00
8.440407752990722656e+00 4.390951156616210938e+00
9.217565536499023438e+00 3.984404087066650391e+00
9.135448455810546875e+00 4.920450687408447266e+00
8.684311866760253906e+00 4.926895618438720703e+00
9.457625389099121094e+00 4.952579021453857422e+00
8.447694778442382812e+00 4.776220321655273438e+00
8.499179840087890625e+00 5.302116394042968750e+00
8.321543693542480469e+00 4.762964248657226562e+00
1.005248641967773438e+01 4.680361747741699219e+00
9.253661155700683594e+00 6.091666221618652344e+00
9.561736106872558594e+00 5.848515510559082031e+00
9.673461914062500000e+00 5.862582683563232422e+00
1.067852592468261719e+01 4.649443149566650391e+00
9.721536636352539062e+00 5.716521263122558594e+00
9.670589447021484375e+00 5.442202568054199219e+00
9.429734230041503906e+00 5.540896415710449219e+00
8.475125312805175781e+00 5.943416595458984375e+00
8.798383712768554688e+00 9.850502014160156250e+00
9.405536651611328125e+00 9.810194969177246094e+00
9.662469863891601562e+00 9.581708908081054688e+00
8.697647094726562500e+00 5.550308704376220703e+00
9.203545570373535156e+00 4.300984382629394531e+00
8.887019157409667969e+00 4.953081607818603516e+00
8.588180541992187500e+00 5.453232288360595703e+00
9.211268424987792969e+00 4.294769763946533203e+00
8.880376815795898438e+00 5.524079322814941406e+00
8.416845321655273438e+00 5.637426376342773438e+00
8.580050468444824219e+00 3.926487922668457031e+00
8.290284156799316406e+00 5.643027782440185547e+00
9.111248970031738281e+00 6.239235401153564453e+00
8.583950996398925781e+00 5.613173484802246094e+00
1.000467300415039062e+01 4.920802116394042969e+00
1.055704593658447266e+01 3.902982711791992188e+00
1.050925254821777344e+01 4.113998413085937500e+00
8.515172958374023438e+00 4.230985641479492188e+00
9.446914672851562500e+00 3.370879173278808594e+00
9.278101921081542969e+00 4.630614757537841797e+00
8.161931991577148438e+00 5.767382144927978516e+00
8.833907127380371094e+00 4.840734958648681641e+00
8.431745529174804688e+00 6.019831657409667969e+00
8.715096473693847656e+00 5.907830238342285156e+00
8.691923141479492188e+00 5.652432441711425781e+00
8.954434394836425781e+00 5.614874362945556641e+00
8.376679420471191406e+00 4.331081390380859375e+00
8.945034980773925781e+00 5.391681671142578125e+00
8.887664794921875000e+00 4.945203304290771484e+00
9.049326896667480469e+00 4.368914127349853516e+00
8.224064826965332031e+00 5.737696170806884766e+00
8.536445617675781250e+00 5.724071502685546875e+00
9.298843383789062500e+00 4.025324344635009766e+00
9.476404190063476562e+00 3.855777025222778320e+00
9.321472167968750000e+00 3.919234752655029297e+00
9.252372741699218750e+00 3.979823350906372070e+00
8.916136741638183594e+00 5.982810020446777344e+00
9.505105972290039062e+00 5.478398323059082031e+00
9.277920722961425781e+00 5.967902183532714844e+00
9.694694519042968750e+00 6.346904754638671875e+00
1.033173084259033203e+01 5.612463951110839844e+00
9.641133308410644531e+00 1.122453594207763672e+01
9.211833953857421875e+00 1.070826339721679688e+01
1.020414733886718750e+01 1.032615470886230469e+01
1.075528049468994141e+01 1.042721939086914062e+01
9.385165214538574219e+00 1.087135887145996094e+01
1.045095825195312500e+01 1.054498386383056641e+01
9.998237609863281250e+00 9.827558517456054688e+00
1.032060718536376953e+01 1.015532970428466797e+01
1.037261104583740234e+01 1.028988552093505859e+01
1.018997573852539062e+01 1.036574935913085938e+01
9.759627342224121094e+00 9.968467712402343750e+00
9.606322288513183594e+00 1.031519126892089844e+01
9.058286666870117188e+00 1.062557983398437500e+01
1.018629360198974609e+01 1.025579643249511719e+01
9.701343536376953125e+00 9.720584869384765625e+00
1.026023292541503906e+01 1.039386844635009766e+01
9.866242408752441406e+00 1.002020549774169922e+01
1.020424652099609375e+01 1.028666496276855469e+01
1.034732913970947266e+01 1.028983688354492188e+01
1.021867752075195312e+01 1.014301109313964844e+01
1.002896785736083984e+01 1.029758453369140625e+01
9.980144500732421875e+00 6.518842697143554688e+00
9.803895950317382812e+00 6.504298686981201172e+00
9.615428924560546875e+00 6.719012737274169922e+00
1.054613780975341797e+01 4.485544204711914062e+00
1.029354190826416016e+01 4.026303291320800781e+00
1.055240249633789062e+01 4.278323650360107422e+00
1.044002819061279297e+01 4.082157611846923828e+00
1.061437034606933594e+01 4.324721813201904297e+00
1.038269519805908203e+01 5.108384132385253906e+00
1.067114543914794922e+01 4.498919963836669922e+00
9.374217987060546875e+00 5.734150409698486328e+00
1.054273128509521484e+01 4.095890998840332031e+00
1.055799198150634766e+01 4.531385898590087891e+00
1.059879493713378906e+01 4.226934909820556641e+00
1.070097541809082031e+01 4.307044982910156250e+00
1.068290710449218750e+01 4.193804264068603516e+00
1.074140739440917969e+01 4.231230258941650391e+00
1.052528572082519531e+01 4.186223030090332031e+00
1.068114757537841797e+01 5.058283805847167969e+00
1.085716819763183594e+01 5.308088302612304688e+00
1.082926273345947266e+01 4.887458324432373047e+00
1.066697788238525391e+01 5.129061222076416016e+00
8.654965400695800781e+00 4.180206298828125000e+00
8.675841331481933594e+00 4.640296459197998047e+00
9.190046310424804688e+00 4.332021713256835938e+00
8.200395584106445312e+00 4.598396301269531250e+00
8.196583747863769531e+00 4.677206039428710938e+00
1.081992816925048828e+01 5.309206485748291016e+00
1.058192348480224609e+01 4.003626346588134766e+00
9.908434867858886719e+00 4.039543628692626953e+00
1.023754024505615234e+01 4.006100654602050781e+00
1.063222026824951172e+01 5.492271900177001953e+00
9.932550430297851562e+00 4.306729316711425781e+00
9.773992538452148438e+00 3.797324180603027344e+00
8.640712738037109375e+00 5.900089263916015625e+00
1.042178916931152344e+01 4.343307018280029297e+00
8.839249610900878906e+00 5.496381759643554688e+00
9.831140518188476562e+00 3.699099779129028320e+00
1.002233982086181641e+01 4.052772521972656250e+00
8.619209289550781250e+00 3.933876752853393555e+00
9.003399848937988281e+00 4.191385269165039062e+00
9.025373458862304688e+00 4.260406494140625000e+00
9.425611495971679688e+00 3.968651294708251953e+00
9.003130912780761719e+00 3.895720720291137695e+00
8.624749183654785156e+00 5.485933780670166016e+00
8.239868164062500000e+00 4.538940906524658203e+00
9.069887161254882812e+00 4.526946544647216797e+00
8.796844482421875000e+00 4.895464420318603516e+00
8.744181632995605469e+00 5.948018550872802734e+00
8.468577384948730469e+00 5.827132701873779297e+00
8.237478256225585938e+00 4.935101509094238281e+00
8.299910545349121094e+00 6.456620693206787109e+00
8.376988410949707031e+00 6.328839778900146484e+00
8.228624343872070312e+00 5.799112796783447266e+00
8.644828796386718750e+00 6.348183155059814453e+00
8.478937149047851562e+00 5.716157913208007812e+00
8.536388397216796875e+00 6.222793102264404297e+00
8.463271141052246094e+00 6.295862674713134766e+00
8.480490684509277344e+00 6.360346317291259766e+00
8.536696434020996094e+00 6.263563156127929688e+00
8.422051429748535156e+00 6.245094776153564453e+00
8.444934844970703125e+00 6.271954059600830078e+00
8.321665763854980469e+00 6.137305736541748047e+00
8.491992950439453125e+00 6.329263210296630859e+00
8.804141044616699219e+00 5.791865348815917969e+00
8.466626167297363281e+00 5.458045959472656250e+00
9.393210411071777344e+00 4.663885116577148438e+00
9.475719451904296875e+00 4.102303981781005859e+00
8.945232391357421875e+00 5.067466259002685547e+00
8.797237396240234375e+00 5.462613105773925781e+00
8.641008377075195312e+00 5.392758846282958984e+00
9.018677711486816406e+00 3.777713775634765625e+00
9.454323768615722656e+00 9.725400924682617188e+00
9.385227203369140625e+00 1.012298679351806641e+01
9.465967178344726562e+00 9.887395858764648438e+00
9.511869430541992188e+00 9.825084686279296875e+00
9.368757247924804688e+00 9.901164054870605469e+00
9.547668457031250000e+00 9.784630775451660156e+00
9.572869300842285156e+00 9.768918037414550781e+00
9.635668754577636719e+00 9.894157409667968750e+00
1.023863792419433594e+01 1.037745094299316406e+01
9.536721229553222656e+00 9.879423141479492188e+00
9.369977951049804688e+00 9.606136322021484375e+00
9.034102439880371094e+00 1.042394256591796875e+01
8.921792984008789062e+00 1.130141925811767578e+01
9.039265632629394531e+00 1.034782505035400391e+01
9.765639305114746094e+00 1.004466152191162109e+01
9.585424423217773438e+00 9.854164123535156250e+00
9.754196166992187500e+00 1.056241703033447266e+01
8.752087593078613281e+00 4.304012775421142578e+00
8.676806449890136719e+00 3.961199998855590820e+00
8.823158264160156250e+00 3.549081563949584961e+00
8.746671676635742188e+00 3.942946195602416992e+00
8.541746139526367188e+00 3.808628320693969727e+00
9.453203201293945312e+00 1.045448970794677734e+01
9.627145767211914062e+00 1.044117164611816406e+01
9.350124359130859375e+00 9.882245063781738281e+00
9.908555984497070312e+00 9.928659439086914062e+00
9.523468017578125000e+00 1.008010387420654297e+01
9.031313896179199219e+00 1.011199378967285156e+01
9.254949569702148438e+00 9.891203880310058594e+00
9.590020179748535156e+00 9.879379272460937500e+00
9.192358970642089844e+00 9.941335678100585938e+00
8.842178344726562500e+00 1.050812911987304688e+01
9.285805702209472656e+00 9.850852012634277344e+00
9.383067131042480469e+00 9.897934913635253906e+00
9.627041816711425781e+00 1.001410484313964844e+01
9.855614662170410156e+00 1.009084796905517578e+01
9.374490737915039062e+00 1.021813869476318359e+01
1.016557788848876953e+01 1.104486942291259766e+01
1.044295310974121094e+01 1.072454738616943359e+01
9.715020179748535156e+00 1.136830043792724609e+01
9.384720802307128906e+00 1.069464111328125000e+01
9.667967796325683594e+00 1.043896770477294922e+01
9.271723747253417969e+00 1.050961971282958984e+01
9.277703285217285156e+00 1.069567680358886719e+01
9.339774131774902344e+00 1.081210708618164062e+01
9.403983116149902344e+00 1.072129917144775391e+01
9.324888229370117188e+00 1.081864070892333984e+01
8.917734146118164062e+00 1.034335327148437500e+01
1.005215167999267578e+01 1.057217979431152344e+01
9.683312416076660156e+00 1.027105236053466797e+01
9.764870643615722656e+00 1.025036144256591797e+01
9.478054046630859375e+00 1.022275161743164062e+01
9.429234504699707031e+00 1.011931228637695312e+01
9.745494842529296875e+00 1.077086830139160156e+01
9.538081169128417969e+00 1.054338550567626953e+01
9.353967666625976562e+00 1.033978462219238281e+01
9.104928016662597656e+00 1.024920368194580078e+01
1.025439453125000000e+01 1.083507728576660156e+01
8.987930297851562500e+00 1.055662155151367188e+01
9.573469161987304688e+00 1.074777030944824219e+01
8.941517829895019531e+00 4.816288471221923828e+00
8.708541870117187500e+00 3.978081941604614258e+00
8.514072418212890625e+00 5.606710910797119141e+00
8.290476799011230469e+00 5.659259319305419922e+00
9.614783287048339844e+00 5.845930576324462891e+00
9.243393898010253906e+00 5.846681594848632812e+00
1.065175914764404297e+01 4.361631870269775391e+00
9.940425872802734375e+00 6.059380531311035156e+00
9.602679252624511719e+00 6.064968585968017578e+00
9.706109046936035156e+00 6.159810543060302734e+00
1.016547489166259766e+01 5.252642631530761719e+00
9.402441978454589844e+00 6.084098339080810547e+00
9.763422012329101562e+00 6.466085910797119141e+00
8.372010231018066406e+00 4.802997112274169922e+00
8.427964210510253906e+00 6.071807384490966797e+00
8.696758270263671875e+00 5.739706516265869141e+00
8.404979705810546875e+00 5.476745605468750000e+00
8.159677505493164062e+00 5.206262588500976562e+00
8.003325462341308594e+00 5.436562538146972656e+00
8.411108016967773438e+00 5.552841663360595703e+00
8.359052658081054688e+00 5.596709251403808594e+00
8.314690589904785156e+00 5.421861171722412109e+00
8.236150741577148438e+00 5.399956703186035156e+00
9.470796585083007812e+00 4.114590644836425781e+00
9.292229652404785156e+00 6.066203594207763672e+00
1.059349346160888672e+01 4.707505702972412109e+00
9.748929023742675781e+00 6.003378868103027344e+00
1.051523590087890625e+01 5.324286937713623047e+00
1.060505771636962891e+01 4.766131401062011719e+00
9.607299804687500000e+00 5.833830356597900391e+00
1.028883171081542969e+01 5.407595157623291016e+00
1.048448657989501953e+01 5.378177165985107422e+00
1.011018943786621094e+01 3.828746080398559570e+00
9.111961364746093750e+00 4.696542263031005859e+00
9.135026931762695312e+00 4.385262489318847656e+00
8.819293022155761719e+00 5.708279132843017578e+00
9.592172622680664062e+00 4.440069198608398438e+00
8.701450347900390625e+00 5.781177043914794922e+00
8.606268882751464844e+00 5.716057777404785156e+00
8.454502105712890625e+00 5.817181587219238281e+00
8.931489944458007812e+00 4.772562503814697266e+00
8.491460800170898438e+00 3.935960769653320312e+00
8.467911720275878906e+00 5.461103439331054688e+00
9.423333168029785156e+00 4.356728553771972656e+00
8.223359107971191406e+00 4.815493583679199219e+00
8.529550552368164062e+00 5.008199214935302734e+00
8.907522201538085938e+00 3.880573987960815430e+00
9.666404724121093750e+00 4.101748466491699219e+00
8.508722305297851562e+00 3.637917995452880859e+00
1.066468620300292969e+01 4.488772869110107422e+00
1.081807518005371094e+01 4.366013526916503906e+00
1.068450355529785156e+01 5.229751110076904297e+00
1.045843124389648438e+01 4.024697303771972656e+00
1.078710556030273438e+01 5.190775871276855469e+00
1.072808837890625000e+01 5.149526596069335938e+00
1.082674598693847656e+01 5.339118957519531250e+00
1.058967494964599609e+01 5.465130329132080078e+00
1.084213829040527344e+01 5.404085636138916016e+00
8.513751983642578125e+00 5.723870277404785156e+00
8.242616653442382812e+00 4.393924236297607422e+00
8.190815925598144531e+00 4.505516052246093750e+00
8.909674644470214844e+00 4.771466732025146484e+00
8.233360290527343750e+00 5.443356037139892578e+00
9.282552719116210938e+00 4.149185180664062500e+00
8.379869461059570312e+00 5.961960315704345703e+00
8.800896644592285156e+00 3.814318656921386719e+00
8.342840194702148438e+00 4.729001522064208984e+00
8.685660362243652344e+00 3.955348968505859375e+00
8.355010032653808594e+00 5.603909492492675781e+00
8.917757034301757812e+00 5.921864032745361328e+00
8.246392250061035156e+00 5.874380111694335938e+00
8.890598297119140625e+00 5.983310699462890625e+00
8.236680030822753906e+00 5.847342491149902344e+00
8.956412315368652344e+00 5.951517105102539062e+00
9.719619750976562500e+00 4.615562438964843750e+00
9.329999923706054688e+00 6.044299602508544922e+00
9.506563186645507812e+00 5.765001773834228516e+00
1.055142211914062500e+01 3.946771860122680664e+00
1.024354839324951172e+01 4.434175491333007812e+00
1.050619220733642578e+01 4.133069515228271484e+00
9.121072769165039062e+00 6.268956661224365234e+00
9.567831993103027344e+00 6.182668209075927734e+00
9.459452629089355469e+00 6.358546257019042969e+00
9.633765220642089844e+00 5.652776241302490234e+00
1.073081970214843750e+01 5.388338088989257812e+00
1.084888172149658203e+01 4.935168266296386719e+00
1.039844703674316406e+01 4.593546390533447266e+00
1.049185752868652344e+01 4.057840347290039062e+00
1.053135585784912109e+01 4.208971023559570312e+00
1.055499076843261719e+01 4.020946025848388672e+00
9.952940940856933594e+00 5.929855346679687500e+00
1.059191703796386719e+01 4.417172908782958984e+00
1.012993240356445312e+01 4.617283344268798828e+00
1.051362895965576172e+01 4.103151798248291016e+00
1.040205860137939453e+01 3.963780403137207031e+00
1.055261707305908203e+01 4.158630847930908203e+00
1.062467861175537109e+01 4.153314590454101562e+00
1.082185840606689453e+01 4.942717552185058594e+00
1.066312789916992188e+01 5.325265407562255859e+00
1.057215499877929688e+01 4.009338378906250000e+00
1.057636356353759766e+01 4.086775779724121094e+00
1.059318733215332031e+01 4.038060188293457031e+00
1.052318859100341797e+01 4.309597492218017578e+00
1.041137218475341797e+01 3.918584585189819336e+00
1.053941249847412109e+01 3.937077283859252930e+00
1.069621181488037109e+01 4.111727237701416016e+00
9.044441223144531250e+00 1.167905807495117188e+01
9.106755256652832031e+00 1.170734882354736328e+01
9.053206443786621094e+00 1.175919628143310547e+01
9.300116539001464844e+00 1.184815788269042969e+01
9.533343315124511719e+00 1.179025840759277344e+01
9.606109619140625000e+00 1.134223556518554688e+01
9.555860519409179688e+00 1.128624343872070312e+01
9.537593841552734375e+00 1.126893997192382812e+01
1.047765159606933594e+01 1.118995475769042969e+01
1.069137191772460938e+01 1.083867073059082031e+01
9.628890037536621094e+00 1.130649280548095703e+01
9.137928009033203125e+00 1.080312252044677734e+01
9.578710556030273438e+00 1.109972381591796875e+01
9.526772499084472656e+00 1.116646194458007812e+01
1.000375175476074219e+01 1.120637512207031250e+01
1.029416751861572266e+01 1.102271270751953125e+01
9.559826850891113281e+00 1.148639392852783203e+01
1.053092765808105469e+01 1.107063770294189453e+01
1.076384258270263672e+01 1.046529293060302734e+01
9.462731361389160156e+00 1.086291122436523438e+01
1.052139091491699219e+01 1.034484672546386719e+01
1.053111839294433594e+01 4.015225887298583984e+00
1.044128894805908203e+01 4.836158275604248047e+00
1.021236324310302734e+01 4.852003097534179688e+00
1.056278514862060547e+01 5.841209411621093750e+00
1.010287570953369141e+01 9.758324623107910156e+00
1.010977935791015625e+01 1.102687549591064453e+01
1.009991550445556641e+01 1.085520839691162109e+01
1.005998992919921875e+01 1.092768955230712891e+01
1.061272525787353516e+01 5.536695957183837891e+00
9.907542228698730469e+00 4.491916179656982422e+00
9.945874214172363281e+00 4.905805587768554688e+00
1.028496265411376953e+01 4.503908634185791016e+00
1.065977573394775391e+01 4.018877983093261719e+00
9.748642921447753906e+00 3.722840070724487305e+00
1.029630661010742188e+01 4.069283008575439453e+00
1.068424701690673828e+01 4.698701381683349609e+00
1.040474033355712891e+01 4.623083591461181641e+00
1.011507892608642578e+01 4.321881294250488281e+00
8.818921089172363281e+00 3.992616891860961914e+00
8.515850067138671875e+00 4.311173439025878906e+00
9.026454925537109375e+00 4.457286834716796875e+00
9.060001373291015625e+00 3.634028434753417969e+00
9.535454750061035156e+00 3.640252590179443359e+00
9.549402236938476562e+00 3.586623668670654297e+00
9.322914123535156250e+00 3.598970174789428711e+00
9.560606956481933594e+00 3.705038785934448242e+00
9.622689247131347656e+00 3.843342065811157227e+00
1.068281841278076172e+01 3.983585119247436523e+00
1.078468036651611328e+01 4.421419620513916016e+00
1.074572086334228516e+01 4.133249759674072266e+00
9.371418952941894531e+00 6.218677997589111328e+00
9.306559562683105469e+00 6.222738742828369141e+00
1.057106018066406250e+01 4.267703056335449219e+00
1.023603439331054688e+01 5.233165264129638672e+00
9.765066146850585938e+00 6.266070365905761719e+00
1.063244342803955078e+01 5.238065242767333984e+00
1.056217193603515625e+01 4.839983463287353516e+00
1.063570976257324219e+01 5.431901454925537109e+00
9.771299362182617188e+00 4.681650638580322266e+00
9.867674827575683594e+00 4.319552421569824219e+00
1.019950199127197266e+01 4.827918529510498047e+00
8.814245223999023438e+00 3.603673458099365234e+00
8.500621795654296875e+00 4.146741390228271484e+00
8.405935287475585938e+00 4.584192752838134766e+00
8.281936645507812500e+00 4.915438175201416016e+00
9.260926246643066406e+00 3.670669078826904297e+00
9.112203598022460938e+00 4.287309169769287109e+00
8.754717826843261719e+00 5.228029727935791016e+00
8.245421409606933594e+00 4.832213878631591797e+00
8.315294265747070312e+00 4.697135925292968750e+00
9.008024215698242188e+00 5.209321022033691406e+00
8.306945800781250000e+00 4.901901721954345703e+00
9.045521736145019531e+00 4.657409667968750000e+00
8.335112571716308594e+00 4.538478851318359375e+00
8.877638816833496094e+00 5.117357730865478516e+00
9.060167312622070312e+00 5.032990455627441406e+00
1.073857307434082031e+01 5.369651794433593750e+00
1.050011253356933594e+01 4.681658744812011719e+00
1.067059326171875000e+01 4.938307285308837891e+00
1.071234512329101562e+01 5.391538619995117188e+00
1.085915660858154297e+01 5.354300498962402344e+00
1.088401412963867188e+01 5.342679023742675781e+00
1.095447731018066406e+01 5.305640220642089844e+00
1.097477149963378906e+01 5.243621826171875000e+00
1.034988021850585938e+01 5.517140388488769531e+00
1.041142177581787109e+01 5.632669448852539062e+00
9.624284744262695312e+00 6.141753673553466797e+00
9.455204010009765625e+00 5.705564022064208984e+00
9.089003562927246094e+00 6.180871963500976562e+00
9.253189086914062500e+00 5.724420547485351562e+00
1.022307395935058594e+01 4.849826335906982422e+00
8.198776245117187500e+00 5.834607601165771484e+00
9.643566131591796875e+00 6.167339324951171875e+00
9.861547470092773438e+00 6.526070594787597656e+00
1.060534572601318359e+01 5.628922939300537109e+00
1.014556598663330078e+01 5.466925144195556641e+00
1.050819015502929688e+01 5.514691829681396484e+00
1.060341930389404297e+01 5.771706581115722656e+00
1.066042613983154297e+01 4.839053630828857422e+00
9.827289581298828125e+00 4.026550769805908203e+00
1.030398178100585938e+01 4.386549949645996094e+00
1.062660217285156250e+01 4.157987117767333984e+00
1.077334499359130859e+01 4.709686279296875000e+00
1.069697475433349609e+01 4.736812114715576172e+00
1.027951526641845703e+01 1.075368404388427734e+01
1.027895832061767578e+01 1.118238830566406250e+01
1.025443553924560547e+01 1.084165287017822266e+01
9.750335693359375000e+00 1.090705776214599609e+01
1.052995109558105469e+01 1.017942523956298828e+01
1.061473274230957031e+01 1.050506210327148438e+01
1.003816223144531250e+01 1.035279846191406250e+01
9.987668037414550781e+00 1.031328773498535156e+01
1.007472896575927734e+01 1.030147743225097656e+01
1.032355594635009766e+01 1.092831039428710938e+01
1.013888072967529297e+01 1.103988838195800781e+01
1.073033428192138672e+01 1.075388431549072266e+01
1.031403636932373047e+01 9.481632232666015625e+00
1.015692329406738281e+01 1.004097270965576172e+01
1.037511253356933594e+01 1.107845687866210938e+01
1.065142059326171875e+01 1.110684871673583984e+01
1.015146732330322266e+01 1.025190639495849609e+01
1.006547069549560547e+01 1.058992958068847656e+01
1.052370929718017578e+01 1.085176563262939453e+01
1.014253139495849609e+01 1.115083694458007812e+01
9.711334228515625000e+00 1.086737918853759766e+01
1.032404136657714844e+01 1.108047676086425781e+01
1.038652610778808594e+01 1.079879379272460938e+01
1.061074542999267578e+01 1.097429180145263672e+01
1.010886096954345703e+01 1.031547546386718750e+01
1.051337432861328125e+01 1.003409862518310547e+01
1.005295848846435547e+01 1.001339721679687500e+01
1.021550369262695312e+01 9.873917579650878906e+00
1.043433570861816406e+01 1.042100334167480469e+01
1.035728263854980469e+01 1.017147254943847656e+01
1.061652088165283203e+01 1.119806480407714844e+01
1.009142494201660156e+01 1.097619533538818359e+01
9.928295135498046875e+00 1.140221405029296875e+01
1.003515720367431641e+01 1.104946136474609375e+01
1.057811737060546875e+01 1.088761043548583984e+01
1.062951469421386719e+01 1.076969242095947266e+01
1.065450668334960938e+01 1.094695663452148438e+01
1.075505447387695312e+01 1.085299396514892578e+01
1.057715225219726562e+01 1.021822738647460938e+01
1.036886596679687500e+01 1.004132652282714844e+01
1.022109699249267578e+01 9.989822387695312500e+00
1.018879318237304688e+01 9.997716903686523438e+00
9.925285339355468750e+00 9.930959701538085938e+00
1.067191219329833984e+01 1.027379131317138672e+01
1.050955486297607422e+01 1.031049728393554688e+01
1.076787567138671875e+01 1.017381763458251953e+01
1.053404140472412109e+01 1.014967155456542969e+01
9.875323295593261719e+00 1.046821022033691406e+01
1.055791950225830078e+01 1.049600219726562500e+01
1.012350559234619141e+01 1.039666557312011719e+01
9.915043830871582031e+00 1.020743465423583984e+01
1.015298271179199219e+01 1.033222198486328125e+01
1.045388793945312500e+01 1.062508869171142578e+01
1.037077045440673828e+01 1.015471076965332031e+01
9.496643066406250000e+00 1.087451267242431641e+01
1.026372528076171875e+01 1.030761146545410156e+01
1.028649997711181641e+01 9.786523818969726562e+00
1.071516227722167969e+01 4.894335269927978516e+00
1.088878536224365234e+01 4.679769039154052734e+00
1.071754932403564453e+01 4.673050880432128906e+00
9.968797683715820312e+00 5.206845283508300781e+00
1.063018608093261719e+01 4.921035289764404297e+00
9.627846717834472656e+00 6.156857013702392578e+00
1.033209705352783203e+01 4.804272651672363281e+00
1.059049510955810547e+01 4.977221012115478516e+00
1.066853618621826172e+01 4.514529228210449219e+00
1.063693428039550781e+01 4.183974742889404297e+00
1.071311759948730469e+01 4.344184875488281250e+00
1.079007244110107422e+01 4.497875690460205078e+00
1.088004779815673828e+01 4.575461387634277344e+00
9.599843978881835938e+00 6.060678482055664062e+00
9.704653739929199219e+00 6.136812686920166016e+00
9.526481628417968750e+00 6.179420948028564453e+00
1.080764961242675781e+01 4.464515209197998047e+00
8.577633857727050781e+00 5.427484989166259766e+00
9.864029884338378906e+00 4.930841445922851562e+00
1.050084400177001953e+01 4.321407318115234375e+00
1.085343647003173828e+01 5.385090351104736328e+00
1.018165779113769531e+01 5.090580463409423828e+00
1.048059272766113281e+01 5.414102077484130859e+00
1.050065803527832031e+01 5.311646938323974609e+00
8.034037590026855469e+00 4.622146129608154297e+00
9.402627944946289062e+00 5.282866954803466797e+00
9.848468780517578125e+00 3.993049860000610352e+00
1.051598453521728516e+01 4.030833721160888672e+00
1.007671928405761719e+01 4.095923900604248047e+00
1.055967330932617188e+01 4.288508415222167969e+00
1.042979717254638672e+01 3.986673593521118164e+00
8.709806442260742188e+00 3.887200832366943359e+00
1.049891948699951172e+01 4.592391014099121094e+00
9.855969429016113281e+00 4.658206939697265625e+00
9.936936378479003906e+00 5.875363826751708984e+00
1.017485046386718750e+01 5.086634159088134766e+00
9.441854476928710938e+00 5.821033000946044922e+00
9.522221565246582031e+00 5.701791763305664062e+00
9.843027114868164062e+00 4.171202182769775391e+00
9.319014549255371094e+00 5.708767414093017578e+00
1.001632785797119141e+01 4.285360336303710938e+00
9.004636764526367188e+00 3.849740266799926758e+00
1.011106872558593750e+01 4.319495201110839844e+00
1.042348098754882812e+01 5.713552474975585938e+00
9.448092460632324219e+00 4.443065643310546875e+00
9.434998512268066406e+00 4.115161418914794922e+00
1.028772258758544922e+01 5.636241912841796875e+00
1.004318428039550781e+01 5.828265190124511719e+00
1.028646278381347656e+01 5.739661216735839844e+00
1.038895034790039062e+01 5.819066047668457031e+00
9.439267158508300781e+00 6.387989521026611328e+00
1.048515892028808594e+01 5.769878864288330078e+00
9.330145835876464844e+00 5.071831703186035156e+00
9.761618614196777344e+00 6.319140911102294922e+00
1.031928348541259766e+01 4.807272911071777344e+00
1.047797298431396484e+01 4.401582717895507812e+00
1.036326885223388672e+01 4.409034729003906250e+00
1.006892967224121094e+01 4.787981986999511719e+00
1.029128837585449219e+01 4.932604312896728516e+00
8.449162483215332031e+00 5.601217746734619141e+00
8.820403099060058594e+00 5.723964691162109375e+00
8.222434997558593750e+00 5.627361774444580078e+00
9.490657806396484375e+00 3.865139484405517578e+00
9.069110870361328125e+00 3.772181749343872070e+00
9.029469490051269531e+00 3.679460287094116211e+00
8.762047767639160156e+00 3.617546081542968750e+00
8.924289703369140625e+00 3.883641004562377930e+00
1.037122440338134766e+01 4.144324302673339844e+00
1.074190807342529297e+01 4.597424983978271484e+00
9.954072952270507812e+00 4.842998027801513672e+00
1.068072795867919922e+01 5.462542533874511719e+00
1.006381034851074219e+01 5.938954353332519531e+00
1.066900730133056641e+01 4.228398799896240234e+00
1.041247940063476562e+01 4.092528343200683594e+00
9.900435447692871094e+00 6.128478527069091797e+00
1.065395832061767578e+01 4.955154418945312500e+00
1.000540828704833984e+01 1.132920837402343750e+01
1.058567619323730469e+01 1.038528728485107422e+01
1.031361389160156250e+01 1.097151279449462891e+01
1.045972061157226562e+01 1.112078189849853516e+01
1.021273231506347656e+01 1.109591770172119141e+01
1.068491935729980469e+01 1.095176696777343750e+01
1.055599117279052734e+01 1.102852249145507812e+01
1.023416328430175781e+01 1.040159034729003906e+01
1.006477451324462891e+01 1.074884891510009766e+01
1.000809574127197266e+01 1.141885185241699219e+01
1.038456153869628906e+01 1.106650161743164062e+01
9.523879051208496094e+00 1.040445041656494141e+01
9.311120986938476562e+00 1.082852935791015625e+01
9.793259620666503906e+00 1.072805118560791016e+01
1.038656520843505859e+01 1.101241779327392578e+01
1.012699985504150391e+01 1.037849330902099609e+01
1.054137611389160156e+01 1.054371452331542969e+01
9.923175811767578125e+00 1.012250709533691406e+01
1.012140369415283203e+01 1.098704338073730469e+01
9.144614219665527344e+00 1.081285953521728516e+01
9.227943420410156250e+00 1.066932487487792969e+01
9.228783607482910156e+00 1.090592288970947266e+01
9.289003372192382812e+00 1.124027252197265625e+01
9.441619873046875000e+00 1.075479316711425781e+01
9.497672080993652344e+00 1.092576599121093750e+01
9.545738220214843750e+00 1.088670063018798828e+01
9.721584320068359375e+00 1.067801380157470703e+01
9.918506622314453125e+00 1.072307014465332031e+01
1.046881103515625000e+01 1.024937725067138672e+01
1.046937847137451172e+01 1.014068603515625000e+01
1.038729476928710938e+01 1.101455116271972656e+01
1.071255874633789062e+01 1.097125053405761719e+01
1.050786018371582031e+01 1.111561489105224609e+01
9.911675453186035156e+00 1.135554409027099609e+01
1.027545166015625000e+01 1.132795524597167969e+01
1.003193187713623047e+01 1.144470977783203125e+01
9.817307472229003906e+00 1.044376277923583984e+01
9.293299674987792969e+00 1.103336811065673828e+01
1.045591068267822266e+01 1.046705150604248047e+01
1.019282531738281250e+01 1.043235969543457031e+01
1.012404441833496094e+01 1.099687576293945312e+01
1.017390441894531250e+01 1.146021366119384766e+01
9.997090339660644531e+00 1.133735275268554688e+01
1.022603988647460938e+01 1.122189807891845703e+01
9.801882743835449219e+00 1.135407447814941406e+01
9.469840049743652344e+00 1.053673076629638672e+01
9.181684494018554688e+00 1.038057041168212891e+01
9.018653869628906250e+00 1.051348876953125000e+01
8.985860824584960938e+00 1.043529510498046875e+01
9.589133262634277344e+00 1.013674640655517578e+01
9.273587226867675781e+00 1.014267826080322266e+01
9.342764854431152344e+00 1.056458377838134766e+01
9.320404052734375000e+00 1.014867401123046875e+01
9.351961135864257812e+00 9.975942611694335938e+00
9.380780220031738281e+00 1.001567649841308594e+01
9.676419258117675781e+00 1.005079269409179688e+01
9.471647262573242188e+00 1.025168037414550781e+01
9.344637870788574219e+00 1.015901374816894531e+01
9.237847328186035156e+00 9.988137245178222656e+00
9.105084419250488281e+00 1.014976024627685547e+01
9.553723335266113281e+00 1.006129932403564453e+01
8.855912208557128906e+00 4.771598815917968750e+00
8.620034217834472656e+00 4.800333499908447266e+00
8.203363418579101562e+00 4.623955726623535156e+00
8.315690994262695312e+00 4.706687450408935547e+00
8.171577453613281250e+00 4.917380809783935547e+00
8.201697349548339844e+00 4.871048927307128906e+00
8.483030319213867188e+00 4.723365306854248047e+00
9.141759872436523438e+00 4.330425262451171875e+00
8.884787559509277344e+00 4.755560874938964844e+00
8.751714706420898438e+00 5.028025150299072266e+00
8.753925323486328125e+00 5.088542461395263672e+00
8.623368263244628906e+00 5.547707080841064453e+00
8.494430541992187500e+00 5.501394271850585938e+00
9.018388748168945312e+00 4.888074398040771484e+00
8.781911849975585938e+00 5.052937030792236328e+00
8.753280639648437500e+00 5.107453346252441406e+00
8.601170539855957031e+00 5.245685577392578125e+00
8.321412086486816406e+00 5.597767353057861328e+00
8.313109397888183594e+00 5.556297302246093750e+00
9.184415817260742188e+00 4.270004749298095703e+00
8.261610031127929688e+00 5.723346710205078125e+00
9.450292587280273438e+00 5.289904594421386719e+00
9.025124549865722656e+00 5.476747512817382812e+00
9.047086715698242188e+00 5.282605648040771484e+00
9.404371261596679688e+00 4.564211368560791016e+00
9.179745674133300781e+00 4.340080261230468750e+00
8.642516136169433594e+00 4.243863105773925781e+00
8.877188682556152344e+00 5.734849929809570312e+00
8.233502388000488281e+00 5.600333213806152344e+00
8.705286979675292969e+00 5.804466724395751953e+00
8.658748626708984375e+00 5.888262271881103516e+00
8.324600219726562500e+00 6.079764366149902344e+00
1.036487674713134766e+01 5.469811439514160156e+00
9.911523818969726562e+00 6.220252037048339844e+00
9.792946815490722656e+00 6.356261730194091797e+00
9.675381660461425781e+00 5.985967636108398438e+00
1.060986232757568359e+01 5.720659732818603516e+00
9.334022521972656250e+00 5.722856998443603516e+00
1.032803058624267578e+01 4.640536785125732422e+00
9.757061958312988281e+00 6.379230976104736328e+00
1.023638629913330078e+01 5.599223136901855469e+00
8.586716651916503906e+00 4.064996242523193359e+00
1.049613189697265625e+01 5.731243610382080078e+00
1.015981483459472656e+01 5.352046012878417969e+00
1.033438110351562500e+01 5.260214805603027344e+00
1.046727943420410156e+01 5.186891555786132812e+00
1.037896156311035156e+01 5.682857990264892578e+00
1.031570434570312500e+01 5.601757526397705078e+00
1.070681667327880859e+01 5.655731201171875000e+00
1.047246837615966797e+01 5.140928745269775391e+00
1.057370662689208984e+01 5.580870151519775391e+00
1.032124042510986328e+01 5.581301689147949219e+00
9.589060783386230469e+00 5.975039005279541016e+00
9.679223060607910156e+00 6.276350498199462891e+00
1.060180377960205078e+01 5.618703365325927734e+00
1.060462856292724609e+01 4.151914596557617188e+00
1.051301479339599609e+01 4.186598777770996094e+00
1.049858379364013672e+01 4.076871871948242188e+00
1.069804000854492188e+01 1.089437675476074219e+01
1.049828624725341797e+01 5.769502639770507812e+00
1.038887119293212891e+01 5.605283737182617188e+00
1.061669445037841797e+01 3.986712932586669922e+00
9.905474662780761719e+00 4.973476886749267578e+00
1.035748195648193359e+01 4.259610176086425781e+00
1.072020339965820312e+01 4.785796165466308594e+00
9.743753433227539062e+00 5.106194019317626953e+00
8.919313430786132812e+00 4.175476551055908203e+00
1.007596397399902344e+01 4.695990562438964844e+00
8.803748130798339844e+00 6.135744094848632812e+00
9.261342048645019531e+00 6.233490467071533203e+00
9.215507507324218750e+00 6.101795673370361328e+00
1.073017215728759766e+01 4.642966747283935547e+00
1.028107833862304688e+01 4.660223007202148438e+00
9.719226837158203125e+00 5.676648616790771484e+00
1.019809246063232422e+01 4.905212402343750000e+00
9.515402793884277344e+00 5.874303340911865234e+00
9.342353820800781250e+00 6.171768188476562500e+00
1.000796031951904297e+01 4.808350563049316406e+00
1.045259571075439453e+01 4.527627944946289062e+00
1.017107009887695312e+01 4.411803245544433594e+00
1.037021255493164062e+01 5.222976684570312500e+00
9.660693168640136719e+00 5.250329017639160156e+00
1.031911945343017578e+01 5.454464435577392578e+00
1.053949069976806641e+01 3.953367233276367188e+00
9.924178123474121094e+00 4.495159149169921875e+00
1.030098533630371094e+01 5.668587207794189453e+00
9.210715293884277344e+00 6.025533199310302734e+00
9.577476501464843750e+00 6.240268707275390625e+00
9.609703063964843750e+00 6.280737400054931641e+00
9.821187973022460938e+00 6.362466812133789062e+00
9.545615196228027344e+00 6.256746768951416016e+00
9.637767791748046875e+00 5.917484760284423828e+00
9.567694664001464844e+00 6.355492591857910156e+00
1.019892787933349609e+01 5.591276645660400391e+00
1.024721527099609375e+01 5.584629535675048828e+00
9.346517562866210938e+00 5.193580627441406250e+00
8.341552734375000000e+00 5.496325492858886719e+00
8.254812240600585938e+00 4.759753704071044922e+00
8.119565010070800781e+00 5.612526893615722656e+00
9.945525169372558594e+00 4.768755435943603516e+00
1.030111980438232422e+01 5.805778503417968750e+00
1.097421264648437500e+01 6.665801525115966797e+00
1.073451709747314453e+01 6.119174480438232422e+00
1.061678218841552734e+01 5.546214580535888672e+00
1.064050388336181641e+01 5.775981903076171875e+00
1.070432662963867188e+01 5.605257511138916016e+00
1.060174083709716797e+01 5.811026573181152344e+00
1.076036453247070312e+01 5.593312263488769531e+00
1.080173301696777344e+01 5.587222099304199219e+00
1.096623420715332031e+01 5.553835391998291016e+00
1.093455791473388672e+01 5.405886650085449219e+00
1.083533573150634766e+01 5.522110462188720703e+00
1.082781887054443359e+01 5.542316913604736328e+00
1.084508037567138672e+01 5.647892951965332031e+00
1.086144542694091797e+01 5.585799217224121094e+00
1.081873035430908203e+01 5.522130489349365234e+00
1.070130634307861328e+01 5.566111087799072266e+00
1.085646915435791016e+01 5.545120239257812500e+00
1.097145557403564453e+01 5.558473110198974609e+00
1.081708431243896484e+01 5.139227867126464844e+00
1.079130554199218750e+01 5.370180130004882812e+00
1.083895874023437500e+01 5.758368492126464844e+00
1.051684856414794922e+01 5.952775001525878906e+00
9.493272781372070312e+00 3.760065555572509766e+00
1.090173721313476562e+01 5.421423912048339844e+00
1.089513397216796875e+01 5.238884449005126953e+00
1.098093509674072266e+01 5.229371547698974609e+00
1.089348030090332031e+01 5.317183971405029297e+00
9.716662406921386719e+00 3.628275394439697266e+00
1.009047031402587891e+01 3.879485607147216797e+00
1.049792194366455078e+01 4.232605457305908203e+00
1.104830455780029297e+01 6.798456668853759766e+00
1.100388336181640625e+01 6.717275619506835938e+00
1.105688190460205078e+01 6.799451828002929688e+00
1.102264595031738281e+01 6.799529075622558594e+00
1.101366615295410156e+01 6.794945240020751953e+00
1.090783977508544922e+01 6.742046833038330078e+00
1.101809024810791016e+01 6.821373462677001953e+00
1.101070499420166016e+01 6.810289859771728516e+00
1.101275825500488281e+01 6.815272331237792969e+00
1.092075824737548828e+01 6.773229122161865234e+00
1.056946277618408203e+01 4.771464824676513672e+00
1.007636070251464844e+01 4.864055633544921875e+00
9.782703399658203125e+00 6.343152046203613281e+00
1.040705108642578125e+01 5.920423030853271484e+00
1.018448066711425781e+01 6.051859855651855469e+00
9.883961677551269531e+00 6.367856025695800781e+00
1.041913032531738281e+01 5.748278141021728516e+00
1.035275554656982422e+01 5.800688266754150391e+00
1.058952045440673828e+01 5.806684494018554688e+00
9.982548713684082031e+00 6.202026844024658203e+00
1.094401550292968750e+01 5.663378238677978516e+00
1.045430183410644531e+01 5.735228538513183594e+00
1.011595916748046875e+01 6.194006919860839844e+00
1.017814540863037109e+01 6.137359619140625000e+00
1.015503978729248047e+01 6.178344726562500000e+00
1.027390480041503906e+01 5.721333026885986328e+00
1.021517562866210938e+01 6.074913024902343750e+00
1.054074764251708984e+01 5.821457862854003906e+00
1.051997947692871094e+01 5.786811828613281250e+00
1.009780883789062500e+01 5.367521762847900391e+00
1.094102287292480469e+01 5.853886127471923828e+00
1.084518527984619141e+01 5.894174575805664062e+00
1.097727394104003906e+01 5.719001293182373047e+00
1.065662956237792969e+01 5.763857364654541016e+00
1.082534122467041016e+01 4.242468833923339844e+00
1.100022029876708984e+01 4.210248947143554688e+00
1.075491523742675781e+01 4.106045722961425781e+00
1.058561515808105469e+01 4.211897373199462891e+00
1.039259529113769531e+01 4.025189399719238281e+00
9.967560768127441406e+00 4.920715332031250000e+00
9.492527008056640625e+00 4.771520137786865234e+00
1.018013095855712891e+01 5.712012767791748047e+00
9.325264930725097656e+00 4.931996345520019531e+00
9.410878181457519531e+00 3.605273962020874023e+00
1.023282337188720703e+01 4.758160114288330078e+00
1.033468627929687500e+01 4.263359546661376953e+00
1.036540317535400391e+01 1.113929271697998047e+01
1.029074668884277344e+01 1.146806812286376953e+01
9.327427864074707031e+00 1.125297641754150391e+01
9.650459289550781250e+00 1.127892017364501953e+01
9.318494796752929688e+00 1.117045116424560547e+01
9.394184112548828125e+00 1.085041618347167969e+01
9.502438545227050781e+00 6.062118530273437500e+00
1.023403835296630859e+01 6.119534492492675781e+00
8.960840225219726562e+00 5.999155521392822266e+00
9.208399772644042969e+00 6.055956363677978516e+00
9.280006408691406250e+00 6.000983715057373047e+00
9.691474914550781250e+00 4.224142551422119141e+00
9.288977622985839844e+00 4.099360942840576172e+00
8.981086730957031250e+00 3.503298044204711914e+00
8.437229156494140625e+00 5.455484867095947266e+00
9.024373054504394531e+00 3.675882101058959961e+00
9.435858726501464844e+00 3.818870067596435547e+00
8.706655502319335938e+00 3.811883687973022461e+00
8.884654998779296875e+00 3.855464458465576172e+00
9.298466682434082031e+00 5.309038162231445312e+00
9.320843696594238281e+00 3.769093036651611328e+00
8.931636810302734375e+00 3.764855861663818359e+00
8.575547218322753906e+00 3.708227157592773438e+00
8.829169273376464844e+00 4.749268531799316406e+00
8.881949424743652344e+00 3.873586416244506836e+00
8.275637626647949219e+00 4.112203598022460938e+00
1.013497734069824219e+01 4.372390747070312500e+00
9.574577331542968750e+00 3.933274745941162109e+00
9.276236534118652344e+00 5.967791080474853516e+00
1.016301727294921875e+01 5.088549137115478516e+00
1.052858352661132812e+01 4.499338150024414062e+00
9.990136146545410156e+00 4.388592720031738281e+00
1.059484577178955078e+01 4.203457832336425781e+00
9.827635765075683594e+00 4.422072887420654297e+00
9.756021499633789062e+00 4.505088329315185547e+00
1.035901069641113281e+01 4.620168209075927734e+00
9.741007804870605469e+00 5.253955841064453125e+00
1.018468189239501953e+01 4.554084777832031250e+00
9.343628883361816406e+00 5.877386093139648438e+00
1.002598094940185547e+01 5.010738849639892578e+00
1.038772010803222656e+01 4.323807239532470703e+00
9.515320777893066406e+00 6.074054241180419922e+00
9.453463554382324219e+00 6.024631977081298828e+00
9.668519020080566406e+00 4.948142051696777344e+00
9.440299987792968750e+00 5.882015228271484375e+00
9.412762641906738281e+00 5.985255241394042969e+00
9.232481956481933594e+00 4.448818683624267578e+00
8.507450103759765625e+00 4.070831298828125000e+00
8.772662162780761719e+00 3.996819734573364258e+00
8.285726547241210938e+00 5.334721088409423828e+00
8.266060829162597656e+00 5.499055385589599609e+00
1.013006210327148438e+01 4.911367893218994141e+00
9.463127136230468750e+00 5.769023895263671875e+00
1.047883033752441406e+01 4.372896194458007812e+00
9.882865905761718750e+00 5.384120464324951172e+00
9.919130325317382812e+00 6.122923851013183594e+00
9.970426559448242188e+00 6.256642341613769531e+00
1.003898906707763672e+01 5.645453929901123047e+00
1.030972862243652344e+01 5.775455951690673828e+00
1.040356922149658203e+01 5.570715427398681641e+00
1.026762485504150391e+01 5.900512218475341797e+00
1.020402050018310547e+01 5.781600475311279297e+00
1.003115653991699219e+01 1.093146228790283203e+01
1.006422710418701172e+01 1.122649478912353516e+01
9.735318183898925781e+00 1.128689193725585938e+01
1.020261192321777344e+01 1.122723388671875000e+01
9.927495002746582031e+00 1.115931701660156250e+01
1.000410270690917969e+01 1.109822750091552734e+01
1.004402542114257812e+01 1.093443489074707031e+01
1.025595569610595703e+01 1.103535270690917969e+01
1.012627601623535156e+01 1.100967502593994141e+01
1.001052474975585938e+01 1.100752258300781250e+01
1.036513328552246094e+01 1.107534599304199219e+01
1.093308353424072266e+01 1.049586486816406250e+01
1.041434764862060547e+01 1.070233440399169922e+01
1.031337165832519531e+01 1.077501487731933594e+01
1.027594947814941406e+01 1.081374263763427734e+01
1.006023216247558594e+01 1.084242534637451172e+01
1.008471012115478516e+01 1.103167629241943359e+01
9.612941741943359375e+00 1.125869464874267578e+01
1.000361156463623047e+01 1.115388107299804688e+01
9.401821136474609375e+00 1.123452949523925781e+01
9.902085304260253906e+00 1.060961914062500000e+01
9.482347488403320312e+00 1.073006343841552734e+01
9.095839500427246094e+00 1.158430385589599609e+01
9.227808952331542969e+00 1.119940185546875000e+01
1.010550975799560547e+01 1.037953567504882812e+01
1.042420196533203125e+01 1.089561080932617188e+01
1.060049915313720703e+01 1.089953613281250000e+01
1.047127151489257812e+01 1.097712039947509766e+01
1.029320526123046875e+01 1.081785583496093750e+01
9.947656631469726562e+00 1.122501659393310547e+01
9.223376274108886719e+00 1.003843021392822266e+01
9.992362022399902344e+00 9.564993858337402344e+00
9.483018875122070312e+00 1.047666740417480469e+01
9.998031616210937500e+00 9.419267654418945312e+00
9.411855697631835938e+00 9.298281669616699219e+00
1.057275295257568359e+01 1.003128147125244141e+01
9.223359107971191406e+00 9.761277198791503906e+00
8.887806892395019531e+00 1.021873664855957031e+01
9.536663055419921875e+00 9.781648635864257812e+00
9.544684410095214844e+00 1.002980136871337891e+01
9.921724319458007812e+00 1.057282829284667969e+01
1.011386108398437500e+01 1.008221530914306641e+01
1.022808742523193359e+01 9.964988708496093750e+00
9.827044486999511719e+00 1.002425956726074219e+01
1.038942527770996094e+01 1.058344459533691406e+01
9.560759544372558594e+00 1.024299049377441406e+01
1.049176120758056641e+01 5.665233135223388672e+00
1.032233142852783203e+01 5.643295764923095703e+00
9.692196846008300781e+00 1.079493713378906250e+01
9.458353042602539062e+00 1.024079799652099609e+01
9.532041549682617188e+00 9.781864166259765625e+00
9.535212516784667969e+00 9.848408699035644531e+00
9.826203346252441406e+00 1.043468666076660156e+01
8.895641326904296875e+00 1.025335121154785156e+01
9.311795234680175781e+00 1.114444923400878906e+01
9.410834312438964844e+00 1.015525245666503906e+01
9.078498840332031250e+00 1.024791812896728516e+01
8.838677406311035156e+00 1.119365787506103516e+01
9.133393287658691406e+00 1.161829090118408203e+01
1.041586112976074219e+01 1.045827293395996094e+01
1.033708572387695312e+01 1.118961524963378906e+01
1.063816356658935547e+01 1.126972389221191406e+01
9.676064491271972656e+00 1.109594821929931641e+01
9.367792129516601562e+00 1.094870948791503906e+01
1.020828151702880859e+01 1.136589431762695312e+01
1.058383750915527344e+01 1.109626770019531250e+01
1.075357627868652344e+01 1.061960124969482422e+01
9.978653907775878906e+00 1.135485553741455078e+01
1.004295921325683594e+01 1.092288017272949219e+01
1.020805644989013672e+01 1.094986248016357422e+01
1.007175254821777344e+01 1.114952659606933594e+01
1.032257938385009766e+01 1.107509422302246094e+01
1.057951068878173828e+01 1.088971805572509766e+01
9.363628387451171875e+00 1.001363468170166016e+01
9.400235176086425781e+00 1.111921215057373047e+01
9.269817352294921875e+00 1.033897018432617188e+01
9.108221054077148438e+00 1.033287048339843750e+01
9.473635673522949219e+00 1.008933734893798828e+01
9.451798439025878906e+00 9.694183349609375000e+00
9.538638114929199219e+00 9.743990898132324219e+00
9.276496887207031250e+00 9.910699844360351562e+00
1.044306182861328125e+01 1.022869300842285156e+01
1.051488590240478516e+01 1.041534042358398438e+01
1.068590068817138672e+01 1.089023113250732422e+01
1.054979991912841797e+01 1.038055133819580078e+01
1.027218914031982422e+01 1.040663433074951172e+01
1.017010211944580078e+01 1.031122112274169922e+01
1.012937450408935547e+01 1.097918796539306641e+01
1.009276676177978516e+01 1.020391464233398438e+01
1.017042732238769531e+01 1.104401493072509766e+01
1.044110107421875000e+01 1.028022670745849609e+01
1.009987545013427734e+01 1.087066459655761719e+01
9.783857345581054688e+00 1.019827556610107422e+01
1.018362331390380859e+01 4.577037811279296875e+00
1.022607040405273438e+01 4.533421516418457031e+00
1.023921966552734375e+01 5.424332141876220703e+00
9.790790557861328125e+00 6.237333297729492188e+00
9.817000389099121094e+00 5.717274665832519531e+00
1.025043582916259766e+01 4.816559791564941406e+00
9.975519180297851562e+00 4.999476432800292969e+00
9.037478446960449219e+00 4.659329414367675781e+00
9.333621025085449219e+00 3.617280244827270508e+00
9.122301101684570312e+00 3.827592611312866211e+00
8.468021392822265625e+00 3.889418840408325195e+00
1.056047630310058594e+01 4.036982536315917969e+00
9.476356506347656250e+00 3.667812585830688477e+00
1.052277374267578125e+01 3.988350152969360352e+00
1.010218620300292969e+01 4.256193161010742188e+00
9.478215217590332031e+00 3.699045896530151367e+00
9.266351699829101562e+00 3.617808103561401367e+00
9.291307449340820312e+00 3.613155364990234375e+00
9.528884887695312500e+00 3.734555721282958984e+00
9.611840248107910156e+00 3.780988693237304688e+00
1.063903045654296875e+01 4.025431632995605469e+00
1.031455898284912109e+01 4.110462665557861328e+00
1.059059810638427734e+01 4.132056713104248047e+00
1.045711040496826172e+01 4.162297248840332031e+00
1.078913688659667969e+01 3.931576490402221680e+00
9.729255676269531250e+00 3.802003383636474609e+00
9.136001586914062500e+00 3.744300603866577148e+00
9.446005821228027344e+00 3.897684335708618164e+00
9.486856460571289062e+00 3.698987007141113281e+00
9.335148811340332031e+00 3.905561923980712891e+00
8.585742950439453125e+00 3.812913656234741211e+00
9.522722244262695312e+00 3.688856840133666992e+00
9.617862701416015625e+00 3.849736213684082031e+00
8.808577537536621094e+00 5.855071544647216797e+00
9.092298507690429688e+00 6.233429431915283203e+00
9.216521263122558594e+00 3.549742221832275391e+00
1.019189453125000000e+01 4.191057682037353516e+00
9.779199600219726562e+00 4.700411796569824219e+00
1.033922672271728516e+01 4.396562099456787109e+00
1.038793373107910156e+01 4.308624744415283203e+00
1.016838073730468750e+01 3.934326887130737305e+00
9.482379913330078125e+00 6.173129081726074219e+00
1.035182666778564453e+01 4.144734859466552734e+00
1.042260837554931641e+01 4.133992671966552734e+00
1.069007492065429688e+01 4.077712535858154297e+00
9.511749267578125000e+00 5.472276687622070312e+00
9.730089187622070312e+00 3.838393688201904297e+00
9.810818672180175781e+00 4.351719856262207031e+00
9.560386657714843750e+00 6.186384201049804688e+00
1.058026885986328125e+01 4.291349411010742188e+00
1.011337375640869141e+01 4.471580505371093750e+00
1.055800342559814453e+01 4.459854125976562500e+00
9.057355880737304688e+00 6.063651561737060547e+00
9.753883361816406250e+00 4.615800380706787109e+00
9.959049224853515625e+00 4.375998020172119141e+00
9.848523139953613281e+00 4.332904815673828125e+00
1.029899024963378906e+01 4.321730136871337891e+00
1.035834789276123047e+01 5.498138427734375000e+00
1.047191429138183594e+01 5.689023494720458984e+00
9.820842742919921875e+00 6.153400421142578125e+00
1.033502101898193359e+01 5.815097808837890625e+00
1.064705085754394531e+01 4.151284694671630859e+00
1.030890560150146484e+01 4.557400226593017578e+00
1.052949714660644531e+01 3.962285995483398438e+00
1.021203613281250000e+01 4.605884552001953125e+00
1.000253486633300781e+01 4.240505218505859375e+00
9.382848739624023438e+00 5.789021968841552734e+00
1.017183876037597656e+01 4.238196849822998047e+00
1.049629878997802734e+01 5.543334484100341797e+00
1.009920597076416016e+01 5.560389995574951172e+00
1.055936336517333984e+01 5.472299575805664062e+00
9.777321815490722656e+00 6.304510593414306641e+00
9.655460357666015625e+00 6.128013134002685547e+00
9.764687538146972656e+00 5.563714504241943359e+00
1.006177902221679688e+01 5.181436538696289062e+00
8.555007934570312500e+00 5.697359085083007812e+00
8.303587913513183594e+00 5.544312477111816406e+00
8.594957351684570312e+00 5.502115249633789062e+00
9.323076248168945312e+00 5.052919864654541016e+00
8.951070785522460938e+00 4.953788280487060547e+00
9.088288307189941406e+00 4.814843654632568359e+00
1.033461284637451172e+01 4.298230171203613281e+00
1.057920169830322266e+01 4.269166946411132812e+00
9.534168243408203125e+00 1.178118228912353516e+01
1.047717475891113281e+01 1.107894897460937500e+01
1.078280544281005859e+01 1.098010253906250000e+01
1.076888465881347656e+01 1.089623737335205078e+01
1.072045803070068359e+01 1.066065502166748047e+01
1.070204162597656250e+01 1.087311458587646484e+01
1.074889564514160156e+01 1.083640289306640625e+01
1.062922573089599609e+01 1.101488876342773438e+01
1.082402420043945312e+01 1.088958930969238281e+01
1.071095180511474609e+01 1.051089096069335938e+01
1.075153160095214844e+01 1.084476757049560547e+01
1.061223602294921875e+01 1.102094459533691406e+01
1.016140937805175781e+01 1.015637969970703125e+01
1.035629749298095703e+01 1.017519187927246094e+01
9.426232337951660156e+00 1.091599082946777344e+01
1.063719940185546875e+01 1.043155574798583984e+01
1.059340286254882812e+01 1.030075168609619141e+01
1.073963260650634766e+01 1.034850597381591797e+01
1.069491958618164062e+01 1.014383029937744141e+01
1.074323177337646484e+01 1.034721279144287109e+01
1.058669281005859375e+01 1.091009044647216797e+01
1.059730911254882812e+01 1.097302722930908203e+01
1.040278339385986328e+01 1.131777191162109375e+01
1.042197418212890625e+01 1.119734573364257812e+01
9.660570144653320312e+00 1.073982715606689453e+01
1.033008003234863281e+01 1.019355678558349609e+01
1.003989124298095703e+01 1.027724647521972656e+01
9.852091789245605469e+00 1.059830570220947266e+01
1.059507942199707031e+01 1.030528545379638672e+01
1.057394695281982422e+01 1.035776805877685547e+01
1.069885826110839844e+01 1.038498497009277344e+01
1.051832962036132812e+01 1.026609039306640625e+01
1.062006664276123047e+01 1.048697662353515625e+01
9.536509513854980469e+00 9.823872566223144531e+00
9.373401641845703125e+00 1.015797424316406250e+01
9.335884094238281250e+00 9.863890647888183594e+00
9.078035354614257812e+00 1.022070503234863281e+01
9.303324699401855469e+00 1.041440391540527344e+01
9.430695533752441406e+00 1.035539245605468750e+01
9.529723167419433594e+00 1.013241481781005859e+01
9.375947952270507812e+00 1.024159145355224609e+01
9.384653091430664062e+00 1.029094219207763672e+01
9.577381134033203125e+00 1.004118633270263672e+01
9.271442413330078125e+00 1.010267829895019531e+01
9.587011337280273438e+00 9.705398559570312500e+00
9.367872238159179688e+00 1.014844799041748047e+01
9.546891212463378906e+00 1.038393878936767578e+01
9.017035484313964844e+00 1.061382484436035156e+01
9.437368392944335938e+00 1.040670394897460938e+01
9.236224174499511719e+00 1.038941574096679688e+01
9.373639106750488281e+00 1.023298263549804688e+01
9.416101455688476562e+00 1.037912273406982422e+01
1.008530616760253906e+01 1.071601867675781250e+01
9.895347595214843750e+00 1.076258754730224609e+01
1.022920799255371094e+01 1.131619167327880859e+01
1.072501659393310547e+01 1.074134159088134766e+01
9.958198547363281250e+00 1.047616767883300781e+01
1.026286602020263672e+01 1.045009994506835938e+01
1.050778675079345703e+01 1.072325420379638672e+01
9.831668853759765625e+00 1.072887992858886719e+01
9.797728538513183594e+00 1.053957366943359375e+01
1.049329566955566406e+01 1.119583129882812500e+01
9.771683692932128906e+00 1.067381191253662109e+01
9.978358268737792969e+00 1.069027328491210938e+01
1.015081405639648438e+01 1.089338111877441406e+01
9.295650482177734375e+00 1.029688453674316406e+01
9.805377006530761719e+00 1.065439701080322266e+01
9.368864059448242188e+00 1.034704017639160156e+01
9.738153457641601562e+00 1.050001430511474609e+01
9.440842628479003906e+00 1.049305343627929688e+01
9.374271392822265625e+00 1.010678100585937500e+01
1.017952823638916016e+01 1.016518974304199219e+01
9.386206626892089844e+00 1.084858131408691406e+01
9.353625297546386719e+00 1.101700496673583984e+01
8.704585075378417969e+00 1.118093395233154297e+01
8.762364387512207031e+00 1.105023860931396484e+01
8.511414527893066406e+00 6.274119853973388672e+00
8.318443298339843750e+00 6.097825527191162109e+00
8.598072052001953125e+00 6.199033737182617188e+00
8.535673141479492188e+00 6.302576065063476562e+00
8.596674919128417969e+00 6.294279098510742188e+00
8.471082687377929688e+00 6.142842292785644531e+00
8.701013565063476562e+00 6.385615348815917969e+00
8.345273017883300781e+00 5.982653617858886719e+00
8.498540878295898438e+00 6.010830402374267578e+00
8.432588577270507812e+00 5.285802841186523438e+00
9.207883834838867188e+00 5.076920032501220703e+00
8.760254859924316406e+00 5.193668365478515625e+00
8.418476104736328125e+00 4.293818950653076172e+00
9.468281745910644531e+00 4.401368618011474609e+00
8.764851570129394531e+00 3.983515739440917969e+00
8.283744812011718750e+00 3.790594100952148438e+00
9.151051521301269531e+00 3.950585603713989258e+00
1.034152126312255859e+01 4.207352161407470703e+00
9.829691886901855469e+00 4.794463634490966797e+00
9.781774520874023438e+00 4.961809158325195312e+00
1.044482803344726562e+01 4.279065132141113281e+00
1.059262657165527344e+01 4.225430965423583984e+00
1.041124057769775391e+01 5.417046070098876953e+00
1.079188728332519531e+01 5.458202362060546875e+00
1.032055282592773438e+01 5.381964683532714844e+00
9.823138236999511719e+00 5.073896884918212891e+00
8.857981681823730469e+00 5.056159496307373047e+00
1.048290920257568359e+01 5.522428035736083984e+00
1.003720378875732422e+01 5.667859077453613281e+00
9.903475761413574219e+00 4.953168392181396484e+00
8.891551971435546875e+00 6.089455604553222656e+00
8.341297149658203125e+00 4.400252819061279297e+00
8.678784370422363281e+00 3.944433212280273438e+00
9.685692787170410156e+00 4.715716838836669922e+00
1.009150409698486328e+01 4.348804473876953125e+00
1.023304557800292969e+01 4.301113605499267578e+00
9.509567260742187500e+00 6.188226222991943359e+00
9.894486427307128906e+00 6.348705291748046875e+00
1.044896507263183594e+01 5.572348594665527344e+00
9.508676528930664062e+00 6.355093479156494141e+00
9.776646614074707031e+00 5.712996482849121094e+00
1.014276504516601562e+01 5.073985099792480469e+00
1.004371738433837891e+01 5.252890110015869141e+00
9.387163162231445312e+00 6.536633968353271484e+00
8.987381935119628906e+00 6.645376682281494141e+00
9.731006622314453125e+00 6.371552467346191406e+00
9.796579360961914062e+00 5.193056106567382812e+00
1.029905605316162109e+01 5.545616149902343750e+00
8.525649070739746094e+00 4.932933330535888672e+00
8.602376937866210938e+00 5.071003913879394531e+00
8.161721229553222656e+00 5.111253738403320312e+00
8.364498138427734375e+00 5.804823875427246094e+00
8.871010780334472656e+00 5.629764080047607422e+00
8.427908897399902344e+00 4.733250617980957031e+00
8.612106323242187500e+00 4.776979923248291016e+00
9.045591354370117188e+00 5.567448139190673828e+00
9.473518371582031250e+00 6.007439613342285156e+00
9.743093490600585938e+00 5.279983997344970703e+00
1.012134838104248047e+01 5.361540317535400391e+00
1.006725692749023438e+01 6.010277748107910156e+00
1.065460777282714844e+01 4.772950649261474609e+00
1.062601947784423828e+01 4.752540111541748047e+00
1.082453536987304688e+01 4.407937526702880859e+00
1.079779148101806641e+01 4.101866722106933594e+00
1.089431095123291016e+01 4.340834617614746094e+00
1.053817462921142578e+01 4.404404640197753906e+00
1.000581169128417969e+01 4.952486991882324219e+00
1.032641983032226562e+01 4.634182453155517578e+00
1.049678993225097656e+01 4.511379718780517578e+00
1.025140666961669922e+01 4.485198497772216797e+00
1.048460388183593750e+01 4.927290439605712891e+00
1.070796298980712891e+01 4.751451015472412109e+00
1.062100791931152344e+01 4.826041698455810547e+00
1.060035228729248047e+01 4.776967525482177734e+00
9.530652999877929688e+00 3.845360040664672852e+00
1.042386627197265625e+01 5.039837360382080078e+00
1.076616382598876953e+01 4.676046371459960938e+00
1.035541343688964844e+01 4.796020030975341797e+00
1.068836688995361328e+01 4.602646350860595703e+00
9.694057464599609375e+00 6.023494243621826172e+00
9.581237792968750000e+00 5.919181346893310547e+00
9.625391006469726562e+00 6.125737667083740234e+00
9.163395881652832031e+00 5.835180759429931641e+00
9.226451873779296875e+00 6.170859336853027344e+00
9.484228134155273438e+00 5.874788284301757812e+00
1.070479202270507812e+01 4.894540309906005859e+00
1.089144134521484375e+01 4.419090747833251953e+00
1.062378120422363281e+01 4.762738704681396484e+00
1.074412155151367188e+01 4.787237167358398438e+00
1.070958900451660156e+01 4.653465270996093750e+00
1.066124153137207031e+01 4.699803829193115234e+00
1.069432926177978516e+01 4.852118015289306641e+00
1.086282539367675781e+01 4.961632251739501953e+00
1.090452957153320312e+01 4.456405639648437500e+00
1.069421291351318359e+01 4.733924865722656250e+00
9.713106155395507812e+00 5.776565551757812500e+00
1.057130718231201172e+01 4.514124870300292969e+00
9.946581840515136719e+00 4.515839099884033203e+00
1.073532009124755859e+01 4.628635406494140625e+00
1.082947444915771484e+01 4.591250896453857422e+00
1.024021911621093750e+01 4.923512458801269531e+00
1.072504711151123047e+01 4.415796279907226562e+00
1.073411750793457031e+01 4.770842552185058594e+00
1.065781688690185547e+01 5.308240413665771484e+00
9.652946472167968750e+00 6.267165660858154297e+00
9.287262916564941406e+00 6.105745792388916016e+00
9.698471069335937500e+00 6.352471351623535156e+00
1.018494701385498047e+01 5.736433982849121094e+00
9.639098167419433594e+00 6.184903144836425781e+00
9.383484840393066406e+00 4.948705673217773438e+00
1.045903491973876953e+01 5.754440307617187500e+00
1.009914779663085938e+01 5.841403007507324219e+00
9.802569389343261719e+00 6.315261363983154297e+00
9.851741790771484375e+00 6.065356731414794922e+00
1.024881076812744141e+01 5.289609909057617188e+00
8.656227111816406250e+00 4.324837207794189453e+00
1.022867965698242188e+01 5.756816864013671875e+00
1.006186580657958984e+01 5.214821338653564453e+00
9.415831565856933594e+00 5.722233295440673828e+00
9.262128829956054688e+00 3.736720561981201172e+00
1.006737709045410156e+01 5.408296585083007812e+00
1.033809375762939453e+01 4.261222839355468750e+00
8.739336013793945312e+00 3.846881628036499023e+00
9.034601211547851562e+00 4.231880664825439453e+00
9.978208541870117188e+00 4.386857986450195312e+00
9.691898345947265625e+00 4.168419361114501953e+00
8.847545623779296875e+00 3.867294311523437500e+00
8.155428886413574219e+00 5.629164218902587891e+00
8.311228752136230469e+00 5.080924510955810547e+00
9.323652267456054688e+00 4.765374183654785156e+00
9.909295082092285156e+00 4.157180309295654297e+00
9.866044998168945312e+00 4.027932167053222656e+00
8.421905517578125000e+00 5.712193965911865234e+00
1.022334861755371094e+01 4.477492332458496094e+00
8.771084785461425781e+00 4.859383106231689453e+00
1.065470790863037109e+01 5.363035202026367188e+00
8.516977310180664062e+00 4.628717899322509766e+00
1.067342948913574219e+01 4.728989124298095703e+00
9.954856872558593750e+00 5.607689380645751953e+00
1.030725765228271484e+01 5.580959320068359375e+00
1.013338184356689453e+01 5.483070373535156250e+00
1.055799388885498047e+01 4.283393383026123047e+00
9.916399955749511719e+00 3.988834857940673828e+00
9.394536972045898438e+00 6.005426406860351562e+00
8.508079528808593750e+00 5.857107639312744141e+00
9.229002952575683594e+00 6.324679851531982422e+00
9.625668525695800781e+00 6.102650165557861328e+00
9.651227951049804688e+00 6.236007213592529297e+00
9.725371360778808594e+00 5.439229488372802734e+00
1.069402027130126953e+01 5.386357307434082031e+00
1.059781932830810547e+01 5.554373264312744141e+00
1.027119827270507812e+01 5.042159557342529297e+00
9.799523353576660156e+00 4.607035160064697266e+00
9.743989944458007812e+00 4.807548999786376953e+00
1.053084087371826172e+01 3.952513217926025391e+00
1.054492473602294922e+01 4.056109428405761719e+00
1.014429283142089844e+01 3.985056161880493164e+00
1.051707744598388672e+01 4.255675792694091797e+00
1.010671424865722656e+01 3.839563608169555664e+00
1.050612258911132812e+01 4.129020690917968750e+00
1.053580760955810547e+01 4.125590801239013672e+00
9.506554603576660156e+00 6.495214462280273438e+00
9.983010292053222656e+00 1.055578231811523438e+01
9.621386528015136719e+00 1.134083175659179688e+01
1.014793872833251953e+01 1.137345409393310547e+01
9.922735214233398438e+00 1.084790515899658203e+01
9.516878128051757812e+00 1.117648792266845703e+01
9.937714576721191406e+00 1.047738838195800781e+01
1.060980987548828125e+01 1.096214675903320312e+01
9.111144065856933594e+00 1.067586898803710938e+01
9.338322639465332031e+00 1.034328365325927734e+01
9.549677848815917969e+00 1.050235462188720703e+01
9.082214355468750000e+00 1.055682945251464844e+01
1.049312114715576172e+01 1.076861572265625000e+01
1.050909805297851562e+01 1.034998893737792969e+01
1.056100749969482422e+01 1.030350494384765625e+01
1.054650878906250000e+01 1.025997447967529297e+01
1.053779888153076172e+01 1.040493965148925781e+01
1.030614757537841797e+01 1.031887722015380859e+01
1.000527381896972656e+01 1.036240577697753906e+01
9.849948883056640625e+00 1.043378257751464844e+01
1.055380821228027344e+01 9.828186035156250000e+00
1.018507480621337891e+01 1.062472724914550781e+01
1.016388130187988281e+01 1.143510341644287109e+01
1.045484924316406250e+01 1.111483287811279297e+01
9.693808555603027344e+00 1.143441677093505859e+01
1.049483013153076172e+01 1.036866569519042969e+01
1.058937358856201172e+01 1.052100849151611328e+01
1.029231166839599609e+01 1.092819881439208984e+01
1.001414680480957031e+01 1.081525039672851562e+01
1.025112342834472656e+01 1.098744869232177734e+01
1.009849548339843750e+01 1.097403907775878906e+01
9.801924705505371094e+00 1.086743164062500000e+01
9.851878166198730469e+00 1.004576110839843750e+01
9.757496833801269531e+00 1.048412418365478516e+01
1.056188678741455078e+01 1.101031589508056641e+01
1.029404067993164062e+01 1.133530139923095703e+01
1.012819290161132812e+01 1.130571269989013672e+01
9.674301147460937500e+00 1.149035835266113281e+01
9.972958564758300781e+00 1.088496494293212891e+01
9.642657279968261719e+00 1.129738807678222656e+01
1.012187767028808594e+01 1.028618431091308594e+01
9.709540367126464844e+00 1.062263011932373047e+01
1.049546432495117188e+01 1.018005180358886719e+01
9.994133949279785156e+00 1.012997722625732422e+01
8.909838676452636719e+00 3.643352985382080078e+00
8.569606781005859375e+00 6.105989933013916016e+00
8.884922981262207031e+00 5.904314517974853516e+00
8.942715644836425781e+00 3.741612434387207031e+00
9.192368507385253906e+00 3.824413537979125977e+00
8.898003578186035156e+00 1.051951980590820312e+01
9.169867515563964844e+00 1.061050987243652344e+01
8.928776741027832031e+00 1.041440868377685547e+01
9.479337692260742188e+00 1.141894721984863281e+01
9.715414047241210938e+00 1.131035137176513672e+01
9.636830329895019531e+00 1.126806545257568359e+01
9.776444435119628906e+00 1.135227870941162109e+01
1.073409557342529297e+01 9.965026855468750000e+00
1.026383209228515625e+01 1.023817825317382812e+01
1.013989257812500000e+01 1.115230369567871094e+01
1.013039207458496094e+01 1.136417865753173828e+01
9.438411712646484375e+00 1.153576660156250000e+01
9.485072135925292969e+00 1.130240726470947266e+01
1.025351142883300781e+01 1.084808540344238281e+01
1.044607257843017578e+01 1.083497524261474609e+01
1.008096122741699219e+01 1.084296512603759766e+01
9.627557754516601562e+00 1.126673126220703125e+01
1.010171318054199219e+01 1.116459083557128906e+01
9.589765548706054688e+00 1.131680393218994141e+01
9.553674697875976562e+00 1.143119812011718750e+01
9.597552299499511719e+00 1.161480236053466797e+01
9.470916748046875000e+00 1.151871490478515625e+01
9.449599266052246094e+00 1.156297969818115234e+01
9.388460159301757812e+00 1.106610393524169922e+01
8.945230484008789062e+00 1.141647911071777344e+01
9.043824195861816406e+00 1.089496707916259766e+01
9.269495964050292969e+00 1.105094718933105469e+01
9.092728614807128906e+00 1.106155204772949219e+01
8.964646339416503906e+00 1.124633026123046875e+01
1.003478145599365234e+01 1.088806629180908203e+01
9.591898918151855469e+00 6.403663158416748047e+00
8.597724914550781250e+00 5.799567222595214844e+00
8.148345947265625000e+00 5.618282318115234375e+00
8.726155281066894531e+00 5.738470077514648438e+00
8.685093879699707031e+00 5.851506710052490234e+00
8.251135826110839844e+00 5.833461761474609375e+00
8.738665580749511719e+00 3.504802465438842773e+00
8.699404716491699219e+00 4.283885002136230469e+00
8.872620582580566406e+00 4.393687725067138672e+00
8.097685813903808594e+00 4.736528873443603516e+00
8.459156990051269531e+00 5.246579647064208984e+00
1.017232608795166016e+01 6.046639919281005859e+00
8.358871459960937500e+00 4.754796028137207031e+00
8.860929489135742188e+00 4.870687961578369141e+00
8.211512565612792969e+00 5.364617347717285156e+00
8.342934608459472656e+00 4.582525730133056641e+00
8.591911315917968750e+00 4.018071174621582031e+00
8.735084533691406250e+00 4.162750244140625000e+00
8.672601699829101562e+00 4.081396579742431641e+00
8.564929962158203125e+00 4.168573379516601562e+00
8.001999855041503906e+00 4.929378032684326172e+00
8.342281341552734375e+00 5.100821971893310547e+00
9.930275917053222656e+00 6.301595687866210938e+00
8.366933822631835938e+00 4.919037342071533203e+00
9.861136436462402344e+00 6.237025260925292969e+00
9.910092353820800781e+00 6.248941421508789062e+00
1.044911766052246094e+01 5.828603744506835938e+00
1.056940555572509766e+01 5.877306461334228516e+00
8.479127883911132812e+00 4.799505710601806641e+00
8.197922706604003906e+00 4.927999496459960938e+00
8.268869400024414062e+00 5.548002243041992188e+00
9.892151832580566406e+00 6.298242568969726562e+00
1.005319786071777344e+01 6.178064346313476562e+00
1.049937534332275391e+01 5.853760719299316406e+00
1.032882690429687500e+01 5.843075752258300781e+00
1.057497978210449219e+01 5.330451488494873047e+00
8.742515563964843750e+00 5.789815902709960938e+00
1.025457191467285156e+01 5.692882061004638672e+00
1.033360958099365234e+01 5.630284786224365234e+00
9.549851417541503906e+00 8.280999183654785156e+00
1.044627285003662109e+01 6.181311607360839844e+00
9.337757110595703125e+00 1.145993804931640625e+01
1.068854808807373047e+01 1.073093700408935547e+01
1.081213951110839844e+01 1.044618034362792969e+01
1.094230937957763672e+01 1.055013465881347656e+01
1.086201953887939453e+01 1.058526325225830078e+01
1.088398742675781250e+01 1.043115711212158203e+01
1.058725833892822266e+01 1.102266120910644531e+01
1.113035774230957031e+01 1.030983161926269531e+01
1.075630569458007812e+01 1.022007560729980469e+01
1.059602928161621094e+01 1.021470451354980469e+01
1.065275096893310547e+01 1.022526073455810547e+01
1.059554576873779297e+01 1.025189018249511719e+01
1.012656021118164062e+01 1.009953594207763672e+01
1.003616523742675781e+01 1.043122768402099609e+01
9.990894317626953125e+00 1.010261154174804688e+01
1.004773426055908203e+01 9.954935073852539062e+00
1.048559284210205078e+01 1.029600811004638672e+01
1.040762138366699219e+01 1.048928070068359375e+01
9.865366935729980469e+00 9.957051277160644531e+00
1.021731662750244141e+01 1.024111843109130859e+01
1.008508396148681641e+01 1.102393722534179688e+01
1.050102138519287109e+01 1.118456554412841797e+01
1.020170402526855469e+01 1.127326583862304688e+01
1.018044376373291016e+01 1.141532897949218750e+01
1.071609020233154297e+01 5.760143280029296875e+00
1.019501686096191406e+01 4.102996826171875000e+00
1.027009963989257812e+01 4.849270343780517578e+00
1.024758815765380859e+01 4.245772361755371094e+00
9.100272178649902344e+00 5.473385810852050781e+00
1.067618179321289062e+01 4.793374538421630859e+00
8.987807273864746094e+00 3.843688488006591797e+00
9.623109817504882812e+00 4.293964862823486328e+00
9.054190635681152344e+00 3.482596874237060547e+00
9.580825805664062500e+00 4.045409679412841797e+00
8.861257553100585938e+00 4.477124214172363281e+00
9.324090957641601562e+00 4.298419475555419922e+00
9.167079925537109375e+00 5.574912548065185547e+00
8.611788749694824219e+00 4.094985485076904297e+00
8.509252548217773438e+00 4.002650260925292969e+00
8.594837188720703125e+00 3.935176849365234375e+00
9.518380165100097656e+00 4.311115741729736328e+00
9.300085067749023438e+00 3.995087862014770508e+00
8.800686836242675781e+00 3.904361248016357422e+00
9.374143600463867188e+00 4.165467262268066406e+00
9.218268394470214844e+00 3.872622489929199219e+00
9.080268859863281250e+00 4.327994346618652344e+00
8.797327041625976562e+00 4.481826305389404297e+00
8.760823249816894531e+00 3.745239257812500000e+00
9.189069747924804688e+00 4.024160861968994141e+00
9.264381408691406250e+00 4.479941844940185547e+00
8.330563545227050781e+00 4.851023674011230469e+00
1.063638973236083984e+01 4.801382064819335938e+00
1.042098331451416016e+01 4.390527725219726562e+00
1.053188133239746094e+01 5.070052623748779297e+00
8.822651863098144531e+00 4.991380691528320312e+00
8.095675468444824219e+00 4.239996910095214844e+00
8.278453826904296875e+00 4.433074474334716797e+00
8.552632331848144531e+00 3.710489273071289062e+00
9.127693176269531250e+00 4.744277000427246094e+00
8.582910537719726562e+00 4.400504589080810547e+00
9.049857139587402344e+00 5.105007171630859375e+00
9.238197326660156250e+00 4.703828334808349609e+00
8.555658340454101562e+00 4.238426208496093750e+00
1.006230640411376953e+01 5.722271442413330078e+00
8.307538986206054688e+00 4.768205642700195312e+00
8.547976493835449219e+00 3.882599592208862305e+00
9.022518157958984375e+00 4.259417057037353516e+00
9.001656532287597656e+00 4.410176753997802734e+00
8.404181480407714844e+00 5.604428768157958984e+00
8.488646507263183594e+00 3.985744953155517578e+00
8.671588897705078125e+00 3.868337631225585938e+00
9.300621986389160156e+00 5.925252914428710938e+00
9.027755737304687500e+00 4.921823978424072266e+00
8.126983642578125000e+00 4.676041603088378906e+00
8.296813964843750000e+00 4.653634071350097656e+00
1.081538295745849609e+01 5.045040130615234375e+00
8.381134033203125000e+00 4.773702144622802734e+00
9.307444572448730469e+00 4.328328609466552734e+00
8.776683807373046875e+00 4.327460289001464844e+00
9.283506393432617188e+00 4.246088504791259766e+00
9.612907409667968750e+00 4.714374542236328125e+00
1.036512947082519531e+01 4.153984069824218750e+00
1.006308937072753906e+01 4.536627769470214844e+00
1.013838481903076172e+01 4.620222091674804688e+00
1.057858943939208984e+01 4.274886608123779297e+00
1.055484867095947266e+01 5.003696918487548828e+00
1.044330883026123047e+01 4.653848648071289062e+00
9.836812019348144531e+00 3.941737890243530273e+00
9.258716583251953125e+00 3.888047218322753906e+00
9.377718925476074219e+00 3.711035966873168945e+00
9.434317588806152344e+00 3.621902227401733398e+00
8.724173545837402344e+00 4.777803421020507812e+00
8.673620223999023438e+00 5.016127109527587891e+00
8.911049842834472656e+00 5.167490482330322266e+00
8.819925308227539062e+00 4.210985183715820312e+00
1.072260665893554688e+01 5.253668785095214844e+00
8.568487167358398438e+00 4.751585960388183594e+00
1.001210689544677734e+01 4.656178474426269531e+00
9.190473556518554688e+00 3.896487951278686523e+00
8.543477058410644531e+00 4.035892009735107422e+00
8.754438400268554688e+00 3.946989297866821289e+00
8.231835365295410156e+00 4.896388530731201172e+00
8.761418342590332031e+00 5.491847515106201172e+00
8.675597190856933594e+00 5.688634395599365234e+00
8.345447540283203125e+00 5.639803886413574219e+00
8.763305664062500000e+00 5.704827785491943359e+00
8.383348464965820312e+00 5.973845005035400391e+00
9.337831497192382812e+00 5.722700595855712891e+00
9.272474288940429688e+00 5.644241333007812500e+00
9.307293891906738281e+00 5.837693214416503906e+00
9.921608924865722656e+00 4.246300697326660156e+00
1.026533126831054688e+01 5.046486854553222656e+00
1.068719673156738281e+01 5.418737888336181641e+00
1.026506233215332031e+01 5.676549911499023438e+00
1.016262054443359375e+01 5.474073410034179688e+00
1.008483028411865234e+01 4.040161132812500000e+00
1.055605411529541016e+01 3.929546594619750977e+00
8.727678298950195312e+00 4.051408767700195312e+00
9.447889328002929688e+00 4.020993232727050781e+00
1.049171066284179688e+01 1.124519824981689453e+01
9.764469146728515625e+00 1.179906177520751953e+01
9.793078422546386719e+00 1.169024848937988281e+01
9.689354896545410156e+00 1.178202342987060547e+01
9.688349723815917969e+00 1.178958034515380859e+01
9.785107612609863281e+00 1.181477737426757812e+01
1.064440345764160156e+01 1.118666458129882812e+01
9.241324424743652344e+00 1.163115692138671875e+01
9.768081665039062500e+00 1.177430820465087891e+01
9.378027915954589844e+00 1.178346633911132812e+01
9.299468994140625000e+00 1.181910610198974609e+01
9.097976684570312500e+00 1.142348194122314453e+01
9.379029273986816406e+00 1.118690872192382812e+01
9.626220703125000000e+00 1.102620029449462891e+01
9.583293914794921875e+00 1.126046371459960938e+01
8.857756614685058594e+00 1.160381221771240234e+01
9.139325141906738281e+00 1.170939826965332031e+01
8.956774711608886719e+00 1.113063144683837891e+01
8.564491271972656250e+00 5.924887180328369141e+00
8.291446685791015625e+00 6.383653640747070312e+00
8.756991386413574219e+00 6.865120410919189453e+00
8.841027259826660156e+00 6.704395771026611328e+00
9.038630485534667969e+00 6.496535301208496094e+00
8.962331771850585938e+00 6.654024124145507812e+00
8.918093681335449219e+00 6.751987457275390625e+00
8.877937316894531250e+00 6.508671283721923828e+00
8.741006851196289062e+00 6.734502792358398438e+00
9.000955581665039062e+00 6.903628349304199219e+00
8.885565757751464844e+00 6.667103290557861328e+00
8.768668174743652344e+00 6.753561973571777344e+00
8.728254318237304688e+00 6.841670036315917969e+00
8.689954757690429688e+00 6.773377418518066406e+00
8.810743331909179688e+00 6.709730148315429688e+00
8.797312736511230469e+00 6.772882938385009766e+00
8.750298500061035156e+00 6.824062824249267578e+00
8.743625640869140625e+00 6.790399551391601562e+00
8.853434562683105469e+00 6.720587253570556641e+00
8.887424468994140625e+00 6.688222885131835938e+00
8.792962074279785156e+00 6.777142524719238281e+00
8.896596908569335938e+00 6.835090160369873047e+00
8.979176521301269531e+00 6.553600311279296875e+00
8.529753684997558594e+00 6.453499317169189453e+00
8.640135765075683594e+00 6.346748828887939453e+00
9.484101295471191406e+00 4.467100620269775391e+00
8.825926780700683594e+00 6.360857486724853516e+00
9.059758186340332031e+00 6.587790012359619141e+00
8.718353271484375000e+00 6.873629570007324219e+00
8.711785316467285156e+00 6.756335735321044922e+00
8.751092910766601562e+00 6.801258563995361328e+00
8.753742218017578125e+00 6.845239162445068359e+00
8.819285392761230469e+00 6.805234909057617188e+00
8.890090942382812500e+00 6.585429191589355469e+00
8.936060905456542969e+00 6.771497726440429688e+00
8.794101715087890625e+00 6.713491439819335938e+00
8.811372756958007812e+00 6.764514446258544922e+00
8.969469070434570312e+00 6.621495723724365234e+00
8.803544044494628906e+00 6.768226623535156250e+00
8.811972618103027344e+00 6.800111293792724609e+00
8.959190368652343750e+00 6.514654159545898438e+00
8.942909240722656250e+00 6.817868709564208984e+00
8.744756698608398438e+00 6.705124378204345703e+00
8.562744140625000000e+00 6.569540023803710938e+00
8.855203628540039062e+00 6.795912265777587891e+00
8.886840820312500000e+00 6.578020095825195312e+00
8.839841842651367188e+00 6.839050292968750000e+00
9.109340667724609375e+00 6.737810611724853516e+00
8.862116813659667969e+00 6.587666511535644531e+00
8.955461502075195312e+00 6.176684856414794922e+00
9.711294174194335938e+00 4.484831809997558594e+00
8.637706756591796875e+00 4.607231616973876953e+00
9.383643150329589844e+00 4.294800281524658203e+00
8.384695053100585938e+00 5.565955162048339844e+00
8.963805198669433594e+00 5.388912677764892578e+00
8.857281684875488281e+00 4.753699302673339844e+00
9.586483001708984375e+00 3.658873081207275391e+00
9.478877067565917969e+00 3.734065532684326172e+00
8.709312438964843750e+00 3.897303104400634766e+00
9.158641815185546875e+00 3.526081323623657227e+00
8.891752243041992188e+00 4.092449188232421875e+00
8.158014297485351562e+00 5.293069362640380859e+00
9.287006378173828125e+00 4.672146797180175781e+00
8.587833404541015625e+00 4.307809352874755859e+00
8.611792564392089844e+00 5.527901649475097656e+00
8.421228408813476562e+00 5.873175144195556641e+00
8.501109123229980469e+00 5.559627056121826172e+00
8.245982170104980469e+00 5.570239543914794922e+00
8.435629844665527344e+00 5.736689090728759766e+00
8.367983818054199219e+00 5.738212585449218750e+00
8.287289619445800781e+00 5.740159988403320312e+00
8.215889930725097656e+00 5.147186279296875000e+00
9.018565177917480469e+00 4.396687507629394531e+00
8.710132598876953125e+00 3.976628303527832031e+00
8.548851966857910156e+00 5.486303329467773438e+00
8.154526710510253906e+00 5.355646610260009766e+00
9.054426193237304688e+00 3.608803272247314453e+00
1.031607055664062500e+01 4.587169647216796875e+00
9.386078834533691406e+00 3.954375743865966797e+00
1.037981605529785156e+01 4.214029788970947266e+00
9.963428497314453125e+00 4.146813869476318359e+00
1.062179851531982422e+01 4.266096115112304688e+00
1.019452095031738281e+01 4.204565525054931641e+00
1.036045742034912109e+01 4.281559944152832031e+00
9.872440338134765625e+00 4.746856212615966797e+00
1.003118705749511719e+01 4.385349273681640625e+00
9.937231063842773438e+00 4.577014923095703125e+00
1.007377529144287109e+01 5.341990470886230469e+00
1.053867912292480469e+01 4.128146171569824219e+00
9.870539665222167969e+00 4.580742835998535156e+00
1.033373165130615234e+01 4.381209373474121094e+00
9.298045158386230469e+00 5.980787277221679688e+00
1.057902812957763672e+01 5.630890846252441406e+00
9.932585716247558594e+00 4.820070743560791016e+00
9.475303649902343750e+00 6.068648815155029297e+00
9.935254096984863281e+00 4.010164260864257812e+00
9.904085159301757812e+00 4.888776302337646484e+00
9.608210563659667969e+00 6.300836086273193359e+00
9.910419464111328125e+00 6.360340595245361328e+00
9.662228584289550781e+00 4.873069763183593750e+00
1.051165866851806641e+01 4.570818901062011719e+00
1.067586517333984375e+01 1.079965209960937500e+01
1.054430198669433594e+01 1.075973415374755859e+01
1.029788589477539062e+01 1.098614597320556641e+01
1.002758502960205078e+01 1.027668571472167969e+01
1.013437557220458984e+01 1.050843620300292969e+01
1.045717430114746094e+01 1.023020362854003906e+01
1.047292041778564453e+01 1.013509464263916016e+01
1.033676719665527344e+01 1.013311672210693359e+01
1.027829074859619141e+01 1.070646762847900391e+01
1.040169525146484375e+01 1.059300899505615234e+01
9.560842514038085938e+00 1.008854007720947266e+01
1.030707454681396484e+01 1.045990657806396484e+01
1.002788734436035156e+01 1.023124599456787109e+01
1.039140892028808594e+01 1.034110546112060547e+01
9.913217544555664062e+00 1.007482910156250000e+01
9.779332160949707031e+00 1.056081771850585938e+01
1.010475730895996094e+01 1.100803375244140625e+01
9.971601486206054688e+00 1.039494037628173828e+01
1.042455863952636719e+01 1.045094013214111328e+01
1.017134189605712891e+01 4.650996208190917969e+00
9.873317718505859375e+00 4.497591972351074219e+00
9.897881507873535156e+00 4.644427776336669922e+00
1.003151893615722656e+01 4.840671062469482422e+00
9.801772117614746094e+00 5.021789073944091797e+00
1.037894725799560547e+01 4.211233139038085938e+00
1.047050666809082031e+01 4.214852333068847656e+00
1.030817413330078125e+01 5.775102138519287109e+00
9.707412719726562500e+00 5.375760078430175781e+00
1.085496425628662109e+01 5.207347393035888672e+00
9.663079261779785156e+00 6.251763820648193359e+00
9.633493423461914062e+00 6.305960655212402344e+00
1.058505630493164062e+01 5.874080657958984375e+00
9.991003036499023438e+00 4.839696407318115234e+00
9.905953407287597656e+00 5.171670913696289062e+00
9.195304870605468750e+00 4.498970985412597656e+00
1.032472610473632812e+01 3.915498256683349609e+00
8.382729530334472656e+00 4.420386791229248047e+00
8.938000679016113281e+00 3.799438953399658203e+00
8.993959426879882812e+00 3.738641977310180664e+00
8.733042716979980469e+00 3.796948432922363281e+00
8.620242118835449219e+00 4.194234848022460938e+00
8.499875068664550781e+00 3.865355253219604492e+00
9.255877494812011719e+00 3.844100713729858398e+00
9.258995056152343750e+00 4.042478084564208984e+00
9.258969306945800781e+00 4.444909095764160156e+00
9.417736053466796875e+00 3.612749099731445312e+00
1.085602664947509766e+01 5.242842197418212891e+00
9.181908607482910156e+00 4.720061779022216797e+00
1.072431278228759766e+01 5.200932025909423828e+00
1.042531585693359375e+01 3.955389022827148438e+00
1.040818500518798828e+01 4.062175273895263672e+00
1.040781879425048828e+01 4.184156894683837891e+00
1.045374584197998047e+01 4.119479179382324219e+00
1.054428482055664062e+01 4.244864940643310547e+00
8.360388755798339844e+00 4.120319366455078125e+00
9.872442245483398438e+00 4.021410465240478516e+00
9.868001937866210938e+00 4.789223670959472656e+00
9.996205329895019531e+00 4.978054523468017578e+00
1.005011558532714844e+01 5.458842754364013672e+00
1.025810909271240234e+01 5.565906047821044922e+00
1.028155517578125000e+01 5.890097618103027344e+00
1.042752647399902344e+01 5.701030731201171875e+00
1.045302200317382812e+01 5.937237262725830078e+00
9.909796714782714844e+00 4.735790729522705078e+00
9.759346961975097656e+00 4.937582969665527344e+00
9.802884101867675781e+00 4.889662742614746094e+00
1.013799476623535156e+01 4.368869304656982422e+00
9.854500770568847656e+00 5.070820331573486328e+00
9.285540580749511719e+00 6.276066303253173828e+00
9.648789405822753906e+00 4.596285343170166016e+00
9.493688583374023438e+00 5.972273349761962891e+00
1.033180046081542969e+01 4.363607406616210938e+00
8.858006477355957031e+00 4.145762443542480469e+00
1.057933044433593750e+01 4.653813362121582031e+00
1.011839485168457031e+01 4.199444293975830078e+00
1.014175510406494141e+01 4.363930702209472656e+00
1.030246067047119141e+01 4.351543903350830078e+00
1.004672431945800781e+01 4.870168209075927734e+00
9.657554626464843750e+00 4.644011497497558594e+00
1.015895938873291016e+01 3.945813894271850586e+00
1.014960575103759766e+01 4.616772174835205078e+00
9.995335578918457031e+00 4.530436992645263672e+00
1.013462066650390625e+01 3.899320840835571289e+00
1.043524837493896484e+01 4.129507064819335938e+00
1.004480457305908203e+01 4.052929878234863281e+00
9.249732017517089844e+00 3.841589927673339844e+00
1.024557209014892578e+01 4.840138912200927734e+00
9.987133979797363281e+00 4.379846096038818359e+00
1.005622386932373047e+01 4.852567195892333984e+00
9.795520782470703125e+00 4.125610351562500000e+00
1.067424488067626953e+01 4.160572052001953125e+00
1.069953536987304688e+01 4.387964248657226562e+00
1.004192638397216797e+01 4.822004318237304688e+00
9.405277252197265625e+00 4.667525291442871094e+00
1.013253402709960938e+01 4.787988662719726562e+00
9.058959960937500000e+00 6.074409961700439453e+00
9.151417732238769531e+00 6.288576602935791016e+00
9.284597396850585938e+00 6.157649040222167969e+00
9.735712051391601562e+00 6.312316417694091797e+00
9.441573143005371094e+00 6.526417732238769531e+00
9.769533157348632812e+00 6.372865200042724609e+00
9.315416336059570312e+00 6.323080062866210938e+00
9.037998199462890625e+00 6.319346427917480469e+00
8.928676605224609375e+00 6.459832191467285156e+00
8.605444908142089844e+00 5.962802410125732422e+00
8.358833312988281250e+00 5.960278034210205078e+00
8.411604881286621094e+00 5.556983947753906250e+00
8.610676765441894531e+00 4.090564250946044922e+00
8.278621673583984375e+00 6.038317680358886719e+00
8.703433990478515625e+00 6.110605716705322266e+00
9.243836402893066406e+00 6.417264461517333984e+00
8.951534271240234375e+00 6.274301052093505859e+00
8.841638565063476562e+00 6.337949752807617188e+00
9.376959800720214844e+00 5.998980998992919922e+00
1.010240077972412109e+01 4.001498699188232422e+00
1.023201751708984375e+01 4.361647605895996094e+00
1.012727451324462891e+01 3.950230598449707031e+00
1.015054702758789062e+01 3.944322347640991211e+00
1.039457893371582031e+01 4.640422344207763672e+00
9.221615791320800781e+00 1.161479473114013672e+01
9.373491287231445312e+00 1.026518058776855469e+01
9.899242401123046875e+00 1.041013050079345703e+01
9.180944442749023438e+00 1.050995063781738281e+01
8.315922737121582031e+00 4.266658306121826172e+00
9.716373443603515625e+00 1.032452583312988281e+01
1.055434513092041016e+01 1.111249160766601562e+01
1.046726703643798828e+01 1.020755767822265625e+01
1.058319759368896484e+01 1.004746246337890625e+01
1.071546745300292969e+01 1.026279830932617188e+01
1.063633918762207031e+01 1.027876663208007812e+01
1.039516448974609375e+01 1.032126140594482422e+01
1.031860160827636719e+01 1.018936729431152344e+01
9.681587219238281250e+00 1.069105815887451172e+01
9.386987686157226562e+00 1.051385784149169922e+01
1.041672515869140625e+01 9.974332809448242188e+00
9.659029006958007812e+00 1.125491809844970703e+01
1.049542140960693359e+01 1.104078006744384766e+01
1.057726192474365234e+01 1.111838912963867188e+01
9.703118324279785156e+00 1.135475635528564453e+01
9.637354850769042969e+00 1.144735527038574219e+01
1.041010379791259766e+01 1.125954246520996094e+01
1.066515731811523438e+01 9.993097305297851562e+00
1.043799495697021484e+01 9.981135368347167969e+00
9.642472267150878906e+00 1.046507740020751953e+01
9.150860786437988281e+00 1.046244430541992188e+01
9.694220542907714844e+00 1.136737060546875000e+01
9.485598564147949219e+00 1.125158309936523438e+01
1.024811267852783203e+01 1.082133960723876953e+01
9.895562171936035156e+00 1.123448848724365234e+01
9.900191307067871094e+00 1.101981925964355469e+01
1.023766708374023438e+01 1.115124511718750000e+01
9.587491035461425781e+00 1.131990528106689453e+01
9.785072326660156250e+00 1.158527183532714844e+01
9.391857147216796875e+00 1.134424018859863281e+01
1.015024185180664062e+01 1.124785900115966797e+01
1.032833671569824219e+01 1.112939453125000000e+01
9.158957481384277344e+00 1.100097656250000000e+01
8.885731697082519531e+00 1.129184532165527344e+01
9.697670936584472656e+00 1.071184444427490234e+01
1.031447696685791016e+01 1.114951705932617188e+01
1.044552421569824219e+01 1.093920803070068359e+01
1.042355823516845703e+01 1.096881198883056641e+01
1.023661899566650391e+01 1.128409385681152344e+01
1.042842197418212891e+01 1.106438636779785156e+01
1.038798332214355469e+01 1.116915512084960938e+01
1.063472080230712891e+01 1.063353443145751953e+01
1.018014812469482422e+01 1.060647869110107422e+01
1.022590446472167969e+01 1.078263568878173828e+01
9.927757263183593750e+00 1.094596004486083984e+01
9.718536376953125000e+00 1.138400840759277344e+01
9.343703269958496094e+00 1.139267253875732422e+01
9.510619163513183594e+00 1.161305618286132812e+01
9.529705047607421875e+00 1.122848320007324219e+01
1.008989143371582031e+01 1.124296188354492188e+01
9.784093856811523438e+00 1.086425971984863281e+01
9.878495216369628906e+00 1.096847534179687500e+01
1.002054595947265625e+01 1.074994850158691406e+01
1.023119640350341797e+01 1.018306732177734375e+01
1.002261734008789062e+01 1.001075935363769531e+01
1.012320518493652344e+01 1.017001914978027344e+01
1.006987857818603516e+01 1.009593868255615234e+01
1.056620502471923828e+01 1.030145549774169922e+01
9.715616226196289062e+00 9.874836921691894531e+00
9.441629409790039062e+00 3.976714611053466797e+00
9.296064376831054688e+00 4.028174877166748047e+00
9.372996330261230469e+00 4.396976470947265625e+00
9.417277336120605469e+00 9.878810882568359375e+00
9.381839752197265625e+00 1.039083862304687500e+01
9.749083518981933594e+00 1.069917297363281250e+01
9.608114242553710938e+00 1.010182380676269531e+01
9.615475654602050781e+00 1.032277584075927734e+01
9.276281356811523438e+00 1.035757350921630859e+01
8.185473442077636719e+00 4.721561431884765625e+00
8.304282188415527344e+00 5.660704135894775391e+00
8.814131736755371094e+00 5.349451541900634766e+00
8.776128768920898438e+00 3.662872791290283203e+00
9.243153572082519531e+00 4.951801776885986328e+00
8.688963890075683594e+00 5.049773693084716797e+00
9.004459381103515625e+00 4.941537857055664062e+00
8.424476623535156250e+00 4.131530761718750000e+00
8.465653419494628906e+00 3.717955350875854492e+00
8.619687080383300781e+00 3.839329719543457031e+00
8.754079818725585938e+00 3.811799526214599609e+00
8.662199020385742188e+00 3.631321191787719727e+00
8.678583145141601562e+00 3.891965150833129883e+00
8.793723106384277344e+00 3.932622909545898438e+00
9.358473777770996094e+00 3.671736001968383789e+00
9.203520774841308594e+00 4.084431648254394531e+00
8.645524978637695312e+00 4.062761306762695312e+00
8.487003326416015625e+00 4.056511402130126953e+00
9.070497512817382812e+00 4.171781539916992188e+00
1.004582309722900391e+01 3.972593307495117188e+00
8.703855514526367188e+00 4.048275947570800781e+00
9.231034278869628906e+00 5.377509117126464844e+00
8.924737930297851562e+00 3.528275251388549805e+00
9.052220344543457031e+00 3.756781578063964844e+00
1.011334133148193359e+01 4.162849903106689453e+00
9.838212013244628906e+00 4.150763988494873047e+00
9.553607940673828125e+00 6.078780174255371094e+00
1.013400173187255859e+01 4.874388694763183594e+00
9.314358711242675781e+00 4.148765087127685547e+00
9.185606002807617188e+00 4.833963394165039062e+00
8.999840736389160156e+00 4.720853328704833984e+00
9.231485366821289062e+00 4.836050033569335938e+00
9.494060516357421875e+00 4.714947700500488281e+00
8.388299942016601562e+00 3.946599721908569336e+00
8.503182411193847656e+00 4.232339382171630859e+00
8.231785774230957031e+00 5.773710727691650391e+00
9.158271789550781250e+00 4.363609313964843750e+00
8.767063140869140625e+00 3.915931940078735352e+00
8.876420021057128906e+00 3.596841096878051758e+00
9.812761306762695312e+00 3.841000318527221680e+00
1.026142501831054688e+01 4.293206691741943359e+00
1.028046131134033203e+01 4.024380683898925781e+00
9.176192283630371094e+00 4.228304862976074219e+00
8.388827323913574219e+00 5.581548213958740234e+00
8.653843879699707031e+00 3.779803991317749023e+00
8.651227951049804688e+00 4.014381885528564453e+00
1.010409545898437500e+01 1.124366378784179688e+01
9.525741577148437500e+00 1.131208705902099609e+01
9.680625915527343750e+00 1.135587310791015625e+01
9.174953460693359375e+00 1.144024085998535156e+01
9.488229751586914062e+00 1.149351978302001953e+01
9.376493453979492188e+00 1.160460376739501953e+01
9.341135025024414062e+00 1.132191276550292969e+01
1.067912483215332031e+01 1.095688056945800781e+01
1.047792243957519531e+01 1.122053623199462891e+01
1.062955474853515625e+01 1.102594089508056641e+01
1.026370906829833984e+01 1.099042606353759766e+01
1.061029529571533203e+01 1.110606098175048828e+01
1.033354282379150391e+01 1.090063190460205078e+01
1.043772697448730469e+01 1.081525897979736328e+01
9.580688476562500000e+00 1.118814182281494141e+01
1.024688911437988281e+01 1.124942207336425781e+01
1.039503860473632812e+01 1.117654514312744141e+01
1.037584590911865234e+01 1.133067321777343750e+01
1.009348964691162109e+01 1.098789978027343750e+01
1.029053211212158203e+01 1.038382530212402344e+01
1.066652584075927734e+01 1.017322921752929688e+01
9.952184677124023438e+00 1.006147766113281250e+01
1.039444637298583984e+01 1.026754856109619141e+01
1.042877197265625000e+01 1.113200092315673828e+01
9.158759117126464844e+00 1.077705860137939453e+01
8.731225013732910156e+00 1.073469734191894531e+01
8.659889221191406250e+00 1.059286117553710938e+01
8.724313735961914062e+00 1.040948867797851562e+01
8.229151725769042969e+00 1.089525032043457031e+01
8.601392745971679688e+00 1.064075660705566406e+01
8.987949371337890625e+00 1.068739509582519531e+01
9.255579948425292969e+00 1.023056507110595703e+01
9.126224517822265625e+00 1.004151058197021484e+01
9.500309944152832031e+00 1.050717544555664062e+01
9.303621292114257812e+00 1.055414485931396484e+01
9.463520050048828125e+00 1.019965553283691406e+01
9.614091873168945312e+00 1.050970840454101562e+01
9.379399299621582031e+00 1.108146095275878906e+01
9.324687004089355469e+00 4.323911666870117188e+00
8.746305465698242188e+00 3.651593685150146484e+00
9.295690536499023438e+00 4.429469585418701172e+00
1.009768009185791016e+01 3.991806745529174805e+00
1.055844783782958984e+01 4.654512405395507812e+00
9.774139404296875000e+00 4.831916332244873047e+00
9.868932723999023438e+00 4.642807006835937500e+00
9.902975082397460938e+00 4.250109195709228516e+00
9.470352172851562500e+00 3.828825950622558594e+00
1.015086936950683594e+01 3.857218265533447266e+00
9.793736457824707031e+00 4.321719646453857422e+00
1.003787517547607422e+01 4.790090084075927734e+00
9.651796340942382812e+00 5.827685356140136719e+00
1.045275497436523438e+01 5.442057609558105469e+00
1.040856838226318359e+01 5.799333572387695312e+00
1.065643119812011719e+01 5.800638198852539062e+00
1.006412124633789062e+01 6.108409404754638672e+00
1.066849613189697266e+01 5.347651004791259766e+00
1.065246105194091797e+01 5.342881202697753906e+00
9.156661033630371094e+00 3.994721174240112305e+00
8.732036590576171875e+00 3.976604938507080078e+00
8.722805023193359375e+00 3.788142919540405273e+00
8.749222755432128906e+00 3.737137556076049805e+00
9.010840415954589844e+00 3.722620964050292969e+00
8.628318786621093750e+00 3.750378847122192383e+00
9.273566246032714844e+00 4.368131637573242188e+00
9.313949584960937500e+00 4.141109466552734375e+00
9.547912597656250000e+00 4.615176677703857422e+00
9.460369110107421875e+00 3.792279958724975586e+00
8.834192276000976562e+00 3.781075000762939453e+00
9.009237289428710938e+00 3.579870700836181641e+00
8.461716651916503906e+00 3.911783695220947266e+00
8.069985389709472656e+00 4.796672821044921875e+00
9.062042236328125000e+00 3.633425235748291016e+00
1.015429782867431641e+01 4.230995655059814453e+00
8.528120040893554688e+00 4.563712120056152344e+00
9.185382843017578125e+00 3.650071144104003906e+00
1.001713562011718750e+01 4.289218425750732422e+00
9.045138359069824219e+00 3.676428556442260742e+00
9.126961708068847656e+00 3.757614135742187500e+00
9.377868652343750000e+00 4.429734706878662109e+00
8.234467506408691406e+00 4.959936141967773438e+00
8.315093040466308594e+00 5.238421440124511719e+00
8.122944831848144531e+00 5.531063556671142578e+00
8.299014091491699219e+00 5.422528743743896484e+00
8.422327041625976562e+00 5.640427589416503906e+00
8.575583457946777344e+00 5.353617668151855469e+00
8.739499092102050781e+00 3.740750551223754883e+00
8.998443603515625000e+00 3.780629158020019531e+00
9.505931854248046875e+00 4.208845615386962891e+00
9.168816566467285156e+00 6.110699176788330078e+00
9.580400466918945312e+00 6.085134506225585938e+00
1.075734806060791016e+01 3.860888004302978516e+00
1.040418720245361328e+01 5.233415126800537109e+00
1.046564292907714844e+01 3.924795627593994141e+00
1.072933101654052734e+01 4.323319435119628906e+00
1.009071826934814453e+01 4.399650096893310547e+00
9.969974517822265625e+00 3.814645051956176758e+00
1.070969200134277344e+01 4.231755256652832031e+00
9.192719459533691406e+00 6.317973136901855469e+00
1.000569915771484375e+01 6.060418605804443359e+00
9.847369194030761719e+00 5.491209983825683594e+00
9.915651321411132812e+00 6.038878440856933594e+00
1.003363990783691406e+01 6.224287509918212891e+00
1.049651813507080078e+01 4.934934616088867188e+00
1.042694377899169922e+01 5.599675655364990234e+00
1.046395397186279297e+01 5.464211940765380859e+00
1.022764682769775391e+01 5.762676715850830078e+00
9.814082145690917969e+00 6.170078277587890625e+00
9.948729515075683594e+00 5.770925045013427734e+00
9.763673782348632812e+00 6.139043331146240234e+00
9.847002983093261719e+00 6.087973594665527344e+00
1.062211513519287109e+01 5.219267845153808594e+00
1.074941635131835938e+01 5.207646846771240234e+00
1.076066780090332031e+01 5.373176574707031250e+00
1.070788860321044922e+01 5.290163040161132812e+00
1.067033576965332031e+01 5.341917037963867188e+00
1.006565952301025391e+01 5.896825313568115234e+00
1.060628223419189453e+01 4.153072834014892578e+00
1.031187438964843750e+01 1.026556015014648438e+01
1.028458404541015625e+01 1.040585041046142578e+01
9.160841941833496094e+00 1.131297779083251953e+01
9.294251441955566406e+00 1.086424350738525391e+01
1.010742664337158203e+01 1.041902732849121094e+01
1.047197055816650391e+01 1.011443614959716797e+01
1.057584571838378906e+01 1.035279941558837891e+01
1.026368999481201172e+01 1.034443855285644531e+01
1.034407234191894531e+01 1.048073673248291016e+01
9.924750328063964844e+00 1.054635429382324219e+01
9.806733131408691406e+00 1.092078876495361328e+01
1.020363998413085938e+01 1.009877777099609375e+01
1.050438690185546875e+01 1.061314105987548828e+01
1.016989517211914062e+01 4.507902145385742188e+00
1.067442226409912109e+01 4.761923789978027344e+00
9.583487510681152344e+00 3.823010683059692383e+00
8.645710945129394531e+00 3.999459266662597656e+00
9.232181549072265625e+00 4.037693023681640625e+00
8.516900062561035156e+00 3.869161128997802734e+00
8.470002174377441406e+00 3.825955867767333984e+00
1.057373714447021484e+01 4.360746383666992188e+00
1.004704570770263672e+01 4.265095710754394531e+00
1.007522010803222656e+01 4.852763175964355469e+00
1.058353805541992188e+01 5.289319992065429688e+00
9.575108528137207031e+00 6.139445304870605469e+00
1.092693996429443359e+01 4.722086429595947266e+00
1.073568248748779297e+01 4.389051437377929688e+00
1.066589832305908203e+01 5.065253734588623047e+00
9.478521347045898438e+00 6.265317916870117188e+00
9.743621826171875000e+00 5.967201232910156250e+00
1.081030559539794922e+01 4.522582530975341797e+00
1.063180351257324219e+01 4.830898761749267578e+00
1.055414867401123047e+01 4.672731876373291016e+00
1.047455215454101562e+01 4.480192661285400391e+00
1.059530735015869141e+01 4.541423797607421875e+00
1.079572105407714844e+01 4.658521175384521484e+00
1.035535240173339844e+01 4.478026390075683594e+00
1.070136356353759766e+01 4.543442249298095703e+00
1.027712440490722656e+01 4.690050125122070312e+00
9.418552398681640625e+00 5.557965755462646484e+00
1.048853683471679688e+01 4.090059280395507812e+00
1.055871295928955078e+01 4.217557907104492188e+00
1.022152519226074219e+01 4.188585758209228516e+00
1.056963920593261719e+01 4.223642826080322266e+00
9.312833786010742188e+00 4.075771331787109375e+00
9.296677589416503906e+00 3.926341295242309570e+00
8.938281059265136719e+00 6.129734039306640625e+00
8.814170837402343750e+00 4.018291473388671875e+00
8.256350517272949219e+00 5.734168529510498047e+00
8.926020622253417969e+00 5.715088844299316406e+00
8.973714828491210938e+00 3.801628828048706055e+00
9.112539291381835938e+00 5.804143428802490234e+00
8.507737159729003906e+00 5.541947364807128906e+00
9.768670082092285156e+00 4.865786552429199219e+00
1.017303752899169922e+01 4.316617012023925781e+00
9.469120979309082031e+00 5.720992565155029297e+00
9.015637397766113281e+00 5.433765411376953125e+00
1.027927684783935547e+01 4.435090541839599609e+00
1.048075866699218750e+01 5.689580440521240234e+00
9.863742828369140625e+00 5.466591835021972656e+00
9.827701568603515625e+00 5.053346157073974609e+00
9.353898048400878906e+00 3.665815353393554688e+00
1.058347797393798828e+01 4.160755634307861328e+00
9.258033752441406250e+00 5.964648723602294922e+00
9.134783744812011719e+00 6.441036224365234375e+00
9.795207977294921875e+00 4.241714477539062500e+00
8.691613197326660156e+00 5.163409233093261719e+00
8.414490699768066406e+00 5.598051548004150391e+00
8.891125679016113281e+00 5.541915893554687500e+00
8.934464454650878906e+00 5.354225158691406250e+00
8.282241821289062500e+00 5.530491352081298828e+00
8.962237358093261719e+00 5.130704402923583984e+00
8.986112594604492188e+00 4.023355960845947266e+00
8.657089233398437500e+00 4.040959835052490234e+00
9.118635177612304688e+00 4.522520542144775391e+00
9.067472457885742188e+00 4.731367111206054688e+00
8.598542213439941406e+00 5.399209976196289062e+00
9.597826957702636719e+00 4.301192283630371094e+00
9.229659080505371094e+00 6.018164157867431641e+00
9.307750701904296875e+00 5.913779735565185547e+00
8.822840690612792969e+00 5.796103954315185547e+00
9.142555236816406250e+00 5.829333782196044922e+00
9.452832221984863281e+00 6.019851207733154297e+00
1.001067352294921875e+01 4.105458259582519531e+00
9.890522003173828125e+00 6.163187980651855469e+00
9.474289894104003906e+00 5.917105674743652344e+00
9.974509239196777344e+00 5.321721553802490234e+00
9.575341224670410156e+00 5.551147460937500000e+00
9.178851127624511719e+00 5.587863922119140625e+00
1.042551517486572266e+01 5.175088882446289062e+00
1.007201480865478516e+01 5.773998260498046875e+00
1.030580902099609375e+01 5.627810001373291016e+00
1.018936538696289062e+01 5.717376232147216797e+00
1.052588844299316406e+01 4.984571933746337891e+00
1.042069625854492188e+01 4.050659656524658203e+00
9.648723602294921875e+00 5.869682788848876953e+00
9.964031219482421875e+00 4.348664283752441406e+00
9.711367607116699219e+00 5.623726844787597656e+00
9.539223670959472656e+00 5.932184696197509766e+00
9.330413818359375000e+00 5.796269893646240234e+00
9.499612808227539062e+00 6.055489540100097656e+00
9.826952934265136719e+00 4.889120578765869141e+00
1.046557044982910156e+01 4.692660808563232422e+00
1.034646415710449219e+01 4.693169593811035156e+00
1.060634517669677734e+01 4.360161781311035156e+00
9.197392463684082031e+00 6.252957344055175781e+00
9.274739265441894531e+00 5.965315341949462891e+00
9.473645210266113281e+00 5.911602497100830078e+00
9.852250099182128906e+00 6.168803691864013672e+00
9.107078552246093750e+00 6.363808631896972656e+00
9.253739356994628906e+00 5.617131233215332031e+00
1.003715991973876953e+01 4.205470561981201172e+00
8.505242347717285156e+00 6.009457588195800781e+00
8.239595413208007812e+00 6.099868297576904297e+00
8.392960548400878906e+00 6.031069755554199219e+00
8.283981323242187500e+00 6.058195114135742188e+00
9.154956817626953125e+00 5.929159641265869141e+00
9.653460502624511719e+00 6.151358127593994141e+00
1.032765865325927734e+01 4.430921554565429688e+00
9.866016387939453125e+00 4.721520423889160156e+00
1.009793281555175781e+01 4.066199302673339844e+00
9.426519393920898438e+00 1.197399997711181641e+01
9.390850067138671875e+00 1.187302875518798828e+01
9.238908767700195312e+00 1.185961818695068359e+01
9.248311996459960938e+00 1.185009860992431641e+01
9.338888168334960938e+00 1.178542804718017578e+01
9.244167327880859375e+00 1.154847908020019531e+01
9.337825775146484375e+00 1.152529430389404297e+01
9.319959640502929688e+00 1.183826732635498047e+01
9.427783966064453125e+00 1.184237861633300781e+01
9.038048744201660156e+00 1.150196743011474609e+01
9.383829116821289062e+00 1.163872241973876953e+01
9.374215126037597656e+00 1.166641616821289062e+01
9.883094787597656250e+00 1.103268814086914062e+01
1.029436779022216797e+01 1.113200187683105469e+01
1.011130332946777344e+01 1.047777080535888672e+01
1.057956027984619141e+01 1.030811691284179688e+01
1.000675392150878906e+01 1.027165031433105469e+01
9.695576667785644531e+00 1.067063426971435547e+01
9.994762420654296875e+00 1.036945629119873047e+01
1.027314662933349609e+01 1.034639358520507812e+01
1.019687557220458984e+01 1.013343715667724609e+01
9.378543853759765625e+00 1.061362743377685547e+01
9.511558532714843750e+00 1.060216140747070312e+01
9.569862365722656250e+00 1.001819324493408203e+01
9.310346603393554688e+00 9.880463600158691406e+00
9.810093879699707031e+00 1.012536716461181641e+01
9.266143798828125000e+00 9.939691543579101562e+00
9.232271194458007812e+00 1.039432334899902344e+01
9.346411705017089844e+00 1.018723106384277344e+01
9.506508827209472656e+00 1.034694671630859375e+01
9.055865287780761719e+00 1.067813873291015625e+01
9.368412017822265625e+00 1.016913604736328125e+01
9.172389030456542969e+00 1.032804203033447266e+01
9.145409584045410156e+00 1.050024509429931641e+01
9.426999092102050781e+00 1.038705158233642578e+01
9.338430404663085938e+00 1.115463542938232422e+01
8.462494850158691406e+00 5.445625782012939453e+00
9.352073669433593750e+00 4.797349452972412109e+00
9.908335685729980469e+00 3.830485820770263672e+00
9.443692207336425781e+00 4.732283592224121094e+00
8.393910408020019531e+00 4.726401805877685547e+00
8.396593093872070312e+00 4.692755222320556641e+00
8.005655288696289062e+00 4.508901119232177734e+00
8.668722152709960938e+00 4.802846431732177734e+00
8.094335556030273438e+00 5.472985744476318359e+00
8.354313850402832031e+00 4.459064006805419922e+00
8.623986244201660156e+00 4.579238891601562500e+00
8.826628684997558594e+00 5.038788318634033203e+00
8.601488113403320312e+00 4.148571968078613281e+00
8.529763221740722656e+00 5.686058044433593750e+00
8.510505676269531250e+00 5.927597522735595703e+00
8.527003288269042969e+00 4.039687156677246094e+00
8.152974128723144531e+00 5.449757099151611328e+00
8.943733215332031250e+00 4.984869956970214844e+00
8.484638214111328125e+00 4.307949542999267578e+00
9.347404479980468750e+00 4.381989955902099609e+00
9.380371093750000000e+00 4.227757453918457031e+00
8.588153839111328125e+00 3.956981897354125977e+00
1.061570930480957031e+01 4.396764278411865234e+00
9.768297195434570312e+00 4.940789699554443359e+00
1.042182922363281250e+01 5.173709869384765625e+00
9.458102226257324219e+00 6.196080684661865234e+00
1.008193588256835938e+01 5.968572139739990234e+00
9.351974487304687500e+00 6.270662307739257812e+00
8.171545028686523438e+00 5.366466045379638672e+00
8.780516624450683594e+00 4.969659805297851562e+00
8.272813796997070312e+00 5.501358985900878906e+00
8.604056358337402344e+00 5.616569519042968750e+00
8.226572036743164062e+00 5.985448837280273438e+00
8.198643684387207031e+00 5.324386119842529297e+00
9.156885147094726562e+00 1.008751678466796875e+01
8.885086059570312500e+00 1.046310520172119141e+01
9.317025184631347656e+00 1.008785247802734375e+01
9.288992881774902344e+00 9.825859069824218750e+00
8.876047134399414062e+00 1.119538402557373047e+01
9.071977615356445312e+00 6.280374526977539062e+00
9.403922080993652344e+00 6.119911193847656250e+00
9.243838310241699219e+00 3.659113645553588867e+00
1.001582813262939453e+01 4.280567646026611328e+00
1.018090152740478516e+01 4.623575210571289062e+00
9.902276992797851562e+00 4.554003715515136719e+00
9.928303718566894531e+00 4.887016296386718750e+00
8.932136535644531250e+00 5.662365913391113281e+00
9.073284149169921875e+00 5.728863239288330078e+00
1.009847927093505859e+01 3.739498138427734375e+00
1.018283653259277344e+01 3.778594255447387695e+00
1.059414291381835938e+01 4.160562038421630859e+00
1.027075481414794922e+01 4.034301757812500000e+00
1.053725910186767578e+01 3.910302877426147461e+00
1.044523048400878906e+01 4.260860443115234375e+00
1.041191101074218750e+01 4.049703121185302734e+00
1.067202758789062500e+01 3.990243911743164062e+00
1.055950260162353516e+01 4.033437252044677734e+00
1.043918228149414062e+01 4.151814937591552734e+00
1.072728633880615234e+01 5.146246433258056641e+00
1.070517063140869141e+01 4.669789791107177734e+00
1.088945102691650391e+01 5.312007904052734375e+00
1.075704193115234375e+01 5.260009288787841797e+00
1.081082248687744141e+01 5.253375053405761719e+00
1.070411586761474609e+01 5.179201602935791016e+00
9.384179115295410156e+00 5.023528575897216797e+00
1.065776443481445312e+01 5.242953300476074219e+00
1.070665168762207031e+01 5.161347866058349609e+00
1.034500312805175781e+01 5.110311985015869141e+00
9.725400924682617188e+00 5.376163482666015625e+00
8.551435470581054688e+00 4.856947898864746094e+00
8.492694854736328125e+00 5.560371875762939453e+00
8.895621299743652344e+00 5.481142997741699219e+00
8.701099395751953125e+00 5.783553123474121094e+00
8.554684638977050781e+00 5.711689472198486328e+00
9.345625877380371094e+00 3.828106880187988281e+00
9.344587326049804688e+00 3.863815784454345703e+00
8.996504783630371094e+00 3.558086872100830078e+00
8.655545234680175781e+00 3.553195238113403320e+00
9.142962455749511719e+00 3.605412721633911133e+00
8.594194412231445312e+00 3.947752714157104492e+00
8.908425331115722656e+00 4.129435062408447266e+00
9.186646461486816406e+00 3.674041986465454102e+00
8.493650436401367188e+00 5.831972122192382812e+00
9.999828338623046875e+00 1.153070354461669922e+01
9.181174278259277344e+00 1.130431556701660156e+01
9.234786987304687500e+00 1.138466739654541016e+01
1.058225059509277344e+01 1.026422023773193359e+01
1.044855690002441406e+01 1.028376007080078125e+01
1.065082740783691406e+01 1.054819202423095703e+01
1.058894920349121094e+01 1.035733127593994141e+01
9.648419380187988281e+00 9.759294509887695312e+00
9.312956809997558594e+00 9.816108703613281250e+00
9.270393371582031250e+00 4.109407424926757812e+00
9.369065284729003906e+00 3.983562707901000977e+00
1.054501819610595703e+01 4.229958534240722656e+00
1.024129772186279297e+01 4.953477859497070312e+00
1.073168849945068359e+01 4.679625511169433594e+00
1.020786285400390625e+01 5.224145889282226562e+00
8.728389739990234375e+00 3.893779993057250977e+00
1.032500267028808594e+01 4.097078800201416016e+00
1.023665809631347656e+01 4.438095569610595703e+00
1.071307945251464844e+01 4.580332279205322266e+00
1.081913375854492188e+01 4.439501762390136719e+00
1.077592277526855469e+01 4.436202049255371094e+00
1.067527103424072266e+01 4.356116294860839844e+00
1.064983081817626953e+01 4.377762317657470703e+00
9.227094650268554688e+00 6.132268905639648438e+00
9.501219749450683594e+00 6.398656845092773438e+00
9.797137260437011719e+00 6.211720466613769531e+00
9.746191024780273438e+00 6.312112331390380859e+00
1.016181278228759766e+01 5.847631931304931641e+00
9.615024566650390625e+00 6.177994251251220703e+00
9.360113143920898438e+00 5.899718761444091797e+00
1.042238140106201172e+01 4.463310241699218750e+00
9.913943290710449219e+00 6.356580257415771484e+00
9.595907211303710938e+00 4.477654457092285156e+00
9.764983177185058594e+00 4.634690761566162109e+00
1.023027706146240234e+01 3.819466829299926758e+00
9.097933769226074219e+00 5.934080600738525391e+00
9.284666061401367188e+00 6.155048370361328125e+00
9.310849189758300781e+00 6.219488143920898438e+00
8.523167610168457031e+00 5.562799930572509766e+00
8.845650672912597656e+00 5.946089744567871094e+00
8.815057754516601562e+00 6.131068706512451172e+00
8.262928009033203125e+00 5.174921989440917969e+00
9.061634063720703125e+00 4.374964714050292969e+00
8.800018310546875000e+00 4.904982089996337891e+00
8.390687942504882812e+00 4.519829750061035156e+00
8.827793121337890625e+00 4.801182746887207031e+00
1.011386775970458984e+01 5.664094924926757812e+00
9.667543411254882812e+00 4.004377841949462891e+00
8.909585952758789062e+00 5.940435886383056641e+00
1.061228466033935547e+01 4.745453357696533203e+00
9.343668937683105469e+00 5.990214824676513672e+00
9.314064025878906250e+00 6.179644107818603516e+00
9.499310493469238281e+00 6.063248634338378906e+00
9.009594917297363281e+00 6.522990226745605469e+00
9.195557594299316406e+00 6.655623912811279297e+00
9.370034217834472656e+00 6.871524333953857422e+00
9.310585975646972656e+00 6.697330474853515625e+00
9.090665817260742188e+00 6.476726531982421875e+00
8.944425582885742188e+00 6.743687629699707031e+00
9.548860549926757812e+00 6.502481460571289062e+00
9.493734359741210938e+00 6.496992588043212891e+00
8.955454826354980469e+00 6.494729518890380859e+00
8.928014755249023438e+00 6.458886623382568359e+00
9.218050956726074219e+00 6.346321105957031250e+00
9.154230117797851562e+00 6.272105216979980469e+00
9.076820373535156250e+00 6.364159584045410156e+00
9.201134681701660156e+00 6.871652126312255859e+00
9.069758415222167969e+00 6.522289752960205078e+00
1.000265502929687500e+01 4.825870513916015625e+00
8.628694534301757812e+00 6.092082977294921875e+00
9.367649078369140625e+00 4.407300949096679688e+00
9.422190666198730469e+00 4.437925338745117188e+00
9.331042289733886719e+00 4.083225727081298828e+00
8.509831428527832031e+00 5.723349094390869141e+00
8.638237953186035156e+00 5.724627971649169922e+00
8.137188911437988281e+00 4.590675830841064453e+00
9.425977706909179688e+00 1.131835079193115234e+01
9.727383613586425781e+00 1.046064186096191406e+01
1.007184982299804688e+01 1.108705902099609375e+01
1.026105403900146484e+01 1.073974227905273438e+01
9.550340652465820312e+00 1.108271312713623047e+01
9.276106834411621094e+00 1.020546531677246094e+01
9.353302001953125000e+00 9.460426330566406250e+00
9.397969245910644531e+00 9.901203155517578125e+00
9.606631278991699219e+00 1.004285335540771484e+01
9.955873489379882812e+00 9.901768684387207031e+00
9.878014564514160156e+00 9.939387321472167969e+00
1.002968311309814453e+01 1.018865585327148438e+01
1.018570327758789062e+01 9.955356597900390625e+00
9.935157775878906250e+00 1.004867458343505859e+01
9.599541664123535156e+00 1.121374511718750000e+01
1.006045818328857422e+01 1.091227149963378906e+01
9.657108306884765625e+00 1.118170547485351562e+01
9.732327461242675781e+00 1.102995967864990234e+01
9.605118751525878906e+00 1.134685134887695312e+01
9.278600692749023438e+00 1.134999561309814453e+01
1.009990310668945312e+01 1.160305881500244141e+01
1.021183681488037109e+01 1.126865959167480469e+01
9.165165901184082031e+00 1.081194114685058594e+01
9.601854324340820312e+00 1.137464904785156250e+01
9.739563941955566406e+00 1.106324005126953125e+01
9.313223838806152344e+00 1.104075145721435547e+01
9.697267532348632812e+00 1.112808227539062500e+01
1.010122299194335938e+01 1.103975200653076172e+01
1.016385364532470703e+01 1.051409912109375000e+01
9.699823379516601562e+00 5.025529861450195312e+00
9.812142372131347656e+00 4.540408134460449219e+00
1.074733161926269531e+01 4.593439579010009766e+00
1.034750747680664062e+01 4.015047073364257812e+00
1.006224536895751953e+01 4.258197784423828125e+00
1.037055969238281250e+01 4.818815708160400391e+00
9.767713546752929688e+00 5.848076820373535156e+00
9.521257400512695312e+00 5.449699401855468750e+00
9.897895812988281250e+00 4.169164180755615234e+00
8.792103767395019531e+00 3.904177904129028320e+00
8.848030090332031250e+00 3.578404426574707031e+00
8.589850425720214844e+00 3.670762062072753906e+00
8.528540611267089844e+00 4.055835247039794922e+00
8.217644691467285156e+00 4.881858825683593750e+00
1.015368461608886719e+01 1.044177818298339844e+01
1.033459281921386719e+01 1.012465381622314453e+01
1.034733676910400391e+01 1.017049026489257812e+01
1.041559410095214844e+01 1.022930908203125000e+01
1.007140064239501953e+01 1.019938564300537109e+01
1.005468177795410156e+01 1.053104686737060547e+01
1.004387474060058594e+01 1.028927421569824219e+01
9.909186363220214844e+00 1.077468204498291016e+01
9.994454383850097656e+00 1.021104049682617188e+01
9.929716110229492188e+00 1.074110031127929688e+01
9.822426795959472656e+00 1.057764148712158203e+01
9.599023818969726562e+00 1.061094856262207031e+01
9.147819519042968750e+00 1.141870784759521484e+01
9.654848098754882812e+00 1.010465049743652344e+01
9.664266586303710938e+00 1.047667789459228516e+01
1.011913108825683594e+01 1.014318466186523438e+01
1.014948749542236328e+01 1.033469867706298828e+01
1.022925281524658203e+01 4.075053691864013672e+00
1.087064838409423828e+01 5.150976181030273438e+00
1.066645050048828125e+01 4.954594135284423828e+00
9.786399841308593750e+00 3.739297628402709961e+00
9.484716415405273438e+00 4.737220287322998047e+00
1.076929855346679688e+01 5.263108253479003906e+00
1.089518928527832031e+01 5.249016761779785156e+00
1.095314407348632812e+01 5.368490219116210938e+00
1.085306835174560547e+01 5.306785106658935547e+00
1.092268276214599609e+01 5.237334728240966797e+00
1.097044658660888672e+01 5.285801887512207031e+00
1.093778610229492188e+01 5.124813556671142578e+00
1.094803333282470703e+01 5.255711555480957031e+00
1.100646686553955078e+01 5.197746276855468750e+00
1.094010639190673828e+01 5.303118705749511719e+00
9.828861236572265625e+00 5.121690273284912109e+00
1.096297740936279297e+01 4.869271755218505859e+00
1.103319168090820312e+01 5.080209255218505859e+00
1.089392185211181641e+01 4.794649124145507812e+00
1.100214958190917969e+01 5.008965015411376953e+00
1.101286506652832031e+01 4.829927921295166016e+00
1.080189132690429688e+01 4.586135387420654297e+00
1.108641719818115234e+01 4.881266117095947266e+00
1.105358505249023438e+01 5.089465141296386719e+00
1.109026432037353516e+01 5.139290809631347656e+00
1.101310634613037109e+01 4.814184188842773438e+00
1.103500938415527344e+01 5.242440700531005859e+00
1.101033973693847656e+01 5.260719776153564453e+00
1.106693935394287109e+01 5.245577335357666016e+00
1.090226936340332031e+01 5.306102752685546875e+00
1.067955017089843750e+01 5.648521423339843750e+00
1.075955104827880859e+01 5.064493179321289062e+00
1.081956386566162109e+01 5.574014186859130859e+00
1.074229717254638672e+01 5.486462116241455078e+00
1.098651504516601562e+01 5.234389305114746094e+00
1.066635799407958984e+01 5.537917613983154297e+00
9.797968864440917969e+00 6.369111537933349609e+00
1.056184482574462891e+01 5.513971805572509766e+00
1.014047527313232422e+01 6.241621971130371094e+00
9.124494552612304688e+00 5.686787128448486328e+00
9.423736572265625000e+00 5.970777511596679688e+00
9.795110702514648438e+00 6.066944599151611328e+00
1.025790405273437500e+01 4.733063220977783203e+00
1.088388538360595703e+01 4.630574703216552734e+00
1.019591331481933594e+01 4.597558021545410156e+00
9.378373146057128906e+00 5.811808109283447266e+00
9.669601440429687500e+00 6.201094150543212891e+00
9.155730247497558594e+00 5.770891189575195312e+00
9.568147659301757812e+00 5.955069541931152344e+00
1.043960571289062500e+01 5.869748592376708984e+00
1.061708641052246094e+01 5.479169845581054688e+00
1.081985282897949219e+01 4.928655147552490234e+00
1.089345073699951172e+01 5.346005916595458984e+00
1.100906085968017578e+01 4.817209243774414062e+00
1.005150985717773438e+01 4.851649761199951172e+00
1.058673954010009766e+01 4.907798290252685547e+00
1.053704643249511719e+01 4.615821361541748047e+00
9.857574462890625000e+00 6.126026630401611328e+00
1.013436222076416016e+01 6.237630367279052734e+00
9.921871185302734375e+00 6.315386295318603516e+00
1.002093124389648438e+01 6.353488445281982422e+00
1.005369091033935547e+01 6.367375850677490234e+00
9.961189270019531250e+00 6.186079502105712891e+00
1.011004447937011719e+01 6.270934581756591797e+00
1.020668792724609375e+01 6.176483631134033203e+00
1.065779876708984375e+01 5.588852405548095703e+00
1.053966903686523438e+01 5.729561805725097656e+00
1.061563110351562500e+01 5.708294868469238281e+00
1.070300006866455078e+01 5.679164886474609375e+00
1.093298149108886719e+01 5.497425556182861328e+00
1.085631942749023438e+01 5.733455181121826172e+00
1.052080631256103516e+01 4.432066917419433594e+00
1.036227130889892578e+01 4.021448612213134766e+00
1.077068328857421875e+01 4.535918712615966797e+00
1.067614173889160156e+01 4.702322959899902344e+00
1.033245849609375000e+01 4.899649620056152344e+00
1.054138851165771484e+01 1.030074501037597656e+01
1.013449192047119141e+01 1.074151134490966797e+01
1.013886547088623047e+01 1.092440986633300781e+01
1.025383377075195312e+01 1.082667255401611328e+01
1.045789337158203125e+01 4.671355247497558594e+00
1.045847988128662109e+01 9.966319084167480469e+00
1.018839931488037109e+01 1.016248703002929688e+01
1.110368442535400391e+01 5.342366695404052734e+00
9.382789611816406250e+00 5.948226451873779297e+00
9.307736396789550781e+00 1.105075073242187500e+01
1.018814373016357422e+01 1.023164176940917969e+01
9.992203712463378906e+00 1.029271697998046875e+01
1.031731033325195312e+01 1.107491683959960938e+01
1.032020664215087891e+01 1.083208370208740234e+01
9.684803962707519531e+00 1.108142566680908203e+01
9.422582626342773438e+00 1.076380634307861328e+01
9.499657630920410156e+00 1.101689624786376953e+01
9.633366584777832031e+00 1.069359779357910156e+01
9.370219230651855469e+00 1.084231185913085938e+01
9.517523765563964844e+00 1.086763000488281250e+01
9.532714843750000000e+00 1.063100910186767578e+01
1.052522182464599609e+01 1.028813171386718750e+01
9.650435447692871094e+00 1.041232681274414062e+01
9.909875869750976562e+00 1.067146778106689453e+01
9.724472045898437500e+00 1.073464870452880859e+01
1.037959098815917969e+01 1.131614208221435547e+01
1.070781326293945312e+01 1.081240558624267578e+01
1.032683277130126953e+01 1.096838283538818359e+01
1.045777702331542969e+01 1.085977840423583984e+01
1.030960273742675781e+01 4.070538520812988281e+00
1.030546855926513672e+01 4.159327983856201172e+00
1.074306011199951172e+01 4.803185462951660156e+00
1.089231967926025391e+01 4.887293815612792969e+00
1.092154884338378906e+01 4.603167057037353516e+00
1.026807308197021484e+01 4.517935276031494141e+00
1.063088130950927734e+01 4.229411125183105469e+00
1.073293304443359375e+01 4.372006416320800781e+00
9.359832763671875000e+00 5.751668930053710938e+00
9.422181129455566406e+00 6.119236469268798828e+00
9.299419403076171875e+00 6.226737499237060547e+00
9.419113159179687500e+00 6.181608200073242188e+00
9.593303680419921875e+00 6.132451534271240234e+00
9.402573585510253906e+00 6.095289707183837891e+00
9.547389984130859375e+00 6.054943561553955078e+00
8.371550559997558594e+00 5.720838069915771484e+00
8.447827339172363281e+00 5.278656005859375000e+00
9.001432418823242188e+00 5.753384590148925781e+00
8.215478897094726562e+00 5.723474502563476562e+00
8.909728050231933594e+00 6.188660144805908203e+00
9.231986999511718750e+00 4.040470600128173828e+00
1.016228103637695312e+01 5.595040321350097656e+00
9.824447631835937500e+00 6.243125915527343750e+00
8.670234680175781250e+00 4.874455451965332031e+00
1.007730484008789062e+01 5.101857662200927734e+00
9.276999473571777344e+00 5.014550685882568359e+00
8.912859916687011719e+00 4.781765460968017578e+00
8.381976127624511719e+00 4.907033443450927734e+00
9.552119255065917969e+00 6.103193759918212891e+00
9.369129180908203125e+00 6.425137519836425781e+00
9.562334060668945312e+00 6.019484519958496094e+00
1.048873805999755859e+01 5.565950870513916016e+00
9.888398170471191406e+00 5.981442451477050781e+00
1.011392116546630859e+01 5.803823947906494141e+00
9.999741554260253906e+00 6.188499450683593750e+00
9.424639701843261719e+00 6.163166046142578125e+00
9.981937408447265625e+00 6.124835491180419922e+00
9.732280731201171875e+00 4.475113868713378906e+00
8.623078346252441406e+00 3.951881408691406250e+00
9.498141288757324219e+00 4.719117641448974609e+00
1.052510929107666016e+01 5.046386718750000000e+00
8.244287490844726562e+00 4.293153285980224609e+00
8.330073356628417969e+00 4.270895957946777344e+00
1.030526542663574219e+01 5.209451675415039062e+00
1.044852733612060547e+01 4.104860305786132812e+00
9.898955345153808594e+00 4.337934494018554688e+00
9.798289299011230469e+00 4.376965045928955078e+00
1.001962375640869141e+01 4.074214935302734375e+00
1.032878494262695312e+01 4.494424343109130859e+00
1.019823932647705078e+01 4.324260234832763672e+00
1.001268672943115234e+01 5.027813434600830078e+00
1.053787994384765625e+01 4.481256961822509766e+00
9.492183685302734375e+00 6.184954166412353516e+00
9.656910896301269531e+00 5.823477745056152344e+00
8.586030006408691406e+00 5.453672409057617188e+00
8.884177207946777344e+00 3.773081302642822266e+00
8.834373474121093750e+00 4.294455528259277344e+00
9.589249610900878906e+00 4.130571365356445312e+00
9.144606590270996094e+00 4.476196289062500000e+00
8.681311607360839844e+00 6.022751331329345703e+00
8.789467811584472656e+00 3.770935058593750000e+00
8.538235664367675781e+00 5.889954090118408203e+00
1.005605030059814453e+01 4.773744583129882812e+00
9.918615341186523438e+00 4.691644668579101562e+00
9.995018959045410156e+00 4.553341388702392578e+00
1.049676322937011719e+01 4.394264698028564453e+00
9.320024490356445312e+00 6.159753799438476562e+00
9.337440490722656250e+00 6.078869819641113281e+00
1.015050506591796875e+01 4.254189968109130859e+00
1.042154216766357422e+01 5.675754547119140625e+00
1.050954723358154297e+01 4.291210174560546875e+00
9.371123313903808594e+00 6.030784606933593750e+00
9.315176010131835938e+00 5.855927944183349609e+00
9.090909957885742188e+00 4.107969284057617188e+00
8.701192855834960938e+00 5.686528682708740234e+00
8.733344078063964844e+00 4.043691158294677734e+00
9.789072036743164062e+00 4.427300930023193359e+00
9.975122451782226562e+00 4.537393093109130859e+00
9.449774742126464844e+00 4.336173057556152344e+00
8.929762840270996094e+00 3.702606678009033203e+00
9.028010368347167969e+00 4.524234771728515625e+00
9.103464126586914062e+00 4.023594379425048828e+00
9.872489929199218750e+00 3.955300569534301758e+00
9.184168815612792969e+00 5.873529434204101562e+00
9.560576438903808594e+00 5.669222831726074219e+00
1.001399898529052734e+01 5.276180744171142578e+00
8.855511665344238281e+00 6.267189979553222656e+00
9.868858337402343750e+00 4.856440544128417969e+00
1.041849994659423828e+01 4.584373474121093750e+00
1.077581882476806641e+01 4.261652946472167969e+00
1.066734409332275391e+01 3.848406791687011719e+00
1.056832313537597656e+01 4.126106262207031250e+00
1.004084587097167969e+01 3.909369707107543945e+00
1.066572952270507812e+01 4.288580894470214844e+00
1.038415718078613281e+01 4.027784824371337891e+00
9.241891860961914062e+00 4.508265018463134766e+00
8.873848915100097656e+00 4.027203083038330078e+00
9.616539001464843750e+00 4.001140117645263672e+00
9.168313980102539062e+00 3.608022928237915039e+00
1.046271705627441406e+01 4.167970180511474609e+00
1.084068775177001953e+01 4.244516849517822266e+00
1.031408119201660156e+01 4.289103507995605469e+00
1.045139503479003906e+01 4.077565670013427734e+00
1.039545249938964844e+01 3.900861024856567383e+00
9.216041564941406250e+00 4.872384548187255859e+00
1.102777576446533203e+01 1.047733688354492188e+01
1.083962154388427734e+01 5.257828235626220703e+00
1.018598270416259766e+01 5.060819625854492188e+00
1.044829940795898438e+01 5.009138107299804688e+00
1.081694602966308594e+01 4.282916545867919922e+00
1.078099441528320312e+01 4.352750778198242188e+00
1.078804397583007812e+01 4.339008808135986328e+00
1.088629436492919922e+01 4.338955879211425781e+00
1.068312644958496094e+01 4.249440670013427734e+00
1.073058032989501953e+01 4.605468750000000000e+00
1.071352291107177734e+01 4.520625114440917969e+00
9.350976943969726562e+00 1.186912250518798828e+01
1.066216754913330078e+01 1.126087856292724609e+01
1.017213439941406250e+01 1.111001205444335938e+01
1.044124031066894531e+01 1.108699417114257812e+01
1.044104862213134766e+01 1.084757137298583984e+01
1.061004161834716797e+01 1.095751380920410156e+01
1.049089050292968750e+01 1.026706886291503906e+01
1.082211112976074219e+01 1.001800918579101562e+01
9.797352790832519531e+00 9.928728103637695312e+00
1.003447437286376953e+01 1.020533943176269531e+01
1.047837257385253906e+01 1.014555263519287109e+01
9.838185310363769531e+00 9.970599174499511719e+00
1.034137344360351562e+01 1.026482772827148438e+01
1.035126209259033203e+01 1.045941543579101562e+01
1.067767524719238281e+01 1.043670749664306641e+01
1.063408374786376953e+01 1.014260578155517578e+01
1.064606666564941406e+01 9.937882423400878906e+00
1.073002052307128906e+01 9.984952926635742188e+00
1.077163600921630859e+01 1.006226444244384766e+01
1.075054454803466797e+01 1.004829788208007812e+01
1.054231452941894531e+01 1.005875492095947266e+01
1.063200283050537109e+01 1.001149082183837891e+01
1.044950294494628906e+01 1.006229782104492188e+01
1.015357589721679688e+01 1.002107143402099609e+01
1.042398452758789062e+01 9.985835075378417969e+00
1.028349399566650391e+01 1.010746479034423828e+01
1.039250946044921875e+01 1.005237293243408203e+01
1.020452308654785156e+01 9.836096763610839844e+00
1.038018512725830078e+01 1.023835754394531250e+01
1.039368152618408203e+01 1.026244544982910156e+01
1.030442428588867188e+01 9.974491119384765625e+00
9.751025199890136719e+00 9.981972694396972656e+00
1.026171970367431641e+01 9.968182563781738281e+00
1.023452472686767578e+01 1.010291767120361328e+01
1.063672828674316406e+01 1.011587905883789062e+01
1.051905059814453125e+01 1.020364665985107422e+01
1.048587417602539062e+01 1.013229560852050781e+01
1.003374958038330078e+01 1.008442878723144531e+01
1.032900238037109375e+01 1.105533885955810547e+01
9.736775398254394531e+00 1.077679061889648438e+01
1.047183132171630859e+01 1.016712570190429688e+01
1.069204998016357422e+01 4.739865779876708984e+00
1.005717277526855469e+01 4.889901638031005859e+00
1.061333274841308594e+01 4.277412414550781250e+00
1.076041603088378906e+01 4.649458885192871094e+00
1.066742610931396484e+01 4.816940784454345703e+00
1.055292320251464844e+01 4.801970958709716797e+00
1.059583282470703125e+01 4.725829601287841797e+00
1.082902812957763672e+01 4.839959621429443359e+00
1.037017345428466797e+01 4.751883506774902344e+00
1.060836219787597656e+01 5.422704219818115234e+00
8.532991409301757812e+00 4.759068012237548828e+00
8.311630249023437500e+00 4.637588977813720703e+00
1.012946605682373047e+01 5.294671058654785156e+00
1.053548049926757812e+01 5.736401557922363281e+00
1.020209121704101562e+01 4.895311355590820312e+00
1.021996307373046875e+01 4.453658103942871094e+00
9.727213859558105469e+00 3.740237474441528320e+00
9.733155250549316406e+00 3.907897949218750000e+00
9.875990867614746094e+00 3.785933494567871094e+00
9.263287544250488281e+00 3.873075485229492188e+00
1.072390747070312500e+01 5.220522403717041016e+00
9.479453086853027344e+00 4.443757534027099609e+00
1.084966850280761719e+01 4.941881179809570312e+00
1.072624015808105469e+01 5.172868251800537109e+00
1.079051208496093750e+01 5.277025699615478516e+00
9.575983047485351562e+00 5.229867458343505859e+00
9.831951141357421875e+00 6.181038856506347656e+00
8.356868743896484375e+00 5.437362194061279297e+00
1.015171813964843750e+01 3.795778512954711914e+00
8.646646499633789062e+00 4.668375015258789062e+00
1.082148551940917969e+01 5.181719779968261719e+00
1.026155376434326172e+01 3.994824886322021484e+00
8.805255889892578125e+00 5.109611511230468750e+00
9.144598007202148438e+00 4.572652339935302734e+00
9.354426383972167969e+00 3.863168001174926758e+00
8.615441322326660156e+00 4.017415046691894531e+00
8.758411407470703125e+00 4.067370414733886719e+00
8.879907608032226562e+00 3.853614330291748047e+00
1.023890495300292969e+01 4.539449214935302734e+00
9.213972091674804688e+00 5.793692588806152344e+00
9.747200965881347656e+00 4.843577384948730469e+00
9.009613990783691406e+00 5.972764968872070312e+00
9.464528083801269531e+00 5.441853523254394531e+00
9.797021865844726562e+00 4.684889316558837891e+00
9.822737693786621094e+00 4.275938510894775391e+00
9.492813110351562500e+00 6.057347774505615234e+00
1.030722427368164062e+01 4.364426136016845703e+00
9.358578681945800781e+00 6.073383808135986328e+00
9.273471832275390625e+00 6.259123802185058594e+00
9.344758987426757812e+00 6.126453399658203125e+00
1.018445777893066406e+01 4.418631076812744141e+00
1.013268280029296875e+01 4.846638202667236328e+00
1.021548080444335938e+01 4.495573997497558594e+00
9.743575096130371094e+00 6.217725276947021484e+00
8.712663650512695312e+00 5.911535263061523438e+00
9.353881835937500000e+00 5.893274307250976562e+00
9.653618812561035156e+00 4.206461429595947266e+00
9.897781372070312500e+00 4.993626117706298828e+00
8.985537528991699219e+00 5.988082885742187500e+00
9.260556221008300781e+00 5.636776924133300781e+00
9.951664924621582031e+00 4.874775886535644531e+00
9.764633178710937500e+00 6.292685508728027344e+00
9.089614868164062500e+00 4.982594966888427734e+00
1.034713363647460938e+01 5.622601032257080078e+00
1.054226589202880859e+01 5.887763977050781250e+00
9.913316726684570312e+00 5.439205646514892578e+00
1.006784343719482422e+01 5.325990676879882812e+00
9.769394874572753906e+00 5.032104969024658203e+00
9.442485809326171875e+00 5.801139831542968750e+00
9.891934394836425781e+00 5.130694389343261719e+00
9.468636512756347656e+00 4.377798557281494141e+00
1.057010364532470703e+01 4.345017433166503906e+00
9.507110595703125000e+00 6.372122764587402344e+00
9.765687942504882812e+00 5.481667041778564453e+00
9.319652557373046875e+00 6.012458324432373047e+00
1.009505271911621094e+01 5.587658405303955078e+00
1.003598403930664062e+01 4.569316864013671875e+00
1.037656784057617188e+01 4.289334297180175781e+00
9.185866355895996094e+00 1.191376876831054688e+01
9.111248016357421875e+00 1.198261260986328125e+01
9.217297554016113281e+00 1.196832656860351562e+01
9.836185455322265625e+00 1.045083522796630859e+01
1.027503681182861328e+01 9.846405029296875000e+00
1.053949451446533203e+01 1.017594146728515625e+01
1.047911548614501953e+01 1.117040252685546875e+01
1.012719440460205078e+01 1.101472091674804688e+01
1.038223266601562500e+01 1.106794738769531250e+01
1.039480113983154297e+01 1.129177761077880859e+01
1.041913604736328125e+01 1.131848812103271484e+01
1.041624546051025391e+01 1.100664234161376953e+01
1.051218414306640625e+01 1.121764183044433594e+01
1.035102558135986328e+01 1.099091720581054688e+01
1.013505840301513672e+01 1.101227188110351562e+01
9.830672264099121094e+00 1.127114200592041016e+01
1.003888988494873047e+01 1.083159160614013672e+01
9.945764541625976562e+00 1.110064029693603516e+01
9.238633155822753906e+00 1.092310714721679688e+01
1.022088432312011719e+01 1.104360961914062500e+01
1.017889595031738281e+01 1.020760536193847656e+01
1.056670093536376953e+01 1.095351600646972656e+01
1.063264274597167969e+01 1.087654304504394531e+01
1.078593826293945312e+01 1.082422351837158203e+01
1.041785907745361328e+01 1.063766288757324219e+01
1.021973228454589844e+01 1.069291305541992188e+01
1.062231445312500000e+01 1.101158523559570312e+01
1.059862041473388672e+01 1.105029964447021484e+01
9.901574134826660156e+00 1.004485797882080078e+01
1.070172786712646484e+01 1.095788383483886719e+01
1.060474395751953125e+01 1.091578674316406250e+01
1.042101287841796875e+01 1.129262161254882812e+01
1.048488807678222656e+01 1.121428108215332031e+01
1.020938873291015625e+01 1.087393093109130859e+01
1.039256191253662109e+01 1.104657173156738281e+01
9.972987174987792969e+00 1.112667846679687500e+01
9.606900215148925781e+00 1.131091403961181641e+01
9.465537071228027344e+00 1.140208530426025391e+01
9.711827278137207031e+00 1.134013366699218750e+01
9.748402595520019531e+00 1.144729804992675781e+01
9.920738220214843750e+00 1.119422340393066406e+01
1.005831909179687500e+01 1.116010951995849609e+01
1.001895427703857422e+01 1.100946331024169922e+01
9.212470054626464844e+00 1.114187145233154297e+01
9.601331710815429688e+00 1.140805053710937500e+01
9.450783729553222656e+00 1.129120063781738281e+01
1.017539215087890625e+01 1.114427566528320312e+01
1.031941032409667969e+01 1.107899570465087891e+01
1.052735996246337891e+01 1.042732715606689453e+01
1.051729106903076172e+01 1.092451953887939453e+01
1.086742687225341797e+01 1.018756771087646484e+01
1.071070098876953125e+01 1.015132904052734375e+01
1.089699077606201172e+01 1.060001182556152344e+01
1.057760047912597656e+01 1.005867862701416016e+01
1.016880035400390625e+01 1.055588245391845703e+01
1.013878345489501953e+01 1.027028369903564453e+01
9.692770004272460938e+00 1.166246509552001953e+01
9.301362991333007812e+00 1.170765876770019531e+01
1.032755470275878906e+01 1.134138870239257812e+01
9.409419059753417969e+00 1.167924404144287109e+01
9.981364250183105469e+00 1.133421611785888672e+01
1.009804248809814453e+01 1.102961063385009766e+01
1.004158115386962891e+01 1.125425338745117188e+01
9.064897537231445312e+00 1.084252071380615234e+01
9.653799057006835938e+00 1.071551132202148438e+01
9.802660942077636719e+00 1.081233119964599609e+01
9.912969589233398438e+00 1.088084506988525391e+01
9.730157852172851562e+00 1.072861766815185547e+01
9.691510200500488281e+00 1.041431427001953125e+01
9.123003959655761719e+00 9.742909431457519531e+00
9.605695724487304688e+00 9.323791503906250000e+00
9.239961624145507812e+00 1.031823444366455078e+01
9.016196250915527344e+00 1.065357780456542969e+01
1.029668521881103516e+01 9.709964752197265625e+00
9.658608436584472656e+00 9.379582405090332031e+00
8.998573303222656250e+00 1.023281955718994141e+01
9.230117797851562500e+00 1.028019046783447266e+01
8.937140464782714844e+00 1.064491367340087891e+01
9.457741737365722656e+00 9.740763664245605469e+00
9.907455444335937500e+00 9.842929840087890625e+00
9.379734039306640625e+00 1.075034332275390625e+01
9.317651748657226562e+00 5.863465785980224609e+00
9.063302993774414062e+00 4.722155570983886719e+00
9.806873321533203125e+00 4.841226577758789062e+00
9.688176155090332031e+00 4.589313983917236328e+00
1.051540851593017578e+01 5.615355014801025391e+00
1.016445541381835938e+01 4.460065841674804688e+00
8.671092033386230469e+00 4.209107875823974609e+00
9.331831932067871094e+00 3.921328783035278320e+00
9.086866378784179688e+00 4.391047954559326172e+00
8.837191581726074219e+00 4.699148178100585938e+00
1.065205860137939453e+01 5.301191329956054688e+00
1.046092510223388672e+01 5.459270954132080078e+00
8.263877868652343750e+00 5.309730052947998047e+00
8.267981529235839844e+00 4.599774837493896484e+00
8.236080169677734375e+00 4.546590328216552734e+00
1.015575218200683594e+01 5.389198303222656250e+00
8.659044265747070312e+00 4.783074378967285156e+00
1.003623867034912109e+01 5.545141696929931641e+00
9.574279785156250000e+00 5.207287311553955078e+00
1.033781814575195312e+01 4.379957675933837891e+00
9.537198066711425781e+00 6.157118320465087891e+00
1.031172657012939453e+01 4.310410499572753906e+00
1.005009841918945312e+01 4.191846370697021484e+00
9.986089706420898438e+00 4.296233654022216797e+00
9.802474975585937500e+00 4.598956108093261719e+00
1.033381748199462891e+01 4.575147628784179688e+00
9.822486877441406250e+00 4.843701839447021484e+00
9.499994277954101562e+00 4.643951892852783203e+00
9.128097534179687500e+00 5.721208095550537109e+00
1.052426719665527344e+01 4.288823604583740234e+00
1.064689540863037109e+01 4.346097946166992188e+00
1.005027103424072266e+01 4.862252712249755859e+00
1.013624858856201172e+01 4.216270923614501953e+00
9.892601013183593750e+00 4.860886573791503906e+00
9.774670600891113281e+00 4.348536968231201172e+00
9.852443695068359375e+00 4.787309646606445312e+00
9.182468414306640625e+00 4.901644229888916016e+00
9.120315551757812500e+00 4.499665737152099609e+00
9.464782714843750000e+00 1.189315319061279297e+01
9.049271583557128906e+00 1.194782924652099609e+01
1.016355514526367188e+01 1.021197509765625000e+01
1.074092864990234375e+01 1.108179664611816406e+01
9.151730537414550781e+00 1.153520488739013672e+01
9.015504837036132812e+00 1.205752658843994141e+01
9.557927131652832031e+00 9.991662025451660156e+00
9.747437477111816406e+00 1.002840328216552734e+01
9.839120864868164062e+00 9.871696472167968750e+00
9.480705261230468750e+00 1.041149234771728516e+01
9.438414573669433594e+00 9.780757904052734375e+00
9.341018676757812500e+00 9.849356651306152344e+00
8.991114616394042969e+00 3.742140054702758789e+00
1.081219291687011719e+01 4.612958431243896484e+00
1.058800315856933594e+01 4.950987339019775391e+00
8.381254196166992188e+00 5.772042751312255859e+00
9.170834541320800781e+00 3.617793083190917969e+00
9.228051185607910156e+00 3.570873022079467773e+00
1.073879432678222656e+01 4.276608943939208984e+00
1.066056537628173828e+01 4.394689559936523438e+00
1.068012428283691406e+01 4.261279106140136719e+00
1.091245174407958984e+01 5.172121524810791016e+00
1.069994735717773438e+01 5.272859573364257812e+00
1.069937038421630859e+01 5.242704391479492188e+00
1.057235336303710938e+01 4.298845767974853516e+00
1.048619937896728516e+01 4.609502792358398438e+00
1.059104347229003906e+01 4.622213363647460938e+00
1.066331100463867188e+01 4.583806514739990234e+00
1.009654617309570312e+01 4.613754272460937500e+00
1.029107284545898438e+01 4.765881538391113281e+00
1.019975471496582031e+01 4.759776115417480469e+00
1.060956764221191406e+01 4.789129257202148438e+00
1.033426189422607422e+01 1.004913425445556641e+01
1.039631938934326172e+01 1.029545593261718750e+01
1.049232578277587891e+01 1.093296051025390625e+01
1.006870651245117188e+01 1.049917984008789062e+01
1.013058471679687500e+01 9.967573165893554688e+00
9.953845024108886719e+00 1.036644172668457031e+01
1.001967525482177734e+01 1.006808185577392578e+01
1.035938739776611328e+01 1.051060581207275391e+01
1.020216846466064453e+01 5.088924407958984375e+00
1.032088565826416016e+01 4.570714473724365234e+00
1.045931434631347656e+01 4.710549831390380859e+00
1.026639461517333984e+01 4.455227375030517578e+00
9.794788360595703125e+00 4.784777164459228516e+00
1.056251430511474609e+01 4.684463500976562500e+00
1.012179279327392578e+01 5.003595829010009766e+00
9.591234207153320312e+00 5.349792480468750000e+00
1.036377906799316406e+01 5.147756099700927734e+00
9.434344291687011719e+00 4.957280635833740234e+00
1.039975738525390625e+01 4.808333396911621094e+00
9.208184242248535156e+00 6.036448955535888672e+00
9.317966461181640625e+00 5.536274433135986328e+00
9.394334793090820312e+00 6.106534957885742188e+00
1.077271747589111328e+01 4.793292522430419922e+00
9.753643035888671875e+00 4.287627220153808594e+00
1.049175071716308594e+01 1.030504703521728516e+01
1.044903564453125000e+01 1.088498592376708984e+01
9.440597534179687500e+00 1.056258010864257812e+01
1.013776493072509766e+01 1.115118694305419922e+01
9.985977172851562500e+00 1.058696365356445312e+01
1.037346744537353516e+01 1.105719566345214844e+01
1.007634067535400391e+01 1.117337131500244141e+01
9.843381881713867188e+00 1.098924732208251953e+01
9.911673545837402344e+00 1.071254253387451172e+01
9.960436820983886719e+00 1.066557121276855469e+01
9.738862037658691406e+00 1.083601760864257812e+01
9.406418800354003906e+00 1.044293308258056641e+01
9.399387359619140625e+00 1.077567005157470703e+01
8.277456283569335938e+00 4.907940387725830078e+00
8.666976928710937500e+00 4.339352130889892578e+00
8.990011215209960938e+00 4.708559513092041016e+00
9.015400886535644531e+00 4.252471446990966797e+00
8.736536026000976562e+00 3.834683895111083984e+00
9.360000610351562500e+00 3.722775459289550781e+00
8.529092788696289062e+00 4.042278289794921875e+00
8.856261253356933594e+00 4.304566383361816406e+00
8.621795654296875000e+00 6.170124530792236328e+00
9.207351684570312500e+00 4.312118530273437500e+00
9.472451210021972656e+00 4.340683937072753906e+00
9.155067443847656250e+00 4.120730400085449219e+00
9.158960342407226562e+00 4.773919105529785156e+00
1.029897212982177734e+01 5.657898426055908203e+00
1.012467765808105469e+01 5.897347450256347656e+00
1.057873153686523438e+01 5.435763359069824219e+00
9.899005889892578125e+00 4.775242805480957031e+00
9.910825729370117188e+00 4.331513881683349609e+00
1.020036697387695312e+01 4.614292144775390625e+00
1.025746917724609375e+01 4.953744411468505859e+00
1.011811065673828125e+01 4.335138797760009766e+00
1.008217048645019531e+01 4.267669677734375000e+00
1.019858646392822266e+01 1.008396911621093750e+01
9.843042373657226562e+00 1.043430519104003906e+01
9.594018936157226562e+00 9.829381942749023438e+00
9.566881179809570312e+00 9.983069419860839844e+00
1.047607040405273438e+01 1.034769058227539062e+01
1.004859066009521484e+01 1.014757061004638672e+01
1.014944934844970703e+01 1.045392990112304688e+01
1.036142158508300781e+01 1.108608722686767578e+01
1.017938423156738281e+01 1.051106834411621094e+01
1.023788547515869141e+01 1.092190647125244141e+01
1.027897644042968750e+01 9.941076278686523438e+00
1.031214714050292969e+01 1.030755519866943359e+01
1.003802871704101562e+01 1.036004924774169922e+01
1.034852409362792969e+01 1.001751804351806641e+01
1.048024654388427734e+01 9.972569465637207031e+00
1.074926376342773438e+01 1.003762817382812500e+01
1.068695259094238281e+01 9.985780715942382812e+00
1.061398601531982422e+01 1.007587909698486328e+01
1.057006549835205078e+01 1.001845455169677734e+01
1.052828884124755859e+01 1.002530479431152344e+01
1.047996330261230469e+01 1.012001228332519531e+01
1.023875904083251953e+01 1.015479564666748047e+01
1.026446342468261719e+01 1.034013080596923828e+01
1.045888423919677734e+01 1.128744316101074219e+01
1.040954971313476562e+01 1.083832073211669922e+01
9.934130668640136719e+00 1.001833248138427734e+01
9.901210784912109375e+00 1.075650882720947266e+01
1.010389900207519531e+01 1.104531288146972656e+01
9.432043075561523438e+00 1.191241455078125000e+01
9.157104492187500000e+00 1.196935939788818359e+01
1.051071548461914062e+01 1.054762077331542969e+01
1.066064643859863281e+01 1.059891128540039062e+01
1.061040019989013672e+01 1.027724361419677734e+01
1.022399234771728516e+01 1.019741344451904297e+01
1.058501529693603516e+01 1.013050556182861328e+01
1.020461845397949219e+01 1.031743335723876953e+01
1.079278182983398438e+01 9.942635536193847656e+00
1.036067581176757812e+01 1.026861190795898438e+01
1.035899162292480469e+01 1.027710914611816406e+01
1.050942802429199219e+01 1.004347419738769531e+01
1.041050529479980469e+01 1.098522090911865234e+01
1.005775928497314453e+01 1.071572303771972656e+01
1.039496135711669922e+01 1.108103847503662109e+01
1.037181854248046875e+01 1.106220626831054688e+01
1.038404941558837891e+01 1.106297779083251953e+01
1.014800453186035156e+01 1.099380302429199219e+01
1.050368690490722656e+01 1.115470790863037109e+01
1.024452495574951172e+01 1.105994606018066406e+01
1.014364051818847656e+01 1.059272193908691406e+01
1.050422477722167969e+01 1.094237136840820312e+01
9.332525253295898438e+00 1.020882034301757812e+01
1.042333889007568359e+01 1.108898162841796875e+01
9.961144447326660156e+00 1.060352516174316406e+01
9.718765258789062500e+00 1.061139106750488281e+01
1.039627361297607422e+01 1.034950065612792969e+01
9.977926254272460938e+00 9.983083724975585938e+00
1.006844711303710938e+01 1.013333797454833984e+01
1.027315044403076172e+01 1.027043628692626953e+01
9.949985504150390625e+00 1.035751342773437500e+01
1.044378948211669922e+01 1.027782726287841797e+01
1.051579475402832031e+01 1.035488510131835938e+01
1.021657943725585938e+01 1.088116741180419922e+01
9.779966354370117188e+00 1.128125572204589844e+01
9.613468170166015625e+00 1.114614295959472656e+01
9.684578895568847656e+00 1.146677684783935547e+01
9.939826965332031250e+00 1.053796195983886719e+01
9.737327575683593750e+00 1.014608192443847656e+01
1.037305259704589844e+01 1.014896392822265625e+01
9.252003669738769531e+00 9.734990119934082031e+00
8.916508674621582031e+00 3.661717176437377930e+00
8.722569465637207031e+00 3.754096984863281250e+00
8.568275451660156250e+00 3.843887090682983398e+00
8.711491584777832031e+00 3.904336214065551758e+00
8.720563888549804688e+00 3.858603239059448242e+00
8.349082946777343750e+00 4.302207469940185547e+00
9.730048179626464844e+00 3.891589164733886719e+00
8.844790458679199219e+00 3.931210756301879883e+00
8.463778495788574219e+00 5.945125102996826172e+00
8.214481353759765625e+00 5.662144660949707031e+00
8.580811500549316406e+00 4.193658828735351562e+00
9.396326065063476562e+00 3.955640554428100586e+00
9.478128433227539062e+00 9.864680290222167969e+00
9.275394439697265625e+00 9.954428672790527344e+00
9.500630378723144531e+00 1.046764945983886719e+01
9.440831184387207031e+00 1.029266262054443359e+01
9.264171600341796875e+00 1.032699394226074219e+01
9.201515197753906250e+00 9.961412429809570312e+00
9.329684257507324219e+00 1.017365932464599609e+01
9.470523834228515625e+00 9.979789733886718750e+00
9.021565437316894531e+00 1.030448818206787109e+01
9.661698341369628906e+00 1.001474094390869141e+01
9.188823699951171875e+00 9.795518875122070312e+00
9.069486618041992188e+00 9.882303237915039062e+00
9.178646087646484375e+00 1.000335311889648438e+01
8.953647613525390625e+00 1.031331348419189453e+01
9.203115463256835938e+00 9.699812889099121094e+00
9.299833297729492188e+00 9.861603736877441406e+00
1.018450450897216797e+01 1.109422492980957031e+01
9.091530799865722656e+00 4.915158748626708984e+00
9.419108390808105469e+00 5.267870426177978516e+00
9.109019279479980469e+00 4.675096988677978516e+00
8.686699867248535156e+00 4.828463077545166016e+00
8.785083770751953125e+00 4.800040721893310547e+00
8.912724494934082031e+00 5.019891262054443359e+00
8.945716857910156250e+00 5.088245391845703125e+00
9.188095092773437500e+00 4.917503356933593750e+00
8.786386489868164062e+00 5.991549968719482422e+00
8.890126228332519531e+00 5.776007175445556641e+00
8.905198097229003906e+00 6.053500652313232422e+00
8.877497673034667969e+00 5.821475505828857422e+00
8.896169662475585938e+00 5.646007061004638672e+00
8.084786415100097656e+00 6.082591533660888672e+00
8.800683975219726562e+00 5.980545043945312500e+00
8.930117607116699219e+00 5.977843761444091797e+00
8.847040176391601562e+00 6.055382251739501953e+00
9.641498565673828125e+00 3.717598438262939453e+00
8.818122863769531250e+00 5.450409412384033203e+00
8.132926940917968750e+00 5.518153190612792969e+00
8.824041366577148438e+00 5.623788833618164062e+00
8.760774612426757812e+00 5.710868358612060547e+00
1.008621597290039062e+01 4.588581085205078125e+00
9.359483718872070312e+00 5.918612003326416016e+00
9.189675331115722656e+00 5.666002750396728516e+00
1.052451801300048828e+01 5.378950595855712891e+00
1.048315715789794922e+01 5.621642589569091797e+00
1.024526786804199219e+01 5.490452766418457031e+00
1.056623077392578125e+01 5.786583423614501953e+00
1.075525569915771484e+01 5.547852993011474609e+00
1.041325569152832031e+01 5.720009326934814453e+00
9.849045753479003906e+00 6.009259223937988281e+00
1.003375148773193359e+01 6.113632678985595703e+00
1.064726352691650391e+01 5.249149799346923828e+00
1.065278053283691406e+01 5.388093471527099609e+00
1.040135955810546875e+01 5.356861591339111328e+00
1.060077381134033203e+01 5.668382167816162109e+00
1.069666004180908203e+01 5.365444183349609375e+00
1.001903629302978516e+01 5.765249729156494141e+00
1.088492488861083984e+01 5.099761486053466797e+00
9.616507530212402344e+00 5.785960674285888672e+00
1.047043609619140625e+01 4.086802005767822266e+00
9.377712249755859375e+00 5.899546623229980469e+00
1.028742885589599609e+01 4.417979717254638672e+00
1.046202564239501953e+01 4.208460330963134766e+00
1.063095283508300781e+01 4.878458499908447266e+00
8.632003784179687500e+00 4.856031894683837891e+00
9.991196632385253906e+00 5.942961215972900391e+00
1.014214324951171875e+01 5.331260204315185547e+00
9.106343269348144531e+00 6.854578971862792969e+00
9.597574234008789062e+00 6.515799522399902344e+00
8.854354858398437500e+00 5.782851219177246094e+00
9.364579200744628906e+00 5.928666591644287109e+00
1.046315288543701172e+01 4.302497863769531250e+00
9.764475822448730469e+00 5.899058818817138672e+00
1.059873104095458984e+01 4.504730224609375000e+00
9.664814949035644531e+00 6.311229228973388672e+00
1.019446563720703125e+01 4.557145595550537109e+00
1.085936832427978516e+01 4.675172328948974609e+00
1.049474620819091797e+01 4.406009674072265625e+00
1.068582439422607422e+01 4.667290210723876953e+00
1.066352558135986328e+01 4.691347122192382812e+00
1.026441478729248047e+01 4.698963165283203125e+00
1.047845172882080078e+01 5.320179462432861328e+00
1.056129074096679688e+01 5.601437568664550781e+00
1.079052543640136719e+01 5.356179237365722656e+00
1.085898876190185547e+01 5.289386272430419922e+00
1.053672885894775391e+01 1.091490745544433594e+01
1.050504589080810547e+01 1.079067039489746094e+01
1.064521503448486328e+01 1.077062892913818359e+01
1.062044906616210938e+01 1.100824451446533203e+01
1.049373817443847656e+01 1.091185474395751953e+01
1.050079727172851562e+01 1.098442554473876953e+01
9.894366264343261719e+00 6.914591312408447266e+00
1.057437419891357422e+01 1.080630493164062500e+01
[truncated: 1,525,709 more chars]
