# Supplementary material for: Functional protein dynamics in a crystal
Source: Nat Commun. 2024 Apr 15;15:3244. doi: 10.1038/s41467-024-47473-4 (PMC11018856; doi:10.1038/s41467-024-47473-4)
Supplement: Supplementary file 11 — Source Data [file 41467_2024_47473_MOESM11_ESM.zip › fig_data/Fig3/b/experiment.txt]

9.367072105407714844e+00 1.225006771087646484e+01
9.348608016967773438e+00 1.224783897399902344e+01
9.393113136291503906e+00 1.223342609405517578e+01
9.342093467712402344e+00 1.224382019042968750e+01
9.373664855957031250e+00 1.222674560546875000e+01
9.343083381652832031e+00 1.227645874023437500e+01
9.357269287109375000e+00 1.225978374481201172e+01
9.335179328918457031e+00 1.226624774932861328e+01
9.368105888366699219e+00 1.221197414398193359e+01
9.347871780395507812e+00 1.223696041107177734e+01
9.368808746337890625e+00 1.220069694519042969e+01
9.339462280273437500e+00 1.226245689392089844e+01
9.348749160766601562e+00 1.225522232055664062e+01
9.350113868713378906e+00 1.224170589447021484e+01
9.353142738342285156e+00 1.226458549499511719e+01
9.343194007873535156e+00 1.224829006195068359e+01
