# Supplementary material for: Functional protein dynamics in a crystal
Source: Nat Commun. 2024 Apr 15;15:3244. doi: 10.1038/s41467-024-47473-4 (PMC11018856; doi:10.1038/s41467-024-47473-4)
Supplement: Supplementary file 11 — Source Data [file 41467_2024_47473_MOESM11_ESM.zip › fig_data/Fig3/b/crystal_ff14SB_crowd.txt]

9.071602821350097656e+00 1.138918113708496094e+01
9.044442176818847656e+00 1.111428356170654297e+01
8.979078292846679688e+00 1.148934364318847656e+01
8.955598831176757812e+00 1.149952411651611328e+01
8.938917160034179688e+00 1.158068370819091797e+01
9.047158241271972656e+00 1.153689002990722656e+01
9.000144958496093750e+00 1.157464408874511719e+01
8.962775230407714844e+00 1.151167964935302734e+01
8.767431259155273438e+00 1.159910964965820312e+01
8.953483581542968750e+00 1.139361667633056641e+01
8.875703811645507812e+00 1.158022117614746094e+01
9.016020774841308594e+00 1.169353294372558594e+01
8.937588691711425781e+00 1.164434242248535156e+01
9.049573898315429688e+00 1.139570236206054688e+01
8.970144271850585938e+00 1.142619895935058594e+01
9.035228729248046875e+00 1.158997249603271484e+01
8.867196083068847656e+00 1.149354457855224609e+01
8.887875556945800781e+00 1.156631469726562500e+01
8.908628463745117188e+00 1.154633522033691406e+01
8.935095787048339844e+00 1.164803981781005859e+01
8.699616432189941406e+00 1.155561637878417969e+01
8.833096504211425781e+00 1.150230312347412109e+01
8.842097282409667969e+00 1.164142704010009766e+01
8.751279830932617188e+00 1.156953620910644531e+01
8.773032188415527344e+00 1.158555412292480469e+01
8.773547172546386719e+00 1.155881500244140625e+01
8.779066085815429688e+00 1.146311378479003906e+01
8.639161109924316406e+00 1.145311546325683594e+01
8.751425743103027344e+00 1.149955654144287109e+01
8.725390434265136719e+00 1.149858093261718750e+01
8.831825256347656250e+00 1.162970924377441406e+01
8.799320220947265625e+00 1.153940963745117188e+01
8.681719779968261719e+00 1.157468795776367188e+01
8.710985183715820312e+00 1.150845241546630859e+01
8.851837158203125000e+00 1.151787471771240234e+01
8.727064132690429688e+00 1.150315666198730469e+01
8.781555175781250000e+00 1.146600532531738281e+01
8.787870407104492188e+00 1.150197601318359375e+01
8.986863136291503906e+00 1.135463905334472656e+01
8.740920066833496094e+00 1.155934238433837891e+01
8.703157424926757812e+00 1.149212455749511719e+01
8.819311141967773438e+00 1.143867492675781250e+01
8.826892852783203125e+00 1.155604934692382812e+01
8.717366218566894531e+00 1.147502136230468750e+01
8.774484634399414062e+00 1.131890964508056641e+01
9.113452911376953125e+00 1.082528877258300781e+01
8.794220924377441406e+00 1.142277908325195312e+01
8.815277099609375000e+00 1.130610370635986328e+01
8.729162216186523438e+00 1.149623966217041016e+01
8.741600990295410156e+00 1.146326637268066406e+01
8.821709632873535156e+00 1.140533161163330078e+01
8.811355590820312500e+00 1.129197502136230469e+01
8.915048599243164062e+00 1.071331119537353516e+01
8.952612876892089844e+00 1.062106609344482422e+01
8.826723098754882812e+00 1.069219303131103516e+01
8.707505226135253906e+00 1.115817928314208984e+01
8.819073677062988281e+00 1.094385051727294922e+01
8.776372909545898438e+00 1.094875335693359375e+01
8.868944168090820312e+00 1.088672828674316406e+01
8.866063117980957031e+00 1.084112167358398438e+01
8.741087913513183594e+00 1.083943176269531250e+01
8.652407646179199219e+00 1.089526081085205078e+01
8.806418418884277344e+00 1.078358364105224609e+01
8.777490615844726562e+00 1.078907585144042969e+01
8.905652046203613281e+00 1.046761894226074219e+01
8.790972709655761719e+00 1.063264179229736328e+01
8.590974807739257812e+00 1.076577281951904297e+01
8.767772674560546875e+00 1.076195812225341797e+01
8.938014984130859375e+00 1.042950248718261719e+01
8.927513122558593750e+00 1.119004535675048828e+01
8.740512847900390625e+00 1.087952041625976562e+01
8.845959663391113281e+00 1.087708568572998047e+01
8.791567802429199219e+00 1.079150295257568359e+01
8.712323188781738281e+00 1.092954826354980469e+01
8.690937995910644531e+00 1.052727985382080078e+01
8.854285240173339844e+00 1.090867996215820312e+01
8.770268440246582031e+00 1.091020774841308594e+01
9.172567367553710938e+00 1.066148853302001953e+01
8.724405288696289062e+00 1.093816757202148438e+01
8.749380111694335938e+00 1.089991188049316406e+01
8.692312240600585938e+00 1.087320041656494141e+01
8.835836410522460938e+00 1.085650444030761719e+01
8.809017181396484375e+00 1.089000034332275391e+01
8.777874946594238281e+00 1.100321388244628906e+01
8.704822540283203125e+00 1.108377838134765625e+01
8.697206497192382812e+00 1.068677234649658203e+01
8.694818496704101562e+00 1.092394447326660156e+01
8.789478302001953125e+00 6.507013320922851562e+00
9.086628913879394531e+00 6.538407802581787109e+00
8.929691314697265625e+00 6.466526031494140625e+00
9.122209548950195312e+00 6.448695182800292969e+00
8.879700660705566406e+00 6.501621246337890625e+00
8.953037261962890625e+00 6.567639350891113281e+00
8.856521606445312500e+00 6.559308528900146484e+00
8.961812019348144531e+00 6.402221202850341797e+00
8.958311080932617188e+00 6.459601879119873047e+00
8.796532630920410156e+00 6.285676002502441406e+00
8.628823280334472656e+00 6.217375755310058594e+00
9.355161666870117188e+00 5.730768203735351562e+00
9.088531494140625000e+00 5.994579792022705078e+00
9.460536956787109375e+00 5.686896324157714844e+00
1.042378997802734375e+01 4.340590476989746094e+00
9.687114715576171875e+00 3.898244619369506836e+00
9.086370468139648438e+00 3.679413557052612305e+00
9.033148765563964844e+00 3.777361154556274414e+00
8.990438461303710938e+00 3.694995403289794922e+00
9.339306831359863281e+00 3.709440469741821289e+00
9.224081039428710938e+00 4.135722160339355469e+00
8.512409210205078125e+00 6.088765621185302734e+00
8.358994483947753906e+00 6.042425632476806641e+00
8.420585632324218750e+00 5.281253337860107422e+00
8.939645767211914062e+00 6.047268867492675781e+00
9.215518951416015625e+00 6.184239387512207031e+00
9.586897850036621094e+00 4.422697544097900391e+00
9.500640869140625000e+00 3.955658435821533203e+00
8.710440635681152344e+00 6.385644435882568359e+00
8.696143150329589844e+00 6.376297950744628906e+00
8.839267730712890625e+00 6.388211250305175781e+00
8.671550750732421875e+00 6.391796112060546875e+00
8.774947166442871094e+00 6.337002277374267578e+00
8.635330200195312500e+00 6.061007499694824219e+00
8.566686630249023438e+00 6.265175342559814453e+00
8.745074272155761719e+00 6.182106018066406250e+00
8.592982292175292969e+00 6.359872341156005859e+00
8.701723098754882812e+00 6.377480983734130859e+00
8.869600296020507812e+00 5.594262123107910156e+00
9.132337570190429688e+00 6.188260078430175781e+00
9.170878410339355469e+00 6.395179748535156250e+00
8.959383964538574219e+00 6.578398227691650391e+00
8.777742385864257812e+00 6.610657215118408203e+00
8.735817909240722656e+00 6.402438640594482422e+00
8.681566238403320312e+00 6.449539184570312500e+00
9.088963508605957031e+00 6.249413967132568359e+00
8.842705726623535156e+00 6.381039142608642578e+00
9.118875503540039062e+00 6.078970909118652344e+00
8.654850006103515625e+00 6.516595840454101562e+00
8.715119361877441406e+00 6.476207733154296875e+00
8.868927955627441406e+00 6.453239917755126953e+00
8.936564445495605469e+00 6.336962699890136719e+00
8.643581390380859375e+00 6.469357967376708984e+00
8.753933906555175781e+00 6.486262321472167969e+00
8.642522811889648438e+00 6.421845436096191406e+00
8.663438796997070312e+00 6.471804141998291016e+00
8.606352806091308594e+00 6.495514869689941406e+00
8.758699417114257812e+00 6.474484443664550781e+00
8.659506797790527344e+00 6.528214454650878906e+00
8.611872673034667969e+00 6.323989868164062500e+00
8.681678771972656250e+00 6.463709831237792969e+00
8.637181282043457031e+00 6.626810073852539062e+00
8.750973701477050781e+00 6.412339210510253906e+00
8.633234024047851562e+00 6.528956413269042969e+00
8.690384864807128906e+00 6.445121288299560547e+00
8.712216377258300781e+00 6.514104843139648438e+00
8.768186569213867188e+00 6.472411155700683594e+00
8.703014373779296875e+00 6.493457317352294922e+00
8.775849342346191406e+00 6.496496677398681641e+00
8.665063858032226562e+00 6.470048427581787109e+00
8.682789802551269531e+00 6.520533084869384766e+00
8.808836936950683594e+00 6.537445068359375000e+00
8.569395065307617188e+00 6.398063659667968750e+00
8.814357757568359375e+00 6.124031543731689453e+00
9.015156745910644531e+00 6.246931076049804688e+00
8.779811859130859375e+00 6.378989219665527344e+00
8.850039482116699219e+00 6.024049282073974609e+00
8.901897430419921875e+00 6.337619304656982422e+00
8.759288787841796875e+00 6.530550956726074219e+00
8.531020164489746094e+00 6.365511417388916016e+00
8.501779556274414062e+00 6.392696857452392578e+00
9.161599159240722656e+00 5.520680427551269531e+00
8.644648551940917969e+00 6.570798397064208984e+00
8.956040382385253906e+00 6.181252956390380859e+00
8.581061363220214844e+00 6.577030181884765625e+00
8.448355674743652344e+00 6.403402805328369141e+00
9.631697654724121094e+00 1.075325489044189453e+01
9.839453697204589844e+00 1.134782409667968750e+01
9.810459136962890625e+00 1.158538341522216797e+01
1.001910400390625000e+01 1.153980159759521484e+01
9.813092231750488281e+00 1.142301464080810547e+01
9.958266258239746094e+00 1.145446395874023438e+01
1.001618099212646484e+01 1.155239200592041016e+01
9.750282287597656250e+00 1.160148620605468750e+01
9.697035789489746094e+00 1.126122283935546875e+01
9.864027976989746094e+00 1.156211948394775391e+01
1.019855213165283203e+01 1.134514617919921875e+01
1.000663948059082031e+01 1.127773857116699219e+01
9.941475868225097656e+00 1.140435886383056641e+01
9.998995780944824219e+00 1.121023273468017578e+01
9.766053199768066406e+00 1.076897716522216797e+01
9.852241516113281250e+00 1.151135635375976562e+01
9.915570259094238281e+00 1.132231712341308594e+01
9.989332199096679688e+00 1.128011608123779297e+01
9.900634765625000000e+00 1.156196784973144531e+01
9.827219009399414062e+00 1.150331115722656250e+01
9.995503425598144531e+00 1.134947776794433594e+01
9.997107505798339844e+00 1.143172073364257812e+01
1.002365303039550781e+01 1.139336585998535156e+01
9.958192825317382812e+00 1.143672847747802734e+01
9.946830749511718750e+00 1.150785636901855469e+01
9.948813438415527344e+00 1.127391529083251953e+01
1.026696681976318359e+01 1.114414215087890625e+01
9.907290458679199219e+00 1.128139877319335938e+01
9.945574760437011719e+00 1.092788505554199219e+01
1.034944534301757812e+01 1.106045150756835938e+01
1.002950954437255859e+01 1.106031799316406250e+01
1.013041687011718750e+01 1.106786251068115234e+01
1.017516326904296875e+01 1.117393589019775391e+01
1.012694072723388672e+01 1.138370132446289062e+01
1.028206539154052734e+01 1.100861740112304688e+01
9.985998153686523438e+00 1.122004222869873047e+01
1.005693054199218750e+01 1.126715946197509766e+01
9.177510261535644531e+00 1.041098976135253906e+01
9.181550025939941406e+00 1.062787628173828125e+01
9.183193206787109375e+00 1.039158248901367188e+01
9.091236114501953125e+00 1.045197200775146484e+01
9.061148643493652344e+00 1.044997978210449219e+01
8.903404235839843750e+00 1.036472606658935547e+01
8.862158775329589844e+00 1.022864055633544922e+01
9.117698669433593750e+00 1.026761531829833984e+01
8.983057022094726562e+00 1.025485420227050781e+01
8.843002319335937500e+00 1.015933322906494141e+01
8.932459831237792969e+00 1.027584457397460938e+01
8.881722450256347656e+00 1.021063995361328125e+01
8.937724113464355469e+00 1.026494312286376953e+01
9.027207374572753906e+00 1.017296123504638672e+01
8.915709495544433594e+00 1.013093471527099609e+01
9.012067794799804688e+00 1.025968551635742188e+01
9.082932472229003906e+00 1.011495780944824219e+01
9.133768081665039062e+00 1.007270526885986328e+01
9.002428054809570312e+00 1.014891147613525391e+01
9.136398315429687500e+00 9.988777160644531250e+00
8.983619689941406250e+00 1.025179004669189453e+01
8.832240104675292969e+00 1.039909744262695312e+01
9.009617805480957031e+00 1.008576107025146484e+01
8.955769538879394531e+00 1.017514038085937500e+01
9.354464530944824219e+00 9.926834106445312500e+00
9.711989402770996094e+00 9.975847244262695312e+00
9.979928970336914062e+00 9.965233802795410156e+00
9.726727485656738281e+00 9.836243629455566406e+00
1.044037151336669922e+01 1.003167057037353516e+01
1.042786121368408203e+01 1.060583877563476562e+01
9.451065063476562500e+00 1.123596858978271484e+01
9.788112640380859375e+00 1.128928184509277344e+01
9.943864822387695312e+00 1.108450889587402344e+01
9.978858947753906250e+00 1.102857303619384766e+01
9.728547096252441406e+00 1.086783695220947266e+01
9.938895225524902344e+00 1.118114185333251953e+01
9.615939140319824219e+00 1.091630935668945312e+01
9.653203010559082031e+00 1.105251026153564453e+01
9.627680778503417969e+00 1.090153503417968750e+01
9.815670013427734375e+00 1.066472721099853516e+01
9.845695495605468750e+00 1.067557334899902344e+01
9.808119773864746094e+00 1.050451946258544922e+01
9.786994934082031250e+00 1.066804027557373047e+01
9.772045135498046875e+00 1.064809226989746094e+01
9.816465377807617188e+00 1.054152107238769531e+01
9.875593185424804688e+00 1.051960563659667969e+01
9.688441276550292969e+00 1.075199031829833984e+01
1.023139381408691406e+01 1.052433872222900391e+01
9.864523887634277344e+00 1.094145393371582031e+01
1.010722255706787109e+01 1.092268276214599609e+01
9.825234413146972656e+00 1.094029235839843750e+01
9.840179443359375000e+00 1.078007316589355469e+01
9.732358932495117188e+00 1.080424499511718750e+01
9.799253463745117188e+00 1.070924568176269531e+01
9.780208587646484375e+00 1.060142040252685547e+01
9.817745208740234375e+00 1.061466789245605469e+01
9.764369010925292969e+00 1.057730484008789062e+01
9.735181808471679688e+00 1.057503414154052734e+01
1.005570602416992188e+01 1.021149253845214844e+01
9.780093193054199219e+00 1.069670677185058594e+01
1.002275466918945312e+01 1.045666503906250000e+01
1.051101303100585938e+01 1.050077724456787109e+01
9.753270149230957031e+00 1.057892894744873047e+01
9.862994194030761719e+00 1.059083747863769531e+01
1.011672687530517578e+01 1.019768238067626953e+01
1.014711380004882812e+01 1.032274913787841797e+01
9.944683074951171875e+00 1.055916595458984375e+01
9.862962722778320312e+00 1.038547992706298828e+01
9.668153762817382812e+00 1.050881958007812500e+01
9.882868766784667969e+00 1.058092021942138672e+01
9.918183326721191406e+00 1.072241878509521484e+01
9.812952995300292969e+00 1.036713218688964844e+01
9.465577125549316406e+00 1.104536151885986328e+01
9.743537902832031250e+00 1.062129211425781250e+01
9.888076782226562500e+00 1.049921894073486328e+01
1.005633735656738281e+01 1.087059593200683594e+01
9.873094558715820312e+00 1.138678169250488281e+01
1.021763229370117188e+01 1.124018669128417969e+01
9.839237213134765625e+00 1.125429058074951172e+01
1.002752208709716797e+01 1.131750202178955078e+01
1.007696437835693359e+01 1.123421192169189453e+01
1.001094341278076172e+01 1.129731655120849609e+01
1.009624671936035156e+01 1.118255901336669922e+01
1.004972553253173828e+01 1.118489360809326172e+01
9.946427345275878906e+00 1.103063106536865234e+01
1.027975749969482422e+01 1.079809188842773438e+01
1.030707454681396484e+01 1.114340496063232422e+01
9.672193527221679688e+00 1.122938346862792969e+01
1.019791316986083984e+01 1.077951335906982422e+01
1.038014888763427734e+01 1.025015640258789062e+01
1.031746673583984375e+01 1.032851886749267578e+01
1.031807899475097656e+01 1.031356811523437500e+01
1.059374904632568359e+01 1.063625526428222656e+01
1.023920631408691406e+01 1.027100467681884766e+01
1.031495952606201172e+01 1.027539920806884766e+01
1.026545143127441406e+01 1.060105323791503906e+01
1.027218055725097656e+01 1.109357547760009766e+01
1.041932868957519531e+01 1.088223838806152344e+01
1.039708709716796875e+01 1.060872268676757812e+01
1.075567150115966797e+01 9.849513053894042969e+00
9.559625625610351562e+00 1.095652866363525391e+01
9.525152206420898438e+00 1.084271049499511719e+01
9.622711181640625000e+00 1.071075820922851562e+01
9.470164299011230469e+00 1.084833240509033203e+01
1.027418994903564453e+01 1.036097908020019531e+01
1.026131534576416016e+01 1.022304153442382812e+01
1.013862323760986328e+01 1.035581874847412109e+01
1.022994041442871094e+01 1.032776260375976562e+01
1.021526622772216797e+01 1.024781131744384766e+01
1.013862419128417969e+01 1.096103954315185547e+01
1.028360366821289062e+01 1.125161647796630859e+01
1.030274009704589844e+01 1.132545280456542969e+01
9.967431068420410156e+00 1.119172191619873047e+01
1.007338237762451172e+01 1.099979686737060547e+01
1.027167224884033203e+01 1.087789916992187500e+01
9.842269897460937500e+00 1.136059379577636719e+01
9.876732826232910156e+00 1.066690826416015625e+01
1.044097709655761719e+01 1.132545375823974609e+01
1.018322658538818359e+01 1.110600090026855469e+01
1.022019958496093750e+01 1.032366561889648438e+01
1.028973388671875000e+01 1.101389217376708984e+01
1.007664966583251953e+01 1.098046970367431641e+01
1.036166667938232422e+01 1.099166011810302734e+01
9.738776206970214844e+00 1.120240688323974609e+01
1.000377750396728516e+01 1.137389659881591797e+01
9.793653488159179688e+00 1.124567127227783203e+01
1.044026947021484375e+01 1.104604434967041016e+01
1.026852798461914062e+01 1.108287715911865234e+01
1.043010330200195312e+01 1.119947147369384766e+01
1.016502666473388672e+01 1.124486351013183594e+01
1.014401435852050781e+01 1.113362121582031250e+01
1.015692710876464844e+01 1.138007640838623047e+01
1.013193130493164062e+01 1.110618019104003906e+01
1.004712200164794922e+01 1.075026512145996094e+01
1.030998992919921875e+01 1.091143035888671875e+01
1.025220870971679688e+01 1.117962169647216797e+01
9.242383956909179688e+00 1.090285205841064453e+01
9.209095954895019531e+00 1.093041038513183594e+01
9.654012680053710938e+00 1.104188251495361328e+01
9.491408348083496094e+00 1.045267391204833984e+01
1.019513511657714844e+01 1.066250991821289062e+01
9.700289726257324219e+00 1.091401004791259766e+01
9.822368621826171875e+00 1.061279487609863281e+01
1.018087863922119141e+01 1.038858413696289062e+01
9.824778556823730469e+00 1.072176742553710938e+01
9.879448890686035156e+00 1.035656261444091797e+01
1.001365947723388672e+01 1.053030109405517578e+01
1.003600406646728516e+01 1.052839660644531250e+01
1.051030540466308594e+01 1.039207649230957031e+01
1.021765327453613281e+01 1.034819030761718750e+01
1.006061077117919922e+01 1.031378650665283203e+01
1.013705253601074219e+01 1.037046146392822266e+01
1.020557117462158203e+01 1.058559226989746094e+01
1.010701942443847656e+01 1.055876541137695312e+01
1.003288078308105469e+01 1.045969963073730469e+01
1.001619911193847656e+01 1.037343215942382812e+01
1.058764553070068359e+01 1.046091270446777344e+01
1.017934417724609375e+01 1.061466598510742188e+01
9.685061454772949219e+00 1.136567687988281250e+01
9.647677421569824219e+00 1.138330650329589844e+01
9.597287178039550781e+00 1.134491825103759766e+01
9.500022888183593750e+00 1.145275402069091797e+01
9.508934020996093750e+00 1.149909210205078125e+01
9.518097877502441406e+00 1.140171241760253906e+01
9.619377136230468750e+00 1.141741847991943359e+01
9.527675628662109375e+00 1.146301078796386719e+01
9.631681442260742188e+00 1.133575916290283203e+01
9.386391639709472656e+00 1.130674648284912109e+01
9.537453651428222656e+00 1.135590934753417969e+01
9.631392478942871094e+00 1.138693141937255859e+01
9.720702171325683594e+00 1.136310100555419922e+01
9.784520149230957031e+00 1.150537681579589844e+01
1.002059173583984375e+01 1.122648620605468750e+01
1.006577873229980469e+01 1.123036575317382812e+01
9.946507453918457031e+00 1.124257183074951172e+01
1.028563499450683594e+01 1.102046108245849609e+01
9.967859268188476562e+00 1.054827213287353516e+01
1.017386150360107422e+01 1.031698513031005859e+01
9.762968063354492188e+00 1.060213470458984375e+01
9.432330131530761719e+00 1.102339363098144531e+01
9.462796211242675781e+00 1.093060588836669922e+01
9.389856338500976562e+00 1.118409061431884766e+01
9.628031730651855469e+00 1.070879650115966797e+01
8.813039779663085938e+00 1.025412273406982422e+01
8.764772415161132812e+00 1.031125926971435547e+01
8.716342926025390625e+00 1.036540222167968750e+01
8.767628669738769531e+00 1.032485866546630859e+01
8.760336875915527344e+00 1.028862953186035156e+01
8.739757537841796875e+00 1.027042388916015625e+01
8.922665596008300781e+00 1.042127609252929688e+01
9.671985626220703125e+00 1.037052345275878906e+01
9.018052101135253906e+00 1.037170410156250000e+01
9.805593490600585938e+00 1.042932224273681641e+01
1.007867717742919922e+01 1.027309036254882812e+01
9.750203132629394531e+00 1.026555061340332031e+01
9.782110214233398438e+00 1.020620536804199219e+01
8.976958274841308594e+00 1.011870098114013672e+01
8.730739593505859375e+00 1.013527488708496094e+01
8.750512123107910156e+00 1.014698028564453125e+01
8.773630142211914062e+00 1.015027809143066406e+01
8.812809944152832031e+00 1.023043441772460938e+01
8.777416229248046875e+00 1.024666500091552734e+01
8.820670127868652344e+00 1.018721103668212891e+01
8.704214096069335938e+00 1.017087745666503906e+01
8.815656661987304688e+00 1.015712165832519531e+01
8.785415649414062500e+00 1.024090003967285156e+01
8.681009292602539062e+00 1.018930339813232422e+01
8.884691238403320312e+00 1.035364437103271484e+01
8.708399772644042969e+00 1.026875877380371094e+01
8.854733467102050781e+00 1.022726440429687500e+01
8.679432868957519531e+00 1.010676574707031250e+01
8.777462959289550781e+00 1.022068786621093750e+01
8.690329551696777344e+00 1.007689857482910156e+01
8.934102058410644531e+00 1.026896190643310547e+01
8.683606147766113281e+00 1.017079353332519531e+01
9.206101417541503906e+00 5.613883972167968750e+00
9.044189453125000000e+00 5.709589481353759766e+00
7.896101474761962891e+00 3.896408081054687500e+00
8.168403625488281250e+00 3.758494853973388672e+00
7.912911415100097656e+00 3.726149082183837891e+00
7.894124031066894531e+00 3.697076082229614258e+00
7.972153186798095703e+00 3.699136018753051758e+00
7.940807819366455078e+00 3.677414417266845703e+00
7.814028263092041016e+00 3.686210393905639648e+00
7.830579280853271484e+00 3.708242654800415039e+00
7.814234256744384766e+00 3.690010309219360352e+00
7.746698856353759766e+00 3.672936916351318359e+00
7.870345592498779297e+00 3.716800928115844727e+00
7.788428783416748047e+00 3.674648523330688477e+00
7.882681846618652344e+00 3.670391082763671875e+00
7.806643009185791016e+00 3.678012609481811523e+00
7.966459274291992188e+00 3.733376264572143555e+00
7.836551189422607422e+00 3.682142257690429688e+00
7.845555305480957031e+00 3.717057943344116211e+00
7.835239410400390625e+00 3.712403297424316406e+00
7.792836666107177734e+00 3.728620052337646484e+00
7.795464038848876953e+00 3.740219593048095703e+00
7.794784545898437500e+00 3.714206933975219727e+00
7.797939777374267578e+00 3.692075490951538086e+00
7.827193260192871094e+00 3.714680671691894531e+00
7.870999336242675781e+00 3.790912866592407227e+00
7.809360027313232422e+00 3.710763931274414062e+00
7.841849803924560547e+00 3.697173833847045898e+00
7.825679779052734375e+00 3.679082155227661133e+00
7.804662227630615234e+00 3.691086053848266602e+00
7.827003002166748047e+00 3.694785356521606445e+00
7.814161777496337891e+00 3.722477674484252930e+00
7.775362968444824219e+00 3.703429222106933594e+00
7.825224399566650391e+00 3.724538087844848633e+00
7.793373107910156250e+00 3.723140001296997070e+00
7.824316978454589844e+00 3.696774005889892578e+00
7.990721225738525391e+00 3.728626251220703125e+00
7.827421188354492188e+00 3.703995943069458008e+00
7.925878047943115234e+00 3.703638076782226562e+00
7.924582004547119141e+00 3.725611925125122070e+00
8.213636398315429688e+00 3.787937641143798828e+00
8.101583480834960938e+00 3.778197288513183594e+00
8.370431900024414062e+00 3.824699163436889648e+00
8.222294807434082031e+00 3.936109542846679688e+00
8.171945571899414062e+00 3.973265171051025391e+00
8.644414901733398438e+00 3.476239919662475586e+00
8.536451339721679688e+00 3.778454303741455078e+00
8.456223487854003906e+00 3.609823226928710938e+00
8.140069961547851562e+00 4.102550506591796875e+00
9.157509803771972656e+00 3.437098503112792969e+00
8.873635292053222656e+00 3.576099157333374023e+00
8.586113929748535156e+00 3.542967796325683594e+00
8.758514404296875000e+00 3.683299064636230469e+00
9.268033981323242188e+00 3.507819414138793945e+00
8.923334121704101562e+00 3.666243553161621094e+00
9.371441841125488281e+00 3.699856758117675781e+00
9.158947944641113281e+00 3.665738582611083984e+00
9.428451538085937500e+00 3.632569313049316406e+00
9.493666648864746094e+00 3.659866094589233398e+00
9.450911521911621094e+00 3.626346588134765625e+00
9.236092567443847656e+00 3.684087038040161133e+00
9.023203849792480469e+00 4.973305225372314453e+00
9.292373657226562500e+00 5.255044937133789062e+00
9.284733772277832031e+00 5.095044136047363281e+00
9.269032478332519531e+00 5.240577220916748047e+00
9.230295181274414062e+00 5.133968353271484375e+00
9.160799026489257812e+00 5.128977775573730469e+00
9.383213996887207031e+00 5.139396190643310547e+00
9.247326850891113281e+00 5.091610431671142578e+00
9.411805152893066406e+00 5.224569797515869141e+00
9.613920211791992188e+00 5.224287033081054688e+00
1.016038703918457031e+01 5.383963108062744141e+00
9.376031875610351562e+00 5.150516033172607422e+00
9.416586875915527344e+00 5.228099346160888672e+00
9.264899253845214844e+00 5.263396739959716797e+00
9.197949409484863281e+00 5.273181438446044922e+00
9.277473449707031250e+00 5.308292865753173828e+00
9.376129150390625000e+00 5.324059486389160156e+00
9.527911186218261719e+00 5.253790378570556641e+00
9.252711296081542969e+00 5.370404720306396484e+00
9.281445503234863281e+00 5.261350154876708984e+00
9.315532684326171875e+00 5.302980899810791016e+00
9.306189537048339844e+00 5.296138763427734375e+00
9.318540573120117188e+00 5.170607566833496094e+00
9.421473503112792969e+00 5.161688804626464844e+00
9.409608840942382812e+00 5.284840106964111328e+00
9.436860084533691406e+00 5.315002918243408203e+00
9.234214782714843750e+00 5.360816001892089844e+00
8.760044097900390625e+00 5.045162677764892578e+00
8.795849800109863281e+00 5.109718322753906250e+00
9.160061836242675781e+00 5.117903709411621094e+00
9.267474174499511719e+00 5.229090213775634766e+00
9.243579864501953125e+00 5.301201343536376953e+00
9.375971794128417969e+00 5.240545749664306641e+00
1.062017822265625000e+01 1.078755378723144531e+01
1.044407081604003906e+01 1.138789653778076172e+01
1.060443305969238281e+01 1.092918014526367188e+01
1.035992240905761719e+01 1.134713172912597656e+01
1.063291358947753906e+01 1.088464832305908203e+01
1.040927124023437500e+01 1.097840881347656250e+01
1.025243949890136719e+01 1.099765586853027344e+01
1.024720668792724609e+01 1.105836868286132812e+01
1.055885601043701172e+01 1.122179317474365234e+01
1.046613597869873047e+01 1.115688705444335938e+01
1.047650432586669922e+01 1.108891677856445312e+01
1.034468746185302734e+01 1.143971347808837891e+01
1.072636890411376953e+01 1.134678840637207031e+01
1.026567173004150391e+01 1.029271602630615234e+01
1.004370212554931641e+01 1.061516189575195312e+01
1.018662166595458984e+01 1.038959598541259766e+01
1.010614204406738281e+01 1.043922805786132812e+01
1.008070278167724609e+01 1.023659324645996094e+01
1.007232570648193359e+01 1.031383419036865234e+01
1.058055305480957031e+01 1.043024635314941406e+01
1.012468719482421875e+01 1.069755649566650391e+01
9.981481552124023438e+00 1.049380302429199219e+01
9.929501533508300781e+00 1.054674911499023438e+01
1.029559040069580078e+01 1.025681495666503906e+01
1.004926681518554688e+01 1.057608985900878906e+01
1.002281188964843750e+01 1.065949249267578125e+01
9.880456924438476562e+00 1.038531875610351562e+01
9.957843780517578125e+00 1.051045894622802734e+01
1.039883995056152344e+01 1.049849891662597656e+01
1.008759021759033203e+01 1.013510704040527344e+01
1.005693054199218750e+01 1.007049560546875000e+01
1.002572059631347656e+01 1.000604152679443359e+01
1.012644767761230469e+01 1.010183334350585938e+01
1.016796588897705078e+01 1.009511566162109375e+01
1.005545902252197266e+01 1.007517910003662109e+01
1.016579723358154297e+01 1.027572059631347656e+01
9.894248962402343750e+00 9.917324066162109375e+00
9.978958129882812500e+00 1.011894989013671875e+01
1.006626701354980469e+01 1.008652591705322266e+01
1.019150161743164062e+01 1.003313255310058594e+01
9.936858177185058594e+00 9.827579498291015625e+00
9.824606895446777344e+00 9.915991783142089844e+00
1.000943470001220703e+01 1.017865085601806641e+01
1.001266384124755859e+01 9.993494033813476562e+00
1.009794330596923828e+01 9.764762878417968750e+00
1.030696105957031250e+01 1.007620716094970703e+01
1.035037708282470703e+01 1.033114910125732422e+01
1.024585342407226562e+01 1.009303092956542969e+01
1.014187812805175781e+01 1.000859069824218750e+01
1.021331024169921875e+01 1.003257083892822266e+01
9.899147987365722656e+00 9.976249694824218750e+00
9.777484893798828125e+00 9.707151412963867188e+00
9.997763633728027344e+00 9.942048072814941406e+00
1.011887359619140625e+01 9.919816017150878906e+00
1.007040214538574219e+01 9.969492912292480469e+00
9.993915557861328125e+00 9.824680328369140625e+00
9.994080543518066406e+00 9.684799194335937500e+00
1.005594062805175781e+01 9.960567474365234375e+00
9.991624832153320312e+00 9.588482856750488281e+00
1.023785114288330078e+01 9.702112197875976562e+00
1.013960742950439453e+01 9.957461357116699219e+00
1.013093566894531250e+01 9.882651329040527344e+00
1.002655601501464844e+01 9.999184608459472656e+00
1.014589977264404297e+01 9.806158065795898438e+00
1.027843189239501953e+01 9.898106575012207031e+00
9.456173896789550781e+00 1.064470005035400391e+01
9.494058609008789062e+00 1.080019569396972656e+01
9.651502609252929688e+00 1.062165927886962891e+01
9.540381431579589844e+00 9.475801467895507812e+00
1.005360603332519531e+01 1.006972599029541016e+01
9.309494972229003906e+00 9.719469070434570312e+00
9.567575454711914062e+00 9.569325447082519531e+00
9.309437751770019531e+00 9.629907608032226562e+00
9.505191802978515625e+00 9.497150421142578125e+00
9.556966781616210938e+00 9.561664581298828125e+00
9.519687652587890625e+00 9.510437011718750000e+00
9.677025794982910156e+00 9.601538658142089844e+00
9.987273216247558594e+00 9.787491798400878906e+00
9.575427055358886719e+00 9.435325622558593750e+00
9.444519996643066406e+00 9.374796867370605469e+00
9.491568565368652344e+00 9.460932731628417969e+00
9.475026130676269531e+00 9.335387229919433594e+00
9.459980010986328125e+00 9.413383483886718750e+00
9.292259216308593750e+00 9.444346427917480469e+00
9.372845649719238281e+00 9.443468093872070312e+00
9.356165885925292969e+00 9.451781272888183594e+00
9.375852584838867188e+00 9.435648918151855469e+00
9.472290039062500000e+00 9.457641601562500000e+00
9.395789146423339844e+00 9.444670677185058594e+00
9.543951034545898438e+00 9.345400810241699219e+00
9.658460617065429688e+00 9.302124977111816406e+00
9.703269958496093750e+00 9.393475532531738281e+00
9.690963745117187500e+00 9.610637664794921875e+00
9.585523605346679688e+00 9.300692558288574219e+00
9.708999633789062500e+00 9.348150253295898438e+00
9.571557044982910156e+00 9.273771286010742188e+00
9.746609687805175781e+00 9.508961677551269531e+00
9.574501991271972656e+00 9.485607147216796875e+00
9.463485717773437500e+00 9.270606040954589844e+00
9.626875877380371094e+00 9.368622779846191406e+00
9.602390289306640625e+00 9.371601104736328125e+00
9.524379730224609375e+00 9.337884902954101562e+00
9.594893455505371094e+00 9.299456596374511719e+00
9.629750251770019531e+00 9.391462326049804688e+00
9.639659881591796875e+00 9.363318443298339844e+00
9.578959465026855469e+00 9.311457633972167969e+00
9.675917625427246094e+00 9.456243515014648438e+00
9.598209381103515625e+00 9.419711112976074219e+00
9.713776588439941406e+00 9.504702568054199219e+00
9.623896598815917969e+00 9.303238868713378906e+00
9.675187110900878906e+00 9.466500282287597656e+00
9.555581092834472656e+00 9.344075202941894531e+00
9.638014793395996094e+00 9.371678352355957031e+00
9.604093551635742188e+00 9.362540245056152344e+00
9.675739288330078125e+00 9.456864356994628906e+00
9.546847343444824219e+00 9.297891616821289062e+00
9.682569503784179688e+00 9.349176406860351562e+00
9.663671493530273438e+00 9.402448654174804688e+00
9.633074760437011719e+00 9.388181686401367188e+00
9.499304771423339844e+00 9.297582626342773438e+00
9.817837715148925781e+00 9.522595405578613281e+00
9.725465774536132812e+00 9.543210029602050781e+00
9.711021423339843750e+00 9.449460029602050781e+00
9.801768302917480469e+00 9.379305839538574219e+00
9.543720245361328125e+00 9.195218086242675781e+00
9.523323059082031250e+00 9.203624725341796875e+00
9.539257049560546875e+00 9.377907752990722656e+00
9.537047386169433594e+00 9.158046722412109375e+00
9.469383239746093750e+00 9.221730232238769531e+00
9.474808692932128906e+00 9.182733535766601562e+00
9.480664253234863281e+00 9.170816421508789062e+00
9.451803207397460938e+00 9.157958030700683594e+00
9.449901580810546875e+00 9.097371101379394531e+00
9.515635490417480469e+00 9.191158294677734375e+00
9.477079391479492188e+00 9.144622802734375000e+00
9.489564895629882812e+00 9.135655403137207031e+00
9.496116638183593750e+00 9.132701873779296875e+00
9.562335014343261719e+00 9.274139404296875000e+00
9.531281471252441406e+00 9.292509078979492188e+00
9.449136734008789062e+00 9.100440979003906250e+00
9.417643547058105469e+00 9.078062057495117188e+00
9.446398735046386719e+00 9.103874206542968750e+00
9.433475494384765625e+00 9.086036682128906250e+00
9.437345504760742188e+00 9.109722137451171875e+00
9.407955169677734375e+00 9.066434860229492188e+00
9.442421913146972656e+00 9.096036911010742188e+00
9.411299705505371094e+00 9.119295120239257812e+00
9.416559219360351562e+00 9.083410263061523438e+00
9.445711135864257812e+00 9.104284286499023438e+00
9.429916381835937500e+00 9.087985038757324219e+00
9.434279441833496094e+00 9.111643791198730469e+00
9.412471771240234375e+00 9.068928718566894531e+00
9.441636085510253906e+00 9.099407196044921875e+00
9.457049369812011719e+00 9.110576629638671875e+00
9.419473648071289062e+00 9.090765953063964844e+00
9.448006629943847656e+00 9.154502868652343750e+00
9.456633567810058594e+00 9.181627273559570312e+00
9.381142616271972656e+00 9.094524383544921875e+00
9.438526153564453125e+00 9.104208946228027344e+00
9.437044143676757812e+00 9.101689338684082031e+00
9.428977012634277344e+00 9.106893539428710938e+00
9.462929725646972656e+00 9.259922027587890625e+00
9.450870513916015625e+00 9.125585556030273438e+00
9.443814277648925781e+00 9.109169960021972656e+00
9.493659019470214844e+00 9.158964157104492188e+00
9.499577522277832031e+00 9.187932014465332031e+00
9.730724334716796875e+00 9.199865341186523438e+00
9.532059669494628906e+00 9.217434883117675781e+00
9.489007949829101562e+00 9.153028488159179688e+00
9.611895561218261719e+00 9.264127731323242188e+00
9.531072616577148438e+00 9.228925704956054688e+00
9.768939971923828125e+00 9.365675926208496094e+00
9.341213226318359375e+00 1.033474254608154297e+01
9.404474258422851562e+00 1.085556983947753906e+01
8.858006477355957031e+00 1.054456329345703125e+01
9.355191230773925781e+00 6.127702236175537109e+00
9.079045295715332031e+00 6.134404659271240234e+00
9.313362121582031250e+00 6.200788974761962891e+00
9.485004425048828125e+00 6.085036754608154297e+00
9.314518928527832031e+00 6.102466583251953125e+00
8.705840110778808594e+00 6.438104152679443359e+00
8.752028465270996094e+00 6.547190666198730469e+00
8.983922958374023438e+00 6.354120731353759766e+00
8.914507865905761719e+00 6.350212574005126953e+00
8.757652282714843750e+00 6.325899124145507812e+00
8.713366508483886719e+00 6.287438869476318359e+00
8.981760025024414062e+00 6.268831253051757812e+00
8.854327201843261719e+00 6.429811954498291016e+00
8.691229820251464844e+00 6.424811840057373047e+00
8.741349220275878906e+00 6.266497135162353516e+00
8.766952514648437500e+00 6.477243900299072266e+00
8.766142845153808594e+00 6.415678977966308594e+00
8.817646980285644531e+00 6.428801059722900391e+00
8.615091323852539062e+00 6.444519519805908203e+00
7.781010150909423828e+00 7.001516819000244141e+00
8.574568748474121094e+00 6.436779022216796875e+00
7.643754482269287109e+00 7.110322952270507812e+00
8.140567779541015625e+00 6.742889404296875000e+00
7.552447319030761719e+00 7.213675498962402344e+00
7.411272048950195312e+00 7.297391414642333984e+00
7.475376605987548828e+00 7.252056598663330078e+00
7.421903610229492188e+00 7.300913333892822266e+00
7.400989055633544922e+00 7.305789470672607422e+00
7.410996437072753906e+00 7.311424255371093750e+00
7.363624095916748047e+00 7.318114280700683594e+00
7.450888156890869141e+00 7.291193962097167969e+00
7.338104248046875000e+00 7.406987667083740234e+00
7.385910034179687500e+00 7.322664737701416016e+00
7.389470100402832031e+00 7.309770584106445312e+00
7.413990974426269531e+00 7.290886878967285156e+00
7.395643234252929688e+00 7.312782764434814453e+00
7.403799057006835938e+00 7.306963920593261719e+00
7.400491237640380859e+00 7.304713249206542969e+00
7.369631767272949219e+00 7.300718784332275391e+00
7.264021396636962891e+00 7.420600891113281250e+00
7.395175457000732422e+00 7.312992572784423828e+00
7.318647861480712891e+00 7.382477283477783203e+00
7.393153190612792969e+00 7.238367080688476562e+00
7.409118652343750000e+00 7.316584110260009766e+00
7.587767601013183594e+00 7.150235176086425781e+00
7.407155036926269531e+00 7.288512229919433594e+00
7.407276153564453125e+00 7.288377761840820312e+00
7.384028911590576172e+00 7.314084053039550781e+00
7.410740375518798828e+00 7.293664455413818359e+00
7.436961650848388672e+00 7.267045497894287109e+00
7.428090572357177734e+00 7.279454708099365234e+00
7.451649188995361328e+00 7.313260078430175781e+00
7.426782608032226562e+00 7.297072887420654297e+00
7.352095603942871094e+00 7.340915203094482422e+00
7.436370849609375000e+00 7.286410808563232422e+00
7.443502902984619141e+00 7.271426677703857422e+00
7.438022136688232422e+00 7.232775211334228516e+00
7.495738506317138672e+00 7.202426433563232422e+00
7.486334800720214844e+00 7.181317806243896484e+00
7.393574237823486328e+00 7.323325157165527344e+00
7.379570960998535156e+00 7.326446533203125000e+00
7.417703628540039062e+00 7.285828113555908203e+00
7.385857105255126953e+00 7.299413204193115234e+00
7.416033267974853516e+00 7.259566307067871094e+00
7.414115428924560547e+00 7.285419940948486328e+00
7.323324680328369141e+00 7.290313243865966797e+00
7.398577690124511719e+00 7.270016193389892578e+00
7.447655200958251953e+00 7.255640506744384766e+00
7.428920269012451172e+00 7.216959476470947266e+00
7.412837982177734375e+00 7.320258140563964844e+00
7.353431224822998047e+00 7.210915565490722656e+00
7.370137214660644531e+00 7.336552619934082031e+00
7.337554931640625000e+00 7.344775676727294922e+00
7.395607471466064453e+00 7.307764530181884766e+00
7.383831501007080078e+00 7.328230381011962891e+00
7.368563652038574219e+00 7.333839416503906250e+00
7.372739315032958984e+00 7.326917648315429688e+00
7.322075366973876953e+00 7.354274749755859375e+00
7.388678550720214844e+00 7.363630771636962891e+00
7.366013050079345703e+00 7.333140850067138672e+00
7.368652343750000000e+00 7.329837799072265625e+00
7.365499973297119141e+00 7.323554515838623047e+00
7.359426498413085938e+00 7.332910537719726562e+00
7.363943099975585938e+00 7.339507102966308594e+00
7.368924617767333984e+00 7.328498840332031250e+00
7.364602565765380859e+00 7.334269523620605469e+00
7.311346054077148438e+00 7.382956504821777344e+00
7.363961696624755859e+00 7.338335037231445312e+00
7.366011142730712891e+00 7.340883731842041016e+00
7.354234695434570312e+00 7.336097240447998047e+00
7.356335639953613281e+00 7.339284896850585938e+00
7.359533309936523438e+00 7.340095520019531250e+00
7.350651741027832031e+00 7.343414783477783203e+00
7.360664367675781250e+00 7.339383125305175781e+00
7.370486736297607422e+00 7.328791141510009766e+00
7.359891414642333984e+00 7.335515499114990234e+00
7.365923404693603516e+00 7.335934638977050781e+00
7.371964454650878906e+00 7.326244354248046875e+00
7.325856685638427734e+00 7.389307498931884766e+00
7.368198394775390625e+00 7.331363201141357422e+00
7.349189758300781250e+00 7.329187393188476562e+00
7.368157386779785156e+00 7.332741737365722656e+00
7.345140933990478516e+00 7.337363719940185547e+00
7.364814758300781250e+00 7.335477828979492188e+00
7.360715866088867188e+00 7.339064121246337891e+00
7.365073680877685547e+00 7.338202476501464844e+00
7.365094661712646484e+00 7.332206726074218750e+00
7.358474254608154297e+00 7.333948612213134766e+00
7.370097637176513672e+00 7.324518203735351562e+00
7.363373279571533203e+00 7.345212459564208984e+00
7.382069110870361328e+00 7.329039096832275391e+00
7.378784656524658203e+00 7.302502632141113281e+00
7.437196731567382812e+00 7.254523277282714844e+00
7.343913555145263672e+00 7.341022491455078125e+00
7.411459445953369141e+00 7.300786972045898438e+00
7.334802627563476562e+00 7.331546306610107422e+00
7.322684764862060547e+00 7.378643035888671875e+00
7.319644927978515625e+00 7.338969707489013672e+00
7.367664337158203125e+00 7.333533287048339844e+00
7.372778892517089844e+00 7.322571277618408203e+00
7.367606639862060547e+00 7.327702045440673828e+00
7.368475914001464844e+00 7.319718360900878906e+00
7.397612094879150391e+00 7.305330276489257812e+00
7.372232913970947266e+00 7.308155536651611328e+00
7.354019641876220703e+00 7.300347328186035156e+00
7.370473384857177734e+00 7.276389598846435547e+00
7.377299785614013672e+00 7.310678005218505859e+00
7.385604858398437500e+00 7.300386905670166016e+00
7.377627372741699219e+00 7.296989917755126953e+00
7.401019096374511719e+00 7.318267345428466797e+00
7.383335113525390625e+00 7.297978878021240234e+00
7.367040634155273438e+00 7.311232089996337891e+00
7.368273258209228516e+00 7.245346546173095703e+00
7.528940677642822266e+00 6.930889606475830078e+00
7.512505531311035156e+00 7.042437076568603516e+00
7.724044322967529297e+00 6.741564273834228516e+00
7.715273380279541016e+00 6.591819763183593750e+00
7.714660644531250000e+00 6.541635513305664062e+00
7.955457687377929688e+00 6.314301967620849609e+00
7.768966674804687500e+00 6.434275627136230469e+00
7.961924552917480469e+00 6.298941135406494141e+00
7.738683700561523438e+00 6.509173393249511719e+00
7.852926731109619141e+00 6.577041149139404297e+00
9.321445465087890625e+00 5.181721210479736328e+00
7.802208423614501953e+00 6.322776794433593750e+00
7.658810615539550781e+00 6.487370491027832031e+00
7.786656379699707031e+00 6.332625389099121094e+00
8.386219024658203125e+00 4.369068145751953125e+00
7.806188583374023438e+00 6.276124000549316406e+00
7.784487724304199219e+00 6.253855228424072266e+00
8.529785156250000000e+00 4.274531841278076172e+00
8.560775756835937500e+00 4.073028564453125000e+00
8.621191024780273438e+00 3.846693754196166992e+00
8.455231666564941406e+00 4.104737758636474609e+00
8.366766929626464844e+00 3.494124412536621094e+00
8.406027793884277344e+00 3.540400505065917969e+00
8.271524429321289062e+00 3.488635778427124023e+00
8.253710746765136719e+00 3.462414979934692383e+00
8.237588882446289062e+00 3.381448507308959961e+00
8.320585250854492188e+00 3.343058347702026367e+00
8.276703834533691406e+00 3.343599557876586914e+00
8.216686248779296875e+00 3.391599893569946289e+00
8.199682235717773438e+00 3.340623855590820312e+00
8.184770584106445312e+00 3.340668439865112305e+00
8.177707672119140625e+00 3.336682319641113281e+00
8.178967475891113281e+00 3.365753412246704102e+00
8.222190856933593750e+00 3.373911619186401367e+00
8.232953071594238281e+00 3.398553848266601562e+00
8.208265304565429688e+00 3.404854059219360352e+00
8.210835456848144531e+00 3.408697366714477539e+00
8.280775070190429688e+00 3.457997560501098633e+00
9.937602043151855469e+00 1.116288948059082031e+01
1.048055171966552734e+01 1.066307353973388672e+01
1.044258499145507812e+01 1.114643383026123047e+01
1.023392772674560547e+01 1.111388874053955078e+01
1.026387977600097656e+01 1.104429721832275391e+01
1.009277725219726562e+01 1.117043590545654297e+01
1.008397388458251953e+01 1.078172302246093750e+01
9.917017936706542969e+00 1.118933105468750000e+01
9.900690078735351562e+00 1.101957893371582031e+01
9.963926315307617188e+00 1.083226203918457031e+01
9.142666816711425781e+00 9.717495918273925781e+00
9.423623085021972656e+00 9.689424514770507812e+00
1.016681385040283203e+01 1.028506374359130859e+01
9.167007446289062500e+00 9.708904266357421875e+00
1.002507591247558594e+01 9.914361953735351562e+00
9.113834381103515625e+00 9.650100708007812500e+00
9.090679168701171875e+00 9.706337928771972656e+00
8.901401519775390625e+00 9.597653388977050781e+00
8.887892723083496094e+00 9.542578697204589844e+00
9.090657234191894531e+00 9.713442802429199219e+00
8.899677276611328125e+00 9.588024139404296875e+00
8.950080871582031250e+00 9.619375228881835938e+00
8.969778060913085938e+00 9.626446723937988281e+00
9.006350517272949219e+00 9.630210876464843750e+00
8.922199249267578125e+00 9.615527153015136719e+00
8.914836883544921875e+00 9.600003242492675781e+00
8.921257019042968750e+00 9.567083358764648438e+00
9.030834197998046875e+00 9.531921386718750000e+00
8.932844161987304688e+00 9.586569786071777344e+00
8.882042884826660156e+00 9.547516822814941406e+00
8.941076278686523438e+00 9.556165695190429688e+00
8.878907203674316406e+00 9.601609230041503906e+00
9.043107986450195312e+00 9.596825599670410156e+00
9.143018722534179688e+00 9.652825355529785156e+00
8.976241111755371094e+00 9.598758697509765625e+00
8.891514778137207031e+00 9.609480857849121094e+00
8.876944541931152344e+00 9.593580245971679688e+00
8.920680999755859375e+00 9.570651054382324219e+00
8.920983314514160156e+00 9.579541206359863281e+00
8.964886665344238281e+00 9.534808158874511719e+00
8.943191528320312500e+00 9.584619522094726562e+00
8.927577972412109375e+00 9.587275505065917969e+00
8.962434768676757812e+00 9.600392341613769531e+00
8.925925254821777344e+00 9.568420410156250000e+00
8.900396347045898438e+00 9.598936080932617188e+00
9.032272338867187500e+00 9.645536422729492188e+00
8.963284492492675781e+00 9.593343734741210938e+00
8.924506187438964844e+00 9.621191978454589844e+00
9.025344848632812500e+00 9.658299446105957031e+00
8.865526199340820312e+00 9.562028884887695312e+00
8.889512062072753906e+00 9.596487998962402344e+00
8.883059501647949219e+00 9.657495498657226562e+00
8.821116447448730469e+00 9.599816322326660156e+00
8.807799339294433594e+00 9.643553733825683594e+00
8.870650291442871094e+00 9.613693237304687500e+00
8.866612434387207031e+00 9.627491950988769531e+00
8.830120086669921875e+00 9.604564666748046875e+00
8.843803405761718750e+00 9.625089645385742188e+00
8.837779045104980469e+00 9.584433555603027344e+00
8.873666763305664062e+00 9.613809585571289062e+00
8.888249397277832031e+00 9.637947082519531250e+00
8.837153434753417969e+00 9.633257865905761719e+00
8.852021217346191406e+00 9.624386787414550781e+00
8.852544784545898438e+00 9.642163276672363281e+00
8.881427764892578125e+00 9.628153800964355469e+00
8.812736511230468750e+00 9.619624137878417969e+00
8.801022529602050781e+00 9.599898338317871094e+00
8.903638839721679688e+00 9.635650634765625000e+00
8.864494323730468750e+00 9.699878692626953125e+00
8.917397499084472656e+00 9.700197219848632812e+00
8.932487487792968750e+00 9.672831535339355469e+00
8.853522300720214844e+00 9.646317481994628906e+00
8.894725799560546875e+00 9.671237945556640625e+00
8.913766860961914062e+00 9.748812675476074219e+00
8.899832725524902344e+00 9.672924041748046875e+00
8.916400909423828125e+00 9.698434829711914062e+00
8.875656127929687500e+00 9.659542083740234375e+00
8.871315002441406250e+00 9.631496429443359375e+00
8.912813186645507812e+00 9.644728660583496094e+00
8.899242401123046875e+00 9.654891014099121094e+00
8.957291603088378906e+00 9.634093284606933594e+00
8.887327194213867188e+00 9.600274085998535156e+00
8.896961212158203125e+00 9.682278633117675781e+00
9.167218208312988281e+00 9.806496620178222656e+00
8.938737869262695312e+00 9.691519737243652344e+00
8.906166076660156250e+00 9.691319465637207031e+00
8.859877586364746094e+00 9.749499320983886719e+00
8.987463951110839844e+00 9.775441169738769531e+00
8.938302040100097656e+00 9.663458824157714844e+00
8.855134963989257812e+00 9.659461021423339844e+00
8.920791625976562500e+00 9.665629386901855469e+00
8.872735023498535156e+00 9.535085678100585938e+00
8.848020553588867188e+00 9.616218566894531250e+00
8.992497444152832031e+00 9.700475692749023438e+00
8.943278312683105469e+00 9.701676368713378906e+00
8.870215415954589844e+00 9.633695602416992188e+00
8.940407752990722656e+00 9.664567947387695312e+00
8.849180221557617188e+00 9.569822311401367188e+00
8.990503311157226562e+00 9.670541763305664062e+00
8.976803779602050781e+00 9.600416183471679688e+00
8.947194099426269531e+00 9.647926330566406250e+00
8.892809867858886719e+00 9.611227035522460938e+00
9.017649650573730469e+00 9.593308448791503906e+00
9.213189125061035156e+00 9.623659133911132812e+00
8.984396934509277344e+00 9.650988578796386719e+00
9.119608879089355469e+00 9.714123725891113281e+00
9.063489913940429688e+00 9.914347648620605469e+00
9.196747779846191406e+00 9.922416687011718750e+00
9.124274253845214844e+00 1.017525386810302734e+01
8.979365348815917969e+00 9.787769317626953125e+00
9.054670333862304688e+00 9.902903556823730469e+00
9.114693641662597656e+00 1.001231002807617188e+01
8.930755615234375000e+00 9.993083953857421875e+00
8.959105491638183594e+00 1.007836437225341797e+01
8.885807991027832031e+00 9.959349632263183594e+00
8.785860061645507812e+00 9.966757774353027344e+00
8.786236763000488281e+00 9.938945770263671875e+00
8.791032791137695312e+00 9.964235305786132812e+00
8.758638381958007812e+00 9.958963394165039062e+00
8.800013542175292969e+00 9.991881370544433594e+00
8.722256660461425781e+00 9.967803955078125000e+00
8.827154159545898438e+00 9.900618553161621094e+00
8.882882118225097656e+00 1.002249145507812500e+01
8.881803512573242188e+00 9.981627464294433594e+00
8.797826766967773438e+00 9.945003509521484375e+00
8.875349998474121094e+00 9.957542419433593750e+00
8.923947334289550781e+00 9.997593879699707031e+00
8.833857536315917969e+00 9.983718872070312500e+00
8.757335662841796875e+00 9.955819129943847656e+00
8.808640480041503906e+00 9.983909606933593750e+00
8.870742797851562500e+00 1.014416790008544922e+01
8.910651206970214844e+00 1.019798946380615234e+01
8.800059318542480469e+00 1.008126735687255859e+01
8.910040855407714844e+00 1.012143898010253906e+01
8.834280967712402344e+00 1.001124095916748047e+01
8.928242683410644531e+00 1.006438922882080078e+01
9.055466651916503906e+00 9.936623573303222656e+00
8.988563537597656250e+00 9.989660263061523438e+00
9.193932533264160156e+00 1.002263927459716797e+01
9.062414169311523438e+00 1.018017292022705078e+01
9.041529655456542969e+00 1.013279628753662109e+01
8.987073898315429688e+00 1.017989063262939453e+01
9.008948326110839844e+00 1.009172916412353516e+01
9.167876243591308594e+00 9.970233917236328125e+00
8.902039527893066406e+00 1.008456420898437500e+01
9.139539718627929688e+00 9.928071975708007812e+00
9.003126144409179688e+00 1.015168094635009766e+01
8.943906784057617188e+00 1.012245082855224609e+01
8.800589561462402344e+00 1.016245746612548828e+01
9.207292556762695312e+00 9.638566017150878906e+00
8.922073364257812500e+00 9.950082778930664062e+00
8.871628761291503906e+00 9.773250579833984375e+00
9.089068412780761719e+00 9.895606040954589844e+00
8.973594665527343750e+00 9.859649658203125000e+00
8.862007141113281250e+00 9.992620468139648438e+00
8.812220573425292969e+00 1.000359058380126953e+01
8.863460540771484375e+00 9.960740089416503906e+00
8.807726860046386719e+00 1.003962707519531250e+01
8.774542808532714844e+00 9.873871803283691406e+00
8.832129478454589844e+00 9.886769294738769531e+00
8.920748710632324219e+00 9.908134460449218750e+00
8.765719413757324219e+00 1.007629680633544922e+01
8.804617881774902344e+00 1.016909503936767578e+01
8.781596183776855469e+00 1.033465099334716797e+01
8.859466552734375000e+00 1.027058315277099609e+01
8.778511047363281250e+00 1.016992664337158203e+01
8.890676498413085938e+00 1.056050205230712891e+01
9.713219642639160156e+00 1.137361717224121094e+01
8.942374229431152344e+00 1.039145565032958984e+01
8.727431297302246094e+00 1.050388526916503906e+01
8.941463470458984375e+00 1.029472351074218750e+01
9.074254035949707031e+00 1.003944206237792969e+01
8.907312393188476562e+00 1.023639965057373047e+01
9.817388534545898438e+00 1.077446842193603516e+01
9.720473289489746094e+00 1.097691249847412109e+01
1.018998718261718750e+01 1.068766212463378906e+01
9.581450462341308594e+00 1.085683441162109375e+01
9.820761680603027344e+00 1.067489528656005859e+01
9.770783424377441406e+00 1.019102764129638672e+01
9.622313499450683594e+00 1.065465164184570312e+01
9.214829444885253906e+00 9.937810897827148438e+00
1.021854305267333984e+01 1.015895938873291016e+01
9.794070243835449219e+00 1.047215080261230469e+01
1.002839851379394531e+01 1.035035705566406250e+01
8.290174484252929688e+00 1.099224948883056641e+01
5.126325130462646484e+00 1.367640972137451172e+01
5.205810546875000000e+00 1.363145542144775391e+01
6.687338352203369141e+00 1.277312374114990234e+01
5.122344970703125000e+00 1.367958259582519531e+01
5.173568248748779297e+00 1.364907169342041016e+01
5.145245552062988281e+00 1.366964817047119141e+01
5.106911659240722656e+00 1.369188594818115234e+01
5.098622322082519531e+00 1.369682884216308594e+01
5.096261024475097656e+00 1.369843864440917969e+01
5.108547210693359375e+00 1.369043922424316406e+01
5.104957103729248047e+00 1.369349193572998047e+01
5.146739959716796875e+00 1.364369201660156250e+01
5.093616008758544922e+00 1.369993400573730469e+01
5.183865547180175781e+00 1.362329578399658203e+01
5.137282371520996094e+00 1.367482852935791016e+01
5.091088294982910156e+00 1.370218944549560547e+01
5.093714714050292969e+00 1.370006084442138672e+01
5.070765495300292969e+00 1.371316528320312500e+01
5.093457221984863281e+00 1.370064258575439453e+01
5.162980079650878906e+00 1.366421794891357422e+01
5.082010746002197266e+00 1.370631885528564453e+01
5.065679073333740234e+00 1.371512699127197266e+01
5.075227260589599609e+00 1.371003818511962891e+01
5.092598438262939453e+00 1.369918346405029297e+01
5.101646900177001953e+00 1.369433879852294922e+01
5.086896896362304688e+00 1.370426273345947266e+01
5.077133655548095703e+00 1.371063518524169922e+01
5.121775627136230469e+00 1.366586208343505859e+01
5.079388141632080078e+00 1.370752048492431641e+01
5.083594799041748047e+00 1.370998954772949219e+01
5.110235691070556641e+00 1.369154739379882812e+01
5.081386089324951172e+00 1.370384693145751953e+01
5.082359790802001953e+00 1.370468711853027344e+01
5.073365688323974609e+00 1.371293735504150391e+01
5.070355415344238281e+00 1.371286392211914062e+01
5.061642646789550781e+00 1.370946407318115234e+01
5.066427707672119141e+00 1.371780872344970703e+01
5.078443050384521484e+00 1.370904350280761719e+01
5.072452545166015625e+00 1.371330165863037109e+01
5.066238403320312500e+00 1.371657085418701172e+01
5.074090957641601562e+00 1.371121692657470703e+01
5.073395729064941406e+00 1.371069812774658203e+01
5.071088314056396484e+00 1.371263313293457031e+01
5.069024085998535156e+00 1.371462345123291016e+01
5.067746639251708984e+00 1.371017169952392578e+01
5.065862178802490234e+00 1.371526050567626953e+01
5.064900875091552734e+00 1.371684646606445312e+01
5.065722942352294922e+00 1.371588420867919922e+01
5.061887264251708984e+00 1.371628856658935547e+01
5.069367408752441406e+00 1.371306037902832031e+01
5.067470550537109375e+00 1.370826244354248047e+01
5.068921566009521484e+00 1.371343040466308594e+01
5.068347930908203125e+00 1.371287441253662109e+01
5.080301761627197266e+00 1.370540237426757812e+01
5.067828655242919922e+00 1.371428394317626953e+01
5.068654537200927734e+00 1.371289062500000000e+01
5.061897754669189453e+00 1.371414661407470703e+01
5.088736534118652344e+00 1.369560623168945312e+01
5.068934917449951172e+00 1.371347999572753906e+01
5.064023494720458984e+00 1.371605300903320312e+01
5.067012786865234375e+00 1.371386528015136719e+01
5.066866874694824219e+00 1.371259880065917969e+01
5.050428867340087891e+00 1.372583007812500000e+01
5.059504032135009766e+00 1.371923732757568359e+01
5.089078903198242188e+00 1.369714832305908203e+01
5.058250904083251953e+00 1.371583366394042969e+01
5.055520057678222656e+00 1.372292232513427734e+01
5.051686763763427734e+00 1.372512817382812500e+01
5.064163208007812500e+00 1.371021270751953125e+01
5.043601512908935547e+00 1.373112010955810547e+01
5.043125629425048828e+00 1.372905349731445312e+01
5.046314239501953125e+00 1.372789096832275391e+01
5.038646697998046875e+00 1.373723220825195312e+01
4.981010437011718750e+00 1.379352474212646484e+01
5.042297363281250000e+00 1.373055744171142578e+01
5.037579536437988281e+00 1.373762989044189453e+01
5.038395404815673828e+00 1.373468685150146484e+01
5.032411575317382812e+00 1.374166488647460938e+01
5.037241935729980469e+00 1.373381710052490234e+01
5.029867649078369141e+00 1.374429893493652344e+01
5.030617237091064453e+00 1.374360656738281250e+01
5.029469013214111328e+00 1.374443149566650391e+01
5.030685901641845703e+00 1.374322795867919922e+01
5.031221389770507812e+00 1.374276351928710938e+01
5.031071186065673828e+00 1.374267482757568359e+01
5.030170440673828125e+00 1.374365520477294922e+01
5.030844211578369141e+00 1.374276733398437500e+01
5.034696102142333984e+00 1.373958969116210938e+01
5.030235290527343750e+00 1.374360179901123047e+01
4.975943088531494141e+00 1.379837322235107422e+01
5.029372692108154297e+00 1.374431133270263672e+01
5.028749942779541016e+00 1.374441051483154297e+01
5.029830455780029297e+00 1.374352169036865234e+01
5.038250446319580078e+00 1.373821067810058594e+01
5.032391071319580078e+00 1.374208259582519531e+01
5.030628681182861328e+00 1.374331092834472656e+01
5.030228137969970703e+00 1.374361610412597656e+01
5.030280113220214844e+00 1.374339675903320312e+01
5.030436992645263672e+00 1.374357891082763672e+01
5.028846263885498047e+00 1.374435901641845703e+01
5.030054092407226562e+00 1.374359130859375000e+01
5.031055450439453125e+00 1.374200820922851562e+01
5.029278278350830078e+00 1.374385738372802734e+01
5.030092239379882812e+00 1.374386119842529297e+01
5.030540466308593750e+00 1.374340724945068359e+01
5.029687404632568359e+00 1.374405574798583984e+01
5.029045104980468750e+00 1.374339103698730469e+01
5.030340194702148438e+00 1.374367713928222656e+01
5.031643390655517578e+00 1.374239063262939453e+01
5.030487060546875000e+00 1.374344825744628906e+01
5.033456802368164062e+00 1.374089431762695312e+01
5.030348777770996094e+00 1.374367904663085938e+01
5.030372142791748047e+00 1.374320793151855469e+01
5.032543182373046875e+00 1.374165058135986328e+01
5.030339241027832031e+00 1.374367713928222656e+01
5.030789852142333984e+00 1.374325084686279297e+01
5.030557155609130859e+00 1.374295330047607422e+01
5.032573223114013672e+00 1.374158954620361328e+01
5.031775951385498047e+00 1.374264621734619141e+01
5.030502319335937500e+00 1.374345207214355469e+01
5.029823780059814453e+00 1.374144363403320312e+01
5.033472537994384766e+00 1.374032211303710938e+01
5.033864974975585938e+00 1.374001884460449219e+01
5.032678127288818359e+00 1.374189662933349609e+01
5.032532215118408203e+00 1.374193668365478516e+01
5.031561374664306641e+00 1.374247169494628906e+01
5.032422065734863281e+00 1.374194145202636719e+01
5.034850597381591797e+00 1.374011230468750000e+01
5.032578945159912109e+00 1.374086856842041016e+01
5.031851291656494141e+00 1.374171638488769531e+01
5.031054496765136719e+00 1.374285888671875000e+01
4.990871429443359375e+00 1.377522087097167969e+01
5.032031059265136719e+00 1.374212646484375000e+01
5.032649040222167969e+00 1.374154853820800781e+01
5.033914089202880859e+00 1.374002933502197266e+01
5.041731834411621094e+00 1.373393917083740234e+01
5.035871028900146484e+00 1.373838424682617188e+01
5.032150745391845703e+00 1.373973274230957031e+01
5.036080837249755859e+00 1.373762035369873047e+01
5.036632537841796875e+00 1.373697566986083984e+01
5.033966541290283203e+00 1.373973464965820312e+01
5.035025119781494141e+00 1.373953914642333984e+01
5.034096717834472656e+00 1.373989105224609375e+01
5.037999629974365234e+00 1.373655986785888672e+01
5.036249160766601562e+00 1.373863506317138672e+01
5.035449981689453125e+00 1.373899650573730469e+01
5.037374019622802734e+00 1.373728752136230469e+01
5.043834686279296875e+00 1.373289775848388672e+01
5.037405490875244141e+00 1.373722553253173828e+01
5.042685031890869141e+00 1.372910690307617188e+01
5.041792392730712891e+00 1.373305892944335938e+01
5.042325019836425781e+00 1.373100852966308594e+01
5.044929027557373047e+00 1.372677326202392578e+01
5.040193080902099609e+00 1.373413562774658203e+01
5.038264274597167969e+00 1.373606204986572266e+01
5.041983604431152344e+00 1.373011970520019531e+01
5.048311710357666016e+00 1.372694206237792969e+01
5.039022445678710938e+00 1.373336696624755859e+01
5.009414196014404297e+00 1.376200771331787109e+01
5.105987071990966797e+00 1.366876506805419922e+01
5.040386199951171875e+00 1.373500156402587891e+01
9.493399620056152344e+00 1.158958911895751953e+01
9.490660667419433594e+00 1.173242378234863281e+01
9.048120498657226562e+00 1.434256172180175781e+01
8.244883537292480469e+00 1.783190155029296875e+01
8.234945297241210938e+00 1.783834648132324219e+01
8.231047630310058594e+00 1.785581398010253906e+01
8.230429649353027344e+00 1.788624000549316406e+01
8.223692893981933594e+00 1.787987136840820312e+01
8.208374023437500000e+00 1.792226600646972656e+01
8.220456123352050781e+00 1.790711593627929688e+01
8.221634864807128906e+00 1.789853858947753906e+01
8.217857360839843750e+00 1.791686630249023438e+01
8.229963302612304688e+00 1.785811424255371094e+01
8.219215393066406250e+00 1.790073585510253906e+01
8.216822624206542969e+00 1.791583633422851562e+01
8.209349632263183594e+00 1.795081710815429688e+01
8.217510223388671875e+00 1.791428565979003906e+01
8.218307495117187500e+00 1.791523361206054688e+01
8.213941574096679688e+00 1.793485069274902344e+01
8.218021392822265625e+00 1.791609954833984375e+01
8.219193458557128906e+00 1.790954399108886719e+01
8.223837852478027344e+00 1.788960838317871094e+01
8.224005699157714844e+00 1.788252258300781250e+01
8.216791152954101562e+00 1.792500877380371094e+01
8.221071243286132812e+00 1.790280914306640625e+01
8.225555419921875000e+00 1.788944053649902344e+01
8.209557533264160156e+00 1.795663642883300781e+01
8.209778785705566406e+00 1.795959472656250000e+01
8.206390380859375000e+00 1.797472572326660156e+01
8.217329978942871094e+00 1.793571472167968750e+01
8.210093498229980469e+00 1.796424484252929688e+01
8.222000122070312500e+00 1.793865013122558594e+01
8.210561752319335938e+00 1.795578765869140625e+01
8.221476554870605469e+00 1.793522644042968750e+01
8.208606719970703125e+00 1.796947860717773438e+01
8.213094711303710938e+00 1.795797157287597656e+01
8.215070724487304688e+00 1.793827056884765625e+01
8.209300041198730469e+00 1.796673965454101562e+01
8.212692260742187500e+00 1.800412940979003906e+01
8.206842422485351562e+00 1.797264671325683594e+01
8.209671974182128906e+00 1.796992874145507812e+01
8.241899490356445312e+00 1.794341850280761719e+01
8.203988075256347656e+00 1.798581695556640625e+01
8.197275161743164062e+00 1.800474548339843750e+01
8.220228195190429688e+00 1.795223808288574219e+01
8.201864242553710938e+00 1.798589324951171875e+01
8.207290649414062500e+00 1.797900772094726562e+01
8.205733299255371094e+00 1.798158073425292969e+01
8.209280967712402344e+00 1.796908187866210938e+01
8.203912734985351562e+00 1.798662185668945312e+01
8.198954582214355469e+00 1.799768066406250000e+01
8.206999778747558594e+00 1.797967529296875000e+01
8.206363677978515625e+00 1.798230743408203125e+01
8.203902244567871094e+00 1.798623657226562500e+01
8.203118324279785156e+00 1.798942756652832031e+01
8.176205635070800781e+00 1.804877662658691406e+01
8.204728126525878906e+00 1.798043632507324219e+01
8.204030990600585938e+00 1.798871803283691406e+01
8.204085350036621094e+00 1.798633956909179688e+01
8.204489707946777344e+00 1.798856163024902344e+01
8.203448295593261719e+00 1.799104499816894531e+01
8.209216117858886719e+00 1.798190879821777344e+01
8.204176902770996094e+00 1.799000740051269531e+01
8.199546813964843750e+00 1.799019432067871094e+01
8.204394340515136719e+00 1.798870658874511719e+01
8.203286170959472656e+00 1.799325180053710938e+01
8.200738906860351562e+00 1.799665260314941406e+01
8.207324028015136719e+00 1.800760841369628906e+01
8.204740524291992188e+00 1.798749923706054688e+01
8.204252243041992188e+00 1.799056434631347656e+01
8.207788467407226562e+00 1.798425292968750000e+01
8.200368881225585938e+00 1.799663162231445312e+01
8.198760032653808594e+00 1.800194740295410156e+01
8.199355125427246094e+00 1.799992370605468750e+01
8.202879905700683594e+00 1.799681091308593750e+01
8.201593399047851562e+00 1.800427627563476562e+01
8.204044342041015625e+00 1.800705909729003906e+01
8.198705673217773438e+00 1.800050926208496094e+01
8.200500488281250000e+00 1.799685478210449219e+01
8.200503349304199219e+00 1.799631118774414062e+01
8.202786445617675781e+00 1.799290084838867188e+01
8.201274871826171875e+00 1.799098968505859375e+01
8.238059043884277344e+00 1.795910453796386719e+01
8.195356369018554688e+00 1.800639533996582031e+01
8.196409225463867188e+00 1.800579071044921875e+01
8.156991004943847656e+00 1.804971885681152344e+01
8.193463325500488281e+00 1.801016426086425781e+01
8.194586753845214844e+00 1.800713539123535156e+01
8.196417808532714844e+00 1.800799942016601562e+01
8.192421913146972656e+00 1.801272392272949219e+01
8.196249008178710938e+00 1.800109672546386719e+01
8.195662498474121094e+00 1.800739097595214844e+01
8.194437026977539062e+00 1.800775527954101562e+01
8.195912361145019531e+00 1.800582695007324219e+01
8.192912101745605469e+00 1.801223945617675781e+01
8.194818496704101562e+00 1.800391578674316406e+01
8.183317184448242188e+00 1.802270698547363281e+01
8.189282417297363281e+00 1.801470947265625000e+01
8.186717033386230469e+00 1.802260208129882812e+01
8.183114051818847656e+00 1.802973937988281250e+01
8.184133529663085938e+00 1.802738761901855469e+01
8.183425903320312500e+00 1.803099632263183594e+01
8.188078880310058594e+00 1.802893257141113281e+01
8.182736396789550781e+00 1.803056716918945312e+01
8.183320045471191406e+00 1.802994728088378906e+01
8.182320594787597656e+00 1.803146171569824219e+01
8.189703941345214844e+00 1.802396965026855469e+01
8.183533668518066406e+00 1.802950096130371094e+01
8.186081886291503906e+00 1.802480506896972656e+01
8.183688163757324219e+00 1.802911376953125000e+01
8.183912277221679688e+00 1.802895355224609375e+01
8.183017730712890625e+00 1.803118705749511719e+01
8.183672904968261719e+00 1.803005027770996094e+01
8.182982444763183594e+00 1.803019332885742188e+01
8.186223983764648438e+00 1.803201675415039062e+01
8.158602714538574219e+00 1.804180335998535156e+01
8.184623718261718750e+00 1.803104972839355469e+01
8.184795379638671875e+00 1.802797126770019531e+01
8.183765411376953125e+00 1.803098487854003906e+01
8.183880805969238281e+00 1.803017044067382812e+01
8.183207511901855469e+00 1.803055191040039062e+01
8.182178497314453125e+00 1.803115081787109375e+01
8.182782173156738281e+00 1.803064346313476562e+01
8.183674812316894531e+00 1.802937126159667969e+01
8.184103965759277344e+00 1.802863502502441406e+01
8.182078361511230469e+00 1.802884864807128906e+01
8.183594703674316406e+00 1.802900505065917969e+01
8.182883262634277344e+00 1.803045845031738281e+01
8.183302879333496094e+00 1.803063774108886719e+01
8.193555831909179688e+00 1.802156639099121094e+01
8.183900833129882812e+00 1.803003120422363281e+01
8.184251785278320312e+00 1.802869415283203125e+01
8.184020042419433594e+00 1.802981948852539062e+01
8.137387275695800781e+00 1.807754898071289062e+01
8.183351516723632812e+00 1.803068733215332031e+01
8.183100700378417969e+00 1.803076744079589844e+01
8.184412956237792969e+00 1.802823638916015625e+01
8.184496879577636719e+00 1.802717590332031250e+01
8.183518409729003906e+00 1.803015899658203125e+01
8.184254646301269531e+00 1.803101158142089844e+01
8.182836532592773438e+00 1.803050994873046875e+01
8.183447837829589844e+00 1.803078269958496094e+01
8.178935050964355469e+00 1.802350997924804688e+01
8.182674407958984375e+00 1.803102684020996094e+01
8.182068824768066406e+00 1.803129196166992188e+01
8.182816505432128906e+00 1.803036689758300781e+01
8.182831764221191406e+00 1.803145027160644531e+01
8.184177398681640625e+00 1.802843284606933594e+01
8.185433387756347656e+00 1.802565956115722656e+01
8.183023452758789062e+00 1.803086090087890625e+01
8.183849334716796875e+00 1.803038024902343750e+01
8.183062553405761719e+00 1.803152275085449219e+01
8.183541297912597656e+00 1.802985382080078125e+01
8.180907249450683594e+00 1.803302764892578125e+01
8.181502342224121094e+00 1.803231430053710938e+01
8.181374549865722656e+00 1.803213691711425781e+01
8.183605194091796875e+00 1.803085899353027344e+01
8.182795524597167969e+00 1.803132057189941406e+01
8.182744979858398438e+00 1.803187751770019531e+01
8.183345794677734375e+00 1.803089714050292969e+01
8.182360649108886719e+00 1.803196907043457031e+01
8.182058334350585938e+00 1.803250122070312500e+01
8.182688713073730469e+00 1.803180885314941406e+01
8.182083129882812500e+00 1.803181457519531250e+01
8.182045936584472656e+00 1.803152656555175781e+01
8.183899879455566406e+00 1.802892684936523438e+01
8.181152343750000000e+00 1.803075027465820312e+01
8.186095237731933594e+00 1.802592277526855469e+01
8.185295104980468750e+00 1.802690315246582031e+01
8.140989303588867188e+00 1.807192993164062500e+01
8.185250282287597656e+00 1.802591323852539062e+01
8.183132171630859375e+00 1.803107452392578125e+01
8.183831214904785156e+00 1.802791023254394531e+01
9.088340759277343750e+00 1.207522678375244141e+01
9.197628021240234375e+00 1.184800148010253906e+01
9.341333389282226562e+00 1.189362430572509766e+01
9.161088943481445312e+00 1.192836380004882812e+01
9.430539131164550781e+00 1.192987155914306641e+01
9.304041862487792969e+00 1.191179466247558594e+01
9.326164245605468750e+00 1.197859382629394531e+01
9.244860649108886719e+00 1.125440216064453125e+01
9.113153457641601562e+00 1.145141315460205078e+01
9.124736785888671875e+00 1.094187068939208984e+01
8.751741409301757812e+00 1.131488132476806641e+01
9.026468276977539062e+00 1.143869209289550781e+01
9.015439033508300781e+00 1.140369701385498047e+01
9.028661727905273438e+00 1.149546909332275391e+01
8.999231338500976562e+00 1.147446441650390625e+01
9.017503738403320312e+00 1.138957309722900391e+01
8.939336776733398438e+00 1.141674804687500000e+01
9.066747665405273438e+00 1.150879955291748047e+01
8.757721900939941406e+00 1.114630699157714844e+01
8.655071258544921875e+00 1.113076114654541016e+01
8.252485275268554688e+00 1.120035743713378906e+01
8.500348091125488281e+00 1.127304267883300781e+01
7.639034748077392578e+00 1.093503856658935547e+01
7.488784313201904297e+00 1.093869018554687500e+01
7.537636280059814453e+00 1.089655685424804688e+01
7.524262428283691406e+00 1.088011837005615234e+01
7.533627033233642578e+00 1.088920402526855469e+01
7.552720069885253906e+00 1.086532306671142578e+01
7.564330101013183594e+00 1.088867568969726562e+01
7.540687084197998047e+00 1.086690998077392578e+01
7.579045772552490234e+00 1.082805538177490234e+01
7.507019042968750000e+00 1.084089088439941406e+01
7.650006294250488281e+00 1.087283611297607422e+01
7.658011436462402344e+00 1.089517688751220703e+01
7.554579734802246094e+00 1.085986232757568359e+01
7.567855834960937500e+00 1.086813926696777344e+01
7.560398101806640625e+00 1.083945560455322266e+01
7.486015319824218750e+00 1.090418529510498047e+01
7.537662982940673828e+00 1.088107681274414062e+01
7.516015052795410156e+00 1.088798236846923828e+01
7.552228450775146484e+00 1.084362125396728516e+01
7.519099712371826172e+00 1.088155555725097656e+01
7.507522583007812500e+00 1.086951351165771484e+01
7.515501499176025391e+00 1.087678432464599609e+01
7.543550014495849609e+00 1.085823631286621094e+01
7.508767127990722656e+00 1.088059425354003906e+01
7.509182929992675781e+00 1.085476493835449219e+01
7.504221916198730469e+00 1.087954902648925781e+01
7.507464885711669922e+00 1.086892890930175781e+01
7.531211376190185547e+00 1.086380100250244141e+01
7.518235683441162109e+00 1.087356281280517578e+01
7.532503128051757812e+00 1.085622406005859375e+01
7.521678924560546875e+00 1.088376998901367188e+01
7.526301860809326172e+00 1.087435436248779297e+01
7.544706821441650391e+00 1.089203548431396484e+01
7.537994861602783203e+00 1.087022304534912109e+01
7.543534755706787109e+00 1.088743782043457031e+01
7.558525562286376953e+00 1.085623264312744141e+01
7.565543174743652344e+00 1.084012889862060547e+01
7.552497386932373047e+00 1.085808467864990234e+01
7.588512897491455078e+00 1.081580162048339844e+01
7.606716156005859375e+00 1.081497287750244141e+01
7.676874637603759766e+00 1.082982540130615234e+01
7.581777572631835938e+00 1.081662940979003906e+01
7.606554031372070312e+00 1.078815269470214844e+01
7.703435897827148438e+00 1.072883701324462891e+01
7.670901775360107422e+00 1.070644855499267578e+01
7.713837146759033203e+00 1.073146820068359375e+01
7.712008953094482422e+00 1.072784614562988281e+01
7.794222831726074219e+00 1.067092418670654297e+01
7.693477630615234375e+00 1.071678161621093750e+01
7.794658660888671875e+00 1.061873245239257812e+01
7.665841102600097656e+00 1.069179058074951172e+01
7.710695266723632812e+00 1.064656639099121094e+01
7.764817714691162109e+00 1.062282657623291016e+01
7.736802101135253906e+00 1.066215896606445312e+01
8.127943992614746094e+00 1.033926105499267578e+01
8.091709136962890625e+00 1.039178562164306641e+01
8.244404792785644531e+00 1.029386901855468750e+01
8.243140220642089844e+00 1.028649234771728516e+01
8.379738807678222656e+00 1.018822097778320312e+01
8.292189598083496094e+00 1.018181991577148438e+01
8.349161148071289062e+00 1.009463596343994141e+01
8.307558059692382812e+00 1.013659191131591797e+01
8.281733512878417969e+00 1.016669559478759766e+01
8.318628311157226562e+00 1.017170429229736328e+01
8.543227195739746094e+00 1.009838771820068359e+01
8.544515609741210938e+00 1.004772567749023438e+01
8.537548065185546875e+00 1.001312255859375000e+01
8.527874946594238281e+00 1.001135921478271484e+01
8.463264465332031250e+00 9.964955329895019531e+00
8.573637008666992188e+00 1.001319599151611328e+01
9.327840805053710938e+00 9.964097023010253906e+00
8.629234313964843750e+00 1.005816841125488281e+01
8.525278091430664062e+00 1.014332962036132812e+01
8.488595962524414062e+00 1.015570354461669922e+01
8.540673255920410156e+00 9.977582931518554688e+00
8.514128684997558594e+00 1.005259513854980469e+01
8.464505195617675781e+00 1.003810691833496094e+01
8.501132011413574219e+00 1.006745433807373047e+01
8.470457077026367188e+00 1.004084205627441406e+01
8.507804870605468750e+00 1.004004859924316406e+01
8.391946792602539062e+00 1.015941715240478516e+01
8.411164283752441406e+00 1.010787391662597656e+01
8.524039268493652344e+00 9.929156303405761719e+00
8.522180557250976562e+00 1.002253818511962891e+01
8.419610977172851562e+00 9.999894142150878906e+00
8.461480140686035156e+00 1.005630874633789062e+01
8.655621528625488281e+00 1.008481979370117188e+01
8.521173477172851562e+00 1.007037639617919922e+01
8.453908920288085938e+00 1.005737590789794922e+01
8.562477111816406250e+00 1.010410022735595703e+01
8.623136520385742188e+00 1.002918052673339844e+01
8.670619010925292969e+00 1.009812259674072266e+01
8.491092681884765625e+00 1.005076122283935547e+01
8.465344429016113281e+00 1.002083778381347656e+01
8.603235244750976562e+00 1.006679916381835938e+01
8.565421104431152344e+00 1.004570102691650391e+01
8.475334167480468750e+00 1.001183795928955078e+01
8.492672920227050781e+00 1.005230903625488281e+01
8.493654251098632812e+00 1.002206516265869141e+01
8.513571739196777344e+00 1.003919315338134766e+01
8.533327102661132812e+00 1.009014320373535156e+01
8.776127815246582031e+00 1.030937862396240234e+01
8.593207359313964844e+00 1.013146018981933594e+01
8.501263618469238281e+00 1.013250827789306641e+01
8.683259963989257812e+00 1.009964466094970703e+01
8.818350791931152344e+00 1.039543533325195312e+01
8.500382423400878906e+00 1.005424213409423828e+01
8.626136779785156250e+00 1.005898571014404297e+01
8.492541313171386719e+00 1.003240871429443359e+01
8.550586700439453125e+00 1.008412837982177734e+01
8.421478271484375000e+00 1.000186824798583984e+01
8.504191398620605469e+00 1.001878261566162109e+01
8.510393142700195312e+00 1.002798748016357422e+01
8.518676757812500000e+00 9.981564521789550781e+00
8.485939025878906250e+00 1.000569725036621094e+01
8.476374626159667969e+00 1.000601005554199219e+01
8.417589187622070312e+00 1.001799964904785156e+01
8.497402191162109375e+00 1.000932121276855469e+01
8.461742401123046875e+00 9.994747161865234375e+00
8.508256912231445312e+00 9.996389389038085938e+00
8.399606704711914062e+00 9.963750839233398438e+00
8.458830833435058594e+00 9.985000610351562500e+00
8.491958618164062500e+00 1.004796218872070312e+01
8.434384346008300781e+00 1.001282691955566406e+01
8.505526542663574219e+00 1.002182865142822266e+01
8.535498619079589844e+00 1.008804988861083984e+01
8.549772262573242188e+00 1.001343536376953125e+01
8.498173713684082031e+00 1.001309490203857422e+01
8.466897010803222656e+00 1.000451469421386719e+01
8.517387390136718750e+00 9.991987228393554688e+00
8.509681701660156250e+00 1.001476192474365234e+01
8.503919601440429688e+00 1.000783538818359375e+01
8.488583564758300781e+00 9.994207382202148438e+00
8.484176635742187500e+00 9.973311424255371094e+00
8.540831565856933594e+00 9.927019119262695312e+00
8.561010360717773438e+00 9.911632537841796875e+00
8.500375747680664062e+00 9.977200508117675781e+00
8.735768318176269531e+00 1.023780727386474609e+01
8.643490791320800781e+00 9.975060462951660156e+00
8.514225959777832031e+00 9.999525070190429688e+00
8.533742904663085938e+00 9.968029975891113281e+00
8.707430839538574219e+00 9.963645935058593750e+00
8.601054191589355469e+00 1.000562095642089844e+01
8.763025283813476562e+00 9.978333473205566406e+00
8.626493453979492188e+00 9.963235855102539062e+00
8.597651481628417969e+00 9.938191413879394531e+00
8.657672882080078125e+00 9.968021392822265625e+00
8.547191619873046875e+00 9.977662086486816406e+00
8.535436630249023438e+00 1.006959342956542969e+01
8.453349113464355469e+00 1.010587501525878906e+01
8.671620368957519531e+00 9.967421531677246094e+00
1.044198989868164062e+01 1.132959461212158203e+01
1.035178947448730469e+01 1.159586429595947266e+01
1.013935375213623047e+01 1.147069072723388672e+01
1.026597118377685547e+01 1.137221336364746094e+01
1.022099494934082031e+01 1.160945987701416016e+01
1.029886627197265625e+01 1.152356815338134766e+01
1.031828117370605469e+01 1.144510078430175781e+01
1.015601253509521484e+01 1.150686740875244141e+01
1.030953693389892578e+01 1.202569293975830078e+01
1.251205825805664062e+01 1.700271034240722656e+01
1.251135826110839844e+01 1.700134658813476562e+01
1.250054740905761719e+01 1.697218704223632812e+01
1.250674343109130859e+01 1.698768806457519531e+01
1.248885154724121094e+01 1.694832801818847656e+01
1.251895523071289062e+01 1.701370620727539062e+01
1.252171707153320312e+01 1.702081108093261719e+01
1.251694297790527344e+01 1.701529121398925781e+01
1.252455711364746094e+01 1.703030967712402344e+01
1.251766681671142578e+01 1.701798439025878906e+01
1.252509212493896484e+01 1.703105354309082031e+01
1.252656555175781250e+01 1.703244781494140625e+01
1.252703475952148438e+01 1.703552627563476562e+01
1.253085136413574219e+01 1.704103660583496094e+01
1.252947616577148438e+01 1.704105758666992188e+01
1.245899486541748047e+01 1.696092033386230469e+01
1.252845764160156250e+01 1.703711318969726562e+01
1.253378105163574219e+01 1.704561996459960938e+01
1.252984333038330078e+01 1.703993034362792969e+01
1.253574848175048828e+01 1.704848861694335938e+01
1.253243541717529297e+01 1.704372024536132812e+01
1.253630352020263672e+01 1.704909706115722656e+01
1.252597808837890625e+01 1.703124237060546875e+01
1.253641605377197266e+01 1.704723739624023438e+01
1.253286170959472656e+01 1.704343223571777344e+01
1.253353691101074219e+01 1.704706192016601562e+01
1.253475093841552734e+01 1.704726409912109375e+01
1.253242778778076172e+01 1.704408645629882812e+01
1.253250980377197266e+01 1.704367256164550781e+01
1.253495121002197266e+01 1.704784011840820312e+01
1.253871345520019531e+01 1.705330467224121094e+01
1.253999042510986328e+01 1.705458259582519531e+01
1.253295707702636719e+01 1.704484176635742188e+01
1.253499889373779297e+01 1.704843711853027344e+01
1.254107189178466797e+01 1.705625915527343750e+01
1.253515338897705078e+01 1.704984092712402344e+01
1.254236888885498047e+01 1.705952262878417969e+01
1.254067134857177734e+01 1.705662345886230469e+01
1.254127693176269531e+01 1.705802154541015625e+01
1.254061317443847656e+01 1.705629539489746094e+01
1.253972530364990234e+01 1.705600166320800781e+01
1.247486877441406250e+01 1.699209022521972656e+01
1.254130840301513672e+01 1.705802536010742188e+01
1.254119110107421875e+01 1.705863380432128906e+01
1.253805160522460938e+01 1.705519104003906250e+01
1.254106903076171875e+01 1.705765533447265625e+01
1.254127407073974609e+01 1.705779647827148438e+01
1.254008674621582031e+01 1.705708122253417969e+01
1.254300785064697266e+01 1.706015396118164062e+01
1.253846931457519531e+01 1.705395507812500000e+01
1.254388523101806641e+01 1.706105804443359375e+01
1.254412937164306641e+01 1.706122207641601562e+01
1.254422283172607422e+01 1.706172752380371094e+01
1.254685211181640625e+01 1.706383895874023438e+01
1.254367923736572266e+01 1.706084251403808594e+01
1.254572486877441406e+01 1.706366729736328125e+01
1.254109668731689453e+01 1.705827903747558594e+01
1.254645347595214844e+01 1.706425476074218750e+01
1.254619693756103516e+01 1.706407165527343750e+01
1.254431152343750000e+01 1.706135559082031250e+01
1.254503440856933594e+01 1.706272697448730469e+01
1.254208469390869141e+01 1.705912399291992188e+01
1.254349803924560547e+01 1.706055068969726562e+01
1.254360008239746094e+01 1.706074714660644531e+01
1.254736804962158203e+01 1.706543731689453125e+01
1.254588603973388672e+01 1.706341361999511719e+01
1.254582405090332031e+01 1.706411552429199219e+01
1.254452705383300781e+01 1.706191635131835938e+01
1.254464626312255859e+01 1.706207466125488281e+01
1.254630470275878906e+01 1.706328582763671875e+01
1.254650306701660156e+01 1.706371116638183594e+01
1.254755496978759766e+01 1.706495475769042969e+01
1.254822158813476562e+01 1.706546401977539062e+01
1.254870510101318359e+01 1.706613159179687500e+01
1.254836082458496094e+01 1.706590843200683594e+01
1.254816532135009766e+01 1.706582260131835938e+01
1.254927062988281250e+01 1.706561279296875000e+01
1.255033302307128906e+01 1.706328010559082031e+01
1.254806613922119141e+01 1.706508255004882812e+01
1.254752826690673828e+01 1.706493377685546875e+01
1.254748916625976562e+01 1.706479072570800781e+01
1.254791927337646484e+01 1.706528854370117188e+01
1.254738616943359375e+01 1.706495285034179688e+01
1.254803562164306641e+01 1.706488990783691406e+01
1.254852962493896484e+01 1.706579971313476562e+01
1.254898929595947266e+01 1.706730461120605469e+01
1.254717826843261719e+01 1.706423759460449219e+01
1.254763889312744141e+01 1.706506347656250000e+01
1.254737472534179688e+01 1.706465721130371094e+01
1.254772186279296875e+01 1.706438827514648438e+01
1.254799175262451172e+01 1.706472206115722656e+01
1.254803657531738281e+01 1.706497573852539062e+01
1.254729461669921875e+01 1.706454277038574219e+01
1.254741764068603516e+01 1.706444549560546875e+01
1.254828453063964844e+01 1.706502723693847656e+01
1.254808139801025391e+01 1.706491851806640625e+01
1.255209350585937500e+01 1.706950378417968750e+01
1.254767990112304688e+01 1.706449317932128906e+01
1.255098247528076172e+01 1.706774711608886719e+01
1.254751968383789062e+01 1.706461906433105469e+01
1.254935836791992188e+01 1.706651115417480469e+01
1.254896259307861328e+01 1.706610870361328125e+01
1.254943180084228516e+01 1.706619071960449219e+01
1.254878330230712891e+01 1.706624984741210938e+01
1.254802322387695312e+01 1.706500244140625000e+01
1.254867649078369141e+01 1.706609535217285156e+01
1.255022048950195312e+01 1.706723785400390625e+01
1.254766178131103516e+01 1.706447029113769531e+01
1.254963684082031250e+01 1.706142997741699219e+01
1.254814529418945312e+01 1.706429672241210938e+01
1.254716014862060547e+01 1.706286811828613281e+01
1.254892349243164062e+01 1.706604576110839844e+01
1.254878044128417969e+01 1.706577873229980469e+01
1.254914474487304688e+01 1.706583786010742188e+01
1.254908943176269531e+01 1.706597709655761719e+01
1.254837417602539062e+01 1.706586265563964844e+01
1.254875850677490234e+01 1.706587409973144531e+01
1.254980850219726562e+01 1.706712532043457031e+01
1.254844856262207031e+01 1.706570625305175781e+01
1.254913520812988281e+01 1.706600952148437500e+01
1.254950714111328125e+01 1.706639480590820312e+01
1.254972457885742188e+01 1.706655502319335938e+01
1.254938793182373047e+01 1.706630516052246094e+01
1.254929065704345703e+01 1.706260108947753906e+01
1.254851055145263672e+01 1.706565093994140625e+01
1.254924869537353516e+01 1.706573867797851562e+01
1.254903316497802734e+01 1.706632041931152344e+01
1.254860591888427734e+01 1.706581878662109375e+01
1.255167770385742188e+01 1.706906509399414062e+01
1.255077171325683594e+01 1.706773567199707031e+01
1.254892826080322266e+01 1.706557083129882812e+01
1.255100345611572266e+01 1.706787872314453125e+01
1.255272197723388672e+01 1.707017707824707031e+01
1.254965209960937500e+01 1.706638145446777344e+01
1.255193519592285156e+01 1.706936454772949219e+01
1.255120372772216797e+01 1.706822013854980469e+01
1.256125354766845703e+01 1.707863998413085938e+01
1.255086517333984375e+01 1.706823158264160156e+01
1.255172061920166016e+01 1.706845855712890625e+01
1.256051826477050781e+01 1.707960128784179688e+01
1.256347274780273438e+01 1.708316040039062500e+01
1.256803894042968750e+01 1.708847236633300781e+01
1.257652378082275391e+01 1.709934997558593750e+01
1.258100986480712891e+01 1.710444450378417969e+01
1.257922554016113281e+01 1.710243225097656250e+01
1.257753753662109375e+01 1.710023117065429688e+01
1.256929683685302734e+01 1.708813667297363281e+01
1.257623958587646484e+01 1.709873199462890625e+01
1.257896327972412109e+01 1.710168457031250000e+01
1.257226371765136719e+01 1.709391403198242188e+01
1.257028388977050781e+01 1.709152030944824219e+01
1.258100700378417969e+01 1.710451316833496094e+01
1.258323287963867188e+01 1.710682106018066406e+01
1.258298873901367188e+01 1.710658073425292969e+01
1.258167076110839844e+01 1.710504150390625000e+01
1.257799530029296875e+01 1.710087013244628906e+01
1.258250808715820312e+01 1.710602378845214844e+01
1.258108329772949219e+01 1.710298728942871094e+01
1.257848262786865234e+01 1.710091781616210938e+01
1.258261108398437500e+01 1.710277175903320312e+01
1.258514595031738281e+01 1.710783195495605469e+01
1.258111381530761719e+01 1.710421371459960938e+01
1.258254528045654297e+01 1.710559463500976562e+01
1.258142948150634766e+01 1.710521888732910156e+01
9.758986473083496094e+00 1.164200019836425781e+01
9.902364730834960938e+00 1.148220825195312500e+01
1.014054679870605469e+01 1.137306404113769531e+01
9.875901222229003906e+00 1.137386894226074219e+01
9.767108917236328125e+00 1.150976276397705078e+01
9.912672042846679688e+00 1.179412746429443359e+01
1.065567016601562500e+01 1.094493579864501953e+01
8.563492774963378906e+00 6.553423404693603516e-01
8.560061454772949219e+00 6.381080746650695801e-01
8.557521820068359375e+00 6.296864748001098633e-01
8.558343887329101562e+00 6.343838572502136230e-01
8.561244010925292969e+00 6.382746696472167969e-01
8.559789657592773438e+00 6.386443376541137695e-01
8.563829421997070312e+00 6.564748883247375488e-01
8.560574531555175781e+00 6.489751935005187988e-01
8.555464744567871094e+00 6.232667565345764160e-01
8.559581756591796875e+00 6.428448557853698730e-01
8.555720329284667969e+00 6.250372529029846191e-01
8.555301666259765625e+00 6.235257387161254883e-01
8.558053970336914062e+00 6.331938505172729492e-01
8.554501533508300781e+00 6.237429976463317871e-01
8.556900978088378906e+00 6.363258957862854004e-01
8.554162979125976562e+00 6.261343955993652344e-01
8.556129455566406250e+00 6.307319402694702148e-01
8.608908653259277344e+00 6.841534972190856934e-01
8.554653167724609375e+00 6.255142688751220703e-01
8.553484916687011719e+00 6.241409182548522949e-01
8.555894851684570312e+00 6.288237571716308594e-01
8.554306983947753906e+00 6.288690567016601562e-01
8.554593086242675781e+00 6.287705302238464355e-01
8.556217193603515625e+00 6.391106247901916504e-01
8.549038887023925781e+00 6.252718567848205566e-01
8.548694610595703125e+00 6.337119340896606445e-01
8.551869392395019531e+00 6.234632134437561035e-01
8.549476623535156250e+00 6.230099797248840332e-01
8.550923347473144531e+00 6.265552639961242676e-01
8.550767898559570312e+00 6.282480955123901367e-01
8.547732353210449219e+00 6.277604103088378906e-01
8.549386024475097656e+00 6.271922588348388672e-01
8.548078536987304688e+00 6.262179017066955566e-01
8.548698425292968750e+00 6.306822896003723145e-01
8.549916267395019531e+00 6.254534125328063965e-01
8.544802665710449219e+00 6.275026798248291016e-01
8.546885490417480469e+00 6.268762946128845215e-01
8.550706863403320312e+00 6.431627273559570312e-01
8.547807693481445312e+00 6.282558441162109375e-01
8.547269821166992188e+00 6.263520121574401855e-01
8.546882629394531250e+00 6.254540681838989258e-01
8.547130584716796875e+00 6.265472173690795898e-01
8.547174453735351562e+00 6.265688538551330566e-01
8.541352272033691406e+00 6.331288218498229980e-01
8.547080993652343750e+00 6.265763640403747559e-01
8.546040534973144531e+00 6.285180449485778809e-01
8.547702789306640625e+00 6.245146989822387695e-01
8.545166969299316406e+00 6.305985450744628906e-01
8.547828674316406250e+00 6.271236538887023926e-01
8.546043395996093750e+00 6.279610991477966309e-01
8.546531677246093750e+00 6.268863081932067871e-01
8.547377586364746094e+00 6.300305724143981934e-01
8.544193267822265625e+00 6.395743489265441895e-01
8.546761512756347656e+00 6.291273236274719238e-01
8.547043800354003906e+00 6.299269199371337891e-01
8.545068740844726562e+00 6.295143961906433105e-01
8.543955802917480469e+00 6.318922042846679688e-01
7.888278961181640625e+00 1.914806842803955078e+00
8.545616149902343750e+00 6.361163854598999023e-01
8.543639183044433594e+00 6.360058188438415527e-01
8.543323516845703125e+00 6.408373117446899414e-01
8.545603752136230469e+00 6.323722004890441895e-01
8.797343254089355469e+00 8.506668090820312500e+00
8.545351028442382812e+00 6.293889284133911133e-01
7.140870571136474609e+00 3.226974248886108398e+00
5.659158229827880859e+00 1.591847419738769531e+01
5.658314228057861328e+00 1.592168521881103516e+01
5.658510684967041016e+00 1.592180061340332031e+01
5.663573741912841797e+00 1.591298389434814453e+01
5.661204814910888672e+00 1.590938949584960938e+01
5.666215896606445312e+00 1.589794063568115234e+01
5.659892082214355469e+00 1.591787242889404297e+01
5.661233901977539062e+00 1.591395473480224609e+01
5.670807838439941406e+00 1.588220596313476562e+01
5.658423900604248047e+00 1.592601394653320312e+01
5.659438133239746094e+00 1.591286659240722656e+01
5.667870998382568359e+00 1.589896392822265625e+01
5.664483070373535156e+00 1.590496253967285156e+01
6.766228199005126953e+00 1.150192165374755859e+01
5.657029628753662109e+00 1.592557716369628906e+01
5.658225536346435547e+00 1.591843795776367188e+01
5.657576084136962891e+00 1.591364192962646484e+01
5.664333343505859375e+00 1.590243148803710938e+01
5.657900333404541016e+00 1.592052650451660156e+01
5.658971786499023438e+00 1.592845439910888672e+01
5.657115459442138672e+00 1.592614746093750000e+01
5.664757728576660156e+00 1.591040229797363281e+01
5.669126033782958984e+00 1.590554332733154297e+01
5.661705970764160156e+00 1.591495227813720703e+01
5.655401229858398438e+00 1.592795276641845703e+01
5.656091213226318359e+00 1.592989063262939453e+01
5.656456470489501953e+00 1.593117237091064453e+01
5.654387474060058594e+00 1.592802810668945312e+01
5.656352519989013672e+00 1.592923736572265625e+01
5.658027648925781250e+00 1.592826652526855469e+01
5.655993461608886719e+00 1.592882442474365234e+01
5.687712192535400391e+00 1.595552730560302734e+01
5.655885219573974609e+00 1.593140220642089844e+01
5.654500007629394531e+00 1.593091011047363281e+01
5.656315326690673828e+00 1.592972564697265625e+01
5.655346870422363281e+00 1.593092918395996094e+01
5.655831813812255859e+00 1.593129730224609375e+01
5.658917427062988281e+00 1.593060111999511719e+01
5.656000137329101562e+00 1.593082141876220703e+01
5.655762195587158203e+00 1.592966651916503906e+01
5.655810832977294922e+00 1.593073749542236328e+01
5.654983520507812500e+00 1.593147277832031250e+01
5.652789592742919922e+00 1.592512798309326172e+01
5.659665584564208984e+00 1.592173099517822266e+01
5.656568050384521484e+00 1.592783355712890625e+01
5.656406402587890625e+00 1.592848777770996094e+01
5.656622886657714844e+00 1.592957210540771484e+01
5.655954837799072266e+00 1.593136310577392578e+01
5.654068470001220703e+00 1.593249702453613281e+01
5.655465126037597656e+00 1.592954444885253906e+01
5.654507637023925781e+00 1.593630886077880859e+01
5.659989356994628906e+00 1.592276477813720703e+01
5.654016017913818359e+00 1.593595886230468750e+01
5.654916286468505859e+00 1.593473815917968750e+01
5.653188705444335938e+00 1.593937778472900391e+01
5.653198719024658203e+00 1.593497085571289062e+01
5.657233715057373047e+00 1.592960262298583984e+01
5.654328823089599609e+00 1.593635559082031250e+01
5.651076316833496094e+00 1.594297695159912109e+01
5.654160976409912109e+00 1.594017505645751953e+01
5.657102108001708984e+00 1.592857170104980469e+01
5.652941703796386719e+00 1.593691444396972656e+01
5.655529499053955078e+00 1.592613220214843750e+01
5.662078380584716797e+00 1.590655422210693359e+01
5.656091213226318359e+00 1.592632293701171875e+01
6.593097686767578125e+00 1.305615901947021484e+01
5.652825832366943359e+00 1.593250179290771484e+01
5.656723499298095703e+00 1.593248558044433594e+01
5.658294200897216797e+00 1.592692279815673828e+01
5.654433250427246094e+00 1.593282890319824219e+01
5.653111457824707031e+00 1.593976020812988281e+01
5.656438827514648438e+00 1.593014049530029297e+01
5.655819416046142578e+00 1.593112754821777344e+01
5.651197910308837891e+00 1.594247913360595703e+01
5.655143260955810547e+00 1.593354225158691406e+01
5.655062675476074219e+00 1.593418121337890625e+01
5.687944889068603516e+00 1.596748256683349609e+01
5.651237010955810547e+00 1.594254016876220703e+01
5.651648998260498047e+00 1.594090270996093750e+01
5.652862548828125000e+00 1.594091129302978516e+01
5.651839733123779297e+00 1.594093513488769531e+01
5.651751518249511719e+00 1.594107818603515625e+01
5.652829170227050781e+00 1.594088268280029297e+01
5.652153015136718750e+00 1.594243144989013672e+01
5.678610324859619141e+00 1.596133804321289062e+01
5.652779102325439453e+00 1.593857288360595703e+01
5.653333663940429688e+00 1.594103622436523438e+01
5.652254104614257812e+00 1.594238376617431641e+01
5.653374671936035156e+00 1.594062328338623047e+01
5.652625083923339844e+00 1.593997764587402344e+01
5.651940822601318359e+00 1.594101333618164062e+01
5.658496379852294922e+00 1.594444084167480469e+01
5.651751041412353516e+00 1.594007682800292969e+01
5.653615951538085938e+00 1.595676231384277344e+01
5.652751445770263672e+00 1.594003963470458984e+01
5.651764869689941406e+00 1.594237422943115234e+01
5.652961730957031250e+00 1.594023227691650391e+01
5.653324604034423828e+00 1.594047641754150391e+01
5.653119087219238281e+00 1.593997573852539062e+01
5.653365612030029297e+00 1.593884181976318359e+01
5.653731822967529297e+00 1.593985843658447266e+01
1.038458347320556641e+01 1.114487075805664062e+01
1.041075515747070312e+01 1.108703517913818359e+01
1.057849597930908203e+01 1.104731845855712891e+01
1.060326290130615234e+01 1.099139308929443359e+01
1.068344593048095703e+01 1.107637500762939453e+01
1.061449337005615234e+01 1.096406173706054688e+01
1.055389118194580078e+01 1.083257293701171875e+01
1.044728183746337891e+01 1.096908187866210938e+01
1.069254875183105469e+01 1.107046222686767578e+01
1.046778202056884766e+01 1.087850570678710938e+01
1.046178340911865234e+01 1.084954833984375000e+01
1.038041114807128906e+01 1.092241668701171875e+01
1.055111694335937500e+01 1.080114650726318359e+01
1.053934288024902344e+01 1.094842910766601562e+01
1.012433052062988281e+01 1.143760967254638672e+01
1.070074367523193359e+01 1.117035293579101562e+01
1.024224472045898438e+01 1.066343688964843750e+01
1.023000335693359375e+01 1.078427410125732422e+01
1.016007423400878906e+01 1.110092067718505859e+01
9.885166168212890625e+00 1.143779659271240234e+01
9.659622192382812500e+00 1.146480369567871094e+01
9.325603485107421875e+00 1.024159526824951172e+01
1.027650070190429688e+01 1.126264095306396484e+01
1.021862220764160156e+01 1.113219928741455078e+01
9.824000358581542969e+00 1.091113662719726562e+01
1.045621871948242188e+01 1.126431751251220703e+01
1.040552997589111328e+01 1.119320869445800781e+01
1.024895095825195312e+01 1.096056747436523438e+01
1.010600662231445312e+01 1.054074954986572266e+01
1.043374824523925781e+01 1.022338771820068359e+01
1.014987659454345703e+01 1.051592063903808594e+01
1.023033523559570312e+01 1.011066055297851562e+01
1.023967075347900391e+01 1.015756416320800781e+01
1.019794273376464844e+01 1.029346275329589844e+01
1.028316307067871094e+01 1.026572227478027344e+01
1.046634769439697266e+01 1.108032035827636719e+01
1.035532951354980469e+01 1.087864971160888672e+01
1.041423416137695312e+01 1.065951728820800781e+01
1.050869369506835938e+01 1.083737182617187500e+01
1.031661128997802734e+01 1.096756839752197266e+01
1.037261581420898438e+01 1.099352550506591797e+01
1.057688140869140625e+01 1.024716854095458984e+01
1.051112937927246094e+01 1.029165077209472656e+01
1.038465690612792969e+01 1.015335464477539062e+01
1.034061241149902344e+01 1.021419048309326172e+01
1.031532669067382812e+01 1.018640232086181641e+01
1.052389717102050781e+01 1.054087352752685547e+01
1.019684410095214844e+01 1.036532592773437500e+01
1.025963878631591797e+01 1.012886524200439453e+01
1.055374240875244141e+01 1.026932430267333984e+01
1.046097660064697266e+01 1.018102359771728516e+01
1.011954021453857422e+01 1.020690441131591797e+01
1.059904670715332031e+01 9.993022918701171875e+00
1.004552650451660156e+01 1.026778984069824219e+01
1.020436191558837891e+01 1.036198902130126953e+01
1.017737865447998047e+01 1.040722942352294922e+01
1.043449401855468750e+01 1.024462318420410156e+01
1.041098594665527344e+01 1.079139614105224609e+01
1.000181961059570312e+01 1.040225028991699219e+01
1.042502021789550781e+01 1.048095703125000000e+01
1.059645843505859375e+01 1.042823791503906250e+01
1.036096954345703125e+01 1.028309535980224609e+01
1.036040973663330078e+01 9.986804008483886719e+00
9.966787338256835938e+00 9.993099212646484375e+00
9.774572372436523438e+00 1.000299167633056641e+01
9.568357467651367188e+00 9.792967796325683594e+00
9.488349914550781250e+00 9.987005233764648438e+00
1.024959659576416016e+01 1.011362934112548828e+01
9.484751701354980469e+00 9.756622314453125000e+00
1.008502578735351562e+01 9.971762657165527344e+00
1.038581752777099609e+01 1.069786643981933594e+01
9.873604774475097656e+00 1.050776100158691406e+01
9.447121620178222656e+00 1.076073837280273438e+01
9.872138977050781250e+00 1.053963661193847656e+01
9.910270690917968750e+00 1.076020717620849609e+01
9.884030342102050781e+00 9.957816123962402344e+00
9.736691474914550781e+00 9.937477111816406250e+00
1.022854137420654297e+01 9.843464851379394531e+00
9.823880195617675781e+00 9.741456031799316406e+00
9.591314315795898438e+00 9.867952346801757812e+00
9.452771186828613281e+00 9.957039833068847656e+00
9.332410812377929688e+00 9.693802833557128906e+00
9.592842102050781250e+00 9.842127799987792969e+00
9.254956245422363281e+00 9.834253311157226562e+00
9.759875297546386719e+00 9.725912094116210938e+00
9.588092803955078125e+00 9.468558311462402344e+00
9.694492340087890625e+00 9.976537704467773438e+00
9.233810424804687500e+00 9.706030845642089844e+00
9.378826141357421875e+00 9.718655586242675781e+00
9.225776672363281250e+00 9.676303863525390625e+00
9.434343338012695312e+00 9.889759063720703125e+00
9.416339874267578125e+00 9.737940788269042969e+00
9.129015922546386719e+00 1.006033897399902344e+01
9.609407424926757812e+00 1.023965835571289062e+01
9.332090377807617188e+00 9.847324371337890625e+00
9.279139518737792969e+00 1.025839805603027344e+01
9.314682960510253906e+00 1.034481716156005859e+01
9.462407112121582031e+00 1.055722332000732422e+01
9.387065887451171875e+00 1.038767910003662109e+01
9.483338356018066406e+00 1.029615974426269531e+01
9.451256752014160156e+00 1.012833786010742188e+01
9.743747711181640625e+00 1.004310226440429688e+01
9.444830894470214844e+00 9.724619865417480469e+00
9.625666618347167969e+00 9.870090484619140625e+00
9.229661941528320312e+00 9.847541809082031250e+00
9.856980323791503906e+00 9.992584228515625000e+00
9.331926345825195312e+00 9.885028839111328125e+00
9.416946411132812500e+00 9.869262695312500000e+00
9.416588783264160156e+00 9.718273162841796875e+00
9.531539916992187500e+00 9.871822357177734375e+00
9.483535766601562500e+00 1.009775733947753906e+01
9.435481071472167969e+00 9.808608055114746094e+00
9.411632537841796875e+00 9.647876739501953125e+00
9.108398437500000000e+00 4.322792053222656250e+00
9.691655158996582031e+00 4.489428043365478516e+00
8.671158790588378906e+00 3.903398036956787109e+00
8.448466300964355469e+00 4.031826496124267578e+00
9.163684844970703125e+00 4.582172870635986328e+00
8.529720306396484375e+00 5.985432147979736328e+00
9.330327033996582031e+00 5.749062061309814453e+00
9.233864784240722656e+00 5.873858451843261719e+00
8.884700775146484375e+00 5.613036155700683594e+00
8.349282264709472656e+00 5.599953174591064453e+00
8.559302330017089844e+00 5.802609920501708984e+00
8.871333122253417969e+00 5.842222213745117188e+00
8.812216758728027344e+00 5.339012622833251953e+00
8.654808044433593750e+00 5.681075572967529297e+00
8.420500755310058594e+00 5.689832210540771484e+00
8.751264572143554688e+00 5.963498592376708984e+00
8.629578590393066406e+00 3.742383003234863281e+00
8.310817718505859375e+00 4.666126251220703125e+00
8.208957672119140625e+00 4.697279453277587891e+00
8.135633468627929688e+00 4.897413730621337891e+00
8.297180175781250000e+00 4.366180419921875000e+00
8.693931579589843750e+00 6.847270965576171875e+00
8.860229492187500000e+00 6.215014934539794922e+00
8.594201087951660156e+00 6.167146205902099609e+00
8.567466735839843750e+00 6.082244396209716797e+00
8.652472496032714844e+00 4.917718410491943359e+00
8.779630661010742188e+00 6.686331272125244141e+00
8.647787094116210938e+00 6.671832561492919922e+00
8.874166488647460938e+00 1.053395843505859375e+01
8.979232788085937500e+00 1.062764167785644531e+01
8.951251029968261719e+00 1.053695106506347656e+01
8.716667175292968750e+00 1.032697486877441406e+01
8.957798957824707031e+00 1.064337444305419922e+01
9.057827949523925781e+00 1.058929729461669922e+01
8.983207702636718750e+00 1.063462829589843750e+01
8.968194961547851562e+00 1.027532672882080078e+01
9.099728584289550781e+00 1.057358932495117188e+01
9.063918113708496094e+00 1.035677051544189453e+01
9.157856941223144531e+00 1.008318042755126953e+01
8.914899826049804688e+00 1.030099582672119141e+01
8.868296623229980469e+00 1.017803859710693359e+01
8.708145141601562500e+00 5.667726039886474609e+00
8.413340568542480469e+00 5.617541313171386719e+00
9.708524703979492188e+00 6.044294357299804688e+00
9.582263946533203125e+00 5.936739444732666016e+00
9.461866378784179688e+00 6.159742832183837891e+00
9.652250289916992188e+00 6.145128726959228516e+00
9.349532127380371094e+00 6.175218105316162109e+00
9.782758712768554688e+00 6.106568813323974609e+00
9.473721504211425781e+00 6.307157993316650391e+00
9.526232719421386719e+00 6.066967964172363281e+00
9.371010780334472656e+00 5.192377567291259766e+00
8.948303222656250000e+00 6.161965847015380859e+00
9.671241760253906250e+00 6.290487766265869141e+00
9.695254325866699219e+00 6.226399421691894531e+00
8.521764755249023438e+00 5.684193134307861328e+00
8.287099838256835938e+00 6.079002857208251953e+00
8.291620254516601562e+00 5.591175556182861328e+00
8.222887992858886719e+00 5.629168987274169922e+00
8.621923446655273438e+00 5.950547218322753906e+00
1.021569728851318359e+01 1.125736522674560547e+01
9.782347679138183594e+00 1.125255870819091797e+01
9.893104553222656250e+00 1.120121860504150391e+01
1.023768711090087891e+01 1.097532081604003906e+01
1.026434612274169922e+01 1.103147602081298828e+01
1.008300113677978516e+01 1.121252346038818359e+01
1.009263324737548828e+01 1.116932773590087891e+01
1.007227993011474609e+01 1.126270389556884766e+01
1.013927173614501953e+01 1.113695049285888672e+01
1.011730766296386719e+01 1.110595130920410156e+01
1.023292160034179688e+01 1.110943984985351562e+01
1.031968307495117188e+01 1.112467861175537109e+01
9.861559867858886719e+00 1.113447761535644531e+01
9.844506263732910156e+00 1.128208637237548828e+01
1.015355205535888672e+01 1.137276840209960938e+01
1.013141536712646484e+01 1.116059494018554688e+01
1.030451107025146484e+01 1.100002002716064453e+01
1.014816951751708984e+01 1.120716953277587891e+01
1.005975151062011719e+01 1.121856021881103516e+01
9.764845848083496094e+00 1.135356140136718750e+01
9.608752250671386719e+00 1.140657997131347656e+01
1.007215785980224609e+01 1.125434589385986328e+01
1.006713485717773438e+01 1.121440219879150391e+01
9.822723388671875000e+00 1.124891567230224609e+01
9.900955200195312500e+00 1.119367122650146484e+01
1.028286743164062500e+01 1.128671073913574219e+01
1.002708244323730469e+01 1.125206756591796875e+01
1.045726108551025391e+01 1.090037918090820312e+01
1.007349777221679688e+01 1.129133319854736328e+01
9.883899688720703125e+00 1.120916366577148438e+01
1.001234531402587891e+01 1.123148345947265625e+01
9.816349983215332031e+00 1.095565509796142578e+01
9.626890182495117188e+00 1.114821720123291016e+01
9.593679428100585938e+00 1.080622673034667969e+01
1.032277774810791016e+01 1.090785026550292969e+01
9.816202163696289062e+00 1.074916267395019531e+01
1.005064201354980469e+01 1.076654243469238281e+01
9.741691589355468750e+00 1.124077320098876953e+01
9.621278762817382812e+00 1.128756523132324219e+01
9.654042243957519531e+00 1.137060356140136719e+01
9.632245063781738281e+00 1.114663410186767578e+01
9.662072181701660156e+00 1.134330749511718750e+01
9.736400604248046875e+00 1.133985710144042969e+01
1.010891914367675781e+01 1.102528572082519531e+01
1.033062076568603516e+01 1.098205184936523438e+01
1.011112213134765625e+01 1.114838695526123047e+01
1.012204170227050781e+01 1.119953250885009766e+01
1.018120479583740234e+01 1.117683887481689453e+01
1.015197181701660156e+01 1.109687614440917969e+01
1.013193035125732422e+01 1.104097080230712891e+01
1.033617591857910156e+01 1.082678604125976562e+01
1.008076000213623047e+01 1.080412197113037109e+01
9.682200431823730469e+00 1.104105186462402344e+01
9.573998451232910156e+00 1.084676647186279297e+01
9.844463348388671875e+00 1.051557350158691406e+01
9.836229324340820312e+00 1.056745910644531250e+01
1.028028297424316406e+01 1.018974876403808594e+01
1.006637573242187500e+01 1.027883434295654297e+01
1.006294059753417969e+01 1.020754241943359375e+01
1.014056873321533203e+01 1.018751144409179688e+01
9.870795249938964844e+00 1.055555152893066406e+01
1.040961456298828125e+01 1.017298412322998047e+01
1.008970928192138672e+01 1.042169094085693359e+01
1.007199287414550781e+01 1.059961605072021484e+01
9.612469673156738281e+00 1.088313102722167969e+01
9.695042610168457031e+00 1.054499435424804688e+01
1.016981410980224609e+01 1.010400295257568359e+01
9.988958358764648438e+00 1.033480834960937500e+01
1.022948265075683594e+01 1.017147350311279297e+01
1.015970325469970703e+01 1.011683177947998047e+01
1.025884532928466797e+01 1.002158260345458984e+01
1.019567108154296875e+01 9.909118652343750000e+00
1.024985885620117188e+01 1.002828979492187500e+01
1.024277019500732422e+01 9.978392601013183594e+00
1.000595474243164062e+01 9.929157257080078125e+00
1.007194232940673828e+01 9.867640495300292969e+00
1.028052616119384766e+01 1.002674388885498047e+01
1.004588794708251953e+01 1.000637435913085938e+01
1.018014430999755859e+01 1.005229949951171875e+01
1.035381031036376953e+01 9.844905853271484375e+00
1.035125923156738281e+01 9.897912025451660156e+00
1.020766735076904297e+01 9.883124351501464844e+00
1.029956626892089844e+01 9.945300102233886719e+00
1.035662078857421875e+01 9.981179237365722656e+00
1.028314399719238281e+01 9.925590515136718750e+00
1.031166839599609375e+01 9.883904457092285156e+00
1.028225231170654297e+01 1.005151939392089844e+01
1.020694541931152344e+01 1.006275367736816406e+01
1.022833251953125000e+01 1.006775283813476562e+01
1.023092460632324219e+01 1.007255077362060547e+01
1.003896045684814453e+01 1.024802589416503906e+01
1.017937374114990234e+01 9.932441711425781250e+00
1.017513656616210938e+01 9.834379196166992188e+00
1.019301986694335938e+01 1.005476284027099609e+01
1.027220821380615234e+01 9.950212478637695312e+00
1.032239246368408203e+01 9.982615470886230469e+00
1.035999011993408203e+01 9.930020332336425781e+00
1.026384353637695312e+01 1.001606369018554688e+01
1.023470401763916016e+01 9.859996795654296875e+00
1.033042621612548828e+01 9.929174423217773438e+00
1.035760974884033203e+01 9.820812225341796875e+00
1.019845676422119141e+01 1.015592956542968750e+01
1.021538925170898438e+01 1.008302307128906250e+01
1.033022212982177734e+01 9.950952529907226562e+00
1.031053256988525391e+01 9.975434303283691406e+00
1.012232398986816406e+01 9.991850852966308594e+00
1.022619819641113281e+01 1.002379512786865234e+01
1.024116230010986328e+01 1.010484695434570312e+01
1.040053558349609375e+01 9.980738639831542969e+00
1.022955989837646484e+01 9.978174209594726562e+00
1.039180374145507812e+01 1.002541637420654297e+01
1.029507541656494141e+01 1.013350772857666016e+01
1.024943256378173828e+01 9.914297103881835938e+00
1.022091579437255859e+01 1.013969802856445312e+01
1.037950897216796875e+01 9.986405372619628906e+00
1.030547332763671875e+01 1.000455665588378906e+01
1.026556682586669922e+01 1.034415721893310547e+01
1.036843109130859375e+01 1.006818771362304688e+01
1.028932476043701172e+01 1.028158187866210938e+01
1.043136215209960938e+01 1.022726440429687500e+01
1.032352256774902344e+01 9.975434303283691406e+00
1.033514881134033203e+01 9.939926147460937500e+00
1.027644538879394531e+01 9.856269836425781250e+00
1.028278923034667969e+01 9.960350990295410156e+00
1.050315856933593750e+01 1.001161861419677734e+01
1.030731678009033203e+01 1.012636661529541016e+01
1.020176601409912109e+01 1.002019691467285156e+01
1.028288459777832031e+01 9.955958366394042969e+00
1.043415164947509766e+01 9.988425254821777344e+00
1.030608749389648438e+01 9.998129844665527344e+00
9.897533416748046875e+00 9.914525985717773438e+00
1.028151226043701172e+01 1.015185928344726562e+01
1.034549045562744141e+01 1.024587059020996094e+01
1.037735176086425781e+01 1.034268474578857422e+01
1.034925556182861328e+01 1.024992275238037109e+01
1.032160758972167969e+01 1.019004249572753906e+01
1.012279319763183594e+01 1.081988906860351562e+01
1.048839187622070312e+01 1.000746917724609375e+01
1.032143211364746094e+01 1.008796691894531250e+01
1.035879325866699219e+01 1.001008701324462891e+01
1.030042839050292969e+01 9.859847068786621094e+00
1.025110244750976562e+01 1.013911151885986328e+01
1.054736042022705078e+01 1.007483196258544922e+01
1.040363311767578125e+01 1.004160976409912109e+01
1.039276981353759766e+01 1.031807899475097656e+01
1.045592021942138672e+01 1.054484844207763672e+01
1.061715126037597656e+01 1.019953727722167969e+01
1.056179714202880859e+01 1.013213443756103516e+01
1.056133270263671875e+01 1.022844982147216797e+01
1.047235679626464844e+01 1.050594806671142578e+01
1.067478561401367188e+01 1.018535041809082031e+01
1.061841773986816406e+01 1.029386997222900391e+01
1.077375221252441406e+01 1.056592750549316406e+01
1.067770290374755859e+01 1.062367916107177734e+01
1.084060096740722656e+01 1.040809154510498047e+01
1.073393154144287109e+01 1.060079669952392578e+01
1.062880516052246094e+01 1.089219379425048828e+01
1.027608299255371094e+01 1.126450157165527344e+01
1.080114936828613281e+01 1.053156566619873047e+01
1.077053833007812500e+01 1.059171581268310547e+01
1.084566688537597656e+01 1.056119441986083984e+01
1.072496318817138672e+01 1.056091308593750000e+01
1.082752513885498047e+01 1.042820549011230469e+01
1.086646270751953125e+01 1.048016738891601562e+01
1.077398109436035156e+01 1.034204387664794922e+01
1.090399074554443359e+01 1.040180778503417969e+01
1.083057403564453125e+01 1.033372306823730469e+01
1.099332904815673828e+01 1.035822868347167969e+01
1.079376316070556641e+01 1.031035900115966797e+01
1.094882583618164062e+01 1.035440349578857422e+01
1.078013610839843750e+01 1.040614509582519531e+01
1.079916763305664062e+01 1.018041896820068359e+01
1.037848472595214844e+01 1.018639659881591797e+01
1.045517539978027344e+01 5.923143863677978516e+00
1.056214904785156250e+01 5.943831920623779297e+00
9.480473518371582031e+00 6.662431716918945312e+00
9.119925498962402344e+00 6.737577438354492188e+00
1.085587310791015625e+01 5.438109397888183594e+00
1.084435367584228516e+01 5.484593868255615234e+00
1.071651077270507812e+01 5.559835433959960938e+00
1.072154140472412109e+01 5.513211250305175781e+00
1.077611541748046875e+01 5.657763481140136719e+00
1.072127723693847656e+01 5.471776485443115234e+00
1.058056068420410156e+01 5.651804924011230469e+00
1.071100139617919922e+01 5.495129585266113281e+00
1.065466499328613281e+01 5.575231075286865234e+00
1.078151512145996094e+01 5.403779029846191406e+00
9.442590713500976562e+00 6.146534442901611328e+00
1.065142631530761719e+01 5.153957366943359375e+00
1.079970741271972656e+01 5.375672340393066406e+00
1.064941406250000000e+01 4.889333248138427734e+00
1.093936824798583984e+01 4.895015716552734375e+00
1.084314918518066406e+01 5.280780315399169922e+00
1.085393238067626953e+01 5.012087821960449219e+00
1.084129428863525391e+01 5.293791294097900391e+00
1.086524868011474609e+01 5.342338562011718750e+00
1.077700424194335938e+01 5.212136745452880859e+00
1.074111557006835938e+01 5.159286975860595703e+00
1.095142650604248047e+01 4.968225955963134766e+00
1.091308307647705078e+01 5.385981559753417969e+00
1.081654262542724609e+01 5.432804584503173828e+00
1.085298538208007812e+01 5.404031753540039062e+00
1.092909431457519531e+01 5.510409355163574219e+00
1.091485881805419922e+01 5.333833217620849609e+00
1.079707050323486328e+01 5.237237930297851562e+00
1.066011524200439453e+01 4.734665870666503906e+00
1.087561511993408203e+01 4.737248420715332031e+00
1.080137443542480469e+01 5.000051975250244141e+00
1.093399524688720703e+01 5.242545604705810547e+00
1.071820354461669922e+01 5.226641178131103516e+00
1.087279224395751953e+01 5.152677059173583984e+00
1.072352504730224609e+01 5.394007205963134766e+00
1.067138957977294922e+01 5.498062610626220703e+00
1.021632099151611328e+01 5.267102241516113281e+00
1.028317737579345703e+01 5.740415573120117188e+00
1.048372745513916016e+01 5.778367996215820312e+00
1.046168327331542969e+01 5.530960083007812500e+00
9.981017112731933594e+00 5.673253059387207031e+00
1.072700595855712891e+01 5.538604259490966797e+00
1.077579784393310547e+01 5.630157470703125000e+00
1.032624340057373047e+01 5.700885772705078125e+00
1.052188968658447266e+01 5.729166507720947266e+00
1.004569053649902344e+01 5.667194843292236328e+00
1.056570625305175781e+01 5.152734279632568359e+00
1.055615520477294922e+01 5.642195224761962891e+00
9.758343696594238281e+00 6.106824874877929688e+00
9.928738594055175781e+00 6.377228736877441406e+00
9.645300865173339844e+00 6.138611793518066406e+00
9.922218322753906250e+00 6.072817802429199219e+00
1.032552528381347656e+01 5.700659751892089844e+00
1.094448852539062500e+01 5.317308902740478516e+00
1.084366130828857422e+01 5.375146389007568359e+00
1.078348541259765625e+01 5.271811962127685547e+00
1.092203330993652344e+01 5.348682880401611328e+00
1.094678878784179688e+01 5.090137004852294922e+00
1.091307353973388672e+01 5.258355140686035156e+00
1.051802158355712891e+01 5.386354446411132812e+00
1.080320930480957031e+01 5.238960742950439453e+00
1.080628013610839844e+01 5.216228485107421875e+00
1.089899063110351562e+01 5.251821517944335938e+00
1.082478237152099609e+01 5.259037017822265625e+00
1.087684440612792969e+01 5.365906715393066406e+00
1.096275138854980469e+01 5.120860099792480469e+00
1.084026813507080078e+01 5.392027378082275391e+00
1.102273845672607422e+01 5.409770488739013672e+00
1.098348999023437500e+01 5.317186355590820312e+00
1.099774360656738281e+01 5.337130546569824219e+00
1.104750537872314453e+01 5.409902095794677734e+00
1.095206260681152344e+01 5.350545406341552734e+00
1.102493476867675781e+01 5.403418064117431641e+00
1.094228267669677734e+01 5.337143421173095703e+00
1.091489601135253906e+01 5.390244960784912109e+00
1.109319496154785156e+01 5.424671649932861328e+00
1.097365856170654297e+01 5.375520229339599609e+00
1.106823921203613281e+01 5.338869571685791016e+00
1.094002628326416016e+01 5.429647445678710938e+00
1.102255153656005859e+01 5.373253822326660156e+00
1.092306327819824219e+01 5.348294734954833984e+00
1.085061740875244141e+01 5.455328941345214844e+00
1.096192455291748047e+01 5.454835414886474609e+00
1.098608112335205078e+01 5.427830219268798828e+00
1.096629619598388672e+01 4.761353969573974609e+00
1.084900760650634766e+01 5.177172660827636719e+00
1.092937755584716797e+01 5.315776824951171875e+00
1.095935344696044922e+01 5.401787281036376953e+00
1.095644187927246094e+01 5.366816520690917969e+00
1.092150211334228516e+01 5.387660503387451172e+00
1.089337539672851562e+01 5.339149475097656250e+00
1.087007522583007812e+01 5.380997657775878906e+00
1.086604022979736328e+01 5.306473255157470703e+00
1.095789051055908203e+01 5.208247661590576172e+00
1.063796710968017578e+01 5.027814865112304688e+00
1.077900218963623047e+01 4.862905979156494141e+00
1.073714256286621094e+01 5.167376518249511719e+00
1.049855232238769531e+01 5.624876022338867188e+00
1.054531669616699219e+01 5.163118839263916016e+00
1.063921165466308594e+01 4.602081298828125000e+00
1.067645072937011719e+01 4.852527141571044922e+00
1.026101684570312500e+01 4.522108554840087891e+00
1.040772724151611328e+01 4.585883140563964844e+00
1.046277427673339844e+01 4.864311218261718750e+00
1.065409469604492188e+01 4.750694751739501953e+00
1.015073108673095703e+01 4.470791816711425781e+00
9.605462074279785156e+00 5.981400489807128906e+00
1.026824283599853516e+01 4.888381958007812500e+00
1.068692493438720703e+01 4.675243854522705078e+00
1.087414455413818359e+01 4.643861293792724609e+00
1.087006568908691406e+01 4.567209243774414062e+00
1.060760116577148438e+01 4.529503345489501953e+00
1.091759014129638672e+01 4.547987937927246094e+00
1.081515693664550781e+01 4.443426132202148438e+00
1.097340774536132812e+01 4.338568210601806641e+00
1.057990741729736328e+01 4.791806697845458984e+00
1.043961906433105469e+01 4.749717712402343750e+00
1.051364994049072266e+01 4.814284801483154297e+00
1.052729606628417969e+01 4.894547462463378906e+00
1.068025016784667969e+01 4.676318645477294922e+00
1.062710666656494141e+01 4.679150104522705078e+00
1.063370418548583984e+01 4.428773880004882812e+00
1.057129478454589844e+01 4.194755554199218750e+00
1.056249141693115234e+01 4.714468955993652344e+00
1.090851879119873047e+01 4.661477088928222656e+00
1.051981639862060547e+01 4.706823825836181641e+00
1.060720348358154297e+01 4.359776020050048828e+00
1.070773601531982422e+01 4.420427322387695312e+00
1.070219230651855469e+01 4.235073089599609375e+00
1.085895729064941406e+01 4.391131401062011719e+00
1.078926086425781250e+01 4.591404914855957031e+00
1.087949943542480469e+01 4.459441184997558594e+00
1.061475467681884766e+01 4.653756141662597656e+00
1.091063022613525391e+01 4.832528114318847656e+00
1.056728744506835938e+01 4.861310958862304688e+00
1.073910808563232422e+01 4.634680271148681641e+00
1.073981475830078125e+01 4.875616550445556641e+00
1.086802577972412109e+01 4.517122745513916016e+00
1.080155944824218750e+01 4.329515933990478516e+00
1.085471630096435547e+01 4.560191631317138672e+00
1.076070117950439453e+01 4.439657211303710938e+00
1.075564765930175781e+01 4.339246273040771484e+00
1.088858127593994141e+01 4.408017635345458984e+00
1.091233062744140625e+01 4.465582847595214844e+00
1.079005622863769531e+01 4.410860538482666016e+00
1.082568645477294922e+01 4.581480026245117188e+00
1.087315559387207031e+01 4.647356510162353516e+00
1.088673877716064453e+01 4.651152133941650391e+00
1.078533458709716797e+01 4.385948657989501953e+00
1.090448188781738281e+01 4.684210300445556641e+00
1.098162269592285156e+01 4.498354434967041016e+00
1.065253067016601562e+01 5.477765083312988281e+00
1.082447242736816406e+01 5.450926303863525391e+00
1.070373439788818359e+01 5.408966541290283203e+00
1.092458152770996094e+01 5.078441619873046875e+00
1.046714973449707031e+01 5.958796024322509766e+00
1.059703159332275391e+01 5.749858856201171875e+00
1.068045330047607422e+01 5.857405185699462891e+00
1.069712543487548828e+01 5.623204708099365234e+00
1.068628787994384766e+01 5.651193618774414062e+00
1.060349845886230469e+01 5.757024288177490234e+00
1.067494392395019531e+01 5.486507892608642578e+00
1.013174724578857422e+01 6.115563869476318359e+00
1.011515235900878906e+01 6.220600605010986328e+00
1.002810955047607422e+01 6.122651100158691406e+00
9.910467147827148438e+00 5.786365032196044922e+00
1.002924728393554688e+01 5.988790988922119141e+00
1.056753635406494141e+01 4.588844299316406250e+00
1.058395957946777344e+01 4.194435119628906250e+00
8.352212905883789062e+00 6.645714282989501953e+00
8.447295188903808594e+00 6.627079010009765625e+00
8.552154541015625000e+00 6.762099266052246094e+00
8.459046363830566406e+00 6.667109012603759766e+00
8.364471435546875000e+00 6.646599769592285156e+00
8.487890243530273438e+00 6.714926242828369141e+00
8.394395828247070312e+00 6.658184051513671875e+00
8.376201629638671875e+00 6.653367519378662109e+00
8.394991874694824219e+00 6.865768909454345703e+00
8.656704902648925781e+00 6.724280357360839844e+00
8.373765945434570312e+00 6.615119934082031250e+00
8.428112983703613281e+00 6.665357589721679688e+00
8.417055130004882812e+00 6.688395977020263672e+00
8.260407447814941406e+00 6.720735073089599609e+00
8.406561851501464844e+00 6.616783142089843750e+00
8.298280715942382812e+00 6.825775146484375000e+00
8.305441856384277344e+00 6.574717521667480469e+00
8.332414627075195312e+00 6.691076278686523438e+00
8.294256210327148438e+00 6.688451766967773438e+00
8.331982612609863281e+00 6.696835041046142578e+00
8.333448410034179688e+00 6.718722343444824219e+00
8.305974960327148438e+00 6.655043601989746094e+00
8.247671127319335938e+00 6.656438350677490234e+00
8.268286705017089844e+00 6.625614643096923828e+00
8.257597923278808594e+00 6.660306930541992188e+00
8.234239578247070312e+00 6.623109817504882812e+00
8.244844436645507812e+00 6.539090633392333984e+00
8.328014373779296875e+00 6.232255458831787109e+00
8.322741508483886719e+00 6.585912227630615234e+00
8.315248489379882812e+00 6.543343067169189453e+00
8.262009620666503906e+00 6.546935081481933594e+00
8.381923675537109375e+00 6.355445384979248047e+00
8.256884574890136719e+00 6.405953884124755859e+00
8.292415618896484375e+00 6.413638591766357422e+00
8.139075279235839844e+00 6.374464511871337891e+00
8.256904602050781250e+00 6.481745719909667969e+00
8.311899185180664062e+00 6.544316768646240234e+00
8.299972534179687500e+00 6.382086277008056641e+00
8.870690345764160156e+00 5.209208011627197266e+00
8.917358398437500000e+00 5.155694484710693359e+00
8.683425903320312500e+00 5.165902614593505859e+00
8.760408401489257812e+00 4.937232971191406250e+00
9.083545684814453125e+00 4.676463127136230469e+00
8.438892364501953125e+00 5.108616352081298828e+00
8.518744468688964844e+00 5.067134857177734375e+00
8.307058334350585938e+00 5.012689113616943359e+00
8.644845962524414062e+00 5.264631748199462891e+00
8.337516784667968750e+00 5.138407707214355469e+00
8.482874870300292969e+00 5.046997547149658203e+00
8.520208358764648438e+00 5.296255588531494141e+00
8.258298873901367188e+00 5.051723003387451172e+00
8.518499374389648438e+00 5.177945137023925781e+00
9.591004371643066406e+00 5.510338783264160156e+00
8.262166023254394531e+00 5.232961654663085938e+00
8.336333274841308594e+00 5.178837776184082031e+00
8.156540870666503906e+00 5.057806968688964844e+00
8.125062942504882812e+00 5.101384162902832031e+00
8.181756019592285156e+00 5.262351036071777344e+00
8.273641586303710938e+00 5.225505828857421875e+00
8.173445701599121094e+00 5.182090759277343750e+00
8.087347984313964844e+00 4.976250648498535156e+00
7.956938266754150391e+00 5.339849472045898438e+00
7.942087173461914062e+00 5.146463394165039062e+00
8.083003997802734375e+00 5.311094760894775391e+00
8.155622482299804688e+00 5.402481079101562500e+00
8.202449798583984375e+00 5.462084293365478516e+00
8.455753326416015625e+00 5.091727733612060547e+00
8.008222579956054688e+00 5.222445964813232422e+00
7.933163166046142578e+00 5.072880268096923828e+00
7.825392723083496094e+00 5.148187637329101562e+00
8.059752464294433594e+00 5.134094715118408203e+00
7.912863731384277344e+00 5.243279933929443359e+00
7.768351078033447266e+00 4.991423130035400391e+00
7.769800186157226562e+00 5.009171962738037109e+00
7.855805873870849609e+00 4.975923538208007812e+00
7.742181301116943359e+00 5.016549587249755859e+00
7.809502601623535156e+00 4.916388034820556641e+00
7.826119422912597656e+00 5.016799449920654297e+00
7.868696212768554688e+00 4.867977142333984375e+00
7.775193691253662109e+00 5.049272060394287109e+00
7.793529510498046875e+00 5.033431529998779297e+00
7.825909137725830078e+00 5.011713981628417969e+00
7.808885574340820312e+00 4.995041847229003906e+00
7.824020862579345703e+00 5.086100578308105469e+00
7.782046794891357422e+00 5.049006938934326172e+00
7.857604026794433594e+00 5.031270980834960938e+00
7.765915393829345703e+00 5.041465759277343750e+00
7.830850601196289062e+00 5.020313739776611328e+00
7.814446449279785156e+00 4.915999412536621094e+00
7.974788188934326172e+00 4.941634654998779297e+00
9.552665710449218750e+00 4.678144454956054688e+00
8.200211524963378906e+00 4.858583450317382812e+00
8.672086715698242188e+00 4.806673049926757812e+00
8.452269554138183594e+00 5.126492023468017578e+00
8.344593048095703125e+00 5.166960239410400391e+00
8.178670883178710938e+00 5.060756206512451172e+00
8.732241630554199219e+00 5.559074401855468750e+00
8.774316787719726562e+00 5.499638557434082031e+00
8.568725585937500000e+00 5.420948982238769531e+00
8.398601531982421875e+00 5.162941455841064453e+00
8.125742912292480469e+00 5.030408859252929688e+00
8.336358070373535156e+00 5.538256645202636719e+00
9.103439331054687500e+00 4.941678524017333984e+00
8.395676612854003906e+00 5.407386779785156250e+00
8.782011985778808594e+00 5.560046195983886719e+00
8.879127502441406250e+00 5.698441505432128906e+00
9.021756172180175781e+00 5.837905406951904297e+00
8.579634666442871094e+00 5.314998626708984375e+00
9.293219566345214844e+00 4.728526115417480469e+00
9.426669120788574219e+00 4.029098033905029297e+00
8.967376708984375000e+00 3.985071420669555664e+00
9.030498504638671875e+00 4.763291835784912109e+00
8.950088500976562500e+00 4.918635845184326172e+00
8.997883796691894531e+00 4.606208801269531250e+00
9.126461982727050781e+00 4.743386745452880859e+00
9.117168426513671875e+00 4.552501201629638672e+00
9.143505096435546875e+00 4.866376876831054688e+00
8.892098426818847656e+00 4.534030437469482422e+00
9.140563964843750000e+00 4.735497951507568359e+00
8.959858894348144531e+00 3.589040279388427734e+00
9.139947891235351562e+00 5.131556034088134766e+00
8.577952384948730469e+00 5.587188720703125000e+00
8.793733596801757812e+00 5.484948158264160156e+00
8.664654731750488281e+00 5.550971031188964844e+00
8.804603576660156250e+00 5.473247051239013672e+00
8.836133003234863281e+00 5.582225799560546875e+00
8.957540512084960938e+00 5.658762931823730469e+00
8.675346374511718750e+00 5.463388442993164062e+00
8.957512855529785156e+00 5.416594505310058594e+00
8.919761657714843750e+00 5.424409866333007812e+00
8.919029235839843750e+00 5.345426082611083984e+00
8.762800216674804688e+00 5.489273548126220703e+00
8.819538116455078125e+00 5.725421905517578125e+00
8.708661079406738281e+00 5.550966262817382812e+00
8.751892089843750000e+00 5.478222370147705078e+00
8.874878883361816406e+00 5.504485130310058594e+00
8.843256950378417969e+00 5.461376667022705078e+00
8.760573387145996094e+00 5.434232711791992188e+00
8.708956718444824219e+00 5.555212020874023438e+00
8.688701629638671875e+00 5.597354412078857422e+00
9.072149276733398438e+00 5.792926788330078125e+00
8.489792823791503906e+00 5.434087276458740234e+00
8.602775573730468750e+00 5.406443595886230469e+00
8.638147354125976562e+00 5.466056346893310547e+00
8.779275894165039062e+00 5.513845920562744141e+00
8.949144363403320312e+00 5.430027484893798828e+00
8.969452857971191406e+00 5.556571006774902344e+00
8.678214073181152344e+00 5.458851814270019531e+00
8.920644760131835938e+00 5.515934944152832031e+00
8.509067535400390625e+00 5.436332702636718750e+00
8.528367996215820312e+00 5.004896163940429688e+00
8.924967765808105469e+00 5.080219745635986328e+00
8.493446350097656250e+00 4.671667098999023438e+00
8.935792922973632812e+00 4.508513927459716797e+00
8.560577392578125000e+00 4.927858829498291016e+00
9.660674095153808594e+00 4.043260097503662109e+00
9.236250877380371094e+00 4.308235645294189453e+00
9.466179847717285156e+00 3.948362827301025391e+00
9.182459831237792969e+00 3.859408855438232422e+00
9.154136657714843750e+00 4.264466285705566406e+00
8.870755195617675781e+00 5.000204563140869141e+00
8.940080642700195312e+00 5.349205970764160156e+00
9.470610618591308594e+00 4.674282550811767578e+00
9.198843955993652344e+00 4.563749313354492188e+00
9.063648223876953125e+00 4.925894737243652344e+00
8.877665519714355469e+00 4.397860050201416016e+00
8.845442771911621094e+00 4.911703586578369141e+00
8.743435859680175781e+00 5.386323451995849609e+00
8.605728149414062500e+00 5.536229133605957031e+00
8.816727638244628906e+00 5.616224288940429688e+00
8.912101745605468750e+00 5.538300037384033203e+00
8.967647552490234375e+00 5.419960021972656250e+00
8.803425788879394531e+00 5.316531181335449219e+00
1.124028110504150391e+01 6.121674537658691406e+00
1.123919105529785156e+01 6.091447353363037109e+00
1.135157108306884766e+01 6.174201965332031250e+00
1.124232292175292969e+01 5.994988918304443359e+00
1.133555793762207031e+01 6.118873596191406250e+00
1.131698036193847656e+01 6.096006870269775391e+00
1.131216430664062500e+01 6.100560665130615234e+00
1.128287887573242188e+01 6.120653152465820312e+00
1.129506301879882812e+01 6.082172393798828125e+00
1.136751556396484375e+01 6.151954174041748047e+00
1.133187103271484375e+01 6.155813217163085938e+00
1.129058361053466797e+01 6.121995449066162109e+00
1.134695816040039062e+01 6.155402183532714844e+00
1.133178710937500000e+01 6.146449089050292969e+00
1.128019428253173828e+01 6.163622856140136719e+00
1.130337142944335938e+01 6.149103164672851562e+00
1.130614948272705078e+01 6.155548095703125000e+00
1.134428119659423828e+01 6.140289306640625000e+00
1.128469753265380859e+01 6.164783000946044922e+00
1.123613071441650391e+01 6.145345687866210938e+00
1.129324340820312500e+01 6.156314373016357422e+00
1.088076400756835938e+01 5.994041442871093750e+00
1.085979080200195312e+01 5.969178676605224609e+00
1.074049758911132812e+01 5.567770481109619141e+00
1.096952915191650391e+01 5.679687023162841797e+00
1.092898559570312500e+01 5.536036014556884766e+00
1.104883575439453125e+01 5.209847927093505859e+00
1.075328922271728516e+01 5.475648880004882812e+00
1.096656990051269531e+01 5.485122680664062500e+00
9.864891052246093750e+00 3.632888078689575195e+00
9.899810791015625000e+00 3.795997619628906250e+00
9.848705291748046875e+00 3.591278314590454102e+00
9.847461700439453125e+00 3.493113279342651367e+00
9.711038589477539062e+00 3.536363124847412109e+00
9.793204307556152344e+00 3.542386770248413086e+00
9.837337493896484375e+00 3.627215862274169922e+00
9.692968368530273438e+00 3.485180854797363281e+00
9.746936798095703125e+00 3.495582342147827148e+00
9.690193176269531250e+00 3.656138896942138672e+00
9.717616081237792969e+00 3.584068775177001953e+00
9.721966743469238281e+00 3.648861408233642578e+00
9.738246917724609375e+00 3.545258760452270508e+00
9.773842811584472656e+00 3.531821012496948242e+00
9.808186531066894531e+00 3.486557960510253906e+00
9.735247611999511719e+00 3.564828634262084961e+00
9.651795387268066406e+00 3.629415750503540039e+00
9.629691123962402344e+00 3.578300476074218750e+00
9.642441749572753906e+00 3.572570800781250000e+00
9.667239189147949219e+00 3.419341564178466797e+00
9.462865829467773438e+00 3.657599687576293945e+00
9.527661323547363281e+00 3.548702001571655273e+00
9.485650062561035156e+00 3.485674619674682617e+00
9.544257164001464844e+00 3.589304924011230469e+00
9.501919746398925781e+00 3.478342771530151367e+00
9.541473388671875000e+00 3.516626358032226562e+00
9.558482170104980469e+00 3.544801235198974609e+00
9.539155006408691406e+00 3.510306119918823242e+00
9.465990066528320312e+00 3.652898550033569336e+00
9.522705078125000000e+00 3.473085165023803711e+00
9.561112403869628906e+00 3.580806016921997070e+00
9.389505386352539062e+00 3.551757812500000000e+00
9.375251770019531250e+00 3.656821012496948242e+00
9.406299591064453125e+00 3.745643854141235352e+00
9.257116317749023438e+00 3.821604490280151367e+00
9.431256294250488281e+00 3.900877952575683594e+00
9.244543075561523438e+00 4.104982376098632812e+00
8.652828216552734375e+00 5.513062000274658203e+00
8.524766921997070312e+00 5.704422950744628906e+00
8.280472755432128906e+00 5.587428569793701172e+00
8.308180809020996094e+00 5.484323501586914062e+00
8.156552314758300781e+00 5.427486419677734375e+00
8.158658027648925781e+00 5.452188014984130859e+00
8.120457649230957031e+00 5.450297832489013672e+00
8.093984603881835938e+00 5.507201194763183594e+00
8.252866744995117188e+00 5.508203029632568359e+00
8.353594779968261719e+00 5.421364784240722656e+00
8.266605377197265625e+00 5.240627765655517578e+00
8.052100181579589844e+00 5.365628242492675781e+00
8.128934860229492188e+00 5.436562061309814453e+00
8.404357910156250000e+00 4.060739994049072266e+00
9.369515419006347656e+00 4.666254520416259766e+00
8.757265090942382812e+00 4.504022598266601562e+00
8.781344413757324219e+00 4.393811702728271484e+00
8.886565208435058594e+00 4.536561965942382812e+00
8.932118415832519531e+00 4.410153865814208984e+00
9.015293121337890625e+00 4.435482025146484375e+00
8.986042022705078125e+00 4.375602722167968750e+00
8.994970321655273438e+00 4.459362030029296875e+00
8.759502410888671875e+00 4.194638729095458984e+00
8.740146636962890625e+00 4.276565074920654297e+00
8.492119789123535156e+00 4.100123405456542969e+00
8.673323631286621094e+00 4.274359703063964844e+00
8.480154037475585938e+00 4.284166336059570312e+00
8.652268409729003906e+00 4.194165229797363281e+00
8.602218627929687500e+00 4.277267456054687500e+00
8.525396347045898438e+00 4.309679508209228516e+00
8.407701492309570312e+00 4.306057929992675781e+00
8.559122085571289062e+00 4.341403961181640625e+00
8.277610778808593750e+00 4.333034515380859375e+00
8.626839637756347656e+00 4.302124023437500000e+00
9.207797050476074219e+00 5.283098220825195312e+00
8.930274009704589844e+00 6.051131248474121094e+00
8.883267402648925781e+00 6.172085762023925781e+00
8.827361106872558594e+00 6.112757682800292969e+00
9.007014274597167969e+00 6.216174125671386719e+00
8.795727729797363281e+00 6.235610485076904297e+00
8.859910964965820312e+00 6.205190181732177734e+00
8.862004280090332031e+00 6.217985630035400391e+00
8.990406036376953125e+00 6.279100418090820312e+00
8.808234214782714844e+00 6.262461662292480469e+00
8.920619010925292969e+00 6.115686416625976562e+00
8.900585174560546875e+00 6.298593521118164062e+00
8.829045295715332031e+00 6.245056629180908203e+00
8.681571006774902344e+00 6.368592262268066406e+00
8.416075706481933594e+00 6.031708717346191406e+00
8.720581054687500000e+00 6.111298561096191406e+00
8.649936676025390625e+00 6.004089832305908203e+00
8.902477264404296875e+00 6.300945281982421875e+00
8.792176246643066406e+00 6.246887683868408203e+00
8.839505195617675781e+00 6.083036422729492188e+00
8.806949615478515625e+00 6.327628135681152344e+00
8.694173812866210938e+00 6.192122459411621094e+00
8.939755439758300781e+00 6.286905288696289062e+00
8.861538887023925781e+00 6.397735118865966797e+00
8.863693237304687500e+00 6.307039260864257812e+00
8.954351425170898438e+00 6.336956024169921875e+00
8.973975181579589844e+00 6.383223533630371094e+00
9.017114639282226562e+00 6.302253723144531250e+00
9.072280883789062500e+00 6.355163574218750000e+00
9.043741226196289062e+00 6.271143913269042969e+00
8.800910949707031250e+00 6.353798866271972656e+00
8.862509727478027344e+00 6.339466094970703125e+00
9.044461250305175781e+00 6.144440650939941406e+00
9.261331558227539062e+00 6.081894397735595703e+00
9.340768814086914062e+00 5.777212619781494141e+00
9.503333091735839844e+00 5.647149562835693359e+00
9.467877388000488281e+00 5.426744937896728516e+00
9.656263351440429688e+00 5.270932674407958984e+00
9.654711723327636719e+00 5.399520874023437500e+00
9.748705863952636719e+00 5.271138668060302734e+00
9.780985832214355469e+00 5.098118305206298828e+00
9.831037521362304688e+00 5.040838241577148438e+00
9.798406600952148438e+00 5.161763191223144531e+00
9.920656204223632812e+00 5.050405025482177734e+00
9.921277046203613281e+00 4.921152591705322266e+00
9.826815605163574219e+00 5.141086101531982422e+00
9.858458518981933594e+00 5.003779888153076172e+00
9.938888549804687500e+00 4.925421714782714844e+00
9.810056686401367188e+00 4.937598228454589844e+00
1.024278354644775391e+01 4.886052608489990234e+00
9.901522636413574219e+00 4.428658008575439453e+00
1.048477172851562500e+01 5.714975833892822266e+00
1.044283676147460938e+01 5.836588859558105469e+00
1.028841018676757812e+01 5.894644260406494141e+00
1.080711174011230469e+01 5.978235244750976562e+00
1.067341041564941406e+01 6.019911766052246094e+00
1.057941436767578125e+01 6.011083602905273438e+00
1.040250873565673828e+01 5.991902351379394531e+00
1.073666286468505859e+01 6.056749820709228516e+00
1.066236305236816406e+01 6.034025669097900391e+00
1.071320724487304688e+01 6.096443176269531250e+00
1.076542186737060547e+01 6.114365100860595703e+00
1.074505615234375000e+01 6.059386730194091797e+00
1.068153381347656250e+01 6.011303901672363281e+00
1.070313072204589844e+01 6.045808315277099609e+00
1.075479984283447266e+01 6.072134017944335938e+00
1.069689273834228516e+01 6.019468784332275391e+00
1.074834251403808594e+01 6.048808097839355469e+00
1.073427104949951172e+01 6.030409812927246094e+00
1.074968814849853516e+01 6.091799736022949219e+00
1.066839599609375000e+01 5.964459896087646484e+00
1.063830661773681641e+01 5.967758178710937500e+00
1.065277194976806641e+01 6.036864757537841797e+00
9.078174591064453125e+00 1.111959362030029297e+01
9.253092765808105469e+00 1.154327869415283203e+01
1.050914287567138672e+01 1.038810443878173828e+01
1.065677928924560547e+01 1.029716014862060547e+01
1.058910369873046875e+01 1.036497783660888672e+01
1.055753898620605469e+01 1.028349399566650391e+01
1.053720188140869141e+01 1.045367813110351562e+01
9.339099884033203125e+00 1.149890327453613281e+01
9.380384445190429688e+00 1.159298038482666016e+01
9.193682670593261719e+00 1.178549098968505859e+01
9.467644691467285156e+00 1.166396808624267578e+01
9.285489082336425781e+00 1.160515117645263672e+01
9.259836196899414062e+00 1.115331840515136719e+01
9.231111526489257812e+00 1.170638179779052734e+01
9.260725975036621094e+00 1.159601306915283203e+01
1.048619747161865234e+01 1.037459182739257812e+01
1.047545528411865234e+01 1.022499275207519531e+01
1.071938228607177734e+01 1.027118587493896484e+01
1.066955280303955078e+01 1.037184715270996094e+01
9.306034088134765625e+00 1.191100978851318359e+01
9.512912750244140625e+00 1.199063777923583984e+01
9.462271690368652344e+00 1.210424327850341797e+01
9.470778465270996094e+00 1.203232860565185547e+01
9.449436187744140625e+00 1.208499050140380859e+01
9.560160636901855469e+00 1.202149486541748047e+01
9.566523551940917969e+00 1.210761165618896484e+01
9.530460357666015625e+00 1.207745933532714844e+01
9.551583290100097656e+00 1.201513099670410156e+01
9.570355415344238281e+00 1.201901435852050781e+01
9.593114852905273438e+00 1.199860191345214844e+01
9.739394187927246094e+00 1.206403732299804688e+01
9.642610549926757812e+00 1.199675750732421875e+01
9.581943511962890625e+00 1.200881671905517578e+01
9.698198318481445312e+00 1.199250698089599609e+01
9.543226242065429688e+00 1.212458705902099609e+01
9.538660049438476562e+00 1.205105781555175781e+01
9.598627090454101562e+00 1.216582012176513672e+01
9.592950820922851562e+00 1.214359855651855469e+01
9.564433097839355469e+00 1.215592861175537109e+01
9.585183143615722656e+00 1.216704940795898438e+01
9.545388221740722656e+00 1.211168003082275391e+01
9.519930839538574219e+00 1.205894374847412109e+01
9.571111679077148438e+00 1.212515830993652344e+01
9.584596633911132812e+00 1.204835033416748047e+01
9.583487510681152344e+00 1.215623950958251953e+01
9.588392257690429688e+00 1.201944637298583984e+01
9.599924087524414062e+00 1.218227481842041016e+01
9.563882827758789062e+00 1.209753227233886719e+01
9.604078292846679688e+00 1.212883853912353516e+01
9.594708442687988281e+00 1.215240764617919922e+01
9.616439819335937500e+00 1.213636875152587891e+01
9.608033180236816406e+00 1.205039119720458984e+01
9.585309982299804688e+00 1.205799770355224609e+01
9.568108558654785156e+00 1.209713840484619141e+01
9.583408355712890625e+00 1.213816833496093750e+01
9.600615501403808594e+00 1.208686637878417969e+01
9.548305511474609375e+00 1.206714248657226562e+01
9.546843528747558594e+00 1.204150581359863281e+01
9.655860900878906250e+00 1.197526645660400391e+01
9.691483497619628906e+00 1.167974662780761719e+01
9.596115112304687500e+00 1.199105739593505859e+01
1.005625629425048828e+01 1.158085250854492188e+01
9.644535064697265625e+00 1.184875583648681641e+01
9.589892387390136719e+00 1.199038505554199219e+01
1.016528987884521484e+01 1.168367671966552734e+01
9.949599266052246094e+00 1.158456993103027344e+01
1.031659126281738281e+01 1.111340332031250000e+01
1.024401378631591797e+01 1.120121574401855469e+01
1.043105888366699219e+01 1.108634281158447266e+01
9.888094902038574219e+00 1.140888500213623047e+01
1.028050994873046875e+01 1.138103961944580078e+01
1.065035820007324219e+01 1.118724918365478516e+01
1.067114067077636719e+01 1.124513626098632812e+01
1.027190780639648438e+01 1.123164367675781250e+01
1.072910499572753906e+01 1.098724460601806641e+01
1.045169830322265625e+01 1.057276916503906250e+01
1.058103561401367188e+01 1.072479915618896484e+01
1.086325168609619141e+01 1.084876537322998047e+01
1.059475898742675781e+01 1.109946250915527344e+01
1.047579765319824219e+01 1.093854331970214844e+01
1.059587955474853516e+01 1.078441905975341797e+01
1.048112106323242188e+01 1.069577217102050781e+01
1.062989807128906250e+01 1.102236366271972656e+01
1.052411079406738281e+01 1.102372837066650391e+01
9.735208511352539062e+00 1.194768905639648438e+01
9.839613914489746094e+00 1.176490497589111328e+01
1.054961013793945312e+01 1.090995597839355469e+01
1.073165798187255859e+01 1.091542816162109375e+01
1.084055805206298828e+01 1.090537834167480469e+01
1.083778858184814453e+01 1.074082660675048828e+01
1.079963779449462891e+01 1.078216648101806641e+01
1.047124767303466797e+01 1.102372646331787109e+01
1.064365196228027344e+01 1.101988983154296875e+01
1.058817481994628906e+01 1.089352512359619141e+01
1.070271492004394531e+01 1.094759464263916016e+01
1.070698356628417969e+01 1.073480415344238281e+01
1.060184574127197266e+01 1.083138751983642578e+01
1.065770530700683594e+01 1.088130855560302734e+01
1.066433143615722656e+01 1.078927040100097656e+01
1.065000915527343750e+01 1.083691692352294922e+01
1.058262538909912109e+01 1.106457424163818359e+01
1.082718563079833984e+01 1.066660118103027344e+01
1.073024749755859375e+01 1.074550628662109375e+01
1.064865684509277344e+01 1.082711887359619141e+01
1.074992275238037109e+01 1.076712512969970703e+01
1.082157421112060547e+01 1.072260570526123047e+01
1.067759227752685547e+01 1.086649322509765625e+01
1.075879955291748047e+01 1.079712677001953125e+01
1.069584369659423828e+01 1.083420562744140625e+01
1.071861839294433594e+01 1.078797817230224609e+01
1.072454833984375000e+01 1.076826190948486328e+01
1.058645915985107422e+01 1.047943687438964844e+01
1.074594497680664062e+01 1.061732101440429688e+01
1.043308067321777344e+01 1.092769622802734375e+01
1.070059967041015625e+01 1.075916385650634766e+01
1.060529518127441406e+01 1.079616641998291016e+01
1.061150646209716797e+01 1.083913040161132812e+01
1.082827281951904297e+01 1.079929924011230469e+01
1.072879123687744141e+01 1.079596042633056641e+01
1.060174083709716797e+01 1.092327308654785156e+01
1.047691726684570312e+01 1.038918781280517578e+01
1.077127647399902344e+01 1.050585174560546875e+01
1.075534343719482422e+01 1.054394721984863281e+01
1.067034244537353516e+01 1.043773460388183594e+01
1.073434925079345703e+01 1.045826148986816406e+01
1.073573303222656250e+01 1.050935173034667969e+01
1.077749347686767578e+01 1.055098056793212891e+01
1.060839271545410156e+01 1.026743316650390625e+01
1.062738990783691406e+01 1.039693927764892578e+01
1.067212867736816406e+01 1.057765960693359375e+01
1.071386432647705078e+01 1.040480422973632812e+01
1.063638973236083984e+01 1.037439918518066406e+01
1.059037971496582031e+01 1.032985782623291016e+01
1.067971801757812500e+01 1.036649513244628906e+01
1.065793323516845703e+01 1.044621849060058594e+01
1.074029254913330078e+01 1.065657806396484375e+01
1.065114974975585938e+01 1.050710391998291016e+01
9.799622535705566406e+00 1.061638259887695312e+01
1.056122875213623047e+01 9.759237289428710938e+00
1.049147415161132812e+01 9.899462699890136719e+00
1.062537002563476562e+01 9.718610763549804688e+00
1.052800464630126953e+01 9.742543220520019531e+00
1.054605293273925781e+01 9.851161956787109375e+00
1.049749183654785156e+01 1.001880455017089844e+01
1.054817867279052734e+01 1.006650257110595703e+01
1.068547058105468750e+01 1.039618968963623047e+01
1.080447578430175781e+01 1.002993965148925781e+01
1.072546386718750000e+01 9.941592216491699219e+00
1.072302722930908203e+01 1.005513572692871094e+01
1.058370399475097656e+01 1.009529876708984375e+01
1.066987037658691406e+01 1.001987171173095703e+01
1.075682353973388672e+01 9.934014320373535156e+00
1.085787200927734375e+01 9.951192855834960938e+00
1.076186561584472656e+01 1.005773162841796875e+01
1.080064201354980469e+01 1.054899978637695312e+01
1.018284988403320312e+01 1.153264617919921875e+01
1.074094009399414062e+01 1.074310207366943359e+01
1.052551078796386719e+01 1.127266025543212891e+01
1.020379924774169922e+01 1.144466781616210938e+01
9.926228523254394531e+00 1.137366771697998047e+01
9.850401878356933594e+00 1.149716091156005859e+01
9.664834022521972656e+00 1.159199142456054688e+01
9.778996467590332031e+00 1.152618503570556641e+01
9.712572097778320312e+00 1.141815853118896484e+01
9.876871109008789062e+00 1.144816970825195312e+01
9.658871650695800781e+00 1.142109775543212891e+01
9.756502151489257812e+00 1.141842746734619141e+01
9.725238800048828125e+00 1.157829666137695312e+01
9.939971923828125000e+00 1.152464771270751953e+01
9.972822189331054688e+00 1.087489986419677734e+01
1.053705406188964844e+01 1.120528316497802734e+01
1.018823528289794922e+01 1.088566684722900391e+01
1.045168209075927734e+01 1.083941078186035156e+01
1.022309684753417969e+01 6.296201229095458984e+00
1.032162094116210938e+01 6.152227878570556641e+00
1.026787853240966797e+01 6.396602153778076172e+00
1.028360557556152344e+01 6.315629959106445312e+00
1.019544982910156250e+01 6.321406841278076172e+00
1.031313514709472656e+01 6.049283504486083984e+00
1.031084060668945312e+01 6.295977115631103516e+00
1.027864646911621094e+01 6.491822719573974609e+00
1.034353637695312500e+01 6.481528759002685547e+00
1.041969871520996094e+01 6.363606929779052734e+00
1.041088581085205078e+01 6.214291095733642578e+00
1.034907341003417969e+01 6.377163887023925781e+00
1.031364440917968750e+01 6.390562057495117188e+00
1.034547710418701172e+01 6.257025241851806641e+00
6.253578662872314453e+00 6.731098651885986328e+00
1.021124553680419922e+01 6.421370506286621094e+00
1.027942943572998047e+01 6.371573925018310547e+00
1.079103946685791016e+01 4.943158149719238281e+00
1.035708713531494141e+01 6.265120506286621094e+00
1.012313652038574219e+01 6.324145793914794922e+00
1.028492546081542969e+01 6.355387210845947266e+00
1.029287910461425781e+01 6.275045394897460938e+00
1.096448040008544922e+01 4.327625274658203125e+00
1.078960800170898438e+01 4.680821895599365234e+00
1.072446441650390625e+01 4.319860935211181641e+00
1.071628475189208984e+01 4.063837051391601562e+00
1.005366992950439453e+01 4.008681774139404297e+00
1.032715797424316406e+01 6.190243721008300781e+00
1.027707481384277344e+01 6.332793235778808594e+00
1.027956485748291016e+01 6.106055259704589844e+00
1.017484474182128906e+01 6.207038879394531250e+00
1.041264820098876953e+01 4.774861335754394531e+00
1.006918621063232422e+01 6.260066032409667969e+00
1.020434379577636719e+01 5.965092658996582031e+00
1.019449520111083984e+01 6.213267326354980469e+00
1.017498493194580078e+01 6.362883567810058594e+00
1.022045230865478516e+01 6.191514015197753906e+00
1.017353057861328125e+01 6.144699096679687500e+00
9.818264007568359375e+00 6.319735050201416016e+00
9.746073722839355469e+00 6.287413597106933594e+00
9.723603248596191406e+00 6.419880867004394531e+00
9.624224662780761719e+00 6.480646133422851562e+00
9.602355003356933594e+00 6.734362125396728516e+00
9.366903305053710938e+00 6.697988986968994141e+00
9.356586456298828125e+00 6.658059597015380859e+00
9.295283317565917969e+00 6.427908897399902344e+00
9.191579818725585938e+00 6.669046401977539062e+00
9.202868461608886719e+00 6.586990833282470703e+00
9.304635047912597656e+00 6.638751029968261719e+00
9.745662689208984375e+00 6.580026149749755859e+00
9.306855201721191406e+00 6.743456363677978516e+00
9.273595809936523438e+00 6.670475482940673828e+00
8.613420486450195312e+00 6.573967933654785156e+00
9.459288597106933594e+00 6.503294467926025391e+00
8.470788002014160156e+00 6.484577655792236328e+00
8.262732505798339844e+00 6.461691856384277344e+00
8.180525779724121094e+00 6.323532104492187500e+00
8.349746704101562500e+00 6.385138511657714844e+00
8.232259750366210938e+00 6.366469383239746094e+00
8.251688003540039062e+00 6.313681125640869141e+00
8.116029739379882812e+00 6.378688812255859375e+00
8.406012535095214844e+00 6.445596694946289062e+00
8.060997009277343750e+00 6.016435623168945312e+00
8.278744697570800781e+00 6.244584083557128906e+00
8.163721084594726562e+00 6.261523246765136719e+00
9.413667678833007812e+00 4.372040271759033203e+00
8.236001968383789062e+00 6.269838809967041016e+00
8.150918960571289062e+00 6.310397148132324219e+00
8.046732902526855469e+00 6.219440937042236328e+00
8.180577278137207031e+00 6.256394863128662109e+00
8.043089866638183594e+00 5.951749324798583984e+00
8.243989944458007812e+00 6.134279251098632812e+00
8.274226188659667969e+00 6.233687877655029297e+00
8.267760276794433594e+00 6.221995830535888672e+00
8.183453559875488281e+00 6.233812332153320312e+00
8.234935760498046875e+00 6.196791172027587891e+00
8.311182975769042969e+00 6.179788589477539062e+00
8.293734550476074219e+00 6.183623313903808594e+00
8.224053382873535156e+00 6.162819385528564453e+00
8.243038177490234375e+00 5.954771041870117188e+00
8.351201057434082031e+00 6.194049835205078125e+00
8.216628074645996094e+00 6.008543014526367188e+00
8.355620384216308594e+00 5.927096366882324219e+00
8.708840370178222656e+00 6.035694122314453125e+00
9.532974243164062500e+00 3.924736261367797852e+00
8.156028747558593750e+00 6.286472797393798828e+00
8.301568031311035156e+00 6.170184135437011719e+00
8.241707801818847656e+00 6.223608970642089844e+00
8.201618194580078125e+00 6.372253417968750000e+00
8.034746170043945312e+00 6.384777545928955078e+00
8.101587295532226562e+00 6.308854579925537109e+00
8.150707244873046875e+00 6.335338592529296875e+00
8.330378532409667969e+00 6.390545845031738281e+00
8.301290512084960938e+00 6.272386074066162109e+00
8.117737770080566406e+00 6.347446918487548828e+00
8.282806396484375000e+00 6.270388126373291016e+00
8.234010696411132812e+00 6.228268146514892578e+00
8.359757423400878906e+00 5.897391319274902344e+00
8.216655731201171875e+00 5.812192916870117188e+00
8.812835693359375000e+00 5.752965450286865234e+00
8.691802024841308594e+00 5.945475578308105469e+00
8.137200355529785156e+00 5.934510707855224609e+00
8.900228500366210938e+00 4.562625885009765625e+00
9.005540847778320312e+00 5.249586582183837891e+00
9.148749351501464844e+00 4.329667568206787109e+00
9.145582199096679688e+00 5.128748416900634766e+00
9.016434669494628906e+00 5.186654090881347656e+00
8.936906814575195312e+00 5.093912601470947266e+00
8.846755027770996094e+00 5.338064193725585938e+00
9.359422683715820312e+00 4.869157791137695312e+00
9.268798828125000000e+00 4.473282814025878906e+00
8.164744377136230469e+00 4.700761795043945312e+00
8.886385917663574219e+00 5.285068035125732422e+00
8.466702461242675781e+00 5.335010528564453125e+00
8.768656730651855469e+00 5.537016391754150391e+00
8.559720039367675781e+00 5.619439601898193359e+00
8.820517539978027344e+00 5.456538677215576172e+00
8.783311843872070312e+00 5.928443431854248047e+00
9.241316795349121094e+00 4.328359127044677734e+00
9.245507240295410156e+00 4.470800876617431641e+00
8.991129875183105469e+00 4.121041774749755859e+00
8.597723007202148438e+00 3.904052734375000000e+00
9.128857612609863281e+00 3.855271816253662109e+00
8.783298492431640625e+00 5.470155239105224609e+00
8.839326858520507812e+00 5.735753059387207031e+00
8.679331779479980469e+00 5.674478054046630859e+00
8.705189704895019531e+00 5.597687721252441406e+00
8.695319175720214844e+00 5.830242633819580078e+00
8.893556594848632812e+00 5.140234470367431641e+00
9.019262313842773438e+00 4.747637748718261719e+00
9.001018524169921875e+00 4.509191513061523438e+00
9.064831733703613281e+00 4.796850681304931641e+00
8.979804039001464844e+00 4.220798969268798828e+00
9.082400321960449219e+00 4.423824310302734375e+00
9.080116271972656250e+00 4.344834327697753906e+00
9.018660545349121094e+00 4.435432910919189453e+00
9.268973350524902344e+00 4.357362747192382812e+00
9.033018112182617188e+00 4.584957122802734375e+00
9.103302001953125000e+00 4.271193027496337891e+00
8.948108673095703125e+00 4.240039825439453125e+00
8.958088874816894531e+00 4.254463195800781250e+00
8.905684471130371094e+00 4.067984580993652344e+00
9.200577735900878906e+00 4.383449077606201172e+00
9.035676956176757812e+00 4.356881141662597656e+00
9.026130676269531250e+00 4.409393310546875000e+00
9.248466491699218750e+00 4.545415878295898438e+00
8.976410865783691406e+00 4.452776908874511719e+00
8.947191238403320312e+00 3.971108198165893555e+00
8.560342788696289062e+00 5.774483680725097656e+00
8.599642753601074219e+00 5.599395275115966797e+00
8.574855804443359375e+00 5.147057533264160156e+00
8.750088691711425781e+00 5.747912406921386719e+00
8.756270408630371094e+00 5.005975246429443359e+00
8.727868080139160156e+00 5.223929882049560547e+00
8.288624763488769531e+00 5.410752296447753906e+00
8.721873283386230469e+00 5.488875389099121094e+00
8.509774208068847656e+00 4.944983005523681641e+00
8.843746185302734375e+00 4.736321449279785156e+00
8.718973159790039062e+00 5.730545520782470703e+00
8.654328346252441406e+00 5.225383758544921875e+00
8.592765808105468750e+00 5.822567939758300781e+00
8.836676597595214844e+00 5.847454547882080078e+00
8.433647155761718750e+00 5.664023876190185547e+00
8.460733413696289062e+00 5.749702453613281250e+00
8.882943153381347656e+00 5.510684490203857422e+00
8.816789627075195312e+00 4.914921760559082031e+00
9.070672035217285156e+00 4.157547473907470703e+00
9.061996459960937500e+00 5.110438823699951172e+00
9.088573455810546875e+00 4.495535850524902344e+00
8.636552810668945312e+00 5.038139343261718750e+00
8.341001510620117188e+00 4.525876045227050781e+00
8.432121276855468750e+00 4.643622875213623047e+00
8.342334747314453125e+00 4.692085266113281250e+00
9.356061935424804688e+00 1.146044349670410156e+01
9.798066139221191406e+00 1.117352008819580078e+01
9.307377815246582031e+00 1.141788673400878906e+01
9.590280532836914062e+00 1.147994041442871094e+01
9.470896720886230469e+00 1.142387580871582031e+01
9.067628860473632812e+00 1.152107238769531250e+01
9.102616310119628906e+00 1.164222812652587891e+01
9.157301902770996094e+00 1.164984893798828125e+01
9.089762687683105469e+00 1.132982444763183594e+01
9.116947174072265625e+00 1.143297672271728516e+01
9.199872970581054688e+00 1.133962535858154297e+01
9.303969383239746094e+00 1.107731723785400391e+01
9.501108169555664062e+00 1.095949554443359375e+01
9.352024078369140625e+00 1.110532569885253906e+01
9.060601234436035156e+00 1.118653774261474609e+01
9.330891609191894531e+00 1.091698932647705078e+01
9.268130302429199219e+00 1.110159683227539062e+01
9.212973594665527344e+00 1.103612136840820312e+01
9.323901176452636719e+00 1.113502693176269531e+01
9.403057098388671875e+00 1.105373668670654297e+01
9.436969757080078125e+00 1.093179512023925781e+01
9.342727661132812500e+00 1.103618717193603516e+01
9.021222114562988281e+00 1.088701343536376953e+01
9.193581581115722656e+00 1.105198192596435547e+01
9.226648330688476562e+00 1.107543945312500000e+01
9.223588943481445312e+00 1.118264675140380859e+01
9.260464668273925781e+00 1.093139457702636719e+01
9.264968872070312500e+00 1.099292564392089844e+01
9.236489295959472656e+00 1.097972965240478516e+01
9.281048774719238281e+00 1.101718235015869141e+01
9.147674560546875000e+00 1.102963733673095703e+01
9.236912727355957031e+00 1.084899139404296875e+01
9.204582214355468750e+00 1.108315467834472656e+01
9.086178779602050781e+00 1.117638397216796875e+01
9.128247261047363281e+00 1.093959426879882812e+01
9.364116668701171875e+00 1.092362403869628906e+01
9.228188514709472656e+00 1.100722789764404297e+01
9.174734115600585938e+00 1.114061355590820312e+01
9.436725616455078125e+00 1.118351173400878906e+01
9.440534591674804688e+00 1.137289714813232422e+01
9.488415718078613281e+00 1.132468509674072266e+01
9.442213058471679688e+00 1.130234527587890625e+01
9.450156211853027344e+00 1.135219383239746094e+01
9.355892181396484375e+00 1.133621788024902344e+01
9.504671096801757812e+00 1.134286499023437500e+01
9.373094558715820312e+00 1.129173469543457031e+01
9.078095436096191406e+00 1.125186157226562500e+01
9.129522323608398438e+00 1.155837535858154297e+01
9.379693031311035156e+00 1.131491756439208984e+01
9.398254394531250000e+00 1.126441478729248047e+01
9.428248405456542969e+00 1.136640262603759766e+01
9.394743919372558594e+00 1.141406917572021484e+01
9.311164855957031250e+00 1.123848247528076172e+01
9.283263206481933594e+00 1.130413246154785156e+01
9.334195137023925781e+00 1.136242961883544922e+01
9.387798309326171875e+00 1.126056861877441406e+01
9.142431259155273438e+00 1.113816070556640625e+01
9.276803970336914062e+00 1.101871490478515625e+01
9.154963493347167969e+00 1.116911125183105469e+01
9.132609367370605469e+00 1.079603481292724609e+01
9.223639488220214844e+00 1.090388107299804688e+01
9.254373550415039062e+00 1.106005477905273438e+01
9.292227745056152344e+00 1.098777198791503906e+01
9.075788497924804688e+00 1.084904193878173828e+01
9.262224197387695312e+00 1.095847129821777344e+01
9.180776596069335938e+00 1.116998195648193359e+01
9.101512908935546875e+00 1.105718898773193359e+01
9.150463104248046875e+00 1.096305274963378906e+01
9.044474601745605469e+00 1.082978630065917969e+01
9.238038063049316406e+00 1.095365810394287109e+01
9.047105789184570312e+00 1.087633705139160156e+01
9.234172821044921875e+00 1.109620952606201172e+01
9.115790367126464844e+00 1.097263717651367188e+01
9.026101112365722656e+00 1.097357559204101562e+01
8.899972915649414062e+00 1.081048965454101562e+01
8.917406082153320312e+00 1.063681411743164062e+01
9.150517463684082031e+00 1.089374446868896484e+01
8.880705833435058594e+00 1.039813518524169922e+01
9.063060760498046875e+00 1.060523033142089844e+01
9.030605316162109375e+00 1.089739131927490234e+01
9.047730445861816406e+00 1.078076267242431641e+01
8.842043876647949219e+00 1.060919475555419922e+01
8.904404640197753906e+00 1.038486576080322266e+01
8.776396751403808594e+00 1.037586021423339844e+01
8.821409225463867188e+00 1.029492092132568359e+01
8.966800689697265625e+00 1.047160625457763672e+01
8.862321853637695312e+00 1.033216857910156250e+01
8.977368354797363281e+00 1.039615535736083984e+01
8.819702148437500000e+00 1.033707332611083984e+01
8.821661949157714844e+00 1.042708778381347656e+01
8.854207038879394531e+00 1.039714717864990234e+01
8.823720932006835938e+00 1.033721256256103516e+01
8.856030464172363281e+00 1.037892723083496094e+01
8.793387413024902344e+00 1.038745975494384766e+01
8.820536613464355469e+00 1.017930984497070312e+01
8.857803344726562500e+00 1.033790206909179688e+01
8.864559173583984375e+00 1.039550113677978516e+01
8.951186180114746094e+00 1.045542526245117188e+01
8.777193069458007812e+00 1.038789653778076172e+01
8.826328277587890625e+00 1.047463703155517578e+01
8.873117446899414062e+00 1.037979125976562500e+01
8.754073143005371094e+00 1.036371898651123047e+01
8.847811698913574219e+00 1.046619892120361328e+01
8.867506027221679688e+00 1.051414966583251953e+01
8.875832557678222656e+00 1.036989021301269531e+01
8.751501083374023438e+00 1.028953552246093750e+01
8.796288490295410156e+00 1.041785717010498047e+01
8.811124801635742188e+00 1.037754440307617188e+01
8.864353179931640625e+00 1.043844318389892578e+01
8.797301292419433594e+00 1.037858772277832031e+01
8.885983467102050781e+00 1.033923435211181641e+01
9.228324890136718750e+00 1.029740619659423828e+01
9.224916458129882812e+00 1.017662429809570312e+01
9.538762092590332031e+00 9.959859848022460938e+00
9.793772697448730469e+00 1.009785652160644531e+01
9.229082107543945312e+00 1.016895103454589844e+01
9.692358970642089844e+00 9.861537933349609375e+00
9.277305603027343750e+00 9.910540580749511719e+00
9.421653747558593750e+00 9.922651290893554688e+00
9.349622726440429688e+00 1.029143810272216797e+01
8.989776611328125000e+00 1.027995967864990234e+01
8.953664779663085938e+00 1.047119426727294922e+01
8.985115051269531250e+00 1.036803722381591797e+01
8.914534568786621094e+00 1.016080188751220703e+01
8.870463371276855469e+00 1.031081008911132812e+01
9.000807762145996094e+00 1.012948513031005859e+01
9.022301673889160156e+00 1.039028072357177734e+01
9.039953231811523438e+00 1.016438961029052734e+01
8.997001647949218750e+00 1.013183784484863281e+01
8.960579872131347656e+00 1.026925182342529297e+01
8.866477012634277344e+00 1.028343486785888672e+01
8.933101654052734375e+00 1.034049129486083984e+01
9.289969444274902344e+00 1.018749523162841797e+01
9.230268478393554688e+00 1.004756450653076172e+01
9.731997489929199219e+00 1.015024566650390625e+01
9.075694084167480469e+00 1.017990112304687500e+01
9.228139877319335938e+00 1.020288562774658203e+01
8.975072860717773438e+00 1.032907485961914062e+01
8.912055015563964844e+00 1.031155395507812500e+01
8.911569595336914062e+00 1.035761260986328125e+01
9.060358047485351562e+00 1.052971649169921875e+01
9.459321975708007812e+00 1.037421417236328125e+01
8.842953681945800781e+00 1.077125930786132812e+01
9.087426185607910156e+00 1.053842830657958984e+01
8.920861244201660156e+00 1.026757431030273438e+01
8.849016189575195312e+00 1.045993900299072266e+01
8.854735374450683594e+00 1.033251571655273438e+01
8.930017471313476562e+00 1.036121368408203125e+01
8.920897483825683594e+00 1.030404281616210938e+01
8.880963325500488281e+00 1.032149791717529297e+01
8.743569374084472656e+00 1.041327381134033203e+01
8.849162101745605469e+00 1.041591262817382812e+01
8.913149833679199219e+00 1.066874122619628906e+01
8.872940063476562500e+00 1.034440517425537109e+01
8.843152046203613281e+00 1.031445598602294922e+01
8.872637748718261719e+00 1.035539245605468750e+01
9.224355697631835938e+00 1.022852802276611328e+01
8.822167396545410156e+00 1.036134529113769531e+01
8.818521499633789062e+00 1.034770011901855469e+01
8.915101051330566406e+00 1.030067825317382812e+01
8.891889572143554688e+00 1.038569355010986328e+01
8.859359741210937500e+00 1.042148590087890625e+01
8.871830940246582031e+00 1.034826183319091797e+01
8.846387863159179688e+00 1.038122653961181641e+01
8.787478446960449219e+00 1.041227054595947266e+01
8.797883987426757812e+00 1.036018562316894531e+01
8.816616058349609375e+00 1.031667232513427734e+01
8.807003974914550781e+00 1.040087223052978516e+01
8.712887763977050781e+00 1.030162811279296875e+01
8.834434509277343750e+00 1.033159828186035156e+01
8.844780921936035156e+00 1.041342449188232422e+01
9.017635345458984375e+00 1.014109802246093750e+01
9.832831382751464844e+00 1.022535133361816406e+01
1.029106903076171875e+01 1.114194202423095703e+01
9.680494308471679688e+00 1.159520721435546875e+01
9.832258224487304688e+00 1.150735282897949219e+01
9.675318717956542969e+00 1.152741432189941406e+01
9.315336227416992188e+00 1.171359825134277344e+01
1.014396953582763672e+01 1.120517730712890625e+01
9.568686485290527344e+00 1.159507846832275391e+01
9.823786735534667969e+00 1.146068859100341797e+01
1.022474288940429688e+01 1.128304862976074219e+01
9.820895195007324219e+00 1.124254989624023438e+01
1.003316402435302734e+01 1.150293254852294922e+01
1.017364883422851562e+01 1.123890495300292969e+01
1.005867004394531250e+01 1.142236614227294922e+01
1.008325004577636719e+01 1.130556011199951172e+01
1.021288299560546875e+01 1.126077079772949219e+01
1.038089656829833984e+01 1.109874629974365234e+01
1.037961864471435547e+01 1.126293849945068359e+01
9.940647125244140625e+00 1.109321212768554688e+01
9.922571182250976562e+00 1.158023548126220703e+01
9.790250778198242188e+00 1.159926509857177734e+01
9.480504989624023438e+00 1.149615669250488281e+01
9.556504249572753906e+00 1.156036281585693359e+01
9.384371757507324219e+00 1.184910678863525391e+01
9.396870613098144531e+00 1.178690147399902344e+01
9.233636856079101562e+00 1.173856925964355469e+01
9.191849708557128906e+00 1.184741497039794922e+01
9.523451805114746094e+00 1.159828948974609375e+01
9.144438743591308594e+00 1.171504783630371094e+01
9.315509796142578125e+00 1.177713871002197266e+01
9.377067565917968750e+00 1.178880023956298828e+01
9.434890747070312500e+00 1.182292938232421875e+01
9.422188758850097656e+00 1.192055606842041016e+01
9.432099342346191406e+00 1.160467147827148438e+01
9.431386947631835938e+00 1.140442752838134766e+01
9.439519882202148438e+00 1.155006790161132812e+01
8.167867660522460938e+00 7.490571022033691406e+00
8.133386611938476562e+00 7.380390167236328125e+00
8.139115333557128906e+00 7.452253818511962891e+00
8.143856048583984375e+00 7.431354522705078125e+00
8.145715713500976562e+00 7.511950016021728516e+00
8.352756500244140625e+00 7.041861534118652344e+00
8.226192474365234375e+00 7.018327713012695312e+00
8.137733459472656250e+00 7.302411556243896484e+00
8.151737213134765625e+00 7.278439998626708984e+00
8.144708633422851562e+00 7.278035640716552734e+00
8.149477005004882812e+00 7.278461456298828125e+00
8.151260375976562500e+00 7.290840625762939453e+00
8.137317657470703125e+00 7.301050662994384766e+00
8.146607398986816406e+00 7.298646926879882812e+00
8.145800590515136719e+00 7.287064075469970703e+00
8.139485359191894531e+00 7.299827575683593750e+00
8.147667884826660156e+00 7.282585620880126953e+00
8.139915466308593750e+00 7.299656867980957031e+00
8.098090171813964844e+00 7.318050861358642578e+00
8.142153739929199219e+00 7.286300659179687500e+00
8.130121231079101562e+00 7.322377681732177734e+00
8.128474235534667969e+00 7.308324337005615234e+00
8.183905601501464844e+00 7.333263397216796875e+00
8.134063720703125000e+00 7.311927795410156250e+00
8.126775741577148438e+00 7.299951076507568359e+00
8.166666984558105469e+00 7.274208068847656250e+00
8.161427497863769531e+00 7.301759243011474609e+00
8.123274803161621094e+00 7.319379806518554688e+00
8.162998199462890625e+00 7.267296791076660156e+00
8.093692779541015625e+00 7.379914283752441406e+00
8.133771896362304688e+00 7.312134265899658203e+00
8.160603523254394531e+00 7.282510757446289062e+00
8.188668251037597656e+00 7.242055892944335938e+00
8.182900428771972656e+00 7.213823795318603516e+00
8.220322608947753906e+00 7.209516525268554688e+00
8.212939262390136719e+00 7.237174510955810547e+00
8.174599647521972656e+00 7.245483875274658203e+00
8.289345741271972656e+00 7.143019676208496094e+00
8.462290763854980469e+00 6.931393623352050781e+00
8.257886886596679688e+00 7.170021057128906250e+00
8.347830772399902344e+00 7.043369293212890625e+00
8.280445098876953125e+00 7.072769641876220703e+00
8.315948486328125000e+00 7.020690917968750000e+00
8.244853019714355469e+00 7.168504238128662109e+00
8.136122703552246094e+00 7.194815635681152344e+00
8.222990989685058594e+00 6.993196487426757812e+00
8.095362663269042969e+00 7.126307010650634766e+00
8.161986351013183594e+00 7.115133285522460938e+00
7.520953655242919922e+00 6.213360786437988281e+00
7.400736331939697266e+00 6.367461681365966797e+00
7.790839195251464844e+00 6.598788261413574219e+00
7.437527656555175781e+00 6.267993450164794922e+00
7.258067131042480469e+00 6.333259582519531250e+00
6.967947483062744141e+00 6.280901432037353516e+00
6.937026977539062500e+00 6.317142486572265625e+00
6.970035552978515625e+00 6.314594745635986328e+00
6.984176635742187500e+00 6.298667430877685547e+00
6.940364360809326172e+00 6.317454338073730469e+00
6.930225849151611328e+00 6.350620269775390625e+00
6.922480583190917969e+00 6.327176094055175781e+00
6.920091152191162109e+00 6.317914009094238281e+00
6.915960788726806641e+00 6.314894199371337891e+00
6.952009201049804688e+00 6.307474136352539062e+00
6.932932853698730469e+00 6.300148487091064453e+00
6.991367340087890625e+00 6.230022430419921875e+00
6.961112499237060547e+00 6.288973331451416016e+00
6.936411380767822266e+00 6.291966438293457031e+00
6.965251922607421875e+00 6.294571876525878906e+00
6.982847213745117188e+00 6.272837162017822266e+00
7.019253730773925781e+00 6.261526107788085938e+00
6.915382385253906250e+00 6.326404571533203125e+00
6.992283821105957031e+00 6.283140659332275391e+00
6.908804416656494141e+00 6.325764179229736328e+00
6.927292823791503906e+00 6.323231220245361328e+00
6.886096477508544922e+00 6.319977760314941406e+00
6.928864479064941406e+00 6.302047252655029297e+00
6.890949726104736328e+00 6.331916809082031250e+00
6.868645191192626953e+00 6.336961746215820312e+00
7.037413120269775391e+00 6.334730625152587891e+00
6.938703060150146484e+00 6.298412799835205078e+00
6.930253982543945312e+00 6.323037624359130859e+00
6.906134128570556641e+00 6.326426506042480469e+00
6.895452499389648438e+00 6.333839416503906250e+00
6.932112693786621094e+00 6.306989669799804688e+00
6.881894588470458984e+00 6.332721710205078125e+00
6.924056053161621094e+00 6.321956634521484375e+00
6.883906364440917969e+00 6.309951305389404297e+00
6.890180110931396484e+00 6.335392475128173828e+00
6.908644199371337891e+00 6.325479507446289062e+00
6.930778026580810547e+00 6.318883895874023438e+00
6.917252540588378906e+00 6.325160503387451172e+00
6.883281707763671875e+00 6.334980487823486328e+00
6.899837970733642578e+00 6.324291229248046875e+00
6.886145114898681641e+00 6.329494953155517578e+00
6.926888942718505859e+00 6.329519748687744141e+00
6.891947269439697266e+00 6.336109638214111328e+00
6.921212673187255859e+00 6.318649768829345703e+00
6.887274742126464844e+00 6.335254669189453125e+00
6.903872013092041016e+00 6.326332569122314453e+00
6.922123908996582031e+00 6.318204879760742188e+00
6.863696098327636719e+00 6.338216304779052734e+00
6.910807609558105469e+00 6.327248096466064453e+00
6.890871047973632812e+00 6.329082012176513672e+00
6.930405139923095703e+00 6.322619438171386719e+00
6.904592990875244141e+00 6.324807643890380859e+00
6.886030673980712891e+00 6.322020053863525391e+00
6.851426601409912109e+00 6.342848300933837891e+00
6.923667430877685547e+00 6.341529846191406250e+00
6.908666610717773438e+00 6.342733383178710938e+00
6.883650302886962891e+00 6.333337306976318359e+00
6.950758457183837891e+00 6.335379123687744141e+00
6.918477058410644531e+00 6.312495708465576172e+00
6.860934257507324219e+00 6.343608856201171875e+00
6.879387378692626953e+00 6.335163593292236328e+00
6.886506557464599609e+00 6.329307556152343750e+00
6.887477397918701172e+00 6.328932762145996094e+00
6.868449687957763672e+00 6.340144634246826172e+00
6.896931648254394531e+00 6.319773197174072266e+00
6.881189346313476562e+00 6.326384544372558594e+00
6.889139652252197266e+00 6.328305244445800781e+00
6.890519618988037109e+00 6.321366310119628906e+00
6.901711940765380859e+00 6.309403896331787109e+00
6.880599498748779297e+00 6.323111534118652344e+00
6.886931419372558594e+00 6.332731246948242188e+00
6.914384365081787109e+00 6.324635028839111328e+00
6.890153408050537109e+00 6.326208591461181641e+00
6.881790637969970703e+00 6.339663505554199219e+00
6.920873641967773438e+00 6.305180549621582031e+00
6.893523216247558594e+00 6.321010112762451172e+00
6.896074771881103516e+00 6.334445953369140625e+00
6.928952693939208984e+00 6.302124500274658203e+00
6.900173664093017578e+00 6.318637371063232422e+00
6.951983928680419922e+00 6.303118705749511719e+00
6.929677963256835938e+00 6.286865234375000000e+00
6.963579177856445312e+00 6.300003528594970703e+00
6.873775005340576172e+00 6.314774036407470703e+00
6.971791744232177734e+00 6.243351936340332031e+00
7.067311763763427734e+00 6.145906448364257812e+00
9.944477081298828125e+00 1.130244636535644531e+01
1.092304992675781250e+01 1.076739406585693359e+01
9.719248771667480469e+00 1.227581024169921875e+01
8.824880599975585938e+00 1.194618797302246094e+01
8.944452285766601562e+00 1.199797248840332031e+01
9.135927200317382812e+00 1.191817760467529297e+01
8.798709869384765625e+00 1.199274253845214844e+01
8.746600151062011719e+00 1.192640304565429688e+01
8.802597999572753906e+00 1.198217010498046875e+01
8.757438659667968750e+00 1.194835948944091797e+01
8.801116943359375000e+00 1.197433757781982422e+01
8.839363098144531250e+00 1.190892601013183594e+01
8.778454780578613281e+00 1.191389751434326172e+01
8.905650138854980469e+00 1.186498260498046875e+01
8.780400276184082031e+00 1.181041240692138672e+01
8.857884407043457031e+00 1.184462261199951172e+01
8.799075126647949219e+00 1.171089267730712891e+01
8.634904861450195312e+00 1.173384571075439453e+01
8.610100746154785156e+00 1.180049896240234375e+01
8.633479118347167969e+00 1.177177810668945312e+01
8.593785285949707031e+00 1.176428604125976562e+01
8.585840225219726562e+00 1.184735012054443359e+01
8.600008010864257812e+00 1.179959106445312500e+01
8.542288780212402344e+00 1.175485229492187500e+01
8.515294075012207031e+00 1.178756523132324219e+01
8.512127876281738281e+00 1.179821586608886719e+01
8.451608657836914062e+00 1.154203701019287109e+01
8.381172180175781250e+00 1.148778915405273438e+01
8.479077339172363281e+00 1.151517200469970703e+01
8.398609161376953125e+00 1.131837654113769531e+01
8.308901786804199219e+00 1.116226100921630859e+01
8.520281791687011719e+00 1.157817077636718750e+01
8.029335021972656250e+00 1.095630741119384766e+01
8.002015113830566406e+00 1.102053070068359375e+01
7.867548942565917969e+00 1.102056217193603516e+01
8.198350906372070312e+00 1.106155681610107422e+01
8.154370307922363281e+00 1.096487236022949219e+01
7.755370140075683594e+00 1.097954368591308594e+01
7.745963573455810547e+00 1.093083763122558594e+01
7.805347442626953125e+00 1.099205684661865234e+01
8.049659729003906250e+00 1.086966609954833984e+01
8.035552978515625000e+00 1.095479583740234375e+01
7.731004714965820312e+00 1.089187240600585938e+01
7.803979396820068359e+00 1.097247505187988281e+01
8.056346893310546875e+00 1.088464260101318359e+01
8.262246131896972656e+00 1.090782928466796875e+01
7.708738803863525391e+00 1.094230556488037109e+01
7.475445270538330078e+00 1.092069911956787109e+01
7.465847969055175781e+00 1.091964435577392578e+01
7.722845554351806641e+00 1.095562839508056641e+01
7.709109783172607422e+00 1.095252323150634766e+01
7.671401500701904297e+00 1.092833614349365234e+01
7.734037399291992188e+00 1.092738914489746094e+01
7.550726890563964844e+00 1.094049644470214844e+01
7.488485336303710938e+00 1.091697311401367188e+01
7.442295074462890625e+00 1.092370700836181641e+01
7.463822364807128906e+00 1.104498291015625000e+01
7.471707820892333984e+00 1.091629409790039062e+01
7.484673500061035156e+00 1.086777496337890625e+01
7.429641246795654297e+00 1.090037155151367188e+01
7.475089073181152344e+00 1.092127609252929688e+01
7.474293231964111328e+00 1.091923046112060547e+01
7.443943023681640625e+00 1.091818618774414062e+01
7.477279186248779297e+00 1.092051696777343750e+01
7.516201972961425781e+00 1.090371036529541016e+01
7.450273036956787109e+00 1.092636489868164062e+01
7.458623886108398438e+00 1.090346336364746094e+01
7.440415859222412109e+00 1.091639518737792969e+01
7.491882801055908203e+00 1.092824363708496094e+01
7.491642951965332031e+00 1.092883300781250000e+01
7.440817356109619141e+00 1.091563415527343750e+01
7.452659130096435547e+00 1.092139530181884766e+01
7.388986110687255859e+00 1.095130062103271484e+01
7.437695980072021484e+00 1.091549015045166016e+01
7.447693824768066406e+00 1.092829227447509766e+01
7.431897163391113281e+00 1.091398239135742188e+01
7.442517757415771484e+00 1.091647720336914062e+01
7.439960002899169922e+00 1.091735935211181641e+01
7.464062690734863281e+00 1.086253356933593750e+01
7.429952144622802734e+00 1.091473388671875000e+01
7.425468921661376953e+00 1.090953159332275391e+01
7.486949443817138672e+00 1.091340160369873047e+01
7.425089836120605469e+00 1.091378211975097656e+01
7.473639965057373047e+00 1.091501617431640625e+01
7.501833438873291016e+00 1.092492771148681641e+01
7.576126098632812500e+00 1.093208312988281250e+01
7.437746047973632812e+00 1.090265846252441406e+01
7.420033931732177734e+00 1.091240310668945312e+01
7.444138050079345703e+00 1.091378211975097656e+01
7.456063747406005859e+00 1.091783237457275391e+01
7.431947231292724609e+00 1.091606426239013672e+01
7.481212615966796875e+00 1.091324234008789062e+01
7.485064506530761719e+00 1.089508152008056641e+01
7.481545448303222656e+00 1.090513038635253906e+01
7.430015563964843750e+00 1.088568782806396484e+01
7.460460662841796875e+00 1.088689041137695312e+01
7.445605754852294922e+00 1.089556598663330078e+01
7.462444782257080078e+00 1.089413356781005859e+01
7.431478977203369141e+00 1.088521862030029297e+01
7.455196857452392578e+00 1.089398765563964844e+01
7.445684909820556641e+00 1.087275600433349609e+01
7.519716262817382812e+00 1.090663623809814453e+01
7.504253864288330078e+00 1.087700271606445312e+01
7.455797672271728516e+00 1.088969516754150391e+01
7.494313240051269531e+00 1.086630439758300781e+01
7.539004325866699219e+00 1.090347194671630859e+01
7.593071460723876953e+00 1.088775634765625000e+01
7.425558090209960938e+00 1.086249446868896484e+01
7.515166759490966797e+00 1.086310958862304688e+01
7.535104274749755859e+00 1.084592533111572266e+01
7.454409122467041016e+00 1.082428646087646484e+01
7.497328758239746094e+00 1.087149143218994141e+01
7.503907680511474609e+00 1.083615016937255859e+01
7.526002407073974609e+00 1.084151268005371094e+01
7.460138320922851562e+00 1.086056804656982422e+01
7.512656211853027344e+00 1.086706924438476562e+01
7.580765724182128906e+00 1.085737991333007812e+01
7.467504978179931641e+00 1.084563446044921875e+01
7.398280620574951172e+00 1.086846542358398438e+01
7.397891044616699219e+00 1.083224201202392578e+01
7.426340579986572266e+00 1.087880420684814453e+01
7.500881195068359375e+00 1.090005111694335938e+01
7.705421924591064453e+00 1.082883071899414062e+01
7.421295166015625000e+00 1.084639835357666016e+01
7.356796264648437500e+00 1.085994434356689453e+01
7.343249797821044922e+00 1.084999561309814453e+01
7.335677623748779297e+00 1.085309696197509766e+01
7.339466094970703125e+00 1.084237480163574219e+01
7.346715927124023438e+00 1.086762619018554688e+01
7.362279891967773438e+00 1.086319923400878906e+01
7.357480525970458984e+00 1.084752941131591797e+01
7.391049861907958984e+00 1.086715316772460938e+01
7.359130859375000000e+00 1.085573005676269531e+01
7.394449710845947266e+00 1.084420108795166016e+01
7.346485614776611328e+00 1.087039852142333984e+01
7.331528663635253906e+00 1.086197090148925781e+01
7.279175758361816406e+00 1.074686145782470703e+01
7.331387519836425781e+00 1.085181903839111328e+01
7.330407142639160156e+00 1.085789585113525391e+01
7.325888633728027344e+00 1.085929679870605469e+01
7.301157951354980469e+00 1.084827232360839844e+01
7.357501029968261719e+00 1.082847309112548828e+01
7.348092555999755859e+00 1.085762596130371094e+01
7.323315143585205078e+00 1.084508705139160156e+01
7.339251518249511719e+00 1.084723854064941406e+01
7.307786941528320312e+00 1.084993648529052734e+01
7.298569202423095703e+00 1.085879325866699219e+01
7.311464309692382812e+00 1.085161685943603516e+01
7.301225185394287109e+00 1.084079265594482422e+01
7.362568378448486328e+00 1.079681110382080078e+01
7.297420978546142578e+00 1.085226154327392578e+01
7.316503047943115234e+00 1.085943222045898438e+01
7.256828308105468750e+00 1.080333328247070312e+01
7.302276611328125000e+00 1.085230350494384766e+01
7.302615165710449219e+00 1.085139560699462891e+01
7.329434871673583984e+00 1.083873653411865234e+01
7.320286750793457031e+00 1.084879207611083984e+01
7.336094856262207031e+00 1.084236431121826172e+01
7.284163951873779297e+00 1.085488224029541016e+01
7.350660324096679688e+00 1.085826492309570312e+01
7.346864700317382812e+00 1.085841655731201172e+01
7.463668346405029297e+00 1.083625411987304688e+01
7.357963085174560547e+00 1.084560680389404297e+01
7.364746093750000000e+00 1.084341335296630859e+01
7.357543945312500000e+00 1.085066699981689453e+01
7.384771823883056641e+00 1.085394096374511719e+01
7.332311630249023438e+00 1.084807777404785156e+01
7.344785213470458984e+00 1.084243583679199219e+01
7.412531852722167969e+00 1.084029293060302734e+01
7.317812442779541016e+00 1.075984477996826172e+01
7.513755798339843750e+00 1.085153675079345703e+01
7.336107730865478516e+00 1.085612201690673828e+01
7.440453529357910156e+00 1.084450721740722656e+01
9.748888015747070312e+00 1.185703563690185547e+01
1.019054126739501953e+01 1.223114871978759766e+01
1.002320003509521484e+01 1.200088882446289062e+01
9.871639251708984375e+00 1.196618080139160156e+01
1.005722045898437500e+01 1.209939289093017578e+01
1.081674480438232422e+01 1.301126384735107422e+01
1.081093597412109375e+01 1.299500751495361328e+01
1.074982833862304688e+01 1.290628433227539062e+01
1.079333877563476562e+01 1.294681644439697266e+01
1.084020709991455078e+01 1.302917385101318359e+01
1.082360935211181641e+01 1.300195789337158203e+01
1.073257637023925781e+01 1.287314033508300781e+01
1.078700256347656250e+01 1.294645786285400391e+01
1.085312938690185547e+01 1.305341911315917969e+01
1.084488582611083984e+01 1.304549884796142578e+01
1.077952480316162109e+01 1.297078132629394531e+01
1.062869453430175781e+01 1.276717758178710938e+01
1.081434822082519531e+01 1.300455379486083984e+01
1.078617000579833984e+01 1.296457672119140625e+01
1.078375816345214844e+01 1.294155693054199219e+01
1.097901725769042969e+01 1.322784805297851562e+01
1.107418346405029297e+01 1.334847259521484375e+01
1.098950195312500000e+01 1.323845386505126953e+01
1.095224475860595703e+01 1.318617343902587891e+01
1.096889114379882812e+01 1.320610713958740234e+01
1.101851272583007812e+01 1.326801490783691406e+01
1.098233127593994141e+01 1.321650886535644531e+01
1.101685142517089844e+01 1.324961185455322266e+01
1.100783634185791016e+01 1.325108623504638672e+01
1.102662658691406250e+01 1.327148914337158203e+01
1.102750492095947266e+01 1.326244449615478516e+01
1.097478294372558594e+01 1.318113422393798828e+01
1.101172256469726562e+01 1.325518417358398438e+01
1.104910469055175781e+01 1.329867458343505859e+01
1.102146339416503906e+01 1.325308418273925781e+01
1.097979736328125000e+01 1.316848468780517578e+01
1.105587100982666016e+01 1.329871845245361328e+01
1.100902271270751953e+01 1.331532669067382812e+01
1.102954101562500000e+01 1.329428482055664062e+01
1.101318836212158203e+01 1.327618885040283203e+01
1.105937385559082031e+01 1.333055686950683594e+01
1.105308055877685547e+01 1.335225105285644531e+01
1.108271503448486328e+01 1.334319019317626953e+01
1.103976345062255859e+01 1.328913784027099609e+01
1.105517482757568359e+01 1.334465694427490234e+01
1.106637096405029297e+01 1.333527946472167969e+01
1.105321311950683594e+01 1.331546115875244141e+01
1.110128116607666016e+01 1.337330341339111328e+01
1.110619354248046875e+01 1.338368797302246094e+01
1.109393787384033203e+01 1.337124443054199219e+01
1.109039115905761719e+01 1.336324596405029297e+01
1.122863006591796875e+01 1.356600189208984375e+01
1.118594455718994141e+01 1.350048160552978516e+01
1.129045581817626953e+01 1.364832210540771484e+01
1.127884960174560547e+01 1.363231468200683594e+01
1.133017826080322266e+01 1.369124031066894531e+01
1.128542327880859375e+01 1.363681221008300781e+01
1.121759319305419922e+01 1.355012607574462891e+01
1.129096412658691406e+01 1.364689159393310547e+01
1.135914230346679688e+01 1.373935699462890625e+01
1.133265781402587891e+01 1.370519256591796875e+01
1.132501888275146484e+01 1.369312286376953125e+01
1.135786533355712891e+01 1.374176502227783203e+01
1.132155227661132812e+01 1.369247531890869141e+01
1.136557388305664062e+01 1.375204849243164062e+01
1.137720394134521484e+01 1.376750278472900391e+01
1.136153793334960938e+01 1.374456501007080078e+01
1.136728763580322266e+01 1.375425529479980469e+01
1.135319709777832031e+01 1.373431396484375000e+01
1.134800624847412109e+01 1.372632312774658203e+01
1.131844043731689453e+01 1.368690204620361328e+01
1.136993694305419922e+01 1.375725936889648438e+01
1.134272766113281250e+01 1.372874641418457031e+01
1.136815166473388672e+01 1.375462532043457031e+01
1.137123107910156250e+01 1.376018524169921875e+01
1.137287712097167969e+01 1.376187324523925781e+01
1.137166213989257812e+01 1.376025581359863281e+01
1.137775421142578125e+01 1.376790332794189453e+01
1.137893390655517578e+01 1.376999282836914062e+01
1.137410736083984375e+01 1.375700855255126953e+01
1.137066078186035156e+01 1.375799179077148438e+01
1.139170837402343750e+01 1.378846645355224609e+01
1.137690830230712891e+01 1.376579856872558594e+01
1.138166046142578125e+01 1.377400684356689453e+01
1.138584041595458984e+01 1.377936363220214844e+01
1.137987232208251953e+01 1.377087306976318359e+01
1.138171768188476562e+01 1.377068328857421875e+01
1.138215541839599609e+01 1.377384948730468750e+01
1.136986446380615234e+01 1.375816059112548828e+01
1.140032863616943359e+01 1.380006027221679688e+01
1.140491104125976562e+01 1.380572319030761719e+01
1.140680980682373047e+01 1.380858230590820312e+01
1.140199565887451172e+01 1.380083560943603516e+01
1.140778827667236328e+01 1.381961822509765625e+01
1.139381217956542969e+01 1.379065608978271484e+01
1.139355182647705078e+01 1.378980731964111328e+01
1.139916038513183594e+01 1.379728603363037109e+01
1.141068935394287109e+01 1.381220340728759766e+01
1.141033172607421875e+01 1.381485843658447266e+01
1.141026782989501953e+01 1.381297397613525391e+01
1.141194152832031250e+01 1.381617546081542969e+01
1.140584468841552734e+01 1.380730438232421875e+01
1.140668201446533203e+01 1.380809593200683594e+01
1.143318748474121094e+01 1.383120059967041016e+01
1.141519641876220703e+01 1.381906700134277344e+01
1.141471862792968750e+01 1.381941413879394531e+01
1.140922641754150391e+01 1.381172752380371094e+01
1.140816879272460938e+01 1.380910968780517578e+01
1.140961933135986328e+01 1.381166172027587891e+01
1.136900901794433594e+01 1.377267456054687500e+01
1.141599941253662109e+01 1.382208347320556641e+01
1.141445827484130859e+01 1.382032966613769531e+01
1.144950294494628906e+01 1.385639476776123047e+01
1.141790199279785156e+01 1.382281494140625000e+01
1.141983509063720703e+01 1.382694435119628906e+01
1.142110824584960938e+01 1.381770706176757812e+01
1.142112827301025391e+01 1.382859230041503906e+01
1.141397762298583984e+01 1.381848049163818359e+01
1.141546535491943359e+01 1.382087516784667969e+01
1.142117214202880859e+01 1.382948970794677734e+01
1.142050743103027344e+01 1.382792472839355469e+01
1.142452526092529297e+01 1.383050155639648438e+01
1.142248725891113281e+01 1.382855606079101562e+01
1.142138481140136719e+01 1.382771682739257812e+01
1.142299175262451172e+01 1.383105659484863281e+01
1.142308616638183594e+01 1.383088016510009766e+01
1.141872978210449219e+01 1.382565307617187500e+01
1.142162990570068359e+01 1.382965087890625000e+01
1.142226886749267578e+01 1.383027172088623047e+01
1.142287349700927734e+01 1.383179473876953125e+01
1.141743183135986328e+01 1.381357479095458984e+01
1.141404342651367188e+01 1.381897926330566406e+01
1.142530727386474609e+01 1.383166503906250000e+01
1.142546939849853516e+01 1.383403015136718750e+01
1.142050838470458984e+01 1.382822418212890625e+01
1.142021751403808594e+01 1.382746505737304688e+01
1.141579532623291016e+01 1.382005882263183594e+01
1.142069911956787109e+01 1.382796955108642578e+01
1.141531181335449219e+01 1.381837177276611328e+01
1.141567325592041016e+01 1.382177448272705078e+01
1.142173004150390625e+01 1.382922744750976562e+01
1.142115211486816406e+01 1.382882022857666016e+01
1.142683029174804688e+01 1.383322525024414062e+01
1.141513061523437500e+01 1.381966686248779297e+01
1.142482852935791016e+01 1.383409786224365234e+01
1.142275047302246094e+01 1.383035373687744141e+01
1.141813945770263672e+01 1.382523059844970703e+01
1.142118835449218750e+01 1.382912731170654297e+01
1.143882751464843750e+01 1.385090065002441406e+01
1.143334388732910156e+01 1.384418678283691406e+01
1.143886566162109375e+01 1.384981536865234375e+01
1.143640136718750000e+01 1.384714221954345703e+01
1.143590545654296875e+01 1.383743953704833984e+01
1.143537902832031250e+01 1.384655857086181641e+01
1.144138240814208984e+01 1.385328006744384766e+01
1.142999172210693359e+01 1.383951473236083984e+01
1.143775272369384766e+01 1.384917736053466797e+01
1.142928600311279297e+01 1.383568859100341797e+01
1.143823623657226562e+01 1.384833145141601562e+01
1.143970298767089844e+01 1.385109233856201172e+01
1.143869686126708984e+01 1.384910488128662109e+01
1.143922424316406250e+01 1.385085582733154297e+01
1.144229698181152344e+01 1.385535526275634766e+01
1.143981170654296875e+01 1.385288429260253906e+01
1.144198989868164062e+01 1.385458564758300781e+01
1.144139194488525391e+01 1.385352897644042969e+01
1.144167041778564453e+01 1.385324192047119141e+01
1.143767547607421875e+01 1.384876155853271484e+01
1.143078136444091797e+01 1.383987140655517578e+01
1.143360328674316406e+01 1.384249877929687500e+01
1.143364429473876953e+01 1.384250926971435547e+01
1.141228103637695312e+01 1.380461788177490234e+01
1.143997955322265625e+01 1.384675693511962891e+01
9.361048698425292969e+00 1.043058204650878906e+01
9.504185676574707031e+00 1.083712291717529297e+01
1.002691745758056641e+01 1.061657428741455078e+01
1.036914443969726562e+01 1.035571002960205078e+01
9.830689430236816406e+00 1.016136741638183594e+01
1.007416152954101562e+01 1.001558399200439453e+01
9.864482879638671875e+00 9.926139831542968750e+00
1.006747150421142578e+01 9.989534378051757812e+00
1.007588291168212891e+01 1.007313537597656250e+01
9.708100318908691406e+00 9.774210929870605469e+00
9.217894554138183594e+00 1.044029808044433594e+01
9.586866378784179688e+00 1.066330909729003906e+01
8.857048034667968750e+00 1.087300682067871094e+01
8.909967422485351562e+00 1.101733112335205078e+01
8.864645004272460938e+00 1.091352176666259766e+01
9.228242874145507812e+00 1.016796684265136719e+01
9.520948410034179688e+00 1.031335830688476562e+01
9.897341728210449219e+00 1.081485557556152344e+01
9.653522491455078125e+00 1.051486492156982422e+01
9.645956993103027344e+00 1.036001491546630859e+01
1.001190757751464844e+01 1.048285198211669922e+01
9.837974548339843750e+00 1.078331947326660156e+01
1.043051433563232422e+01 1.090559864044189453e+01
1.055113029479980469e+01 1.055549907684326172e+01
1.053676414489746094e+01 1.006420421600341797e+01
1.051183795928955078e+01 1.029923439025878906e+01
1.049980545043945312e+01 1.038925075531005859e+01
1.058615398406982422e+01 1.023069095611572266e+01
1.058113288879394531e+01 1.016565895080566406e+01
1.060889244079589844e+01 1.064036273956298828e+01
1.032266521453857422e+01 1.007294368743896484e+01
9.457159996032714844e+00 1.068039226531982422e+01
1.038159465789794922e+01 1.038172435760498047e+01
9.530861854553222656e+00 1.091972827911376953e+01
9.145580291748046875e+00 1.093856143951416016e+01
9.435059547424316406e+00 1.110748863220214844e+01
9.562644958496093750e+00 1.101999473571777344e+01
9.392210006713867188e+00 1.102939319610595703e+01
9.638448715209960938e+00 1.137627601623535156e+01
9.488035202026367188e+00 1.128428554534912109e+01
9.586031913757324219e+00 1.135676288604736328e+01
9.470819473266601562e+00 1.111569595336914062e+01
9.772326469421386719e+00 1.116582107543945312e+01
9.692617416381835938e+00 1.116548061370849609e+01
9.674592018127441406e+00 1.141038703918457031e+01
9.695435523986816406e+00 1.080236911773681641e+01
1.025575256347656250e+01 1.132365036010742188e+01
1.018126010894775391e+01 1.111495018005371094e+01
1.021232509613037109e+01 1.136640739440917969e+01
1.009841442108154297e+01 1.145737171173095703e+01
9.880621910095214844e+00 1.138833904266357422e+01
9.837339401245117188e+00 1.118279552459716797e+01
1.018742275238037109e+01 1.138065147399902344e+01
1.025530242919921875e+01 1.145552635192871094e+01
1.023338031768798828e+01 1.148005771636962891e+01
1.033978652954101562e+01 1.151748275756835938e+01
1.024018764495849609e+01 1.145416069030761719e+01
1.033832836151123047e+01 1.130292415618896484e+01
1.066100025177001953e+01 1.072421264648437500e+01
1.035748767852783203e+01 1.127412891387939453e+01
1.060019302368164062e+01 1.146986865997314453e+01
1.030116558074951172e+01 1.134314727783203125e+01
1.034927463531494141e+01 1.140905570983886719e+01
1.024514770507812500e+01 1.149298000335693359e+01
1.010940933227539062e+01 1.149535655975341797e+01
1.033237457275390625e+01 1.134862041473388672e+01
1.069335651397705078e+01 1.111153221130371094e+01
1.024627399444580078e+01 1.120976066589355469e+01
1.048506450653076172e+01 1.129959106445312500e+01
1.011809349060058594e+01 1.146827507019042969e+01
1.038087558746337891e+01 1.138137912750244141e+01
9.722160339355468750e+00 1.143233585357666016e+01
9.886858940124511719e+00 1.137759113311767578e+01
9.873350143432617188e+00 1.139849185943603516e+01
1.034479904174804688e+01 1.114497089385986328e+01
1.022909355163574219e+01 1.132388305664062500e+01
1.018471145629882812e+01 1.132659721374511719e+01
9.791905403137207031e+00 1.116222572326660156e+01
9.623742103576660156e+00 1.132966136932373047e+01
9.799561500549316406e+00 1.126462841033935547e+01
1.021914100646972656e+01 1.114774227142333984e+01
1.036397743225097656e+01 1.102274131774902344e+01
1.040445613861083984e+01 1.111187171936035156e+01
1.009054279327392578e+01 1.121747112274169922e+01
1.032490444183349609e+01 1.091492176055908203e+01
9.834509849548339844e+00 1.129099273681640625e+01
9.801823616027832031e+00 1.124356079101562500e+01
9.633337020874023438e+00 1.133477878570556641e+01
9.657569885253906250e+00 1.125927543640136719e+01
9.579090118408203125e+00 1.132816696166992188e+01
9.406278610229492188e+00 1.149298572540283203e+01
9.333361625671386719e+00 1.138317966461181641e+01
8.978750228881835938e+00 1.138000202178955078e+01
9.109451293945312500e+00 1.140640354156494141e+01
8.995912551879882812e+00 1.143805694580078125e+01
9.065935134887695312e+00 1.142390441894531250e+01
9.114074707031250000e+00 1.160039615631103516e+01
8.958533287048339844e+00 1.141662311553955078e+01
9.197507858276367188e+00 1.146194648742675781e+01
9.080695152282714844e+00 1.138613891601562500e+01
8.866265296936035156e+00 1.138208103179931641e+01
8.897703170776367188e+00 1.147619819641113281e+01
8.866914749145507812e+00 1.142732238769531250e+01
8.940986633300781250e+00 1.150790405273437500e+01
8.986296653747558594e+00 1.132013511657714844e+01
8.786952972412109375e+00 1.133125305175781250e+01
8.858744621276855469e+00 1.132352066040039062e+01
8.854515075683593750e+00 1.128839397430419922e+01
8.831184387207031250e+00 1.120408821105957031e+01
8.875392913818359375e+00 1.131536960601806641e+01
8.960846900939941406e+00 1.139829063415527344e+01
8.711196899414062500e+00 1.131499481201171875e+01
8.882878303527832031e+00 1.132025623321533203e+01
8.779709815979003906e+00 1.139878368377685547e+01
8.827200889587402344e+00 1.127098083496093750e+01
8.791605949401855469e+00 1.132973957061767578e+01
8.797459602355957031e+00 1.140686035156250000e+01
8.800761222839355469e+00 1.134387397766113281e+01
9.008204460144042969e+00 1.130743217468261719e+01
8.786376953125000000e+00 1.127441596984863281e+01
8.847405433654785156e+00 1.134725856781005859e+01
8.794525146484375000e+00 1.126312160491943359e+01
8.859409332275390625e+00 1.126859474182128906e+01
8.883502960205078125e+00 1.131197261810302734e+01
8.800930976867675781e+00 1.121998023986816406e+01
8.835816383361816406e+00 1.132577705383300781e+01
8.894443511962890625e+00 1.137629222869873047e+01
8.890793800354003906e+00 1.118969917297363281e+01
8.812727928161621094e+00 1.111034488677978516e+01
8.890920639038085938e+00 1.137061500549316406e+01
8.896264076232910156e+00 1.122560501098632812e+01
8.943230628967285156e+00 1.128505325317382812e+01
8.774982452392578125e+00 1.107281494140625000e+01
8.952743530273437500e+00 1.123106861114501953e+01
8.984362602233886719e+00 1.111297893524169922e+01
9.016558647155761719e+00 1.117548847198486328e+01
1.065434074401855469e+01 9.913734436035156250e+00
9.644319534301757812e+00 1.057243347167968750e+01
1.018697452545166016e+01 9.958917617797851562e+00
1.054061317443847656e+01 9.920641899108886719e+00
1.069238662719726562e+01 9.860351562500000000e+00
1.071650314331054688e+01 9.836239814758300781e+00
1.084932994842529297e+01 9.782684326171875000e+00
1.076247596740722656e+01 9.893626213073730469e+00
1.070709228515625000e+01 9.843043327331542969e+00
1.074304103851318359e+01 9.880456924438476562e+00
1.074801349639892578e+01 9.889044761657714844e+00
1.077497291564941406e+01 9.811911582946777344e+00
1.079192733764648438e+01 9.817815780639648438e+00
1.076465511322021484e+01 9.848747253417968750e+00
1.073640155792236328e+01 9.845353126525878906e+00
1.082145118713378906e+01 9.829913139343261719e+00
1.071160507202148438e+01 9.854689598083496094e+00
1.071062183380126953e+01 9.849031448364257812e+00
1.017315483093261719e+01 1.013497257232666016e+01
1.057880306243896484e+01 1.001002025604248047e+01
1.067963790893554688e+01 9.959725379943847656e+00
1.078408813476562500e+01 9.835800170898437500e+00
1.075519847869873047e+01 9.872154235839843750e+00
1.079478645324707031e+01 9.828621864318847656e+00
1.083329868316650391e+01 9.777727127075195312e+00
1.080693817138671875e+01 9.804479598999023438e+00
1.077665328979492188e+01 9.929363250732421875e+00
1.078117275238037109e+01 9.905805587768554688e+00
1.073889636993408203e+01 9.873376846313476562e+00
1.075022888183593750e+01 9.806584358215332031e+00
1.084951496124267578e+01 9.759375572204589844e+00
1.074414539337158203e+01 9.845061302185058594e+00
1.069757938385009766e+01 9.872863769531250000e+00
1.075414848327636719e+01 9.886630058288574219e+00
1.081804847717285156e+01 9.794960975646972656e+00
1.071626853942871094e+01 9.892523765563964844e+00
1.080029964447021484e+01 9.833793640136718750e+00
1.042716884613037109e+01 1.023328113555908203e+01
1.048544788360595703e+01 1.039366245269775391e+01
1.010403442382812500e+01 1.038698291778564453e+01
9.835710525512695312e+00 1.069852828979492188e+01
9.263420104980468750e+00 1.162285709381103516e+01
9.617679595947265625e+00 1.088388347625732422e+01
9.395417213439941406e+00 1.088192844390869141e+01
1.000570297241210938e+01 1.067183113098144531e+01
1.046156406402587891e+01 1.028963947296142578e+01
1.003013134002685547e+01 1.029671001434326172e+01
9.897150039672851562e+00 1.019151401519775391e+01
9.826930046081542969e+00 1.040758705139160156e+01
1.052674293518066406e+01 1.036460590362548828e+01
1.063884067535400391e+01 1.036725807189941406e+01
1.025638294219970703e+01 1.051026535034179688e+01
1.072160816192626953e+01 4.168214321136474609e+00
1.043313407897949219e+01 4.125581264495849609e+00
1.047375011444091797e+01 4.201300621032714844e+00
9.957008361816406250e+00 4.142858982086181641e+00
9.912726402282714844e+00 4.706544399261474609e+00
1.026412105560302734e+01 4.777338504791259766e+00
9.867235183715820312e+00 4.877106189727783203e+00
1.017937374114990234e+01 4.163084506988525391e+00
1.001604366302490234e+01 4.778479576110839844e+00
9.613584518432617188e+00 5.652087211608886719e+00
1.055730438232421875e+01 4.867136955261230469e+00
1.052038288116455078e+01 4.610507488250732422e+00
1.049058628082275391e+01 4.318688392639160156e+00
1.044405841827392578e+01 4.984734058380126953e+00
9.809984207153320312e+00 4.857231616973876953e+00
1.003905391693115234e+01 5.323731899261474609e+00
1.021793079376220703e+01 5.700072288513183594e+00
1.077729892730712891e+01 4.542775154113769531e+00
1.043473720550537109e+01 5.284243106842041016e+00
9.655285835266113281e+00 5.599248409271240234e+00
1.068277835845947266e+01 5.262566089630126953e+00
1.065965557098388672e+01 4.509921550750732422e+00
1.069905757904052734e+01 4.259431838989257812e+00
1.074263477325439453e+01 4.446624755859375000e+00
9.784772872924804688e+00 6.063532352447509766e+00
1.066436386108398438e+01 4.532720565795898438e+00
1.064725303649902344e+01 4.508255481719970703e+00
1.062937068939208984e+01 4.631331443786621094e+00
1.063940620422363281e+01 4.319396018981933594e+00
1.078703498840332031e+01 4.772739410400390625e+00
1.041335487365722656e+01 4.684469699859619141e+00
1.058261489868164062e+01 4.714931011199951172e+00
1.094481277465820312e+01 4.690088272094726562e+00
1.105850124359130859e+01 4.653242111206054688e+00
1.109267807006835938e+01 4.648294448852539062e+00
1.111525726318359375e+01 4.651745319366455078e+00
1.113556671142578125e+01 4.654138088226318359e+00
1.111308574676513672e+01 4.600651264190673828e+00
1.107490253448486328e+01 4.671880722045898438e+00
1.106453323364257812e+01 4.680772304534912109e+00
1.117727184295654297e+01 4.635378360748291016e+00
1.114319801330566406e+01 4.644169330596923828e+00
1.106984329223632812e+01 4.645963668823242188e+00
1.109845352172851562e+01 4.768811225891113281e+00
1.116702556610107422e+01 4.650935173034667969e+00
1.114536571502685547e+01 4.653638839721679688e+00
1.110309600830078125e+01 4.696520805358886719e+00
1.123727607727050781e+01 4.619579792022705078e+00
1.105053806304931641e+01 4.587998867034912109e+00
1.112282276153564453e+01 4.575567245483398438e+00
1.115093898773193359e+01 4.647067070007324219e+00
1.099735546112060547e+01 4.558394908905029297e+00
9.487772941589355469e+00 3.636722326278686523e+00
1.110233402252197266e+01 4.667313098907470703e+00
1.056336593627929688e+01 4.477648258209228516e+00
1.108254337310791016e+01 4.772246360778808594e+00
1.066295242309570312e+01 4.992965698242187500e+00
1.082975673675537109e+01 4.517477989196777344e+00
1.051590633392333984e+01 4.345017910003662109e+00
1.059150981903076172e+01 4.409227848052978516e+00
1.034016799926757812e+01 4.848836898803710938e+00
1.083922100067138672e+01 4.412608146667480469e+00
1.053825092315673828e+01 4.238451957702636719e+00
1.066007041931152344e+01 4.536560535430908203e+00
1.058175563812255859e+01 4.627737045288085938e+00
8.681959152221679688e+00 3.921803712844848633e+00
8.830137252807617188e+00 4.002231121063232422e+00
8.853642463684082031e+00 3.932466745376586914e+00
8.418651580810546875e+00 4.141256332397460938e+00
8.120136260986328125e+00 4.551361083984375000e+00
8.064806938171386719e+00 5.264076709747314453e+00
8.262987136840820312e+00 5.338837623596191406e+00
8.158068656921386719e+00 5.316621780395507812e+00
8.143237113952636719e+00 5.164677143096923828e+00
8.254076957702636719e+00 5.101161479949951172e+00
8.224320411682128906e+00 4.984870433807373047e+00
9.430468559265136719e+00 5.973467826843261719e+00
9.288300514221191406e+00 6.249818325042724609e+00
9.931769371032714844e+00 6.037724018096923828e+00
1.026234245300292969e+01 5.804098129272460938e+00
1.009900474548339844e+01 5.725677967071533203e+00
8.439906120300292969e+00 4.822518348693847656e+00
8.178638458251953125e+00 4.450170993804931641e+00
8.621053695678710938e+00 4.851158618927001953e+00
8.128889083862304688e+00 4.434832096099853516e+00
8.209055900573730469e+00 4.278679370880126953e+00
8.031512260437011719e+00 4.209059238433837891e+00
8.183115005493164062e+00 4.506067752838134766e+00
8.136899948120117188e+00 4.187132835388183594e+00
8.237004280090332031e+00 3.833752155303955078e+00
8.222184181213378906e+00 3.731413364410400391e+00
8.298404693603515625e+00 3.674130916595458984e+00
8.240770339965820312e+00 3.778596162796020508e+00
8.253009796142578125e+00 3.754598855972290039e+00
8.241607666015625000e+00 3.755923986434936523e+00
8.364947319030761719e+00 3.824091911315917969e+00
8.304374694824218750e+00 3.727140426635742188e+00
8.312900543212890625e+00 3.720630645751953125e+00
8.309825897216796875e+00 3.731496810913085938e+00
8.394704818725585938e+00 3.778997898101806641e+00
8.276285171508789062e+00 3.760154008865356445e+00
8.305419921875000000e+00 3.755821228027343750e+00
8.224764823913574219e+00 3.669897079467773438e+00
8.311244010925292969e+00 3.656863927841186523e+00
8.288371086120605469e+00 3.766725540161132812e+00
8.333276748657226562e+00 3.786324501037597656e+00
8.209349632263183594e+00 3.732551574707031250e+00
8.292739868164062500e+00 3.865188837051391602e+00
8.212752342224121094e+00 3.809936285018920898e+00
8.310106277465820312e+00 3.759840726852416992e+00
8.364000320434570312e+00 3.768446683883666992e+00
8.282772064208984375e+00 3.748528242111206055e+00
8.431585311889648438e+00 3.777752876281738281e+00
8.221507072448730469e+00 3.807674407958984375e+00
8.669108390808105469e+00 3.703943014144897461e+00
8.353272438049316406e+00 3.713935613632202148e+00
8.345170021057128906e+00 3.723732233047485352e+00
8.431585311889648438e+00 3.753250598907470703e+00
8.324205398559570312e+00 3.723802328109741211e+00
8.326203346252441406e+00 3.754356145858764648e+00
8.446789741516113281e+00 3.753095865249633789e+00
8.452959060668945312e+00 3.644140005111694336e+00
8.426239967346191406e+00 3.774806499481201172e+00
8.420312881469726562e+00 3.844519615173339844e+00
8.180298805236816406e+00 3.946018457412719727e+00
8.034696578979492188e+00 3.971543550491333008e+00
8.137956619262695312e+00 4.157398223876953125e+00
8.076056480407714844e+00 4.211232185363769531e+00
8.069025039672851562e+00 4.206851482391357422e+00
7.988446712493896484e+00 4.324470520019531250e+00
8.036830902099609375e+00 4.226333618164062500e+00
7.983299732208251953e+00 4.164300441741943359e+00
8.089041709899902344e+00 4.252537727355957031e+00
7.998842716217041016e+00 4.209266185760498047e+00
8.084896087646484375e+00 4.279024600982666016e+00
8.182758331298828125e+00 4.097118377685546875e+00
8.111740112304687500e+00 4.166947841644287109e+00
8.096906661987304688e+00 4.072080612182617188e+00
8.206637382507324219e+00 4.145006656646728516e+00
8.260320663452148438e+00 4.094825744628906250e+00
8.162388801574707031e+00 4.044100761413574219e+00
8.163666725158691406e+00 4.225905418395996094e+00
8.192972183227539062e+00 4.183651924133300781e+00
8.279817581176757812e+00 4.628834247589111328e+00
8.074145317077636719e+00 4.369472980499267578e+00
8.084809303283691406e+00 4.555027961730957031e+00
8.184414863586425781e+00 4.238083362579345703e+00
8.332963943481445312e+00 4.583551406860351562e+00
8.099902153015136719e+00 4.484651088714599609e+00
8.217462539672851562e+00 4.100672721862792969e+00
8.235477447509765625e+00 4.187809467315673828e+00
8.140553474426269531e+00 4.190814971923828125e+00
8.433143615722656250e+00 4.188090324401855469e+00
8.304987907409667969e+00 4.065637111663818359e+00
9.041139602661132812e+00 3.713870286941528320e+00
8.459115982055664062e+00 3.986918687820434570e+00
8.338539123535156250e+00 4.041266441345214844e+00
8.375880241394042969e+00 4.246766090393066406e+00
1.031759071350097656e+01 1.064674568176269531e+01
1.027589321136474609e+01 1.076630210876464844e+01
1.028563213348388672e+01 1.050669765472412109e+01
9.744667053222656250e+00 1.017615127563476562e+01
1.035894966125488281e+01 1.089190769195556641e+01
1.063688945770263672e+01 1.028793239593505859e+01
1.059520339965820312e+01 1.000259399414062500e+01
1.040475559234619141e+01 9.908096313476562500e+00
1.041789436340332031e+01 9.924489974975585938e+00
1.037007427215576172e+01 9.893993377685546875e+00
1.035303974151611328e+01 1.009051990509033203e+01
1.047265052795410156e+01 9.759900093078613281e+00
1.053446769714355469e+01 9.693197250366210938e+00
1.047330856323242188e+01 9.676415443420410156e+00
1.050384712219238281e+01 9.741414070129394531e+00
1.046842288970947266e+01 9.753134727478027344e+00
1.052047920227050781e+01 9.704304695129394531e+00
1.041924476623535156e+01 9.783332824707031250e+00
1.046161174774169922e+01 9.726980209350585938e+00
1.049581527709960938e+01 9.700724601745605469e+00
1.046927165985107422e+01 9.725986480712890625e+00
1.048560905456542969e+01 9.722443580627441406e+00
1.043490409851074219e+01 9.803949356079101562e+00
1.052640438079833984e+01 9.741503715515136719e+00
1.051014614105224609e+01 9.720568656921386719e+00
1.048422431945800781e+01 9.669912338256835938e+00
1.044080638885498047e+01 9.600270271301269531e+00
1.043870925903320312e+01 9.709968566894531250e+00
1.049880695343017578e+01 9.703004837036132812e+00
1.042186355590820312e+01 9.710280418395996094e+00
1.056806182861328125e+01 9.744561195373535156e+00
1.050238513946533203e+01 9.691303253173828125e+00
1.052823925018310547e+01 9.712544441223144531e+00
1.052848815917968750e+01 9.691562652587890625e+00
1.049672412872314453e+01 9.693718910217285156e+00
1.049559593200683594e+01 9.685654640197753906e+00
1.048929214477539062e+01 9.716855049133300781e+00
1.053190422058105469e+01 9.689198493957519531e+00
1.048383331298828125e+01 9.740077972412109375e+00
1.048843955993652344e+01 9.707698822021484375e+00
1.051642704010009766e+01 9.604060173034667969e+00
1.055190467834472656e+01 9.645217895507812500e+00
1.053373908996582031e+01 9.690968513488769531e+00
1.052354812622070312e+01 9.681088447570800781e+00
1.056636238098144531e+01 9.659941673278808594e+00
1.051976871490478516e+01 9.714900016784667969e+00
1.049497985839843750e+01 9.680879592895507812e+00
1.053137016296386719e+01 9.660202980041503906e+00
1.042129707336425781e+01 9.772866249084472656e+00
1.050637626647949219e+01 9.707443237304687500e+00
1.052743339538574219e+01 9.630681037902832031e+00
1.038367652893066406e+01 9.859651565551757812e+00
1.029281520843505859e+01 9.715830802917480469e+00
1.037711715698242188e+01 9.834950447082519531e+00
1.033637046813964844e+01 9.869988441467285156e+00
1.044149017333984375e+01 9.709032058715820312e+00
1.044534015655517578e+01 9.761985778808593750e+00
1.044170856475830078e+01 9.729959487915039062e+00
1.043770408630371094e+01 9.659836769104003906e+00
1.041778087615966797e+01 9.756018638610839844e+00
1.045944786071777344e+01 9.703184127807617188e+00
1.045142459869384766e+01 9.752321243286132812e+00
1.048580932617187500e+01 9.685448646545410156e+00
1.041813087463378906e+01 9.803230285644531250e+00
1.039441108703613281e+01 9.738137245178222656e+00
1.028393650054931641e+01 9.759675025939941406e+00
1.045666027069091797e+01 9.686717033386230469e+00
1.032688713073730469e+01 9.707877159118652344e+00
1.051282310485839844e+01 9.846998214721679688e+00
1.041245937347412109e+01 9.883888244628906250e+00
1.044601345062255859e+01 9.711850166320800781e+00
1.051015758514404297e+01 9.914175987243652344e+00
1.044741535186767578e+01 9.762184143066406250e+00
1.048750877380371094e+01 9.756142616271972656e+00
1.042459297180175781e+01 9.831198692321777344e+00
1.045376873016357422e+01 9.714380264282226562e+00
1.041314697265625000e+01 1.008626842498779297e+01
1.038342666625976562e+01 9.716863632202148438e+00
1.041856575012207031e+01 9.826046943664550781e+00
1.047854328155517578e+01 9.760634422302246094e+00
1.047788715362548828e+01 9.742522239685058594e+00
1.037509441375732422e+01 9.812755584716796875e+00
1.049842643737792969e+01 9.728548049926757812e+00
1.040493297576904297e+01 9.753557205200195312e+00
1.047662830352783203e+01 9.676697731018066406e+00
1.043588542938232422e+01 9.749537467956542969e+00
1.040009021759033203e+01 9.796339988708496094e+00
1.039733600616455078e+01 9.741942405700683594e+00
1.051685905456542969e+01 9.595889091491699219e+00
1.047700881958007812e+01 9.697082519531250000e+00
1.054493999481201172e+01 9.676787376403808594e+00
1.041596508026123047e+01 9.719717979431152344e+00
1.046479034423828125e+01 9.745109558105468750e+00
1.047220516204833984e+01 9.670432090759277344e+00
1.051773643493652344e+01 9.818005561828613281e+00
1.044144439697265625e+01 9.733676910400390625e+00
1.045082092285156250e+01 9.787993431091308594e+00
1.045598220825195312e+01 9.871836662292480469e+00
1.037562274932861328e+01 9.767685890197753906e+00
1.040499305725097656e+01 9.791731834411621094e+00
1.039521980285644531e+01 9.779459953308105469e+00
1.039069652557373047e+01 9.842186927795410156e+00
1.043387413024902344e+01 9.728752136230468750e+00
1.044870090484619141e+01 9.673586845397949219e+00
1.031833934783935547e+01 9.718482971191406250e+00
1.044638156890869141e+01 9.683732032775878906e+00
1.027386665344238281e+01 9.714172363281250000e+00
1.036790752410888672e+01 9.643897056579589844e+00
1.037706375122070312e+01 9.768309593200683594e+00
1.010462379455566406e+01 9.969180107116699219e+00
1.023062229156494141e+01 9.905717849731445312e+00
1.035543727874755859e+01 9.647729873657226562e+00
1.043408203125000000e+01 1.001036357879638672e+01
1.032998085021972656e+01 9.735272407531738281e+00
1.037528228759765625e+01 9.800225257873535156e+00
1.040642356872558594e+01 9.771113395690917969e+00
1.046605300903320312e+01 9.784656524658203125e+00
1.027737522125244141e+01 9.853966712951660156e+00
1.037946224212646484e+01 9.782195091247558594e+00
1.040228080749511719e+01 9.723077774047851562e+00
1.044764328002929688e+01 9.940917968750000000e+00
1.039304828643798828e+01 9.893219947814941406e+00
1.055155563354492188e+01 9.698863029479980469e+00
1.043500518798828125e+01 9.789898872375488281e+00
1.036096572875976562e+01 9.723937034606933594e+00
1.047703647613525391e+01 9.958904266357421875e+00
1.035970783233642578e+01 9.739748001098632812e+00
1.047648906707763672e+01 9.681692123413085938e+00
1.022855663299560547e+01 9.789694786071777344e+00
1.046489334106445312e+01 9.719458580017089844e+00
1.050976848602294922e+01 9.665234565734863281e+00
1.038634014129638672e+01 9.752050399780273438e+00
1.033730316162109375e+01 9.803511619567871094e+00
1.053452873229980469e+01 9.654861450195312500e+00
1.029565620422363281e+01 9.837404251098632812e+00
1.043598365783691406e+01 9.714117050170898438e+00
1.041444873809814453e+01 9.816035270690917969e+00
1.036264038085937500e+01 9.746798515319824219e+00
1.041152954101562500e+01 9.658639907836914062e+00
1.028388404846191406e+01 9.892739295959472656e+00
1.043548870086669922e+01 9.811805725097656250e+00
1.042291355133056641e+01 9.706607818603515625e+00
1.042549324035644531e+01 9.751840591430664062e+00
1.043848800659179688e+01 9.725419044494628906e+00
1.035935783386230469e+01 9.832965850830078125e+00
1.044255256652832031e+01 9.779285430908203125e+00
1.033448696136474609e+01 1.001970577239990234e+01
1.029255867004394531e+01 9.932355880737304688e+00
1.043832683563232422e+01 9.683995246887207031e+00
1.045789623260498047e+01 9.746252059936523438e+00
1.033575534820556641e+01 9.795240402221679688e+00
1.055407905578613281e+01 9.710946083068847656e+00
1.040604209899902344e+01 9.849373817443847656e+00
1.041360950469970703e+01 9.857973098754882812e+00
1.048248767852783203e+01 9.850548744201660156e+00
1.048645401000976562e+01 9.810152053833007812e+00
1.055468940734863281e+01 9.700341224670410156e+00
1.043327236175537109e+01 9.922443389892578125e+00
1.041884040832519531e+01 9.888898849487304688e+00
1.048622322082519531e+01 9.739287376403808594e+00
1.049497032165527344e+01 9.658435821533203125e+00
1.028878784179687500e+01 9.853165626525878906e+00
1.044429397583007812e+01 9.677261352539062500e+00
1.051125431060791016e+01 9.559580802917480469e+00
1.030754756927490234e+01 9.958941459655761719e+00
1.052338218688964844e+01 9.697910308837890625e+00
1.047264003753662109e+01 9.745237350463867188e+00
1.055179405212402344e+01 9.769962310791015625e+00
1.048463821411132812e+01 9.647908210754394531e+00
1.045287513732910156e+01 9.648935317993164062e+00
1.047002601623535156e+01 9.613328933715820312e+00
1.035716438293457031e+01 9.732118606567382812e+00
1.042391300201416016e+01 9.703170776367187500e+00
1.030165195465087891e+01 1.143509387969970703e+01
8.778449058532714844e+00 1.183581161499023438e+01
9.035645484924316406e+00 1.183298015594482422e+01
8.789865493774414062e+00 1.186589431762695312e+01
9.017109870910644531e+00 1.182975006103515625e+01
8.763213157653808594e+00 1.186402702331542969e+01
8.758663177490234375e+00 1.183283710479736328e+01
8.745703697204589844e+00 1.186025810241699219e+01
8.761224746704101562e+00 1.189009189605712891e+01
8.682563781738281250e+00 1.193519592285156250e+01
8.735190391540527344e+00 1.191312503814697266e+01
8.700964927673339844e+00 1.184857463836669922e+01
8.697661399841308594e+00 1.191581630706787109e+01
8.716760635375976562e+00 1.187949275970458984e+01
8.830250740051269531e+00 1.186352348327636719e+01
9.089484214782714844e+00 1.179732227325439453e+01
8.829996109008789062e+00 1.190535354614257812e+01
8.821105957031250000e+00 1.188775634765625000e+01
8.823966026306152344e+00 1.184989070892333984e+01
8.730376243591308594e+00 1.188792610168457031e+01
8.775138854980468750e+00 1.178397369384765625e+01
8.689939498901367188e+00 1.181837844848632812e+01
8.860384941101074219e+00 1.172823333740234375e+01
8.673037528991699219e+00 1.175852108001708984e+01
8.744737625122070312e+00 1.183195304870605469e+01
8.821022033691406250e+00 1.180633640289306641e+01
8.716784477233886719e+00 1.190359115600585938e+01
8.818816184997558594e+00 1.168572521209716797e+01
8.850449562072753906e+00 1.175323390960693359e+01
8.757217407226562500e+00 1.188569068908691406e+01
8.651448249816894531e+00 1.189511299133300781e+01
8.710536003112792969e+00 1.188293647766113281e+01
8.690383911132812500e+00 1.189494323730468750e+01
8.796931266784667969e+00 1.197090339660644531e+01
8.717569351196289062e+00 1.190639495849609375e+01
8.661035537719726562e+00 1.177820301055908203e+01
8.630800247192382812e+00 1.194047641754150391e+01
8.616053581237792969e+00 1.191999626159667969e+01
8.705904960632324219e+00 1.189868640899658203e+01
8.624103546142578125e+00 1.197322559356689453e+01
8.702095985412597656e+00 1.190695762634277344e+01
8.644783020019531250e+00 1.191687393188476562e+01
8.658451080322265625e+00 1.193593883514404297e+01
8.699286460876464844e+00 1.187500286102294922e+01
8.649022102355957031e+00 1.193085575103759766e+01
8.643426895141601562e+00 1.198150825500488281e+01
8.675404548645019531e+00 1.188144016265869141e+01
8.627986907958984375e+00 1.190106105804443359e+01
8.656156539916992188e+00 1.192311382293701172e+01
8.678999900817871094e+00 1.191334533691406250e+01
8.662352561950683594e+00 1.190876960754394531e+01
8.644140243530273438e+00 1.193057823181152344e+01
8.658348083496093750e+00 1.186270999908447266e+01
8.706565856933593750e+00 1.193446826934814453e+01
8.709681510925292969e+00 1.184114170074462891e+01
8.685446739196777344e+00 1.187888145446777344e+01
8.720980644226074219e+00 1.181892490386962891e+01
8.708544731140136719e+00 1.181073856353759766e+01
8.697048187255859375e+00 1.184479427337646484e+01
8.905916213989257812e+00 1.169084548950195312e+01
9.308915138244628906e+00 1.090563106536865234e+01
9.035071372985839844e+00 1.047839355468750000e+01
9.210983276367187500e+00 1.103826618194580078e+01
9.151974678039550781e+00 1.116341590881347656e+01
9.022747039794921875e+00 1.118980121612548828e+01
9.133682250976562500e+00 1.102204990386962891e+01
9.247039794921875000e+00 1.099491596221923828e+01
9.187913894653320312e+00 1.092626190185546875e+01
9.178898811340332031e+00 1.106589317321777344e+01
9.608077049255371094e+00 1.083254241943359375e+01
9.241067886352539062e+00 1.053110790252685547e+01
9.183931350708007812e+00 1.099602985382080078e+01
9.297965049743652344e+00 1.096588993072509766e+01
9.389960289001464844e+00 1.061938095092773438e+01
9.111773490905761719e+00 1.069697570800781250e+01
9.083431243896484375e+00 1.117476749420166016e+01
8.971682548522949219e+00 1.101303768157958984e+01
9.034199714660644531e+00 1.139158630371093750e+01
9.115778923034667969e+00 1.134964752197265625e+01
9.060095787048339844e+00 1.147314167022705078e+01
9.213829040527343750e+00 1.141741847991943359e+01
8.715080261230468750e+00 1.174885177612304688e+01
8.963315010070800781e+00 1.151157474517822266e+01
8.621640205383300781e+00 1.171740245819091797e+01
8.962255477905273438e+00 1.135033607482910156e+01
8.723077774047851562e+00 1.155978202819824219e+01
8.138265609741210938e+00 1.164690303802490234e+01
8.409586906433105469e+00 1.158184623718261719e+01
7.756193161010742188e+00 1.158720684051513672e+01
7.745615005493164062e+00 1.157017326354980469e+01
7.654978275299072266e+00 1.153743553161621094e+01
7.604410171508789062e+00 1.160160350799560547e+01
7.622689723968505859e+00 1.157690429687500000e+01
7.643846988677978516e+00 1.156200504302978516e+01
7.590611934661865234e+00 1.162314605712890625e+01
7.548223495483398438e+00 1.160779190063476562e+01
7.534372329711914062e+00 1.156867504119873047e+01
7.581379890441894531e+00 1.159703826904296875e+01
7.527722835540771484e+00 1.160066795349121094e+01
7.570566654205322266e+00 1.156841468811035156e+01
7.550635814666748047e+00 1.158429527282714844e+01
7.574419021606445312e+00 1.158101272583007812e+01
7.525775909423828125e+00 1.159509086608886719e+01
7.499465465545654297e+00 1.161059188842773438e+01
7.525950908660888672e+00 1.160598373413085938e+01
7.525414943695068359e+00 1.160155963897705078e+01
7.551115512847900391e+00 1.158787822723388672e+01
7.514780998229980469e+00 1.159215259552001953e+01
7.476735115051269531e+00 1.159859943389892578e+01
7.473181247711181641e+00 1.160546684265136719e+01
7.491831302642822266e+00 1.160357952117919922e+01
7.465775966644287109e+00 1.160344505310058594e+01
7.501316547393798828e+00 1.159805965423583984e+01
7.457285881042480469e+00 1.158074188232421875e+01
7.468628883361816406e+00 1.161386680603027344e+01
7.459411621093750000e+00 1.157555484771728516e+01
7.460288524627685547e+00 1.158932304382324219e+01
7.531225204467773438e+00 1.160136604309082031e+01
7.485579490661621094e+00 1.161434173583984375e+01
7.452881813049316406e+00 1.160018730163574219e+01
7.443506717681884766e+00 1.159374237060546875e+01
7.425814628601074219e+00 1.159870147705078125e+01
7.450203418731689453e+00 1.160087013244628906e+01
7.397104263305664062e+00 1.162310695648193359e+01
7.435611724853515625e+00 1.158512401580810547e+01
7.444797039031982422e+00 1.158736038208007812e+01
7.460660934448242188e+00 1.157524776458740234e+01
7.368660926818847656e+00 1.154688167572021484e+01
7.384850025177001953e+00 1.158508300781250000e+01
7.375916481018066406e+00 1.161740016937255859e+01
7.464118957519531250e+00 1.156609439849853516e+01
7.470981597900390625e+00 1.159127426147460938e+01
7.459023952484130859e+00 1.158020496368408203e+01
7.433959007263183594e+00 1.159537029266357422e+01
7.542133331298828125e+00 1.150207901000976562e+01
7.426562309265136719e+00 1.157519531250000000e+01
7.821674823760986328e+00 1.121068382263183594e+01
7.420809745788574219e+00 1.154420661926269531e+01
7.347546577453613281e+00 1.154936599731445312e+01
7.358275413513183594e+00 1.155171871185302734e+01
7.370193481445312500e+00 1.153526496887207031e+01
7.331587791442871094e+00 1.155286502838134766e+01
7.259817600250244141e+00 1.158578586578369141e+01
7.261692523956298828e+00 1.158778285980224609e+01
7.286542415618896484e+00 1.157636833190917969e+01
7.298928260803222656e+00 1.158161067962646484e+01
7.271501541137695312e+00 1.159013080596923828e+01
7.259771347045898438e+00 1.157371711730957031e+01
7.279502868652343750e+00 1.157935619354248047e+01
7.272746562957763672e+00 1.158328723907470703e+01
7.242459774017333984e+00 1.158706760406494141e+01
7.258106231689453125e+00 1.158591651916503906e+01
7.250061511993408203e+00 1.159080791473388672e+01
7.269363880157470703e+00 1.158373546600341797e+01
7.344311714172363281e+00 1.157464790344238281e+01
7.260349273681640625e+00 1.156952285766601562e+01
7.266760349273681641e+00 1.158439636230468750e+01
7.294208049774169922e+00 1.157595443725585938e+01
7.310853481292724609e+00 1.157793998718261719e+01
7.417344093322753906e+00 1.152209377288818359e+01
7.261553764343261719e+00 1.158563804626464844e+01
7.287378787994384766e+00 1.157715320587158203e+01
7.266152381896972656e+00 1.158165740966796875e+01
7.300991535186767578e+00 1.157431793212890625e+01
7.279203891754150391e+00 1.158088111877441406e+01
7.277610778808593750e+00 1.158128356933593750e+01
7.299268722534179688e+00 1.157374954223632812e+01
7.287910938262939453e+00 1.157823467254638672e+01
7.283356189727783203e+00 1.157501125335693359e+01
7.242667675018310547e+00 1.157784843444824219e+01
7.264526844024658203e+00 1.156536102294921875e+01
7.253064632415771484e+00 1.160199356079101562e+01
7.266643047332763672e+00 1.157767486572265625e+01
1.055672168731689453e+01 1.248859310150146484e+01
1.058789634704589844e+01 1.245632743835449219e+01
1.060258102416992188e+01 1.250737190246582031e+01
1.061264991760253906e+01 1.255423927307128906e+01
1.058478450775146484e+01 1.246872043609619141e+01
1.060972595214843750e+01 1.254869937896728516e+01
1.060823726654052734e+01 1.254190063476562500e+01
1.060184097290039062e+01 1.252939796447753906e+01
1.059737110137939453e+01 1.251538848876953125e+01
1.060562705993652344e+01 1.252513122558593750e+01
1.062204551696777344e+01 1.255064964294433594e+01
1.059190082550048828e+01 1.242034626007080078e+01
1.060783767700195312e+01 1.252397060394287109e+01
1.059313011169433594e+01 1.249348926544189453e+01
1.059389114379882812e+01 1.253739452362060547e+01
1.059929561614990234e+01 1.251725864410400391e+01
1.061199378967285156e+01 1.227426242828369141e+01
1.050084590911865234e+01 1.237778282165527344e+01
1.058454322814941406e+01 1.249294471740722656e+01
1.061933422088623047e+01 1.255902194976806641e+01
1.057435512542724609e+01 1.251427841186523438e+01
1.057125473022460938e+01 1.247894573211669922e+01
1.057302379608154297e+01 1.246388149261474609e+01
1.058111763000488281e+01 1.252149200439453125e+01
1.060187053680419922e+01 1.255418109893798828e+01
1.057141494750976562e+01 1.249876022338867188e+01
1.058024883270263672e+01 1.250702857971191406e+01
1.058631992340087891e+01 1.253530025482177734e+01
1.060446834564208984e+01 1.255436801910400391e+01
1.060116100311279297e+01 1.254808807373046875e+01
1.060243320465087891e+01 1.254730224609375000e+01
1.059470462799072266e+01 1.252125358581542969e+01
1.060875797271728516e+01 1.255502891540527344e+01
1.060500431060791016e+01 1.254368019104003906e+01
1.060052490234375000e+01 1.254240608215332031e+01
1.061692047119140625e+01 1.256304836273193359e+01
1.059716796875000000e+01 1.254086780548095703e+01
1.059864425659179688e+01 1.253582954406738281e+01
1.060990428924560547e+01 1.255541133880615234e+01
1.061048316955566406e+01 1.256213378906250000e+01
1.061094760894775391e+01 1.256145763397216797e+01
1.060999107360839844e+01 1.256234455108642578e+01
1.059495830535888672e+01 1.257477283477783203e+01
1.064913558959960938e+01 1.259052753448486328e+01
1.062427997589111328e+01 1.255545234680175781e+01
1.063789367675781250e+01 1.255450725555419922e+01
1.060605239868164062e+01 1.255957126617431641e+01
1.060727119445800781e+01 1.255391407012939453e+01
1.060916042327880859e+01 1.255676651000976562e+01
1.062190151214599609e+01 1.257568073272705078e+01
1.060838699340820312e+01 1.255504798889160156e+01
1.061897087097167969e+01 1.255322551727294922e+01
1.060778045654296875e+01 1.256308269500732422e+01
1.060261344909667969e+01 1.253564167022705078e+01
1.059372138977050781e+01 1.252828502655029297e+01
1.060923385620117188e+01 1.254775428771972656e+01
1.058763122558593750e+01 1.255435085296630859e+01
1.060923290252685547e+01 1.254944324493408203e+01
1.059265804290771484e+01 1.253281116485595703e+01
1.061077117919921875e+01 1.255943489074707031e+01
1.061905479431152344e+01 1.256991291046142578e+01
1.065609931945800781e+01 1.250991249084472656e+01
1.062062263488769531e+01 1.253335666656494141e+01
1.061511898040771484e+01 1.253300666809082031e+01
1.057005214691162109e+01 1.236380863189697266e+01
1.059956645965576172e+01 1.251401138305664062e+01
1.061495780944824219e+01 1.254241752624511719e+01
1.064003658294677734e+01 1.252303028106689453e+01
1.062551307678222656e+01 1.257463836669921875e+01
1.061325836181640625e+01 1.254939460754394531e+01
1.062532901763916016e+01 1.256995964050292969e+01
1.062920665740966797e+01 1.256390190124511719e+01
1.064083671569824219e+01 1.257301998138427734e+01
1.060974311828613281e+01 1.255537796020507812e+01
1.062045288085937500e+01 1.254479408264160156e+01
1.069862365722656250e+01 1.263071918487548828e+01
1.066966724395751953e+01 1.266124248504638672e+01
1.067507839202880859e+01 1.265321063995361328e+01
1.066743659973144531e+01 1.264920043945312500e+01
1.066564464569091797e+01 1.265433025360107422e+01
1.067601108551025391e+01 1.267811107635498047e+01
1.067714691162109375e+01 1.267107391357421875e+01
1.067758750915527344e+01 1.267386054992675781e+01
1.068183994293212891e+01 1.267772960662841797e+01
1.067893028259277344e+01 1.267613506317138672e+01
1.067403316497802734e+01 1.263759040832519531e+01
1.068823337554931641e+01 1.269400405883789062e+01
1.067457103729248047e+01 1.266526508331298828e+01
1.068010807037353516e+01 1.266986274719238281e+01
1.068512344360351562e+01 1.268760299682617188e+01
1.068585395812988281e+01 1.268733882904052734e+01
1.068710422515869141e+01 1.268228530883789062e+01
1.069537544250488281e+01 1.269032573699951172e+01
1.068252754211425781e+01 1.268204593658447266e+01
1.069017982482910156e+01 1.269799804687500000e+01
1.068228340148925781e+01 1.267476749420166016e+01
1.068588352203369141e+01 1.268759727478027344e+01
1.070287036895751953e+01 1.270724487304687500e+01
1.068896007537841797e+01 1.268956851959228516e+01
1.068460273742675781e+01 1.268678760528564453e+01
1.068326568603515625e+01 1.267944049835205078e+01
1.068491458892822266e+01 1.268270015716552734e+01
1.068042469024658203e+01 1.268312835693359375e+01
1.068760395050048828e+01 1.269108867645263672e+01
1.066596412658691406e+01 1.269013977050781250e+01
1.068128108978271484e+01 1.267840480804443359e+01
1.068076896667480469e+01 1.266214275360107422e+01
1.066417407989501953e+01 1.263489437103271484e+01
1.067557525634765625e+01 1.267387294769287109e+01
1.068330764770507812e+01 1.268289756774902344e+01
1.069215393066406250e+01 1.269657325744628906e+01
1.068564128875732422e+01 1.268612575531005859e+01
1.068709182739257812e+01 1.267928218841552734e+01
1.067544555664062500e+01 1.266108512878417969e+01
1.067548751831054688e+01 1.265735912322998047e+01
1.068606281280517578e+01 1.268229675292968750e+01
1.067795372009277344e+01 1.267125892639160156e+01
1.068812274932861328e+01 1.270082473754882812e+01
1.068330955505371094e+01 1.267905902862548828e+01
1.068271541595458984e+01 1.267244434356689453e+01
1.068514442443847656e+01 1.268087005615234375e+01
1.070940494537353516e+01 1.270771598815917969e+01
1.068538188934326172e+01 1.267899322509765625e+01
1.068573570251464844e+01 1.268276596069335938e+01
1.068553161621093750e+01 1.268150520324707031e+01
1.068332004547119141e+01 1.267436599731445312e+01
1.068074512481689453e+01 1.267362213134765625e+01
1.068010902404785156e+01 1.267195129394531250e+01
1.064140701293945312e+01 1.257907199859619141e+01
1.066530227661132812e+01 1.262780666351318359e+01
1.067588138580322266e+01 1.266303443908691406e+01
1.071489048004150391e+01 1.269003200531005859e+01
1.068350696563720703e+01 1.268413162231445312e+01
1.068527793884277344e+01 1.268908596038818359e+01
1.069052696228027344e+01 1.268406963348388672e+01
1.067641258239746094e+01 1.266378402709960938e+01
1.068001270294189453e+01 1.267671298980712891e+01
1.067980861663818359e+01 1.267496585845947266e+01
1.069124317169189453e+01 1.268219184875488281e+01
1.070925807952880859e+01 1.270853233337402344e+01
1.068107795715332031e+01 1.267796897888183594e+01
1.068455886840820312e+01 1.267969417572021484e+01
1.068261623382568359e+01 1.267796421051025391e+01
1.068860149383544922e+01 1.268121719360351562e+01
1.067867279052734375e+01 1.266794204711914062e+01
1.068002605438232422e+01 1.267674160003662109e+01
1.067819404602050781e+01 1.267548847198486328e+01
1.068505859375000000e+01 1.268013477325439453e+01
1.068606662750244141e+01 1.268408012390136719e+01
1.060744667053222656e+01 1.260074996948242188e+01
1.072952270507812500e+01 1.272312259674072266e+01
1.068119335174560547e+01 1.267799949645996094e+01
1.068323612213134766e+01 1.267997264862060547e+01
1.068963909149169922e+01 1.268325424194335938e+01
1.069266605377197266e+01 1.268739986419677734e+01
1.068850612640380859e+01 1.269049072265625000e+01
1.068138504028320312e+01 1.268011665344238281e+01
1.068596458435058594e+01 1.266314888000488281e+01
1.068036079406738281e+01 1.267474651336669922e+01
1.065092182159423828e+01 1.264461421966552734e+01
1.067651367187500000e+01 1.265828418731689453e+01
1.067670631408691406e+01 1.264145278930664062e+01
1.066652965545654297e+01 1.261330986022949219e+01
1.066931247711181641e+01 1.265917778015136719e+01
1.066018772125244141e+01 1.260311317443847656e+01
1.064629364013671875e+01 1.249571132659912109e+01
1.062350463867187500e+01 1.240865230560302734e+01
1.067338466644287109e+01 1.265322113037109375e+01
1.064474201202392578e+01 1.106648254394531250e+01
1.060809040069580078e+01 1.242934799194335938e+01
1.067191123962402344e+01 1.264313411712646484e+01
1.065743255615234375e+01 1.267762947082519531e+01
1.065062999725341797e+01 1.255881786346435547e+01
9.406600952148437500e+00 1.174988174438476562e+01
9.518507003784179688e+00 1.175385570526123047e+01
1.002044773101806641e+01 1.151261329650878906e+01
9.522622108459472656e+00 1.161853313446044922e+01
1.064869976043701172e+01 1.135987091064453125e+01
1.022904396057128906e+01 1.128806972503662109e+01
1.042368221282958984e+01 1.101399803161621094e+01
1.027802467346191406e+01 1.112316036224365234e+01
1.030815219879150391e+01 1.111828613281250000e+01
9.817387580871582031e+00 1.012337779998779297e+01
1.012993049621582031e+01 1.047606277465820312e+01
1.028545570373535156e+01 1.029334068298339844e+01
1.033644199371337891e+01 1.025954341888427734e+01
1.018467235565185547e+01 1.026384830474853516e+01
1.021526241302490234e+01 1.036095523834228516e+01
1.001623439788818359e+01 1.049037075042724609e+01
9.839463233947753906e+00 1.041692256927490234e+01
1.005450725555419922e+01 1.032052516937255859e+01
1.013282775878906250e+01 1.036149692535400391e+01
1.007661437988281250e+01 1.036761951446533203e+01
9.856452941894531250e+00 1.016149044036865234e+01
1.002130985260009766e+01 1.043744087219238281e+01
1.004530620574951172e+01 1.019853305816650391e+01
1.007990169525146484e+01 1.041763782501220703e+01
1.010499858856201172e+01 1.042176055908203125e+01
1.006205749511718750e+01 1.063841915130615234e+01
1.000596046447753906e+01 1.079052162170410156e+01
1.004838848114013672e+01 1.069230747222900391e+01
9.923889160156250000e+00 1.056771850585937500e+01
9.839108467102050781e+00 1.110836410522460938e+01
9.566481590270996094e+00 1.030501174926757812e+01
9.663957595825195312e+00 1.103667354583740234e+01
9.632572174072265625e+00 1.104343891143798828e+01
1.033047294616699219e+01 1.090889739990234375e+01
1.007238578796386719e+01 1.093620395660400391e+01
1.007538032531738281e+01 1.107027244567871094e+01
1.048030853271484375e+01 1.109711837768554688e+01
1.025191020965576172e+01 1.067728042602539062e+01
1.033544158935546875e+01 1.104376220703125000e+01
1.023885059356689453e+01 1.068036842346191406e+01
1.016345119476318359e+01 1.089602088928222656e+01
1.020837211608886719e+01 1.111401653289794922e+01
1.000211429595947266e+01 1.072603988647460938e+01
1.004099082946777344e+01 1.071066188812255859e+01
9.493170738220214844e+00 1.051654624938964844e+01
1.001172924041748047e+01 1.073279094696044922e+01
9.457325935363769531e+00 1.109741115570068359e+01
9.533287048339843750e+00 1.129133605957031250e+01
9.838785171508789062e+00 1.122117519378662109e+01
9.491489410400390625e+00 1.125971508026123047e+01
9.533263206481933594e+00 1.108613204956054688e+01
9.534345626831054688e+00 1.064505100250244141e+01
9.469534873962402344e+00 1.137253570556640625e+01
9.055405616760253906e+00 1.152540206909179688e+01
9.196234703063964844e+00 1.139571189880371094e+01
9.199151992797851562e+00 1.136032390594482422e+01
9.100654602050781250e+00 1.159350204467773438e+01
9.031517982482910156e+00 1.149502563476562500e+01
9.080742835998535156e+00 1.145702266693115234e+01
9.896732330322265625e+00 1.022850418090820312e+01
1.013932609558105469e+01 1.018398094177246094e+01
9.940132141113281250e+00 1.020154571533203125e+01
1.019537544250488281e+01 1.005387878417968750e+01
1.049250793457031250e+01 1.039263057708740234e+01
1.009612369537353516e+01 1.022802925109863281e+01
1.035249042510986328e+01 1.027431964874267578e+01
9.517214775085449219e+00 1.077769279479980469e+01
1.018508625030517578e+01 1.003731441497802734e+01
1.044901657104492188e+01 1.052921581268310547e+01
1.013442993164062500e+01 1.023251533508300781e+01
1.003569984436035156e+01 1.046366024017333984e+01
1.021858215332031250e+01 1.011901950836181641e+01
1.022037792205810547e+01 1.033441352844238281e+01
1.049307823181152344e+01 1.028451156616210938e+01
1.031391048431396484e+01 1.035869789123535156e+01
1.021359729766845703e+01 1.028784179687500000e+01
1.040150928497314453e+01 1.028620433807373047e+01
1.021513271331787109e+01 1.034862327575683594e+01
1.023171424865722656e+01 1.040054798126220703e+01
1.026462841033935547e+01 1.019926071166992188e+01
1.031090164184570312e+01 1.022396469116210938e+01
1.039856338500976562e+01 1.030505180358886719e+01
9.737200736999511719e+00 1.083811473846435547e+01
1.018447494506835938e+01 1.030497074127197266e+01
9.993321418762207031e+00 1.042951011657714844e+01
1.019353294372558594e+01 1.001941680908203125e+01
1.035902881622314453e+01 1.010914993286132812e+01
1.026673412322998047e+01 1.041776275634765625e+01
1.025130081176757812e+01 1.006550502777099609e+01
1.065198802947998047e+01 1.007506084442138672e+01
1.048321819305419922e+01 9.943262100219726562e+00
1.019135379791259766e+01 1.012423610687255859e+01
1.010143470764160156e+01 1.047707462310791016e+01
1.017717170715332031e+01 1.022853374481201172e+01
1.008889484405517578e+01 1.029529094696044922e+01
1.002507209777832031e+01 1.047642326354980469e+01
1.042553615570068359e+01 1.019908809661865234e+01
9.951440811157226562e+00 1.009442329406738281e+01
1.014913082122802734e+01 1.000997352600097656e+01
1.020447731018066406e+01 1.014751911163330078e+01
1.037810230255126953e+01 1.027790641784667969e+01
1.008684444427490234e+01 1.013041877746582031e+01
1.022907066345214844e+01 1.011878681182861328e+01
1.036029338836669922e+01 1.031581687927246094e+01
9.920427322387695312e+00 1.078458404541015625e+01
1.019157981872558594e+01 1.015640544891357422e+01
1.028430271148681641e+01 1.027202510833740234e+01
1.032613658905029297e+01 1.026744842529296875e+01
1.005160903930664062e+01 1.019852542877197266e+01
1.034141826629638672e+01 1.026942729949951172e+01
1.013163185119628906e+01 1.020684051513671875e+01
9.994977951049804688e+00 9.885230064392089844e+00
1.019816017150878906e+01 1.022056770324707031e+01
1.017167568206787109e+01 1.010146522521972656e+01
1.030177402496337891e+01 1.036067771911621094e+01
1.003219699859619141e+01 1.023727989196777344e+01
1.021833229064941406e+01 1.022189998626708984e+01
9.803188323974609375e+00 1.020729160308837891e+01
1.001077461242675781e+01 1.028890895843505859e+01
9.734858512878417969e+00 1.001568698883056641e+01
9.730950355529785156e+00 1.010784149169921875e+01
9.947414398193359375e+00 1.029763412475585938e+01
9.794946670532226562e+00 9.969375610351562500e+00
9.331309318542480469e+00 9.770406723022460938e+00
9.434851646423339844e+00 1.002075481414794922e+01
9.652106285095214844e+00 1.001663684844970703e+01
9.263298034667968750e+00 1.001262855529785156e+01
9.057212829589843750e+00 9.673173904418945312e+00
9.284802436828613281e+00 9.759192466735839844e+00
8.519933700561523438e+00 4.238987445831298828e+00
8.292487144470214844e+00 5.386303424835205078e+00
8.232686042785644531e+00 5.552635192871093750e+00
8.692854881286621094e+00 5.630882740020751953e+00
8.566169738769531250e+00 5.793984413146972656e+00
8.743937492370605469e+00 5.826653957366943359e+00
8.349534034729003906e+00 5.062070369720458984e+00
8.419939041137695312e+00 5.861920833587646484e+00
8.175950050354003906e+00 5.598940849304199219e+00
8.676812171936035156e+00 5.466233253479003906e+00
9.042221069335937500e+00 5.599422454833984375e+00
8.961374282836914062e+00 5.473107337951660156e+00
9.018157005310058594e+00 5.054344177246093750e+00
9.079240798950195312e+00 4.891102313995361328e+00
9.054408073425292969e+00 4.949786186218261719e+00
9.101129531860351562e+00 4.678740978240966797e+00
8.889199256896972656e+00 5.122806072235107422e+00
8.860624313354492188e+00 5.412033081054687500e+00
8.795912742614746094e+00 5.571597576141357422e+00
8.955009460449218750e+00 5.959987640380859375e+00
8.946000099182128906e+00 5.691203594207763672e+00
8.633537292480468750e+00 5.568866729736328125e+00
8.749704360961914062e+00 5.989490509033203125e+00
8.783257484436035156e+00 5.785680770874023438e+00
8.834855079650878906e+00 5.939374923706054688e+00
8.808767318725585938e+00 5.874372005462646484e+00
8.950681686401367188e+00 5.718921661376953125e+00
8.702527999877929688e+00 6.035816669464111328e+00
8.682999610900878906e+00 6.084304332733154297e+00
8.842091560363769531e+00 6.072830677032470703e+00
8.759403228759765625e+00 6.128223419189453125e+00
8.577173233032226562e+00 6.084922790527343750e+00
8.524805068969726562e+00 5.974386215209960938e+00
8.770961761474609375e+00 5.858804702758789062e+00
8.667366027832031250e+00 5.952155590057373047e+00
8.759844779968261719e+00 5.997034549713134766e+00
8.649200439453125000e+00 6.042907714843750000e+00
8.709491729736328125e+00 5.920502185821533203e+00
8.739143371582031250e+00 6.123987197875976562e+00
8.600484848022460938e+00 5.946961879730224609e+00
8.613730430603027344e+00 5.611812114715576172e+00
8.679242134094238281e+00 5.757963657379150391e+00
8.541581153869628906e+00 5.730806827545166016e+00
8.545969963073730469e+00 5.478014945983886719e+00
1.012166881561279297e+01 1.129331398010253906e+01
9.476775169372558594e+00 1.166711711883544922e+01
9.502352714538574219e+00 1.165697479248046875e+01
8.878703117370605469e+00 1.146534347534179688e+01
9.226783752441406250e+00 1.169032573699951172e+01
9.233835220336914062e+00 1.201781368255615234e+01
9.296160697937011719e+00 1.174060535430908203e+01
9.376605987548828125e+00 1.169427108764648438e+01
9.241836547851562500e+00 1.198966312408447266e+01
9.209272384643554688e+00 1.158840179443359375e+01
9.410925865173339844e+00 1.195256233215332031e+01
9.813550949096679688e+00 1.186558151245117188e+01
9.161731719970703125e+00 1.158287715911865234e+01
9.990181922912597656e+00 1.053552055358886719e+01
9.096554756164550781e+00 1.118083477020263672e+01
9.034700393676757812e+00 1.170209121704101562e+01
9.047310829162597656e+00 1.129944896697998047e+01
9.333221435546875000e+00 1.194543552398681641e+01
9.200451850891113281e+00 1.103281211853027344e+01
9.098328590393066406e+00 1.120625114440917969e+01
9.178366661071777344e+00 1.106783962249755859e+01
9.387872695922851562e+00 1.111278057098388672e+01
9.344588279724121094e+00 1.101800155639648438e+01
9.302599906921386719e+00 1.052629375457763672e+01
9.283063888549804688e+00 1.104953765869140625e+01
9.203958511352539062e+00 1.084907054901123047e+01
9.696097373962402344e+00 1.133899116516113281e+01
1.030578994750976562e+01 1.106700897216796875e+01
1.022871398925781250e+01 1.126078128814697266e+01
1.023607063293457031e+01 1.109576797485351562e+01
1.050307273864746094e+01 1.086589336395263672e+01
1.045236682891845703e+01 1.113559150695800781e+01
1.008612823486328125e+01 1.128308200836181641e+01
1.065354442596435547e+01 1.112837505340576172e+01
1.004417991638183594e+01 1.133514881134033203e+01
9.654492378234863281e+00 1.141567516326904297e+01
9.707833290100097656e+00 1.136824703216552734e+01
1.043704128265380859e+01 1.088496685028076172e+01
1.025187969207763672e+01 1.099849319458007812e+01
1.023810577392578125e+01 1.103981590270996094e+01
1.016573905944824219e+01 1.115867614746093750e+01
9.816903114318847656e+00 1.017793083190917969e+01
9.584779739379882812e+00 9.939456939697265625e+00
9.807885169982910156e+00 1.012684440612792969e+01
9.774462699890136719e+00 1.019496250152587891e+01
1.006161975860595703e+01 1.002096748352050781e+01
9.872826576232910156e+00 1.038019847869873047e+01
9.292916297912597656e+00 1.076842403411865234e+01
9.119798660278320312e+00 1.081330299377441406e+01
9.197833061218261719e+00 1.071040248870849609e+01
9.343164443969726562e+00 1.095514965057373047e+01
9.298963546752929688e+00 1.092695903778076172e+01
9.421513557434082031e+00 1.105593776702880859e+01
9.489037513732910156e+00 1.119275188446044922e+01
9.140067100524902344e+00 1.100628471374511719e+01
9.209073066711425781e+00 1.098052024841308594e+01
9.302350997924804688e+00 1.095808982849121094e+01
9.840978622436523438e+00 1.034899711608886719e+01
9.970581054687500000e+00 1.060194683074951172e+01
9.694408416748046875e+00 1.041483020782470703e+01
9.954554557800292969e+00 1.100826263427734375e+01
1.001725959777832031e+01 1.116955184936523438e+01
1.041353416442871094e+01 1.118655490875244141e+01
1.024277496337890625e+01 1.116006851196289062e+01
1.008539009094238281e+01 1.127280330657958984e+01
1.015311241149902344e+01 1.107337188720703125e+01
9.039650917053222656e+00 1.086553192138671875e+01
9.582587242126464844e+00 1.112442016601562500e+01
9.389857292175292969e+00 1.127877712249755859e+01
9.789710044860839844e+00 1.097348213195800781e+01
9.862566947937011719e+00 1.098996829986572266e+01
9.818337440490722656e+00 1.086085796356201172e+01
9.893992424011230469e+00 1.110545921325683594e+01
1.023218154907226562e+01 1.096735382080078125e+01
9.742010116577148438e+00 1.069658470153808594e+01
1.021325397491455078e+01 1.112730026245117188e+01
9.903836250305175781e+00 1.086468219757080078e+01
1.015822505950927734e+01 1.118120670318603516e+01
9.782897949218750000e+00 1.121901988983154297e+01
9.917771339416503906e+00 1.080784797668457031e+01
1.000772476196289062e+01 1.024339962005615234e+01
1.001605129241943359e+01 1.043887996673583984e+01
9.673941612243652344e+00 1.074751567840576172e+01
9.991501808166503906e+00 1.068493175506591797e+01
9.887456893920898438e+00 1.072639465332031250e+01
1.007955932617187500e+01 1.099028587341308594e+01
1.016627502441406250e+01 1.100870418548583984e+01
9.822854042053222656e+00 1.073990440368652344e+01
9.958858489990234375e+00 1.048098659515380859e+01
9.852781295776367188e+00 1.090158939361572266e+01
1.006762886047363281e+01 1.098178672790527344e+01
1.061889457702636719e+01 1.116995048522949219e+01
1.005483436584472656e+01 1.020219898223876953e+01
1.005810546875000000e+01 1.028566455841064453e+01
9.851141929626464844e+00 1.073549938201904297e+01
1.032939720153808594e+01 9.944112777709960938e+00
1.018320369720458984e+01 9.871590614318847656e+00
1.027339172363281250e+01 9.722187995910644531e+00
1.040123176574707031e+01 1.026240062713623047e+01
9.984791755676269531e+00 9.733591079711914062e+00
9.778592109680175781e+00 9.682942390441894531e+00
1.021249675750732422e+01 9.619543075561523438e+00
1.021467208862304688e+01 9.688121795654296875e+00
1.018424224853515625e+01 9.968500137329101562e+00
1.006437301635742188e+01 1.031854629516601562e+01
9.877843856811523438e+00 1.009463691711425781e+01
9.951055526733398438e+00 1.035906028747558594e+01
9.520742416381835938e+00 1.052905654907226562e+01
9.942189216613769531e+00 1.038200664520263672e+01
9.900705337524414062e+00 1.022167778015136719e+01
9.891579627990722656e+00 1.038822460174560547e+01
1.009343242645263672e+01 1.018991851806640625e+01
9.956361770629882812e+00 9.988720893859863281e+00
9.942253112792968750e+00 1.001651477813720703e+01
9.971652984619140625e+00 1.052506351470947266e+01
1.005381774902343750e+01 9.797600746154785156e+00
1.020513916015625000e+01 1.020835876464843750e+01
9.944032669067382812e+00 1.031677246093750000e+01
1.003975868225097656e+01 1.037344741821289062e+01
1.010370445251464844e+01 1.039360237121582031e+01
9.940397262573242188e+00 1.024158954620361328e+01
9.848640441894531250e+00 1.019143390655517578e+01
9.903162002563476562e+00 1.030911159515380859e+01
1.018745040893554688e+01 1.028595161437988281e+01
9.857711791992187500e+00 1.045539951324462891e+01
1.005132579803466797e+01 1.085207080841064453e+01
9.907908439636230469e+00 1.069819259643554688e+01
1.002715015411376953e+01 1.085105323791503906e+01
9.739641189575195312e+00 1.125985622406005859e+01
1.010127735137939453e+01 1.103652095794677734e+01
1.006864261627197266e+01 1.100056838989257812e+01
9.987626075744628906e+00 1.093196773529052734e+01
1.024093151092529297e+01 1.115081596374511719e+01
1.030082798004150391e+01 1.134674930572509766e+01
9.800522804260253906e+00 1.080320262908935547e+01
9.086372375488281250e+00 9.790478706359863281e+00
9.990148544311523438e+00 1.078364944458007812e+01
9.736613273620605469e+00 1.117498397827148438e+01
1.036139678955078125e+01 5.147472858428955078e+00
1.040704441070556641e+01 5.335492610931396484e+00
1.051674938201904297e+01 5.350951194763183594e+00
1.087073612213134766e+01 5.059422969818115234e+00
1.045962715148925781e+01 5.170613765716552734e+00
9.998045921325683594e+00 4.901248455047607422e+00
9.971447944641113281e+00 5.154997348785400391e+00
1.027310466766357422e+01 9.039886474609375000e+00
1.026713275909423828e+01 5.029645442962646484e+00
1.018100070953369141e+01 5.519731521606445312e+00
1.003086566925048828e+01 5.176556110382080078e+00
1.020456981658935547e+01 5.632691383361816406e+00
9.995299339294433594e+00 5.261859893798828125e+00
9.904157638549804688e+00 4.979188919067382812e+00
1.011694431304931641e+01 5.141584396362304688e+00
1.034362506866455078e+01 5.440234184265136719e+00
1.010844230651855469e+01 4.425707817077636719e+00
1.007046985626220703e+01 4.876036643981933594e+00
1.030123233795166016e+01 4.883617877960205078e+00
1.032985210418701172e+01 5.011539936065673828e+00
9.928737640380859375e+00 4.671020984649658203e+00
9.773212432861328125e+00 4.645559787750244141e+00
9.979601860046386719e+00 4.664679527282714844e+00
1.011423778533935547e+01 4.970834732055664062e+00
9.789251327514648438e+00 4.905158996582031250e+00
9.845914840698242188e+00 4.812888622283935547e+00
9.889565467834472656e+00 5.037580490112304688e+00
9.949677467346191406e+00 4.494985580444335938e+00
9.534732818603515625e+00 4.747294902801513672e+00
9.718008995056152344e+00 4.864800453186035156e+00
8.448128700256347656e+00 4.229061603546142578e+00
1.060044479370117188e+01 4.380743980407714844e+00
1.000472640991210938e+01 4.845089912414550781e+00
1.007388019561767578e+01 4.939256191253662109e+00
9.884232521057128906e+00 4.788105487823486328e+00
6.588523864746093750e+00 1.422078990936279297e+01
6.556757926940917969e+00 1.425579929351806641e+01
6.557633876800537109e+00 1.425442218780517578e+01
6.560428619384765625e+00 1.425400543212890625e+01
6.548314571380615234e+00 1.426679706573486328e+01
6.548034191131591797e+00 1.427116775512695312e+01
6.544464588165283203e+00 1.426908779144287109e+01
6.544423103332519531e+00 1.425745773315429688e+01
6.539059638977050781e+00 1.427473640441894531e+01
6.537260532379150391e+00 1.426246166229248047e+01
6.552268505096435547e+00 1.427031898498535156e+01
6.552247047424316406e+00 1.425674533843994141e+01
6.551561832427978516e+00 1.426764678955078125e+01
6.543806552886962891e+00 1.427242660522460938e+01
6.540242671966552734e+00 1.427379798889160156e+01
6.540375709533691406e+00 1.427341079711914062e+01
6.541826248168945312e+00 1.427492904663085938e+01
6.540668487548828125e+00 1.427335548400878906e+01
6.539187908172607422e+00 1.427547073364257812e+01
6.539388656616210938e+00 1.427631759643554688e+01
6.537356376647949219e+00 1.427345466613769531e+01
6.539438724517822266e+00 1.427374744415283203e+01
6.529887676239013672e+00 1.426777839660644531e+01
6.539157867431640625e+00 1.427401161193847656e+01
6.539425373077392578e+00 1.427460956573486328e+01
6.539922714233398438e+00 1.427396678924560547e+01
6.541144847869873047e+00 1.427382278442382812e+01
6.542580127716064453e+00 1.427771949768066406e+01
6.538771629333496094e+00 1.427375316619873047e+01
6.539790153503417969e+00 1.427568817138671875e+01
6.541914939880371094e+00 1.427302646636962891e+01
6.539696216583251953e+00 1.427550601959228516e+01
6.538741588592529297e+00 1.427336502075195312e+01
6.539038181304931641e+00 1.427173137664794922e+01
6.539727687835693359e+00 1.427347946166992188e+01
6.531424522399902344e+00 1.426351261138916016e+01
6.529312133789062500e+00 1.426341342926025391e+01
6.532208919525146484e+00 1.426460266113281250e+01
6.559922695159912109e+00 1.423362255096435547e+01
6.538481235504150391e+00 1.427363586425781250e+01
6.533759117126464844e+00 1.426916503906250000e+01
6.540432453155517578e+00 1.427618885040283203e+01
6.538434505462646484e+00 1.427449321746826172e+01
6.538754940032958984e+00 1.427531242370605469e+01
6.537889480590820312e+00 1.427500915527343750e+01
6.536487579345703125e+00 1.427769947052001953e+01
6.538492679595947266e+00 1.427324676513671875e+01
6.568118572235107422e+00 1.431602382659912109e+01
6.539808273315429688e+00 1.427501392364501953e+01
6.536912918090820312e+00 1.427450466156005859e+01
6.538663387298583984e+00 1.427501773834228516e+01
6.542620658874511719e+00 1.427642250061035156e+01
6.538656711578369141e+00 1.427298069000244141e+01
6.537642955780029297e+00 1.427349472045898438e+01
6.538820266723632812e+00 1.427368164062500000e+01
6.538874149322509766e+00 1.426984786987304688e+01
6.533741950988769531e+00 1.426836395263671875e+01
6.535405158996582031e+00 1.427480602264404297e+01
6.537809848785400391e+00 1.426430988311767578e+01
6.537958621978759766e+00 1.427552795410156250e+01
6.535015583038330078e+00 1.427542686462402344e+01
6.533562660217285156e+00 1.427676677703857422e+01
6.538328170776367188e+00 1.427502441406250000e+01
6.535550594329833984e+00 1.426982784271240234e+01
6.537698745727539062e+00 1.427550983428955078e+01
6.536540985107421875e+00 1.426945781707763672e+01
6.538033485412597656e+00 1.427217483520507812e+01
6.535927295684814453e+00 1.427259159088134766e+01
6.546665668487548828e+00 1.425748252868652344e+01
6.541409969329833984e+00 1.426787090301513672e+01
6.539021492004394531e+00 1.427225208282470703e+01
6.536789417266845703e+00 1.427192020416259766e+01
6.542761802673339844e+00 1.426533508300781250e+01
6.537584304809570312e+00 1.427478027343750000e+01
6.538377761840820312e+00 1.427274799346923828e+01
6.542092323303222656e+00 1.426964950561523438e+01
6.539214611053466797e+00 1.427472496032714844e+01
6.539784908294677734e+00 1.427295494079589844e+01
6.537270069122314453e+00 1.427509689331054688e+01
6.535407543182373047e+00 1.427285766601562500e+01
6.537915229797363281e+00 1.427231121063232422e+01
6.538541316986083984e+00 1.427463531494140625e+01
6.537404537200927734e+00 1.427411079406738281e+01
6.537410259246826172e+00 1.426130676269531250e+01
6.531220436096191406e+00 1.425020122528076172e+01
6.539111614227294922e+00 1.427252864837646484e+01
6.538248062133789062e+00 1.427474021911621094e+01
6.536467552185058594e+00 1.427604770660400391e+01
6.537417888641357422e+00 1.427541351318359375e+01
6.547934055328369141e+00 1.426266479492187500e+01
6.537573814392089844e+00 1.427419471740722656e+01
6.537294387817382812e+00 1.427372741699218750e+01
8.560037612915039062e+00 9.794188499450683594e+00
8.708642959594726562e+00 9.908440589904785156e+00
8.573464393615722656e+00 9.772192001342773438e+00
8.561343193054199219e+00 9.796647071838378906e+00
8.587602615356445312e+00 9.814866065979003906e+00
8.591144561767578125e+00 9.783154487609863281e+00
8.576486587524414062e+00 9.749846458435058594e+00
8.595920562744140625e+00 9.825204849243164062e+00
8.632908821105957031e+00 9.798756599426269531e+00
8.601741790771484375e+00 9.810401916503906250e+00
8.595243453979492188e+00 9.803523063659667969e+00
8.637140274047851562e+00 9.952267646789550781e+00
8.627830505371093750e+00 9.801649093627929688e+00
8.663158416748046875e+00 9.756992340087890625e+00
8.897165298461914062e+00 9.736816406250000000e+00
8.650684356689453125e+00 9.815186500549316406e+00
8.718304634094238281e+00 9.763302803039550781e+00
8.752546310424804688e+00 9.740662574768066406e+00
8.647266387939453125e+00 9.785912513732910156e+00
8.754993438720703125e+00 9.810313224792480469e+00
8.830358505249023438e+00 9.891170501708984375e+00
8.739137649536132812e+00 9.849575996398925781e+00
8.685101509094238281e+00 9.708935737609863281e+00
8.851096153259277344e+00 9.805932044982910156e+00
8.707853317260742188e+00 9.751456260681152344e+00
8.572087287902832031e+00 9.665100097656250000e+00
8.635833740234375000e+00 9.755008697509765625e+00
8.657684326171875000e+00 9.731364250183105469e+00
8.695726394653320312e+00 9.747195243835449219e+00
8.584018707275390625e+00 9.716365814208984375e+00
8.577779769897460938e+00 9.693975448608398438e+00
8.560541152954101562e+00 9.711446762084960938e+00
8.531139373779296875e+00 9.703473091125488281e+00
8.716422080993652344e+00 9.751414299011230469e+00
8.656501770019531250e+00 9.723253250122070312e+00
8.624091148376464844e+00 9.729489326477050781e+00
8.768339157104492188e+00 9.723872184753417969e+00
8.580424308776855469e+00 9.695424079895019531e+00
8.558036804199218750e+00 9.668982505798339844e+00
8.612854957580566406e+00 9.654446601867675781e+00
8.590957641601562500e+00 9.716225624084472656e+00
8.552788734436035156e+00 9.700490951538085938e+00
8.568416595458984375e+00 9.705601692199707031e+00
8.599083900451660156e+00 9.697413444519042969e+00
8.668375968933105469e+00 9.732172012329101562e+00
8.627562522888183594e+00 9.677515983581542969e+00
8.649109840393066406e+00 9.701588630676269531e+00
8.628500938415527344e+00 9.731247901916503906e+00
8.587142944335937500e+00 9.729377746582031250e+00
8.604658126831054688e+00 9.717459678649902344e+00
8.621831893920898438e+00 9.730514526367187500e+00
8.592522621154785156e+00 9.722824096679687500e+00
8.574542045593261719e+00 9.737709045410156250e+00
8.549493789672851562e+00 9.680255889892578125e+00
8.598660469055175781e+00 9.755198478698730469e+00
8.572130203247070312e+00 9.726746559143066406e+00
8.595083236694335938e+00 9.695382118225097656e+00
8.636416435241699219e+00 9.731806755065917969e+00
8.622404098510742188e+00 9.765151977539062500e+00
8.586491584777832031e+00 9.690382003784179688e+00
8.590459823608398438e+00 9.759921073913574219e+00
8.605287551879882812e+00 9.845173835754394531e+00
8.681783676147460938e+00 9.939995765686035156e+00
8.593057632446289062e+00 9.797039985656738281e+00
8.645858764648437500e+00 9.933116912841796875e+00
8.613515853881835938e+00 9.889449119567871094e+00
8.664117813110351562e+00 9.843869209289550781e+00
8.617205619812011719e+00 9.818572998046875000e+00
8.597754478454589844e+00 9.899572372436523438e+00
8.623158454895019531e+00 9.945195198059082031e+00
8.608408927917480469e+00 9.907195091247558594e+00
8.581474304199218750e+00 9.920810699462890625e+00
8.596380233764648438e+00 9.969405174255371094e+00
8.581397056579589844e+00 9.921343803405761719e+00
8.774415016174316406e+00 1.009060764312744141e+01
8.623891830444335938e+00 9.933860778808593750e+00
8.700688362121582031e+00 9.972655296325683594e+00
8.699029922485351562e+00 1.001442813873291016e+01
8.720477104187011719e+00 9.991064071655273438e+00
8.637971878051757812e+00 1.001088523864746094e+01
8.670233726501464844e+00 1.000705432891845703e+01
8.576950073242187500e+00 2.094783210754394531e+01
8.576340675354003906e+00 2.094865608215332031e+01
8.575138092041015625e+00 2.095140647888183594e+01
8.576860427856445312e+00 2.095127487182617188e+01
8.577219963073730469e+00 2.095065116882324219e+01
8.576891899108886719e+00 2.095058250427246094e+01
8.583637237548828125e+00 2.095589065551757812e+01
8.576552391052246094e+00 2.095106315612792969e+01
8.574724197387695312e+00 2.095231056213378906e+01
8.576910018920898438e+00 2.094994544982910156e+01
8.577898025512695312e+00 2.095280647277832031e+01
8.577633857727050781e+00 2.094922065734863281e+01
8.576875686645507812e+00 2.094951438903808594e+01
8.577423095703125000e+00 2.094774246215820312e+01
8.577532768249511719e+00 2.094958877563476562e+01
8.577180862426757812e+00 2.094964027404785156e+01
8.578077316284179688e+00 2.094879341125488281e+01
8.577208518981933594e+00 2.095093917846679688e+01
8.576556205749511719e+00 2.094896125793457031e+01
8.590282440185546875e+00 2.093047142028808594e+01
8.577291488647460938e+00 2.094966316223144531e+01
8.577540397644042969e+00 2.094905471801757812e+01
8.577736854553222656e+00 2.094897460937500000e+01
8.576701164245605469e+00 2.095060157775878906e+01
8.576563835144042969e+00 2.094942665100097656e+01
8.576845169067382812e+00 2.095033264160156250e+01
8.576340675354003906e+00 2.094873046875000000e+01
8.576800346374511719e+00 2.095037651062011719e+01
8.576151847839355469e+00 2.095172500610351562e+01
8.576736450195312500e+00 2.095004653930664062e+01
8.576442718505859375e+00 2.094873237609863281e+01
8.576960563659667969e+00 2.094989013671875000e+01
8.576126098632812500e+00 2.094916343688964844e+01
8.576708793640136719e+00 2.094912147521972656e+01
8.575599670410156250e+00 2.094904327392578125e+01
8.576858520507812500e+00 2.094911575317382812e+01
8.576251983642578125e+00 2.095180130004882812e+01
8.576590538024902344e+00 2.094981384277343750e+01
8.576831817626953125e+00 2.094989395141601562e+01
8.576696395874023438e+00 2.094924545288085938e+01
8.576379776000976562e+00 2.094948005676269531e+01
8.576604843139648438e+00 2.095005035400390625e+01
8.576630592346191406e+00 2.094935417175292969e+01
8.576750755310058594e+00 2.094928550720214844e+01
8.576424598693847656e+00 2.095055198669433594e+01
8.576000213623046875e+00 2.094877815246582031e+01
8.576419830322265625e+00 2.094976615905761719e+01
8.575194358825683594e+00 2.094737434387207031e+01
8.576399803161621094e+00 2.094895744323730469e+01
8.576491355895996094e+00 2.094868087768554688e+01
8.576267242431640625e+00 2.095129203796386719e+01
8.576488494873046875e+00 2.094900321960449219e+01
8.576565742492675781e+00 2.094823074340820312e+01
8.576351165771484375e+00 2.094879722595214844e+01
8.576142311096191406e+00 2.094869041442871094e+01
8.576706886291503906e+00 2.094889831542968750e+01
8.576738357543945312e+00 2.094862174987792969e+01
8.576318740844726562e+00 2.094895553588867188e+01
8.576689720153808594e+00 2.094917297363281250e+01
8.576986312866210938e+00 2.094851875305175781e+01
8.576240539550781250e+00 2.095010948181152344e+01
8.575846672058105469e+00 2.095083999633789062e+01
8.576560020446777344e+00 2.094990158081054688e+01
8.576773643493652344e+00 2.094814872741699219e+01
8.576526641845703125e+00 2.095001029968261719e+01
8.575910568237304688e+00 2.094993591308593750e+01
8.576882362365722656e+00 2.094923400878906250e+01
8.576590538024902344e+00 2.095038604736328125e+01
8.576273918151855469e+00 2.095064926147460938e+01
8.576419830322265625e+00 2.095036315917968750e+01
8.576160430908203125e+00 2.094966125488281250e+01
8.576739311218261719e+00 2.094877052307128906e+01
8.576913833618164062e+00 2.095010185241699219e+01
8.574123382568359375e+00 2.095135307312011719e+01
8.576445579528808594e+00 2.095033836364746094e+01
8.576209068298339844e+00 2.094928550720214844e+01
8.577702522277832031e+00 2.095089149475097656e+01
8.576655387878417969e+00 2.095097923278808594e+01
8.576407432556152344e+00 2.095156288146972656e+01
8.578956604003906250e+00 2.095607185363769531e+01
8.576513290405273438e+00 2.094939994812011719e+01
8.576785087585449219e+00 2.094879913330078125e+01
8.576430320739746094e+00 2.094976425170898438e+01
8.576461791992187500e+00 2.094955253601074219e+01
8.576420783996582031e+00 2.095000076293945312e+01
8.576365470886230469e+00 2.094995498657226562e+01
8.576539993286132812e+00 2.094912147521972656e+01
8.576416969299316406e+00 2.094992828369140625e+01
8.576445579528808594e+00 2.094997215270996094e+01
8.576490402221679688e+00 2.094824600219726562e+01
8.576111793518066406e+00 2.094942092895507812e+01
8.576079368591308594e+00 2.094836616516113281e+01
8.576432228088378906e+00 2.094854545593261719e+01
8.576652526855468750e+00 2.094914245605468750e+01
8.576567649841308594e+00 2.095020675659179688e+01
8.576474189758300781e+00 2.094906044006347656e+01
8.576400756835937500e+00 2.095022392272949219e+01
8.576470375061035156e+00 2.094996452331542969e+01
8.576436042785644531e+00 2.094952583312988281e+01
8.576910018920898438e+00 2.094972038269042969e+01
8.576350212097167969e+00 2.095005607604980469e+01
8.575969696044921875e+00 2.094929122924804688e+01
8.576765060424804688e+00 2.094906616210937500e+01
8.576477050781250000e+00 2.094958686828613281e+01
8.576826095581054688e+00 2.094903755187988281e+01
8.576413154602050781e+00 2.095062828063964844e+01
8.576688766479492188e+00 2.094871711730957031e+01
8.576283454895019531e+00 2.094911384582519531e+01
8.576571464538574219e+00 2.094963264465332031e+01
8.576522827148437500e+00 2.095126152038574219e+01
8.576828002929687500e+00 2.095024108886718750e+01
8.576977729797363281e+00 2.094911766052246094e+01
8.576364517211914062e+00 2.095124053955078125e+01
8.576894760131835938e+00 2.094951057434082031e+01
8.578070640563964844e+00 2.095051002502441406e+01
8.576549530029296875e+00 2.095105171203613281e+01
8.574640274047851562e+00 2.095116043090820312e+01
8.577516555786132812e+00 2.094786643981933594e+01
8.573135375976562500e+00 2.095257377624511719e+01
8.576643943786621094e+00 2.095139312744140625e+01
8.576302528381347656e+00 2.095038604736328125e+01
8.575946807861328125e+00 2.095340347290039062e+01
8.575483322143554688e+00 2.095358276367187500e+01
8.576102256774902344e+00 2.095191574096679688e+01
8.575839042663574219e+00 2.095392227172851562e+01
8.576500892639160156e+00 2.095136833190917969e+01
8.576183319091796875e+00 2.095388031005859375e+01
8.575325012207031250e+00 2.095429420471191406e+01
8.575173377990722656e+00 2.095308303833007812e+01
8.576283454895019531e+00 2.095253372192382812e+01
8.576275825500488281e+00 2.095147514343261719e+01
8.576938629150390625e+00 2.095465278625488281e+01
8.576142311096191406e+00 2.095256805419921875e+01
8.577766418457031250e+00 2.095260620117187500e+01
8.575448036193847656e+00 2.095522880554199219e+01
8.574862480163574219e+00 2.095810508728027344e+01
8.574560165405273438e+00 2.095457839965820312e+01
8.575309753417968750e+00 2.095471191406250000e+01
8.522784233093261719e+00 2.100620841979980469e+01
8.574344635009765625e+00 2.095541954040527344e+01
8.575562477111816406e+00 2.095387268066406250e+01
8.575716972351074219e+00 2.095499610900878906e+01
8.575858116149902344e+00 2.095445442199707031e+01
8.573884010314941406e+00 2.095581626892089844e+01
8.577987670898437500e+00 2.095917510986328125e+01
8.575134277343750000e+00 2.095483779907226562e+01
8.575239181518554688e+00 2.095472908020019531e+01
8.575099945068359375e+00 2.095496177673339844e+01
8.572135925292968750e+00 2.096553230285644531e+01
8.575254440307617188e+00 2.095444107055664062e+01
8.575621604919433594e+00 2.095435714721679688e+01
8.575396537780761719e+00 2.095467758178710938e+01
8.575514793395996094e+00 2.095424842834472656e+01
8.575480461120605469e+00 2.095435905456542969e+01
8.575617790222167969e+00 2.095426940917968750e+01
8.575264930725097656e+00 2.095443534851074219e+01
8.575267791748046875e+00 2.095427894592285156e+01
8.575697898864746094e+00 2.095485496520996094e+01
8.575304031372070312e+00 2.095530509948730469e+01
8.575424194335937500e+00 2.095443725585937500e+01
8.575537681579589844e+00 2.095475769042968750e+01
8.575129508972167969e+00 2.095572662353515625e+01
8.573135375976562500e+00 2.095678329467773438e+01
8.575591087341308594e+00 2.095431137084960938e+01
8.574358940124511719e+00 2.095703506469726562e+01
8.575473785400390625e+00 2.095513534545898438e+01
8.575198173522949219e+00 2.095554161071777344e+01
8.582044601440429688e+00 2.089969635009765625e+01
8.575412750244140625e+00 2.095531463623046875e+01
8.575477600097656250e+00 2.095469665527343750e+01
8.573019027709960938e+00 2.095446586608886719e+01
8.575403213500976562e+00 2.095488357543945312e+01
8.575634002685546875e+00 2.095365333557128906e+01
1.013168334960937500e+01 1.150041961669921875e+01
9.624143600463867188e+00 1.164134120941162109e+01
9.111744880676269531e+00 1.120313262939453125e+01
9.511134147644042969e+00 1.139425277709960938e+01
9.519690513610839844e+00 1.166128063201904297e+01
9.591267585754394531e+00 1.171020603179931641e+01
9.394908905029296875e+00 1.156046009063720703e+01
9.769427299499511719e+00 1.150299835205078125e+01
9.982998847961425781e+00 1.155891036987304688e+01
1.002288055419921875e+01 1.156304073333740234e+01
9.817344665527343750e+00 1.132299709320068359e+01
9.806670188903808594e+00 1.141440010070800781e+01
9.597555160522460938e+00 1.168952178955078125e+01
9.587362289428710938e+00 1.147672080993652344e+01
9.331298828125000000e+00 1.153641700744628906e+01
9.505002975463867188e+00 1.147497367858886719e+01
9.726617813110351562e+00 1.150771522521972656e+01
9.697795867919921875e+00 1.162678813934326172e+01
9.584001541137695312e+00 1.163105201721191406e+01
9.481434822082519531e+00 1.160024452209472656e+01
9.645696640014648438e+00 1.157152843475341797e+01
9.654340744018554688e+00 1.154770851135253906e+01
9.495444297790527344e+00 1.152154350280761719e+01
9.593662261962890625e+00 1.163021850585937500e+01
9.466344833374023438e+00 1.152109241485595703e+01
9.619558334350585938e+00 1.173651218414306641e+01
9.476964950561523438e+00 1.142622661590576172e+01
9.482438087463378906e+00 1.148294734954833984e+01
9.342650413513183594e+00 1.127506732940673828e+01
9.509187698364257812e+00 1.166989898681640625e+01
9.386161804199218750e+00 1.158747196197509766e+01
9.498960494995117188e+00 1.152415180206298828e+01
9.238463401794433594e+00 1.120530509948730469e+01
9.249721527099609375e+00 1.116403293609619141e+01
9.244342803955078125e+00 1.120957279205322266e+01
9.344107627868652344e+00 1.130608558654785156e+01
9.337933540344238281e+00 1.116651725769042969e+01
8.685720443725585938e+00 1.013857173919677734e+01
8.598901748657226562e+00 1.014881038665771484e+01
8.670277595520019531e+00 1.018674468994140625e+01
8.580699920654296875e+00 1.016232585906982422e+01
8.611618041992187500e+00 1.013236045837402344e+01
8.721871376037597656e+00 1.020310211181640625e+01
8.599871635437011719e+00 1.017475032806396484e+01
8.580842018127441406e+00 1.018841361999511719e+01
8.604292869567871094e+00 1.013484287261962891e+01
8.609432220458984375e+00 1.018568897247314453e+01
8.572050094604492188e+00 1.013508319854736328e+01
8.556612968444824219e+00 1.013704586029052734e+01
8.635157585144042969e+00 1.018010520935058594e+01
8.581824302673339844e+00 1.017470169067382812e+01
8.604134559631347656e+00 1.015849781036376953e+01
8.606133460998535156e+00 1.014690876007080078e+01
8.614166259765625000e+00 1.016460800170898438e+01
8.611146926879882812e+00 1.013935661315917969e+01
8.614934921264648438e+00 1.002536773681640625e+01
8.623943328857421875e+00 1.011859035491943359e+01
8.658864974975585938e+00 1.016989517211914062e+01
8.663743972778320312e+00 1.014972305297851562e+01
8.613002777099609375e+00 1.014746952056884766e+01
8.635427474975585938e+00 1.040633296966552734e+01
8.643419265747070312e+00 1.025155448913574219e+01
8.750998497009277344e+00 1.029459762573242188e+01
8.614085197448730469e+00 1.023502731323242188e+01
8.901626586914062500e+00 1.032258701324462891e+01
8.964056968688964844e+00 1.030810832977294922e+01
8.768869400024414062e+00 1.035896301269531250e+01
8.740408897399902344e+00 1.037582015991210938e+01
8.777221679687500000e+00 1.043204975128173828e+01
8.777922630310058594e+00 1.026596546173095703e+01
8.624187469482421875e+00 1.023549556732177734e+01
8.837388992309570312e+00 1.029687500000000000e+01
8.921809196472167969e+00 1.031670951843261719e+01
8.687870025634765625e+00 1.036596584320068359e+01
8.725461006164550781e+00 1.031114101409912109e+01
8.858735084533691406e+00 1.058985519409179688e+01
8.992367744445800781e+00 1.058561611175537109e+01
8.932436943054199219e+00 1.058522415161132812e+01
9.126414299011230469e+00 1.061324119567871094e+01
9.438906669616699219e+00 9.943624496459960938e+00
8.648135185241699219e+00 1.026390933990478516e+01
8.547103881835937500e+00 1.021472644805908203e+01
8.467378616333007812e+00 1.026020908355712891e+01
8.557337760925292969e+00 1.028818321228027344e+01
8.473779678344726562e+00 1.026430130004882812e+01
8.612032890319824219e+00 1.027929782867431641e+01
8.540228843688964844e+00 1.032440376281738281e+01
8.606527328491210938e+00 1.028807544708251953e+01
8.554553985595703125e+00 1.031785869598388672e+01
8.619069099426269531e+00 1.022233867645263672e+01
8.647162437438964844e+00 1.030760574340820312e+01
8.567018508911132812e+00 1.024968910217285156e+01
8.528028488159179688e+00 1.032554626464843750e+01
8.462798118591308594e+00 1.039235210418701172e+01
8.521574020385742188e+00 1.027917575836181641e+01
8.533984184265136719e+00 1.031069374084472656e+01
8.450719833374023438e+00 1.028096675872802734e+01
8.378220558166503906e+00 1.035945796966552734e+01
8.483467102050781250e+00 1.029269790649414062e+01
8.405497550964355469e+00 1.031258392333984375e+01
8.429295539855957031e+00 1.031593227386474609e+01
8.534484863281250000e+00 1.036587238311767578e+01
8.414756774902343750e+00 1.030188465118408203e+01
8.482975959777832031e+00 1.029298877716064453e+01
8.379835128784179688e+00 1.028360557556152344e+01
8.414584159851074219e+00 1.031982421875000000e+01
8.444911003112792969e+00 1.030557632446289062e+01
8.434798240661621094e+00 1.024383831024169922e+01
8.341570854187011719e+00 1.031834888458251953e+01
8.409036636352539062e+00 1.028717422485351562e+01
8.450990676879882812e+00 1.025300693511962891e+01
8.420264244079589844e+00 1.030682086944580078e+01
8.456344604492187500e+00 1.029975414276123047e+01
8.459553718566894531e+00 1.028182315826416016e+01
8.493674278259277344e+00 1.033991146087646484e+01
8.388855934143066406e+00 1.024534034729003906e+01
8.441382408142089844e+00 1.030426502227783203e+01
8.456529617309570312e+00 1.028726673126220703e+01
8.817282676696777344e+00 1.009131336212158203e+01
9.121366500854492188e+00 9.851292610168457031e+00
8.852405548095703125e+00 1.024556636810302734e+01
8.499026298522949219e+00 1.021866416931152344e+01
8.564513206481933594e+00 1.023049736022949219e+01
8.592644691467285156e+00 1.032750511169433594e+01
8.467833518981933594e+00 1.033565521240234375e+01
8.423522949218750000e+00 1.038132667541503906e+01
8.402905464172363281e+00 1.036785221099853516e+01
8.462654113769531250e+00 1.035300350189208984e+01
8.427742958068847656e+00 1.035558605194091797e+01
8.533137321472167969e+00 1.035664081573486328e+01
8.459683418273925781e+00 1.036405181884765625e+01
8.403695106506347656e+00 1.034195137023925781e+01
8.564257621765136719e+00 1.034819316864013672e+01
8.477343559265136719e+00 1.038312911987304688e+01
8.434308052062988281e+00 1.045827388763427734e+01
8.462594032287597656e+00 1.036411952972412109e+01
8.415744781494140625e+00 1.037569999694824219e+01
8.390710830688476562e+00 1.029257202148437500e+01
8.447138786315917969e+00 1.035768032073974609e+01
8.435771942138671875e+00 1.035125827789306641e+01
8.498636245727539062e+00 1.037035369873046875e+01
8.473541259765625000e+00 1.037564277648925781e+01
8.463077545166015625e+00 1.035189628601074219e+01
8.419660568237304688e+00 1.036433124542236328e+01
8.605396270751953125e+00 1.034290885925292969e+01
8.471043586730957031e+00 1.035901451110839844e+01
8.386716842651367188e+00 1.027905273437500000e+01
8.438695907592773438e+00 1.031588268280029297e+01
8.540922164916992188e+00 1.039669609069824219e+01
8.437106132507324219e+00 1.036376857757568359e+01
8.695252418518066406e+00 1.040525627136230469e+01
8.438424110412597656e+00 1.033166408538818359e+01
8.574055671691894531e+00 1.037357139587402344e+01
8.584038734436035156e+00 1.048776817321777344e+01
8.446169853210449219e+00 1.033069992065429688e+01
8.530496597290039062e+00 1.035485267639160156e+01
8.467981338500976562e+00 1.037436866760253906e+01
8.478529930114746094e+00 1.033789157867431641e+01
8.585165023803710938e+00 1.035764598846435547e+01
8.554343223571777344e+00 1.035997772216796875e+01
8.763685226440429688e+00 1.025056076049804688e+01
8.539323806762695312e+00 1.038473129272460938e+01
8.619791984558105469e+00 1.037409019470214844e+01
8.455708503723144531e+00 1.037633037567138672e+01
8.590682029724121094e+00 1.034430980682373047e+01
8.423763275146484375e+00 1.055671119689941406e+01
8.441051483154296875e+00 1.044621467590332031e+01
8.535893440246582031e+00 1.047064018249511719e+01
8.563116073608398438e+00 1.037939453125000000e+01
8.467560768127441406e+00 1.032507991790771484e+01
8.451762199401855469e+00 1.038574504852294922e+01
8.498905181884765625e+00 1.034068775177001953e+01
8.429498672485351562e+00 1.042440891265869141e+01
8.201470375061035156e+00 1.730572891235351562e+01
7.707412242889404297e+00 2.025766372680664062e+01
7.328050136566162109e+00 2.207411575317382812e+01
7.321850299835205078e+00 2.208559989929199219e+01
7.329976081848144531e+00 2.207340621948242188e+01
7.326379776000976562e+00 2.207810211181640625e+01
7.324084281921386719e+00 2.208199691772460938e+01
7.325650691986083984e+00 2.207992744445800781e+01
7.326842784881591797e+00 2.207864570617675781e+01
7.328107833862304688e+00 2.207661056518554688e+01
7.327533721923828125e+00 2.207755279541015625e+01
7.329097747802734375e+00 2.207515144348144531e+01
7.326739788055419922e+00 2.207877349853515625e+01
7.328715801239013672e+00 2.207625389099121094e+01
7.328257083892822266e+00 2.207673072814941406e+01
7.349235534667968750e+00 2.205834197998046875e+01
7.328480243682861328e+00 2.207640647888183594e+01
7.327943325042724609e+00 2.207753944396972656e+01
7.327511310577392578e+00 2.207758522033691406e+01
7.328152656555175781e+00 2.207695579528808594e+01
7.327765941619873047e+00 2.207725524902343750e+01
7.327807426452636719e+00 2.207757186889648438e+01
7.324892044067382812e+00 2.208160018920898438e+01
7.326898574829101562e+00 2.207875251770019531e+01
7.327214717864990234e+00 2.207820701599121094e+01
7.327189922332763672e+00 2.207917785644531250e+01
7.325090885162353516e+00 2.208139228820800781e+01
7.356371402740478516e+00 2.204957008361816406e+01
7.323955535888671875e+00 2.208300209045410156e+01
7.312761306762695312e+00 2.209803771972656250e+01
7.318222999572753906e+00 2.209096717834472656e+01
7.307764530181884766e+00 2.210495567321777344e+01
7.305681228637695312e+00 2.210754776000976562e+01
7.307862758636474609e+00 2.210477447509765625e+01
7.306218147277832031e+00 2.210699844360351562e+01
7.306900978088378906e+00 2.210638618469238281e+01
7.304718017578125000e+00 2.210945701599121094e+01
7.304058551788330078e+00 2.210981178283691406e+01
7.306155681610107422e+00 2.210722541809082031e+01
7.305522441864013672e+00 2.210786437988281250e+01
7.306583881378173828e+00 2.210686492919921875e+01
7.305767536163330078e+00 2.210806274414062500e+01
7.309057235717773438e+00 2.210358238220214844e+01
7.304470539093017578e+00 2.210945510864257812e+01
7.307026386260986328e+00 2.210631942749023438e+01
7.305327892303466797e+00 2.210833930969238281e+01
7.306855201721191406e+00 2.210675811767578125e+01
7.306469440460205078e+00 2.210667610168457031e+01
7.304714679718017578e+00 2.210898208618164062e+01
7.307441711425781250e+00 2.210599899291992188e+01
7.302903652191162109e+00 2.211119270324707031e+01
7.308088302612304688e+00 2.210522651672363281e+01
7.305670738220214844e+00 2.210842323303222656e+01
7.303311347961425781e+00 2.211072349548339844e+01
7.304770946502685547e+00 2.210860824584960938e+01
7.304890632629394531e+00 2.210953903198242188e+01
7.304746150970458984e+00 2.210897827148437500e+01
7.303809165954589844e+00 2.210997962951660156e+01
7.305072307586669922e+00 2.210862731933593750e+01
7.306198596954345703e+00 2.210722732543945312e+01
7.304108142852783203e+00 2.211105346679687500e+01
7.303792953491210938e+00 2.211016654968261719e+01
7.305891036987304688e+00 2.210798645019531250e+01
7.303576946258544922e+00 2.211017799377441406e+01
7.303229331970214844e+00 2.211093521118164062e+01
7.304171562194824219e+00 2.210931015014648438e+01
7.303257465362548828e+00 2.211079406738281250e+01
7.304709911346435547e+00 2.210878562927246094e+01
7.303499221801757812e+00 2.211163902282714844e+01
7.303255081176757812e+00 2.211075782775878906e+01
7.308634757995605469e+00 2.210329437255859375e+01
7.304404258728027344e+00 2.210841369628906250e+01
7.292792320251464844e+00 2.212323570251464844e+01
7.294561862945556641e+00 2.212074470520019531e+01
7.293384552001953125e+00 2.212277412414550781e+01
7.267455577850341797e+00 2.215194511413574219e+01
7.287587642669677734e+00 2.212911605834960938e+01
7.270321369171142578e+00 2.214874649047851562e+01
7.282532215118408203e+00 2.213461112976074219e+01
7.264796733856201172e+00 2.215484428405761719e+01
7.244403362274169922e+00 2.217825698852539062e+01
7.217667102813720703e+00 2.220894813537597656e+01
7.252063274383544922e+00 2.216923713684082031e+01
7.229907989501953125e+00 2.219498252868652344e+01
7.199175834655761719e+00 2.223015594482421875e+01
7.199576377868652344e+00 2.223036193847656250e+01
7.199078083038330078e+00 2.223120498657226562e+01
7.193745613098144531e+00 2.223640060424804688e+01
7.194092750549316406e+00 2.223589897155761719e+01
7.194194316864013672e+00 2.223584365844726562e+01
7.193591594696044922e+00 2.223645019531250000e+01
7.193155765533447266e+00 2.223727416992187500e+01
7.191864490509033203e+00 2.223862838745117188e+01
7.194412708282470703e+00 2.223586463928222656e+01
7.194941043853759766e+00 2.223501586914062500e+01
7.193095207214355469e+00 2.223719787597656250e+01
7.192563533782958984e+00 2.223755455017089844e+01
7.192686080932617188e+00 2.223752975463867188e+01
7.192708969116210938e+00 2.223761558532714844e+01
7.193394660949707031e+00 2.223688316345214844e+01
7.192782878875732422e+00 2.223761177062988281e+01
7.193082809448242188e+00 2.223734474182128906e+01
7.192646503448486328e+00 2.223766899108886719e+01
7.193212985992431641e+00 2.223742675781250000e+01
7.191626548767089844e+00 2.223911094665527344e+01
7.194757938385009766e+00 2.223533630371093750e+01
7.193416595458984375e+00 2.223691368103027344e+01
7.193546295166015625e+00 2.223674583435058594e+01
7.192309379577636719e+00 2.223806953430175781e+01
7.192679405212402344e+00 2.223761940002441406e+01
7.192314624786376953e+00 2.223808670043945312e+01
7.191804409027099609e+00 2.223872184753417969e+01
7.190966606140136719e+00 2.223960494995117188e+01
7.191439628601074219e+00 2.223900794982910156e+01
7.191166400909423828e+00 2.223937988281250000e+01
7.190532207489013672e+00 2.223996353149414062e+01
7.188857555389404297e+00 2.224177742004394531e+01
7.190562725067138672e+00 2.224011230468750000e+01
7.118342876434326172e+00 2.231229782104492188e+01
7.189983367919921875e+00 2.224060630798339844e+01
7.189771175384521484e+00 2.224087142944335938e+01
7.143907070159912109e+00 2.228688430786132812e+01
7.190386772155761719e+00 2.224018859863281250e+01
7.190225601196289062e+00 2.224043273925781250e+01
7.190140724182128906e+00 2.224032211303710938e+01
7.188962936401367188e+00 2.224175262451171875e+01
7.190712928771972656e+00 2.223983383178710938e+01
7.191154003143310547e+00 2.223937034606933594e+01
7.189763545989990234e+00 2.224082183837890625e+01
7.191114902496337891e+00 2.223937606811523438e+01
7.188770294189453125e+00 2.224159049987792969e+01
7.190115928649902344e+00 2.224057579040527344e+01
7.190134525299072266e+00 2.224036026000976562e+01
7.189587593078613281e+00 2.224087715148925781e+01
7.188759803771972656e+00 2.224187660217285156e+01
7.189909934997558594e+00 2.224068832397460938e+01
7.189321517944335938e+00 2.224138832092285156e+01
7.190136432647705078e+00 2.224044036865234375e+01
7.190030097961425781e+00 2.224047851562500000e+01
7.189659595489501953e+00 2.224111175537109375e+01
7.189774513244628906e+00 2.224078559875488281e+01
7.189548015594482422e+00 2.223933219909667969e+01
7.189604759216308594e+00 2.224095535278320312e+01
7.188074588775634766e+00 2.224208641052246094e+01
7.188526630401611328e+00 2.224226570129394531e+01
7.189500808715820312e+00 2.224109268188476562e+01
7.188435077667236328e+00 2.224225616455078125e+01
7.187795162200927734e+00 2.224290275573730469e+01
7.188252449035644531e+00 2.224218177795410156e+01
7.189485549926757812e+00 2.224219322204589844e+01
7.188258647918701172e+00 2.224241638183593750e+01
7.189214706420898438e+00 2.224146080017089844e+01
7.185156345367431641e+00 2.224555015563964844e+01
7.188806056976318359e+00 2.224138259887695312e+01
7.189438819885253906e+00 2.224108886718750000e+01
7.189510345458984375e+00 2.224114036560058594e+01
7.188769817352294922e+00 2.224200820922851562e+01
7.189036369323730469e+00 2.224160957336425781e+01
7.188766956329345703e+00 2.224190521240234375e+01
7.188766479492187500e+00 2.224191474914550781e+01
7.191215038299560547e+00 2.223819732666015625e+01
7.190079689025878906e+00 2.224044418334960938e+01
7.190084934234619141e+00 2.223868751525878906e+01
7.189144611358642578e+00 2.224111175537109375e+01
7.189874172210693359e+00 2.224066734313964844e+01
7.187134265899658203e+00 2.224337387084960938e+01
7.190473556518554688e+00 2.223775482177734375e+01
7.188922882080078125e+00 2.224168777465820312e+01
7.189459323883056641e+00 2.223854827880859375e+01
7.189782619476318359e+00 2.223824119567871094e+01
7.166916370391845703e+00 2.225501251220703125e+01
7.192471981048583984e+00 2.222717475891113281e+01
7.188947200775146484e+00 2.224168205261230469e+01
1.020172500610351562e+01 1.118962097167968750e+01
1.044891738891601562e+01 1.120323848724365234e+01
1.043589878082275391e+01 1.097815799713134766e+01
1.045971679687500000e+01 1.111987209320068359e+01
1.037311840057373047e+01 1.107358932495117188e+01
1.025661945343017578e+01 1.118586063385009766e+01
1.039352512359619141e+01 1.127946090698242188e+01
1.034120941162109375e+01 1.106368923187255859e+01
9.508317947387695312e+00 1.055131816864013672e+01
9.403960227966308594e+00 1.020012474060058594e+01
9.158931732177734375e+00 1.063495254516601562e+01
9.061918258666992188e+00 1.081529235839843750e+01
8.956045150756835938e+00 1.035331630706787109e+01
9.667706489562988281e+00 1.008335876464843750e+01
9.810791969299316406e+00 9.829660415649414062e+00
9.610372543334960938e+00 9.845946311950683594e+00
9.555080413818359375e+00 9.876768112182617188e+00
9.468862533569335938e+00 9.499108314514160156e+00
9.028785705566406250e+00 9.779938697814941406e+00
9.320459365844726562e+00 9.293202400207519531e+00
8.774837493896484375e+00 9.966652870178222656e+00
8.247156143188476562e+00 9.740401268005371094e+00
8.211051940917968750e+00 9.702532768249511719e+00
8.204079627990722656e+00 9.725349426269531250e+00
8.100948333740234375e+00 9.716638565063476562e+00
8.093882560729980469e+00 9.714197158813476562e+00
8.076703071594238281e+00 9.699852943420410156e+00
8.211343765258789062e+00 9.715656280517578125e+00
8.168574333190917969e+00 9.716395378112792969e+00
8.097348213195800781e+00 9.719671249389648438e+00
8.091630935668945312e+00 9.666819572448730469e+00
8.192625045776367188e+00 9.726372718811035156e+00
8.065848350524902344e+00 9.704234123229980469e+00
8.049955368041992188e+00 9.706920623779296875e+00
8.191908836364746094e+00 9.730243682861328125e+00
8.064717292785644531e+00 9.702287673950195312e+00
8.356713294982910156e+00 9.737905502319335938e+00
8.095669746398925781e+00 9.717012405395507812e+00
8.076638221740722656e+00 9.718452453613281250e+00
8.050046920776367188e+00 9.712690353393554688e+00
8.055187225341796875e+00 9.715097427368164062e+00
8.059579849243164062e+00 9.711294174194335938e+00
8.101421356201171875e+00 9.727660179138183594e+00
8.098720550537109375e+00 9.733952522277832031e+00
8.051970481872558594e+00 9.718690872192382812e+00
8.082036018371582031e+00 9.719409942626953125e+00
8.132580757141113281e+00 9.748057365417480469e+00
8.081174850463867188e+00 9.750143051147460938e+00
8.078700065612792969e+00 9.723719596862792969e+00
8.062483787536621094e+00 9.715997695922851562e+00
8.031606674194335938e+00 9.693487167358398438e+00
8.054972648620605469e+00 9.717268943786621094e+00
8.074427604675292969e+00 9.725404739379882812e+00
8.053844451904296875e+00 9.708225250244140625e+00
8.068111419677734375e+00 9.711500167846679688e+00
8.172189712524414062e+00 9.732530593872070312e+00
8.062596321105957031e+00 9.691554069519042969e+00
8.109868049621582031e+00 9.719839096069335938e+00
8.083187103271484375e+00 9.710232734680175781e+00
8.053978919982910156e+00 9.713703155517578125e+00
8.132687568664550781e+00 9.683252334594726562e+00
8.071022987365722656e+00 9.711122512817382812e+00
8.102205276489257812e+00 9.683041572570800781e+00
8.082113265991210938e+00 9.718463897705078125e+00
8.096918106079101562e+00 9.729826927185058594e+00
8.207013130187988281e+00 9.771195411682128906e+00
8.119281768798828125e+00 9.741980552673339844e+00
8.098840713500976562e+00 9.724377632141113281e+00
8.107922554016113281e+00 9.724578857421875000e+00
8.117527008056640625e+00 9.713913917541503906e+00
8.066050529479980469e+00 9.697711944580078125e+00
8.118368148803710938e+00 9.699176788330078125e+00
8.143331527709960938e+00 9.719757080078125000e+00
8.117962837219238281e+00 9.707461357116699219e+00
8.110466957092285156e+00 9.724552154541015625e+00
9.305039405822753906e+00 3.538536787033081055e+00
8.094759941101074219e+00 5.436750888824462891e+00
7.836583137512207031e+00 4.938408374786376953e+00
9.224703788757324219e+00 4.124306678771972656e+00
8.817875862121582031e+00 3.997628211975097656e+00
8.605566978454589844e+00 5.902532100677490234e+00
8.026138305664062500e+00 4.292776584625244141e+00
8.219572067260742188e+00 3.875600099563598633e+00
7.954917907714843750e+00 4.235010147094726562e+00
7.911222457885742188e+00 4.295350551605224609e+00
7.927021980285644531e+00 4.265304088592529297e+00
7.764596939086914062e+00 4.245476245880126953e+00
7.847741603851318359e+00 4.301518917083740234e+00
8.155196189880371094e+00 4.187271595001220703e+00
8.040984153747558594e+00 4.217059135437011719e+00
7.950616359710693359e+00 4.241563796997070312e+00
7.565872192382812500e+00 4.273779869079589844e+00
7.614228248596191406e+00 4.278982639312744141e+00
7.433202266693115234e+00 4.252226829528808594e+00
7.759273529052734375e+00 4.876152038574218750e+00
7.750286102294921875e+00 4.358322143554687500e+00
7.494157314300537109e+00 4.272014617919921875e+00
7.680404663085937500e+00 4.223362922668457031e+00
8.021559715270996094e+00 4.173785686492919922e+00
7.463075160980224609e+00 4.226569652557373047e+00
7.321469783782958984e+00 4.223868370056152344e+00
7.343410015106201172e+00 4.232556343078613281e+00
7.340805053710937500e+00 4.228075981140136719e+00
7.377713680267333984e+00 4.248619556427001953e+00
7.327612400054931641e+00 4.233922481536865234e+00
7.331546783447265625e+00 4.219952583312988281e+00
7.242689609527587891e+00 4.228695869445800781e+00
7.317818164825439453e+00 4.237465858459472656e+00
7.314400672912597656e+00 4.228521347045898438e+00
7.342079639434814453e+00 4.232259273529052734e+00
7.266079425811767578e+00 4.224932670593261719e+00
7.278187274932861328e+00 4.227825164794921875e+00
7.242184638977050781e+00 4.186229228973388672e+00
7.247109413146972656e+00 4.239184856414794922e+00
7.262308597564697266e+00 4.231723785400390625e+00
7.261953830718994141e+00 4.236913204193115234e+00
7.248995780944824219e+00 4.232107639312744141e+00
7.273193836212158203e+00 4.206690311431884766e+00
7.243969440460205078e+00 4.228281974792480469e+00
7.294121742248535156e+00 4.215727329254150391e+00
7.256970882415771484e+00 4.236489772796630859e+00
7.248183727264404297e+00 4.237531185150146484e+00
7.238395214080810547e+00 4.228017807006835938e+00
7.236063480377197266e+00 4.229831218719482422e+00
7.266921520233154297e+00 4.244877338409423828e+00
7.243091106414794922e+00 4.229968070983886719e+00
7.245511531829833984e+00 4.233777046203613281e+00
7.242539882659912109e+00 4.231962680816650391e+00
7.237879276275634766e+00 4.228966712951660156e+00
7.203117370605468750e+00 4.190635681152343750e+00
7.247529029846191406e+00 4.230355262756347656e+00
7.285561084747314453e+00 4.242210388183593750e+00
7.252995967864990234e+00 4.234191417694091797e+00
7.237259387969970703e+00 4.232733249664306641e+00
7.265061855316162109e+00 4.233618259429931641e+00
7.318804264068603516e+00 4.242154121398925781e+00
7.283860683441162109e+00 4.222075462341308594e+00
7.378271102905273438e+00 4.234094619750976562e+00
7.298547744750976562e+00 4.239302158355712891e+00
7.194353103637695312e+00 4.175366401672363281e+00
7.261518478393554688e+00 4.242984771728515625e+00
7.260833740234375000e+00 4.231929302215576172e+00
7.296550273895263672e+00 4.239300251007080078e+00
7.352039813995361328e+00 4.230980873107910156e+00
7.348717689514160156e+00 4.229918956756591797e+00
7.251593112945556641e+00 4.241630077362060547e+00
7.240838050842285156e+00 4.224579811096191406e+00
7.232863426208496094e+00 4.234049320220947266e+00
7.214535236358642578e+00 4.164367675781250000e+00
7.245325565338134766e+00 4.235762596130371094e+00
7.273350715637207031e+00 4.231431007385253906e+00
7.256522655487060547e+00 4.235782623291015625e+00
7.274236679077148438e+00 4.238628387451171875e+00
7.256732940673828125e+00 4.236506462097167969e+00
7.246873378753662109e+00 4.234513282775878906e+00
7.249029636383056641e+00 4.213890552520751953e+00
7.206080913543701172e+00 4.184521198272705078e+00
7.244939804077148438e+00 4.232478618621826172e+00
7.258904457092285156e+00 4.239100456237792969e+00
7.260236263275146484e+00 4.227203845977783203e+00
7.254425048828125000e+00 4.234778881072998047e+00
7.242493629455566406e+00 4.224282741546630859e+00
7.237991333007812500e+00 4.228754043579101562e+00
7.264427185058593750e+00 4.237992286682128906e+00
7.262310504913330078e+00 4.240414619445800781e+00
7.291639328002929688e+00 4.231592178344726562e+00
7.253185749053955078e+00 4.236619949340820312e+00
7.339808464050292969e+00 4.266729354858398438e+00
7.439318656921386719e+00 4.243179798126220703e+00
7.601365089416503906e+00 4.287454605102539062e+00
7.447314262390136719e+00 4.293664455413818359e+00
7.559635162353515625e+00 4.367706775665283203e+00
7.349919319152832031e+00 4.279684543609619141e+00
1.077244567871093750e+01 1.919309234619140625e+01
1.068934440612792969e+01 1.910823631286621094e+01
1.077381515502929688e+01 1.919634246826171875e+01
1.077419567108154297e+01 1.922252464294433594e+01
1.077931118011474609e+01 1.923018455505371094e+01
1.077807521820068359e+01 1.920848464965820312e+01
1.077583885192871094e+01 1.922558784484863281e+01
1.077914810180664062e+01 1.922653579711914062e+01
1.077679634094238281e+01 1.922455787658691406e+01
1.077408504486083984e+01 1.922226333618164062e+01
1.077432250976562500e+01 1.922224044799804688e+01
1.077488803863525391e+01 1.922167396545410156e+01
1.077694988250732422e+01 1.922312736511230469e+01
1.077342987060546875e+01 1.922073173522949219e+01
1.077380847930908203e+01 1.922147941589355469e+01
1.077681922912597656e+01 1.922061157226562500e+01
1.077545070648193359e+01 1.921526718139648438e+01
1.077359485626220703e+01 1.922150611877441406e+01
1.077378940582275391e+01 1.922014427185058594e+01
1.077635669708251953e+01 1.922502517700195312e+01
1.077461338043212891e+01 1.922467613220214844e+01
1.077659034729003906e+01 1.922456359863281250e+01
1.077611637115478516e+01 1.922552871704101562e+01
1.077410316467285156e+01 1.922184562683105469e+01
1.077358913421630859e+01 1.921875381469726562e+01
1.077394485473632812e+01 1.922161293029785156e+01
1.077337932586669922e+01 1.921841812133789062e+01
1.077360057830810547e+01 1.922038459777832031e+01
1.077416229248046875e+01 1.922158432006835938e+01
1.077709007263183594e+01 1.922476005554199219e+01
1.077494049072265625e+01 1.922182655334472656e+01
1.077573204040527344e+01 1.922237777709960938e+01
1.077221012115478516e+01 1.916082191467285156e+01
1.077279663085937500e+01 1.919470977783203125e+01
1.077668285369873047e+01 1.922675514221191406e+01
1.077549648284912109e+01 1.922578239440917969e+01
1.077670288085937500e+01 1.922925376892089844e+01
1.078024005889892578e+01 1.923467826843261719e+01
1.077620029449462891e+01 1.922413825988769531e+01
1.077710533142089844e+01 1.922982025146484375e+01
1.077832794189453125e+01 1.923242950439453125e+01
1.077638435363769531e+01 1.922803306579589844e+01
1.077770900726318359e+01 1.923174858093261719e+01
1.077698421478271484e+01 1.923236274719238281e+01
1.077838897705078125e+01 1.923223304748535156e+01
1.077705764770507812e+01 1.923281669616699219e+01
1.077795600891113281e+01 1.923356819152832031e+01
1.077802848815917969e+01 1.923305320739746094e+01
1.077819538116455078e+01 1.923329925537109375e+01
1.077745914459228516e+01 1.923381996154785156e+01
1.077737236022949219e+01 1.923334121704101562e+01
1.077732849121093750e+01 1.923315429687500000e+01
1.077803516387939453e+01 1.923402595520019531e+01
1.077779674530029297e+01 1.923337745666503906e+01
1.077727985382080078e+01 1.923348236083984375e+01
1.078046703338623047e+01 1.923569679260253906e+01
1.078001689910888672e+01 1.923577499389648438e+01
1.077794837951660156e+01 1.923403549194335938e+01
1.077767753601074219e+01 1.923347854614257812e+01
1.077816200256347656e+01 1.921883201599121094e+01
1.078080463409423828e+01 1.923631668090820312e+01
1.078010082244873047e+01 1.923474121093750000e+01
1.077907276153564453e+01 1.923524665832519531e+01
1.078153896331787109e+01 1.923673439025878906e+01
1.078115367889404297e+01 1.923608970642089844e+01
1.078087234497070312e+01 1.923581123352050781e+01
1.077797985076904297e+01 1.923305320739746094e+01
1.077899456024169922e+01 1.923469161987304688e+01
1.077818107604980469e+01 1.923447608947753906e+01
1.078169918060302734e+01 1.923635673522949219e+01
1.077864646911621094e+01 1.923253250122070312e+01
1.078283500671386719e+01 1.923756980895996094e+01
1.078124237060546875e+01 1.923680686950683594e+01
1.078195762634277344e+01 1.923735809326171875e+01
1.078071784973144531e+01 1.923628807067871094e+01
1.078214168548583984e+01 1.923665046691894531e+01
1.078474044799804688e+01 1.923985290527343750e+01
1.078398418426513672e+01 1.923822402954101562e+01
1.078198146820068359e+01 1.923650169372558594e+01
1.078286552429199219e+01 1.923742675781250000e+01
1.078672981262207031e+01 1.923430824279785156e+01
1.078450393676757812e+01 1.923928070068359375e+01
1.077865791320800781e+01 1.923632431030273438e+01
1.078587722778320312e+01 1.924110221862792969e+01
1.078564929962158203e+01 1.924097442626953125e+01
1.078289890289306641e+01 1.923769378662109375e+01
1.078077983856201172e+01 1.923536300659179688e+01
1.078113842010498047e+01 1.923738861083984375e+01
1.078450489044189453e+01 1.923922348022460938e+01
1.078823566436767578e+01 1.924242210388183594e+01
1.078894710540771484e+01 1.924392700195312500e+01
1.078308582305908203e+01 1.923770332336425781e+01
1.078541755676269531e+01 1.923839378356933594e+01
1.078444671630859375e+01 1.923720741271972656e+01
1.078563213348388672e+01 1.924044990539550781e+01
1.078511619567871094e+01 1.924101066589355469e+01
1.078604602813720703e+01 1.923026084899902344e+01
1.078613185882568359e+01 1.923912429809570312e+01
1.079074001312255859e+01 1.924502182006835938e+01
1.078604602813720703e+01 1.924073410034179688e+01
1.078730773925781250e+01 1.924055480957031250e+01
1.078944396972656250e+01 1.924238586425781250e+01
1.079126262664794922e+01 1.924626350402832031e+01
1.079253959655761719e+01 1.924711608886718750e+01
1.079043197631835938e+01 1.923898696899414062e+01
1.079143810272216797e+01 1.924451255798339844e+01
1.078821372985839844e+01 1.924161720275878906e+01
1.078995609283447266e+01 1.924181365966796875e+01
1.079192161560058594e+01 1.924095153808593750e+01
1.079396343231201172e+01 1.924423599243164062e+01
1.078831958770751953e+01 1.924356269836425781e+01
1.079111766815185547e+01 1.924242591857910156e+01
1.079284095764160156e+01 1.924037170410156250e+01
1.079215812683105469e+01 1.924673843383789062e+01
1.079324817657470703e+01 1.924764633178710938e+01
1.080232715606689453e+01 1.922780227661132812e+01
1.079627609252929688e+01 1.925450897216796875e+01
1.080181312561035156e+01 1.925177764892578125e+01
1.079691886901855469e+01 1.925531959533691406e+01
1.079773998260498047e+01 1.925649833679199219e+01
1.079602050781250000e+01 1.925444984436035156e+01
1.079711437225341797e+01 1.925596046447753906e+01
1.079755783081054688e+01 1.925683593750000000e+01
1.080066108703613281e+01 1.926182746887207031e+01
1.079757690429687500e+01 1.925553321838378906e+01
1.080150032043457031e+01 1.926349067687988281e+01
1.080407142639160156e+01 1.926075172424316406e+01
1.079914093017578125e+01 1.926046371459960938e+01
1.079642963409423828e+01 1.925517654418945312e+01
1.080041313171386719e+01 1.926234436035156250e+01
1.080049419403076172e+01 1.926148605346679688e+01
1.080165672302246094e+01 1.926415252685546875e+01
1.080235195159912109e+01 1.926900291442871094e+01
1.080277061462402344e+01 1.926543998718261719e+01
1.080189132690429688e+01 1.926293945312500000e+01
1.080151653289794922e+01 1.926365089416503906e+01
1.079874897003173828e+01 1.926312255859375000e+01
1.080078029632568359e+01 1.926273155212402344e+01
1.079882144927978516e+01 1.926547813415527344e+01
1.080203342437744141e+01 1.926441955566406250e+01
1.080122852325439453e+01 1.926408004760742188e+01
1.080119705200195312e+01 1.926351928710937500e+01
1.080240726470947266e+01 1.926544189453125000e+01
1.080229949951171875e+01 1.926478576660156250e+01
1.080227279663085938e+01 1.926501274108886719e+01
1.080185317993164062e+01 1.926410865783691406e+01
1.080201816558837891e+01 1.926421165466308594e+01
1.080144405364990234e+01 1.926385879516601562e+01
1.080064773559570312e+01 1.926239585876464844e+01
1.080008125305175781e+01 1.926060485839843750e+01
1.080248832702636719e+01 1.926242637634277344e+01
1.080044269561767578e+01 1.926250076293945312e+01
1.080021190643310547e+01 1.926187705993652344e+01
1.080072402954101562e+01 1.926169776916503906e+01
1.080108070373535156e+01 1.926324272155761719e+01
1.080170345306396484e+01 1.926440429687500000e+01
1.080160617828369141e+01 1.926388168334960938e+01
1.080137157440185547e+01 1.926381301879882812e+01
1.080006504058837891e+01 1.926217460632324219e+01
1.080109596252441406e+01 1.926304626464843750e+01
1.079559612274169922e+01 1.925878524780273438e+01
1.080113220214843750e+01 1.926233100891113281e+01
1.080329704284667969e+01 1.926435089111328125e+01
1.079961109161376953e+01 1.926064109802246094e+01
1.080156135559082031e+01 1.926404380798339844e+01
1.080110740661621094e+01 1.926344871520996094e+01
1.080016040802001953e+01 1.926049995422363281e+01
1.080103302001953125e+01 1.926402854919433594e+01
1.080055713653564453e+01 1.926214218139648438e+01
1.079988574981689453e+01 1.926137542724609375e+01
1.080145263671875000e+01 1.926418876647949219e+01
1.080135917663574219e+01 1.926304054260253906e+01
1.079759502410888672e+01 1.926561355590820312e+01
8.921061515808105469e+00 1.093649387359619141e+01
1.011405277252197266e+01 1.118403911590576172e+01
1.033336257934570312e+01 1.057497310638427734e+01
1.078189468383789062e+01 1.062996006011962891e+01
1.045128345489501953e+01 1.130847835540771484e+01
1.010861778259277344e+01 1.135494613647460938e+01
9.999217987060546875e+00 1.134480857849121094e+01
1.026089000701904297e+01 1.128426647186279297e+01
1.037302875518798828e+01 1.132824134826660156e+01
1.032560348510742188e+01 1.125233840942382812e+01
1.005729007720947266e+01 1.120703983306884766e+01
1.037374114990234375e+01 1.125805759429931641e+01
1.040024662017822266e+01 1.147576236724853516e+01
1.022811603546142578e+01 1.124743080139160156e+01
1.012118148803710938e+01 1.142275524139404297e+01
1.023212718963623047e+01 1.131622314453125000e+01
1.036158180236816406e+01 1.137730503082275391e+01
1.028214931488037109e+01 1.119895553588867188e+01
1.050514698028564453e+01 1.106985855102539062e+01
1.046132087707519531e+01 1.082141780853271484e+01
1.052986812591552734e+01 1.096418571472167969e+01
1.024066543579101562e+01 1.079668998718261719e+01
1.057621192932128906e+01 1.123337745666503906e+01
1.040250778198242188e+01 1.089570522308349609e+01
1.027818775177001953e+01 1.097156143188476562e+01
1.039056491851806641e+01 1.081364059448242188e+01
1.034511947631835938e+01 1.110068893432617188e+01
1.034235763549804688e+01 1.086317443847656250e+01
1.019592475891113281e+01 1.104008960723876953e+01
1.027472305297851562e+01 1.069469547271728516e+01
1.056881141662597656e+01 1.085408592224121094e+01
1.063836956024169922e+01 1.074887847900390625e+01
1.020692062377929688e+01 1.104721069335937500e+01
1.053968715667724609e+01 1.105109310150146484e+01
1.042832374572753906e+01 1.116339778900146484e+01
1.036055660247802734e+01 1.094464492797851562e+01
1.036449241638183594e+01 1.104312038421630859e+01
1.047484683990478516e+01 1.091191387176513672e+01
1.029152965545654297e+01 1.084889698028564453e+01
1.023488712310791016e+01 1.076510715484619141e+01
9.922146797180175781e+00 1.069645977020263672e+01
1.008433437347412109e+01 1.015046882629394531e+01
1.009181880950927734e+01 9.694808006286621094e+00
9.332034111022949219e+00 9.647533416748046875e+00
9.272422790527343750e+00 9.504904747009277344e+00
9.118395805358886719e+00 9.469416618347167969e+00
9.093609809875488281e+00 9.380599021911621094e+00
9.169853210449218750e+00 9.458826065063476562e+00
9.187731742858886719e+00 9.540155410766601562e+00
9.089958190917968750e+00 9.410128593444824219e+00
9.153503417968750000e+00 9.420819282531738281e+00
9.090943336486816406e+00 9.410945892333984375e+00
9.059901237487792969e+00 9.341791152954101562e+00
9.096969604492187500e+00 9.422469139099121094e+00
9.121752738952636719e+00 9.442377090454101562e+00
9.250202178955078125e+00 9.545257568359375000e+00
9.147673606872558594e+00 9.394362449645996094e+00
9.110272407531738281e+00 9.547357559204101562e+00
9.085717201232910156e+00 9.455978393554687500e+00
9.091897964477539062e+00 9.350975990295410156e+00
9.055513381958007812e+00 9.385476112365722656e+00
9.053223609924316406e+00 9.404776573181152344e+00
9.066037178039550781e+00 9.427989959716796875e+00
9.119783401489257812e+00 9.455454826354980469e+00
9.028136253356933594e+00 9.369145393371582031e+00
9.037725448608398438e+00 9.410657882690429688e+00
9.204453468322753906e+00 9.538190841674804688e+00
9.066720008850097656e+00 9.429269790649414062e+00
9.100996017456054688e+00 9.347420692443847656e+00
9.055191040039062500e+00 9.398078918457031250e+00
9.094641685485839844e+00 9.461471557617187500e+00
9.037842750549316406e+00 9.335473060607910156e+00
9.020287513732910156e+00 9.371685981750488281e+00
9.076976776123046875e+00 9.406829833984375000e+00
9.062704086303710938e+00 9.401027679443359375e+00
9.097786903381347656e+00 9.447027206420898438e+00
9.039231300354003906e+00 9.393191337585449219e+00
9.081320762634277344e+00 9.428902626037597656e+00
9.084810256958007812e+00 9.475707054138183594e+00
9.083658218383789062e+00 9.447105407714843750e+00
9.127101898193359375e+00 9.545184135437011719e+00
9.111498832702636719e+00 9.381159782409667969e+00
9.094423294067382812e+00 9.424629211425781250e+00
9.094238281250000000e+00 9.450565338134765625e+00
9.113993644714355469e+00 9.498371124267578125e+00
9.104386329650878906e+00 9.469453811645507812e+00
9.108132362365722656e+00 9.506895065307617188e+00
9.110513687133789062e+00 9.466259002685546875e+00
9.078913688659667969e+00 9.460880279541015625e+00
9.237879753112792969e+00 9.614139556884765625e+00
9.410450935363769531e+00 9.771884918212890625e+00
9.259049415588378906e+00 9.774392127990722656e+00
9.510622024536132812e+00 9.774497985839843750e+00
9.230916023254394531e+00 9.663004875183105469e+00
9.113484382629394531e+00 9.415757179260253906e+00
9.297935485839843750e+00 9.859089851379394531e+00
9.091801643371582031e+00 1.004958152770996094e+01
9.057452201843261719e+00 9.556964874267578125e+00
9.400810241699218750e+00 9.623346328735351562e+00
9.340325355529785156e+00 9.896319389343261719e+00
9.114297866821289062e+00 9.549231529235839844e+00
9.162857055664062500e+00 9.697772979736328125e+00
9.381196022033691406e+00 9.783436775207519531e+00
9.428485870361328125e+00 9.897928237915039062e+00
9.196642875671386719e+00 1.046419906616210938e+01
9.445564270019531250e+00 9.676981925964355469e+00
9.119417190551757812e+00 9.755533218383789062e+00
8.981862068176269531e+00 1.033533668518066406e+01
9.203230857849121094e+00 9.801043510437011719e+00
9.188942909240722656e+00 9.619417190551757812e+00
9.066115379333496094e+00 9.714876174926757812e+00
9.185915946960449219e+00 9.736935615539550781e+00
9.173069000244140625e+00 9.642432212829589844e+00
9.331165313720703125e+00 9.685856819152832031e+00
9.223554611206054688e+00 9.730046272277832031e+00
8.884239196777343750e+00 9.836932182312011719e+00
8.742159843444824219e+00 1.008921241760253906e+01
8.894576072692871094e+00 1.005596446990966797e+01
8.668683052062988281e+00 1.026577854156494141e+01
8.851228713989257812e+00 1.032467174530029297e+01
8.706088066101074219e+00 1.026254463195800781e+01
8.824236869812011719e+00 1.022416496276855469e+01
8.697923660278320312e+00 1.043517589569091797e+01
8.250194549560546875e+00 1.018327045440673828e+01
8.802190780639648438e+00 1.035404491424560547e+01
9.030267715454101562e+00 1.040356445312500000e+01
8.620331764221191406e+00 9.471571922302246094e+00
8.941904067993164062e+00 1.042960548400878906e+01
9.105571746826171875e+00 1.037960815429687500e+01
9.439880371093750000e+00 1.046727180480957031e+01
9.205361366271972656e+00 1.042498779296875000e+01
9.199845314025878906e+00 1.043849086761474609e+01
9.360122680664062500e+00 1.067666149139404297e+01
9.431072235107421875e+00 1.054616069793701172e+01
9.507670402526855469e+00 1.080823516845703125e+01
9.204691886901855469e+00 1.046711444854736328e+01
9.530442237854003906e+00 1.038587284088134766e+01
9.156296730041503906e+00 1.059951877593994141e+01
8.984854698181152344e+00 1.078683853149414062e+01
8.875627517700195312e+00 1.063002490997314453e+01
8.940949440002441406e+00 1.057736206054687500e+01
8.772450447082519531e+00 1.054545116424560547e+01
8.248291015625000000e+00 1.025739765167236328e+01
8.139691352844238281e+00 1.019670200347900391e+01
8.053472518920898438e+00 1.020752048492431641e+01
8.041203498840332031e+00 1.018004417419433594e+01
8.069626808166503906e+00 1.020880508422851562e+01
8.046911239624023438e+00 1.013053131103515625e+01
8.099590301513671875e+00 1.022114658355712891e+01
8.001265525817871094e+00 1.020333862304687500e+01
8.042287826538085938e+00 1.019800662994384766e+01
8.078276634216308594e+00 1.020062065124511719e+01
8.051733016967773438e+00 1.019204521179199219e+01
7.994830131530761719e+00 1.018908596038818359e+01
8.005656242370605469e+00 1.018564224243164062e+01
8.052380561828613281e+00 1.020133590698242188e+01
8.054089546203613281e+00 1.020273780822753906e+01
8.032215118408203125e+00 1.020187187194824219e+01
8.056931495666503906e+00 1.017469120025634766e+01
8.003166198730468750e+00 1.019021224975585938e+01
8.030777931213378906e+00 1.019572734832763672e+01
8.084869384765625000e+00 1.021312427520751953e+01
8.026985168457031250e+00 1.020717906951904297e+01
8.006727218627929688e+00 1.015235996246337891e+01
8.052805900573730469e+00 1.020854949951171875e+01
8.049484252929687500e+00 1.018412113189697266e+01
8.113931655883789062e+00 1.020433902740478516e+01
8.034241676330566406e+00 1.018329620361328125e+01
8.039581298828125000e+00 1.018889808654785156e+01
8.030777931213378906e+00 1.018794155120849609e+01
8.035740852355957031e+00 1.017949962615966797e+01
8.039574623107910156e+00 1.018640136718750000e+01
8.125515937805175781e+00 1.017024803161621094e+01
9.181490898132324219e+00 1.139808845520019531e+01
9.511468887329101562e+00 1.139555931091308594e+01
9.384356498718261719e+00 1.141905879974365234e+01
9.598330497741699219e+00 1.145492839813232422e+01
9.622711181640625000e+00 1.131504249572753906e+01
9.590553283691406250e+00 1.137061691284179688e+01
9.523929595947265625e+00 1.132794284820556641e+01
9.635796546936035156e+00 1.112302303314208984e+01
9.801646232604980469e+00 1.145100212097167969e+01
9.486711502075195312e+00 1.134061527252197266e+01
9.540663719177246094e+00 1.127011775970458984e+01
9.527467727661132812e+00 1.122842311859130859e+01
9.628483772277832031e+00 1.124776744842529297e+01
9.551043510437011719e+00 1.121532440185546875e+01
9.671504020690917969e+00 1.134586524963378906e+01
9.483029365539550781e+00 1.141547679901123047e+01
9.483319282531738281e+00 1.137372016906738281e+01
9.811021804809570312e+00 1.145978355407714844e+01
9.657951354980468750e+00 1.144340038299560547e+01
9.548627853393554688e+00 1.130580139160156250e+01
9.544970512390136719e+00 1.133932113647460938e+01
9.609376907348632812e+00 1.127034378051757812e+01
9.510264396667480469e+00 1.089502143859863281e+01
9.769735336303710938e+00 1.087344455718994141e+01
9.350057601928710938e+00 1.101590538024902344e+01
9.487016677856445312e+00 1.103069114685058594e+01
9.601660728454589844e+00 1.114181900024414062e+01
9.342204093933105469e+00 1.126358413696289062e+01
9.487881660461425781e+00 1.144234752655029297e+01
9.634594917297363281e+00 1.135993480682373047e+01
9.786623954772949219e+00 1.137050342559814453e+01
9.760024070739746094e+00 1.145511531829833984e+01
9.792006492614746094e+00 1.139195728302001953e+01
9.890666007995605469e+00 1.138266086578369141e+01
1.008364105224609375e+01 1.125034332275390625e+01
9.948321342468261719e+00 1.118504142761230469e+01
9.857309341430664062e+00 1.137621974945068359e+01
9.936624526977539062e+00 1.163061618804931641e+01
9.921563148498535156e+00 1.157882595062255859e+01
9.867930412292480469e+00 1.155926799774169922e+01
9.958399772644042969e+00 1.139683818817138672e+01
9.856819152832031250e+00 1.153487110137939453e+01
9.766757965087890625e+00 1.139510154724121094e+01
9.588521003723144531e+00 1.118311119079589844e+01
9.577366828918457031e+00 1.129083633422851562e+01
9.723191261291503906e+00 1.124097061157226562e+01
9.515309333801269531e+00 1.114779663085937500e+01
9.512355804443359375e+00 1.107750988006591797e+01
9.981935501098632812e+00 1.147703552246093750e+01
1.004757976531982422e+01 1.143041801452636719e+01
9.890811920166015625e+00 1.158412742614746094e+01
9.845925331115722656e+00 1.151486301422119141e+01
9.877472877502441406e+00 1.157870388031005859e+01
9.983591079711914062e+00 1.154180431365966797e+01
9.972840309143066406e+00 1.160147762298583984e+01
1.001012611389160156e+01 1.160923385620117188e+01
9.864669799804687500e+00 1.149761295318603516e+01
9.876235961914062500e+00 1.145967960357666016e+01
1.005090904235839844e+01 1.132934379577636719e+01
9.821553230285644531e+00 1.137174510955810547e+01
9.896439552307128906e+00 1.166299724578857422e+01
9.851914405822753906e+00 1.160227966308593750e+01
1.013160991668701172e+01 1.136215114593505859e+01
9.770975112915039062e+00 1.150909042358398438e+01
9.328541755676269531e+00 1.083335971832275391e+01
9.864270210266113281e+00 1.143815040588378906e+01
9.922677993774414062e+00 1.128030395507812500e+01
9.389668464660644531e+00 1.101153373718261719e+01
9.622703552246093750e+00 1.121538257598876953e+01
9.475610733032226562e+00 1.111015224456787109e+01
9.919317245483398438e+00 1.139469242095947266e+01
1.020898056030273438e+01 1.133000087738037109e+01
9.453228950500488281e+00 1.112191486358642578e+01
9.618636131286621094e+00 1.108268547058105469e+01
9.522477149963378906e+00 1.097921466827392578e+01
9.383702278137207031e+00 1.110930919647216797e+01
9.529936790466308594e+00 1.026103878021240234e+01
9.466609001159667969e+00 1.075356864929199219e+01
9.513450622558593750e+00 1.099724102020263672e+01
9.448722839355468750e+00 1.103088283538818359e+01
9.173051834106445312e+00 1.086498641967773438e+01
9.292737960815429688e+00 1.080007171630859375e+01
9.649180412292480469e+00 1.054355907440185547e+01
9.401174545288085938e+00 9.938688278198242188e+00
8.960845947265625000e+00 1.018138504028320312e+01
9.149354934692382812e+00 9.920989036560058594e+00
9.221883773803710938e+00 1.025156688690185547e+01
9.344044685363769531e+00 9.986481666564941406e+00
9.361032485961914062e+00 1.017572593688964844e+01
9.192300796508789062e+00 1.020025348663330078e+01
9.254654884338378906e+00 1.023866939544677734e+01
9.372283935546875000e+00 1.013879776000976562e+01
9.088792800903320312e+00 1.031521224975585938e+01
9.300697326660156250e+00 9.858190536499023438e+00
9.004994392395019531e+00 1.024659156799316406e+01
8.063762664794921875e+00 5.496986389160156250e+00
8.121329307556152344e+00 5.669868946075439453e+00
8.248612403869628906e+00 5.490369796752929688e+00
8.227808952331542969e+00 5.593779087066650391e+00
8.161649703979492188e+00 5.215230941772460938e+00
8.515309333801269531e+00 3.931118965148925781e+00
8.120656967163085938e+00 5.079218864440917969e+00
8.055468559265136719e+00 5.409959793090820312e+00
8.185643196105957031e+00 5.286118984222412109e+00
8.148736953735351562e+00 5.336363792419433594e+00
8.172954559326171875e+00 5.294326782226562500e+00
8.150392532348632812e+00 5.272821903228759766e+00
8.169356346130371094e+00 5.368379116058349609e+00
8.096842765808105469e+00 5.363204479217529297e+00
8.068891525268554688e+00 5.264913082122802734e+00
8.132157325744628906e+00 5.292969226837158203e+00
8.187239646911621094e+00 5.426395416259765625e+00
8.097106933593750000e+00 5.321588039398193359e+00
8.267953872680664062e+00 4.839575290679931641e+00
8.237627029418945312e+00 4.867196559906005859e+00
8.066507339477539062e+00 4.821248531341552734e+00
8.243728637695312500e+00 4.784278869628906250e+00
8.184290885925292969e+00 4.828983306884765625e+00
8.203471183776855469e+00 4.794158935546875000e+00
8.124202728271484375e+00 4.631185531616210938e+00
8.142585754394531250e+00 4.730724334716796875e+00
8.117827415466308594e+00 4.702488899230957031e+00
8.063009262084960938e+00 4.607416629791259766e+00
8.166289329528808594e+00 4.790987968444824219e+00
8.181425094604492188e+00 4.339550971984863281e+00
8.252071380615234375e+00 4.698382854461669922e+00
8.400815010070800781e+00 4.473458766937255859e+00
8.302349090576171875e+00 4.777631282806396484e+00
8.341178894042968750e+00 4.242026329040527344e+00
8.109885215759277344e+00 4.607455730438232422e+00
8.456272125244140625e+00 4.016492843627929688e+00
8.172257423400878906e+00 4.249677181243896484e+00
8.533084869384765625e+00 4.223318099975585938e+00
8.526388168334960938e+00 3.964254856109619141e+00
8.455686569213867188e+00 4.195366859436035156e+00
8.417850494384765625e+00 4.036604881286621094e+00
8.661773681640625000e+00 4.071283340454101562e+00
9.178267478942871094e+00 3.889434337615966797e+00
9.417978286743164062e+00 4.168000221252441406e+00
8.809915542602539062e+00 3.814112663269042969e+00
8.465197563171386719e+00 4.002760410308837891e+00
8.494506835937500000e+00 4.028879642486572266e+00
8.390320777893066406e+00 4.033926010131835938e+00
8.521191596984863281e+00 4.141324043273925781e+00
8.505801200866699219e+00 3.897405385971069336e+00
8.468882560729980469e+00 4.068025112152099609e+00
8.538181304931640625e+00 4.073890209197998047e+00
8.405929565429687500e+00 3.995079755783081055e+00
8.465274810791015625e+00 4.057046890258789062e+00
8.604214668273925781e+00 4.155277729034423828e+00
8.407259941101074219e+00 4.106270313262939453e+00
8.451221466064453125e+00 4.052449226379394531e+00
8.380629539489746094e+00 4.144131660461425781e+00
8.401929855346679688e+00 4.044519424438476562e+00
8.494571685791015625e+00 4.013228893280029297e+00
8.767170906066894531e+00 3.959589719772338867e+00
8.475904464721679688e+00 4.048674583435058594e+00
8.209105491638183594e+00 4.180543422698974609e+00
8.595291137695312500e+00 4.006623744964599609e+00
8.177957534790039062e+00 5.133454322814941406e+00
8.169958114624023438e+00 5.359267234802246094e+00
8.119136810302734375e+00 5.103033542633056641e+00
8.163472175598144531e+00 5.525259494781494141e+00
8.306777954101562500e+00 4.305732727050781250e+00
8.439852714538574219e+00 4.146835803985595703e+00
8.425944328308105469e+00 4.013340473175048828e+00
8.464685440063476562e+00 4.013558864593505859e+00
8.369674682617187500e+00 3.920870542526245117e+00
8.368083000183105469e+00 4.104007244110107422e+00
8.625299453735351562e+00 3.928201198577880859e+00
8.711483955383300781e+00 3.992503166198730469e+00
8.130686759948730469e+00 4.357896327972412109e+00
8.301214218139648438e+00 4.100565910339355469e+00
6.635794162750244141e+00 2.037647819519042969e+01
6.638406276702880859e+00 2.036879158020019531e+01
7.142563819885253906e+00 1.907867622375488281e+01
6.637966156005859375e+00 2.037077522277832031e+01
6.630370140075683594e+00 2.038203239440917969e+01
6.637249469757080078e+00 2.036977577209472656e+01
6.629660606384277344e+00 2.038553047180175781e+01
6.634421825408935547e+00 2.038062286376953125e+01
6.672903060913085938e+00 2.043212509155273438e+01
6.629755973815917969e+00 2.038529396057128906e+01
6.633513927459716797e+00 2.038725471496582031e+01
6.631814479827880859e+00 2.038581275939941406e+01
6.632014751434326172e+00 2.038794517517089844e+01
6.633863925933837891e+00 2.038641738891601562e+01
6.632689476013183594e+00 2.038691139221191406e+01
6.632692337036132812e+00 2.038644027709960938e+01
6.631393909454345703e+00 2.038236808776855469e+01
6.627871990203857422e+00 2.038525199890136719e+01
6.630753517150878906e+00 2.038677024841308594e+01
6.628057956695556641e+00 2.038649177551269531e+01
6.629375457763671875e+00 2.037887954711914062e+01
6.630237102508544922e+00 2.038397598266601562e+01
6.628328323364257812e+00 2.038504409790039062e+01
6.626695632934570312e+00 2.038520431518554688e+01
6.626962661743164062e+00 2.037216377258300781e+01
6.628216266632080078e+00 2.038474464416503906e+01
6.625284194946289062e+00 2.038367652893066406e+01
6.629143714904785156e+00 2.038270378112792969e+01
6.628654479980468750e+00 2.036697387695312500e+01
6.630194187164306641e+00 2.038667297363281250e+01
6.626261711120605469e+00 2.038251304626464844e+01
6.626832008361816406e+00 2.038467597961425781e+01
6.621389865875244141e+00 2.043651199340820312e+01
6.626843452453613281e+00 2.038529396057128906e+01
6.626216411590576172e+00 2.038523101806640625e+01
6.624270915985107422e+00 2.038511657714843750e+01
6.621008396148681641e+00 2.038391685485839844e+01
6.622580528259277344e+00 2.038037109375000000e+01
6.620177745819091797e+00 2.037371444702148438e+01
6.621356010437011719e+00 2.038319015502929688e+01
6.619805812835693359e+00 2.037998580932617188e+01
6.623009681701660156e+00 2.038400459289550781e+01
6.612173557281494141e+00 2.039378547668457031e+01
6.619695186614990234e+00 2.038342857360839844e+01
6.620863914489746094e+00 2.038505554199218750e+01
6.620836734771728516e+00 2.038417053222656250e+01
6.620838642120361328e+00 2.038426971435546875e+01
6.621169567108154297e+00 2.038527488708496094e+01
6.617801666259765625e+00 2.038485336303710938e+01
6.627549171447753906e+00 2.039195060729980469e+01
6.620847225189208984e+00 2.038502693176269531e+01
6.620773315429687500e+00 2.038390350341796875e+01
6.620738983154296875e+00 2.038446235656738281e+01
6.619821071624755859e+00 2.038358306884765625e+01
6.620348453521728516e+00 2.038449668884277344e+01
6.620141506195068359e+00 2.038422584533691406e+01
6.620926856994628906e+00 2.038560867309570312e+01
6.619903564453125000e+00 2.038543891906738281e+01
6.620382785797119141e+00 2.038549423217773438e+01
6.620802402496337891e+00 2.038455009460449219e+01
6.620924949645996094e+00 2.038456535339355469e+01
6.620376110076904297e+00 2.038329124450683594e+01
6.620905876159667969e+00 2.038255310058593750e+01
6.620438098907470703e+00 2.038370513916015625e+01
6.620280265808105469e+00 2.038478279113769531e+01
6.620765209197998047e+00 2.038500976562500000e+01
6.620472908020019531e+00 2.038505744934082031e+01
6.620596408843994141e+00 2.038423919677734375e+01
6.620309352874755859e+00 2.038539886474609375e+01
6.621431350708007812e+00 2.038398742675781250e+01
6.619176387786865234e+00 2.038330078125000000e+01
6.620951652526855469e+00 2.038481521606445312e+01
6.619966983795166016e+00 2.038322067260742188e+01
6.615113258361816406e+00 2.041596412658691406e+01
6.620164394378662109e+00 2.038418960571289062e+01
6.620548725128173828e+00 2.038422584533691406e+01
6.619966506958007812e+00 2.038409805297851562e+01
6.618089675903320312e+00 2.038201904296875000e+01
6.617386817932128906e+00 2.038285636901855469e+01
6.618615627288818359e+00 2.038713073730468750e+01
6.618727684020996094e+00 2.038436889648437500e+01
6.618163585662841797e+00 2.038257980346679688e+01
6.617558956146240234e+00 2.037600135803222656e+01
6.620506286621093750e+00 2.038435554504394531e+01
6.618976593017578125e+00 2.038046455383300781e+01
6.616575717926025391e+00 2.037052536010742188e+01
6.612993240356445312e+00 2.041997528076171875e+01
6.617582798004150391e+00 2.038282012939453125e+01
6.615465641021728516e+00 2.037668037414550781e+01
6.618038654327392578e+00 2.038064193725585938e+01
6.553738594055175781e+00 2.031879234313964844e+01
6.616919040679931641e+00 2.038110542297363281e+01
6.617841243743896484e+00 2.038221168518066406e+01
6.616718769073486328e+00 2.038095855712890625e+01
6.616368770599365234e+00 2.038017654418945312e+01
6.617178440093994141e+00 2.038239479064941406e+01
6.617665767669677734e+00 2.038225364685058594e+01
6.615726947784423828e+00 2.037726593017578125e+01
6.617280960083007812e+00 2.038126564025878906e+01
6.618146896362304688e+00 2.038077354431152344e+01
6.616210937500000000e+00 2.037940979003906250e+01
6.615133285522460938e+00 2.037861633300781250e+01
6.614597797393798828e+00 2.037811279296875000e+01
6.613587856292724609e+00 2.037569046020507812e+01
6.614078998565673828e+00 2.037343215942382812e+01
6.613250732421875000e+00 2.037400054931640625e+01
6.613414287567138672e+00 2.037114906311035156e+01
6.612983226776123047e+00 2.036823654174804688e+01
6.613855838775634766e+00 2.036423683166503906e+01
6.613868236541748047e+00 2.036798858642578125e+01
6.611779689788818359e+00 2.034917640686035156e+01
6.611865043640136719e+00 2.035322380065917969e+01
6.613087654113769531e+00 2.035340690612792969e+01
6.611819744110107422e+00 2.033917045593261719e+01
6.608139514923095703e+00 2.033757019042968750e+01
6.610035419464111328e+00 2.034134674072265625e+01
6.612006664276123047e+00 2.035209465026855469e+01
6.606437683105468750e+00 2.032023811340332031e+01
6.671808242797851562e+00 2.037332725524902344e+01
6.608736515045166016e+00 2.030953407287597656e+01
6.599356174468994141e+00 2.030378341674804688e+01
6.601071834564208984e+00 2.030648040771484375e+01
6.602719783782958984e+00 2.031040191650390625e+01
6.608576774597167969e+00 2.032242584228515625e+01
6.609654426574707031e+00 2.033191490173339844e+01
6.608191490173339844e+00 2.030148696899414062e+01
6.603185176849365234e+00 2.029756927490234375e+01
6.605770587921142578e+00 2.029944801330566406e+01
6.602257728576660156e+00 2.030856513977050781e+01
6.606221199035644531e+00 2.029116249084472656e+01
6.624211788177490234e+00 2.019886398315429688e+01
6.625899314880371094e+00 2.018482589721679688e+01
6.603136539459228516e+00 2.030601119995117188e+01
6.599359512329101562e+00 2.030785369873046875e+01
6.599994182586669922e+00 2.030372810363769531e+01
6.600769042968750000e+00 2.030500411987304688e+01
6.598523139953613281e+00 2.030283355712890625e+01
6.598837375640869141e+00 2.030235862731933594e+01
6.599161624908447266e+00 2.030128288269042969e+01
6.598608493804931641e+00 2.030341148376464844e+01
6.599017143249511719e+00 2.030289268493652344e+01
6.599122047424316406e+00 2.030309295654296875e+01
6.599132061004638672e+00 2.030373001098632812e+01
6.598658561706542969e+00 2.030449295043945312e+01
6.596940040588378906e+00 2.030285263061523438e+01
6.600085258483886719e+00 2.030282020568847656e+01
6.597158432006835938e+00 2.031132507324218750e+01
6.599674224853515625e+00 2.030400276184082031e+01
6.597014427185058594e+00 2.030222892761230469e+01
6.599108219146728516e+00 2.030447006225585938e+01
6.591259002685546875e+00 2.032971572875976562e+01
6.598749160766601562e+00 2.030364227294921875e+01
6.598068714141845703e+00 2.030494308471679688e+01
6.599030017852783203e+00 2.029957962036132812e+01
6.600081920623779297e+00 2.030388832092285156e+01
6.598670959472656250e+00 2.030360221862792969e+01
6.598308563232421875e+00 2.030391693115234375e+01
6.598576068878173828e+00 2.030340957641601562e+01
6.598912239074707031e+00 2.030096817016601562e+01
6.599297523498535156e+00 2.030120277404785156e+01
6.598668098449707031e+00 2.030383682250976562e+01
6.598338603973388672e+00 2.030449485778808594e+01
6.598425865173339844e+00 2.030444717407226562e+01
6.597822189331054688e+00 2.030459403991699219e+01
6.598218917846679688e+00 2.030254554748535156e+01
6.583147525787353516e+00 2.035242652893066406e+01
6.598727703094482422e+00 2.030636596679687500e+01
6.598474502563476562e+00 2.030499267578125000e+01
6.598942279815673828e+00 2.030478477478027344e+01
6.598084926605224609e+00 2.030480957031250000e+01
6.598733425140380859e+00 2.030404472351074219e+01
6.598104476928710938e+00 2.030513954162597656e+01
6.598463058471679688e+00 2.030394744873046875e+01
8.871822357177734375e+00 1.179971790313720703e+01
8.602418899536132812e+00 1.199181270599365234e+01
8.536248207092285156e+00 1.197434425354003906e+01
8.487217903137207031e+00 1.202155113220214844e+01
8.818463325500488281e+00 1.196234226226806641e+01
8.430102348327636719e+00 1.200792598724365234e+01
8.444927215576171875e+00 1.203138732910156250e+01
8.477524757385253906e+00 1.201537227630615234e+01
8.413452148437500000e+00 1.198134708404541016e+01
8.458918571472167969e+00 1.202188301086425781e+01
8.417878150939941406e+00 1.203434562683105469e+01
8.606181144714355469e+00 1.201535797119140625e+01
8.463158607482910156e+00 1.206020545959472656e+01
8.518187522888183594e+00 1.203670215606689453e+01
8.537926673889160156e+00 1.196709156036376953e+01
8.436430931091308594e+00 1.205642127990722656e+01
8.462298393249511719e+00 1.204148197174072266e+01
8.471736907958984375e+00 1.201994037628173828e+01
8.461612701416015625e+00 1.203176975250244141e+01
8.502770423889160156e+00 1.204388713836669922e+01
8.459745407104492188e+00 1.203314208984375000e+01
8.452552795410156250e+00 1.202967739105224609e+01
8.437030792236328125e+00 1.205830478668212891e+01
8.445439338684082031e+00 1.203677082061767578e+01
8.429254531860351562e+00 1.201566505432128906e+01
8.400214195251464844e+00 1.205535793304443359e+01
8.436243057250976562e+00 1.202351188659667969e+01
8.427281379699707031e+00 1.202936553955078125e+01
8.456310272216796875e+00 1.200927257537841797e+01
8.494027137756347656e+00 1.197959709167480469e+01
8.450468063354492188e+00 1.198804283142089844e+01
8.461688041687011719e+00 1.201333236694335938e+01
8.440341949462890625e+00 1.201451015472412109e+01
8.472412109375000000e+00 1.198459720611572266e+01
8.478898048400878906e+00 1.198680114746093750e+01
8.558238029479980469e+00 1.194346618652343750e+01
8.532864570617675781e+00 1.197327232360839844e+01
8.479493141174316406e+00 1.198070907592773438e+01
8.567429542541503906e+00 1.191648101806640625e+01
8.450248718261718750e+00 1.192672729492187500e+01
8.514695167541503906e+00 1.193916988372802734e+01
8.491572380065917969e+00 1.192215061187744141e+01
8.447948455810546875e+00 1.194627857208251953e+01
8.436894416809082031e+00 1.200082874298095703e+01
8.505469322204589844e+00 1.196473598480224609e+01
8.451055526733398438e+00 1.201653385162353516e+01
8.466852188110351562e+00 1.204723358154296875e+01
8.506201744079589844e+00 1.199623394012451172e+01
8.478113174438476562e+00 1.199200820922851562e+01
8.460300445556640625e+00 1.197822570800781250e+01
8.446724891662597656e+00 1.199785327911376953e+01
8.447670936584472656e+00 1.199778079986572266e+01
8.482433319091796875e+00 1.198967933654785156e+01
8.425587654113769531e+00 1.193300533294677734e+01
8.424281120300292969e+00 1.200458908081054688e+01
8.472629547119140625e+00 1.199408245086669922e+01
8.462286949157714844e+00 1.198881721496582031e+01
8.474816322326660156e+00 1.199923610687255859e+01
8.425519943237304688e+00 1.196905326843261719e+01
8.389270782470703125e+00 1.206644058227539062e+01
8.441838264465332031e+00 1.196692752838134766e+01
8.465900421142578125e+00 1.194177055358886719e+01
8.451445579528808594e+00 1.199659824371337891e+01
8.454261779785156250e+00 1.199539852142333984e+01
8.486864089965820312e+00 1.194901847839355469e+01
8.512187004089355469e+00 1.195868968963623047e+01
8.473734855651855469e+00 1.198219490051269531e+01
8.476467132568359375e+00 1.195964050292968750e+01
8.458767890930175781e+00 1.196020603179931641e+01
8.483852386474609375e+00 1.196011257171630859e+01
8.466367721557617188e+00 1.197395133972167969e+01
8.465608596801757812e+00 1.197444534301757812e+01
8.449822425842285156e+00 1.196233081817626953e+01
8.415827751159667969e+00 1.200862121582031250e+01
8.427474021911621094e+00 1.203387451171875000e+01
8.446087837219238281e+00 1.198744678497314453e+01
8.450979232788085938e+00 1.195762252807617188e+01
8.428509712219238281e+00 1.197942161560058594e+01
8.451470375061035156e+00 1.192936229705810547e+01
8.469882011413574219e+00 1.195912933349609375e+01
8.592552185058593750e+00 1.191458892822265625e+01
8.478219032287597656e+00 1.191096210479736328e+01
8.457658767700195312e+00 1.192472648620605469e+01
8.451692581176757812e+00 1.183132648468017578e+01
8.450376510620117188e+00 1.197016334533691406e+01
8.433605194091796875e+00 1.193021297454833984e+01
8.423032760620117188e+00 1.188107776641845703e+01
8.465292930603027344e+00 1.189203262329101562e+01
8.400211334228515625e+00 1.193949413299560547e+01
8.414080619812011719e+00 1.188970184326171875e+01
8.410878181457519531e+00 1.200264930725097656e+01
8.421973228454589844e+00 1.193488979339599609e+01
8.407318115234375000e+00 1.197666740417480469e+01
8.439436912536621094e+00 1.200555038452148438e+01
8.425518989562988281e+00 1.199193096160888672e+01
8.418811798095703125e+00 1.194030570983886719e+01
8.359756469726562500e+00 1.198467254638671875e+01
8.371209144592285156e+00 1.195289039611816406e+01
8.370525360107421875e+00 1.195353126525878906e+01
8.419202804565429688e+00 1.189343261718750000e+01
8.403425216674804688e+00 1.191401958465576172e+01
8.420037269592285156e+00 1.194090366363525391e+01
8.358157157897949219e+00 1.190194320678710938e+01
8.399739265441894531e+00 1.191944694519042969e+01
8.388416290283203125e+00 1.191616439819335938e+01
8.384978294372558594e+00 1.191320133209228516e+01
8.403224945068359375e+00 1.191848373413085938e+01
8.434139251708984375e+00 1.183399963378906250e+01
8.406269073486328125e+00 1.174903011322021484e+01
8.432859420776367188e+00 1.170388507843017578e+01
8.444293022155761719e+00 1.174930095672607422e+01
8.392321586608886719e+00 1.175759601593017578e+01
8.401395797729492188e+00 1.179199409484863281e+01
8.378152847290039062e+00 1.177372646331787109e+01
8.412498474121093750e+00 1.177147293090820312e+01
8.362133979797363281e+00 1.180999469757080078e+01
8.416589736938476562e+00 1.172824573516845703e+01
8.457696914672851562e+00 1.170585632324218750e+01
8.396139144897460938e+00 1.177609634399414062e+01
8.404885292053222656e+00 1.178185844421386719e+01
8.379938125610351562e+00 1.182215499877929688e+01
8.410984039306640625e+00 1.169701576232910156e+01
8.428940773010253906e+00 1.169571685791015625e+01
8.441396713256835938e+00 1.175187397003173828e+01
8.460246086120605469e+00 1.162134742736816406e+01
8.493252754211425781e+00 1.163077354431152344e+01
8.421295166015625000e+00 1.170172786712646484e+01
8.509645462036132812e+00 1.162141132354736328e+01
8.512950897216796875e+00 1.139163208007812500e+01
8.453785896301269531e+00 1.144544792175292969e+01
8.388682365417480469e+00 1.160807132720947266e+01
8.396426200866699219e+00 1.175699424743652344e+01
8.399713516235351562e+00 1.166848564147949219e+01
8.394438743591308594e+00 1.172279071807861328e+01
8.375060081481933594e+00 1.169493675231933594e+01
8.428133964538574219e+00 1.169216918945312500e+01
8.390316963195800781e+00 1.183631134033203125e+01
8.386371612548828125e+00 1.172812938690185547e+01
8.421632766723632812e+00 1.166029644012451172e+01
8.403950691223144531e+00 1.170046520233154297e+01
8.432723045349121094e+00 1.166334342956542969e+01
8.408867835998535156e+00 1.171358299255371094e+01
8.428454399108886719e+00 1.167537212371826172e+01
8.596500396728515625e+00 1.147401332855224609e+01
8.449701309204101562e+00 1.164570617675781250e+01
8.438278198242187500e+00 1.159313774108886719e+01
8.466581344604492188e+00 1.154681015014648438e+01
8.481604576110839844e+00 1.152555465698242188e+01
8.426884651184082031e+00 1.147820281982421875e+01
8.473900794982910156e+00 1.157726955413818359e+01
8.478066444396972656e+00 1.151414871215820312e+01
8.463193893432617188e+00 1.164646053314208984e+01
8.379186630249023438e+00 1.129636383056640625e+01
8.472774505615234375e+00 1.137425231933593750e+01
8.622438430786132812e+00 1.091743183135986328e+01
8.573919296264648438e+00 1.098496341705322266e+01
8.566766738891601562e+00 1.097103500366210938e+01
9.223646163940429688e+00 1.055607223510742188e+01
8.545624732971191406e+00 1.085538482666015625e+01
8.588718414306640625e+00 1.065562152862548828e+01
8.646289825439453125e+00 1.079834651947021484e+01
8.586750984191894531e+00 1.077179145812988281e+01
8.609710693359375000e+00 1.072297859191894531e+01
8.613283157348632812e+00 1.069301128387451172e+01
8.734921455383300781e+00 1.064477062225341797e+01
8.671154975891113281e+00 1.060801124572753906e+01
8.858184814453125000e+00 1.043972969055175781e+01
8.561875343322753906e+00 1.063160514831542969e+01
8.637624740600585938e+00 1.077141666412353516e+01
8.660670280456542969e+00 1.067089653015136719e+01
8.631224632263183594e+00 1.078189373016357422e+01
8.643415451049804688e+00 1.077788543701171875e+01
8.493659973144531250e+00 1.097123050689697266e+01
1.036297416687011719e+01 1.133185577392578125e+01
1.019376850128173828e+01 1.145761108398437500e+01
1.019587326049804688e+01 1.135283374786376953e+01
1.028666210174560547e+01 1.125358676910400391e+01
1.025134849548339844e+01 1.130115413665771484e+01
1.026619148254394531e+01 1.142519950866699219e+01
1.032196140289306641e+01 1.154037094116210938e+01
1.033110809326171875e+01 1.144724941253662109e+01
1.023168182373046875e+01 1.154203414916992188e+01
1.032125186920166016e+01 1.154113197326660156e+01
1.023857975006103516e+01 1.148817825317382812e+01
1.025818538665771484e+01 1.137903594970703125e+01
1.027004051208496094e+01 1.160436058044433594e+01
1.035089492797851562e+01 1.140025806427001953e+01
1.030024814605712891e+01 1.152431201934814453e+01
1.024586296081542969e+01 1.156935024261474609e+01
1.009234905242919922e+01 1.135066509246826172e+01
1.030421543121337891e+01 1.138909530639648438e+01
1.021634960174560547e+01 1.156418704986572266e+01
1.029922294616699219e+01 1.153859329223632812e+01
1.018071937561035156e+01 1.150031375885009766e+01
1.027625560760498047e+01 1.150971126556396484e+01
1.018350791931152344e+01 1.147351646423339844e+01
1.020381355285644531e+01 1.135514926910400391e+01
1.010603237152099609e+01 1.128509807586669922e+01
1.032113265991210938e+01 1.143960666656494141e+01
1.009488487243652344e+01 1.141565227508544922e+01
1.020384788513183594e+01 1.140937614440917969e+01
1.017620277404785156e+01 1.134939289093017578e+01
1.023996734619140625e+01 1.150477409362792969e+01
1.028479671478271484e+01 1.146086883544921875e+01
9.792839050292968750e+00 1.096210193634033203e+01
9.347446441650390625e+00 1.099205493927001953e+01
9.847038269042968750e+00 1.083220291137695312e+01
9.815058708190917969e+00 1.134285068511962891e+01
9.989548683166503906e+00 1.131269931793212891e+01
9.830991744995117188e+00 1.124400138854980469e+01
9.993490219116210938e+00 1.137681293487548828e+01
9.976840019226074219e+00 1.123917293548583984e+01
9.708570480346679688e+00 1.123852252960205078e+01
9.691332817077636719e+00 1.102348995208740234e+01
9.555828094482421875e+00 1.106391143798828125e+01
9.625800132751464844e+00 1.091318035125732422e+01
9.655632972717285156e+00 1.087489414215087891e+01
9.470318794250488281e+00 1.073850154876708984e+01
9.606828689575195312e+00 1.093667507171630859e+01
9.130855560302734375e+00 1.072133064270019531e+01
9.172307014465332031e+00 1.077973842620849609e+01
9.071467399597167969e+00 1.069669914245605469e+01
9.078075408935546875e+00 1.067952537536621094e+01
8.960647583007812500e+00 1.086681461334228516e+01
9.086132049560546875e+00 1.093346214294433594e+01
9.322237014770507812e+00 1.098139762878417969e+01
9.318298339843750000e+00 1.082670211791992188e+01
9.305073738098144531e+00 1.112992382049560547e+01
9.597465515136718750e+00 1.115141391754150391e+01
9.520144462585449219e+00 1.093325996398925781e+01
9.539268493652343750e+00 1.067572307586669922e+01
9.573946952819824219e+00 1.099126815795898438e+01
9.327276229858398438e+00 1.083835601806640625e+01
9.092513084411621094e+00 1.066414070129394531e+01
9.268368721008300781e+00 1.093873500823974609e+01
9.564164161682128906e+00 1.104360389709472656e+01
9.473896026611328125e+00 1.085841178894042969e+01
9.636948585510253906e+00 1.097580718994140625e+01
9.258425712585449219e+00 1.074392986297607422e+01
9.443145751953125000e+00 1.100016498565673828e+01
9.239130973815917969e+00 1.068223381042480469e+01
9.330280303955078125e+00 1.060601425170898438e+01
9.156333923339843750e+00 1.069770431518554688e+01
9.167719841003417969e+00 1.057820701599121094e+01
8.862565994262695312e+00 1.056524467468261719e+01
8.914405822753906250e+00 1.080026435852050781e+01
8.919059753417968750e+00 1.078490829467773438e+01
8.995570182800292969e+00 1.062008666992187500e+01
9.271498680114746094e+00 1.091375160217285156e+01
8.267004013061523438e+00 1.103134918212890625e+01
7.744225025177001953e+00 1.135934352874755859e+01
8.075934410095214844e+00 1.127052879333496094e+01
7.814630985260009766e+00 1.126886463165283203e+01
7.627751827239990234e+00 1.141641521453857422e+01
7.659614562988281250e+00 1.139551067352294922e+01
7.661852359771728516e+00 1.139361190795898438e+01
7.690556526184082031e+00 1.137092494964599609e+01
7.658132553100585938e+00 1.139667129516601562e+01
7.687546253204345703e+00 1.137869548797607422e+01
7.666783809661865234e+00 1.139671421051025391e+01
7.641221046447753906e+00 1.140253162384033203e+01
7.687321186065673828e+00 1.137587356567382812e+01
7.673182487487792969e+00 1.138550758361816406e+01
7.649230957031250000e+00 1.138864326477050781e+01
7.667002677917480469e+00 1.138803958892822266e+01
7.635634422302246094e+00 1.141024494171142578e+01
7.658206939697265625e+00 1.139354991912841797e+01
7.665281295776367188e+00 1.138670539855957031e+01
7.669797420501708984e+00 1.139539146423339844e+01
7.648732185363769531e+00 1.139915847778320312e+01
7.649784088134765625e+00 1.139219474792480469e+01
7.659224510192871094e+00 1.141453266143798828e+01
7.641929149627685547e+00 1.138198089599609375e+01
7.583779811859130859e+00 1.144396400451660156e+01
7.688937187194824219e+00 1.140880680084228516e+01
7.649702548980712891e+00 1.139323139190673828e+01
7.662315845489501953e+00 1.139103603363037109e+01
7.651060581207275391e+00 1.139359951019287109e+01
7.664958953857421875e+00 1.138679409027099609e+01
7.658042907714843750e+00 1.139911842346191406e+01
7.662790298461914062e+00 1.136542129516601562e+01
7.722144126892089844e+00 1.137445354461669922e+01
7.695228099822998047e+00 1.135881328582763672e+01
7.693021297454833984e+00 1.142825698852539062e+01
7.650324344635009766e+00 1.139373874664306641e+01
7.665518283843994141e+00 1.139459991455078125e+01
7.681224346160888672e+00 1.129251670837402344e+01
7.649840354919433594e+00 1.139590072631835938e+01
7.656793117523193359e+00 1.139654541015625000e+01
7.701494216918945312e+00 1.135892963409423828e+01
7.759094238281250000e+00 1.136383056640625000e+01
7.701649665832519531e+00 1.134778022766113281e+01
7.671190261840820312e+00 1.137709903717041016e+01
7.710668087005615234e+00 1.138117218017578125e+01
7.667493820190429688e+00 1.138723278045654297e+01
7.673500537872314453e+00 1.138578510284423828e+01
7.838534355163574219e+00 1.128912830352783203e+01
7.680059909820556641e+00 1.137283134460449219e+01
7.623986721038818359e+00 1.136702442169189453e+01
7.664475917816162109e+00 1.139294052124023438e+01
7.745234012603759766e+00 1.136977195739746094e+01
7.648981094360351562e+00 1.139212417602539062e+01
7.731316566467285156e+00 1.134369564056396484e+01
7.677079200744628906e+00 1.137829399108886719e+01
7.660809516906738281e+00 1.138963794708251953e+01
7.694475650787353516e+00 1.137220001220703125e+01
7.766002655029296875e+00 1.135781383514404297e+01
7.757445335388183594e+00 1.134489154815673828e+01
7.768649101257324219e+00 1.132401657104492188e+01
7.704912185668945312e+00 1.136806583404541016e+01
7.994300365447998047e+00 1.115589904785156250e+01
7.716226577758789062e+00 1.135438728332519531e+01
7.762947559356689453e+00 1.133975505828857422e+01
7.691059589385986328e+00 1.136988449096679688e+01
7.711417675018310547e+00 1.136583042144775391e+01
7.748579978942871094e+00 1.134112071990966797e+01
7.814598560333251953e+00 1.129749107360839844e+01
7.798986434936523438e+00 1.131011295318603516e+01
7.760107517242431641e+00 1.133555412292480469e+01
7.706237792968750000e+00 1.135652351379394531e+01
7.820127010345458984e+00 1.130460166931152344e+01
7.719810962677001953e+00 1.135810279846191406e+01
7.719438552856445312e+00 1.134989833831787109e+01
7.780992507934570312e+00 1.135040664672851562e+01
7.701178073883056641e+00 1.139305877685546875e+01
7.812474250793457031e+00 1.134836387634277344e+01
8.030260086059570312e+00 1.131013774871826172e+01
7.858306407928466797e+00 1.131449794769287109e+01
7.990506172180175781e+00 1.127556133270263672e+01
7.903158664703369141e+00 1.131387138366699219e+01
7.860740184783935547e+00 1.131637954711914062e+01
8.108171463012695312e+00 1.114103031158447266e+01
7.890338420867919922e+00 1.126970481872558594e+01
7.865896701812744141e+00 1.126036739349365234e+01
1.038921642303466797e+01 9.480710029602050781e+00
1.005604076385498047e+01 9.833634376525878906e+00
1.007433319091796875e+01 9.500314712524414062e+00
1.042066287994384766e+01 9.686085700988769531e+00
9.950304985046386719e+00 9.509837150573730469e+00
9.803867340087890625e+00 9.595723152160644531e+00
9.848348617553710938e+00 9.680644035339355469e+00
9.797841072082519531e+00 9.669564247131347656e+00
7.712933540344238281e+00 1.124757289886474609e+01
9.743174552917480469e+00 9.709486961364746094e+00
9.724143028259277344e+00 9.641444206237792969e+00
9.637686729431152344e+00 9.492858886718750000e+00
9.477097511291503906e+00 1.140995979309082031e+01
9.562887191772460938e+00 1.144423770904541016e+01
1.035632896423339844e+01 1.113328742980957031e+01
9.687790870666503906e+00 1.126925849914550781e+01
1.014960956573486328e+01 1.119966697692871094e+01
9.502962112426757812e+00 1.138097476959228516e+01
1.040409851074218750e+01 1.088507175445556641e+01
1.049478435516357422e+01 1.082923030853271484e+01
1.021815586090087891e+01 1.101325702667236328e+01
1.046705150604248047e+01 1.091888809204101562e+01
1.008087348937988281e+01 1.068247699737548828e+01
9.607214927673339844e+00 1.038284111022949219e+01
9.840113639831542969e+00 1.058385944366455078e+01
9.350444793701171875e+00 1.036452865600585938e+01
9.465041160583496094e+00 1.034613227844238281e+01
9.686173439025878906e+00 1.030567932128906250e+01
9.870246887207031250e+00 1.043780136108398438e+01
9.539295196533203125e+00 1.017500877380371094e+01
9.681593894958496094e+00 1.052870464324951172e+01
9.738478660583496094e+00 1.039335155487060547e+01
9.431390762329101562e+00 1.044151878356933594e+01
9.447067260742187500e+00 1.003672885894775391e+01
9.694467544555664062e+00 1.035063076019287109e+01
9.644614219665527344e+00 1.033066749572753906e+01
9.684592247009277344e+00 1.051299285888671875e+01
9.535089492797851562e+00 1.070445156097412109e+01
9.624249458312988281e+00 1.071194362640380859e+01
9.991091728210449219e+00 1.107760524749755859e+01
8.750596046447753906e+00 4.798166751861572266e+00
9.004162788391113281e+00 5.141404151916503906e+00
9.069041252136230469e+00 4.967934608459472656e+00
8.837117195129394531e+00 4.942549228668212891e+00
9.012617111206054688e+00 4.801533699035644531e+00
8.824094772338867188e+00 4.872636318206787109e+00
8.877979278564453125e+00 5.103764533996582031e+00
8.947782516479492188e+00 5.006496906280517578e+00
8.688570022583007812e+00 4.864477634429931641e+00
8.816443443298339844e+00 5.080173015594482422e+00
8.845334053039550781e+00 4.882258415222167969e+00
8.477493286132812500e+00 4.791738033294677734e+00
8.749690055847167969e+00 5.695192337036132812e+00
8.488468170166015625e+00 5.309658050537109375e+00
8.555596351623535156e+00 5.183317661285400391e+00
8.584904670715332031e+00 4.949206829071044922e+00
8.536350250244140625e+00 5.658621311187744141e+00
8.522249221801757812e+00 5.710881233215332031e+00
8.679727554321289062e+00 5.498782634735107422e+00
8.444823265075683594e+00 5.423983097076416016e+00
8.906717300415039062e+00 5.137598991394042969e+00
8.495131492614746094e+00 5.314344406127929688e+00
8.733246803283691406e+00 5.282598018646240234e+00
8.739834785461425781e+00 5.666232585906982422e+00
8.555433273315429688e+00 3.940347433090209961e+00
8.227581024169921875e+00 5.514912605285644531e+00
9.520086288452148438e+00 4.024389266967773438e+00
8.627148628234863281e+00 4.188339710235595703e+00
8.681344032287597656e+00 4.239480972290039062e+00
8.488238334655761719e+00 3.877287864685058594e+00
8.959997177124023438e+00 4.408032894134521484e+00
8.696726799011230469e+00 3.895002365112304688e+00
8.869634628295898438e+00 3.770838260650634766e+00
8.696895599365234375e+00 3.757915019989013672e+00
8.814208984375000000e+00 4.506577968597412109e+00
8.542573928833007812e+00 4.334448814392089844e+00
8.372588157653808594e+00 4.065109729766845703e+00
8.363343238830566406e+00 5.225455760955810547e+00
8.674527168273925781e+00 5.434724330902099609e+00
8.321880340576171875e+00 5.504669189453125000e+00
8.265856742858886719e+00 4.466256141662597656e+00
8.282233238220214844e+00 5.482826709747314453e+00
8.615452766418457031e+00 5.196421623229980469e+00
8.300805091857910156e+00 5.361125469207763672e+00
8.176824569702148438e+00 5.631705760955810547e+00
8.204307556152343750e+00 5.820798873901367188e+00
8.208119392395019531e+00 4.662257671356201172e+00
8.285559654235839844e+00 5.274418830871582031e+00
8.250124931335449219e+00 4.764343738555908203e+00
8.410363197326660156e+00 5.180704593658447266e+00
8.690687179565429688e+00 4.850199699401855469e+00
8.731179237365722656e+00 4.837659835815429688e+00
8.614945411682128906e+00 4.953757286071777344e+00
8.188903808593750000e+00 4.562267780303955078e+00
8.296081542968750000e+00 5.001113414764404297e+00
8.201050758361816406e+00 4.636620521545410156e+00
8.396827697753906250e+00 4.787540435791015625e+00
8.117693901062011719e+00 4.418007850646972656e+00
8.529351234436035156e+00 3.950894832611083984e+00
8.105372428894042969e+00 4.654489994049072266e+00
8.163928985595703125e+00 4.351555824279785156e+00
8.533244132995605469e+00 4.431399345397949219e+00
8.457401275634765625e+00 4.367349147796630859e+00
8.157431602478027344e+00 4.623249530792236328e+00
8.272105216979980469e+00 4.514305591583251953e+00
8.256809234619140625e+00 4.460321903228759766e+00
8.210909843444824219e+00 4.749040126800537109e+00
8.626379966735839844e+00 4.000105381011962891e+00
8.774783134460449219e+00 3.644681930541992188e+00
8.710528373718261719e+00 3.789904594421386719e+00
8.187081336975097656e+00 4.866455078125000000e+00
8.998321533203125000e+00 3.829229354858398438e+00
8.845683097839355469e+00 4.021062850952148438e+00
8.773427009582519531e+00 4.187366962432861328e+00
8.802907943725585938e+00 3.875925064086914062e+00
8.791564941406250000e+00 3.625048637390136719e+00
8.896072387695312500e+00 3.736946105957031250e+00
8.570748329162597656e+00 4.120789527893066406e+00
8.169120788574218750e+00 4.761520862579345703e+00
8.391881942749023438e+00 4.732528209686279297e+00
8.669749259948730469e+00 4.043631553649902344e+00
8.584292411804199219e+00 3.925115346908569336e+00
8.659365653991699219e+00 4.217100620269775391e+00
8.551475524902343750e+00 4.339770317077636719e+00
8.588491439819335938e+00 3.943454027175903320e+00
8.549705505371093750e+00 4.130952835083007812e+00
8.493876457214355469e+00 3.996568202972412109e+00
8.291843414306640625e+00 5.535282135009765625e+00
8.241946220397949219e+00 5.522707939147949219e+00
8.199083328247070312e+00 5.410212039947509766e+00
8.645177841186523438e+00 3.900623083114624023e+00
8.507553100585937500e+00 4.015031337738037109e+00
8.555172920227050781e+00 4.055288791656494141e+00
8.592074394226074219e+00 3.877421617507934570e+00
8.855686187744140625e+00 3.950889825820922852e+00
8.622439384460449219e+00 3.951176643371582031e+00
8.481101036071777344e+00 3.990323781967163086e+00
8.673398971557617188e+00 3.915850639343261719e+00
8.644947052001953125e+00 3.955541372299194336e+00
8.402956008911132812e+00 4.254019737243652344e+00
8.394313812255859375e+00 4.277061462402343750e+00
8.401959419250488281e+00 4.597957611083984375e+00
8.917607307434082031e+00 4.366891860961914062e+00
8.609849929809570312e+00 4.625224590301513672e+00
8.352349281311035156e+00 4.841994762420654297e+00
8.544894218444824219e+00 4.629021644592285156e+00
8.529022216796875000e+00 4.581152439117431641e+00
8.317988395690917969e+00 5.352562427520751953e+00
8.492418289184570312e+00 5.269263267517089844e+00
8.881104469299316406e+00 5.568053722381591797e+00
8.998566627502441406e+00 4.690276622772216797e+00
8.983013153076171875e+00 4.589085578918457031e+00
8.986811637878417969e+00 4.959019660949707031e+00
8.685865402221679688e+00 4.601383209228515625e+00
8.829896926879882812e+00 4.800205230712890625e+00
8.878365516662597656e+00 4.721852302551269531e+00
8.778942108154296875e+00 4.976826667785644531e+00
8.833937644958496094e+00 4.828330039978027344e+00
8.929086685180664062e+00 4.895340919494628906e+00
9.082482337951660156e+00 4.431106090545654297e+00
8.987441062927246094e+00 5.171758174896240234e+00
8.860618591308593750e+00 5.012562274932861328e+00
8.606173515319824219e+00 4.961613178253173828e+00
8.939122200012207031e+00 4.921228885650634766e+00
9.188237190246582031e+00 5.050571918487548828e+00
9.216957092285156250e+00 4.998320102691650391e+00
8.981724739074707031e+00 5.038603782653808594e+00
8.940904617309570312e+00 5.026006698608398438e+00
8.897029876708984375e+00 4.616224765777587891e+00
8.759965896606445312e+00 5.193915843963623047e+00
8.984298706054687500e+00 4.933676242828369141e+00
9.151204109191894531e+00 4.867572784423828125e+00
8.915617942810058594e+00 4.987906932830810547e+00
8.967368125915527344e+00 4.910996913909912109e+00
8.694763183593750000e+00 4.721759319305419922e+00
8.934341430664062500e+00 5.089816093444824219e+00
9.127274513244628906e+00 4.710242748260498047e+00
9.083896636962890625e+00 5.037694454193115234e+00
9.188100814819335938e+00 4.790427684783935547e+00
9.019489288330078125e+00 5.024307250976562500e+00
8.787725448608398438e+00 4.964267730712890625e+00
8.703491210937500000e+00 5.070456504821777344e+00
8.505105972290039062e+00 5.021063804626464844e+00
9.039959907531738281e+00 5.032421588897705078e+00
8.395063400268554688e+00 4.534076213836669922e+00
5.143949031829833984e+00 2.023585891723632812e+01
5.133750915527343750e+00 2.025394058227539062e+01
5.132130146026611328e+00 2.025562667846679688e+01
5.133020401000976562e+00 2.025618553161621094e+01
5.130716800689697266e+00 2.025802040100097656e+01
5.130820274353027344e+00 2.025803756713867188e+01
5.131921291351318359e+00 2.025622749328613281e+01
5.133179187774658203e+00 2.025561523437500000e+01
5.130970954895019531e+00 2.025772285461425781e+01
5.132946491241455078e+00 2.025576591491699219e+01
5.133123397827148438e+00 2.025448226928710938e+01
5.134611606597900391e+00 2.025420570373535156e+01
5.132511615753173828e+00 2.025617027282714844e+01
5.127256870269775391e+00 2.026114273071289062e+01
5.132761478424072266e+00 2.025354385375976562e+01
5.130421161651611328e+00 2.025707817077636719e+01
5.130003452301025391e+00 2.025628089904785156e+01
5.129423618316650391e+00 2.025928497314453125e+01
5.130925178527832031e+00 2.025665473937988281e+01
5.127456188201904297e+00 2.026120567321777344e+01
5.134558200836181641e+00 2.025845718383789062e+01
5.131668090820312500e+00 2.025716590881347656e+01
5.136875152587890625e+00 2.024541091918945312e+01
5.131360054016113281e+00 2.025635528564453125e+01
5.130152225494384766e+00 2.025856208801269531e+01
5.126797676086425781e+00 2.026194000244140625e+01
5.129829883575439453e+00 2.025871086120605469e+01
5.121782302856445312e+00 2.026657485961914062e+01
5.117623329162597656e+00 2.027039146423339844e+01
5.115770339965820312e+00 2.026943397521972656e+01
5.115359306335449219e+00 2.026976585388183594e+01
5.119037628173828125e+00 2.026681327819824219e+01
5.119352340698242188e+00 2.026795196533203125e+01
5.115033626556396484e+00 2.027240943908691406e+01
5.113626003265380859e+00 2.027406501770019531e+01
5.115596294403076172e+00 2.027215194702148438e+01
5.117952823638916016e+00 2.027086257934570312e+01
5.120211601257324219e+00 2.026799774169921875e+01
5.109794139862060547e+00 2.027503395080566406e+01
5.115579128265380859e+00 2.027193832397460938e+01
5.112944602966308594e+00 2.027498435974121094e+01
5.115463256835937500e+00 2.027223396301269531e+01
5.115775585174560547e+00 2.027235412597656250e+01
5.117874145507812500e+00 2.027026367187500000e+01
5.120779514312744141e+00 2.026728248596191406e+01
5.110140323638916016e+00 2.027754020690917969e+01
5.112163543701171875e+00 2.027532386779785156e+01
5.119113922119140625e+00 2.026900100708007812e+01
5.114151954650878906e+00 2.027364730834960938e+01
5.114676952362060547e+00 2.027390098571777344e+01
5.119767189025878906e+00 2.026821136474609375e+01
5.115437507629394531e+00 2.027199554443359375e+01
5.113283157348632812e+00 2.027460289001464844e+01
5.116518497467041016e+00 2.027127456665039062e+01
5.111801624298095703e+00 2.027641677856445312e+01
5.112709999084472656e+00 2.027453994750976562e+01
5.110683917999267578e+00 2.027662849426269531e+01
5.109164237976074219e+00 2.027832794189453125e+01
5.111295700073242188e+00 2.027631568908691406e+01
5.113793849945068359e+00 2.027395820617675781e+01
5.105781078338623047e+00 2.028172683715820312e+01
5.105334758758544922e+00 2.028220939636230469e+01
5.104950904846191406e+00 2.028226089477539062e+01
5.101030349731445312e+00 2.028648948669433594e+01
5.107102394104003906e+00 2.028025627136230469e+01
5.104902267456054688e+00 2.028235816955566406e+01
5.101350307464599609e+00 2.028610801696777344e+01
5.100071430206298828e+00 2.028736877441406250e+01
5.101768970489501953e+00 2.029021644592285156e+01
5.099972724914550781e+00 2.028684806823730469e+01
5.101443767547607422e+00 2.028571319580078125e+01
5.097649574279785156e+00 2.028959274291992188e+01
5.098463535308837891e+00 2.028830337524414062e+01
5.100232124328613281e+00 2.028692245483398438e+01
5.097045898437500000e+00 2.029006004333496094e+01
5.098343372344970703e+00 2.028630256652832031e+01
5.094974994659423828e+00 2.029213714599609375e+01
5.095266342163085938e+00 2.029215431213378906e+01
5.095708370208740234e+00 2.029130363464355469e+01
5.095240116119384766e+00 2.029215240478515625e+01
5.094615459442138672e+00 2.029234123229980469e+01
5.094812393188476562e+00 2.029231834411621094e+01
5.094394683837890625e+00 2.029272651672363281e+01
5.097301006317138672e+00 2.028986358642578125e+01
5.097284317016601562e+00 2.029021644592285156e+01
5.094837665557861328e+00 2.029233169555664062e+01
5.095238685607910156e+00 2.029160118103027344e+01
5.095636844635009766e+00 2.029117774963378906e+01
5.094604492187500000e+00 2.029237556457519531e+01
5.092955112457275391e+00 2.029459953308105469e+01
5.095972537994384766e+00 2.028772354125976562e+01
5.094369411468505859e+00 2.029259872436523438e+01
5.094164371490478516e+00 2.029200744628906250e+01
5.095429897308349609e+00 2.029129028320312500e+01
5.094803333282470703e+00 2.029229545593261719e+01
5.094855308532714844e+00 2.029210090637207031e+01
5.094676971435546875e+00 2.029314613342285156e+01
5.094691753387451172e+00 2.029217338562011719e+01
5.094504833221435547e+00 2.029226303100585938e+01
5.094837188720703125e+00 2.029180908203125000e+01
5.094753742218017578e+00 2.029214477539062500e+01
5.094244956970214844e+00 2.029240989685058594e+01
5.095239639282226562e+00 2.029151344299316406e+01
5.098941326141357422e+00 2.028649711608886719e+01
5.096071243286132812e+00 2.029078483581542969e+01
5.095334053039550781e+00 2.029232406616210938e+01
5.095856666564941406e+00 2.029133605957031250e+01
5.096088409423828125e+00 2.029117012023925781e+01
5.097648620605468750e+00 2.028980255126953125e+01
5.094113349914550781e+00 2.029285812377929688e+01
5.093553066253662109e+00 2.029425239562988281e+01
5.095031261444091797e+00 2.029248619079589844e+01
5.093459606170654297e+00 2.029457092285156250e+01
5.096146106719970703e+00 2.029112243652343750e+01
5.094839096069335938e+00 2.029175376892089844e+01
5.094787597656250000e+00 2.029237937927246094e+01
5.093733787536621094e+00 2.029400825500488281e+01
5.097694873809814453e+00 2.029004478454589844e+01
5.095174789428710938e+00 2.029311561584472656e+01
5.094535350799560547e+00 2.029311180114746094e+01
5.093283176422119141e+00 2.029409790039062500e+01
5.095381736755371094e+00 2.029203796386718750e+01
5.087192535400390625e+00 2.030135726928710938e+01
5.091263294219970703e+00 2.029663085937500000e+01
5.089885234832763672e+00 2.029864120483398438e+01
5.092508792877197266e+00 2.029553985595703125e+01
5.090984344482421875e+00 2.029698944091796875e+01
5.093124389648437500e+00 2.029430007934570312e+01
5.091371536254882812e+00 2.029638481140136719e+01
5.092964649200439453e+00 2.029507446289062500e+01
5.091271877288818359e+00 2.029702186584472656e+01
5.080488681793212891e+00 2.031050872802734375e+01
5.092524528503417969e+00 2.029598999023437500e+01
5.026656150817871094e+00 2.036214065551757812e+01
5.088395595550537109e+00 2.030049896240234375e+01
5.089545726776123047e+00 2.029865455627441406e+01
5.089204788208007812e+00 2.030046653747558594e+01
5.088860988616943359e+00 2.030051040649414062e+01
5.089917182922363281e+00 2.029873657226562500e+01
5.029942035675048828e+00 2.035950279235839844e+01
5.092850208282470703e+00 2.029592132568359375e+01
5.085591793060302734e+00 2.030370712280273438e+01
5.089282512664794922e+00 2.029891967773437500e+01
5.086631774902343750e+00 2.030255126953125000e+01
5.088954448699951172e+00 2.029996490478515625e+01
5.087923526763916016e+00 2.030019378662109375e+01
5.088847637176513672e+00 2.030043792724609375e+01
5.088674545288085938e+00 2.030082893371582031e+01
5.087895393371582031e+00 2.030125045776367188e+01
5.088800907135009766e+00 2.030043220520019531e+01
5.088333129882812500e+00 2.030094718933105469e+01
5.088109493255615234e+00 2.030103683471679688e+01
5.088863372802734375e+00 2.030038833618164062e+01
5.086795330047607422e+00 2.030194282531738281e+01
5.084960460662841797e+00 2.029999160766601562e+01
5.088608264923095703e+00 2.030052947998046875e+01
5.087936878204345703e+00 2.030128479003906250e+01
5.088600158691406250e+00 2.030060386657714844e+01
5.088003635406494141e+00 2.030096626281738281e+01
5.088664531707763672e+00 2.030073165893554688e+01
5.090614795684814453e+00 2.029801368713378906e+01
5.088366031646728516e+00 2.030064392089843750e+01
5.088868618011474609e+00 2.029889297485351562e+01
5.091847419738769531e+00 2.029674530029296875e+01
5.089173793792724609e+00 2.029915428161621094e+01
5.056568145751953125e+00 2.033153915405273438e+01
5.094389915466308594e+00 2.029375076293945312e+01
5.089391231536865234e+00 2.029942893981933594e+01
5.042111873626708984e+00 2.034658813476562500e+01
5.091055393218994141e+00 2.029729652404785156e+01
5.086912631988525391e+00 2.030307579040527344e+01
5.086157798767089844e+00 2.030251502990722656e+01
5.069955825805664062e+00 2.025427246093750000e+01
8.655508041381835938e+00 1.096841335296630859e+01
8.640647888183593750e+00 1.087393569946289062e+01
8.644066810607910156e+00 1.088618564605712891e+01
8.532231330871582031e+00 1.085360622406005859e+01
8.637936592102050781e+00 1.096620273590087891e+01
8.818737983703613281e+00 1.104986667633056641e+01
8.751898765563964844e+00 1.093586254119873047e+01
8.601085662841796875e+00 1.079926013946533203e+01
8.603482246398925781e+00 1.100978946685791016e+01
8.724905014038085938e+00 1.091308784484863281e+01
8.743834495544433594e+00 1.098920726776123047e+01
8.601587295532226562e+00 1.092712020874023438e+01
8.653388023376464844e+00 1.091200447082519531e+01
8.635487556457519531e+00 1.080503177642822266e+01
8.680703163146972656e+00 1.061593437194824219e+01
8.646347999572753906e+00 1.069465065002441406e+01
8.715523719787597656e+00 1.078264141082763672e+01
8.841299057006835938e+00 1.089924049377441406e+01
1.030146408081054688e+01 1.118911838531494141e+01
8.700061798095703125e+00 1.060385131835937500e+01
8.676237106323242188e+00 1.036603355407714844e+01
8.723592758178710938e+00 1.046048259735107422e+01
8.639668464660644531e+00 1.055941200256347656e+01
8.982697486877441406e+00 1.047312450408935547e+01
8.692549705505371094e+00 1.037187099456787109e+01
8.648141860961914062e+00 1.033790493011474609e+01
8.753838539123535156e+00 1.031659317016601562e+01
8.744111061096191406e+00 1.032125091552734375e+01
8.720025062561035156e+00 1.042275142669677734e+01
8.712700843811035156e+00 1.038012599945068359e+01
8.759555816650390625e+00 1.034575366973876953e+01
8.776918411254882812e+00 1.035050487518310547e+01
8.751860618591308594e+00 1.034563350677490234e+01
8.793326377868652344e+00 1.029613780975341797e+01
8.726345062255859375e+00 1.022329139709472656e+01
8.638017654418945312e+00 1.035564899444580078e+01
8.759426116943359375e+00 1.036847209930419922e+01
8.701129913330078125e+00 1.022332763671875000e+01
8.799361228942871094e+00 1.016905879974365234e+01
8.876145362854003906e+00 1.028484344482421875e+01
8.953040122985839844e+00 1.031008911132812500e+01
8.877453804016113281e+00 1.022980308532714844e+01
8.820724487304687500e+00 1.037469768524169922e+01
8.951010704040527344e+00 1.013475799560546875e+01
8.827304840087890625e+00 1.018606758117675781e+01
8.814739227294921875e+00 1.038438701629638672e+01
8.804757118225097656e+00 1.019112396240234375e+01
8.852328300476074219e+00 1.043152999877929688e+01
8.876704216003417969e+00 1.031330871582031250e+01
8.772720336914062500e+00 1.030435466766357422e+01
8.827817916870117188e+00 1.034318161010742188e+01
8.942915916442871094e+00 1.023719596862792969e+01
9.053876876831054688e+00 1.022523212432861328e+01
9.132435798645019531e+00 1.014388084411621094e+01
9.339083671569824219e+00 1.009868717193603516e+01
8.903450965881347656e+00 1.023612213134765625e+01
9.802074432373046875e+00 9.852349281311035156e+00
9.966572761535644531e+00 9.797538757324218750e+00
9.797481536865234375e+00 9.978021621704101562e+00
9.924969673156738281e+00 9.745388984680175781e+00
9.888415336608886719e+00 9.889360427856445312e+00
9.961897850036621094e+00 1.006907653808593750e+01
1.005931282043457031e+01 9.793823242187500000e+00
9.717153549194335938e+00 9.708354949951171875e+00
1.008448505401611328e+01 9.840204238891601562e+00
1.002011585235595703e+01 9.720849037170410156e+00
1.016905498504638672e+01 1.019201278686523438e+01
1.019749450683593750e+01 1.004941844940185547e+01
9.914262771606445312e+00 9.799432754516601562e+00
1.008418750762939453e+01 9.892386436462402344e+00
1.003907680511474609e+01 1.000958633422851562e+01
1.020137023925781250e+01 9.898674964904785156e+00
1.025823593139648438e+01 9.873122215270996094e+00
1.027472019195556641e+01 9.797896385192871094e+00
1.047087669372558594e+01 9.691038131713867188e+00
1.038275432586669922e+01 9.751735687255859375e+00
1.035342693328857422e+01 9.648512840270996094e+00
1.041162681579589844e+01 9.655668258666992188e+00
1.042204284667968750e+01 9.655495643615722656e+00
1.053383731842041016e+01 9.750545501708984375e+00
1.040658664703369141e+01 9.675864219665527344e+00
1.044686222076416016e+01 9.676381111145019531e+00
1.029949760437011719e+01 9.763648986816406250e+00
1.025102901458740234e+01 9.904260635375976562e+00
1.035581302642822266e+01 9.703166007995605469e+00
1.035314655303955078e+01 9.776074409484863281e+00
1.048581027984619141e+01 9.631546974182128906e+00
1.046563053131103516e+01 9.617234230041503906e+00
1.038986396789550781e+01 9.615220069885253906e+00
1.042799091339111328e+01 9.646110534667968750e+00
1.034952640533447266e+01 9.648299217224121094e+00
1.055367565155029297e+01 9.944576263427734375e+00
1.017329216003417969e+01 9.847793579101562500e+00
1.027125930786132812e+01 9.944019317626953125e+00
1.067130374908447266e+01 9.581947326660156250e+00
9.952708244323730469e+00 1.077027034759521484e+01
1.035833454132080078e+01 1.108076763153076172e+01
1.036077785491943359e+01 1.096872615814208984e+01
1.012913322448730469e+01 1.090506076812744141e+01
1.007667636871337891e+01 1.070838069915771484e+01
1.037846851348876953e+01 1.094222545623779297e+01
1.013529872894287109e+01 1.074221706390380859e+01
1.063901042938232422e+01 1.065764999389648438e+01
1.038728141784667969e+01 1.053873443603515625e+01
1.049419021606445312e+01 9.726409912109375000e+00
1.050422191619873047e+01 9.651430130004882812e+00
1.038494205474853516e+01 9.781318664550781250e+00
1.037920856475830078e+01 9.646974563598632812e+00
1.035189151763916016e+01 9.726468086242675781e+00
1.033937740325927734e+01 9.796960830688476562e+00
1.043512058258056641e+01 9.696261405944824219e+00
1.040597724914550781e+01 9.691655158996582031e+00
1.040030193328857422e+01 9.689135551452636719e+00
1.034618473052978516e+01 9.715316772460937500e+00
1.030179595947265625e+01 9.830232620239257812e+00
1.026393795013427734e+01 9.686480522155761719e+00
1.039640808105468750e+01 9.733276367187500000e+00
1.027006530761718750e+01 9.780839920043945312e+00
1.038195705413818359e+01 9.736765861511230469e+00
1.028602504730224609e+01 9.747307777404785156e+00
1.041801452636718750e+01 9.584946632385253906e+00
1.031780147552490234e+01 9.776967048645019531e+00
1.047874450683593750e+01 9.632748603820800781e+00
1.039461994171142578e+01 9.665494918823242188e+00
1.045213222503662109e+01 9.607614517211914062e+00
1.043445587158203125e+01 9.665474891662597656e+00
1.046884727478027344e+01 9.685841560363769531e+00
1.055063056945800781e+01 9.561723709106445312e+00
1.046961498260498047e+01 9.607396125793457031e+00
1.039710617065429688e+01 9.769852638244628906e+00
1.045252132415771484e+01 9.716476440429687500e+00
1.038796710968017578e+01 9.685357093811035156e+00
1.047199440002441406e+01 9.578876495361328125e+00
1.038724994659423828e+01 9.687414169311523438e+00
1.050387382507324219e+01 9.546479225158691406e+00
1.043615245819091797e+01 9.634670257568359375e+00
1.050329208374023438e+01 9.683549880981445312e+00
1.044742393493652344e+01 9.688871383666992188e+00
1.047169017791748047e+01 9.635194778442382812e+00
1.046443271636962891e+01 9.606672286987304688e+00
1.048586273193359375e+01 9.781138420104980469e+00
1.046301746368408203e+01 9.607421875000000000e+00
1.051885128021240234e+01 9.663279533386230469e+00
1.046615123748779297e+01 9.598269462585449219e+00
1.044286918640136719e+01 9.661589622497558594e+00
1.044493103027343750e+01 9.620121955871582031e+00
1.045438861846923828e+01 9.606476783752441406e+00
1.045629978179931641e+01 9.634036064147949219e+00
1.049457263946533203e+01 9.548472404479980469e+00
1.056366634368896484e+01 9.534006118774414062e+00
1.047181892395019531e+01 9.608936309814453125e+00
1.049809169769287109e+01 9.649546623229980469e+00
1.043125057220458984e+01 9.614667892456054688e+00
1.043675231933593750e+01 9.615884780883789062e+00
1.049251842498779297e+01 9.553979873657226562e+00
1.058187866210937500e+01 9.621625900268554688e+00
1.051383686065673828e+01 9.643186569213867188e+00
1.050973892211914062e+01 9.544304847717285156e+00
1.049159049987792969e+01 9.630703926086425781e+00
1.046932411193847656e+01 9.605894088745117188e+00
1.041707229614257812e+01 9.682617187500000000e+00
1.043676280975341797e+01 9.591803550720214844e+00
1.044002246856689453e+01 9.651004791259765625e+00
1.045699214935302734e+01 9.643226623535156250e+00
1.050020694732666016e+01 9.609769821166992188e+00
1.047656250000000000e+01 9.646317481994628906e+00
1.049146652221679688e+01 9.688705444335937500e+00
1.045414638519287109e+01 9.693323135375976562e+00
1.049658393859863281e+01 9.616872787475585938e+00
1.046469879150390625e+01 9.726243019104003906e+00
1.041112327575683594e+01 9.728488922119140625e+00
1.043598270416259766e+01 9.643211364746093750e+00
1.045118999481201172e+01 9.614222526550292969e+00
9.446675300598144531e+00 6.356410026550292969e+00
9.277443885803222656e+00 6.388732433319091797e+00
9.234980583190917969e+00 6.423506259918212891e+00
9.373054504394531250e+00 6.359048843383789062e+00
9.334761619567871094e+00 6.337007522583007812e+00
9.265280723571777344e+00 6.216068744659423828e+00
9.278960227966308594e+00 6.284760475158691406e+00
9.459950447082519531e+00 6.283414840698242188e+00
9.988374710083007812e+00 5.366438865661621094e+00
9.938543319702148438e+00 5.203598022460937500e+00
1.071267318725585938e+01 4.917429447174072266e+00
9.858466148376464844e+00 5.411781787872314453e+00
1.012577342987060547e+01 5.266187667846679688e+00
1.089110851287841797e+01 5.428520679473876953e+00
9.946408271789550781e+00 5.581125736236572266e+00
9.739061355590820312e+00 4.812850952148437500e+00
9.799564361572265625e+00 6.445521354675292969e+00
9.398169517517089844e+00 6.348790168762207031e+00
9.751786231994628906e+00 4.755832195281982422e+00
1.001222991943359375e+01 5.120370388031005859e+00
1.035133934020996094e+01 5.011423587799072266e+00
9.831989288330078125e+00 5.153835773468017578e+00
9.860673904418945312e+00 6.575850486755371094e+00
1.016438961029052734e+01 6.120251178741455078e+00
9.993484497070312500e+00 6.465106964111328125e+00
9.951054573059082031e+00 6.333042144775390625e+00
9.951623916625976562e+00 6.541348934173583984e+00
9.846007347106933594e+00 6.748278141021728516e+00
9.807812690734863281e+00 6.537773609161376953e+00
9.894669532775878906e+00 6.731314182281494141e+00
9.923722267150878906e+00 6.389437198638916016e+00
1.006627941131591797e+01 6.146147727966308594e+00
9.894248962402343750e+00 6.439829349517822266e+00
1.020496654510498047e+01 6.168001651763916016e+00
1.026962280273437500e+01 6.052905082702636719e+00
9.998496055603027344e+00 6.279068470001220703e+00
9.855570793151855469e+00 6.505522727966308594e+00
1.018320560455322266e+01 6.172446250915527344e+00
9.774810791015625000e+00 6.590472221374511719e+00
9.806364059448242188e+00 6.692739963531494141e+00
9.752781867980957031e+00 6.741553783416748047e+00
9.455359458923339844e+00 6.536503791809082031e+00
9.810930252075195312e+00 6.811082839965820312e+00
9.754565238952636719e+00 6.844384193420410156e+00
9.940528869628906250e+00 6.601777553558349609e+00
9.835494041442871094e+00 6.746225833892822266e+00
9.921562194824218750e+00 6.513937473297119141e+00
9.849670410156250000e+00 6.691124439239501953e+00
9.807907104492187500e+00 6.827667713165283203e+00
1.043352031707763672e+01 6.007601261138916016e+00
9.803122520446777344e+00 6.811251163482666016e+00
9.858912467956542969e+00 6.788815498352050781e+00
9.801129341125488281e+00 6.800068855285644531e+00
9.825270652770996094e+00 6.779693126678466797e+00
9.834157943725585938e+00 6.853327274322509766e+00
9.797965049743652344e+00 6.824059963226318359e+00
9.793983459472656250e+00 6.888572216033935547e+00
9.905682563781738281e+00 6.735779762268066406e+00
9.816940307617187500e+00 6.845870971679687500e+00
9.830398559570312500e+00 6.791959762573242188e+00
9.819808959960937500e+00 6.844295024871826172e+00
9.822683334350585938e+00 6.768349647521972656e+00
9.805257797241210938e+00 6.742291927337646484e+00
9.846158981323242188e+00 6.760176658630371094e+00
9.852766036987304688e+00 6.584892749786376953e+00
9.800772666931152344e+00 6.696486949920654297e+00
9.896161079406738281e+00 6.608471393585205078e+00
9.837909698486328125e+00 6.691095352172851562e+00
9.879667282104492188e+00 6.613631248474121094e+00
9.835919380187988281e+00 6.655010223388671875e+00
1.001347827911376953e+01 6.424151420593261719e+00
9.830109596252441406e+00 6.766127586364746094e+00
9.906613349914550781e+00 6.775329113006591797e+00
9.816965103149414062e+00 6.670574665069580078e+00
9.915826797485351562e+00 6.634643554687500000e+00
9.976214408874511719e+00 6.230580329895019531e+00
1.014389228820800781e+01 6.308027267456054688e+00
9.852779388427734375e+00 6.764657974243164062e+00
9.820519447326660156e+00 6.724087715148925781e+00
9.885405540466308594e+00 6.562595844268798828e+00
9.674695968627929688e+00 6.863954544067382812e+00
9.836811065673828125e+00 6.728668212890625000e+00
9.638306617736816406e+00 6.948961257934570312e+00
9.770328521728515625e+00 6.790668487548828125e+00
9.547103881835937500e+00 6.885992527008056641e+00
9.538931846618652344e+00 6.962157726287841797e+00
7.491938591003417969e+00 7.307084083557128906e+00
7.441713809967041016e+00 7.319194316864013672e+00
7.496440887451171875e+00 7.291796207427978516e+00
7.461097717285156250e+00 7.332023143768310547e+00
7.501473903656005859e+00 7.299319744110107422e+00
7.507392883300781250e+00 7.276665687561035156e+00
7.510844707489013672e+00 7.299624443054199219e+00
7.609405040740966797e+00 7.287477493286132812e+00
7.480246543884277344e+00 7.299987792968750000e+00
7.521805286407470703e+00 7.267474651336669922e+00
7.499674797058105469e+00 7.272205829620361328e+00
7.470202922821044922e+00 7.302588462829589844e+00
7.463195800781250000e+00 7.301755428314208984e+00
7.444165706634521484e+00 7.307015419006347656e+00
7.450667381286621094e+00 7.312041759490966797e+00
7.459977626800537109e+00 7.366932392120361328e+00
7.437962532043457031e+00 7.316298007965087891e+00
7.437206745147705078e+00 7.315931320190429688e+00
7.438499927520751953e+00 7.315306186676025391e+00
7.438202381134033203e+00 7.313001155853271484e+00
7.431621074676513672e+00 7.315998554229736328e+00
7.438971042633056641e+00 7.315155029296875000e+00
7.439086914062500000e+00 7.320233345031738281e+00
7.377847671508789062e+00 7.299596309661865234e+00
7.418373584747314453e+00 7.310614585876464844e+00
7.374647617340087891e+00 7.383526325225830078e+00
7.462251186370849609e+00 7.293535232543945312e+00
7.389845848083496094e+00 7.310214996337890625e+00
7.448431491851806641e+00 7.304917812347412109e+00
7.446280956268310547e+00 7.309590816497802734e+00
7.468595027923583984e+00 7.304790496826171875e+00
7.450559139251708984e+00 7.300116062164306641e+00
7.442023277282714844e+00 7.307382583618164062e+00
7.430041790008544922e+00 7.308367729187011719e+00
7.433388233184814453e+00 7.324113845825195312e+00
7.403491973876953125e+00 7.327819824218750000e+00
7.434298038482666016e+00 7.323607444763183594e+00
7.445901393890380859e+00 7.310580253601074219e+00
7.437928199768066406e+00 7.318960189819335938e+00
7.454569339752197266e+00 7.294025897979736328e+00
7.434429645538330078e+00 7.321072101593017578e+00
7.453827857971191406e+00 7.300505161285400391e+00
7.443517684936523438e+00 7.305511474609375000e+00
7.447319507598876953e+00 7.318737030029296875e+00
7.445782184600830078e+00 7.308687210083007812e+00
7.435059070587158203e+00 7.314376354217529297e+00
7.436871528625488281e+00 7.315872192382812500e+00
7.435709476470947266e+00 7.307810306549072266e+00
7.443089008331298828e+00 7.311426639556884766e+00
7.443518161773681641e+00 7.323444366455078125e+00
7.430206775665283203e+00 7.322294235229492188e+00
7.438439846038818359e+00 7.318976402282714844e+00
7.432702541351318359e+00 7.316005706787109375e+00
7.438651561737060547e+00 7.318723201751708984e+00
7.456368923187255859e+00 7.296365737915039062e+00
7.464673995971679688e+00 7.293941020965576172e+00
7.475480079650878906e+00 7.246805191040039062e+00
7.447060108184814453e+00 7.307550430297851562e+00
7.456443309783935547e+00 7.293432712554931641e+00
7.453984260559082031e+00 7.301845073699951172e+00
7.449577331542968750e+00 7.303122997283935547e+00
7.465688705444335938e+00 7.329313755035400391e+00
7.408057212829589844e+00 7.337467670440673828e+00
7.405552387237548828e+00 7.341117382049560547e+00
7.418840885162353516e+00 7.265406131744384766e+00
7.443321228027343750e+00 7.301609516143798828e+00
7.450236797332763672e+00 7.300059795379638672e+00
7.453955173492431641e+00 7.286364555358886719e+00
7.449454784393310547e+00 7.258160114288330078e+00
7.454668521881103516e+00 7.289320945739746094e+00
7.459321975708007812e+00 7.291481494903564453e+00
7.448308944702148438e+00 7.301797866821289062e+00
7.465996265411376953e+00 7.289551258087158203e+00
7.444216728210449219e+00 7.304530143737792969e+00
7.483843803405761719e+00 7.265210628509521484e+00
7.462192535400390625e+00 7.287525177001953125e+00
7.513638019561767578e+00 7.172554016113281250e+00
7.494882106781005859e+00 7.239657878875732422e+00
7.546854972839355469e+00 7.171428680419921875e+00
7.454074859619140625e+00 7.283360004425048828e+00
7.506593227386474609e+00 7.176549434661865234e+00
7.491137027740478516e+00 7.206802368164062500e+00
7.491610527038574219e+00 7.232648849487304688e+00
7.508875846862792969e+00 7.237120151519775391e+00
7.502090930938720703e+00 7.228412151336669922e+00
7.446833133697509766e+00 7.237899303436279297e+00
7.449154376983642578e+00 7.282774448394775391e+00
9.228765487670898438e+00 1.107395458221435547e+01
9.214369773864746094e+00 1.134714031219482422e+01
9.112371444702148438e+00 1.130534172058105469e+01
9.211839675903320312e+00 1.129573154449462891e+01
9.118811607360839844e+00 1.134021091461181641e+01
9.132969856262207031e+00 1.104314899444580078e+01
9.031654357910156250e+00 1.139643764495849609e+01
8.969902992248535156e+00 1.111374855041503906e+01
8.936046600341796875e+00 1.098774719238281250e+01
9.149180412292480469e+00 1.087823200225830078e+01
8.908770561218261719e+00 1.088875198364257812e+01
9.094948768615722656e+00 1.065098953247070312e+01
9.050912857055664062e+00 1.082371997833251953e+01
9.214596748352050781e+00 1.077136325836181641e+01
9.080419540405273438e+00 1.057378959655761719e+01
9.155482292175292969e+00 1.067843914031982422e+01
9.311363220214843750e+00 1.058169269561767578e+01
9.271503448486328125e+00 1.078375434875488281e+01
9.109898567199707031e+00 1.072978782653808594e+01
8.930809020996093750e+00 1.050216674804687500e+01
9.250099182128906250e+00 1.057282352447509766e+01
9.220705032348632812e+00 1.082011985778808594e+01
9.266683578491210938e+00 1.067010116577148438e+01
9.338476181030273438e+00 1.073407363891601562e+01
9.302833557128906250e+00 1.030789470672607422e+01
9.234914779663085938e+00 1.066756534576416016e+01
9.198618888854980469e+00 1.077897357940673828e+01
9.445065498352050781e+00 1.064411830902099609e+01
9.609053611755371094e+00 1.080959320068359375e+01
9.309952735900878906e+00 1.075840759277343750e+01
9.396118164062500000e+00 1.079183673858642578e+01
9.346191406250000000e+00 1.059055519104003906e+01
9.299985885620117188e+00 1.077509689331054688e+01
9.087656021118164062e+00 1.052740383148193359e+01
9.424376487731933594e+00 1.052509307861328125e+01
9.497653007507324219e+00 1.051644134521484375e+01
9.007473945617675781e+00 1.037161636352539062e+01
9.027483940124511719e+00 1.041487026214599609e+01
8.750352859497070312e+00 9.778843879699707031e+00
8.867558479309082031e+00 9.849327087402343750e+00
8.725764274597167969e+00 9.858609199523925781e+00
8.878858566284179688e+00 9.884952545166015625e+00
8.942941665649414062e+00 9.951230049133300781e+00
8.907608985900878906e+00 9.816647529602050781e+00
8.943486213684082031e+00 9.771716117858886719e+00
8.988956451416015625e+00 9.610874176025390625e+00
9.610240936279296875e+00 1.027325057983398438e+01
9.748727798461914062e+00 1.044764995574951172e+01
9.745968818664550781e+00 1.043133831024169922e+01
1.009451198577880859e+01 1.036882495880126953e+01
1.004744052886962891e+01 1.044863319396972656e+01
8.899799346923828125e+00 9.912964820861816406e+00
8.856177330017089844e+00 1.001391124725341797e+01
8.977602005004882812e+00 9.853033065795898438e+00
8.980062484741210938e+00 1.057641983032226562e+01
8.710658073425292969e+00 1.029169559478759766e+01
8.893358230590820312e+00 1.004028701782226562e+01
8.705415725708007812e+00 9.828611373901367188e+00
8.611309051513671875e+00 9.736875534057617188e+00
8.559622764587402344e+00 9.601679801940917969e+00
8.552977561950683594e+00 9.589076042175292969e+00
8.538574218750000000e+00 9.594660758972167969e+00
8.526049613952636719e+00 9.585991859436035156e+00
8.531722068786621094e+00 9.584606170654296875e+00
8.593937873840332031e+00 9.625231742858886719e+00
8.532523155212402344e+00 9.591376304626464844e+00
8.540537834167480469e+00 9.573736190795898438e+00
8.579530715942382812e+00 9.652991294860839844e+00
8.563581466674804688e+00 9.609611511230468750e+00
8.626407623291015625e+00 9.586557388305664062e+00
8.544425964355468750e+00 9.553421974182128906e+00
8.586475372314453125e+00 9.659030914306640625e+00
8.527188301086425781e+00 9.572445869445800781e+00
8.591372489929199219e+00 9.613408088684082031e+00
8.549306869506835938e+00 9.614072799682617188e+00
8.669669151306152344e+00 9.678853034973144531e+00
8.759833335876464844e+00 9.688590049743652344e+00
8.764396667480468750e+00 9.701272964477539062e+00
8.732213973999023438e+00 9.638666152954101562e+00
8.817005157470703125e+00 9.762597084045410156e+00
8.827330589294433594e+00 9.778139114379882812e+00
8.705777168273925781e+00 9.724079132080078125e+00
8.785077095031738281e+00 9.752573013305664062e+00
8.826519966125488281e+00 9.709612846374511719e+00
8.767264366149902344e+00 9.693864822387695312e+00
8.894824028015136719e+00 9.736417770385742188e+00
9.171240806579589844e+00 1.039540958404541016e+01
9.023180961608886719e+00 9.967419624328613281e+00
9.099639892578125000e+00 1.017232418060302734e+01
9.056114196777343750e+00 1.024914360046386719e+01
9.071715354919433594e+00 9.983915328979492188e+00
9.064613342285156250e+00 9.516553878784179688e+00
9.495315551757812500e+00 9.634222030639648438e+00
9.006762504577636719e+00 9.636274337768554688e+00
9.268648147583007812e+00 9.408062934875488281e+00
9.063845634460449219e+00 9.699827194213867188e+00
9.005949974060058594e+00 9.694545745849609375e+00
8.947721481323242188e+00 9.516767501831054688e+00
9.070986747741699219e+00 9.579557418823242188e+00
8.922422409057617188e+00 9.627149581909179688e+00
9.029848098754882812e+00 9.610245704650878906e+00
9.153807640075683594e+00 9.672731399536132812e+00
9.052508354187011719e+00 9.718702316284179688e+00
9.191911697387695312e+00 9.793903350830078125e+00
8.983307838439941406e+00 9.709785461425781250e+00
8.905876159667968750e+00 9.682516098022460938e+00
9.110989570617675781e+00 9.476437568664550781e+00
9.389720916748046875e+00 1.017418193817138672e+01
9.191745758056640625e+00 9.648259162902832031e+00
9.186425209045410156e+00 9.587194442749023438e+00
9.022657394409179688e+00 9.551938056945800781e+00
8.961361885070800781e+00 9.592931747436523438e+00
8.950921058654785156e+00 9.668831825256347656e+00
8.720281600952148438e+00 9.581442832946777344e+00
8.756047248840332031e+00 9.613087654113769531e+00
8.802878379821777344e+00 9.694887161254882812e+00
8.783983230590820312e+00 9.550751686096191406e+00
8.708460807800292969e+00 9.603877067565917969e+00
8.763214111328125000e+00 9.610322952270507812e+00
8.845278739929199219e+00 9.635275840759277344e+00
8.778537750244140625e+00 9.612105369567871094e+00
8.786128044128417969e+00 9.509129524230957031e+00
8.735063552856445312e+00 9.564050674438476562e+00
8.732336044311523438e+00 9.571512222290039062e+00
8.701114654541015625e+00 9.517458915710449219e+00
8.782863616943359375e+00 9.551071166992187500e+00
9.220550537109375000e+00 9.844479560852050781e+00
8.950634956359863281e+00 1.012942409515380859e+01
9.229571342468261719e+00 9.929780960083007812e+00
8.920938491821289062e+00 9.996225357055664062e+00
8.999457359313964844e+00 1.000464725494384766e+01
8.883130073547363281e+00 1.002445602416992188e+01
8.770158767700195312e+00 9.844960212707519531e+00
8.883647918701171875e+00 1.009479904174804688e+01
8.893289566040039062e+00 9.936386108398437500e+00
8.874547004699707031e+00 9.949007987976074219e+00
8.810607910156250000e+00 9.997101783752441406e+00
8.981490135192871094e+00 1.005468273162841797e+01
8.786581993103027344e+00 9.820563316345214844e+00
8.702147483825683594e+00 9.760359764099121094e+00
8.800973892211914062e+00 9.711561203002929688e+00
8.740674018859863281e+00 9.692066192626953125e+00
8.707277297973632812e+00 9.671609878540039062e+00
8.708105087280273438e+00 9.656566619873046875e+00
8.738591194152832031e+00 9.743678092956542969e+00
8.716616630554199219e+00 9.641158103942871094e+00
8.750632286071777344e+00 9.700004577636718750e+00
8.790774345397949219e+00 9.628752708435058594e+00
8.750836372375488281e+00 9.686925888061523438e+00
8.786573410034179688e+00 9.738980293273925781e+00
8.781810760498046875e+00 9.604346275329589844e+00
8.796377182006835938e+00 9.706552505493164062e+00
8.801242828369140625e+00 9.474609375000000000e+00
8.816980361938476562e+00 9.733958244323730469e+00
8.821977615356445312e+00 9.547637939453125000e+00
8.682038307189941406e+00 9.637324333190917969e+00
8.674495697021484375e+00 9.639778137207031250e+00
8.733996391296386719e+00 9.667328834533691406e+00
8.797797203063964844e+00 9.689596176147460938e+00
8.787998199462890625e+00 9.519528388977050781e+00
9.030715942382812500e+00 9.802101135253906250e+00
8.817802429199218750e+00 9.611424446105957031e+00
8.800804138183593750e+00 9.550491333007812500e+00
8.753934860229492188e+00 9.330760955810546875e+00
8.957774162292480469e+00 9.548457145690917969e+00
8.895308494567871094e+00 9.454064369201660156e+00
8.794339179992675781e+00 9.214471817016601562e+00
8.779738426208496094e+00 9.445170402526855469e+00
8.818000793457031250e+00 9.364645004272460938e+00
8.995015144348144531e+00 9.456566810607910156e+00
8.919649124145507812e+00 9.489940643310546875e+00
8.866636276245117188e+00 9.564565658569335938e+00
8.908524513244628906e+00 9.518861770629882812e+00
9.353812217712402344e+00 1.180661487579345703e+01
9.385861396789550781e+00 1.151639938354492188e+01
9.594018936157226562e+00 1.161442661285400391e+01
9.774387359619140625e+00 6.409027576446533203e+00
7.907967567443847656e+00 7.463831901550292969e+00
7.948360443115234375e+00 7.397234916687011719e+00
7.817506313323974609e+00 7.486681461334228516e+00
7.792346954345703125e+00 7.492148399353027344e+00
7.790421009063720703e+00 7.468381881713867188e+00
7.764671325683593750e+00 7.497801303863525391e+00
7.811103820800781250e+00 7.515632629394531250e+00
7.768396854400634766e+00 7.485577583312988281e+00
7.770389080047607422e+00 7.481901645660400391e+00
7.767814159393310547e+00 7.484961509704589844e+00
7.769307613372802734e+00 7.477547645568847656e+00
7.705152988433837891e+00 7.523437023162841797e+00
7.775018692016601562e+00 7.470726966857910156e+00
7.764951229095458984e+00 7.442628383636474609e+00
7.771762847900390625e+00 7.477454185485839844e+00
7.761639595031738281e+00 7.492828845977783203e+00
7.767944812774658203e+00 7.479054450988769531e+00
7.771427631378173828e+00 7.476804733276367188e+00
7.771076679229736328e+00 7.516540050506591797e+00
7.770345211029052734e+00 7.483435630798339844e+00
7.768402099609375000e+00 7.474678516387939453e+00
7.778246402740478516e+00 7.481950759887695312e+00
7.767711639404296875e+00 7.474249362945556641e+00
7.770259857177734375e+00 7.484428882598876953e+00
7.770248413085937500e+00 7.477039813995361328e+00
7.772416114807128906e+00 7.475863933563232422e+00
7.803311824798583984e+00 7.508764266967773438e+00
7.762351036071777344e+00 7.484960079193115234e+00
7.771545886993408203e+00 7.472834587097167969e+00
7.776141166687011719e+00 7.479795932769775391e+00
7.770801544189453125e+00 7.476793766021728516e+00
7.779845714569091797e+00 7.462040901184082031e+00
7.765096187591552734e+00 7.460983753204345703e+00
7.769515991210937500e+00 7.475047588348388672e+00
7.769630908966064453e+00 7.457404136657714844e+00
7.779793739318847656e+00 7.471783161163330078e+00
7.759155273437500000e+00 7.467507839202880859e+00
7.748029232025146484e+00 7.490237236022949219e+00
7.776386260986328125e+00 7.480862140655517578e+00
7.773974895477294922e+00 7.491117477416992188e+00
7.768265724182128906e+00 7.476584434509277344e+00
7.774667739868164062e+00 7.482831954956054688e+00
7.763456344604492188e+00 7.490298748016357422e+00
7.776292324066162109e+00 7.499668598175048828e+00
7.773356437683105469e+00 7.487224102020263672e+00
7.765902996063232422e+00 7.479211330413818359e+00
7.771899700164794922e+00 7.481185436248779297e+00
7.773410320281982422e+00 7.476982593536376953e+00
7.808076858520507812e+00 7.496953010559082031e+00
7.773577213287353516e+00 7.473670482635498047e+00
7.771140098571777344e+00 7.480802536010742188e+00
7.770494461059570312e+00 7.473568916320800781e+00
7.769516944885253906e+00 7.466351509094238281e+00
7.773846626281738281e+00 7.471972942352294922e+00
7.767842769622802734e+00 7.479075431823730469e+00
7.774941921234130859e+00 7.474731445312500000e+00
7.782209396362304688e+00 7.488245487213134766e+00
7.785431861877441406e+00 7.484301567077636719e+00
7.768744945526123047e+00 7.481780052185058594e+00
7.760327816009521484e+00 7.400647163391113281e+00
7.772932052612304688e+00 7.466906070709228516e+00
7.769476890563964844e+00 7.476387977600097656e+00
7.815526008605957031e+00 7.515678882598876953e+00
7.758623123168945312e+00 7.476148605346679688e+00
7.775208950042724609e+00 7.480412006378173828e+00
7.712159156799316406e+00 7.418366432189941406e+00
7.774474620819091797e+00 7.494421482086181641e+00
7.763665676116943359e+00 7.486708641052246094e+00
7.814546585083007812e+00 7.429481506347656250e+00
7.774235248565673828e+00 7.487524032592773438e+00
7.767603874206542969e+00 7.469007492065429688e+00
7.773370742797851562e+00 7.471495151519775391e+00
7.782242774963378906e+00 7.498957633972167969e+00
7.798950195312500000e+00 7.513946533203125000e+00
7.771904468536376953e+00 7.487335205078125000e+00
7.774169445037841797e+00 7.483705043792724609e+00
7.771592140197753906e+00 7.492306709289550781e+00
7.750174522399902344e+00 7.425909996032714844e+00
7.821274280548095703e+00 7.363762378692626953e+00
7.830364227294921875e+00 7.444108486175537109e+00
7.776612758636474609e+00 7.490261554718017578e+00
7.784613132476806641e+00 7.490460395812988281e+00
7.769008159637451172e+00 7.423506736755371094e+00
7.777919769287109375e+00 7.498757839202880859e+00
7.781729698181152344e+00 7.492437839508056641e+00
7.777197837829589844e+00 7.474105834960937500e+00
7.765434265136718750e+00 7.453501701354980469e+00
7.756615638732910156e+00 7.470558643341064453e+00
7.762015819549560547e+00 7.469192981719970703e+00
7.687695980072021484e+00 7.410779953002929688e+00
7.742548942565917969e+00 7.457429409027099609e+00
7.800477981567382812e+00 7.480959415435791016e+00
8.895822525024414062e+00 6.489434242248535156e+00
8.824608802795410156e+00 7.145015716552734375e+00
9.611279487609863281e+00 6.394239425659179688e+00
9.346848487854003906e+00 6.592511177062988281e+00
9.574753761291503906e+00 6.524109363555908203e+00
9.559378623962402344e+00 6.410474777221679688e+00
8.769433021545410156e+00 7.175770282745361328e+00
7.876105308532714844e+00 7.444733142852783203e+00
8.622834205627441406e+00 6.745476722717285156e+00
8.704421997070312500e+00 6.560650348663330078e+00
8.345362663269042969e+00 6.477589607238769531e+00
8.483926773071289062e+00 6.607341289520263672e+00
7.900024414062500000e+00 7.362576484680175781e+00
7.783334732055664062e+00 7.437738895416259766e+00
8.455649375915527344e+00 6.371613025665283203e+00
8.385495185852050781e+00 6.453274726867675781e+00
8.393379211425781250e+00 6.400578022003173828e+00
8.447395324707031250e+00 6.448945999145507812e+00
8.393008232116699219e+00 6.639386653900146484e+00
8.588329315185546875e+00 6.253274440765380859e+00
8.398339271545410156e+00 6.537607192993164062e+00
8.404007911682128906e+00 6.508185863494873047e+00
8.409275054931640625e+00 6.453948497772216797e+00
8.348646163940429688e+00 6.402642250061035156e+00
8.303550720214843750e+00 6.359303951263427734e+00
8.308580398559570312e+00 6.379816055297851562e+00
8.295954704284667969e+00 6.412754058837890625e+00
8.356613159179687500e+00 6.550892829895019531e+00
8.353921890258789062e+00 6.438886165618896484e+00
8.275197982788085938e+00 6.473600864410400391e+00
8.268296241760253906e+00 6.362132549285888672e+00
8.451165199279785156e+00 6.346138477325439453e+00
8.459896087646484375e+00 6.571251392364501953e+00
8.302368164062500000e+00 6.304756641387939453e+00
8.484004974365234375e+00 6.086833000183105469e+00
8.423309326171875000e+00 6.204680919647216797e+00
8.454328536987304688e+00 6.515193939208984375e+00
8.372171401977539062e+00 6.601431846618652344e+00
8.466092109680175781e+00 6.417972087860107422e+00
8.461688995361328125e+00 6.561801433563232422e+00
8.521107673645019531e+00 6.475279331207275391e+00
8.441204071044921875e+00 6.513883590698242188e+00
8.393877983093261719e+00 6.482259273529052734e+00
8.475762367248535156e+00 6.570933341979980469e+00
8.434585571289062500e+00 6.523086071014404297e+00
8.756861686706542969e+00 6.665359497070312500e+00
8.635295867919921875e+00 6.679219722747802734e+00
8.580726623535156250e+00 6.533703327178955078e+00
8.527399063110351562e+00 6.563228607177734375e+00
8.624247550964355469e+00 6.318903923034667969e+00
8.404121398925781250e+00 6.716755867004394531e+00
8.343429565429687500e+00 6.549376964569091797e+00
8.437952041625976562e+00 6.531984329223632812e+00
8.399373054504394531e+00 6.563973903656005859e+00
8.658398628234863281e+00 6.370988845825195312e+00
8.408255577087402344e+00 6.482003211975097656e+00
8.361581802368164062e+00 6.455481529235839844e+00
8.416689872741699219e+00 6.348798751831054688e+00
8.392795562744140625e+00 6.462191104888916016e+00
8.259914398193359375e+00 6.486595153808593750e+00
8.435676574707031250e+00 6.477409362792968750e+00
8.291834831237792969e+00 6.482437133789062500e+00
8.268324851989746094e+00 5.991067886352539062e+00
8.277924537658691406e+00 6.248286724090576172e+00
8.296047210693359375e+00 6.218843460083007812e+00
8.024015426635742188e+00 6.066149234771728516e+00
8.076247215270996094e+00 5.924594879150390625e+00
8.144721984863281250e+00 6.106055736541748047e+00
8.011722564697265625e+00 5.908948898315429688e+00
8.163009643554687500e+00 6.180395126342773438e+00
8.034785270690917969e+00 5.951378345489501953e+00
8.057203292846679688e+00 6.089320659637451172e+00
8.068215370178222656e+00 5.929809093475341797e+00
8.023706436157226562e+00 6.068530082702636719e+00
9.313434600830078125e+00 5.044235229492187500e+00
8.076746940612792969e+00 5.941044807434082031e+00
9.531968116760253906e+00 4.689665317535400391e+00
6.969000816345214844e+00 1.108594226837158203e+01
6.837851047515869141e+00 1.106770706176757812e+01
6.807564258575439453e+00 1.106259727478027344e+01
6.880315780639648438e+00 1.105080890655517578e+01
6.988327980041503906e+00 1.109464073181152344e+01
6.827538490295410156e+00 1.106822681427001953e+01
6.911218166351318359e+00 1.107839107513427734e+01
6.843247413635253906e+00 1.106989383697509766e+01
6.826257228851318359e+00 1.106138420104980469e+01
6.811271190643310547e+00 1.106384658813476562e+01
6.781638145446777344e+00 1.106357955932617188e+01
6.787854194641113281e+00 1.106201076507568359e+01
6.810276985168457031e+00 1.106690502166748047e+01
6.793279170989990234e+00 1.108015537261962891e+01
6.787020683288574219e+00 1.106304550170898438e+01
6.837616920471191406e+00 1.106808662414550781e+01
6.806640625000000000e+00 1.105967712402343750e+01
6.822515010833740234e+00 1.106781673431396484e+01
6.801774978637695312e+00 1.105969810485839844e+01
6.789490699768066406e+00 1.106214904785156250e+01
6.740025520324707031e+00 1.106243515014648438e+01
6.732139587402343750e+00 1.105032920837402344e+01
6.737909793853759766e+00 1.104975700378417969e+01
6.798988819122314453e+00 1.104760169982910156e+01
6.754654884338378906e+00 1.104879093170166016e+01
6.746815204620361328e+00 1.105214023590087891e+01
6.744196414947509766e+00 1.105202960968017578e+01
6.736660957336425781e+00 1.104915142059326172e+01
6.728047370910644531e+00 1.105432605743408203e+01
6.726658821105957031e+00 1.104216957092285156e+01
6.728552818298339844e+00 1.105229854583740234e+01
6.740839958190917969e+00 1.105257320404052734e+01
6.756836891174316406e+00 1.104373836517333984e+01
6.807688713073730469e+00 1.103582191467285156e+01
6.721024990081787109e+00 1.104295730590820312e+01
6.727924823760986328e+00 1.104210376739501953e+01
6.743113517761230469e+00 1.105072212219238281e+01
6.756893157958984375e+00 1.105056858062744141e+01
6.712971687316894531e+00 1.103889751434326172e+01
6.703300476074218750e+00 1.103663539886474609e+01
6.720657348632812500e+00 1.103868293762207031e+01
6.736514091491699219e+00 1.104406356811523438e+01
[truncated: 2,403,140 more chars]
