# Supplementary material for: Functional protein dynamics in a crystal
Source: Nat Commun. 2024 Apr 15;15:3244. doi: 10.1038/s41467-024-47473-4 (PMC11018856; doi:10.1038/s41467-024-47473-4)
Supplement: Supplementary file 11 — Source Data [file 41467_2024_47473_MOESM11_ESM.zip › fig_data/Fig3/b/solution_C36m.txt]

-6.002377986907958984e+00 7.950803756713867188e+00
-2.406709909439086914e+00 8.300344467163085938e+00
-1.577352881431579590e+00 1.541496944427490234e+01
-2.754933834075927734e+00 9.126470565795898438e+00
-2.723872184753417969e+00 8.399003982543945312e+00
-4.747318744659423828e+00 8.782179832458496094e+00
-4.270132541656494141e+00 8.930003166198730469e+00
-4.615599632263183594e+00 8.084850311279296875e+00
-1.565959692001342773e+00 1.533973884582519531e+01
-1.580767869949340820e+00 1.547001171112060547e+01
-1.636045575141906738e+00 1.564114093780517578e+01
-1.589592695236206055e+00 1.562412357330322266e+01
-1.578835129737854004e+00 1.564559745788574219e+01
-1.570127725601196289e+00 1.562900066375732422e+01
-1.612313628196716309e+00 1.559456253051757812e+01
-1.593885540962219238e+00 1.564893817901611328e+01
-1.550935506820678711e+00 1.569236564636230469e+01
-1.581274032592773438e+00 1.562644100189208984e+01
-1.682563304901123047e+00 1.573291015625000000e+01
-1.590987801551818848e+00 1.563655948638916016e+01
-1.639497995376586914e+00 1.556891441345214844e+01
-1.555013179779052734e+00 1.567539405822753906e+01
-1.549145579338073730e+00 1.568553352355957031e+01
-1.536688327789306641e+00 1.569158363342285156e+01
-1.598037958145141602e+00 1.566774082183837891e+01
-1.585005640983581543e+00 1.568067646026611328e+01
-1.633543729782104492e+00 1.567569160461425781e+01
-1.674694538116455078e+00 1.571490001678466797e+01
-1.693220973014831543e+00 1.571558570861816406e+01
-1.736038088798522949e+00 1.572446632385253906e+01
-1.724118471145629883e+00 1.570172500610351562e+01
-1.663262486457824707e+00 1.569740676879882812e+01
-1.785177111625671387e+00 1.572609329223632812e+01
-1.707300066947937012e+00 1.571480751037597656e+01
-1.792594790458679199e+00 1.568260002136230469e+01
-1.666585326194763184e+00 1.569748306274414062e+01
-1.701704263687133789e+00 1.572344398498535156e+01
-1.631695747375488281e+00 1.579006767272949219e+01
-1.694723129272460938e+00 1.572581005096435547e+01
-1.861083269119262695e+00 1.568485927581787109e+01
-1.774648666381835938e+00 1.568526744842529297e+01
-1.684525370597839355e+00 1.571734428405761719e+01
-1.714081764221191406e+00 1.571640872955322266e+01
-1.844292640686035156e+00 1.581077480316162109e+01
-1.759798645973205566e+00 1.565748405456542969e+01
-1.692398667335510254e+00 1.572632789611816406e+01
-1.681493520736694336e+00 1.572601413726806641e+01
-1.690419077873229980e+00 1.573937511444091797e+01
-1.708267807960510254e+00 1.571720600128173828e+01
-1.752922415733337402e+00 1.571616649627685547e+01
-1.731935262680053711e+00 1.569002723693847656e+01
-1.699134230613708496e+00 1.575891876220703125e+01
-1.720287203788757324e+00 1.570991039276123047e+01
-1.712960243225097656e+00 1.572132492065429688e+01
-1.696623921394348145e+00 1.572223281860351562e+01
-6.698504447937011719e+00 1.488928985595703125e+01
-1.821112871170043945e+00 1.581041622161865234e+01
-1.731817841529846191e+00 1.571965885162353516e+01
-1.795442342758178711e+00 1.568196678161621094e+01
-1.690744757652282715e+00 1.571946239471435547e+01
-1.709984421730041504e+00 1.572540760040283203e+01
-1.700567960739135742e+00 1.572280502319335938e+01
-1.756953716278076172e+00 1.569243144989013672e+01
-1.718266129493713379e+00 1.571749496459960938e+01
-1.699437022209167480e+00 1.572058296203613281e+01
-1.705125331878662109e+00 1.571114349365234375e+01
-1.708055019378662109e+00 1.571629047393798828e+01
-1.708173990249633789e+00 1.571670818328857422e+01
-1.723977684974670410e+00 1.571511173248291016e+01
-1.699814200401306152e+00 1.572022247314453125e+01
-1.705161213874816895e+00 1.571929168701171875e+01
-1.694507956504821777e+00 1.571857166290283203e+01
-1.693851709365844727e+00 1.571844863891601562e+01
-1.719472289085388184e+00 1.572256851196289062e+01
-1.664286017417907715e+00 1.568543720245361328e+01
-1.657051920890808105e+00 1.570876789093017578e+01
-1.677561759948730469e+00 1.571250438690185547e+01
-1.686868071556091309e+00 1.571991920471191406e+01
-1.674012660980224609e+00 1.566565322875976562e+01
-1.676861524581909180e+00 1.571692466735839844e+01
-1.714952349662780762e+00 1.568841171264648438e+01
-1.698320150375366211e+00 1.571950340270996094e+01
-1.708659291267395020e+00 1.571674728393554688e+01
-1.721268177032470703e+00 1.571160507202148438e+01
-1.710061550140380859e+00 1.571358203887939453e+01
-1.709096074104309082e+00 1.571303176879882812e+01
-1.715745449066162109e+00 1.571198940277099609e+01
-1.700918197631835938e+00 1.571488380432128906e+01
-1.794871807098388672e+00 1.568435478210449219e+01
-1.737459778785705566e+00 1.571117687225341797e+01
-1.726302862167358398e+00 1.570229625701904297e+01
-1.703294873237609863e+00 1.571227741241455078e+01
-1.743811607360839844e+00 1.571387577056884766e+01
-6.035577297210693359e+00 7.982879638671875000e+00
-1.721422910690307617e+00 1.570580482482910156e+01
-1.715919017791748047e+00 1.572334861755371094e+01
-1.688175201416015625e+00 1.570531082153320312e+01
-1.679863810539245605e+00 1.572586250305175781e+01
-1.692278385162353516e+00 1.572100448608398438e+01
-1.747334241867065430e+00 1.572293853759765625e+01
-1.756992578506469727e+00 1.572160243988037109e+01
-1.691815972328186035e+00 1.571873378753662109e+01
-1.726408720016479492e+00 1.573141765594482422e+01
-1.673459768295288086e+00 1.570377635955810547e+01
-1.708927989006042480e+00 1.574274921417236328e+01
-1.768193483352661133e+00 1.573471832275390625e+01
-1.819688558578491211e+00 1.581685161590576172e+01
-1.704302072525024414e+00 1.572697067260742188e+01
-1.675899386405944824e+00 1.571215248107910156e+01
-1.695405960083007812e+00 1.571766662597656250e+01
-1.698563456535339355e+00 1.572388744354248047e+01
-1.693300247192382812e+00 1.572432708740234375e+01
-1.722704529762268066e+00 1.568711757659912109e+01
-1.690792918205261230e+00 1.572395420074462891e+01
-1.674266338348388672e+00 1.571066284179687500e+01
-1.898389458656311035e+00 1.568748950958251953e+01
-1.807990670204162598e+00 1.568736553192138672e+01
-1.686152458190917969e+00 1.570895767211914062e+01
-1.681508302688598633e+00 1.572160911560058594e+01
-1.750658631324768066e+00 1.578431129455566406e+01
-1.686237573623657227e+00 1.571729087829589844e+01
-1.697446346282958984e+00 1.572272777557373047e+01
-1.708282113075256348e+00 1.571889114379882812e+01
-1.693742871284484863e+00 1.572450256347656250e+01
-1.734512448310852051e+00 1.572034263610839844e+01
-1.719109416007995605e+00 1.570429134368896484e+01
-1.737668871879577637e+00 1.570459175109863281e+01
-1.702983021736145020e+00 1.572209072113037109e+01
-1.828462123870849609e+00 1.568301391601562500e+01
-1.734635710716247559e+00 1.568484306335449219e+01
-1.743762016296386719e+00 1.572223854064941406e+01
-6.551225662231445312e+00 1.489108467102050781e+01
-1.790611505508422852e+00 1.573624038696289062e+01
-1.845853328704833984e+00 1.577168464660644531e+01
-8.317717552185058594e+00 1.633842086791992188e+01
-1.712988018989562988e+00 1.571950817108154297e+01
-1.678696155548095703e+00 1.571744251251220703e+01
-6.972610950469970703e+00 1.516838550567626953e+01
-1.681606173515319824e+00 1.572108459472656250e+01
-1.683600902557373047e+00 1.571603870391845703e+01
-1.700430631637573242e+00 1.572225284576416016e+01
-1.693230390548706055e+00 1.570690536499023438e+01
-1.706225752830505371e+00 1.571767807006835938e+01
-1.744751453399658203e+00 1.567858695983886719e+01
-1.752852678298950195e+00 1.578053379058837891e+01
-1.782844185829162598e+00 1.579191398620605469e+01
-6.717637062072753906e+00 1.493077659606933594e+01
-1.704528331756591797e+00 1.572121334075927734e+01
-1.769962549209594727e+00 1.577262496948242188e+01
-1.702497243881225586e+00 1.571762752532958984e+01
-1.825631380081176758e+00 1.577203750610351562e+01
-1.698685884475708008e+00 1.572365760803222656e+01
-1.661688804626464844e+00 1.572492504119873047e+01
-1.690194010734558105e+00 1.572114849090576172e+01
-1.741563677787780762e+00 1.566977882385253906e+01
-1.724949836730957031e+00 1.576857948303222656e+01
-1.548967838287353516e+00 1.562942218780517578e+01
-1.529710531234741211e+00 1.566297245025634766e+01
-1.575170636177062988e+00 1.572734546661376953e+01
-1.561429858207702637e+00 1.567161083221435547e+01
-1.560721516609191895e+00 1.569499015808105469e+01
-1.534606814384460449e+00 1.570228862762451172e+01
-1.542060613632202148e+00 1.570463657379150391e+01
-1.538924932479858398e+00 1.569876956939697266e+01
-1.627212643623352051e+00 1.556367969512939453e+01
-3.879970550537109375e+00 1.601042938232421875e+01
-1.554342389106750488e+00 1.568651676177978516e+01
-1.541924238204956055e+00 1.570266246795654297e+01
-1.503225326538085938e+00 1.566555595397949219e+01
-1.558728814125061035e+00 1.567401504516601562e+01
-1.615884184837341309e+00 1.569127273559570312e+01
-1.550880551338195801e+00 1.568805503845214844e+01
-1.639827847480773926e+00 1.560036945343017578e+01
-1.532759785652160645e+00 1.566091632843017578e+01
-1.587518572807312012e+00 1.568999958038330078e+01
-1.551725029945373535e+00 1.563280200958251953e+01
4.236502647399902344e-01 5.209918975830078125e+00
-1.541491508483886719e+00 1.569044494628906250e+01
-1.529662728309631348e+00 1.569440650939941406e+01
-1.541676402091979980e+00 1.564643478393554688e+01
-1.573387026786804199e+00 1.568934345245361328e+01
-1.539792656898498535e+00 1.568610858917236328e+01
-1.521026968955993652e+00 1.570842075347900391e+01
-1.578683495521545410e+00 1.561414813995361328e+01
-1.560902714729309082e+00 1.567792034149169922e+01
-1.576860785484313965e+00 1.564565753936767578e+01
-1.460447907447814941e+00 1.559537696838378906e+01
-1.554861426353454590e+00 1.569913673400878906e+01
-1.532643079757690430e+00 1.563750362396240234e+01
-1.513754248619079590e+00 1.558963298797607422e+01
-1.513052463531494141e+00 1.559169483184814453e+01
-1.515294432640075684e+00 1.556997489929199219e+01
-1.533954024314880371e+00 1.559352684020996094e+01
-1.532243490219116211e+00 1.565142726898193359e+01
-1.516577839851379395e+00 1.562574291229248047e+01
-1.515902280807495117e+00 1.556827068328857422e+01
-1.510787129402160645e+00 1.557434368133544922e+01
-1.512756824493408203e+00 1.557964038848876953e+01
-1.515372037887573242e+00 1.558602523803710938e+01
-1.512286186218261719e+00 1.558523750305175781e+01
-1.498649358749389648e+00 1.555641174316406250e+01
-1.502797126770019531e+00 1.555611419677734375e+01
-1.504461050033569336e+00 1.554499149322509766e+01
-1.420617580413818359e+00 1.589859390258789062e+01
-1.460760712623596191e+00 1.589205646514892578e+01
-1.446846365928649902e+00 1.589443016052246094e+01
-1.360735416412353516e+00 1.599250125885009766e+01
-1.416381478309631348e+00 1.591820716857910156e+01
-1.435095429420471191e+00 1.590318012237548828e+01
-1.400756478309631348e+00 1.593436813354492188e+01
-1.420888543128967285e+00 1.595015811920166016e+01
-1.346594095230102539e+00 1.597412681579589844e+01
-1.431200385093688965e+00 1.590568351745605469e+01
-1.429588079452514648e+00 1.591113281250000000e+01
-1.433954358100891113e+00 1.591300010681152344e+01
-1.425842046737670898e+00 1.591119480133056641e+01
-1.425024271011352539e+00 1.591416549682617188e+01
-1.363296389579772949e+00 1.598259639739990234e+01
-1.442520022392272949e+00 1.589437580108642578e+01
-1.428220868110656738e+00 1.591022300720214844e+01
-1.473403096199035645e+00 1.587010860443115234e+01
-1.426778435707092285e+00 1.591128730773925781e+01
-1.455550789833068848e+00 1.595929050445556641e+01
-1.388199567794799805e+00 1.594150447845458984e+01
-1.422009944915771484e+00 1.591688632965087891e+01
-1.419182419776916504e+00 1.591895389556884766e+01
-1.418582081794738770e+00 1.596078109741210938e+01
-1.420104742050170898e+00 1.592050075531005859e+01
-1.408495903015136719e+00 1.592566204071044922e+01
-1.419018626213073730e+00 1.591735076904296875e+01
-1.359241247177124023e+00 1.585316944122314453e+01
-1.430981755256652832e+00 1.589669322967529297e+01
-1.449621438980102539e+00 1.588157939910888672e+01
-1.386958360671997070e+00 1.592897510528564453e+01
-1.261841654777526855e+00 1.605027580261230469e+01
-1.344924926757812500e+00 1.595189189910888672e+01
-1.349006533622741699e+00 1.594221591949462891e+01
-1.349171161651611328e+00 1.594803905487060547e+01
-1.348583579063415527e+00 1.593820190429687500e+01
-1.351355910301208496e+00 1.594589424133300781e+01
-1.350879788398742676e+00 1.595432662963867188e+01
-1.346573233604431152e+00 1.594376945495605469e+01
-1.353099226951599121e+00 1.594732475280761719e+01
-1.349537372589111328e+00 1.594740009307861328e+01
-1.350074410438537598e+00 1.593877410888671875e+01
-1.346805453300476074e+00 1.595195102691650391e+01
-1.348321914672851562e+00 1.594677162170410156e+01
-1.348077178001403809e+00 1.594622421264648438e+01
-1.364770770072937012e+00 1.592856788635253906e+01
-1.328173995018005371e+00 1.597064018249511719e+01
-1.363054752349853516e+00 1.592626667022705078e+01
-1.346929669380187988e+00 1.594300460815429688e+01
-1.344807982444763184e+00 1.594555568695068359e+01
-1.346975445747375488e+00 1.594918537139892578e+01
-1.343565940856933594e+00 1.594873046875000000e+01
-1.342842221260070801e+00 1.594942569732666016e+01
-1.344099760055541992e+00 1.594765186309814453e+01
-1.351124286651611328e+00 1.593976211547851562e+01
-1.340503334999084473e+00 1.594802570343017578e+01
-1.346806645393371582e+00 1.594421291351318359e+01
-1.339920401573181152e+00 1.595316791534423828e+01
-1.276228427886962891e+00 1.599989604949951172e+01
-1.369713664054870605e+00 1.590610027313232422e+01
-1.373486876487731934e+00 1.589413928985595703e+01
-1.345303058624267578e+00 1.594388389587402344e+01
-1.345650553703308105e+00 1.594916915893554688e+01
-1.347040891647338867e+00 1.593726062774658203e+01
-1.360734224319458008e+00 1.593697452545166016e+01
-1.333991289138793945e+00 1.595741271972656250e+01
-1.356638073921203613e+00 1.593381309509277344e+01
-1.345736622810363770e+00 1.593670749664306641e+01
-1.383616089820861816e+00 1.590923404693603516e+01
-1.375652670860290527e+00 1.592704391479492188e+01
-1.387261509895324707e+00 1.590732383728027344e+01
-1.287688136100769043e+00 1.599535083770751953e+01
-1.207513093948364258e+00 1.608555793762207031e+01
-1.227254629135131836e+00 1.606817626953125000e+01
-1.258975028991699219e+00 1.602591133117675781e+01
-1.287163853645324707e+00 1.599826812744140625e+01
-1.266157984733581543e+00 1.601954269409179688e+01
-1.294828772544860840e+00 1.598589229583740234e+01
-1.272947907447814941e+00 1.600996780395507812e+01
-1.267041563987731934e+00 1.601957130432128906e+01
-1.249565362930297852e+00 1.604577445983886719e+01
-1.199582576751708984e+00 1.609975433349609375e+01
-1.249263644218444824e+00 1.605533409118652344e+01
-1.238648772239685059e+00 1.605310630798339844e+01
-1.231729507446289062e+00 1.605957794189453125e+01
-1.238728523254394531e+00 1.605380249023437500e+01
-1.298764109611511230e+00 1.599183464050292969e+01
-1.306966423988342285e+00 1.598587226867675781e+01
-1.318773388862609863e+00 1.596444988250732422e+01
-1.276551723480224609e+00 1.601342201232910156e+01
-1.323405146598815918e+00 1.596978378295898438e+01
-1.320036649703979492e+00 1.596961307525634766e+01
-1.352452993392944336e+00 1.594402503967285156e+01
-1.333254456520080566e+00 1.596548271179199219e+01
-1.358638763427734375e+00 1.594126796722412109e+01
-1.282630681991577148e+00 1.600463294982910156e+01
-1.271994829177856445e+00 1.602248954772949219e+01
-1.289602875709533691e+00 1.600964736938476562e+01
-1.341248989105224609e+00 1.594137096405029297e+01
-1.344162702560424805e+00 1.595042705535888672e+01
-1.402811288833618164e+00 1.587682056427001953e+01
-1.426696777343750000e+00 1.584530830383300781e+01
-1.358062624931335449e+00 1.590218067169189453e+01
-1.373253822326660156e+00 1.591803646087646484e+01
-1.338384270668029785e+00 1.595803546905517578e+01
-1.412015795707702637e+00 1.589694213867187500e+01
-1.410027384757995605e+00 1.589296913146972656e+01
-1.352207183837890625e+00 1.593295192718505859e+01
-1.401077628135681152e+00 1.586693382263183594e+01
-1.337141513824462891e+00 1.594318771362304688e+01
-1.340345263481140137e+00 1.593157768249511719e+01
-1.644867062568664551e+00 1.564620113372802734e+01
-1.425466775894165039e+00 1.585495662689208984e+01
-1.381217360496520996e+00 1.592209148406982422e+01
-1.323232650756835938e+00 1.595066356658935547e+01
-1.365005016326904297e+00 1.593434238433837891e+01
-1.344222187995910645e+00 1.592709636688232422e+01
-1.353503584861755371e+00 1.594172096252441406e+01
-1.393932461738586426e+00 1.590969753265380859e+01
-1.401374459266662598e+00 1.588225364685058594e+01
-1.418514847755432129e+00 1.587169170379638672e+01
-1.346962094306945801e+00 1.596152782440185547e+01
-1.415720462799072266e+00 1.588289737701416016e+01
-1.335607051849365234e+00 1.603998565673828125e+01
-1.327883839607238770e+00 1.596167182922363281e+01
-1.386850118637084961e+00 1.592092800140380859e+01
-1.348820447921752930e+00 1.594415092468261719e+01
-1.243427276611328125e+00 1.605021095275878906e+01
-1.312178373336791992e+00 1.596754837036132812e+01
-1.356678962707519531e+00 1.593459033966064453e+01
-1.280177474021911621e+00 1.600429916381835938e+01
-1.253396868705749512e+00 1.598907756805419922e+01
-1.473550558090209961e+00 1.578953742980957031e+01
-1.355739951133728027e+00 1.593448734283447266e+01
-1.281496405601501465e+00 1.601643562316894531e+01
-8.646582365036010742e-01 1.638577842712402344e+01
-1.052716970443725586e+00 1.621134948730468750e+01
-1.045522451400756836e+00 1.621705055236816406e+01
-1.260630130767822266e+00 1.601384925842285156e+01
-1.125976204872131348e+00 1.613636589050292969e+01
-1.242873787879943848e+00 1.598396301269531250e+01
-1.251028418540954590e+00 1.602381134033203125e+01
-1.226152420043945312e+00 1.607251548767089844e+01
-1.108546495437622070e+00 1.616269493103027344e+01
-1.292015790939331055e+00 1.595653533935546875e+01
-1.354675889015197754e+00 1.591911888122558594e+01
-1.289900183677673340e+00 1.597396469116210938e+01
-9.478514194488525391e-01 1.630699920654296875e+01
-1.287349581718444824e+00 1.597750091552734375e+01
-5.267497539520263672e+00 1.004170608520507812e+01
-1.168109536170959473e+00 1.610950088500976562e+01
-1.286992311477661133e+00 1.604810333251953125e+01
-3.949009656906127930e+00 1.181556701660156250e+01
-1.492460966110229492e+00 1.578154468536376953e+01
-1.346933722496032715e+00 1.593354701995849609e+01
-1.451394081115722656e+00 1.584417152404785156e+01
-1.381814956665039062e+00 1.592776870727539062e+01
-1.290628433227539062e+00 1.600976181030273438e+01
-1.433855533599853516e+00 1.584710311889648438e+01
-1.322439551353454590e+00 1.596734619140625000e+01
-1.476470112800598145e+00 1.580319309234619141e+01
-1.269089460372924805e+00 1.603314018249511719e+01
-1.232043743133544922e+00 1.606047439575195312e+01
-1.298790216445922852e+00 1.599665069580078125e+01
-5.314918041229248047e+00 8.701123237609863281e+00
-1.288126111030578613e+00 1.599814224243164062e+01
-1.338036537170410156e+00 1.597417259216308594e+01
-1.301323294639587402e+00 1.598400974273681641e+01
-1.294951081275939941e+00 1.597512435913085938e+01
-1.260826110839843750e+00 1.604131889343261719e+01
-1.389148592948913574e+00 1.589638519287109375e+01
-1.266754031181335449e+00 1.602560615539550781e+01
-1.238884449005126953e+00 1.605904006958007812e+01
-1.289525985717773438e+00 1.600839233398437500e+01
-1.347658753395080566e+00 1.592751121520996094e+01
-1.292552947998046875e+00 1.599847126007080078e+01
-1.220865011215209961e+00 1.607788085937500000e+01
-1.227615714073181152e+00 1.606621360778808594e+01
-1.234725832939147949e+00 1.605432891845703125e+01
-1.279489994049072266e+00 1.601201629638671875e+01
-1.165916562080383301e+00 1.613690567016601562e+01
-1.289365291595458984e+00 1.599637985229492188e+01
-1.256420254707336426e+00 1.602729606628417969e+01
-1.315297245979309082e+00 1.598156929016113281e+01
-1.329321146011352539e+00 1.595558357238769531e+01
-1.437337160110473633e+00 1.582737064361572266e+01
-1.404052019119262695e+00 1.588447761535644531e+01
-1.341943979263305664e+00 1.597111415863037109e+01
-1.321176528930664062e+00 1.597059726715087891e+01
-1.404174923896789551e+00 1.584244728088378906e+01
-1.456736922264099121e+00 1.578677272796630859e+01
-1.354926586151123047e+00 1.596077919006347656e+01
-3.132923126220703125e+00 9.932371139526367188e+00
-1.426902651786804199e+00 1.579108047485351562e+01
-1.400120019912719727e+00 1.586047744750976562e+01
-1.362366914749145508e+00 1.590219783782958984e+01
-1.377352118492126465e+00 1.589046955108642578e+01
-1.421781301498413086e+00 1.582843589782714844e+01
-1.341597557067871094e+00 1.594022655487060547e+01
-1.380550503730773926e+00 1.587179088592529297e+01
-1.379095554351806641e+00 1.586258602142333984e+01
-1.379680633544921875e+00 1.586730861663818359e+01
-1.404519677162170410e+00 1.584883499145507812e+01
-1.392171502113342285e+00 1.585768890380859375e+01
-1.385483503341674805e+00 1.583810710906982422e+01
-1.372327089309692383e+00 1.587388610839843750e+01
-1.410122752189636230e+00 1.580207061767578125e+01
-1.388427972793579102e+00 1.585926628112792969e+01
-1.427244424819946289e+00 1.578829669952392578e+01
-1.388756752014160156e+00 1.585903358459472656e+01
-1.405545353889465332e+00 1.581577682495117188e+01
-1.409187078475952148e+00 1.580597400665283203e+01
-1.390086054801940918e+00 1.581235313415527344e+01
-1.374117493629455566e+00 1.585957241058349609e+01
-1.362621188163757324e+00 1.591988277435302734e+01
-1.305328726768493652e+00 1.596454524993896484e+01
-1.305798053741455078e+00 1.597078704833984375e+01
-1.317810297012329102e+00 1.596234321594238281e+01
-1.352998137474060059e+00 1.592602539062500000e+01
-1.281056165695190430e+00 1.599766540527343750e+01
-1.328201532363891602e+00 1.593681049346923828e+01
-1.256950855255126953e+00 1.601451110839843750e+01
-1.243174791336059570e+00 1.603466606140136719e+01
-1.357129335403442383e+00 1.591302204132080078e+01
-1.357367396354675293e+00 1.591911506652832031e+01
-1.358634710311889648e+00 1.590865135192871094e+01
-1.402542352676391602e+00 1.584987735748291016e+01
-1.389033675193786621e+00 1.579964256286621094e+01
-1.472075819969177246e+00 1.577434825897216797e+01
-1.368206739425659180e+00 1.592773818969726562e+01
-1.430767059326171875e+00 1.583673858642578125e+01
-1.389456391334533691e+00 1.586329650878906250e+01
-1.331464409828186035e+00 1.595954799652099609e+01
-1.314535498619079590e+00 1.596678256988525391e+01
-1.433704376220703125e+00 1.583885383605957031e+01
-1.381069660186767578e+00 1.591043186187744141e+01
-1.324665784835815430e+00 1.596763896942138672e+01
-1.272854447364807129e+00 1.602016258239746094e+01
-1.190649509429931641e+00 1.610031127929687500e+01
-1.211048841476440430e+00 1.608809089660644531e+01
-1.231936812400817871e+00 1.606000137329101562e+01
-1.202538490295410156e+00 1.609494590759277344e+01
-1.297478795051574707e+00 1.599522686004638672e+01
-1.244044780731201172e+00 1.605137443542480469e+01
-1.164998292922973633e+00 1.613309478759765625e+01
-1.262596964836120605e+00 1.602843666076660156e+01
-1.233790516853332520e+00 1.606278991699218750e+01
-1.324529290199279785e+00 1.596299362182617188e+01
-1.229659914970397949e+00 1.606533622741699219e+01
-1.259002327919006348e+00 1.603355216979980469e+01
-1.203904986381530762e+00 1.609544372558593750e+01
-1.258635401725769043e+00 1.603958511352539062e+01
-1.298302769660949707e+00 1.598962497711181641e+01
-1.244934916496276855e+00 1.605229377746582031e+01
-1.281170129776000977e+00 1.601315689086914062e+01
-1.219280362129211426e+00 1.607788467407226562e+01
-1.236765027046203613e+00 1.614665603637695312e+01
-1.192307233810424805e+00 1.610560417175292969e+01
-1.217761158943176270e+00 1.608313179016113281e+01
-1.272735476493835449e+00 1.602245330810546875e+01
-1.195511341094970703e+00 1.610425376892089844e+01
-1.230258822441101074e+00 1.606502723693847656e+01
-1.275583982467651367e+00 1.601897430419921875e+01
-1.903108000755310059e+00 9.178059577941894531e+00
-1.914909362792968750e+00 8.959449768066406250e+00
-1.944010257720947266e+00 9.013639450073242188e+00
-5.416639328002929688e+00 1.303878021240234375e+01
-6.043780803680419922e+00 8.470776557922363281e+00
-2.195980310440063477e+00 8.801954269409179688e+00
-1.913543224334716797e+00 9.103288650512695312e+00
-2.159176349639892578e+00 7.469466686248779297e+00
-2.573660135269165039e+00 7.161037445068359375e+00
-1.680926799774169922e+00 9.163022041320800781e+00
-2.539497852325439453e+00 6.843249320983886719e+00
-6.600878715515136719e+00 1.447397422790527344e+01
-7.522859096527099609e+00 1.460083103179931641e+01
-7.600597381591796875e+00 1.505105304718017578e+01
-7.332571983337402344e+00 1.495311546325683594e+01
-6.439524173736572266e+00 1.462957763671875000e+01
-6.578381538391113281e+00 1.455547237396240234e+01
-6.471857547760009766e+00 1.430270004272460938e+01
-6.703651905059814453e+00 1.425099945068359375e+01
-6.801204204559326172e+00 1.451472282409667969e+01
-1.535853981971740723e+00 1.554974651336669922e+01
-1.547569870948791504e+00 1.558463191986083984e+01
-3.078347206115722656e+00 8.085636138916015625e+00
-1.535595059394836426e+00 1.566465568542480469e+01
-1.595740079879760742e+00 1.550400829315185547e+01
-1.726290941238403320e+00 1.546458244323730469e+01
-1.520098209381103516e+00 1.549824619293212891e+01
-1.541684269905090332e+00 1.556012916564941406e+01
-1.504864096641540527e+00 1.563937091827392578e+01
9.250227808952331543e-01 1.830647468566894531e+01
-1.327806472778320312e+00 1.596697616577148438e+01
8.541746139526367188e-01 1.823237228393554688e+01
8.630303144454956055e-01 1.824263381958007812e+01
9.080858826637268066e-01 1.828843116760253906e+01
9.355617761611938477e-01 1.831717109680175781e+01
9.302709698677062988e-01 1.831114959716796875e+01
9.328836798667907715e-01 1.831375122070312500e+01
7.886759638786315918e-01 1.814391708374023438e+01
9.282498359680175781e-01 1.830956459045410156e+01
9.365247488021850586e-01 1.831814193725585938e+01
9.342203140258789062e-01 1.831578445434570312e+01
9.342806935310363770e-01 1.831574249267578125e+01
9.350263476371765137e-01 1.831655883789062500e+01
9.341670274734497070e-01 1.831577110290527344e+01
9.254658818244934082e-01 1.830633163452148438e+01
9.200948476791381836e-01 1.830117797851562500e+01
9.020428061485290527e-01 1.828392219543457031e+01
9.336061477661132812e-01 1.831501197814941406e+01
9.438120722770690918e-01 1.832530593872070312e+01
9.447841048240661621e-01 1.832666206359863281e+01
9.277992248535156250e-01 1.830882072448730469e+01
9.344225525856018066e-01 1.831622314453125000e+01
9.390259981155395508e-01 1.832119941711425781e+01
9.250374436378479004e-01 1.830534934997558594e+01
9.402700662612915039e-01 1.832276535034179688e+01
9.325397014617919922e-01 1.831412887573242188e+01
9.420045018196105957e-01 1.832416915893554688e+01
9.374083876609802246e-01 1.831900787353515625e+01
9.396501183509826660e-01 1.832151603698730469e+01
9.333940744400024414e-01 1.831496810913085938e+01
9.405847191810607910e-01 1.832211303710937500e+01
9.391336441040039062e-01 1.832075119018554688e+01
9.382629394531250000e-01 1.832015037536621094e+01
9.390270113945007324e-01 1.832074356079101562e+01
9.388288259506225586e-01 1.831901931762695312e+01
9.487708210945129395e-01 1.833108139038085938e+01
9.488888382911682129e-01 1.833143997192382812e+01
9.401377439498901367e-01 1.832215881347656250e+01
9.389584660530090332e-01 1.832080268859863281e+01
9.450379014015197754e-01 1.832739067077636719e+01
9.438751339912414551e-01 1.832625961303710938e+01
9.420606493949890137e-01 1.832382583618164062e+01
9.330468773841857910e-01 1.831377983093261719e+01
9.431635737419128418e-01 1.832520675659179688e+01
9.462300539016723633e-01 1.832836532592773438e+01
9.504031538963317871e-01 1.833252906799316406e+01
9.499309659004211426e-01 1.833232116699218750e+01
9.585579037666320801e-01 1.834069824218750000e+01
9.689182043075561523e-01 1.835214996337890625e+01
9.613302350044250488e-01 1.834453201293945312e+01
9.575165510177612305e-01 1.834020423889160156e+01
9.501218199729919434e-01 1.833297348022460938e+01
9.458034634590148926e-01 1.832796478271484375e+01
9.531291723251342773e-01 1.833562469482421875e+01
9.644511938095092773e-01 1.834630584716796875e+01
9.674748182296752930e-01 1.835061836242675781e+01
9.513316750526428223e-01 1.833390426635742188e+01
9.626125097274780273e-01 1.834574699401855469e+01
9.608506560325622559e-01 1.834307289123535156e+01
9.746257662773132324e-01 1.835832595825195312e+01
9.873905181884765625e-01 1.837101745605468750e+01
1.018994212150573730e+00 1.840462303161621094e+01
1.037939071655273438e+00 1.842371940612792969e+01
9.778298139572143555e-01 1.836140251159667969e+01
9.831069707870483398e-01 1.836657905578613281e+01
1.075709462165832520e+00 1.846219444274902344e+01
1.111551880836486816e+00 1.850024032592773438e+01
1.140221118927001953e+00 1.852994918823242188e+01
1.147188901901245117e+00 1.853765106201171875e+01
1.133386492729187012e+00 1.852292251586914062e+01
1.024791002273559570e+00 1.841127014160156250e+01
1.098552703857421875e+00 1.848643302917480469e+01
1.102950453758239746e+00 1.848916053771972656e+01
1.100282430648803711e+00 1.848853302001953125e+01
1.108896017074584961e+00 1.849734115600585938e+01
1.131129741668701172e+00 1.852079772949218750e+01
1.050615787506103516e+00 1.843627929687500000e+01
1.128441214561462402e+00 1.851656723022460938e+01
1.117322087287902832e+00 1.850655174255371094e+01
1.130517125129699707e+00 1.851994323730468750e+01
1.155127882957458496e+00 1.854557800292968750e+01
1.153787255287170410e+00 1.854399108886718750e+01
1.158388614654541016e+00 1.854919815063476562e+01
1.154404044151306152e+00 1.854456901550292969e+01
1.158347249031066895e+00 1.854794502258300781e+01
1.155663728713989258e+00 1.854643249511718750e+01
1.160437226295471191e+00 1.855113220214843750e+01
1.155661225318908691e+00 1.854634666442871094e+01
1.160350322723388672e+00 1.855087471008300781e+01
1.155169367790222168e+00 1.854546737670898438e+01
1.156655550003051758e+00 1.854714202880859375e+01
1.140690326690673828e+00 1.853107070922851562e+01
1.164609313011169434e+00 1.855582046508789062e+01
1.165187120437622070e+00 1.855630493164062500e+01
1.209962844848632812e+00 1.860130500793457031e+01
1.165774941444396973e+00 1.855664443969726562e+01
1.212703466415405273e+00 1.860415840148925781e+01
1.162106275558471680e+00 1.855276870727539062e+01
1.152219653129577637e+00 1.854255294799804688e+01
1.173419833183288574e+00 1.856451416015625000e+01
1.159395933151245117e+00 1.854980278015136719e+01
1.154401659965515137e+00 1.854487609863281250e+01
1.159520387649536133e+00 1.855021095275878906e+01
1.156136274337768555e+00 1.854665374755859375e+01
1.146301269531250000e+00 1.853653526306152344e+01
1.162558078765869141e+00 1.855314636230468750e+01
1.151688814163208008e+00 1.854232025146484375e+01
1.166718006134033203e+00 1.855752563476562500e+01
1.168565511703491211e+00 1.855938720703125000e+01
1.156163215637207031e+00 1.854638481140136719e+01
1.154379129409790039e+00 1.854471397399902344e+01
1.165074825286865234e+00 1.855549621582031250e+01
1.235884070396423340e+00 1.862833023071289062e+01
1.208486557006835938e+00 1.859990882873535156e+01
1.206295490264892578e+00 1.859820175170898438e+01
1.189195752143859863e+00 1.858096694946289062e+01
1.179481863975524902e+00 1.857090187072753906e+01
1.187534213066101074e+00 1.857913780212402344e+01
1.153296113014221191e+00 1.854520416259765625e+01
1.199282050132751465e+00 1.859117507934570312e+01
1.194861888885498047e+00 1.858677864074707031e+01
1.196426749229431152e+00 1.858851432800292969e+01
1.201462864875793457e+00 1.859361839294433594e+01
1.213169574737548828e+00 1.860537528991699219e+01
1.215351939201354980e+00 1.860828590393066406e+01
1.226315140724182129e+00 1.861893844604492188e+01
1.206400156021118164e+00 1.859831619262695312e+01
1.205348610877990723e+00 1.859738349914550781e+01
1.232101559638977051e+00 1.862481880187988281e+01
1.225850701332092285e+00 1.861855316162109375e+01
1.222560048103332520e+00 1.861516380310058594e+01
1.236185669898986816e+00 1.862921333312988281e+01
1.232754349708557129e+00 1.862568473815917969e+01
1.237123250961303711e+00 1.863031578063964844e+01
1.237942457199096680e+00 1.863067817687988281e+01
1.235309362411499023e+00 1.862825775146484375e+01
1.229586839675903320e+00 1.862247848510742188e+01
1.240060806274414062e+00 1.863303756713867188e+01
1.238425493240356445e+00 1.863148689270019531e+01
1.239827275276184082e+00 1.863237380981445312e+01
1.269241213798522949e+00 1.866295242309570312e+01
1.243762016296386719e+00 1.863654899597167969e+01
1.241046428680419922e+00 1.863402175903320312e+01
1.240778446197509766e+00 1.863370513916015625e+01
1.235255241394042969e+00 1.862805747985839844e+01
1.239977598190307617e+00 1.863294410705566406e+01
1.243668317794799805e+00 1.863666152954101562e+01
1.241155266761779785e+00 1.863393020629882812e+01
1.238663673400878906e+00 1.863151168823242188e+01
1.239789485931396484e+00 1.863270378112792969e+01
1.241318821907043457e+00 1.863430976867675781e+01
1.242616295814514160e+00 1.863539886474609375e+01
1.239020586013793945e+00 1.863109970092773438e+01
1.241285800933837891e+00 1.863419532775878906e+01
1.235307693481445312e+00 1.862824058532714844e+01
1.238438487052917480e+00 1.863153648376464844e+01
1.238907098770141602e+00 1.863186454772949219e+01
1.233961462974548340e+00 1.862681198120117188e+01
1.246119618415832520e+00 1.863894271850585938e+01
1.240742683410644531e+00 1.863352012634277344e+01
1.240083098411560059e+00 1.863289642333984375e+01
1.242445349693298340e+00 1.863520622253417969e+01
1.240144610404968262e+00 1.863309288024902344e+01
1.244581818580627441e+00 1.863710021972656250e+01
1.244255304336547852e+00 1.863694381713867188e+01
1.241979241371154785e+00 1.863505172729492188e+01
1.243882775306701660e+00 1.863686180114746094e+01
1.242403984069824219e+00 1.863535690307617188e+01
1.245381355285644531e+00 1.863761901855468750e+01
1.305507063865661621e+00 1.869804191589355469e+01
1.246259331703186035e+00 1.863847923278808594e+01
1.240824580192565918e+00 1.863691902160644531e+01
1.245662689208984375e+00 1.863859939575195312e+01
1.242462038993835449e+00 1.863540649414062500e+01
1.245263814926147461e+00 1.863800239562988281e+01
1.240268111228942871e+00 1.863317108154296875e+01
1.242397785186767578e+00 1.863532447814941406e+01
1.241131305694580078e+00 1.863399696350097656e+01
1.243444323539733887e+00 1.863610839843750000e+01
1.241041302680969238e+00 1.863389015197753906e+01
1.239269614219665527e+00 1.863199043273925781e+01
1.239076614379882812e+00 1.863209724426269531e+01
1.241000652313232422e+00 1.863240814208984375e+01
1.239877700805664062e+00 1.863271713256835938e+01
1.238307356834411621e+00 1.863091278076171875e+01
1.238966822624206543e+00 1.863176727294921875e+01
1.241172909736633301e+00 1.863409042358398438e+01
1.239500761032104492e+00 1.863232994079589844e+01
1.242118239402770996e+00 1.863505554199218750e+01
1.238865613937377930e+00 1.863144111633300781e+01
1.237589478492736816e+00 1.863048553466796875e+01
1.238802671432495117e+00 1.863172340393066406e+01
1.239929914474487305e+00 1.863280105590820312e+01
1.239529848098754883e+00 1.863202095031738281e+01
1.240377426147460938e+00 1.863288116455078125e+01
1.240538358688354492e+00 1.863321685791015625e+01
1.238391518592834473e+00 1.863137245178222656e+01
1.240260004997253418e+00 1.863323402404785156e+01
1.239569544792175293e+00 1.863261413574218750e+01
1.240548014640808105e+00 1.863202476501464844e+01
1.242157101631164551e+00 1.863544464111328125e+01
1.239343404769897461e+00 1.863193893432617188e+01
1.239600300788879395e+00 1.863279151916503906e+01
1.239002108573913574e+00 1.863202285766601562e+01
1.239658713340759277e+00 1.863267517089843750e+01
1.239633202552795410e+00 1.863243484497070312e+01
1.240352749824523926e+00 1.863267326354980469e+01
1.239880204200744629e+00 1.863261604309082031e+01
1.238373160362243652e+00 1.863120841979980469e+01
1.240138888359069824e+00 1.863306999206542969e+01
1.235683202743530273e+00 1.862871170043945312e+01
1.239484548568725586e+00 1.863248252868652344e+01
1.238287210464477539e+00 1.863119316101074219e+01
1.240153312683105469e+00 1.863255310058593750e+01
1.234745979309082031e+00 1.862759971618652344e+01
1.241288542747497559e+00 1.863393592834472656e+01
1.232621908187866211e+00 1.862531471252441406e+01
1.222141504287719727e+00 1.861451148986816406e+01
1.238117575645446777e+00 1.863077926635742188e+01
1.203696489334106445e+00 1.859542083740234375e+01
1.196977019309997559e+00 1.858864593505859375e+01
1.199084401130676270e+00 1.859057617187500000e+01
1.200493931770324707e+00 1.859170913696289062e+01
1.187668323516845703e+00 1.857911682128906250e+01
1.175269842147827148e+00 1.856575775146484375e+01
1.179183721542358398e+00 1.857030105590820312e+01
1.210305929183959961e+00 1.860199928283691406e+01
1.188143014907836914e+00 1.857997512817382812e+01
1.175550699234008789e+00 1.856663513183593750e+01
1.170601725578308105e+00 1.856149864196777344e+01
1.204994678497314453e+00 1.859703826904296875e+01
1.208545446395874023e+00 1.860020446777343750e+01
1.188838243484497070e+00 1.858062362670898438e+01
1.181190609931945801e+00 1.857198524475097656e+01
1.141016244888305664e+00 1.853228569030761719e+01
1.182520031929016113e+00 1.857373237609863281e+01
1.187258601188659668e+00 1.857877540588378906e+01
1.184047818183898926e+00 1.857547187805175781e+01
1.192759394645690918e+00 1.858469963073730469e+01
1.208791136741638184e+00 1.860069656372070312e+01
1.213153362274169922e+00 1.860536956787109375e+01
1.208728909492492676e+00 1.860068893432617188e+01
1.205967903137207031e+00 1.859768295288085938e+01
1.284639835357666016e+00 1.867515182495117188e+01
1.163997888565063477e+00 1.855479049682617188e+01
1.186910748481750488e+00 1.857814788818359375e+01
1.154568076133728027e+00 1.854508018493652344e+01
1.165146350860595703e+00 1.855587387084960938e+01
1.168791651725769043e+00 1.855947685241699219e+01
1.120164275169372559e+00 1.850968933105468750e+01
1.133018493652343750e+00 1.852234077453613281e+01
1.153745293617248535e+00 1.854436302185058594e+01
1.115051507949829102e+00 1.850374031066894531e+01
1.152345061302185059e+00 1.854261398315429688e+01
1.151396036148071289e+00 1.854135513305664062e+01
1.160554409027099609e+00 1.855058097839355469e+01
1.142235636711120605e+00 1.853197097778320312e+01
1.130430459976196289e+00 1.851960182189941406e+01
1.140645265579223633e+00 1.853052711486816406e+01
1.158202171325683594e+00 1.854841613769531250e+01
1.121334075927734375e+00 1.851048088073730469e+01
1.143250107765197754e+00 1.853286933898925781e+01
1.151070713996887207e+00 1.854134941101074219e+01
1.131925940513610840e+00 1.852114868164062500e+01
1.156187891960144043e+00 1.854596519470214844e+01
1.180079102516174316e+00 1.857115364074707031e+01
1.137151241302490234e+00 1.852664184570312500e+01
1.147685527801513672e+00 1.853747558593750000e+01
1.071390867233276367e+00 1.846116256713867188e+01
1.124622106552124023e+00 1.851347732543945312e+01
1.132541775703430176e+00 1.852190208435058594e+01
1.138093948364257812e+00 1.852763175964355469e+01
1.145879745483398438e+00 1.853566551208496094e+01
1.109975337982177734e+00 1.849861717224121094e+01
1.146201014518737793e+00 1.853625679016113281e+01
1.149028182029724121e+00 1.853922080993652344e+01
1.063149213790893555e+00 1.844961166381835938e+01
1.114382028579711914e+00 1.850293731689453125e+01
1.141898155212402344e+00 1.853167533874511719e+01
1.155002593994140625e+00 1.854533386230468750e+01
1.147052168846130371e+00 1.853671646118164062e+01
1.134729146957397461e+00 1.852528953552246094e+01
1.150371074676513672e+00 1.853993225097656250e+01
1.173505544662475586e+00 1.856427955627441406e+01
1.128974914550781250e+00 1.851838493347167969e+01
1.140443921089172363e+00 1.852990341186523438e+01
1.155774593353271484e+00 1.854647636413574219e+01
1.145130276679992676e+00 1.853490447998046875e+01
1.153274059295654297e+00 1.854360961914062500e+01
1.143926501274108887e+00 1.853366661071777344e+01
1.154374837875366211e+00 1.854500579833984375e+01
1.170717477798461914e+00 1.856158828735351562e+01
1.166765570640563965e+00 1.855745697021484375e+01
1.121037960052490234e+00 1.850984573364257812e+01
1.142213582992553711e+00 1.853231430053710938e+01
1.166439771652221680e+00 1.855732154846191406e+01
1.148785591125488281e+00 1.853847694396972656e+01
1.159114956855773926e+00 1.854924774169921875e+01
1.083898782730102539e+00 1.847844696044921875e+01
1.096605300903320312e+00 1.848723411560058594e+01
1.118227362632751465e+00 1.851168823242187500e+01
1.103442907333374023e+00 1.849326896667480469e+01
1.118475437164306641e+00 1.850704956054687500e+01
1.110262393951416016e+00 1.850285530090332031e+01
1.137704491615295410e+00 1.852813911437988281e+01
1.107113718986511230e+00 1.849528884887695312e+01
1.133324265480041504e+00 1.852421569824218750e+01
1.136155962944030762e+00 1.852608108520507812e+01
1.148555278778076172e+00 1.853859901428222656e+01
1.140327811241149902e+00 1.853002548217773438e+01
1.153457880020141602e+00 1.854378509521484375e+01
1.062988877296447754e+00 1.849203491210937500e+01
1.144456505775451660e+00 1.853479576110839844e+01
1.147989153861999512e+00 1.853821945190429688e+01
1.153432011604309082e+00 1.854372215270996094e+01
1.118330597877502441e+00 1.850663185119628906e+01
1.157679200172424316e+00 1.854833221435546875e+01
1.151875853538513184e+00 1.854332351684570312e+01
1.107727050781250000e+00 1.849611854553222656e+01
1.138796687126159668e+00 1.852873802185058594e+01
1.122132062911987305e+00 1.851229095458984375e+01
1.124609947204589844e+00 1.851380729675292969e+01
1.155980229377746582e+00 1.854604339599609375e+01
1.126994132995605469e+00 1.851620864868164062e+01
1.167051315307617188e+00 1.855736351013183594e+01
1.163482785224914551e+00 1.855386924743652344e+01
1.155066251754760742e+00 1.854553794860839844e+01
1.133115291595458984e+00 1.852261352539062500e+01
1.148354887962341309e+00 1.853870201110839844e+01
1.137530326843261719e+00 1.852681159973144531e+01
1.141498327255249023e+00 1.853111839294433594e+01
1.127419233322143555e+00 1.851609611511230469e+01
1.138728737831115723e+00 1.852820205688476562e+01
1.101026415824890137e+00 1.848942947387695312e+01
1.176551103591918945e+00 1.856791877746582031e+01
1.171340703964233398e+00 1.856196594238281250e+01
1.176097869873046875e+00 1.856743621826171875e+01
1.181517243385314941e+00 1.857349395751953125e+01
1.188176631927490234e+00 1.857976722717285156e+01
1.202888011932373047e+00 1.859535598754882812e+01
1.205171346664428711e+00 1.859746742248535156e+01
1.179892897605895996e+00 1.857108306884765625e+01
1.164839744567871094e+00 1.855578994750976562e+01
1.170401573181152344e+00 1.856085395812988281e+01
1.176842212677001953e+00 1.856828498840332031e+01
1.189207553863525391e+00 1.857948875427246094e+01
1.158991694450378418e+00 1.854958724975585938e+01
1.200714826583862305e+00 1.859275436401367188e+01
1.163233757019042969e+00 1.855409240722656250e+01
1.181465148925781250e+00 1.857257652282714844e+01
1.153024792671203613e+00 1.854314994812011719e+01
1.189254760742187500e+00 1.858062934875488281e+01
1.155678629875183105e+00 1.854570960998535156e+01
1.181438922882080078e+00 1.857271385192871094e+01
1.139028310775756836e+00 1.852841567993164062e+01
1.172345161437988281e+00 1.856334304809570312e+01
1.159593820571899414e+00 1.855020523071289062e+01
1.178322672843933105e+00 1.856939315795898438e+01
1.206375956535339355e+00 1.859805107116699219e+01
1.156779170036315918e+00 1.854706573486328125e+01
1.181614160537719727e+00 1.857269287109375000e+01
1.169039011001586914e+00 1.856019592285156250e+01
1.167874813079833984e+00 1.855836105346679688e+01
1.122153401374816895e+00 1.851174354553222656e+01
1.214409708976745605e+00 1.860664749145507812e+01
1.184934973716735840e+00 1.857651710510253906e+01
1.198994994163513184e+00 1.859008216857910156e+01
1.214104413986206055e+00 1.860650825500488281e+01
1.208891034126281738e+00 1.860005378723144531e+01
1.142126202583312988e+00 1.853215599060058594e+01
1.127551198005676270e+00 1.851678848266601562e+01
1.152431845664978027e+00 1.854113769531250000e+01
1.192505955696105957e+00 1.858401489257812500e+01
1.177015662193298340e+00 1.856802940368652344e+01
1.190247416496276855e+00 1.859451866149902344e+01
1.208981513977050781e+00 1.860092544555664062e+01
1.138696670532226562e+00 1.852873611450195312e+01
1.195979833602905273e+00 1.858610343933105469e+01
1.217306852340698242e+00 1.860973739624023438e+01
1.201624870300292969e+00 1.859354972839355469e+01
1.232253432273864746e+00 1.862419891357421875e+01
1.158046126365661621e+00 1.854806709289550781e+01
1.170910596847534180e+00 1.856073570251464844e+01
1.170456290245056152e+00 1.856107330322265625e+01
1.178249239921569824e+00 1.856938552856445312e+01
1.204578399658203125e+00 1.859652137756347656e+01
1.145066380500793457e+00 1.853517723083496094e+01
1.203065395355224609e+00 1.859579658508300781e+01
1.148051142692565918e+00 1.853785705566406250e+01
1.199372172355651855e+00 1.859088897705078125e+01
1.146797537803649902e+00 1.853688430786132812e+01
1.174297571182250977e+00 1.856449508666992188e+01
1.099786162376403809e+00 1.848664283752441406e+01
1.111723303794860840e+00 1.850009918212890625e+01
1.183938026428222656e+00 1.857528495788574219e+01
1.088084340095520020e+00 1.847591590881347656e+01
1.153053879737854004e+00 1.854326438903808594e+01
1.149668335914611816e+00 1.853993797302246094e+01
1.127497673034667969e+00 1.851670074462890625e+01
1.120277047157287598e+00 1.850841712951660156e+01
1.102347016334533691e+00 1.849020767211914062e+01
1.141448855400085449e+00 1.853041839599609375e+01
1.125038504600524902e+00 1.851418304443359375e+01
1.060615897178649902e+00 1.844854545593261719e+01
1.062417268753051758e+00 1.844988632202148438e+01
1.104738116264343262e+00 1.850852966308593750e+01
1.132281541824340820e+00 1.852179527282714844e+01
1.101477146148681641e+00 1.848922920227050781e+01
1.078123450279235840e+00 1.846751022338867188e+01
1.111808419227600098e+00 1.849886512756347656e+01
1.175598382949829102e+00 1.856602287292480469e+01
1.132404208183288574e+00 1.852202606201171875e+01
1.094982624053955078e+00 1.848267173767089844e+01
1.115612626075744629e+00 1.850406646728515625e+01
1.015617012977600098e+00 1.840287208557128906e+01
1.089166998863220215e+00 1.847653579711914062e+01
1.077679038047790527e+00 1.846506690979003906e+01
1.108015298843383789e+00 1.849594688415527344e+01
1.108507990837097168e+00 1.849639129638671875e+01
1.120671391487121582e+00 1.850938987731933594e+01
1.120306372642517090e+00 1.850903511047363281e+01
1.056463956832885742e+00 1.844337272644042969e+01
1.116624951362609863e+00 1.850477027893066406e+01
1.115880966186523438e+00 1.850421905517578125e+01
1.183591604232788086e+00 1.857519149780273438e+01
1.215631484985351562e+00 1.860807418823242188e+01
1.169904351234436035e+00 1.856111717224121094e+01
1.114558577537536621e+00 1.850331306457519531e+01
1.139717578887939453e+00 1.852946472167968750e+01
1.102119088172912598e+00 1.848944664001464844e+01
1.101102828979492188e+00 1.848945045471191406e+01
1.035414576530456543e+00 1.842089843750000000e+01
1.163375496864318848e+00 1.855421447753906250e+01
1.170954227447509766e+00 1.856211471557617188e+01
1.167221307754516602e+00 1.855820465087890625e+01
-2.539894580841064453e+00 8.417203903198242188e+00
-2.953746795654296875e+00 8.194162368774414062e+00
-5.322351932525634766e+00 8.107605934143066406e+00
-2.565058231353759766e+00 8.777635574340820312e+00
-5.868948936462402344e+00 8.017678260803222656e+00
-5.694495677947998047e+00 8.308154106140136719e+00
-1.561913251876831055e+00 1.545552444458007812e+01
-1.542944788932800293e+00 1.540751266479492188e+01
-1.566651344299316406e+00 1.546230792999267578e+01
-1.564205288887023926e+00 1.542575263977050781e+01
-1.403605103492736816e+00 1.059193515777587891e+01
-5.955408573150634766e+00 8.070206642150878906e+00
-1.528626322746276855e+00 1.550866222381591797e+01
-1.525143742561340332e+00 1.175619602203369141e+01
-1.512176394462585449e+00 1.545056247711181641e+01
-1.527658939361572266e+00 1.537467193603515625e+01
-1.522384881973266602e+00 1.549223899841308594e+01
-1.705741167068481445e+00 1.071574783325195312e+01
-1.649196982383728027e+00 1.052683734893798828e+01
-1.492082357406616211e+00 1.551024627685546875e+01
-1.487989544868469238e+00 1.549697685241699219e+01
-1.497026920318603516e+00 1.547374629974365234e+01
-1.502115130424499512e+00 1.545480060577392578e+01
-1.490498065948486328e+00 1.550159835815429688e+01
-1.478032112121582031e+00 1.546923828125000000e+01
-1.485629200935363770e+00 1.549115562438964844e+01
-1.840716004371643066e+00 1.278832626342773438e+01
-1.093315601348876953e+00 1.081504058837890625e+01
-9.116193056106567383e-01 1.056352043151855469e+01
-1.004142522811889648e+00 1.076978874206542969e+01
-9.195442199707031250e-01 1.129453086853027344e+01
-1.067437410354614258e+00 1.106849098205566406e+01
-1.031143665313720703e+00 1.097849464416503906e+01
-1.003270268440246582e+00 1.045277690887451172e+01
-1.090773820877075195e+00 1.103910255432128906e+01
-1.020205020904541016e+00 1.141276264190673828e+01
-5.866612195968627930e-01 1.020616912841796875e+01
-8.896956443786621094e-01 1.069903659820556641e+01
-1.554329276084899902e+00 1.532882308959960938e+01
-1.525590658187866211e+00 1.569985198974609375e+01
-1.519279241561889648e+00 1.572449493408203125e+01
-1.469681024551391602e+00 1.565561199188232422e+01
-1.526677489280700684e+00 1.571636295318603516e+01
4.219446480274200439e-01 5.215259552001953125e+00
-1.671965479850769043e+00 1.571271800994873047e+01
4.327847063541412354e-01 5.190615177154541016e+00
-1.524285554885864258e+00 1.569753170013427734e+01
-1.521491646766662598e+00 1.569498825073242188e+01
-1.594352245330810547e+00 1.563060665130615234e+01
-1.674850225448608398e+00 1.568498802185058594e+01
-1.527379274368286133e+00 1.566636085510253906e+01
-1.533995985984802246e+00 1.567315483093261719e+01
-1.553672552108764648e+00 1.565884685516357422e+01
4.965984523296356201e-01 5.143479347229003906e+00
-1.639816522598266602e+00 1.569261360168457031e+01
-1.530428409576416016e+00 1.570255947113037109e+01
-1.523177504539489746e+00 1.567340946197509766e+01
-1.533443927764892578e+00 1.568915748596191406e+01
-1.532529354095458984e+00 1.568681526184082031e+01
-1.543834328651428223e+00 1.566710662841796875e+01
-1.554078817367553711e+00 1.569250488281250000e+01
-1.535366892814636230e+00 1.567220306396484375e+01
-1.536043286323547363e+00 1.566490745544433594e+01
-1.526667952537536621e+00 1.567424106597900391e+01
3.563223481178283691e-01 5.278398990631103516e+00
-1.559926033020019531e+00 1.566726589202880859e+01
-1.516064643859863281e+00 1.571584606170654297e+01
-1.464709281921386719e+00 1.567673397064208984e+01
-1.526221156120300293e+00 1.570958328247070312e+01
-1.513747334480285645e+00 1.572268962860107422e+01
-1.509156107902526855e+00 1.572435092926025391e+01
-1.511506795883178711e+00 1.572230052947998047e+01
-1.513875126838684082e+00 1.573523712158203125e+01
-1.517103910446166992e+00 1.571893787384033203e+01
-1.509178876876831055e+00 1.573073387145996094e+01
-1.526002883911132812e+00 1.571212196350097656e+01
-1.570971369743347168e+00 1.562266826629638672e+01
-1.541662216186523438e+00 1.570598030090332031e+01
-1.525248885154724121e+00 1.568694591522216797e+01
-1.587687134742736816e+00 1.570992851257324219e+01
-1.604869365692138672e+00 1.563984680175781250e+01
-1.612227559089660645e+00 1.570869731903076172e+01
-8.217215538024902344e+00 1.471885490417480469e+01
-1.675156354904174805e+00 1.565082836151123047e+01
-1.592031121253967285e+00 1.571424007415771484e+01
-1.554028391838073730e+00 1.569695758819580078e+01
-1.439848423004150391e+00 1.568644618988037109e+01
-1.434992909431457520e+00 1.572153472900390625e+01
-1.357170104980468750e+00 1.589248466491699219e+01
-1.428122401237487793e+00 1.580631542205810547e+01
-1.370810985565185547e+00 1.587984561920166016e+01
-1.454254269599914551e+00 1.577536773681640625e+01
-1.474302887916564941e+00 1.577273750305175781e+01
-1.336410522460937500e+00 1.593478488922119141e+01
-1.380457758903503418e+00 1.586392307281494141e+01
-1.386528372764587402e+00 1.586490058898925781e+01
-1.423721551895141602e+00 1.583755588531494141e+01
-1.465833306312561035e+00 1.578303146362304688e+01
-1.475102186203002930e+00 1.577410316467285156e+01
1.484898090362548828e+00 2.057731056213378906e+01
1.495470046997070312e+00 2.059344673156738281e+01
1.496236681938171387e+00 2.059370994567871094e+01
1.491120219230651855e+00 2.058663177490234375e+01
1.493443250656127930e+00 2.058964157104492188e+01
1.495021700859069824e+00 2.059216117858886719e+01
1.493880987167358398e+00 2.059204673767089844e+01
1.494987726211547852e+00 2.059261512756347656e+01
1.497585892677307129e+00 2.059560966491699219e+01
1.495570659637451172e+00 2.059280204772949219e+01
1.493090867996215820e+00 2.058962631225585938e+01
1.490841269493103027e+00 2.058683586120605469e+01
1.490313887596130371e+00 2.058655929565429688e+01
1.496247053146362305e+00 2.059387016296386719e+01
1.494454741477966309e+00 2.059141921997070312e+01
1.494536876678466797e+00 2.059181022644042969e+01
1.493025302886962891e+00 2.059128379821777344e+01
1.500904321670532227e+00 2.059951400756835938e+01
1.497871637344360352e+00 2.059586906433105469e+01
1.498386979103088379e+00 2.059625244140625000e+01
1.495011091232299805e+00 2.059294319152832031e+01
1.494724512100219727e+00 2.059224891662597656e+01
1.496061921119689941e+00 2.059383583068847656e+01
1.494088530540466309e+00 2.059168815612792969e+01
1.495276570320129395e+00 2.059278106689453125e+01
1.496584177017211914e+00 2.059444618225097656e+01
1.492085456848144531e+00 2.059075927734375000e+01
1.499049544334411621e+00 2.059733200073242188e+01
1.496069550514221191e+00 2.059416580200195312e+01
1.496268868446350098e+00 2.059374618530273438e+01
1.492448687553405762e+00 2.058830451965332031e+01
1.498451232910156250e+00 2.059663200378417969e+01
1.498334646224975586e+00 2.059661293029785156e+01
1.506240248680114746e+00 2.059214973449707031e+01
1.498276710510253906e+00 2.059632110595703125e+01
1.494406819343566895e+00 2.059259414672851562e+01
1.493737816810607910e+00 2.059346771240234375e+01
1.496510744094848633e+00 2.059419441223144531e+01
1.497064709663391113e+00 2.059494400024414062e+01
1.497153043746948242e+00 2.059523582458496094e+01
1.500532507896423340e+00 2.059833526611328125e+01
1.497814178466796875e+00 2.059579658508300781e+01
1.490531086921691895e+00 2.058649063110351562e+01
1.497114658355712891e+00 2.059501457214355469e+01
1.496636271476745605e+00 2.059493255615234375e+01
1.496523141860961914e+00 2.059508132934570312e+01
1.496784687042236328e+00 2.059430122375488281e+01
1.496807575225830078e+00 2.059491157531738281e+01
1.496728658676147461e+00 2.059454536437988281e+01
1.496527791023254395e+00 2.059463882446289062e+01
1.498292565345764160e+00 2.059645271301269531e+01
1.496536493301391602e+00 2.059441184997558594e+01
1.495700240135192871e+00 2.059373474121093750e+01
1.497246980667114258e+00 2.059522628784179688e+01
1.497100234031677246e+00 2.059474754333496094e+01
1.494972109794616699e+00 2.059313392639160156e+01
1.493908762931823730e+00 2.059284019470214844e+01
1.496390819549560547e+00 2.059455108642578125e+01
1.495114564895629883e+00 2.059374809265136719e+01
1.494683027267456055e+00 2.059269714355468750e+01
1.495136976242065430e+00 2.059315490722656250e+01
1.495965480804443359e+00 2.059416007995605469e+01
1.494971752166748047e+00 2.059324836730957031e+01
1.495576739311218262e+00 2.059529113769531250e+01
1.495090961456298828e+00 2.059296607971191406e+01
1.496892094612121582e+00 2.059486579895019531e+01
1.495692729949951172e+00 2.059368515014648438e+01
1.496864557266235352e+00 2.059502601623535156e+01
1.496587991714477539e+00 2.059433174133300781e+01
1.580308556556701660e+00 2.068322372436523438e+01
1.496637582778930664e+00 2.059471702575683594e+01
1.496883749961853027e+00 2.059493637084960938e+01
1.496451616287231445e+00 2.059475517272949219e+01
1.496817350387573242e+00 2.059486770629882812e+01
1.495772719383239746e+00 2.059497642517089844e+01
1.496435165405273438e+00 2.059467315673828125e+01
1.496733784675598145e+00 2.059490394592285156e+01
1.496038079261779785e+00 2.059431457519531250e+01
1.496715426445007324e+00 2.059512519836425781e+01
1.495932936668395996e+00 2.059448623657226562e+01
1.497148513793945312e+00 2.059657669067382812e+01
1.498007774353027344e+00 2.059593391418457031e+01
1.500045418739318848e+00 2.059865379333496094e+01
1.498201608657836914e+00 2.059656906127929688e+01
1.577167272567749023e+00 2.068893241882324219e+01
1.496703147888183594e+00 2.059459114074707031e+01
1.495903015136718750e+00 2.059333801269531250e+01
1.497256159782409668e+00 2.059557151794433594e+01
1.496372222900390625e+00 2.059429550170898438e+01
1.496998310089111328e+00 2.059510040283203125e+01
1.496716737747192383e+00 2.059515571594238281e+01
1.496688723564147949e+00 2.059444236755371094e+01
1.496158361434936523e+00 2.059451866149902344e+01
1.497027039527893066e+00 2.059513854980468750e+01
1.496397972106933594e+00 2.059453201293945312e+01
1.496280312538146973e+00 2.059389877319335938e+01
1.496937990188598633e+00 2.059509277343750000e+01
1.496628284454345703e+00 2.059457206726074219e+01
1.498347520828247070e+00 2.059675025939941406e+01
1.496775984764099121e+00 2.059490394592285156e+01
1.495751261711120605e+00 2.059424591064453125e+01
1.498280763626098633e+00 2.059646606445312500e+01
1.496517896652221680e+00 2.059474372863769531e+01
1.497394084930419922e+00 2.059540176391601562e+01
1.497407555580139160e+00 2.059572029113769531e+01
1.496035695075988770e+00 2.059377670288085938e+01
1.496969461441040039e+00 2.059481620788574219e+01
1.496225953102111816e+00 2.059473991394042969e+01
1.498202800750732422e+00 2.059638595581054688e+01
1.498540520668029785e+00 2.059818077087402344e+01
1.497092366218566895e+00 2.059507942199707031e+01
1.497665762901306152e+00 2.059537696838378906e+01
1.496634244918823242e+00 2.059469795227050781e+01
1.496476054191589355e+00 2.059438896179199219e+01
1.496066331863403320e+00 2.059457969665527344e+01
1.501429319381713867e+00 2.059401512145996094e+01
1.497505664825439453e+00 2.059575271606445312e+01
1.497000217437744141e+00 2.060006904602050781e+01
1.497502207756042480e+00 2.059571075439453125e+01
1.497376561164855957e+00 2.059547805786132812e+01
1.496247649192810059e+00 2.059419822692871094e+01
1.496786713600158691e+00 2.059455871582031250e+01
1.498231530189514160e+00 2.059623718261718750e+01
1.500364422798156738e+00 2.059867286682128906e+01
1.501945495605468750e+00 2.060056304931640625e+01
1.497684597969055176e+00 2.059838867187500000e+01
1.501644492149353027e+00 2.060031127929687500e+01
1.502078175544738770e+00 2.060059356689453125e+01
1.502410173416137695e+00 2.060158920288085938e+01
1.506450057029724121e+00 2.060528945922851562e+01
1.514538288116455078e+00 2.060416221618652344e+01
1.510257959365844727e+00 2.060959815979003906e+01
1.507497549057006836e+00 2.060628700256347656e+01
1.508543014526367188e+00 2.060698127746582031e+01
1.509421110153198242e+00 2.060848426818847656e+01
1.509642601013183594e+00 2.060871696472167969e+01
1.510445952415466309e+00 2.060996055603027344e+01
1.508482813835144043e+00 2.060737228393554688e+01
1.508894801139831543e+00 2.060766601562500000e+01
1.509297132492065430e+00 2.060814476013183594e+01
1.508237123489379883e+00 2.060730361938476562e+01
1.510857701301574707e+00 2.060990715026855469e+01
1.508697271347045898e+00 2.060801124572753906e+01
1.510027050971984863e+00 2.060951232910156250e+01
1.509530782699584961e+00 2.060889434814453125e+01
1.508958578109741211e+00 2.060796928405761719e+01
1.510249972343444824e+00 2.061031913757324219e+01
1.508094668388366699e+00 2.060685729980468750e+01
1.507355570793151855e+00 2.060603523254394531e+01
1.503053665161132812e+00 2.060192489624023438e+01
1.507993340492248535e+00 2.060721588134765625e+01
1.508936166763305664e+00 2.060779380798339844e+01
1.507652401924133301e+00 2.060679054260253906e+01
1.509750843048095703e+00 2.060928916931152344e+01
1.509898543357849121e+00 2.060889625549316406e+01
1.517311692237854004e+00 2.061636734008789062e+01
1.509983897209167480e+00 2.060905838012695312e+01
1.508500814437866211e+00 2.060741615295410156e+01
1.504811882972717285e+00 2.060353279113769531e+01
1.509692072868347168e+00 2.060902976989746094e+01
1.507991075515747070e+00 2.060675430297851562e+01
1.510817527770996094e+00 2.061021041870117188e+01
1.508979916572570801e+00 2.060790443420410156e+01
1.509070158004760742e+00 2.060783767700195312e+01
1.509850502014160156e+00 2.060882759094238281e+01
1.509608030319213867e+00 2.060903549194335938e+01
1.509308457374572754e+00 2.060817146301269531e+01
1.510682821273803711e+00 2.060972023010253906e+01
1.508051633834838867e+00 2.060719490051269531e+01
1.509019017219543457e+00 2.060798835754394531e+01
1.507781028747558594e+00 2.060657691955566406e+01
1.507985949516296387e+00 2.060653495788574219e+01
1.507436275482177734e+00 2.060629653930664062e+01
1.509089350700378418e+00 2.060764503479003906e+01
1.518305540084838867e+00 2.060660743713378906e+01
1.509090662002563477e+00 2.060793876647949219e+01
1.508835554122924805e+00 2.060772705078125000e+01
1.510587096214294434e+00 2.060947418212890625e+01
1.508581519126892090e+00 2.060746383666992188e+01
1.507680296897888184e+00 2.060666465759277344e+01
1.500986576080322266e+00 2.059081077575683594e+01
1.498367667198181152e+00 2.058916473388671875e+01
1.505746126174926758e+00 2.060371589660644531e+01
1.499443292617797852e+00 2.055798912048339844e+01
1.499133706092834473e+00 2.057612991333007812e+01
1.483534216880798340e+00 2.055116844177246094e+01
1.485765695571899414e+00 2.054959487915039062e+01
1.497546434402465820e+00 2.058962631225585938e+01
1.476687192916870117e+00 2.054856491088867188e+01
1.478845477104187012e+00 2.050065612792968750e+01
1.494348406791687012e+00 2.057688903808593750e+01
9.598589539527893066e-01 1.841439628601074219e+01
-6.063367366790771484e+00 1.512688350677490234e+01
1.491517663002014160e+00 2.058394622802734375e+01
1.497913837432861328e+00 2.058436775207519531e+01
1.459856629371643066e+00 2.051132011413574219e+01
1.490684866905212402e+00 2.055358886718750000e+01
9.581916332244873047e-01 1.840756034851074219e+01
9.985010623931884766e-01 1.839202690124511719e+01
9.397221803665161133e-01 1.838183021545410156e+01
1.014881849288940430e+00 1.844430541992187500e+01
1.478129148483276367e+00 2.052931594848632812e+01
1.489168763160705566e+00 2.056034088134765625e+01
1.213423252105712891e+00 1.870555686950683594e+01
1.493986129760742188e+00 2.057525444030761719e+01
1.461483240127563477e+00 2.043042945861816406e+01
-1.105023145675659180e+00 1.619887542724609375e+01
1.015877366065979004e+00 1.840391349792480469e+01
1.045931220054626465e+00 1.852093696594238281e+01
1.041633486747741699e+00 1.852799987792968750e+01
1.084115624427795410e+00 1.855334854125976562e+01
1.046905636787414551e+00 1.848231506347656250e+01
9.123552441596984863e-01 1.836566734313964844e+01
1.482216477394104004e+00 2.053437042236328125e+01
1.010425567626953125e+00 1.840006065368652344e+01
9.890381097793579102e-01 1.837133979797363281e+01
8.783220648765563965e-01 1.825368690490722656e+01
9.359899163246154785e-01 1.831642341613769531e+01
1.111015319824218750e+00 1.849970245361328125e+01
-3.535616636276245117e+00 1.016287231445312500e+01
8.865039944648742676e-01 1.823169326782226562e+01
9.592632651329040527e-01 1.835222053527832031e+01
9.671141505241394043e-01 1.835020065307617188e+01
-1.565979957580566406e+00 1.564919471740722656e+01
9.892124533653259277e-01 1.837059593200683594e+01
-3.103440046310424805e+00 1.293747711181640625e+01
-1.339139580726623535e+00 1.559853267669677734e+01
9.309901595115661621e-01 1.831354713439941406e+01
9.160637855529785156e-01 1.830075263977050781e+01
8.746663331985473633e-01 1.825195884704589844e+01
8.130536079406738281e-01 1.820151138305664062e+01
9.691067337989807129e-01 1.835864830017089844e+01
1.074626564979553223e+00 1.845974922180175781e+01
1.082186579704284668e+00 1.849135208129882812e+01
-1.482572436332702637e+00 1.569427013397216797e+01
-1.473483920097351074e+00 1.551963043212890625e+01
-1.266457200050354004e+00 1.596175193786621094e+01
9.084302783012390137e-01 1.829053878784179688e+01
-1.255882501602172852e+00 1.597042369842529297e+01
-1.359869599342346191e+00 1.587019729614257812e+01
-1.377357482910156250e+00 1.582148742675781250e+01
-1.252251267433166504e+00 1.593194198608398438e+01
-1.374227166175842285e+00 1.563589191436767578e+01
-1.384932279586791992e+00 1.576901817321777344e+01
-6.622896790504455566e-01 8.494631767272949219e+00
-1.936807632446289062e+00 7.831075668334960938e+00
-1.475189685821533203e+00 1.567516517639160156e+01
-2.307924985885620117e+00 1.152509593963623047e+01
-5.157913208007812500e+00 9.978539466857910156e+00
-1.431619882583618164e+00 1.575876998901367188e+01
-1.470575213432312012e+00 1.559931945800781250e+01
-1.241200089454650879e+00 1.584556961059570312e+01
-1.421367168426513672e+00 6.679768085479736328e+00
-3.148416757583618164e+00 1.240344047546386719e+01
-1.420490622520446777e+00 1.577940464019775391e+01
-3.419527053833007812e+00 1.182976722717285156e+01
-3.692559957504272461e+00 1.231144618988037109e+01
-1.387009382247924805e+00 1.571562957763671875e+01
-3.045005559921264648e+00 1.292531108856201172e+01
-1.380543589591979980e+00 1.587785720825195312e+01
-1.229616403579711914e+00 1.585907649993896484e+01
-1.360023856163024902e+00 1.587573814392089844e+01
-1.289591908454895020e+00 1.595060539245605469e+01
-1.352127671241760254e+00 1.586722755432128906e+01
-1.283154010772705078e+00 1.594185447692871094e+01
-1.341893553733825684e+00 1.593125724792480469e+01
-1.310570240020751953e+00 1.593255424499511719e+01
-1.352375626564025879e+00 1.588527011871337891e+01
-1.321693420410156250e+00 1.593746852874755859e+01
-1.329104185104370117e+00 1.593302059173583984e+01
-1.363833546638488770e+00 1.588373947143554688e+01
-1.287014007568359375e+00 1.584266567230224609e+01
-1.331421732902526855e+00 1.588281345367431641e+01
-7.550853490829467773e-01 1.372285270690917969e+01
-1.400153875350952148e+00 1.580995750427246094e+01
-1.345153808593750000e+00 1.586718177795410156e+01
-1.228501081466674805e+00 1.603274726867675781e+01
-1.316880702972412109e+00 1.573925113677978516e+01
-1.341660022735595703e+00 1.589172458648681641e+01
-1.408977389335632324e+00 1.578563499450683594e+01
9.979319572448730469e-01 1.838601493835449219e+01
-1.464568734169006348e+00 1.566716003417968750e+01
-1.465303301811218262e+00 1.559812259674072266e+01
-1.511373043060302734e+00 1.554380416870117188e+01
-1.349531888961791992e+00 1.588323497772216797e+01
-1.512325525283813477e+00 1.540672779083251953e+01
-1.477257370948791504e+00 1.556279182434082031e+01
-2.996312379837036133e+00 1.327490997314453125e+01
-1.521717548370361328e+00 1.544996833801269531e+01
-1.549274444580078125e+00 1.547585487365722656e+01
-3.101938962936401367e+00 1.304468631744384766e+01
-1.443417429924011230e+00 1.572184181213378906e+01
-1.406362295150756836e+00 1.578828811645507812e+01
-1.534828066825866699e+00 1.539615249633789062e+01
-2.723313808441162109e+00 1.336232757568359375e+01
-3.071794271469116211e+00 1.322755432128906250e+01
-1.349744796752929688e+00 1.591381549835205078e+01
-1.322512865066528320e+00 1.594104957580566406e+01
-1.519092202186584473e+00 1.556062793731689453e+01
-1.317242741584777832e+00 1.576372051239013672e+01
-1.317854285240173340e+00 1.564450263977050781e+01
-1.480144381523132324e+00 1.564585208892822266e+01
-1.478549242019653320e+00 1.553724193572998047e+01
-1.399635791778564453e+00 1.581027698516845703e+01
-1.398518919944763184e+00 1.580326366424560547e+01
9.420865178108215332e-01 1.832961273193359375e+01
-1.588005065917968750e+00 1.552155494689941406e+01
-1.463269948959350586e+00 1.560257530212402344e+01
-1.419023752212524414e+00 1.568737792968750000e+01
-1.464839577674865723e+00 1.563015460968017578e+01
-1.294586062431335449e+00 1.572546100616455078e+01
-1.381601214408874512e+00 1.585959434509277344e+01
-1.339551806449890137e+00 1.592441558837890625e+01
-1.535926103591918945e+00 1.547448348999023438e+01
9.842097759246826172e-01 1.836351203918457031e+01
1.133969306945800781e+00 1.852229499816894531e+01
-1.198740601539611816e+00 1.608723831176757812e+01
-1.164830446243286133e+00 1.613152885437011719e+01
-1.190599203109741211e+00 1.611569404602050781e+01
-1.404147028923034668e+00 1.581563854217529297e+01
-1.178498744964599609e+00 1.609461402893066406e+01
-3.963392019271850586e+00 1.643561172485351562e+01
9.576178789138793945e-01 1.841231536865234375e+01
8.982851505279541016e-01 1.831232452392578125e+01
9.223275780677795410e-01 1.830346488952636719e+01
-1.267079949378967285e+00 1.595053958892822266e+01
-1.313853502273559570e+00 1.592903709411621094e+01
8.938879370689392090e-01 1.830848503112792969e+01
7.748680114746093750e-01 1.830778312683105469e+01
-1.138149023056030273e+00 1.622036933898925781e+01
-1.305726051330566406e+00 1.587587547302246094e+01
-1.197067379951477051e+00 1.609763145446777344e+01
9.343084692955017090e-01 1.835446357727050781e+01
8.385644555091857910e-01 1.822760581970214844e+01
-1.586411476135253906e+00 1.566690826416015625e+01
9.124817848205566406e-01 1.829071807861328125e+01
1.009470582008361816e+00 1.840093421936035156e+01
9.155933856964111328e-01 1.830781936645507812e+01
-1.304870367050170898e+00 1.597765827178955078e+01
1.063139438629150391e+00 1.845434951782226562e+01
9.326471090316772461e-01 1.831450271606445312e+01
9.275875687599182129e-01 1.831050109863281250e+01
-1.387520909309387207e+00 1.585429382324218750e+01
-1.545382738113403320e+00 1.573399925231933594e+01
9.468333721160888672e-01 1.833547782897949219e+01
-1.567351937294006348e+00 1.578549671173095703e+01
-1.492530107498168945e+00 1.564141845703125000e+01
-7.640510559082031250e+00 1.549623203277587891e+01
-1.376510739326477051e+00 1.585616970062255859e+01
-1.278047561645507812e+00 1.600644874572753906e+01
-1.638672232627868652e+00 1.573153305053710938e+01
8.662755489349365234e-01 1.834680557250976562e+01
-1.321986913681030273e+00 1.597494029998779297e+01
-1.339099526405334473e+00 1.592902183532714844e+01
8.429201841354370117e-01 1.822299194335937500e+01
9.252373576164245605e-01 1.830639648437500000e+01
9.308995604515075684e-01 1.831897163391113281e+01
-1.310716390609741211e+00 1.597821426391601562e+01
9.046006202697753906e-01 1.829457664489746094e+01
-1.316710948944091797e+00 1.595952129364013672e+01
9.260542988777160645e-01 1.832086181640625000e+01
-1.227425336837768555e+00 1.608995246887207031e+01
9.147529006004333496e-01 1.829478645324707031e+01
9.216494560241699219e-01 1.830267333984375000e+01
-1.143155694007873535e+00 1.616541862487792969e+01
-1.260151267051696777e+00 1.604020881652832031e+01
-4.696491718292236328e+00 7.678870677947998047e+00
-1.544130086898803711e+00 1.543195438385009766e+01
-1.516606211662292480e+00 1.551009368896484375e+01
-1.537808179855346680e+00 1.544970989227294922e+01
-1.529132127761840820e+00 1.545838928222656250e+01
-1.523196458816528320e+00 1.549107646942138672e+01
-1.528833866119384766e+00 1.543233489990234375e+01
-1.501129746437072754e+00 1.545740699768066406e+01
-1.487851977348327637e+00 1.542303752899169922e+01
-1.467394948005676270e+00 1.542887592315673828e+01
-1.421192288398742676e+00 1.556970977783203125e+01
-1.489318251609802246e+00 1.549956703186035156e+01
-1.487386226654052734e+00 1.549823570251464844e+01
-1.472555637359619141e+00 1.543761825561523438e+01
-1.489271998405456543e+00 1.549219417572021484e+01
-1.497241139411926270e+00 1.548427677154541016e+01
-1.407280564308166504e+00 1.522066116333007812e+01
-1.165041327476501465e+00 1.069826507568359375e+01
-1.491404533386230469e+00 1.550319004058837891e+01
-1.464174985885620117e+00 1.552356529235839844e+01
-1.493654131889343262e+00 1.549361896514892578e+01
-1.492952823638916016e+00 1.548236751556396484e+01
-1.495452642440795898e+00 1.549537658691406250e+01
-1.490383744239807129e+00 1.550515747070312500e+01
-1.488917589187622070e+00 1.550723171234130859e+01
-1.488870143890380859e+00 1.550399971008300781e+01
-1.489449262619018555e+00 1.549440097808837891e+01
-1.488085150718688965e+00 1.548865318298339844e+01
-1.488563895225524902e+00 1.550185394287109375e+01
-1.490713238716125488e+00 1.549940109252929688e+01
-1.504048228263854980e+00 1.550363922119140625e+01
-3.038142442703247070e+00 7.999328613281250000e+00
-1.505069255828857422e+00 1.551703262329101562e+01
-1.746312260627746582e+00 1.513245105743408203e+01
-1.547508358955383301e+00 1.542797183990478516e+01
-1.521944522857666016e+00 1.550914478302001953e+01
-1.522748470306396484e+00 1.548735046386718750e+01
-1.504058599472045898e+00 1.551511955261230469e+01
-1.472456216812133789e+00 1.565426349639892578e+01
-1.512006282806396484e+00 1.573335266113281250e+01
-1.529041051864624023e+00 1.568600940704345703e+01
-1.526787400245666504e+00 1.568943595886230469e+01
-1.557139873504638672e+00 1.570454311370849609e+01
-1.479163050651550293e+00 1.574911975860595703e+01
-1.472914218902587891e+00 1.568597221374511719e+01
-1.386849999427795410e+00 1.572163200378417969e+01
-1.424165487289428711e+00 1.580327987670898438e+01
-1.426303625106811523e+00 1.576674365997314453e+01
-1.513945579528808594e+00 1.556578445434570312e+01
-1.461712121963500977e+00 1.569961833953857422e+01
-1.375545978546142578e+00 1.586793518066406250e+01
-1.468364834785461426e+00 1.564602756500244141e+01
-1.326183557510375977e+00 1.597412776947021484e+01
-1.318019270896911621e+00 1.597800159454345703e+01
-1.337239503860473633e+00 1.595919990539550781e+01
-1.321262359619140625e+00 1.597435283660888672e+01
-1.259038448333740234e+00 1.603075599670410156e+01
-1.347331523895263672e+00 1.594444656372070312e+01
-1.341664314270019531e+00 1.595465755462646484e+01
-1.301628470420837402e+00 1.600378417968750000e+01
-1.326273441314697266e+00 1.596029949188232422e+01
-1.349025964736938477e+00 1.594642353057861328e+01
-1.248777747154235840e+00 1.604691505432128906e+01
-1.294489145278930664e+00 1.599619293212890625e+01
-1.311747789382934570e+00 1.597671127319335938e+01
-1.316472649574279785e+00 1.596549510955810547e+01
-1.261241078376770020e+00 1.602704048156738281e+01
-1.311290144920349121e+00 1.598066139221191406e+01
-1.284717202186584473e+00 1.600884628295898438e+01
-1.234990358352661133e+00 1.606297683715820312e+01
-1.203652858734130859e+00 1.609339904785156250e+01
-1.294581890106201172e+00 1.599149894714355469e+01
-1.314774513244628906e+00 1.597681427001953125e+01
-1.312481999397277832e+00 1.598347854614257812e+01
-1.217519164085388184e+00 1.607918167114257812e+01
-1.319254875183105469e+00 1.597566318511962891e+01
-1.160536170005798340e+00 1.614277267456054688e+01
-1.230588316917419434e+00 1.606279945373535156e+01
-1.207543015480041504e+00 1.609125137329101562e+01
-1.189818263053894043e+00 1.611139869689941406e+01
-1.243092417716979980e+00 1.605134201049804688e+01
-1.248452186584472656e+00 1.603913497924804688e+01
-1.235920429229736328e+00 1.605816459655761719e+01
-1.183737993240356445e+00 1.610386085510253906e+01
-1.199419379234313965e+00 1.609846496582031250e+01
-1.181098818778991699e+00 1.611434745788574219e+01
-1.222472786903381348e+00 1.607129859924316406e+01
-1.266552925109863281e+00 1.601967620849609375e+01
-1.266030907630920410e+00 1.602222633361816406e+01
-1.286549806594848633e+00 1.602609062194824219e+01
-1.177326560020446777e+00 1.612252426147460938e+01
-1.150679707527160645e+00 1.614280319213867188e+01
-1.149874806404113770e+00 1.616728591918945312e+01
-1.170484900474548340e+00 1.613085174560546875e+01
-1.157523632049560547e+00 1.614494323730468750e+01
-1.162982463836669922e+00 1.613848686218261719e+01
-1.157271027565002441e+00 1.614484977722167969e+01
-1.160776495933532715e+00 1.614121818542480469e+01
-1.149738669395446777e+00 1.615243148803710938e+01
-1.153606176376342773e+00 1.614950561523437500e+01
-1.147430777549743652e+00 1.615640640258789062e+01
-1.138117671012878418e+00 1.616252708435058594e+01
-1.155176997184753418e+00 1.614780616760253906e+01
-1.152835607528686523e+00 1.615004730224609375e+01
-1.157283544540405273e+00 1.614484214782714844e+01
-1.159577608108520508e+00 1.614237594604492188e+01
-1.165432453155517578e+00 1.613575553894042969e+01
-1.163140654563903809e+00 1.613825798034667969e+01
-1.156601548194885254e+00 1.614671897888183594e+01
-1.160544633865356445e+00 1.614191627502441406e+01
-1.160867691040039062e+00 1.614074516296386719e+01
-1.159695982933044434e+00 1.614285087585449219e+01
-1.168801426887512207e+00 1.613385009765625000e+01
-1.157347321510314941e+00 1.614646148681640625e+01
-1.152155280113220215e+00 1.614979743957519531e+01
-1.139738559722900391e+00 1.617308807373046875e+01
-1.151747345924377441e+00 1.615111160278320312e+01
-1.149713516235351562e+00 1.615436935424804688e+01
-1.149758815765380859e+00 1.615310478210449219e+01
-1.141712903976440430e+00 1.616577911376953125e+01
-1.098351478576660156e+00 1.620601081848144531e+01
-1.149047613143920898e+00 1.615378570556640625e+01
-1.155786156654357910e+00 1.614714431762695312e+01
-1.150177478790283203e+00 1.615278434753417969e+01
-1.154326796531677246e+00 1.614856910705566406e+01
-1.168380141258239746e+00 1.613393974304199219e+01
-1.171841621398925781e+00 1.613063049316406250e+01
-1.159517884254455566e+00 1.614192771911621094e+01
-1.165597796440124512e+00 1.613508415222167969e+01
-1.199463367462158203e+00 1.610898590087890625e+01
-1.161141395568847656e+00 1.614002037048339844e+01
-1.125194787979125977e+00 1.618013954162597656e+01
-1.156063318252563477e+00 1.614749526977539062e+01
-1.148440480232238770e+00 1.615468215942382812e+01
-1.153601884841918945e+00 1.614924430847167969e+01
-1.121533155441284180e+00 1.618656921386718750e+01
-1.148717164993286133e+00 1.615486717224121094e+01
-1.148823380470275879e+00 1.615457153320312500e+01
-1.150150418281555176e+00 1.615369415283203125e+01
-1.148048758506774902e+00 1.615595245361328125e+01
-1.150127768516540527e+00 1.615330886840820312e+01
-1.147740244865417480e+00 1.615571022033691406e+01
-1.148172855377197266e+00 1.615540695190429688e+01
-1.151355743408203125e+00 1.615232276916503906e+01
-1.152633547782897949e+00 1.615048980712890625e+01
-1.147838354110717773e+00 1.615689849853515625e+01
-1.150246024131774902e+00 1.615350723266601562e+01
-1.152943372726440430e+00 1.615040206909179688e+01
-1.146950483322143555e+00 1.615648460388183594e+01
-1.151669621467590332e+00 1.615162277221679688e+01
-1.146281361579895020e+00 1.615810585021972656e+01
-1.147165894508361816e+00 1.615678405761718750e+01
-1.145239710807800293e+00 1.616014862060546875e+01
-1.145506978034973145e+00 1.615841293334960938e+01
-1.149865508079528809e+00 1.615582466125488281e+01
-1.150066614151000977e+00 1.615377235412597656e+01
-1.112860202789306641e+00 1.619475364685058594e+01
-1.144510746002197266e+00 1.615956115722656250e+01
-1.141018033027648926e+00 1.616231155395507812e+01
-1.145433545112609863e+00 1.615864944458007812e+01
-1.147159099578857422e+00 1.615916061401367188e+01
-1.147917032241821289e+00 1.615606117248535156e+01
-1.146379351615905762e+00 1.615840911865234375e+01
-1.144767761230468750e+00 1.615854263305664062e+01
-1.150008559226989746e+00 1.615355873107910156e+01
-1.147675395011901855e+00 1.615584182739257812e+01
-1.150326609611511230e+00 1.615382385253906250e+01
-1.138316392898559570e+00 1.617219734191894531e+01
-1.141559004783630371e+00 1.616254997253417969e+01
-1.143449425697326660e+00 1.616074752807617188e+01
-1.143013000488281250e+00 1.616164779663085938e+01
-1.143539547920227051e+00 1.616224861145019531e+01
-1.147253274917602539e+00 1.615761947631835938e+01
-1.147625923156738281e+00 1.615694236755371094e+01
-1.133815288543701172e+00 1.617125701904296875e+01
-1.114359855651855469e+00 1.619973182678222656e+01
-1.146548628807067871e+00 1.615762138366699219e+01
-1.135935544967651367e+00 1.617673683166503906e+01
-1.141113400459289551e+00 1.616317176818847656e+01
-1.141183257102966309e+00 1.616429710388183594e+01
-1.085161924362182617e+00 1.621998214721679688e+01
-1.140748023986816406e+00 1.616369819641113281e+01
-1.130867242813110352e+00 1.617154502868652344e+01
-1.147494673728942871e+00 1.615554046630859375e+01
-1.142365455627441406e+00 1.616186141967773438e+01
-1.145429968833923340e+00 1.615892219543457031e+01
-1.144632816314697266e+00 1.615896224975585938e+01
-1.136576294898986816e+00 1.616777038574218750e+01
-1.089276313781738281e+00 1.621525192260742188e+01
-1.138425350189208984e+00 1.616597366333007812e+01
-1.148745894432067871e+00 1.615361404418945312e+01
-1.145394802093505859e+00 1.616186714172363281e+01
-1.151815533638000488e+00 1.615142631530761719e+01
-1.143823266029357910e+00 1.616060256958007812e+01
-1.145073056221008301e+00 1.616104888916015625e+01
-1.050892114639282227e+00 1.626303863525390625e+01
-1.145381689071655273e+00 1.615958976745605469e+01
-1.145951747894287109e+00 1.615744781494140625e+01
-1.144597530364990234e+00 1.615966415405273438e+01
-1.150094509124755859e+00 1.615415382385253906e+01
-1.144572019577026367e+00 1.616034126281738281e+01
-1.160025596618652344e+00 1.616324043273925781e+01
-1.140533804893493652e+00 1.616413116455078125e+01
-1.146326541900634766e+00 1.615745544433593750e+01
-1.146319270133972168e+00 1.615841865539550781e+01
-1.137562036514282227e+00 1.615753173828125000e+01
-1.135315537452697754e+00 1.616597366333007812e+01
-1.148081302642822266e+00 1.615710067749023438e+01
-1.146450161933898926e+00 1.615716552734375000e+01
-1.149706482887268066e+00 1.615361022949218750e+01
-1.141520977020263672e+00 1.616344642639160156e+01
-1.085653543472290039e+00 1.622262954711914062e+01
-1.141716361045837402e+00 1.615603828430175781e+01
-1.146424412727355957e+00 1.615707206726074219e+01
-1.135477423667907715e+00 1.616857528686523438e+01
-1.155937433242797852e+00 1.614785957336425781e+01
-1.147712349891662598e+00 1.615716552734375000e+01
-1.145807504653930664e+00 1.615982437133789062e+01
-1.143162965774536133e+00 1.616256904602050781e+01
-1.142374038696289062e+00 1.616150093078613281e+01
-1.146224975585937500e+00 1.615800285339355469e+01
-1.141683578491210938e+00 1.616314506530761719e+01
-1.145857930183410645e+00 1.615737533569335938e+01
-1.146128177642822266e+00 1.615811157226562500e+01
-1.143548011779785156e+00 1.615969276428222656e+01
-1.142742514610290527e+00 1.616191291809082031e+01
-1.144878387451171875e+00 1.615993881225585938e+01
-1.141976237297058105e+00 1.615999221801757812e+01
-1.116804361343383789e+00 1.618868255615234375e+01
-1.141842007637023926e+00 1.616558456420898438e+01
-1.147275567054748535e+00 1.615676307678222656e+01
-1.139361858367919922e+00 1.616540908813476562e+01
-1.055657744407653809e+00 1.625324058532714844e+01
-1.150831937789916992e+00 1.615234565734863281e+01
-1.147904276847839355e+00 1.615606880187988281e+01
-1.147728800773620605e+00 1.615262031555175781e+01
-1.144417643547058105e+00 1.615987968444824219e+01
-1.143449187278747559e+00 1.616123008728027344e+01
-1.149731516838073730e+00 1.615384101867675781e+01
-1.145696163177490234e+00 1.615883827209472656e+01
-1.116121053695678711e+00 1.618565940856933594e+01
-1.152212381362915039e+00 1.614635658264160156e+01
-1.121630787849426270e+00 1.619396400451660156e+01
-1.144561052322387695e+00 1.615911674499511719e+01
-1.145519971847534180e+00 1.615737724304199219e+01
-1.140339970588684082e+00 1.616443443298339844e+01
-1.145206928253173828e+00 1.615899276733398438e+01
-1.147201180458068848e+00 1.615670585632324219e+01
-1.150855898857116699e+00 1.615212059020996094e+01
-1.155019879341125488e+00 1.614996719360351562e+01
-1.146727085113525391e+00 1.615890502929687500e+01
-1.140345335006713867e+00 1.616323089599609375e+01
-1.142585396766662598e+00 1.616045379638671875e+01
-1.127635717391967773e+00 1.617807388305664062e+01
-1.143572092056274414e+00 1.616091728210449219e+01
-1.146862268447875977e+00 1.615746307373046875e+01
-1.147820949554443359e+00 1.615635681152343750e+01
-1.142891168594360352e+00 1.616144752502441406e+01
-1.144677162170410156e+00 1.615936088562011719e+01
-1.140013575553894043e+00 1.616490554809570312e+01
-1.150173306465148926e+00 1.615329551696777344e+01
-1.147486209869384766e+00 1.615649223327636719e+01
-1.146360278129577637e+00 1.615777206420898438e+01
-1.144520640373229980e+00 1.615978813171386719e+01
-1.151065111160278320e+00 1.615218544006347656e+01
-1.144885540008544922e+00 1.615975761413574219e+01
-1.147304654121398926e+00 1.615621566772460938e+01
-1.087197661399841309e+00 1.620647811889648438e+01
-1.144851446151733398e+00 1.615773582458496094e+01
-1.148065924644470215e+00 1.615525436401367188e+01
-1.143081665039062500e+00 1.616061973571777344e+01
-1.149574160575866699e+00 1.615288162231445312e+01
-1.139556050300598145e+00 1.616830253601074219e+01
-1.145075440406799316e+00 1.615936851501464844e+01
-1.142592430114746094e+00 1.616100883483886719e+01
-1.149324655532836914e+00 1.615488624572753906e+01
-1.143382668495178223e+00 1.616042137145996094e+01
-1.140638947486877441e+00 1.616226959228515625e+01
-1.146766543388366699e+00 1.615997886657714844e+01
-1.145484566688537598e+00 1.615857315063476562e+01
-1.146817088127136230e+00 1.615317535400390625e+01
-1.141297936439514160e+00 1.616311645507812500e+01
-1.146108388900756836e+00 1.615897750854492188e+01
-1.142284274101257324e+00 1.616056632995605469e+01
-1.140020728111267090e+00 1.616481971740722656e+01
-1.149961471557617188e+00 1.615337562561035156e+01
-1.145030856132507324e+00 1.616027450561523438e+01
-1.141065478324890137e+00 1.616326332092285156e+01
-1.144676804542541504e+00 1.615940856933593750e+01
-1.114910721778869629e+00 1.619009780883789062e+01
-1.154339671134948730e+00 1.615258407592773438e+01
-1.158355116844177246e+00 1.614492797851562500e+01
-1.172630310058593750e+00 1.613079452514648438e+01
-1.147429943084716797e+00 1.615645980834960938e+01
-1.140964508056640625e+00 1.616370964050292969e+01
-1.136391878128051758e+00 1.616754722595214844e+01
-1.144822835922241211e+00 1.615926170349121094e+01
-1.146796107292175293e+00 1.615707397460937500e+01
-1.126488685607910156e+00 1.617676353454589844e+01
-1.142682671546936035e+00 1.616279602050781250e+01
-1.091862678527832031e+00 1.622129249572753906e+01
-1.145277976989746094e+00 1.615863037109375000e+01
-1.138745903968811035e+00 1.616579055786132812e+01
-1.145415186882019043e+00 1.615869522094726562e+01
-1.181263327598571777e+00 1.613051414489746094e+01
-1.141085267066955566e+00 1.616235733032226562e+01
-1.140454292297363281e+00 1.616452407836914062e+01
-1.191280364990234375e+00 1.611655044555664062e+01
-1.137485027313232422e+00 1.616509056091308594e+01
-1.087487936019897461e+00 1.621796607971191406e+01
-1.143563151359558105e+00 1.616169738769531250e+01
-1.140872120857238770e+00 1.616489791870117188e+01
-1.148408055305480957e+00 1.615384483337402344e+01
-1.128978729248046875e+00 1.617034149169921875e+01
-1.143592596054077148e+00 1.616296386718750000e+01
-1.141681551933288574e+00 1.616278457641601562e+01
-1.139001488685607910e+00 1.616287422180175781e+01
-1.146469116210937500e+00 1.615807533264160156e+01
-1.144618988037109375e+00 1.615927886962890625e+01
-1.143597841262817383e+00 1.616130447387695312e+01
-1.146278619766235352e+00 1.615625953674316406e+01
-1.145808696746826172e+00 1.615899658203125000e+01
-1.138991594314575195e+00 1.615808868408203125e+01
-1.143479347229003906e+00 1.616103935241699219e+01
-1.151540279388427734e+00 1.615273094177246094e+01
-1.151460886001586914e+00 1.615157318115234375e+01
-1.091310620307922363e+00 1.621562004089355469e+01
-1.144226074218750000e+00 1.615988731384277344e+01
-1.146898865699768066e+00 1.615746307373046875e+01
-1.150259971618652344e+00 1.615421485900878906e+01
-1.155036449432373047e+00 1.614130592346191406e+01
-1.148292899131774902e+00 1.615496635437011719e+01
-1.160044908523559570e+00 1.614102172851562500e+01
-1.023340225219726562e+00 1.628660392761230469e+01
-1.148320317268371582e+00 1.615548896789550781e+01
-1.143628835678100586e+00 1.616095542907714844e+01
-1.143703341484069824e+00 1.616053009033203125e+01
-1.137644529342651367e+00 1.617074584960937500e+01
-1.145741224288940430e+00 1.615820503234863281e+01
-1.073723316192626953e+00 1.623067474365234375e+01
-1.134978890419006348e+00 1.617344093322753906e+01
-1.145925641059875488e+00 1.615814781188964844e+01
-1.134340167045593262e+00 1.616879272460937500e+01
-1.142483115196228027e+00 1.616206169128417969e+01
-1.144258618354797363e+00 1.615859031677246094e+01
-1.139116883277893066e+00 1.616478157043457031e+01
-1.143398046493530273e+00 1.616144180297851562e+01
-1.144225001335144043e+00 1.615941429138183594e+01
-1.145147323608398438e+00 1.615959739685058594e+01
-1.147031307220458984e+00 1.615615463256835938e+01
-1.145440340042114258e+00 1.615946578979492188e+01
-1.136879563331604004e+00 1.617520713806152344e+01
-1.144017696380615234e+00 1.616019630432128906e+01
-1.157638669013977051e+00 1.614630317687988281e+01
-1.142916917800903320e+00 1.616102409362792969e+01
-1.141423821449279785e+00 1.615879631042480469e+01
-1.148284435272216797e+00 1.615589714050292969e+01
-1.143696904182434082e+00 1.616083526611328125e+01
-1.140862345695495605e+00 1.616372680664062500e+01
-1.190656423568725586e+00 1.611226272583007812e+01
-1.142503380775451660e+00 1.616070365905761719e+01
-1.096727371215820312e+00 1.620994186401367188e+01
-1.142947793006896973e+00 1.616122436523437500e+01
-1.143555641174316406e+00 1.615921020507812500e+01
-1.148927092552185059e+00 1.615491485595703125e+01
-1.147780060768127441e+00 1.615458679199218750e+01
-1.144703388214111328e+00 1.615630722045898438e+01
-1.147997736930847168e+00 1.615667724609375000e+01
-1.151970386505126953e+00 1.615179061889648438e+01
-1.151657819747924805e+00 1.615148735046386719e+01
-1.131257534027099609e+00 1.617535400390625000e+01
-1.149696469306945801e+00 1.614259147644042969e+01
-1.145629525184631348e+00 1.616197967529296875e+01
-1.145470023155212402e+00 1.615897560119628906e+01
-1.147965431213378906e+00 1.615614128112792969e+01
-1.152463674545288086e+00 1.614925384521484375e+01
-1.146632790565490723e+00 1.615764427185058594e+01
-1.069335222244262695e+00 1.624418830871582031e+01
-1.154310703277587891e+00 1.614848136901855469e+01
-1.143406152725219727e+00 1.616106414794921875e+01
-1.175218462944030762e+00 1.612942123413085938e+01
-1.140334010124206543e+00 1.616523933410644531e+01
-1.145887732505798340e+00 1.615868949890136719e+01
-1.139680981636047363e+00 1.616516304016113281e+01
-1.132931947708129883e+00 1.617206573486328125e+01
-1.142305612564086914e+00 1.616208457946777344e+01
-1.146021246910095215e+00 1.615702247619628906e+01
-1.144921898841857910e+00 1.615950393676757812e+01
-1.146083116531372070e+00 1.615843772888183594e+01
-1.145409822463989258e+00 1.615931701660156250e+01
-1.145658731460571289e+00 1.615907287597656250e+01
-1.144846677780151367e+00 1.615938949584960938e+01
-1.144499421119689941e+00 1.615989303588867188e+01
-1.144441127777099609e+00 1.616226577758789062e+01
-1.143615722656250000e+00 1.616062927246093750e+01
-1.137149214744567871e+00 1.616793823242187500e+01
-1.141679286956787109e+00 1.616279792785644531e+01
-1.124610185623168945e+00 1.617267036437988281e+01
-1.135694861412048340e+00 1.616831779479980469e+01
-1.144108772277832031e+00 1.616064834594726562e+01
-1.141526222229003906e+00 1.616277694702148438e+01
-1.144776940345764160e+00 1.616365432739257812e+01
-1.135877251625061035e+00 1.617395782470703125e+01
-1.150655984878540039e+00 1.615691947937011719e+01
-1.141402602195739746e+00 1.616278266906738281e+01
-1.141023755073547363e+00 1.616328811645507812e+01
-1.143785476684570312e+00 1.616105270385742188e+01
-1.139746785163879395e+00 1.616443061828613281e+01
-1.145974040031433105e+00 1.615802001953125000e+01
-1.143337488174438477e+00 1.616076087951660156e+01
-1.141287207603454590e+00 1.616281127929687500e+01
-1.149685025215148926e+00 1.615538978576660156e+01
-1.140365958213806152e+00 1.616174507141113281e+01
-1.140379548072814941e+00 1.616430473327636719e+01
-1.141247272491455078e+00 1.616364669799804688e+01
-1.142637848854064941e+00 1.616241264343261719e+01
-1.142633914947509766e+00 1.616234970092773438e+01
-1.142708539962768555e+00 1.616150093078613281e+01
-1.143810153007507324e+00 1.616236114501953125e+01
-1.138239383697509766e+00 1.616150283813476562e+01
-1.143702387809753418e+00 1.616152191162109375e+01
-1.188312530517578125e+00 1.612449836730957031e+01
-1.143970727920532227e+00 1.616027641296386719e+01
-1.154199600219726562e+00 1.614643669128417969e+01
-1.172139406204223633e+00 1.613224220275878906e+01
-1.146020889282226562e+00 1.615914726257324219e+01
-1.162525057792663574e+00 1.614301681518554688e+01
-1.153749823570251465e+00 1.615078735351562500e+01
-1.306365251541137695e+00 1.600349998474121094e+01
-1.230933070182800293e+00 1.607208442687988281e+01
-1.232758164405822754e+00 1.606789398193359375e+01
-1.306734085083007812e+00 1.599312210083007812e+01
-1.316925048828125000e+00 1.598858737945556641e+01
-1.202474117279052734e+00 1.609741210937500000e+01
-1.187745451927185059e+00 1.611879158020019531e+01
-1.159014105796813965e+00 1.614465141296386719e+01
-1.141631126403808594e+00 1.616301536560058594e+01
-1.149126410484313965e+00 1.615445137023925781e+01
-1.148761391639709473e+00 1.615546607971191406e+01
-1.147329449653625488e+00 1.615833282470703125e+01
-1.059505462646484375e+00 1.624556732177734375e+01
-1.172272086143493652e+00 1.613281822204589844e+01
-1.158519387245178223e+00 1.614587211608886719e+01
-1.139192342758178711e+00 1.616487312316894531e+01
-1.154372334480285645e+00 1.613830566406250000e+01
-1.146343946456909180e+00 1.615796852111816406e+01
-1.162429213523864746e+00 1.613975143432617188e+01
-1.250936031341552734e+00 1.604743194580078125e+01
-1.159805178642272949e+00 1.614594650268554688e+01
-1.163400650024414062e+00 1.614534378051757812e+01
-1.178483724594116211e+00 1.612996101379394531e+01
-1.185092926025390625e+00 1.611858177185058594e+01
-1.226913690567016602e+00 1.607421112060546875e+01
-1.144097924232482910e+00 1.616002655029296875e+01
-1.213903784751892090e+00 1.609770774841308594e+01
-1.248908519744873047e+00 1.605972480773925781e+01
-1.166370749473571777e+00 1.613803291320800781e+01
-1.155146360397338867e+00 1.614954376220703125e+01
-1.182111740112304688e+00 1.612088966369628906e+01
-1.183060884475708008e+00 1.611845016479492188e+01
-1.173993706703186035e+00 1.612932205200195312e+01
-1.234457373619079590e+00 1.605595588684082031e+01
-1.168716073036193848e+00 1.613397216796875000e+01
-1.225409984588623047e+00 1.608148193359375000e+01
-1.206374883651733398e+00 1.610128211975097656e+01
-2.155400514602661133e+00 9.297635078430175781e+00
-1.531373858451843262e+00 1.550834465026855469e+01
-1.527307271957397461e+00 1.543856430053710938e+01
-4.188538074493408203e+00 7.760417461395263672e+00
-5.946082592010498047e+00 7.753597259521484375e+00
-1.556041479110717773e+00 1.535584831237792969e+01
-1.338530063629150391e+00 1.065979385375976562e+01
-1.509521007537841797e+00 1.530425548553466797e+01
-1.362275481224060059e+00 1.060794830322265625e+01
-1.513276457786560059e+00 1.546859264373779297e+01
-1.795685052871704102e+00 1.168390369415283203e+01
-1.505081057548522949e+00 1.549947452545166016e+01
-1.499915719032287598e+00 1.548305892944335938e+01
-1.517904162406921387e+00 1.542718029022216797e+01
-3.805989027023315430e+00 7.376767635345458984e+00
-1.523875117301940918e+00 1.545363807678222656e+01
-1.619166016578674316e+00 1.527000331878662109e+01
-1.509051084518432617e+00 1.545774555206298828e+01
-2.985350608825683594e+00 9.158668518066406250e+00
-1.497053742408752441e+00 1.549760723114013672e+01
-4.594800472259521484e+00 7.518417358398437500e+00
-1.538801670074462891e+00 1.549425888061523438e+01
-1.553525924682617188e+00 1.548412609100341797e+01
-1.531516313552856445e+00 1.549955558776855469e+01
-5.964640617370605469e+00 7.980761051177978516e+00
-2.690329313278198242e+00 8.678924560546875000e+00
-1.541396856307983398e+00 1.554214382171630859e+01
-1.561122536659240723e+00 1.549498081207275391e+01
-1.548015832901000977e+00 1.549376869201660156e+01
-1.535167098045349121e+00 1.552852821350097656e+01
-1.564850568771362305e+00 1.549717712402343750e+01
-1.574615836143493652e+00 1.538876819610595703e+01
-1.590031862258911133e+00 1.522870731353759766e+01
-1.542984962463378906e+00 1.543564033508300781e+01
-5.112068653106689453e+00 9.078952789306640625e+00
-2.022808074951171875e+00 8.299260139465332031e+00
-1.935852885246276855e+00 8.406135559082031250e+00
-1.938807725906372070e+00 8.590798377990722656e+00
-3.620306491851806641e+00 9.730158805847167969e+00
-2.308469772338867188e+00 9.005132675170898438e+00
-2.200722932815551758e+00 8.834259033203125000e+00
-5.844335079193115234e+00 8.178663253784179688e+00
-1.586776733398437500e+00 1.531632995605468750e+01
-1.666379332542419434e+00 8.793195724487304688e+00
-1.563345313072204590e+00 1.543345355987548828e+01
-1.637711048126220703e+00 8.689521789550781250e+00
-3.058784961700439453e+00 9.250101089477539062e+00
-1.574098467826843262e+00 1.544684219360351562e+01
-2.959805488586425781e+00 9.197294235229492188e+00
-3.433876991271972656e+00 7.638412952423095703e+00
-5.590007305145263672e+00 8.094336509704589844e+00
-1.630619406700134277e+00 1.521625137329101562e+01
-4.806853771209716797e+00 5.173003673553466797e+00
-3.788025856018066406e+00 7.375279903411865234e+00
-3.048852443695068359e+00 9.043462753295898438e+00
-1.523524641990661621e+00 1.547873687744140625e+01
-3.529241561889648438e+00 9.825032234191894531e+00
-5.337083339691162109e+00 7.841102123260498047e+00
-1.525982260704040527e+00 1.548823833465576172e+01
-1.490713596343994141e+00 1.550397205352783203e+01
-1.565425872802734375e+00 1.534764766693115234e+01
-5.882199764251708984e+00 8.079058647155761719e+00
-2.210715770721435547e+00 8.806160926818847656e+00
-3.586324453353881836e+00 8.065521240234375000e+00
-6.152128219604492188e+00 7.656795978546142578e+00
-8.236014366149902344e+00 1.466999816894531250e+01
-1.699131131172180176e+00 1.571929264068603516e+01
-1.640066742897033691e+00 1.567387962341308594e+01
-6.843500137329101562e+00 1.512195014953613281e+01
-7.692659854888916016e+00 1.642454338073730469e+01
-8.667468070983886719e+00 1.507761764526367188e+01
-8.087216377258300781e+00 1.494997406005859375e+01
-1.569912314414978027e+00 1.561658763885498047e+01
-1.538072943687438965e+00 1.558892536163330078e+01
-1.550517082214355469e+00 1.561973953247070312e+01
-1.463347434997558594e+00 1.565548038482666016e+01
-1.542844414710998535e+00 1.565872287750244141e+01
-1.523986458778381348e+00 1.570044612884521484e+01
-1.568429470062255859e+00 1.567519950866699219e+01
-1.536171078681945801e+00 1.572752094268798828e+01
-6.198081970214843750e+00 1.312056255340576172e+01
-1.516783237457275391e+00 1.575166225433349609e+01
-1.505080461502075195e+00 1.577422332763671875e+01
-1.501262903213500977e+00 1.577588272094726562e+01
-1.502248167991638184e+00 1.578175449371337891e+01
-1.517523527145385742e+00 1.577377796173095703e+01
-1.568909406661987305e+00 1.574415206909179688e+01
-1.505916953086853027e+00 1.579486560821533203e+01
-1.495478630065917969e+00 1.578722763061523438e+01
-1.523443460464477539e+00 1.577692794799804688e+01
-1.503066420555114746e+00 1.575906467437744141e+01
-1.485192894935607910e+00 1.580127620697021484e+01
-1.488420009613037109e+00 1.579805469512939453e+01
-1.511558651924133301e+00 1.578558349609375000e+01
-1.498045206069946289e+00 1.580309486389160156e+01
-1.533571243286132812e+00 1.575219821929931641e+01
-1.506581306457519531e+00 1.579527187347412109e+01
-1.491939902305603027e+00 1.580158805847167969e+01
-1.490406632423400879e+00 1.580381870269775391e+01
-1.497087717056274414e+00 1.581603813171386719e+01
-1.496080756187438965e+00 1.579600620269775391e+01
-1.496839761734008789e+00 1.579245853424072266e+01
-1.504818081855773926e+00 1.578318500518798828e+01
-1.413451313972473145e+00 1.589794158935546875e+01
-1.491249203681945801e+00 1.580232810974121094e+01
-1.500459551811218262e+00 1.579252624511718750e+01
-1.515017032623291016e+00 1.576669883728027344e+01
-1.494367003440856934e+00 1.579053211212158203e+01
-1.504800081253051758e+00 1.577352714538574219e+01
-1.499996781349182129e+00 1.578575420379638672e+01
-1.486228704452514648e+00 1.579713630676269531e+01
-1.493452072143554688e+00 1.579744052886962891e+01
-1.493381619453430176e+00 1.579710388183593750e+01
-1.448140263557434082e+00 1.586061382293701172e+01
-1.488919496536254883e+00 1.580487918853759766e+01
-1.565764904022216797e+00 1.574811363220214844e+01
-1.510328650474548340e+00 1.579499912261962891e+01
-1.580974936485290527e+00 1.577436065673828125e+01
-1.494338750839233398e+00 1.579515743255615234e+01
-1.493270635604858398e+00 1.579995918273925781e+01
-1.501869320869445801e+00 1.576067447662353516e+01
-1.454848885536193848e+00 1.587327384948730469e+01
-1.488818883895874023e+00 1.571203994750976562e+01
-1.494094133377075195e+00 1.579155921936035156e+01
-1.499249339103698730e+00 1.578052806854248047e+01
-1.473125100135803223e+00 1.582160663604736328e+01
-1.455994248390197754e+00 1.588506889343261719e+01
-1.494739174842834473e+00 1.580999088287353516e+01
-1.426749110221862793e+00 1.585890960693359375e+01
-1.518490076065063477e+00 1.576506519317626953e+01
-1.462151288986206055e+00 1.581654930114746094e+01
-1.408809304237365723e+00 1.586941623687744141e+01
-1.415828347206115723e+00 1.587466907501220703e+01
-1.407835602760314941e+00 1.588323020935058594e+01
-1.379773736000061035e+00 1.590434265136718750e+01
-1.408474326133728027e+00 1.587408447265625000e+01
-1.443361520767211914e+00 1.586172389984130859e+01
-1.472666501998901367e+00 1.581005573272705078e+01
-1.384516000747680664e+00 1.590908241271972656e+01
-1.391544461250305176e+00 1.589824390411376953e+01
-1.426220178604125977e+00 1.588406276702880859e+01
-1.405497670173645020e+00 1.590125560760498047e+01
-1.395720362663269043e+00 1.589673042297363281e+01
-1.378189325332641602e+00 1.591452217102050781e+01
-1.399390935897827148e+00 1.589534473419189453e+01
-1.427084922790527344e+00 1.592586708068847656e+01
-1.417330622673034668e+00 1.587761592864990234e+01
-1.385345458984375000e+00 1.589757156372070312e+01
-1.412577271461486816e+00 1.589809417724609375e+01
-1.406750321388244629e+00 1.590153121948242188e+01
-1.432488322257995605e+00 1.586058139801025391e+01
-1.446433305740356445e+00 1.591724491119384766e+01
-1.416159152984619141e+00 1.588231658935546875e+01
-1.379930496215820312e+00 1.592198753356933594e+01
-1.460610866546630859e+00 1.589641571044921875e+01
-1.448852539062500000e+00 1.586194419860839844e+01
-1.482254147529602051e+00 1.583075046539306641e+01
-1.468550682067871094e+00 1.582864856719970703e+01
-1.423644661903381348e+00 1.587959575653076172e+01
-1.390287280082702637e+00 1.596152210235595703e+01
-1.475586771965026855e+00 1.585359001159667969e+01
-1.574564814567565918e+00 1.571096134185791016e+01
-1.493684172630310059e+00 1.579863643646240234e+01
-1.544785022735595703e+00 1.580229663848876953e+01
-1.432244181632995605e+00 1.589000892639160156e+01
-1.387789011001586914e+00 1.594183731079101562e+01
-1.475819945335388184e+00 1.581458854675292969e+01
-1.533370137214660645e+00 1.575635623931884766e+01
-1.588088631629943848e+00 1.570091819763183594e+01
-1.557936787605285645e+00 1.567029571533203125e+01
-1.508577227592468262e+00 1.573901367187500000e+01
-1.497367143630981445e+00 1.569696331024169922e+01
-1.365738630294799805e+00 1.590504074096679688e+01
-1.484893321990966797e+00 1.578989696502685547e+01
-1.512426972389221191e+00 1.573515796661376953e+01
-1.474452495574951172e+00 1.577036952972412109e+01
-1.519350290298461914e+00 1.571966457366943359e+01
-1.527305245399475098e+00 1.570359325408935547e+01
-1.452810287475585938e+00 1.579678726196289062e+01
-1.511192917823791504e+00 1.572692680358886719e+01
-1.514275074005126953e+00 1.574402141571044922e+01
-1.521690845489501953e+00 1.571320247650146484e+01
-1.549991130828857422e+00 1.574740314483642578e+01
-1.536769032478332520e+00 1.566768741607666016e+01
-1.568755626678466797e+00 1.561705970764160156e+01
-1.527176380157470703e+00 1.573663139343261719e+01
-1.643999218940734863e+00 1.571561431884765625e+01
-1.533545494079589844e+00 1.575364398956298828e+01
-1.553979635238647461e+00 1.574356460571289062e+01
-1.547698378562927246e+00 1.570942783355712891e+01
-1.693074703216552734e+00 1.560650920867919922e+01
-1.595829844474792480e+00 1.571683883666992188e+01
-1.550293922424316406e+00 1.571391105651855469e+01
-1.571059703826904297e+00 1.572355175018310547e+01
-1.536164999008178711e+00 1.568193244934082031e+01
-1.553081750869750977e+00 1.569714260101318359e+01
-1.651667118072509766e+00 1.580214309692382812e+01
-1.651117563247680664e+00 1.571650409698486328e+01
-1.535861015319824219e+00 1.571958160400390625e+01
-1.618341088294982910e+00 1.555193233489990234e+01
-1.582774877548217773e+00 1.569931125640869141e+01
-1.560104012489318848e+00 1.571058559417724609e+01
-1.515728712081909180e+00 1.576456260681152344e+01
-1.507448434829711914e+00 1.573455810546875000e+01
-1.542149186134338379e+00 1.566718006134033203e+01
-1.190083122253417969e+01 1.491909790039062500e+01
-1.191837882995605469e+01 1.491876792907714844e+01
-1.191080284118652344e+01 1.491480255126953125e+01
-1.192053604125976562e+01 1.491825389862060547e+01
-1.192150306701660156e+01 1.491813659667968750e+01
-1.191965198516845703e+01 1.491864299774169922e+01
-1.192261505126953125e+01 1.491769504547119141e+01
-1.191939640045166016e+01 1.491829776763916016e+01
-1.191574668884277344e+01 1.492000484466552734e+01
-1.186686801910400391e+01 1.497344970703125000e+01
-1.192094516754150391e+01 1.491790485382080078e+01
-1.192224121093750000e+01 1.491846370697021484e+01
-1.192403507232666016e+01 1.491807651519775391e+01
-1.192366313934326172e+01 1.491736602783203125e+01
-1.192148113250732422e+01 1.491921234130859375e+01
-1.191955566406250000e+01 1.491771125793457031e+01
-1.192214393615722656e+01 1.491804695129394531e+01
-1.192065811157226562e+01 1.491800785064697266e+01
-1.191673660278320312e+01 1.491827392578125000e+01
-1.192241954803466797e+01 1.491822910308837891e+01
-1.191000175476074219e+01 1.492054271697998047e+01
-1.191800689697265625e+01 1.491753673553466797e+01
-1.191487598419189453e+01 1.491892337799072266e+01
-1.192323589324951172e+01 1.491711616516113281e+01
-1.545456409454345703e+00 1.574314212799072266e+01
-1.192134761810302734e+01 1.491873264312744141e+01
-1.192435550689697266e+01 1.491781711578369141e+01
-1.192167854309082031e+01 1.491888904571533203e+01
-1.192974376678466797e+01 1.491560840606689453e+01
-1.192816543579101562e+01 1.491619586944580078e+01
-1.192902183532714844e+01 1.491582202911376953e+01
-1.192968463897705078e+01 1.491542339324951172e+01
-1.192580127716064453e+01 1.491854763031005859e+01
-1.192949771881103516e+01 1.491554546356201172e+01
-1.192712688446044922e+01 1.491672420501708984e+01
-1.193013286590576172e+01 1.491576004028320312e+01
-1.193008518218994141e+01 1.491508293151855469e+01
-1.193327426910400391e+01 1.491438770294189453e+01
-1.193089771270751953e+01 1.491506099700927734e+01
-1.193287754058837891e+01 1.491467666625976562e+01
-1.193455886840820312e+01 1.491396713256835938e+01
-1.193222236633300781e+01 1.491473579406738281e+01
-1.193439102172851562e+01 1.491409015655517578e+01
-1.193400669097900391e+01 1.491416454315185547e+01
-1.193432426452636719e+01 1.491416835784912109e+01
-1.193559169769287109e+01 1.491352748870849609e+01
-1.193592357635498047e+01 1.491381740570068359e+01
-1.193532371520996094e+01 1.491421031951904297e+01
-1.193411731719970703e+01 1.491383266448974609e+01
-1.193333148956298828e+01 1.491449356079101562e+01
-1.193433094024658203e+01 1.491399478912353516e+01
-1.193559646606445312e+01 1.491379642486572266e+01
-1.193371105194091797e+01 1.491431045532226562e+01
-1.193454742431640625e+01 1.491422557830810547e+01
-1.193453598022460938e+01 1.491373538970947266e+01
-1.193441200256347656e+01 1.491389083862304688e+01
-1.193309783935546875e+01 1.491483116149902344e+01
-1.193456363677978516e+01 1.491373825073242188e+01
-1.192925834655761719e+01 1.491521739959716797e+01
-1.193445682525634766e+01 1.491396999359130859e+01
-1.193336105346679688e+01 1.491450119018554688e+01
-1.193113708496093750e+01 1.491446304321289062e+01
-1.193365097045898438e+01 1.491440582275390625e+01
-1.193419933319091797e+01 1.491444969177246094e+01
-1.193327999114990234e+01 1.491485118865966797e+01
-1.193575286865234375e+01 1.492372989654541016e+01
-1.193264293670654297e+01 1.491462135314941406e+01
-1.193291091918945312e+01 1.491547966003417969e+01
-1.191565799713134766e+01 1.492799758911132812e+01
-1.193126296997070312e+01 1.491410064697265625e+01
-1.193222045898437500e+01 1.491475009918212891e+01
-1.192594432830810547e+01 1.491750431060791016e+01
-1.192700672149658203e+01 1.491596412658691406e+01
-1.193068885803222656e+01 1.491872787475585938e+01
-1.193183326721191406e+01 1.491434288024902344e+01
-1.192416095733642578e+01 1.491708087921142578e+01
-1.193225193023681641e+01 1.491369724273681641e+01
-1.193417930603027344e+01 1.491378498077392578e+01
-1.193121719360351562e+01 1.491492843627929688e+01
-1.193451404571533203e+01 1.491405010223388672e+01
-1.193050956726074219e+01 1.491476917266845703e+01
-1.193233108520507812e+01 1.492738151550292969e+01
-1.193421554565429688e+01 1.491416645050048828e+01
-1.193307781219482422e+01 1.491479492187500000e+01
-1.193620204925537109e+01 1.492111873626708984e+01
-1.193243408203125000e+01 1.491475582122802734e+01
-1.193375396728515625e+01 1.491419792175292969e+01
-1.192556476593017578e+01 1.491672801971435547e+01
-1.192762088775634766e+01 1.491547775268554688e+01
-1.193311595916748047e+01 1.491484355926513672e+01
-1.193198966979980469e+01 1.491478443145751953e+01
-1.193154907226562500e+01 1.491516208648681641e+01
-1.193379974365234375e+01 1.491405487060546875e+01
-1.193124675750732422e+01 1.491467857360839844e+01
-1.192978572845458984e+01 1.491541576385498047e+01
-1.193384742736816406e+01 1.491425418853759766e+01
-1.193196010589599609e+01 1.491473960876464844e+01
-1.193337917327880859e+01 1.491426849365234375e+01
-1.193882083892822266e+01 1.492506217956542969e+01
-1.194692134857177734e+01 1.495849895477294922e+01
-1.193325996398925781e+01 1.491418457031250000e+01
-1.193268775939941406e+01 1.491472053527832031e+01
-1.192901706695556641e+01 1.491612815856933594e+01
-1.193398952484130859e+01 1.491409206390380859e+01
-1.193425369262695312e+01 1.491404151916503906e+01
-1.193278217315673828e+01 1.491463470458984375e+01
-1.193304920196533203e+01 1.491463470458984375e+01
-1.192760276794433594e+01 1.491666698455810547e+01
-1.192881393432617188e+01 1.491542243957519531e+01
-1.192915630340576172e+01 1.491581439971923828e+01
-1.193046092987060547e+01 1.491506385803222656e+01
-1.192874622344970703e+01 1.491580009460449219e+01
-1.193135833740234375e+01 1.491476058959960938e+01
-1.193313503265380859e+01 1.491434288024902344e+01
-1.192966651916503906e+01 1.491475296020507812e+01
-1.193442916870117188e+01 1.491429328918457031e+01
-1.193341255187988281e+01 1.491427230834960938e+01
-1.193472766876220703e+01 1.491386318206787109e+01
-1.193433761596679688e+01 1.491391468048095703e+01
-1.193221092224121094e+01 1.491491794586181641e+01
-1.193376255035400391e+01 1.491420745849609375e+01
-1.192721557617187500e+01 1.491541576385498047e+01
-1.193287754058837891e+01 1.491474914550781250e+01
-1.192907428741455078e+01 1.491517162322998047e+01
-1.193299484252929688e+01 1.491460895538330078e+01
-1.193229389190673828e+01 1.491472530364990234e+01
-1.193003273010253906e+01 1.491526508331298828e+01
-1.193507480621337891e+01 1.491358661651611328e+01
-1.192687225341796875e+01 1.491529846191406250e+01
-1.193408298492431641e+01 1.491431427001953125e+01
-1.193351650238037109e+01 1.491451644897460938e+01
-1.193478298187255859e+01 1.491373825073242188e+01
-1.193343830108642578e+01 1.491438102722167969e+01
-1.193437767028808594e+01 1.491433048248291016e+01
-1.193200302124023438e+01 1.491490936279296875e+01
-1.193421077728271484e+01 1.492317485809326172e+01
-1.193397331237792969e+01 1.491459465026855469e+01
-1.193318843841552734e+01 1.491424942016601562e+01
-1.192958736419677734e+01 1.491557502746582031e+01
-1.193294620513916016e+01 1.491455745697021484e+01
-1.192848682403564453e+01 1.491525173187255859e+01
-1.193206977844238281e+01 1.491490745544433594e+01
-1.193101692199707031e+01 1.491768264770507812e+01
-1.193313694000244141e+01 1.491417026519775391e+01
-1.192322731018066406e+01 1.491778945922851562e+01
-1.192351913452148438e+01 1.491781234741210938e+01
-1.193157386779785156e+01 1.491465759277343750e+01
-1.192799663543701172e+01 1.491526603698730469e+01
-1.192327880859375000e+01 1.491666507720947266e+01
-1.192708683013916016e+01 1.491648006439208984e+01
-1.192696571350097656e+01 1.491618728637695312e+01
1.190529346466064453e+00 1.860927963256835938e+01
-1.193000316619873047e+01 1.491365337371826172e+01
-1.192097949981689453e+01 1.491775989532470703e+01
-1.192019367218017578e+01 1.491786193847656250e+01
-1.193064689636230469e+01 1.491541004180908203e+01
-1.193250465393066406e+01 1.491429138183593750e+01
-1.193405151367187500e+01 1.493295955657958984e+01
-1.272324848175048828e+01 1.739810752868652344e+01
-1.195928001403808594e+01 1.500367832183837891e+01
-1.276035308837890625e+01 1.751956176757812500e+01
-1.198661231994628906e+01 1.509247016906738281e+01
-1.274212169647216797e+01 1.746082496643066406e+01
-1.276065444946289062e+01 1.752564430236816406e+01
-1.194671344757080078e+01 1.495910453796386719e+01
-1.273089218139648438e+01 1.743788146972656250e+01
-1.272175025939941406e+01 1.741166877746582031e+01
-1.195073890686035156e+01 1.500040626525878906e+01
-1.276465511322021484e+01 1.754049110412597656e+01
-1.277016067504882812e+01 1.755037689208984375e+01
-1.193208885192871094e+01 1.492497920989990234e+01
-1.195104122161865234e+01 1.498014068603515625e+01
-1.197723865509033203e+01 1.506474876403808594e+01
-1.193556594848632812e+01 1.493154335021972656e+01
-1.193093872070312500e+01 1.496305084228515625e+01
-1.194152832031250000e+01 1.496674251556396484e+01
-6.169974803924560547e+00 1.296711444854736328e+01
-1.191125679016113281e+01 1.492305278778076172e+01
-1.193133831024169922e+01 1.491535663604736328e+01
-1.271597957611083984e+01 1.737571334838867188e+01
-1.193445873260498047e+01 1.492659759521484375e+01
-1.192973899841308594e+01 1.491565418243408203e+01
-1.192906284332275391e+01 1.491910457611083984e+01
-1.192917442321777344e+01 1.494633293151855469e+01
-1.276511573791503906e+01 1.753994941711425781e+01
-1.275753974914550781e+01 1.752006530761718750e+01
-1.193237495422363281e+01 1.494418621063232422e+01
-1.265159130096435547e+01 1.741874122619628906e+01
-1.275296688079833984e+01 1.750671958923339844e+01
-1.274149608612060547e+01 1.748010253906250000e+01
-1.273169708251953125e+01 1.745891952514648438e+01
-1.275536727905273438e+01 1.751822853088378906e+01
-1.192337417602539062e+01 1.491851139068603516e+01
-1.194272899627685547e+01 1.499872207641601562e+01
-1.194130516052246094e+01 1.495783519744873047e+01
-1.193844413757324219e+01 1.498947238922119141e+01
-1.276029968261718750e+01 1.753194046020507812e+01
-1.272432994842529297e+01 1.749524497985839844e+01
-1.272434043884277344e+01 1.751055717468261719e+01
-1.262025833129882812e+01 1.731629371643066406e+01
-1.194015502929687500e+01 1.494767761230468750e+01
-1.195279598236083984e+01 1.499055385589599609e+01
-1.194940948486328125e+01 1.502274322509765625e+01
-1.193879508972167969e+01 1.495439529418945312e+01
-1.196076679229736328e+01 1.500985622406005859e+01
-1.033987283706665039e+00 1.186688613891601562e+01
-1.272549819946289062e+01 1.743042373657226562e+01
-1.197513008117675781e+01 1.504858016967773438e+01
-1.191707897186279297e+01 1.491097354888916016e+01
-1.271983718872070312e+01 1.743511581420898438e+01
-1.275754547119140625e+01 1.752901649475097656e+01
-1.275440311431884766e+01 1.750848007202148438e+01
-1.193691349029541016e+01 1.492975234985351562e+01
1.078818559646606445e+00 1.850134086608886719e+01
-1.193681907653808594e+01 1.494092845916748047e+01
-1.194379711151123047e+01 1.496138095855712891e+01
-1.274098777770996094e+01 1.746065711975097656e+01
-1.275742149353027344e+01 1.752874755859375000e+01
-1.276033401489257812e+01 1.753925323486328125e+01
-1.196728229522705078e+01 1.518078708648681641e+01
-1.195761966705322266e+01 1.500576877593994141e+01
-1.192689609527587891e+01 1.495740032196044922e+01
-1.275442695617675781e+01 1.753159523010253906e+01
-1.192138957977294922e+01 1.497314453125000000e+01
-1.197279071807861328e+01 1.504378032684326172e+01
9.667931199073791504e-01 1.837424659729003906e+01
8.489140272140502930e-01 1.827612304687500000e+01
-1.273671627044677734e+01 1.748884582519531250e+01
-1.232255101203918457e+00 1.616525268554687500e+01
-1.193820095062255859e+01 1.494206428527832031e+01
-1.273548507690429688e+01 1.745671844482421875e+01
-1.273046016693115234e+01 1.743190002441406250e+01
-1.194612026214599609e+01 1.499023151397705078e+01
-1.197107124328613281e+01 1.503627681732177734e+01
-1.194275569915771484e+01 1.493532180786132812e+01
-1.262491607666015625e+01 1.737458038330078125e+01
-1.195440292358398438e+01 1.499747180938720703e+01
-1.480755448341369629e+00 1.589215469360351562e+01
-1.561641097068786621e+00 1.584066200256347656e+01
-1.193911647796630859e+01 1.493945789337158203e+01
-1.192785072326660156e+01 1.491676712036132812e+01
-1.193024158477783203e+01 1.491519641876220703e+01
-1.195713806152343750e+01 1.501386165618896484e+01
-1.192901802062988281e+01 1.494184875488281250e+01
-1.192247295379638672e+01 1.498797512054443359e+01
-1.192699146270751953e+01 1.493077659606933594e+01
-1.274150943756103516e+01 1.751150512695312500e+01
9.420104622840881348e-01 1.834847640991210938e+01
-1.196410083770751953e+01 1.504217243194580078e+01
-1.191732025146484375e+01 1.491786479949951172e+01
-1.407294034957885742e+00 1.596761226654052734e+01
9.562602639198303223e-01 1.834953689575195312e+01
-5.754124641418457031e+00 1.707591819763183594e+01
9.200180768966674805e-01 1.833216476440429688e+01
9.056791663169860840e-01 1.832468605041503906e+01
-1.194599246978759766e+01 1.499604701995849609e+01
-1.192642593383789062e+01 1.493426895141601562e+01
-1.169076204299926758e+00 1.639482688903808594e+01
-1.275426483154296875e+01 1.751385307312011719e+01
-1.275863742828369141e+01 1.751866912841796875e+01
-6.095072746276855469e+00 7.807777881622314453e+00
-2.136255025863647461e+00 9.221682548522949219e+00
-5.123389244079589844e+00 9.306788444519042969e+00
-1.808017253875732422e+00 8.476830482482910156e+00
-2.209246158599853516e+00 8.855618476867675781e+00
-5.709614753723144531e+00 8.040684700012207031e+00
-5.859481334686279297e+00 7.999570369720458984e+00
-1.611998915672302246e+00 1.545639324188232422e+01
-2.567436695098876953e+00 7.915093898773193359e+00
-4.854199409484863281e+00 6.970639228820800781e+00
-5.703501701354980469e+00 8.271457672119140625e+00
-5.800741672515869141e+00 8.239422798156738281e+00
-3.040323257446289062e+00 8.277360916137695312e+00
-2.684497833251953125e+00 8.590820312500000000e+00
-5.307338714599609375e+00 8.536379814147949219e+00
-1.610461354255676270e+00 7.994754791259765625e+00
-4.365707397460937500e+00 7.557779312133789062e+00
-5.574958324432373047e+00 9.119532585144042969e+00
-5.720576763153076172e+00 8.369083404541015625e+00
-2.579277515411376953e+00 8.263481140136718750e+00
-2.780519723892211914e+00 9.218108177185058594e+00
-1.587571501731872559e+00 1.534155559539794922e+01
-5.996738910675048828e+00 7.969867706298828125e+00
-3.152977943420410156e+00 8.728929519653320312e+00
-5.163815975189208984e+00 8.243064880371093750e+00
-5.946036338806152344e+00 7.871901512145996094e+00
-6.015820503234863281e+00 8.168231010437011719e+00
-1.757929563522338867e+00 8.378108024597167969e+00
-2.959354400634765625e+00 8.148112297058105469e+00
-2.986374378204345703e+00 8.018001556396484375e+00
-3.769717216491699219e+00 8.050318717956542969e+00
-1.357039093971252441e+00 7.928778171539306641e+00
-1.542832016944885254e+00 1.551060009002685547e+01
-1.849878311157226562e+00 1.556222152709960938e+01
-1.840196013450622559e+00 1.532968330383300781e+01
-7.817700386047363281e+00 1.693833351135253906e+01
-1.543744921684265137e+00 1.582330226898193359e+01
-1.679401040077209473e+00 1.596259689331054688e+01
-1.523614764213562012e+00 1.587960910797119141e+01
-7.829255580902099609e+00 1.629954910278320312e+01
-1.523275971412658691e+00 1.586022472381591797e+01
-1.379628300666809082e+00 1.593276119232177734e+01
-1.554766893386840820e+00 1.581199836730957031e+01
-7.444531917572021484e+00 1.526933002471923828e+01
-1.659137368202209473e+00 1.573721027374267578e+01
-1.540706634521484375e+00 1.577278423309326172e+01
-1.568345308303833008e+00 1.575013446807861328e+01
-1.427023410797119141e+00 1.586362361907958984e+01
-1.341810464859008789e+00 1.595023918151855469e+01
-1.360464453697204590e+00 1.592623615264892578e+01
-1.350091218948364258e+00 1.593969535827636719e+01
-1.310003399848937988e+00 1.598458099365234375e+01
-1.344080805778503418e+00 1.595001888275146484e+01
-1.333579540252685547e+00 1.595088958740234375e+01
-1.374660968780517578e+00 1.591584110260009766e+01
-1.389971613883972168e+00 1.587787532806396484e+01
-1.325546860694885254e+00 1.596570014953613281e+01
-1.309475660324096680e+00 1.598491859436035156e+01
-1.248922944068908691e+00 1.604837799072265625e+01
-1.389276027679443359e+00 1.589783668518066406e+01
-1.398229241371154785e+00 1.586929893493652344e+01
-1.371119976043701172e+00 1.589312171936035156e+01
-1.425617456436157227e+00 1.585277080535888672e+01
-1.345548510551452637e+00 1.593950080871582031e+01
-1.430977225303649902e+00 1.580608749389648438e+01
-1.322465896606445312e+00 1.593949222564697266e+01
-1.384580969810485840e+00 1.589209556579589844e+01
-1.378641009330749512e+00 1.583569717407226562e+01
-1.372254729270935059e+00 1.587596321105957031e+01
-1.166206121444702148e+00 1.609968566894531250e+01
-1.280276775360107422e+00 1.598128318786621094e+01
-1.383817911148071289e+00 1.587535381317138672e+01
-1.332120299339294434e+00 1.592423057556152344e+01
-1.280850291252136230e+00 1.598084354400634766e+01
-1.301099419593811035e+00 1.595543861389160156e+01
-1.181110262870788574e+00 1.610147857666015625e+01
-1.276249408721923828e+00 1.598511123657226562e+01
-1.267846584320068359e+00 1.599095249176025391e+01
-1.288009166717529297e+00 1.595359706878662109e+01
-1.255069732666015625e+00 1.600656127929687500e+01
-1.278165578842163086e+00 1.598566722869873047e+01
-1.259467959403991699e+00 1.600666809082031250e+01
-1.267159938812255859e+00 1.599625682830810547e+01
-1.240915536880493164e+00 1.603159141540527344e+01
-1.258492469787597656e+00 1.600471878051757812e+01
-1.278572559356689453e+00 1.597689819335937500e+01
-1.247882366180419922e+00 1.600694084167480469e+01
-1.296341896057128906e+00 1.594440078735351562e+01
-1.293314814567565918e+00 1.596765518188476562e+01
-1.244070172309875488e+00 1.602266311645507812e+01
-1.259624719619750977e+00 1.600642967224121094e+01
-1.310298204421997070e+00 1.594706439971923828e+01
-1.236986517906188965e+00 1.602710914611816406e+01
-1.227230787277221680e+00 1.603314018249511719e+01
-1.242545723915100098e+00 1.602270698547363281e+01
-1.258614897727966309e+00 1.600545120239257812e+01
-1.235579490661621094e+00 1.602486228942871094e+01
-1.239918947219848633e+00 1.602711105346679688e+01
-1.162236452102661133e+00 1.610562133789062500e+01
-1.256191849708557129e+00 1.600941085815429688e+01
-1.213668346405029297e+00 1.605910301208496094e+01
-1.235883951187133789e+00 1.603208160400390625e+01
-1.235127091407775879e+00 1.603684997558593750e+01
-1.261314749717712402e+00 1.600103378295898438e+01
-1.216355562210083008e+00 1.604907226562500000e+01
-1.079290986061096191e+00 1.618186569213867188e+01
-1.236052632331848145e+00 1.602667617797851562e+01
-1.205620765686035156e+00 1.606513977050781250e+01
-1.233685374259948730e+00 1.603605270385742188e+01
-1.232937216758728027e+00 1.603680992126464844e+01
-1.233377099037170410e+00 1.603413963317871094e+01
-1.231315732002258301e+00 1.603729248046875000e+01
-1.205439686775207520e+00 1.606642723083496094e+01
-1.220769286155700684e+00 1.603796195983886719e+01
-1.217285394668579102e+00 1.605125617980957031e+01
-1.212102532386779785e+00 1.605774879455566406e+01
-1.206433296203613281e+00 1.604883575439453125e+01
-1.220368266105651855e+00 1.604862785339355469e+01
-1.301675915718078613e+00 1.596520996093750000e+01
-1.238441228866577148e+00 1.602738952636718750e+01
-1.237014293670654297e+00 1.603311538696289062e+01
-1.240913748741149902e+00 1.602431869506835938e+01
-1.247231364250183105e+00 1.601768875122070312e+01
-1.242719411849975586e+00 1.602447891235351562e+01
-1.220087766647338867e+00 1.604749488830566406e+01
-1.173635601997375488e+00 1.609397506713867188e+01
-1.181259274482727051e+00 1.608432769775390625e+01
-1.217171430587768555e+00 1.604643821716308594e+01
-1.230460286140441895e+00 1.603487014770507812e+01
-1.242703199386596680e+00 1.602278327941894531e+01
-1.252213716506958008e+00 1.601076889038085938e+01
-1.192588806152343750e+00 1.607306098937988281e+01
-1.236546039581298828e+00 1.602891159057617188e+01
-1.183243513107299805e+00 1.608351898193359375e+01
-1.193308711051940918e+00 1.607483100891113281e+01
-1.201458334922790527e+00 1.606376075744628906e+01
-1.196792244911193848e+00 1.607114601135253906e+01
-1.201496481895446777e+00 1.607388496398925781e+01
-1.152137398719787598e+00 1.610836219787597656e+01
-1.251884460449218750e+00 1.602401733398437500e+01
-1.346368908882141113e+00 1.591394042968750000e+01
-1.242529511451721191e+00 1.602132797241210938e+01
-1.348874449729919434e+00 1.589395427703857422e+01
-1.255761504173278809e+00 1.600553321838378906e+01
-1.217050671577453613e+00 1.604809570312500000e+01
-1.239061355590820312e+00 1.602399444580078125e+01
-1.286382913589477539e+00 1.597024059295654297e+01
-9.188198447227478027e-01 1.633370208740234375e+01
-9.839487671852111816e-01 1.627654647827148438e+01
-9.351240992546081543e-01 1.630665588378906250e+01
-1.145182251930236816e+00 1.611428833007812500e+01
-1.150913596153259277e+00 1.608879470825195312e+01
-1.063702940940856934e+00 1.619311141967773438e+01
-1.123381495475769043e+00 1.613130950927734375e+01
-8.988208174705505371e-01 1.634396743774414062e+01
-8.310890197753906250e-01 1.641119575500488281e+01
-8.024287819862365723e-01 1.643903160095214844e+01
-8.025091886520385742e-01 1.643894004821777344e+01
-7.940176129341125488e-01 1.644657135009765625e+01
-7.876179814338684082e-01 1.645280647277832031e+01
-7.975467443466186523e-01 1.644256210327148438e+01
-7.903234362602233887e-01 1.645076179504394531e+01
-7.855590581893920898e-01 1.645463180541992188e+01
-7.930913567543029785e-01 1.644745826721191406e+01
-7.905861139297485352e-01 1.644958305358886719e+01
-7.932929396629333496e-01 1.644806671142578125e+01
-7.928118705749511719e-01 1.644753074645996094e+01
-7.879590392112731934e-01 1.645243072509765625e+01
-7.866995930671691895e-01 1.644897651672363281e+01
-7.695754170417785645e-01 1.646676635742187500e+01
-7.906643152236938477e-01 1.644931030273437500e+01
-7.938600778579711914e-01 1.644640541076660156e+01
-7.918107509613037109e-01 1.644825744628906250e+01
-7.889915108680725098e-01 1.645139503479003906e+01
-7.929713726043701172e-01 1.644722366333007812e+01
-7.896466255187988281e-01 1.645067596435546875e+01
-7.931185960769653320e-01 1.644705390930175781e+01
-7.831465601921081543e-01 1.645661354064941406e+01
-7.897189259529113770e-01 1.645076179504394531e+01
-7.932875752449035645e-01 1.644726181030273438e+01
-7.916091680526733398e-01 1.644905281066894531e+01
-8.713831901550292969e-01 1.636950874328613281e+01
-7.906954288482666016e-01 1.645022583007812500e+01
-7.918928265571594238e-01 1.644905662536621094e+01
-7.969693541526794434e-01 1.644267845153808594e+01
-7.908101677894592285e-01 1.644909858703613281e+01
-7.944120168685913086e-01 1.644576263427734375e+01
-7.796556949615478516e-01 1.645950889587402344e+01
-7.899192571640014648e-01 1.644942665100097656e+01
-7.963473200798034668e-01 1.644466018676757812e+01
-7.906455993652343750e-01 1.644973754882812500e+01
-7.923386096954345703e-01 1.644828224182128906e+01
-7.857492566108703613e-01 1.645428276062011719e+01
-7.897545099258422852e-01 1.645072746276855469e+01
-7.906528115272521973e-01 1.644974136352539062e+01
-7.818633913993835449e-01 1.645874595642089844e+01
-7.842432260513305664e-01 1.645622444152832031e+01
-7.844369411468505859e-01 1.645635604858398438e+01
-7.861347198486328125e-01 1.645194053649902344e+01
-7.851369380950927734e-01 1.645566558837890625e+01
-7.860687375068664551e-01 1.645467758178710938e+01
-7.857621908187866211e-01 1.645512580871582031e+01
-7.363482713699340820e-01 1.650218200683593750e+01
-7.813296914100646973e-01 1.645897674560546875e+01
-7.855679392814636230e-01 1.645488929748535156e+01
-7.832472324371337891e-01 1.645737457275390625e+01
-7.836351990699768066e-01 1.645426940917968750e+01
-7.825625538825988770e-01 1.645794105529785156e+01
-7.813035249710083008e-01 1.645820045471191406e+01
-7.743406295776367188e-01 1.646482658386230469e+01
-7.852119207382202148e-01 1.645560836791992188e+01
-7.731249928474426270e-01 1.646631240844726562e+01
-7.842627763748168945e-01 1.645522689819335938e+01
-7.856869101524353027e-01 1.645527458190917969e+01
-7.828149199485778809e-01 1.645725059509277344e+01
-7.841651439666748047e-01 1.645604515075683594e+01
-7.846798896789550781e-01 1.645551681518554688e+01
-7.833692431449890137e-01 1.645771980285644531e+01
-7.834365963935852051e-01 1.645678329467773438e+01
-7.867690324783325195e-01 1.645398712158203125e+01
-7.936546206474304199e-01 1.644735145568847656e+01
-7.905440330505371094e-01 1.644993400573730469e+01
-7.914978861808776855e-01 1.644829750061035156e+01
-7.944789528846740723e-01 1.644593429565429688e+01
-7.892711758613586426e-01 1.645153808593750000e+01
-7.908884882926940918e-01 1.645197105407714844e+01
-7.889849543571472168e-01 1.645100784301757812e+01
-7.931043505668640137e-01 1.644687843322753906e+01
-7.929340004920959473e-01 1.644737243652343750e+01
-7.942133545875549316e-01 1.644812202453613281e+01
-7.917249202728271484e-01 1.644784927368164062e+01
-7.948358058929443359e-01 1.644464492797851562e+01
-7.903947234153747559e-01 1.644984817504882812e+01
-7.921037673950195312e-01 1.644792938232421875e+01
-7.926913499832153320e-01 1.644775199890136719e+01
-7.870896458625793457e-01 1.645345306396484375e+01
-7.963097691535949707e-01 1.644223976135253906e+01
-7.888659834861755371e-01 1.645082092285156250e+01
-7.903466820716857910e-01 1.644898986816406250e+01
-7.927675247192382812e-01 1.644738960266113281e+01
-7.928470373153686523e-01 1.644756698608398438e+01
-7.960293292999267578e-01 1.644437789916992188e+01
-7.996301054954528809e-01 1.644126892089843750e+01
-8.021656274795532227e-01 1.643904876708984375e+01
-7.923367619514465332e-01 1.644771575927734375e+01
-8.044035434722900391e-01 1.643668365478515625e+01
-7.996588349342346191e-01 1.644035530090332031e+01
-7.929233312606811523e-01 1.644695472717285156e+01
-7.976057529449462891e-01 1.644288825988769531e+01
-8.177510499954223633e-01 1.642630004882812500e+01
-8.079913258552551270e-01 1.643338775634765625e+01
-8.151846528053283691e-01 1.642671585083007812e+01
-8.086382150650024414e-01 1.643290519714355469e+01
-8.150150775909423828e-01 1.642761993408203125e+01
-8.346755504608154297e-01 1.640929222106933594e+01
-8.122523427009582520e-01 1.643181228637695312e+01
-8.202499747276306152e-01 1.642223167419433594e+01
-8.222735524177551270e-01 1.641989326477050781e+01
-8.264334797859191895e-01 1.641698455810546875e+01
-8.260002136230468750e-01 1.641657257080078125e+01
-8.161997795104980469e-01 1.642618370056152344e+01
-8.176791071891784668e-01 1.642090415954589844e+01
-8.185427784919738770e-01 1.642280006408691406e+01
-8.097833395004272461e-01 1.643231201171875000e+01
-8.817861676216125488e-01 1.636667823791503906e+01
-8.451339602470397949e-01 1.640052795410156250e+01
-8.382773995399475098e-01 1.640470886230468750e+01
-8.404697179794311523e-01 1.640491104125976562e+01
-9.847018718719482422e-01 1.626947212219238281e+01
-8.899535536766052246e-01 1.635720443725585938e+01
-1.197252869606018066e+00 1.607212638854980469e+01
-1.160268902778625488e+00 1.609817504882812500e+01
-1.229676961898803711e+00 1.603175926208496094e+01
-1.144574761390686035e+00 1.611360549926757812e+01
-1.228341579437255859e+00 1.603379440307617188e+01
-1.271992206573486328e+00 1.599093532562255859e+01
-1.260835886001586914e+00 1.600650405883789062e+01
-1.244065761566162109e+00 1.601337242126464844e+01
-1.215095043182373047e+00 1.604838371276855469e+01
-1.258142590522766113e+00 1.598973083496093750e+01
-1.259195327758789062e+00 1.600367355346679688e+01
-1.234261155128479004e+00 1.603202247619628906e+01
-1.294138908386230469e+00 1.595680332183837891e+01
1.119594573974609375e+00 1.864295196533203125e+01
-1.158872604370117188e+00 1.610664367675781250e+01
-1.203332185745239258e+00 1.605292320251464844e+01
-1.233898639678955078e+00 1.603975868225097656e+01
-1.287327647209167480e+00 1.597679328918457031e+01
-1.176752567291259766e+00 1.609470748901367188e+01
-1.191468238830566406e+00 1.607376480102539062e+01
-1.208270907402038574e+00 1.605514335632324219e+01
-1.141435623168945312e+00 1.611880683898925781e+01
-1.216369271278381348e+00 1.605261993408203125e+01
-1.292751908302307129e+00 1.596654605865478516e+01
-1.264086365699768066e+00 1.599579334259033203e+01
-1.209516048431396484e+00 1.605707931518554688e+01
-1.190221905708312988e+00 1.607300567626953125e+01
-1.284657597541809082e+00 1.597336578369140625e+01
-1.159264564514160156e+00 1.610734748840332031e+01
-1.234525561332702637e+00 1.602721023559570312e+01
-1.218666434288024902e+00 1.604201507568359375e+01
-1.197291254997253418e+00 1.607936668395996094e+01
-1.254858613014221191e+00 1.600717163085937500e+01
-1.236319422721862793e+00 1.604125976562500000e+01
-1.386786341667175293e+00 1.586764621734619141e+01
-1.279395937919616699e+00 1.598588275909423828e+01
-1.214684963226318359e+00 1.605159187316894531e+01
-1.324488878250122070e+00 1.594365787506103516e+01
-1.304635047912597656e+00 1.593656730651855469e+01
-1.253201484680175781e+00 1.601696205139160156e+01
-1.140385150909423828e+00 1.611702537536621094e+01
-1.338493347167968750e+00 1.592612552642822266e+01
-1.079024672508239746e+00 1.618717956542968750e+01
-1.135066747665405273e+00 1.613697052001953125e+01
-1.217931985855102539e+00 1.604440498352050781e+01
-1.147189497947692871e+00 1.612150382995605469e+01
-1.193532466888427734e+00 1.607724380493164062e+01
-1.036656975746154785e+00 1.621638488769531250e+01
-1.275855064392089844e+00 1.595487785339355469e+01
1.016057848930358887e+00 1.850021171569824219e+01
1.110093235969543457e+00 1.855513000488281250e+01
1.080267786979675293e+00 1.846746253967285156e+01
1.115160584449768066e+00 1.850375175476074219e+01
1.028951644897460938e+00 1.842189407348632812e+01
-1.231662988662719727e+00 1.604521179199218750e+01
-1.224900960922241211e+00 1.603244209289550781e+01
-1.217975139617919922e+00 1.603997039794921875e+01
-1.180822014808654785e+00 1.608699798583984375e+01
-1.387913942337036133e+00 1.585298824310302734e+01
-1.234765291213989258e+00 1.602850914001464844e+01
-1.232158422470092773e+00 1.603155708312988281e+01
-1.247465252876281738e+00 1.602509307861328125e+01
-1.197662830352783203e+00 1.606370353698730469e+01
-1.242130517959594727e+00 1.601696777343750000e+01
-1.244175434112548828e+00 1.602039909362792969e+01
-1.308843970298767090e+00 1.594202136993408203e+01
-1.272014021873474121e+00 1.598758602142333984e+01
-1.316983819007873535e+00 1.595095634460449219e+01
-1.220929265022277832e+00 1.605792999267578125e+01
-1.268670678138732910e+00 1.599270725250244141e+01
-1.176214933395385742e+00 1.608815956115722656e+01
-1.209178686141967773e+00 1.605998229980468750e+01
1.105129718780517578e+00 1.849352073669433594e+01
-1.147723913192749023e+00 1.611630821228027344e+01
-1.307107090950012207e+00 1.595334911346435547e+01
-6.267764568328857422e+00 1.306603527069091797e+01
-1.202025532722473145e+00 1.606493186950683594e+01
-1.363077640533447266e+00 1.590739059448242188e+01
-1.460955739021301270e+00 1.581733703613281250e+01
-1.405850291252136230e+00 1.584808540344238281e+01
-1.336856126785278320e+00 1.591984939575195312e+01
-1.351576209068298340e+00 1.592207145690917969e+01
1.120047926902770996e+00 1.850890922546386719e+01
-1.328800678253173828e+00 1.592719268798828125e+01
-1.148283720016479492e+00 1.610885238647460938e+01
-1.266401171684265137e+00 1.598232936859130859e+01
-1.002108454704284668e+00 1.625692939758300781e+01
-1.251471638679504395e+00 1.599352931976318359e+01
-1.273321032524108887e+00 1.599219989776611328e+01
-1.143334150314331055e+00 1.612497329711914062e+01
-1.167935609817504883e+00 1.609393692016601562e+01
-1.207307457923889160e+00 1.605738830566406250e+01
-1.212874531745910645e+00 1.605113792419433594e+01
1.049293398857116699e+00 1.846499061584472656e+01
-1.198669910430908203e+00 1.606563377380371094e+01
-1.160190820693969727e+00 1.610417175292968750e+01
-1.079452395439147949e+00 1.619142913818359375e+01
-1.210930705070495605e+00 1.605797004699707031e+01
-1.227568745613098145e+00 1.603271865844726562e+01
-1.338522434234619141e+00 1.592125797271728516e+01
-1.266833543777465820e+00 1.598465824127197266e+01
1.080815792083740234e+00 1.846791458129882812e+01
-1.211555123329162598e+00 1.604915237426757812e+01
-1.330670237541198730e+00 1.590193462371826172e+01
-1.233596682548522949e+00 1.603315925598144531e+01
-1.183021664619445801e+00 1.607810592651367188e+01
-1.226444244384765625e+00 1.603246116638183594e+01
1.091800570487976074e+00 1.847934150695800781e+01
-1.197203397750854492e+00 1.606479072570800781e+01
1.099403738975524902e+00 1.848790359497070312e+01
-1.184086561203002930e+00 1.608773231506347656e+01
1.143991708755493164e+00 1.853369712829589844e+01
-1.403250455856323242e+00 1.585842227935791016e+01
-1.320997953414916992e+00 1.590007209777832031e+01
-1.482252717018127441e+00 1.579100036621093750e+01
-1.395074367523193359e+00 1.587431240081787109e+01
-1.270554661750793457e+00 1.599734401702880859e+01
-1.352476835250854492e+00 1.592939472198486328e+01
-1.363478064537048340e+00 1.590713500976562500e+01
-1.237737417221069336e+00 1.603564643859863281e+01
-1.337547063827514648e+00 1.592186450958251953e+01
-1.360654711723327637e+00 1.591133975982666016e+01
-1.293809890747070312e+00 1.597946643829345703e+01
-1.290095210075378418e+00 1.596190357208251953e+01
-1.299890995025634766e+00 1.596374797821044922e+01
-1.231380224227905273e+00 1.604000282287597656e+01
-1.321364045143127441e+00 1.593565750122070312e+01
-1.318194866180419922e+00 1.596679210662841797e+01
-1.345438480377197266e+00 1.593405818939208984e+01
-1.409031987190246582e+00 1.585981082916259766e+01
-1.420750617980957031e+00 1.585245037078857422e+01
-1.389652132987976074e+00 1.587339210510253906e+01
-1.172190546989440918e+00 1.610382652282714844e+01
-1.266061186790466309e+00 1.600691223144531250e+01
-1.270532965660095215e+00 1.600668334960937500e+01
-1.356823921203613281e+00 1.590475749969482422e+01
-1.197872519493103027e+00 1.606164169311523438e+01
-1.204461574554443359e+00 1.609108734130859375e+01
-1.330799698829650879e+00 1.594202423095703125e+01
-1.364440917968750000e+00 1.590784168243408203e+01
-1.327591538429260254e+00 1.591192531585693359e+01
-1.453001379966735840e+00 1.577607631683349609e+01
-1.240263104438781738e+00 1.602442932128906250e+01
-1.238846302032470703e+00 1.601698875427246094e+01
-1.286354184150695801e+00 1.598703861236572266e+01
-1.308943152427673340e+00 1.595441246032714844e+01
-1.242035031318664551e+00 1.603259086608886719e+01
-1.399596571922302246e+00 1.587926578521728516e+01
-1.457546949386596680e+00 1.581256866455078125e+01
-1.401452422142028809e+00 1.586748981475830078e+01
-1.348746180534362793e+00 1.592168235778808594e+01
-1.227526068687438965e+00 1.603792762756347656e+01
-1.256958484649658203e+00 1.600968360900878906e+01
-1.328045487403869629e+00 1.593537998199462891e+01
-1.337693572044372559e+00 1.594042491912841797e+01
-1.338194131851196289e+00 1.591823959350585938e+01
-1.224677801132202148e+00 1.604058837890625000e+01
1.451188802719116211e+00 2.050646591186523438e+01
-1.277757167816162109e+00 1.598151779174804688e+01
-1.322050809860229492e+00 1.593333339691162109e+01
-1.275593757629394531e+00 1.599296665191650391e+01
-1.252030730247497559e+00 1.600279235839843750e+01
-1.018550753593444824e+00 1.624123382568359375e+01
-1.200072646141052246e+00 1.608365440368652344e+01
-1.299982547760009766e+00 1.596617889404296875e+01
1.146723508834838867e+00 1.853587532043457031e+01
-1.159724116325378418e+00 1.611096763610839844e+01
-1.224696755409240723e+00 1.603203582763671875e+01
-1.262355566024780273e+00 1.600400733947753906e+01
1.142073869705200195e+00 1.855108070373535156e+01
-1.368741035461425781e+00 1.587705802917480469e+01
-1.330967426300048828e+00 1.594148540496826172e+01
-1.159722089767456055e+00 1.610925292968750000e+01
-1.116101145744323730e+00 1.615482711791992188e+01
-1.312255382537841797e+00 1.595358848571777344e+01
-1.183922290802001953e+00 1.606871604919433594e+01
-1.290577292442321777e+00 1.596665763854980469e+01
-1.368358373641967773e+00 1.588495063781738281e+01
-1.258551239967346191e+00 1.600263214111328125e+01
-1.254606127738952637e+00 1.599442863464355469e+01
-1.236852645874023438e+00 1.602711677551269531e+01
-1.212839484214782715e+00 1.605719757080078125e+01
1.050134539604187012e+00 1.850872230529785156e+01
-1.198565721511840820e+00 1.606835556030273438e+01
-1.250077962875366211e+00 1.602744293212890625e+01
-1.243456363677978516e+00 1.601712417602539062e+01
-1.317278623580932617e+00 1.597356319427490234e+01
-1.317776441574096680e+00 1.594164276123046875e+01
-1.301966786384582520e+00 1.597491741180419922e+01
-1.271564483642578125e+00 1.598589992523193359e+01
-1.237100243568420410e+00 1.603212356567382812e+01
-1.256590723991394043e+00 1.600909233093261719e+01
-1.288160324096679688e+00 1.597870826721191406e+01
-1.376714229583740234e+00 1.587433528900146484e+01
-1.282951235771179199e+00 1.597933197021484375e+01
-1.579540371894836426e+00 1.549897766113281250e+01
-1.695346951484680176e+00 1.569118309020996094e+01
-1.749995708465576172e+00 1.569875144958496094e+01
-1.693897128105163574e+00 1.560964202880859375e+01
-7.379471302032470703e+00 1.496353721618652344e+01
-7.039507865905761719e+00 1.487240982055664062e+01
-7.866508483886718750e+00 1.505327129364013672e+01
-1.743989109992980957e+00 1.569626045227050781e+01
-1.708841919898986816e+00 1.571606254577636719e+01
-6.948109626770019531e+00 1.570639991760253906e+01
-1.793763637542724609e+00 1.576194190979003906e+01
-1.714808464050292969e+00 1.570139980316162109e+01
-7.181235313415527344e+00 1.545575237274169922e+01
-7.741312026977539062e+00 1.622597885131835938e+01
-1.747246623039245605e+00 1.573533153533935547e+01
-1.710494875907897949e+00 1.569809055328369141e+01
-7.651994705200195312e+00 1.625455474853515625e+01
-1.696316242218017578e+00 1.561656093597412109e+01
-1.700655460357666016e+00 1.567452716827392578e+01
-1.738986134529113770e+00 1.557349300384521484e+01
-1.725151777267456055e+00 1.554998016357421875e+01
-1.639280796051025391e+00 1.564017486572265625e+01
-1.655927181243896484e+00 1.573114776611328125e+01
-7.009277343750000000e+00 1.523214340209960938e+01
-1.661793828010559082e+00 1.571649742126464844e+01
-1.688372492790222168e+00 1.570613193511962891e+01
-1.653212785720825195e+00 1.563992691040039062e+01
-1.676642298698425293e+00 1.570169734954833984e+01
-1.687218427658081055e+00 1.562056827545166016e+01
-8.137809753417968750e+00 1.561074256896972656e+01
-8.173361778259277344e+00 1.684597969055175781e+01
-8.136034011840820312e+00 1.614985466003417969e+01
-8.479366302490234375e+00 1.685618019104003906e+01
-8.748385429382324219e+00 1.694618606567382812e+01
-8.388779640197753906e+00 1.689241600036621094e+01
-8.353901863098144531e+00 1.674298858642578125e+01
-8.311141967773437500e+00 1.643271255493164062e+01
-7.718609809875488281e+00 1.632015037536621094e+01
-7.933313846588134766e+00 1.645379447937011719e+01
-7.567757129669189453e+00 1.646115875244140625e+01
-7.628328800201416016e+00 1.628854370117187500e+01
-7.904926300048828125e+00 1.660674095153808594e+01
-7.738865375518798828e+00 1.655282211303710938e+01
-7.512530326843261719e+00 1.572589874267578125e+01
-1.819916605949401855e+00 1.570259475708007812e+01
-1.670882225036621094e+00 1.571145153045654297e+01
-1.661643505096435547e+00 1.571946144104003906e+01
-1.608691096305847168e+00 1.570807075500488281e+01
-1.600993633270263672e+00 1.573024559020996094e+01
-1.614313960075378418e+00 1.565349674224853516e+01
-1.573631167411804199e+00 1.562478446960449219e+01
-1.570325613021850586e+00 1.569077014923095703e+01
-1.942017197608947754e+00 1.575282859802246094e+01
-1.563390851020812988e+00 1.571668624877929688e+01
-3.887690544128417969e+00 1.651169776916503906e+01
-1.792093634605407715e+00 1.574097061157226562e+01
-1.556004524230957031e+00 1.568415927886962891e+01
-1.536110758781433105e+00 1.571590709686279297e+01
-1.614845156669616699e+00 1.565477657318115234e+01
-1.571140766143798828e+00 1.579332447052001953e+01
-1.540375709533691406e+00 1.573091220855712891e+01
-1.541283845901489258e+00 1.574805355072021484e+01
-1.549149990081787109e+00 1.570838260650634766e+01
-1.535741686820983887e+00 1.571716213226318359e+01
-1.572335839271545410e+00 1.571190929412841797e+01
-1.569310665130615234e+00 1.567740440368652344e+01
-1.705114006996154785e+00 1.557744216918945312e+01
-1.563143372535705566e+00 1.565817832946777344e+01
-1.571837067604064941e+00 1.570452213287353516e+01
-1.551839470863342285e+00 1.570224571228027344e+01
-1.592981338500976562e+00 1.570296573638916016e+01
-1.542351841926574707e+00 1.572016716003417969e+01
-1.548103332519531250e+00 1.570070457458496094e+01
-1.643484711647033691e+00 1.560587310791015625e+01
-1.545918941497802734e+00 1.560449886322021484e+01
-1.583957314491271973e+00 1.558279705047607422e+01
-1.548282504081726074e+00 1.570352935791015625e+01
-1.648450732231140137e+00 1.553959083557128906e+01
-1.718369483947753906e+00 1.566212177276611328e+01
-1.696663856506347656e+00 1.570842933654785156e+01
-1.689150333404541016e+00 1.571899890899658203e+01
-1.646064519882202148e+00 1.576293468475341797e+01
-1.681916713714599609e+00 1.564277458190917969e+01
-6.771548748016357422e+00 1.496252822875976562e+01
-8.107552528381347656e+00 1.460510540008544922e+01
-1.730749726295471191e+00 1.567428016662597656e+01
-8.403559684753417969e+00 1.503542041778564453e+01
-1.746811747550964355e+00 1.566609954833984375e+01
-1.856002926826477051e+00 1.560574340820312500e+01
-1.642586231231689453e+00 1.570825004577636719e+01
-1.734962821006774902e+00 1.570748043060302734e+01
-1.697099566459655762e+00 1.568412208557128906e+01
-1.705037951469421387e+00 1.569585800170898438e+01
-7.846759319305419922e+00 1.496509456634521484e+01
-7.405894756317138672e+00 1.666542243957519531e+01
-7.904568672180175781e+00 1.672751045227050781e+01
-1.613886594772338867e+00 1.581979751586914062e+01
-1.436275243759155273e+00 1.588095474243164062e+01
-1.543039917945861816e+00 1.586170101165771484e+01
-1.483425855636596680e+00 1.587423515319824219e+01
-1.626878380775451660e+00 1.570140171051025391e+01
-1.486051201820373535e+00 1.581425094604492188e+01
-1.464125275611877441e+00 1.583754253387451172e+01
-1.381041288375854492e+00 1.591593074798583984e+01
-1.374442577362060547e+00 1.595809173583984375e+01
-1.415574312210083008e+00 1.590564537048339844e+01
-1.443503856658935547e+00 1.589145851135253906e+01
-1.463752627372741699e+00 1.593295192718505859e+01
-1.457780480384826660e+00 1.583466529846191406e+01
-1.603651404380798340e+00 1.573699188232421875e+01
-1.516448497772216797e+00 1.577376842498779297e+01
-1.474914908409118652e+00 1.582892513275146484e+01
-1.470825672149658203e+00 1.583116149902343750e+01
-1.439185857772827148e+00 1.585200786590576172e+01
-1.415492534637451172e+00 1.588099002838134766e+01
-1.385607004165649414e+00 1.589964675903320312e+01
-1.355711698532104492e+00 1.593389511108398438e+01
-1.350332260131835938e+00 1.594537258148193359e+01
-1.358153581619262695e+00 1.593640422821044922e+01
-1.353520512580871582e+00 1.593430519104003906e+01
-1.337752461433410645e+00 1.595055961608886719e+01
-1.329797387123107910e+00 1.596675014495849609e+01
-1.339629769325256348e+00 1.595600509643554688e+01
-1.347581744194030762e+00 1.595087432861328125e+01
-1.360032081604003906e+00 1.594080066680908203e+01
-1.351221919059753418e+00 1.594790458679199219e+01
-1.357884645462036133e+00 1.593729209899902344e+01
-1.350135564804077148e+00 1.593632984161376953e+01
-1.368649244308471680e+00 1.593249797821044922e+01
-1.346557617187500000e+00 1.595406913757324219e+01
-1.358198165893554688e+00 1.593896484375000000e+01
-1.361383795738220215e+00 1.594115352630615234e+01
-1.361487984657287598e+00 1.593920707702636719e+01
-1.348836421966552734e+00 1.594242858886718750e+01
-1.381010770797729492e+00 1.598173427581787109e+01
-1.414741277694702148e+00 1.591036796569824219e+01
-1.412294507026672363e+00 1.588817310333251953e+01
-1.469611763954162598e+00 1.584924507141113281e+01
-1.400733828544616699e+00 1.592605400085449219e+01
-1.389651298522949219e+00 1.592961025238037109e+01
-1.378935456275939941e+00 1.592966175079345703e+01
-1.383787035942077637e+00 1.591776084899902344e+01
-1.364371776580810547e+00 1.593812084197998047e+01
-1.367771506309509277e+00 1.593765640258789062e+01
-1.382010936737060547e+00 1.593259716033935547e+01
-1.336735963821411133e+00 1.599057102203369141e+01
-1.388339996337890625e+00 1.592510700225830078e+01
-1.411919236183166504e+00 1.592559432983398438e+01
-1.391178369522094727e+00 1.593334865570068359e+01
-1.400101184844970703e+00 1.590611839294433594e+01
-1.378641843795776367e+00 1.594029331207275391e+01
-1.428389072418212891e+00 1.593039321899414062e+01
-1.368690729141235352e+00 1.594442844390869141e+01
-1.410383820533752441e+00 1.589235210418701172e+01
-1.367331624031066895e+00 1.593996620178222656e+01
-1.382768750190734863e+00 1.592415714263916016e+01
-1.364014744758605957e+00 1.593910408020019531e+01
-1.363820314407348633e+00 1.594048881530761719e+01
-1.231577277183532715e+00 1.607493209838867188e+01
-1.362729191780090332e+00 1.593651103973388672e+01
-1.343972802162170410e+00 1.595451736450195312e+01
-1.347831130027770996e+00 1.594915580749511719e+01
-1.345741271972656250e+00 1.595105075836181641e+01
-1.343881964683532715e+00 1.595391273498535156e+01
-1.338529944419860840e+00 1.595509147644042969e+01
-1.316469073295593262e+00 1.600948333740234375e+01
-1.342807531356811523e+00 1.595311450958251953e+01
-1.331792235374450684e+00 1.596467304229736328e+01
-1.348320364952087402e+00 1.594923782348632812e+01
-1.354126334190368652e+00 1.594130420684814453e+01
-1.347549200057983398e+00 1.595067501068115234e+01
-1.350216031074523926e+00 1.594620609283447266e+01
-1.401438474655151367e+00 1.589121913909912109e+01
-1.348886489868164062e+00 1.594621944427490234e+01
-1.333171248435974121e+00 1.597199440002441406e+01
-1.337740063667297363e+00 1.594242763519287109e+01
-1.329284548759460449e+00 1.596072483062744141e+01
-1.341495752334594727e+00 1.595429229736328125e+01
-1.344918608665466309e+00 1.595044326782226562e+01
-1.350059270858764648e+00 1.594189453125000000e+01
-1.352011442184448242e+00 1.594366741180419922e+01
-1.344127416610717773e+00 1.594983673095703125e+01
-1.328832268714904785e+00 1.598692607879638672e+01
-1.336635231971740723e+00 1.597683143615722656e+01
-1.337449789047241211e+00 1.596266937255859375e+01
-1.338414788246154785e+00 1.595663356781005859e+01
-1.346068620681762695e+00 1.594952964782714844e+01
-1.343504071235656738e+00 1.594337272644042969e+01
-1.343010306358337402e+00 1.595158672332763672e+01
-1.340623855590820312e+00 1.595422077178955078e+01
-1.351025104522705078e+00 1.593893432617187500e+01
-1.348106980323791504e+00 1.593938255310058594e+01
-1.350982069969177246e+00 1.594244861602783203e+01
-1.365518331527709961e+00 1.592830181121826172e+01
-1.348523497581481934e+00 1.594067192077636719e+01
-1.324962258338928223e+00 1.597465038299560547e+01
-1.348850011825561523e+00 1.594659614562988281e+01
-1.346193075180053711e+00 1.594727325439453125e+01
-1.342548727989196777e+00 1.594971656799316406e+01
-1.346703529357910156e+00 1.594744777679443359e+01
-1.343059659004211426e+00 1.594777488708496094e+01
-1.346842288970947266e+00 1.594585895538330078e+01
-1.350680351257324219e+00 1.593975639343261719e+01
-1.362525224685668945e+00 1.591874980926513672e+01
-1.434478521347045898e+00 1.585900878906250000e+01
-1.345720171928405762e+00 1.594707584381103516e+01
-1.344126224517822266e+00 1.595011138916015625e+01
-1.341989040374755859e+00 1.594950389862060547e+01
-1.297856092453002930e+00 1.598338127136230469e+01
-1.326756715774536133e+00 1.596122932434082031e+01
-1.356876015663146973e+00 1.593066596984863281e+01
-1.347040057182312012e+00 1.594593143463134766e+01
-1.341802358627319336e+00 1.595143222808837891e+01
-1.343886494636535645e+00 1.595016670227050781e+01
-1.347608089447021484e+00 1.594579792022705078e+01
-1.344586491584777832e+00 1.594741630554199219e+01
-1.360468268394470215e+00 1.592740821838378906e+01
-1.338697671890258789e+00 1.595500183105468750e+01
-1.341511845588684082e+00 1.595300388336181641e+01
-1.293377280235290527e+00 1.600710487365722656e+01
-1.354223728179931641e+00 1.593327522277832031e+01
-1.345700621604919434e+00 1.594502449035644531e+01
-1.346340894699096680e+00 1.594555473327636719e+01
-1.341309666633605957e+00 1.595073986053466797e+01
-1.352380514144897461e+00 1.593884181976318359e+01
-1.352425813674926758e+00 1.593693637847900391e+01
-1.345354437828063965e+00 1.594459342956542969e+01
-1.345132231712341309e+00 1.594525814056396484e+01
-1.341715574264526367e+00 1.595060253143310547e+01
-1.345341563224792480e+00 1.594052124023437500e+01
-1.349920988082885742e+00 1.593429183959960938e+01
-1.348709106445312500e+00 1.594110965728759766e+01
-1.341510891914367676e+00 1.594721412658691406e+01
-1.341136693954467773e+00 1.595229148864746094e+01
-1.345991373062133789e+00 1.594187545776367188e+01
-1.345086097717285156e+00 1.594683551788330078e+01
-1.302227616310119629e+00 1.598995971679687500e+01
-1.346152663230895996e+00 1.594491767883300781e+01
-1.382946491241455078e+00 1.589927577972412109e+01
-1.350375056266784668e+00 1.592825222015380859e+01
-1.344107866287231445e+00 1.597651004791259766e+01
-1.354323029518127441e+00 1.593028354644775391e+01
-1.331677079200744629e+00 1.595538711547851562e+01
-1.371488332748413086e+00 1.591204833984375000e+01
-1.375205039978027344e+00 1.591214752197265625e+01
-1.358585119247436523e+00 1.591623973846435547e+01
-1.369796633720397949e+00 1.591768550872802734e+01
-1.342613458633422852e+00 1.593865680694580078e+01
-1.413116812705993652e+00 1.585336780548095703e+01
-1.376282215118408203e+00 1.587707805633544922e+01
-1.358904838562011719e+00 1.590847301483154297e+01
-1.323991894721984863e+00 1.595058536529541016e+01
-1.370761632919311523e+00 1.588243103027343750e+01
-1.256982088088989258e+00 1.602816009521484375e+01
-1.321522355079650879e+00 1.593166160583496094e+01
-1.320747613906860352e+00 1.595156764984130859e+01
-1.366285204887390137e+00 1.589060974121093750e+01
-1.341884374618530273e+00 1.592069816589355469e+01
-1.407156348228454590e+00 1.581564235687255859e+01
-1.359502196311950684e+00 1.585972118377685547e+01
-1.372445821762084961e+00 1.588840961456298828e+01
-1.355959892272949219e+00 1.589007091522216797e+01
-1.383635997772216797e+00 1.582966136932373047e+01
-1.391213297843933105e+00 1.582015991210937500e+01
-1.341302275657653809e+00 1.593212985992431641e+01
-1.416862368583679199e+00 1.577095127105712891e+01
-1.399428725242614746e+00 1.583460235595703125e+01
-5.205013275146484375e+00 9.997007369995117188e+00
-1.385762214660644531e+00 1.569015026092529297e+01
-1.386936068534851074e+00 1.586217784881591797e+01
-1.391883969306945801e+00 1.585311126708984375e+01
-1.392159938812255859e+00 1.584701633453369141e+01
-2.980664968490600586e+00 7.432217121124267578e+00
-1.376986861228942871e+00 1.587325096130371094e+01
-1.311681628227233887e+00 1.600458145141601562e+01
-1.281098365783691406e+00 1.600682067871093750e+01
-1.340703129768371582e+00 1.593471145629882812e+01
-1.376798152923583984e+00 1.588323211669921875e+01
-2.973298072814941406e+00 7.098914623260498047e+00
-1.490713000297546387e+00 1.534196949005126953e+01
-1.373091697692871094e+00 1.587435150146484375e+01
-1.485100388526916504e+00 1.566960525512695312e+01
-1.374119281768798828e+00 1.588666343688964844e+01
-1.359179735183715820e+00 1.586377716064453125e+01
-1.368926167488098145e+00 1.589017009735107422e+01
-1.419093966484069824e+00 1.581395530700683594e+01
-1.368007063865661621e+00 1.587865829467773438e+01
-1.288806080818176270e+00 1.600050926208496094e+01
-1.335395097732543945e+00 1.593166351318359375e+01
-1.381883740425109863e+00 1.586088562011718750e+01
-1.309645652770996094e+00 1.591862392425537109e+01
-1.353220582008361816e+00 1.589594841003417969e+01
-1.456407427787780762e+00 1.579739761352539062e+01
-1.376632452011108398e+00 1.587917423248291016e+01
-1.400825381278991699e+00 1.574127960205078125e+01
-1.388987302780151367e+00 1.586836338043212891e+01
-1.366548895835876465e+00 1.586997795104980469e+01
-1.308135390281677246e+00 1.592613697052001953e+01
-1.366797804832458496e+00 1.587162399291992188e+01
-1.401063799858093262e+00 1.583165073394775391e+01
-1.409381508827209473e+00 1.582887554168701172e+01
-1.470936894416809082e+00 1.571716022491455078e+01
-1.351658225059509277e+00 1.574746990203857422e+01
-1.395470142364501953e+00 1.585118389129638672e+01
-1.404828667640686035e+00 1.583053207397460938e+01
-1.344471335411071777e+00 1.593542289733886719e+01
-1.347265005111694336e+00 1.593090534210205078e+01
-1.311985969543457031e+00 1.596014595031738281e+01
-1.332887411117553711e+00 1.593802833557128906e+01
-1.327614068984985352e+00 1.594946861267089844e+01
-1.355085611343383789e+00 1.591177845001220703e+01
-4.589447975158691406e+00 1.198025894165039062e+01
-1.373980283737182617e+00 1.588583755493164062e+01
-1.440803050994873047e+00 1.583202171325683594e+01
-1.356074929237365723e+00 1.592715740203857422e+01
-1.334269165992736816e+00 1.593849182128906250e+01
-1.338356018066406250e+00 1.593490886688232422e+01
-1.353515744209289551e+00 1.588077259063720703e+01
-1.317162275314331055e+00 1.595118904113769531e+01
-1.352673530578613281e+00 1.591429901123046875e+01
-1.341970324516296387e+00 1.594042491912841797e+01
-1.336109399795532227e+00 1.593004608154296875e+01
-1.336441516876220703e+00 1.593278408050537109e+01
-1.323048233985900879e+00 1.593968486785888672e+01
-1.300368666648864746e+00 1.598012351989746094e+01
-1.444281220436096191e+00 1.598339653015136719e+01
-1.362419486045837402e+00 1.589837265014648438e+01
-1.353951454162597656e+00 1.592260837554931641e+01
-1.359030723571777344e+00 1.590852355957031250e+01
-1.328038215637207031e+00 1.594178581237792969e+01
-1.345565199851989746e+00 1.593026447296142578e+01
-1.345559835433959961e+00 1.593097496032714844e+01
-1.329986333847045898e+00 1.596120548248291016e+01
-1.185088992118835449e+00 1.610787200927734375e+01
-1.307607769966125488e+00 1.597769260406494141e+01
-1.216843962669372559e+00 1.607910346984863281e+01
-1.220592141151428223e+00 1.607538032531738281e+01
-1.305274605751037598e+00 1.598059177398681641e+01
-1.211090683937072754e+00 1.608651733398437500e+01
-1.233948707580566406e+00 1.605956077575683594e+01
-1.259312868118286133e+00 1.605265617370605469e+01
-1.190911173820495605e+00 1.610999679565429688e+01
-1.222576737403869629e+00 1.607262039184570312e+01
-1.198398947715759277e+00 1.610113716125488281e+01
-1.247868418693542480e+00 1.604930114746093750e+01
-1.230546951293945312e+00 1.606071853637695312e+01
-1.344441294670104980e+00 1.594838333129882812e+01
-1.264947056770324707e+00 1.602775955200195312e+01
-1.216056466102600098e+00 1.608609771728515625e+01
-1.192166328430175781e+00 1.610857582092285156e+01
-1.226915121078491211e+00 1.606845664978027344e+01
-1.177295565605163574e+00 1.612282752990722656e+01
-1.199582099914550781e+00 1.609959030151367188e+01
-1.224640727043151855e+00 1.607395362854003906e+01
-1.197951316833496094e+00 1.609951591491699219e+01
-1.193987131118774414e+00 1.610410499572753906e+01
-1.103060126304626465e+00 1.619602394104003906e+01
-1.214574694633483887e+00 1.608437156677246094e+01
-1.199486494064331055e+00 1.609776687622070312e+01
-1.171508073806762695e+00 1.612926673889160156e+01
-1.159685611724853516e+00 1.614030838012695312e+01
-1.242385268211364746e+00 1.605966949462890625e+01
-1.205671429634094238e+00 1.609422874450683594e+01
-1.196623563766479492e+00 1.609980773925781250e+01
-1.205438375473022461e+00 1.609232139587402344e+01
-1.192775726318359375e+00 1.610687065124511719e+01
-1.246955037117004395e+00 1.604773330688476562e+01
-1.239451766014099121e+00 1.605827713012695312e+01
-1.242126226425170898e+00 1.604972648620605469e+01
-1.171942114830017090e+00 1.609764480590820312e+01
-1.295605897903442383e+00 1.598131847381591797e+01
-1.302944302558898926e+00 1.597602558135986328e+01
-1.306837081909179688e+00 1.597331905364990234e+01
-1.226579666137695312e+00 1.606936645507812500e+01
-1.348144292831420898e+00 1.592737293243408203e+01
-1.250174760818481445e+00 1.605224990844726562e+01
-1.324436068534851074e+00 1.595778846740722656e+01
-1.310255050659179688e+00 1.599853420257568359e+01
-1.476294994354248047e+00 1.579262447357177734e+01
-1.328900694847106934e+00 1.597241020202636719e+01
-1.360216021537780762e+00 1.590819644927978516e+01
-1.347742915153503418e+00 1.592492771148681641e+01
-1.357188344001770020e+00 1.592495346069335938e+01
-1.276593446731567383e+00 1.599892807006835938e+01
-1.442822813987731934e+00 1.582802009582519531e+01
-1.270709514617919922e+00 1.601811218261718750e+01
-1.203181147575378418e+00 1.609213447570800781e+01
-1.093975186347961426e+00 1.620300674438476562e+01
-1.241576194763183594e+00 1.605440711975097656e+01
-1.203269004821777344e+00 1.608499336242675781e+01
-1.172542691230773926e+00 1.612740898132324219e+01
-1.221247196197509766e+00 1.608447265625000000e+01
-1.318159461021423340e+00 1.595985698699951172e+01
-1.405973553657531738e+00 1.586579799652099609e+01
-4.950919628143310547e+00 1.050186252593994141e+01
-1.441194415092468262e+00 1.578756618499755859e+01
-1.331462740898132324e+00 1.596125507354736328e+01
-1.483309984207153320e+00 1.581009197235107422e+01
-1.386280179023742676e+00 1.589475345611572266e+01
-1.314965844154357910e+00 1.597823143005371094e+01
-1.282850980758666992e+00 1.601384735107421875e+01
-1.360650897026062012e+00 1.594596576690673828e+01
-1.401265740394592285e+00 1.587335109710693359e+01
-1.361639261245727539e+00 1.595481777191162109e+01
-1.373911380767822266e+00 1.592919540405273438e+01
-1.334365725517272949e+00 1.595926380157470703e+01
-1.382239580154418945e+00 1.588489723205566406e+01
-1.383242726325988770e+00 1.590248394012451172e+01
-1.382900476455688477e+00 1.590966606140136719e+01
-1.348596453666687012e+00 1.594922256469726562e+01
-1.320927023887634277e+00 1.597406482696533203e+01
-1.361305952072143555e+00 1.593211269378662109e+01
-1.348686575889587402e+00 1.593475341796875000e+01
-1.459869503974914551e+00 1.582616615295410156e+01
-1.366575121879577637e+00 1.591964817047119141e+01
-1.302510023117065430e+00 1.599150276184082031e+01
-1.266132235527038574e+00 1.603837585449218750e+01
-1.361216902732849121e+00 1.593049812316894531e+01
-1.371414303779602051e+00 1.591833400726318359e+01
-1.359088659286499023e+00 1.593967628479003906e+01
-1.367253303527832031e+00 1.600004386901855469e+01
-1.423426747322082520e+00 1.586952877044677734e+01
-1.335384488105773926e+00 1.597080421447753906e+01
-1.269920945167541504e+00 1.603093719482421875e+01
-1.225471258163452148e+00 1.607132911682128906e+01
-1.403445839881896973e+00 1.587261199951171875e+01
-1.328303098678588867e+00 1.597344303131103516e+01
-1.331998467445373535e+00 1.596473503112792969e+01
-1.667014241218566895e+00 1.564571762084960938e+01
-1.363942503929138184e+00 1.589487934112548828e+01
-1.291172027587890625e+00 1.598103427886962891e+01
-1.245071172714233398e+00 1.604435729980468750e+01
-1.240176439285278320e+00 1.605679702758789062e+01
-1.207223653793334961e+00 1.608674812316894531e+01
-1.257534861564636230e+00 1.603972244262695312e+01
-1.251040339469909668e+00 1.604485511779785156e+01
-1.237247228622436523e+00 1.605818367004394531e+01
-1.302758932113647461e+00 1.599538707733154297e+01
-1.283913850784301758e+00 1.600282669067382812e+01
-1.251937389373779297e+00 1.603238296508789062e+01
-1.329907536506652832e+00 1.596271038055419922e+01
-1.340107440948486328e+00 1.595455932617187500e+01
-1.338610887527465820e+00 1.595547866821289062e+01
-1.347872376441955566e+00 1.593970298767089844e+01
-1.337573766708374023e+00 1.594320964813232422e+01
-1.328683972358703613e+00 1.596818923950195312e+01
-1.322912573814392090e+00 1.597228908538818359e+01
-1.343502998352050781e+00 1.595180130004882812e+01
-1.281706690788269043e+00 1.601470756530761719e+01
-1.309518456459045410e+00 1.598709487915039062e+01
-1.328663468360900879e+00 1.596545696258544922e+01
-1.329260587692260742e+00 1.596320724487304688e+01
-1.340781688690185547e+00 1.595373153686523438e+01
-1.336334586143493652e+00 1.596088981628417969e+01
-1.335278868675231934e+00 1.595905017852783203e+01
-1.359434485435485840e+00 1.592575168609619141e+01
-1.370621442794799805e+00 1.591271877288818359e+01
-1.352330684661865234e+00 1.592882061004638672e+01
-1.328824162483215332e+00 1.596381664276123047e+01
-1.331741690635681152e+00 1.596220397949218750e+01
-1.355844140052795410e+00 1.593868350982666016e+01
-1.348620653152465820e+00 1.594343757629394531e+01
-1.328975319862365723e+00 1.595955944061279297e+01
-1.340923070907592773e+00 1.595033359527587891e+01
-1.254869341850280762e+00 1.602979278564453125e+01
-3.640777587890625000e+00 9.291491508483886719e+00
-2.976134538650512695e+00 8.719803810119628906e+00
-2.754690885543823242e+00 8.767236709594726562e+00
-2.018527030944824219e+00 8.166831970214843750e+00
-5.942707061767578125e+00 7.991588592529296875e+00
-3.615033149719238281e+00 7.586714267730712891e+00
-3.674236774444580078e+00 7.958474159240722656e+00
-3.235352993011474609e+00 8.003592491149902344e+00
-4.353040695190429688e+00 7.506433010101318359e+00
-1.662043571472167969e+00 1.525404834747314453e+01
-2.599477291107177734e+00 8.787363052368164062e+00
-1.509591341018676758e+00 1.533860492706298828e+01
-2.544912338256835938e+00 8.999464988708496094e+00
-1.612035036087036133e+00 1.543477821350097656e+01
-2.690729618072509766e+00 8.564435005187988281e+00
-4.144872188568115234e+00 8.488388061523437500e+00
-3.160090923309326172e+00 8.317757606506347656e+00
-2.491826772689819336e+00 8.106657028198242188e+00
-2.779922246932983398e+00 8.496263504028320312e+00
-5.936562538146972656e+00 8.115692138671875000e+00
-1.813567399978637695e+00 1.044157600402832031e+01
-1.501991987228393555e+00 1.548128318786621094e+01
-1.496100425720214844e+00 1.549596118927001953e+01
-1.488043427467346191e+00 1.550298881530761719e+01
-1.510247707366943359e+00 1.546155929565429688e+01
-1.522733092308044434e+00 1.546262931823730469e+01
-1.675442814826965332e+00 1.134976482391357422e+01
-1.490185737609863281e+00 1.534559249877929688e+01
-1.503603219985961914e+00 1.545763492584228516e+01
-1.500164031982421875e+00 1.545480346679687500e+01
-1.494216084480285645e+00 1.550324630737304688e+01
-1.491392970085144043e+00 1.550414848327636719e+01
-1.469145417213439941e+00 1.548575782775878906e+01
-1.481694102287292480e+00 1.542402839660644531e+01
-1.489000797271728516e+00 1.548767948150634766e+01
-1.486321806907653809e+00 1.550464534759521484e+01
-1.486868381500244141e+00 1.550032043457031250e+01
-1.499748587608337402e+00 1.548794555664062500e+01
-1.470929980278015137e+00 1.541563796997070312e+01
-1.469087362289428711e+00 1.546730232238769531e+01
-1.489428758621215820e+00 1.549780273437500000e+01
-1.500102519989013672e+00 1.544309616088867188e+01
-1.486747264862060547e+00 1.549791717529296875e+01
-1.489317178726196289e+00 1.548869228363037109e+01
-1.485569596290588379e+00 1.547395229339599609e+01
-1.488776326179504395e+00 1.550288391113281250e+01
-1.484238862991333008e+00 1.549180412292480469e+01
-1.502872943878173828e+00 1.548437118530273438e+01
-1.489232063293457031e+00 1.550156688690185547e+01
-1.497040867805480957e+00 1.550410366058349609e+01
-1.498314976692199707e+00 1.547095298767089844e+01
-1.448525071144104004e+00 1.538993072509765625e+01
-1.467943906784057617e+00 1.537813472747802734e+01
-1.488180875778198242e+00 1.549902057647705078e+01
-1.480320453643798828e+00 1.548554801940917969e+01
-1.502292633056640625e+00 1.550465583801269531e+01
-1.489473104476928711e+00 1.549442958831787109e+01
-1.489717721939086914e+00 1.547806739807128906e+01
-1.480678558349609375e+00 1.544595146179199219e+01
-1.495857715606689453e+00 1.547318172454833984e+01
-1.514153480529785156e+00 1.535502052307128906e+01
-1.485460162162780762e+00 1.549680137634277344e+01
-1.489043593406677246e+00 1.550142860412597656e+01
-1.470098495483398438e+00 1.543932533264160156e+01
-1.458977818489074707e+00 1.553504180908203125e+01
-1.490948677062988281e+00 1.550524616241455078e+01
-1.432046055793762207e+00 1.542415142059326172e+01
-1.491049647331237793e+00 1.549219036102294922e+01
-1.492905616760253906e+00 1.549128341674804688e+01
-1.483152270317077637e+00 1.544898605346679688e+01
-1.493455529212951660e+00 1.550345325469970703e+01
-1.487471342086791992e+00 1.548544502258300781e+01
-1.489088892936706543e+00 1.551024723052978516e+01
-1.492309570312500000e+00 1.550399208068847656e+01
-1.489624857902526855e+00 1.549991130828857422e+01
-1.502333760261535645e+00 1.545662498474121094e+01
-1.497107863426208496e+00 1.549646377563476562e+01
-2.465319633483886719e+00 1.043974494934082031e+01
-1.610579729080200195e+00 1.525212764739990234e+01
-1.495659351348876953e+00 1.547720909118652344e+01
-1.489347934722900391e+00 1.550057125091552734e+01
-1.487773895263671875e+00 1.547458171844482422e+01
-1.486052513122558594e+00 1.548902320861816406e+01
-1.487984776496887207e+00 1.548550891876220703e+01
-1.409992337226867676e+00 1.542138290405273438e+01
-1.422194242477416992e+00 1.530354309082031250e+01
-1.493770480155944824e+00 1.550633716583251953e+01
-1.492412328720092773e+00 1.549880504608154297e+01
-1.518486380577087402e+00 1.551732254028320312e+01
-1.494789600372314453e+00 1.550093460083007812e+01
-1.506564617156982422e+00 1.550362396240234375e+01
-1.493944406509399414e+00 1.551056480407714844e+01
-1.491926431655883789e+00 1.550510597229003906e+01
-1.484810709953308105e+00 1.550534725189208984e+01
-1.491021037101745605e+00 1.550375175476074219e+01
-1.486785411834716797e+00 1.549086856842041016e+01
-1.490268349647521973e+00 1.549498367309570312e+01
-1.489606380462646484e+00 1.549863719940185547e+01
-1.479465484619140625e+00 1.548152732849121094e+01
-1.488244533538818359e+00 1.549871349334716797e+01
-1.494720816612243652e+00 1.550841140747070312e+01
-1.489408969879150391e+00 1.550074863433837891e+01
-1.492529869079589844e+00 1.550096607208251953e+01
-1.495098114013671875e+00 1.549233055114746094e+01
-1.496148824691772461e+00 1.530415153503417969e+01
-1.508135914802551270e+00 1.546524333953857422e+01
-1.387773871421813965e+00 1.048887252807617188e+01
-1.559307694435119629e+00 1.314255332946777344e+01
-1.488883137702941895e+00 1.538959884643554688e+01
-1.500913023948669434e+00 1.524993324279785156e+01
-1.595670461654663086e+00 1.534812450408935547e+01
-1.508013248443603516e+00 1.547455310821533203e+01
-1.377354383468627930e+00 1.531393146514892578e+01
-1.489555478096008301e+00 1.550569248199462891e+01
-1.489180207252502441e+00 1.549761581420898438e+01
-1.490242600440979004e+00 1.550357913970947266e+01
-1.486188530921936035e+00 1.549077224731445312e+01
-4.829517841339111328e+00 7.709064960479736328e+00
-3.661375522613525391e+00 9.573588371276855469e+00
-1.534717679023742676e+00 1.552341747283935547e+01
-1.530095934867858887e+00 1.545109748840332031e+01
-1.761161804199218750e+00 8.794569015502929688e+00
-5.340610504150390625e+00 1.050909423828125000e+01
-5.911612510681152344e+00 8.685750007629394531e+00
-1.539506793022155762e+00 1.551810359954833984e+01
-1.521751761436462402e+00 1.547104454040527344e+01
-1.543140172958374023e+00 1.551954936981201172e+01
-1.532298445701599121e+00 1.554706192016601562e+01
-1.508959054946899414e+00 1.549852561950683594e+01
-1.569358587265014648e+00 1.542676734924316406e+01
-1.558182597160339355e+00 1.548717689514160156e+01
-1.521518230438232422e+00 1.554564380645751953e+01
-1.556614637374877930e+00 1.547420310974121094e+01
-1.540490388870239258e+00 1.551850891113281250e+01
-1.552904248237609863e+00 1.549995708465576172e+01
-1.546631574630737305e+00 1.548858165740966797e+01
-1.523943185806274414e+00 1.543444824218750000e+01
-1.473957180976867676e+00 1.545870971679687500e+01
-1.533736705780029297e+00 1.551753807067871094e+01
-1.524793982505798340e+00 1.554304695129394531e+01
-5.326337814331054688e+00 9.562886238098144531e+00
-1.530446648597717285e+00 1.553113460540771484e+01
-1.522252440452575684e+00 1.553735446929931641e+01
-1.601472616195678711e+00 1.560497665405273438e+01
-1.455928206443786621e+00 1.546296882629394531e+01
-3.658954620361328125e+00 9.751102447509765625e+00
-1.520926713943481445e+00 1.554806613922119141e+01
-6.067381858825683594e+00 8.063686370849609375e+00
-1.525502562522888184e+00 1.554452323913574219e+01
-1.511400461196899414e+00 1.556681251525878906e+01
-1.529875159263610840e+00 1.551925468444824219e+01
-1.575169563293457031e+00 1.541084194183349609e+01
-1.545935034751892090e+00 1.550572681427001953e+01
-1.539083480834960938e+00 1.553469657897949219e+01
-1.533997297286987305e+00 1.553268432617187500e+01
-1.452356338500976562e+00 1.542210483551025391e+01
-1.540225505828857422e+00 1.552890872955322266e+01
-6.076315879821777344e+00 7.903591632843017578e+00
-1.549271821975708008e+00 1.548059558868408203e+01
-5.436881065368652344e+00 1.052585124969482422e+01
-1.342576026916503906e+00 1.592091369628906250e+01
-1.486866116523742676e+00 1.562244319915771484e+01
-1.461465477943420410e+00 1.567052459716796875e+01
-1.440732598304748535e+00 1.574444866180419922e+01
-1.378675103187561035e+00 1.581287288665771484e+01
-1.462779760360717773e+00 1.567091655731201172e+01
-1.441071748733520508e+00 1.573322486877441406e+01
-1.406941413879394531e+00 1.576629352569580078e+01
-1.487027645111083984e+00 1.565795898437500000e+01
-1.509335279464721680e+00 1.554926300048828125e+01
-1.533812880516052246e+00 1.550275135040283203e+01
-1.462558984756469727e+00 1.569542407989501953e+01
-1.474809646606445312e+00 1.567753696441650391e+01
-1.471470236778259277e+00 1.564914798736572266e+01
-1.504777431488037109e+00 1.557719707489013672e+01
-1.468952178955078125e+00 1.569579505920410156e+01
-1.516497135162353516e+00 1.559325885772705078e+01
-1.491194248199462891e+00 1.561625194549560547e+01
-3.560461044311523438e+00 1.099336242675781250e+01
-1.465603113174438477e+00 1.570736598968505859e+01
-1.473325848579406738e+00 1.561530685424804688e+01
-1.477465748786926270e+00 1.569433879852294922e+01
-1.381588459014892578e+00 1.587289047241210938e+01
-1.345249056816101074e+00 1.588345050811767578e+01
-1.438508749008178711e+00 1.576950073242187500e+01
-1.424695014953613281e+00 1.584258270263671875e+01
-1.435555934906005859e+00 1.581317234039306641e+01
-1.437178134918212891e+00 1.584055519104003906e+01
-1.455869555473327637e+00 1.579344177246093750e+01
-1.413654327392578125e+00 1.586084175109863281e+01
-1.474822759628295898e+00 1.574443054199218750e+01
-1.487632870674133301e+00 1.575414466857910156e+01
-1.467941999435424805e+00 1.573749732971191406e+01
-1.435785531997680664e+00 1.581305980682373047e+01
-1.422559022903442383e+00 1.583464050292968750e+01
-1.394167780876159668e+00 1.588297367095947266e+01
-1.506472706794738770e+00 1.575705909729003906e+01
-1.396613717079162598e+00 1.591886997222900391e+01
-1.350224733352661133e+00 1.594060134887695312e+01
-1.425992608070373535e+00 1.586528968811035156e+01
-1.372074604034423828e+00 1.589820098876953125e+01
-1.400594711303710938e+00 1.590251064300537109e+01
-1.361923456192016602e+00 1.593872928619384766e+01
-1.351958155632019043e+00 1.594240665435791016e+01
-1.345399260520935059e+00 1.594557571411132812e+01
-1.450700998306274414e+00 1.584070110321044922e+01
-1.326959609985351562e+00 1.596649837493896484e+01
-1.348634004592895508e+00 1.594705104827880859e+01
-1.347028851509094238e+00 1.594504070281982422e+01
-1.347638010978698730e+00 1.594645309448242188e+01
-1.294077157974243164e+00 1.599942970275878906e+01
-1.344320774078369141e+00 1.594852542877197266e+01
-1.347223043441772461e+00 1.593762016296386719e+01
-1.345734238624572754e+00 1.594729900360107422e+01
-1.347378253936767578e+00 1.594364356994628906e+01
-1.340773940086364746e+00 1.594935512542724609e+01
-1.365264773368835449e+00 1.588195800781250000e+01
-1.361868143081665039e+00 1.591115570068359375e+01
-1.366521716117858887e+00 1.590104484558105469e+01
-1.381132602691650391e+00 1.584049510955810547e+01
-1.359045624732971191e+00 1.591809082031250000e+01
-1.362690091133117676e+00 1.591320133209228516e+01
-1.359057068824768066e+00 1.591153430938720703e+01
-1.363493442535400391e+00 1.589484786987304688e+01
-1.310343980789184570e+00 1.597852134704589844e+01
-1.387857556343078613e+00 1.583932971954345703e+01
-1.403874158859252930e+00 1.586354351043701172e+01
-1.373342514038085938e+00 1.588685512542724609e+01
-1.355465531349182129e+00 1.592418861389160156e+01
-1.350908398628234863e+00 1.590917396545410156e+01
-1.367027997970581055e+00 1.591989994049072266e+01
-1.354877352714538574e+00 1.593107223510742188e+01
-1.314019441604614258e+00 1.598826408386230469e+01
-1.495289444923400879e+00 1.576465892791748047e+01
-1.389034032821655273e+00 1.585813903808593750e+01
-1.316582679748535156e+00 1.595839691162109375e+01
-1.353298306465148926e+00 1.593285560607910156e+01
-1.364229083061218262e+00 1.591372680664062500e+01
-1.363687038421630859e+00 1.591747283935546875e+01
-1.256759166717529297e+00 1.604113006591796875e+01
-1.495188713073730469e+00 1.573245429992675781e+01
-1.411192059516906738e+00 1.584891223907470703e+01
-1.492453455924987793e+00 1.576294040679931641e+01
-1.440631985664367676e+00 1.580419445037841797e+01
-1.457318305969238281e+00 1.575300121307373047e+01
-1.456634521484375000e+00 1.579339694976806641e+01
-1.451298713684082031e+00 1.576462364196777344e+01
-2.769254684448242188e+00 8.817375183105468750e+00
-1.420750379562377930e+00 1.582912254333496094e+01
-1.421964049339294434e+00 1.582578659057617188e+01
-1.424375414848327637e+00 1.581444644927978516e+01
-1.392880082130432129e+00 1.586565876007080078e+01
-1.426635384559631348e+00 1.584379196166992188e+01
-1.382280826568603516e+00 1.589254188537597656e+01
-1.340433001518249512e+00 1.592029380798339844e+01
-1.359899759292602539e+00 1.591631031036376953e+01
-1.391324877738952637e+00 1.586797332763671875e+01
-1.356693029403686523e+00 1.587078666687011719e+01
-1.386467218399047852e+00 1.585391330718994141e+01
-1.381895184516906738e+00 1.586951446533203125e+01
-1.352885961532592773e+00 1.592305183410644531e+01
-1.385627746582031250e+00 1.586872768402099609e+01
-1.396105170249938965e+00 1.584338283538818359e+01
-1.341904520988464355e+00 1.593150997161865234e+01
-1.366582274436950684e+00 1.591052341461181641e+01
-1.364117860794067383e+00 1.590820026397705078e+01
-1.371152043342590332e+00 1.590026950836181641e+01
-1.371152639389038086e+00 1.589737987518310547e+01
-1.389283418655395508e+00 1.588130187988281250e+01
-1.308017015457153320e+00 1.579620361328125000e+01
-1.355509161949157715e+00 1.595159435272216797e+01
-1.382630467414855957e+00 1.586775493621826172e+01
-1.380581259727478027e+00 1.587330150604248047e+01
-1.388399243354797363e+00 1.586290645599365234e+01
-1.448272228240966797e+00 1.574534988403320312e+01
-1.432083964347839355e+00 1.574182605743408203e+01
-1.419180393218994141e+00 1.576660728454589844e+01
-1.469119429588317871e+00 1.564111232757568359e+01
-1.379503250122070312e+00 1.588444519042968750e+01
-1.429786920547485352e+00 1.583179092407226562e+01
-1.366343379020690918e+00 1.592403697967529297e+01
-1.412606239318847656e+00 1.588267898559570312e+01
-1.411141872406005859e+00 1.587774181365966797e+01
-1.349735736846923828e+00 1.592091751098632812e+01
-1.514270305633544922e+00 1.578978538513183594e+01
-1.359389662742614746e+00 1.592526912689208984e+01
-1.458864450454711914e+00 1.584607124328613281e+01
-1.406808137893676758e+00 1.587585067749023438e+01
-1.324821829795837402e+00 1.599708747863769531e+01
-1.391787052154541016e+00 1.589884185791015625e+01
-1.413585305213928223e+00 1.586375522613525391e+01
-1.426529765129089355e+00 1.584875679016113281e+01
-1.470401167869567871e+00 1.574284362792968750e+01
-1.510394334793090820e+00 1.576263713836669922e+01
-1.361966252326965332e+00 1.592455482482910156e+01
-1.364402055740356445e+00 1.591911411285400391e+01
-1.403872251510620117e+00 1.588191509246826172e+01
-1.415719747543334961e+00 1.585777378082275391e+01
-1.454975366592407227e+00 1.578809070587158203e+01
-1.506617665290832520e+00 1.576409339904785156e+01
-1.453759908676147461e+00 1.573632431030273438e+01
-6.220476627349853516e-01 1.171103572845458984e+01
-1.369917154312133789e+00 1.589346122741699219e+01
-1.283210992813110352e+00 1.600537490844726562e+01
-1.499153375625610352e+00 1.563283538818359375e+01
-1.456140041351318359e+00 1.577302360534667969e+01
-1.502897024154663086e+00 1.573060607910156250e+01
-1.534631252288818359e+00 1.556026935577392578e+01
-1.543402671813964844e+00 1.573518276214599609e+01
-1.512965559959411621e+00 1.561870479583740234e+01
-1.526897311210632324e+00 1.554520988464355469e+01
-1.498635649681091309e+00 1.569094371795654297e+01
-1.544806718826293945e+00 1.573900699615478516e+01
-1.578277945518493652e+00 1.569865417480468750e+01
-1.504422426223754883e+00 1.570023822784423828e+01
-1.483079433441162109e+00 1.569388771057128906e+01
-1.500543594360351562e+00 1.572545146942138672e+01
-1.496931076049804688e+00 1.567558193206787109e+01
-1.488526940345764160e+00 1.568910694122314453e+01
-1.487688541412353516e+00 1.571282482147216797e+01
-1.481229662895202637e+00 1.571453475952148438e+01
-1.481417417526245117e+00 1.570376682281494141e+01
-5.641587734222412109e+00 9.950625419616699219e+00
-1.526616692543029785e+00 1.566505527496337891e+01
-1.516537785530090332e+00 1.563877677917480469e+01
-1.522260546684265137e+00 1.563427925109863281e+01
-1.516207695007324219e+00 1.572496318817138672e+01
-1.493137598037719727e+00 1.568064880371093750e+01
-1.601483345031738281e+00 1.563677501678466797e+01
-1.514169812202453613e+00 1.570903301239013672e+01
-2.252844095230102539e+00 1.285018157958984375e+01
-1.507369160652160645e+00 1.561050510406494141e+01
-1.521892666816711426e+00 1.564785289764404297e+01
-1.524851202964782715e+00 1.565779495239257812e+01
-1.504893302917480469e+00 1.564879608154296875e+01
-3.186798572540283203e+00 1.213543319702148438e+01
-1.526508688926696777e+00 1.568987464904785156e+01
-1.513114333152770996e+00 1.551991462707519531e+01
-1.430056333541870117e+00 1.550254631042480469e+01
-8.031456947326660156e+00 1.679127693176269531e+01
-1.570361256599426270e+00 1.564528560638427734e+01
-1.508513212203979492e+00 1.572282218933105469e+01
-1.517367482185363770e+00 1.571970176696777344e+01
-1.539111852645874023e+00 1.571516227722167969e+01
-1.526142358779907227e+00 1.573355960845947266e+01
-1.531228303909301758e+00 1.570054340362548828e+01
-1.514056086540222168e+00 1.573270702362060547e+01
3.967449665069580078e-01 5.296241283416748047e+00
-1.511292576789855957e+00 1.573700332641601562e+01
-1.496774435043334961e+00 1.574095821380615234e+01
-1.521810054779052734e+00 1.570700550079345703e+01
-1.500476956367492676e+00 1.574991416931152344e+01
-1.523137092590332031e+00 1.569646835327148438e+01
-1.517897844314575195e+00 1.569878482818603516e+01
-1.518646717071533203e+00 1.574259471893310547e+01
-1.514141678810119629e+00 1.573975944519042969e+01
-1.526108503341674805e+00 1.572289657592773438e+01
-1.509454965591430664e+00 1.574207592010498047e+01
-1.552336215972900391e+00 1.569073772430419922e+01
-1.522186636924743652e+00 1.572878456115722656e+01
-1.505862236022949219e+00 1.574028491973876953e+01
-1.500480771064758301e+00 1.573496055603027344e+01
-1.509642720222473145e+00 1.572946739196777344e+01
-1.502833485603332520e+00 1.565711879730224609e+01
-1.500411510467529297e+00 1.574868488311767578e+01
-1.518411874771118164e+00 1.571035480499267578e+01
-1.515150427818298340e+00 1.572815322875976562e+01
-1.514003634452819824e+00 1.572593021392822266e+01
-1.535123467445373535e+00 1.582797241210937500e+01
-1.496141314506530762e+00 1.583420085906982422e+01
-1.565470933914184570e+00 1.572936916351318359e+01
-1.542485117912292480e+00 1.582213878631591797e+01
-1.658870100975036621e+00 1.570029354095458984e+01
-1.569754719734191895e+00 1.572610282897949219e+01
-7.607929229736328125e+00 1.650912094116210938e+01
-1.450227260589599609e+00 1.582732105255126953e+01
-1.581178426742553711e+00 1.572084999084472656e+01
-1.499969244003295898e+00 1.577923870086669922e+01
-1.325296163558959961e+00 1.601810264587402344e+01
-1.224192976951599121e+00 1.608115386962890625e+01
-1.279603004455566406e+00 1.599793338775634766e+01
-1.254875898361206055e+00 1.603926086425781250e+01
-1.353569149971008301e+00 1.592311191558837891e+01
-1.376901626586914062e+00 1.592379760742187500e+01
-1.334607601165771484e+00 1.596199321746826172e+01
-1.348391532897949219e+00 1.593056201934814453e+01
-1.293859124183654785e+00 1.599431228637695312e+01
-1.511695623397827148e+00 1.576345539093017578e+01
-1.481225371360778809e+00 1.577712440490722656e+01
-1.304383993148803711e+00 1.595822620391845703e+01
-1.267266154289245605e+00 1.600151824951171875e+01
-1.416716694831848145e+00 1.580422496795654297e+01
-1.335296392440795898e+00 1.595622348785400391e+01
-1.349292635917663574e+00 1.592251014709472656e+01
-1.138541817665100098e+00 1.613882637023925781e+01
-1.344397544860839844e+00 1.596582603454589844e+01
-1.328572511672973633e+00 1.595919322967529297e+01
-1.341583967208862305e+00 1.595422267913818359e+01
-1.323222994804382324e+00 1.597543144226074219e+01
-1.330967545509338379e+00 1.595333576202392578e+01
-1.260340571403503418e+00 1.602810096740722656e+01
-1.262388229370117188e+00 1.602467155456542969e+01
-1.325492262840270996e+00 1.597001457214355469e+01
-1.331377625465393066e+00 1.596518421173095703e+01
-1.327252864837646484e+00 1.596010971069335938e+01
-1.288231134414672852e+00 1.598818588256835938e+01
-1.330230474472045898e+00 1.596276283264160156e+01
-1.265732765197753906e+00 1.601947402954101562e+01
-1.230313420295715332e+00 1.606903648376464844e+01
-1.284089684486389160e+00 1.603694725036621094e+01
-1.235043048858642578e+00 1.605657577514648438e+01
-1.348928332328796387e+00 1.595030403137207031e+01
-1.343170404434204102e+00 1.594647216796875000e+01
-1.376839995384216309e+00 1.592352581024169922e+01
-1.273021578788757324e+00 1.602021789550781250e+01
-1.275757789611816406e+00 1.602385139465332031e+01
-1.353914499282836914e+00 1.595245838165283203e+01
-1.307495832443237305e+00 1.599884319305419922e+01
-1.393194794654846191e+00 1.594070434570312500e+01
1.040280342102050781e+00 1.843151664733886719e+01
-1.312373518943786621e+00 1.598223495483398438e+01
-1.351437807083129883e+00 1.593631458282470703e+01
-1.292126059532165527e+00 1.600509452819824219e+01
-1.391840934753417969e+00 1.593856525421142578e+01
-1.396236538887023926e+00 1.593815517425537109e+01
-1.371873140335083008e+00 1.592895317077636719e+01
-1.314904928207397461e+00 1.598967266082763672e+01
-1.342299938201904297e+00 1.595319557189941406e+01
-1.323215603828430176e+00 1.599079990386962891e+01
-1.384797573089599609e+00 1.588744068145751953e+01
-1.338493943214416504e+00 1.595712566375732422e+01
-7.025052070617675781e+00 1.494348716735839844e+01
-1.446387290954589844e+00 1.589374256134033203e+01
-7.747977256774902344e+00 1.563778305053710938e+01
-1.305364847183227539e+00 1.600858497619628906e+01
-1.375490784645080566e+00 1.596216964721679688e+01
-1.294078111648559570e+00 1.603346633911132812e+01
-6.869016647338867188e+00 1.492703819274902344e+01
-6.501010417938232422e+00 1.506380558013916016e+01
-1.264921545982360840e+00 1.602770233154296875e+01
-1.410230636596679688e+00 1.590788269042968750e+01
-1.332653164863586426e+00 1.596618080139160156e+01
-1.354347944259643555e+00 1.594416618347167969e+01
-1.361639142036437988e+00 1.593106842041015625e+01
-1.401377916336059570e+00 1.592327594757080078e+01
-1.295792818069458008e+00 1.599957370758056641e+01
-1.311253547668457031e+00 1.598798751831054688e+01
-1.290043115615844727e+00 1.602095603942871094e+01
9.370442628860473633e-01 1.831967926025390625e+01
9.250338673591613770e-01 1.834509277343750000e+01
-1.326934456825256348e+00 1.596169567108154297e+01
-4.046962738037109375e+00 1.644493293762207031e+01
-1.406497001647949219e+00 1.591386127471923828e+01
-1.287178277969360352e+00 1.602755928039550781e+01
8.501064181327819824e-01 1.825083732604980469e+01
8.972952365875244141e-01 1.832673072814941406e+01
-6.758337497711181641e+00 1.548473739624023438e+01
-7.303472518920898438e+00 1.488645267486572266e+01
-1.330551981925964355e+00 1.600274276733398438e+01
-1.365216255187988281e+00 1.614584732055664062e+01
-1.356804490089416504e+00 1.604067802429199219e+01
-7.185512542724609375e+00 1.574505805969238281e+01
-1.611412644386291504e+00 1.593126106262207031e+01
-1.694679141044616699e+00 1.588991069793701172e+01
-1.481601595878601074e+00 1.586865711212158203e+01
-2.303067684173583984e+00 8.819677352905273438e+00
-2.181876182556152344e+00 8.741013526916503906e+00
-1.771027326583862305e+00 8.812696456909179688e+00
-1.796670317649841309e+00 8.896907806396484375e+00
-2.410982131958007812e+00 8.664506912231445312e+00
-1.964786052703857422e+00 8.822807312011718750e+00
-2.310434103012084961e+00 8.080638885498046875e+00
-2.881287097930908203e+00 8.348208427429199219e+00
-1.688590288162231445e+00 1.570508861541748047e+01
-1.605328559875488281e+00 1.564023685455322266e+01
-1.716387271881103516e+00 1.560567569732666016e+01
-1.649818301200866699e+00 1.566181182861328125e+01
-1.621492147445678711e+00 1.569923686981201172e+01
-1.618414163589477539e+00 1.566048812866210938e+01
-1.760337352752685547e+00 1.558677673339843750e+01
-4.870548725128173828e+00 8.383625030517578125e+00
-5.590268135070800781e+00 8.487229347229003906e+00
-1.743319988250732422e+00 1.561695671081542969e+01
-1.722057342529296875e+00 1.551793956756591797e+01
-4.714416503906250000e+00 9.211206436157226562e+00
-1.642598509788513184e+00 1.563067722320556641e+01
-1.669749855995178223e+00 1.561865901947021484e+01
-5.252214908599853516e+00 1.459752464294433594e+01
-1.568743348121643066e+00 1.568674945831298828e+01
-1.636211037635803223e+00 1.560836887359619141e+01
-1.543246626853942871e+00 1.567035865783691406e+01
-1.541326045989990234e+00 1.565603446960449219e+01
3.967679440975189209e-01 5.214431762695312500e+00
3.278568685054779053e-01 5.236772060394287109e+00
3.999118506908416748e-01 5.200035572052001953e+00
3.986563086509704590e-01 5.205277919769287109e+00
3.875428438186645508e-01 5.208331108093261719e+00
3.767258524894714355e-01 5.213983058929443359e+00
2.674573361873626709e-01 5.243203639984130859e+00
2.643354535102844238e-01 5.232851505279541016e+00
2.615740001201629639e-01 5.230973243713378906e+00
2.531563043594360352e-01 5.238222599029541016e+00
1.706815361976623535e-01 5.273407936096191406e+00
2.274771928787231445e-01 5.240583419799804688e+00
-1.276309871673583984e+01 1.754622840881347656e+01
-1.534379124641418457e+00 1.554304885864257812e+01
1.337267011404037476e-01 5.276228427886962891e+00
2.042891830205917358e-01 5.255434513092041016e+00
1.997007876634597778e-01 5.256932258605957031e+00
2.049649506807327271e-01 5.256600379943847656e+00
2.087623476982116699e-01 5.246943473815917969e+00
1.769330650568008423e-01 5.267743587493896484e+00
2.024744004011154175e-01 5.255244255065917969e+00
2.434383481740951538e-01 5.241798877716064453e+00
7.582134008407592773e-02 5.329012393951416016e+00
1.954776495695114136e-01 5.270655632019042969e+00
1.848017275333404541e-01 5.286272525787353516e+00
-2.936555147171020508e+00 8.141744613647460938e+00
-1.276705741882324219e+01 1.754833221435546875e+01
-1.275800800323486328e+01 1.754449081420898438e+01
-1.277140617370605469e+01 1.755087471008300781e+01
-1.275542449951171875e+01 1.752886009216308594e+01
-1.276644706726074219e+01 1.754841423034667969e+01
-1.277069091796875000e+01 1.755065536499023438e+01
-1.277087306976318359e+01 1.755085754394531250e+01
-1.277254486083984375e+01 1.755255699157714844e+01
-1.277141761779785156e+01 1.755080032348632812e+01
-1.277079486846923828e+01 1.755030632019042969e+01
-1.277106094360351562e+01 1.755093193054199219e+01
-1.277198505401611328e+01 1.755176353454589844e+01
-1.277056026458740234e+01 1.755037879943847656e+01
-1.277028465270996094e+01 1.755004501342773438e+01
-1.276981735229492188e+01 1.754985237121582031e+01
-1.276921272277832031e+01 1.754952621459960938e+01
-1.276974296569824219e+01 1.754992294311523438e+01
-1.276957893371582031e+01 1.754976081848144531e+01
-1.277061939239501953e+01 1.755014991760253906e+01
-1.276950931549072266e+01 1.754981040954589844e+01
-1.276940250396728516e+01 1.754969024658203125e+01
-1.276891899108886719e+01 1.754931449890136719e+01
-1.277021026611328125e+01 1.755029487609863281e+01
-1.277113342285156250e+01 1.755092239379882812e+01
-1.274650669097900391e+01 1.754242897033691406e+01
-1.277058792114257812e+01 1.755047607421875000e+01
-1.277099227905273438e+01 1.755119514465332031e+01
-1.276998996734619141e+01 1.755022811889648438e+01
-1.276992511749267578e+01 1.755046844482421875e+01
-1.276822566986083984e+01 1.754918289184570312e+01
-1.276800346374511719e+01 1.754895019531250000e+01
-1.276938819885253906e+01 1.754978752136230469e+01
-1.276867580413818359e+01 1.754946517944335938e+01
-1.271730422973632812e+01 1.752260017395019531e+01
-1.276832008361816406e+01 1.754935073852539062e+01
-1.276815319061279297e+01 1.754926300048828125e+01
-1.276940536499023438e+01 1.754990768432617188e+01
-1.276882266998291016e+01 1.754957008361816406e+01
-1.276669406890869141e+01 1.754796600341796875e+01
-1.276663303375244141e+01 1.754809951782226562e+01
-1.276830863952636719e+01 1.754920196533203125e+01
-1.276888179779052734e+01 1.754973030090332031e+01
-1.276884078979492188e+01 1.754952049255371094e+01
-1.277000904083251953e+01 1.755013847351074219e+01
-1.276954269409179688e+01 1.754992294311523438e+01
-1.277051162719726562e+01 1.755056953430175781e+01
-1.276668071746826172e+01 1.754787826538085938e+01
-1.276610469818115234e+01 1.754758453369140625e+01
-1.276994991302490234e+01 1.755022621154785156e+01
-1.276812171936035156e+01 1.754904556274414062e+01
-1.276803302764892578e+01 1.754884147644042969e+01
-1.276719951629638672e+01 1.754837799072265625e+01
-1.276768970489501953e+01 1.754893493652343750e+01
-1.276893520355224609e+01 1.754947853088378906e+01
-1.276711940765380859e+01 1.754862213134765625e+01
-1.276724338531494141e+01 1.754866218566894531e+01
-1.276719760894775391e+01 1.754855155944824219e+01
-1.276715564727783203e+01 1.754845809936523438e+01
-1.276623725891113281e+01 1.754771995544433594e+01
-1.276564121246337891e+01 1.754764556884765625e+01
-1.276745414733886719e+01 1.754868125915527344e+01
-1.276655483245849609e+01 1.754817199707031250e+01
-1.276775932312011719e+01 1.754889106750488281e+01
-1.276696395874023438e+01 1.754850387573242188e+01
-1.276690292358398438e+01 1.754830551147460938e+01
-1.276586437225341797e+01 1.754763603210449219e+01
-1.276920032501220703e+01 1.754956817626953125e+01
-1.276836967468261719e+01 1.754909896850585938e+01
-1.276775074005126953e+01 1.754885673522949219e+01
-1.276746559143066406e+01 1.754868316650390625e+01
-1.276886177062988281e+01 1.754951286315917969e+01
-1.276807880401611328e+01 1.754925918579101562e+01
-1.276701831817626953e+01 1.754855918884277344e+01
-1.276709270477294922e+01 1.754837608337402344e+01
-1.277534770965576172e+01 1.755827140808105469e+01
-1.276788139343261719e+01 1.754888534545898438e+01
-1.276791477203369141e+01 1.754898262023925781e+01
-1.276999664306640625e+01 1.755027389526367188e+01
-1.276912689208984375e+01 1.754976272583007812e+01
-1.276978206634521484e+01 1.755000877380371094e+01
-1.276954841613769531e+01 1.754980468750000000e+01
-1.276895427703857422e+01 1.754978561401367188e+01
-1.276745891571044922e+01 1.754826545715332031e+01
-1.277580070495605469e+01 1.755584716796875000e+01
-1.276828575134277344e+01 1.754915046691894531e+01
-1.276978397369384766e+01 1.755004501342773438e+01
-1.276965713500976562e+01 1.754985046386718750e+01
-1.277092456817626953e+01 1.755079269409179688e+01
-1.276893615722656250e+01 1.754924011230468750e+01
-1.276901245117187500e+01 1.754961395263671875e+01
-1.276881504058837891e+01 1.754948806762695312e+01
-1.277019500732421875e+01 1.755077934265136719e+01
-1.277031707763671875e+01 1.755044555664062500e+01
-1.277097702026367188e+01 1.755076408386230469e+01
-1.277092933654785156e+01 1.755055236816406250e+01
-1.276903629302978516e+01 1.754978752136230469e+01
-1.277096652984619141e+01 1.755046463012695312e+01
-1.276981639862060547e+01 1.754996299743652344e+01
-1.276987838745117188e+01 1.755014038085937500e+01
-1.277145099639892578e+01 1.755116081237792969e+01
-1.276964092254638672e+01 1.754974746704101562e+01
-1.276934146881103516e+01 1.754940414428710938e+01
-1.276940345764160156e+01 1.754980087280273438e+01
-1.277234935760498047e+01 1.755152702331542969e+01
-1.277281093597412109e+01 1.755206108093261719e+01
-1.276925086975097656e+01 1.754979896545410156e+01
-1.277111625671386719e+01 1.755092430114746094e+01
-1.277117347717285156e+01 1.755106353759765625e+01
-1.277059650421142578e+01 1.755053901672363281e+01
-1.277033805847167969e+01 1.755043792724609375e+01
-1.277198696136474609e+01 1.755179023742675781e+01
-1.277362537384033203e+01 1.755280303955078125e+01
-1.277024459838867188e+01 1.755015754699707031e+01
-1.276846313476562500e+01 1.754931831359863281e+01
-1.276912784576416016e+01 1.754983329772949219e+01
-1.277057743072509766e+01 1.755053710937500000e+01
-1.277102375030517578e+01 1.755116844177246094e+01
-1.277044105529785156e+01 1.755029296875000000e+01
-1.277076721191406250e+01 1.755025672912597656e+01
-1.277036190032958984e+01 1.755017089843750000e+01
-1.277086448669433594e+01 1.755069923400878906e+01
-1.277170085906982422e+01 1.755082511901855469e+01
-1.277034759521484375e+01 1.754947853088378906e+01
-1.277147388458251953e+01 1.755079650878906250e+01
-1.277317905426025391e+01 1.755315399169921875e+01
-1.276979541778564453e+01 1.755008125305175781e+01
-1.277140712738037109e+01 1.755098533630371094e+01
-1.277074337005615234e+01 1.755063056945800781e+01
-1.277114009857177734e+01 1.755082130432128906e+01
-1.277173423767089844e+01 1.755114364624023438e+01
-1.277106952667236328e+01 1.755064964294433594e+01
-1.277127933502197266e+01 1.755083084106445312e+01
-1.277114295959472656e+01 1.755073928833007812e+01
-1.277199745178222656e+01 1.755128097534179688e+01
-1.277153015136718750e+01 1.755112266540527344e+01
-1.277143859863281250e+01 1.755089569091796875e+01
-1.277237606048583984e+01 1.755124473571777344e+01
-1.277182483673095703e+01 1.755127525329589844e+01
-1.277185916900634766e+01 1.755133247375488281e+01
-1.277121257781982422e+01 1.755079460144042969e+01
-1.277136039733886719e+01 1.755078887939453125e+01
-1.277256393432617188e+01 1.755151557922363281e+01
-1.277098655700683594e+01 1.755053520202636719e+01
-1.277145385742187500e+01 1.755124092102050781e+01
-1.277042198181152344e+01 1.755034446716308594e+01
-1.277136802673339844e+01 1.755086326599121094e+01
-1.277141761779785156e+01 1.755158996582031250e+01
-1.277058124542236328e+01 1.755060768127441406e+01
-1.277006912231445312e+01 1.755037307739257812e+01
-1.277051544189453125e+01 1.755033302307128906e+01
-1.276989841461181641e+01 1.755008506774902344e+01
-1.277047729492187500e+01 1.755039787292480469e+01
-1.277396774291992188e+01 1.755350494384765625e+01
-1.277034091949462891e+01 1.755032157897949219e+01
-1.277066230773925781e+01 1.755067253112792969e+01
-1.277141475677490234e+01 1.755121612548828125e+01
-1.277145576477050781e+01 1.755127143859863281e+01
-1.277056694030761719e+01 1.755044746398925781e+01
-1.277059841156005859e+01 1.755042648315429688e+01
-1.277237701416015625e+01 1.755134010314941406e+01
-1.277123546600341797e+01 1.755098724365234375e+01
-1.277206134796142578e+01 1.755152320861816406e+01
-1.276987171173095703e+01 1.755017662048339844e+01
-1.277151966094970703e+01 1.755094337463378906e+01
-1.277056503295898438e+01 1.755052947998046875e+01
-1.277084636688232422e+01 1.755067634582519531e+01
-1.277245140075683594e+01 1.755212783813476562e+01
-1.277012920379638672e+01 1.755025482177734375e+01
-1.277156639099121094e+01 1.755115318298339844e+01
-1.277006816864013672e+01 1.755021858215332031e+01
-1.277088451385498047e+01 1.755049133300781250e+01
-1.277004241943359375e+01 1.755035209655761719e+01
-1.277065753936767578e+01 1.755068778991699219e+01
-1.277096748352050781e+01 1.755074501037597656e+01
-1.277010345458984375e+01 1.755014991760253906e+01
-1.277037239074707031e+01 1.755020332336425781e+01
-1.277108383178710938e+01 1.755058479309082031e+01
-1.277056312561035156e+01 1.755038452148437500e+01
-1.277167510986328125e+01 1.755131721496582031e+01
-1.281183528900146484e+01 1.758914756774902344e+01
-1.277077198028564453e+01 1.755062103271484375e+01
-1.277213382720947266e+01 1.755148506164550781e+01
-1.277063941955566406e+01 1.755052566528320312e+01
-1.277160549163818359e+01 1.755130577087402344e+01
-1.277113151550292969e+01 1.755084228515625000e+01
-1.277210998535156250e+01 1.755163955688476562e+01
-1.277197074890136719e+01 1.755183792114257812e+01
-1.277033805847167969e+01 1.755046272277832031e+01
-1.277290058135986328e+01 1.755293846130371094e+01
-1.277169513702392578e+01 1.755113410949707031e+01
-1.277238750457763672e+01 1.755154991149902344e+01
-1.277280521392822266e+01 1.755180549621582031e+01
-1.277136802673339844e+01 1.755137443542480469e+01
-1.277163028717041016e+01 1.755090904235839844e+01
-1.277108097076416016e+01 1.755038070678710938e+01
-1.277087211608886719e+01 1.755057144165039062e+01
-1.277144336700439453e+01 1.755074501037597656e+01
-1.277138519287109375e+01 1.755098533630371094e+01
-1.277126026153564453e+01 1.755079078674316406e+01
-1.277086353302001953e+01 1.755063438415527344e+01
-1.277125263214111328e+01 1.755108451843261719e+01
-1.277171993255615234e+01 1.755092430114746094e+01
-1.277079391479492188e+01 1.755064582824707031e+01
-1.284456253051757812e+01 1.761547851562500000e+01
-1.277165508270263672e+01 1.755101776123046875e+01
-1.277400875091552734e+01 1.755258369445800781e+01
-1.277110671997070312e+01 1.755088233947753906e+01
-1.277456092834472656e+01 1.755349540710449219e+01
-1.277078437805175781e+01 1.755048561096191406e+01
-1.277102756500244141e+01 1.755051040649414062e+01
-1.277183914184570312e+01 1.755127716064453125e+01
-1.277144432067871094e+01 1.755090141296386719e+01
-1.277139091491699219e+01 1.755100059509277344e+01
-1.277104377746582031e+01 1.755064010620117188e+01
-1.283343315124511719e+01 1.761260604858398438e+01
-1.277101421356201172e+01 1.755080032348632812e+01
-1.277060699462890625e+01 1.755050659179687500e+01
-1.277073574066162109e+01 1.755071640014648438e+01
-1.277362728118896484e+01 1.755301856994628906e+01
-1.277246856689453125e+01 1.755179214477539062e+01
-1.277090930938720703e+01 1.755007362365722656e+01
-1.277163219451904297e+01 1.755076789855957031e+01
-1.277046394348144531e+01 1.755039405822753906e+01
-1.277176475524902344e+01 1.755133628845214844e+01
-1.277066135406494141e+01 1.755049324035644531e+01
-1.277084827423095703e+01 1.755018615722656250e+01
-1.277086734771728516e+01 1.755130767822265625e+01
-1.277064323425292969e+01 1.755061340332031250e+01
-1.276965618133544922e+01 1.754993820190429688e+01
-1.277091121673583984e+01 1.755061721801757812e+01
-1.276951694488525391e+01 1.754973602294921875e+01
-1.277204895019531250e+01 1.755209159851074219e+01
-1.277019596099853516e+01 1.755032348632812500e+01
-1.276924228668212891e+01 1.754976463317871094e+01
-1.276735305786132812e+01 1.754846191406250000e+01
-1.276775932312011719e+01 1.754874420166015625e+01
-1.276953411102294922e+01 1.754985237121582031e+01
-1.276991081237792969e+01 1.755019378662109375e+01
-1.277016162872314453e+01 1.755061721801757812e+01
-1.276945590972900391e+01 1.754980087280273438e+01
-1.276943492889404297e+01 1.754965019226074219e+01
-1.277101516723632812e+01 1.755087852478027344e+01
-1.277013683319091797e+01 1.755020141601562500e+01
-1.277028083801269531e+01 1.755026245117187500e+01
-1.277026081085205078e+01 1.755032157897949219e+01
-1.276991748809814453e+01 1.755007743835449219e+01
-1.277110195159912109e+01 1.755065536499023438e+01
-1.277060985565185547e+01 1.755039215087890625e+01
-1.276972961425781250e+01 1.755015754699707031e+01
-1.277167415618896484e+01 1.755136680603027344e+01
-1.277043342590332031e+01 1.755018234252929688e+01
-1.277048015594482422e+01 1.755044937133789062e+01
-1.277048587799072266e+01 1.755038452148437500e+01
-1.276994514465332031e+01 1.754995727539062500e+01
-1.277069473266601562e+01 1.755031394958496094e+01
-1.277027893066406250e+01 1.755008316040039062e+01
-1.276928710937500000e+01 1.754965972900390625e+01
-1.277024936676025391e+01 1.755043029785156250e+01
-1.277018451690673828e+01 1.755013847351074219e+01
-1.276962184906005859e+01 1.754982376098632812e+01
-1.277074527740478516e+01 1.755038642883300781e+01
-1.277049541473388672e+01 1.755026054382324219e+01
-1.276747322082519531e+01 1.754104232788085938e+01
-1.276530170440673828e+01 1.753611946105957031e+01
-1.276547241210937500e+01 1.753463363647460938e+01
-1.277072429656982422e+01 1.755052375793457031e+01
-1.277094936370849609e+01 1.755071258544921875e+01
-1.276917839050292969e+01 1.754964065551757812e+01
-1.276959037780761719e+01 1.754973983764648438e+01
-1.276910400390625000e+01 1.754973602294921875e+01
-1.276873302459716797e+01 1.754927253723144531e+01
-1.276958847045898438e+01 1.754990959167480469e+01
-1.276885795593261719e+01 1.754947853088378906e+01
-1.276458358764648438e+01 1.753236198425292969e+01
-1.194573211669921875e+01 1.498535251617431641e+01
-1.194910717010498047e+01 1.496930694580078125e+01
-1.195654582977294922e+01 1.499682426452636719e+01
-1.193209266662597656e+01 1.491833877563476562e+01
-1.193902492523193359e+01 1.493094635009765625e+01
-1.194555664062500000e+01 1.497448158264160156e+01
-1.193163967132568359e+01 1.491403102874755859e+01
-1.193197727203369141e+01 1.491296768188476562e+01
-1.193331241607666016e+01 1.491607570648193359e+01
-1.192438983917236328e+01 1.492229270935058594e+01
-1.192516040802001953e+01 1.491734409332275391e+01
-1.186214923858642578e+01 1.486077404022216797e+01
-1.193336391448974609e+01 1.493535614013671875e+01
-1.193406105041503906e+01 1.493810462951660156e+01
-1.195618152618408203e+01 1.501087474822998047e+01
-1.197565937042236328e+01 1.505579090118408203e+01
-1.192307186126708984e+01 1.491843223571777344e+01
-1.192591285705566406e+01 1.492450618743896484e+01
-1.194482231140136719e+01 1.496141338348388672e+01
-1.193635463714599609e+01 1.493627166748046875e+01
-1.192986202239990234e+01 1.492009544372558594e+01
-1.272662353515625000e+01 1.744281387329101562e+01
-1.193239116668701172e+01 1.491683101654052734e+01
-1.192346954345703125e+01 1.491957759857177734e+01
-1.192430877685546875e+01 1.491795825958251953e+01
-1.193393802642822266e+01 1.495488262176513672e+01
-1.193269348144531250e+01 1.492514991760253906e+01
-1.218410372734069824e+00 1.611089324951171875e+01
-1.193961906433105469e+01 1.497324466705322266e+01
-1.193449497222900391e+01 1.492080593109130859e+01
-1.192239475250244141e+01 1.491499900817871094e+01
-1.192044448852539062e+01 1.491837215423583984e+01
-1.192596244812011719e+01 1.491724395751953125e+01
-1.193296241760253906e+01 1.494093894958496094e+01
-1.192950820922851562e+01 1.491622352600097656e+01
-1.193538856506347656e+01 1.492683315277099609e+01
-1.193697261810302734e+01 1.494331836700439453e+01
-1.193401718139648438e+01 1.491835403442382812e+01
-1.193411922454833984e+01 1.498727226257324219e+01
-1.193652439117431641e+01 1.494679260253906250e+01
-1.275550842285156250e+01 1.751103591918945312e+01
-1.193184661865234375e+01 1.493202590942382812e+01
-1.192745494842529297e+01 1.493471240997314453e+01
-1.199278926849365234e+01 1.512093925476074219e+01
-1.195961856842041016e+01 1.499834251403808594e+01
-1.193670082092285156e+01 1.496560287475585938e+01
-1.195786857604980469e+01 1.499920558929443359e+01
-1.193892574310302734e+01 1.496712684631347656e+01
-1.272049331665039062e+01 1.743209838867187500e+01
-1.195398712158203125e+01 1.498742198944091797e+01
-1.192847347259521484e+01 1.491455078125000000e+01
-1.193028450012207031e+01 1.491567230224609375e+01
-1.197489452362060547e+01 1.505533885955810547e+01
-1.197280120849609375e+01 1.503777503967285156e+01
-1.192393970489501953e+01 1.492998600006103516e+01
-1.551491856575012207e+00 1.574587249755859375e+01
-1.192506027221679688e+01 1.491761398315429688e+01
-1.192640399932861328e+01 1.491630458831787109e+01
-1.193464946746826172e+01 1.493156147003173828e+01
-1.192140674591064453e+01 1.501341915130615234e+01
-1.190729331970214844e+01 1.491182708740234375e+01
-1.576398968696594238e+00 1.563542842864990234e+01
-1.189898014068603516e+01 1.493024253845214844e+01
-1.514602422714233398e+00 1.560993003845214844e+01
-1.499832391738891602e+00 1.545388889312744141e+01
-1.501701474189758301e+00 1.546848964691162109e+01
-1.514788150787353516e+00 1.551216793060302734e+01
-5.829127788543701172e+00 8.114128112792968750e+00
-1.190974140167236328e+01 1.490664291381835938e+01
-1.546316742897033691e+00 1.540728092193603516e+01
-1.573275089263916016e+00 1.546388435363769531e+01
-1.192892169952392578e+01 1.491194057464599609e+01
-2.773059844970703125e+00 9.992630004882812500e+00
-1.192112350463867188e+01 1.492891407012939453e+01
-1.191640472412109375e+01 1.491278266906738281e+01
-1.517096877098083496e+00 1.554864597320556641e+01
-1.196142101287841797e+01 1.509688186645507812e+01
-1.545799493789672852e+00 1.541849422454833984e+01
-1.270063114166259766e+01 1.739264488220214844e+01
-1.270088672637939453e+01 1.743512153625488281e+01
-1.275523662567138672e+01 1.752740478515625000e+01
-1.502570629119873047e+00 1.551516151428222656e+01
-1.192560005187988281e+01 1.492494487762451172e+01
-1.556929588317871094e+00 1.523163223266601562e+01
-1.193873977661132812e+01 1.497427082061767578e+01
-1.192079162597656250e+01 1.499629306793212891e+01
-1.193660068511962891e+01 1.493078327178955078e+01
-1.192182636260986328e+01 1.491062641143798828e+01
-3.739773273468017578e+00 7.345911026000976562e+00
-1.555958151817321777e+00 1.544776153564453125e+01
-1.504142284393310547e+00 1.537769794464111328e+01
-4.372712135314941406e+00 7.695929527282714844e+00
-6.575378894805908203e+00 1.172785282135009766e+01
-5.203313350677490234e+00 7.876336574554443359e+00
-1.188200569152832031e+01 1.490207958221435547e+01
-1.193054771423339844e+01 1.492529010772705078e+01
-1.568010687828063965e+00 1.543505859375000000e+01
-1.521601438522338867e+00 1.538066864013671875e+01
-1.270115184783935547e+01 1.736119461059570312e+01
-1.193033599853515625e+01 1.493673610687255859e+01
-1.193006229400634766e+01 1.493832015991210938e+01
-1.193274402618408203e+01 1.492587757110595703e+01
-1.193710327148437500e+01 1.493400001525878906e+01
1.459420561790466309e+00 2.053051567077636719e+01
-1.545593142509460449e+00 1.587237644195556641e+01
-1.195625877380371094e+01 1.509830570220947266e+01
-1.316554427146911621e+00 1.597477531433105469e+01
-1.274247169494628906e+01 1.752852058410644531e+01
-1.320539236068725586e+00 1.598149967193603516e+01
-1.273603439331054688e+01 1.750166130065917969e+01
-1.274951362609863281e+01 1.751670265197753906e+01
-1.396833539009094238e+00 1.593164443969726562e+01
-1.192563056945800781e+01 1.493555545806884766e+01
-1.262839198112487793e+00 1.603811454772949219e+01
-1.279514670372009277e+00 1.598429489135742188e+01
-1.457157015800476074e+00 1.582989025115966797e+01
-1.337850093841552734e+00 1.599360275268554688e+01
-1.272410392761230469e+01 1.746260070800781250e+01
-1.371256232261657715e+00 1.592463588714599609e+01
-1.272792053222656250e+01 1.749798774719238281e+01
-1.276599502563476562e+01 1.754993438720703125e+01
-1.276300811767578125e+01 1.754826354980468750e+01
-1.275398159027099609e+01 1.752371788024902344e+01
-1.262403488159179688e+00 1.601148033142089844e+01
-1.192517185211181641e+01 1.493074798583984375e+01
-1.405017137527465820e+00 1.587990093231201172e+01
-1.375773191452026367e+00 1.590520668029785156e+01
-1.430665850639343262e+00 1.583649349212646484e+01
-1.580598473548889160e+00 1.571464443206787109e+01
-1.274859333038330078e+01 1.748162460327148438e+01
-1.269373607635498047e+01 1.741215705871582031e+01
-1.294605851173400879e+00 1.600391578674316406e+01
-1.406411886215209961e+00 1.584995651245117188e+01
-1.272842025756835938e+01 1.745174789428710938e+01
-1.191771888732910156e+01 1.492590618133544922e+01
-1.196065044403076172e+01 1.504072952270507812e+01
-1.193562316894531250e+01 1.495963287353515625e+01
-1.271181106567382812e+00 1.602571678161621094e+01
-2.177280664443969727e+00 8.545733451843261719e+00
-1.601370453834533691e+00 8.631559371948242188e+00
-1.936174988746643066e+00 8.790900230407714844e+00
-1.738016843795776367e+00 8.490412712097167969e+00
-1.395782589912414551e+00 8.489827156066894531e+00
-1.871746420860290527e+00 8.664031028747558594e+00
-1.710240364074707031e+00 8.848507881164550781e+00
-1.865711927413940430e+00 8.841906547546386719e+00
-2.323786735534667969e+00 8.507007598876953125e+00
-5.786067962646484375e+00 8.072243690490722656e+00
-1.907249093055725098e+00 8.963918685913085938e+00
-1.792155385017395020e+00 8.672159194946289062e+00
-1.785369753837585449e+00 8.578957557678222656e+00
-1.775647044181823730e+00 8.776167869567871094e+00
-1.941895246505737305e+00 8.697480201721191406e+00
-1.588601231575012207e+00 1.537299156188964844e+01
-1.558661818504333496e+00 1.533063125610351562e+01
-5.329157829284667969e+00 9.459027290344238281e+00
-2.220297336578369141e+00 9.143699645996093750e+00
-3.339593410491943359e+00 9.774165153503417969e+00
-1.493777394294738770e+00 1.547581768035888672e+01
-7.149612307548522949e-01 1.153186511993408203e+01
-1.534651398658752441e+00 1.547605419158935547e+01
-1.511944890022277832e+00 1.546490478515625000e+01
-1.531980633735656738e+00 1.550652980804443359e+01
-2.576045989990234375e+00 8.647384643554687500e+00
-1.499529957771301270e+00 1.544633007049560547e+01
-1.464326381683349609e+00 1.542362976074218750e+01
-1.525617718696594238e+00 1.533371829986572266e+01
-1.472793459892272949e+00 1.547061920166015625e+01
-1.504847764968872070e+00 1.548364639282226562e+01
-1.533473849296569824e+00 1.530162334442138672e+01
-1.474381804466247559e+00 1.545345687866210938e+01
-3.955758571624755859e+00 7.245632648468017578e+00
-1.504150748252868652e+00 1.547656726837158203e+01
-1.486221194267272949e+00 1.542162704467773438e+01
-1.490652322769165039e+00 1.547924232482910156e+01
-1.477520465850830078e+00 1.542121124267578125e+01
-1.499605536460876465e+00 1.547917938232421875e+01
-1.438310027122497559e+00 1.543361186981201172e+01
-1.488696694374084473e+00 1.538808822631835938e+01
-1.479038119316101074e+00 1.545769309997558594e+01
-1.499329328536987305e+00 1.540671443939208984e+01
-1.476982235908508301e+00 1.545528125762939453e+01
-1.473462581634521484e+00 1.542107486724853516e+01
-1.469725847244262695e+00 1.545133686065673828e+01
-1.484119534492492676e+00 1.545512580871582031e+01
-1.502869606018066406e+00 1.548695564270019531e+01
-1.491939067840576172e+00 1.542596244812011719e+01
-1.487489581108093262e+00 1.549134063720703125e+01
-8.333292007446289062e-01 1.231389808654785156e+01
-1.481286525726318359e+00 1.545341110229492188e+01
-5.720947742462158203e+00 8.531867980957031250e+00
-1.491871237754821777e+00 1.547573566436767578e+01
-1.492053627967834473e+00 1.547446632385253906e+01
-1.497702479362487793e+00 1.548911285400390625e+01
-1.505178570747375488e+00 1.545146179199218750e+01
-1.508213996887207031e+00 1.550181865692138672e+01
-1.645870923995971680e+00 1.560913276672363281e+01
-1.516084671020507812e+00 1.568262577056884766e+01
-1.198633313179016113e+00 7.417062759399414062e+00
-1.571316719055175781e+00 1.575391578674316406e+01
-1.570396780967712402e+00 1.575767421722412109e+01
-1.565248966217041016e+00 1.577987670898437500e+01
-1.491842865943908691e+00 1.583291149139404297e+01
-1.380127668380737305e+00 1.593353080749511719e+01
-1.289861321449279785e+00 1.598645687103271484e+01
-1.628477454185485840e+00 1.577106952667236328e+01
-7.140611171722412109e+00 1.552879047393798828e+01
-1.641315221786499023e+00 1.574863815307617188e+01
1.053779840469360352e+00 1.844140625000000000e+01
1.124211311340332031e+00 1.851379776000976562e+01
1.109788656234741211e+00 1.849805068969726562e+01
1.148265719413757324e+00 1.853844261169433594e+01
1.113040208816528320e+00 1.850107574462890625e+01
1.111451506614685059e+00 1.849925422668457031e+01
1.105771303176879883e+00 1.849353408813476562e+01
1.107325553894042969e+00 1.849499130249023438e+01
1.106146574020385742e+00 1.849292373657226562e+01
1.108493685722351074e+00 1.849636840820312500e+01
1.105566740036010742e+00 1.849320411682128906e+01
1.104130387306213379e+00 1.849150466918945312e+01
1.103214144706726074e+00 1.849066352844238281e+01
1.104215383529663086e+00 1.849185180664062500e+01
1.111492037773132324e+00 1.849950790405273438e+01
1.104831814765930176e+00 1.849238967895507812e+01
1.055768847465515137e+00 1.844327735900878906e+01
1.112480640411376953e+00 1.850057411193847656e+01
1.108408212661743164e+00 1.849610137939453125e+01
1.117500901222229004e+00 1.850542831420898438e+01
1.108157038688659668e+00 1.849606323242187500e+01
1.104564785957336426e+00 1.849201011657714844e+01
1.104550719261169434e+00 1.849183845520019531e+01
1.106460213661193848e+00 1.849433898925781250e+01
1.107321381568908691e+00 1.849474143981933594e+01
1.106046676635742188e+00 1.849346160888671875e+01
1.105766892433166504e+00 1.849319076538085938e+01
1.105415821075439453e+00 1.849311447143554688e+01
1.106438040733337402e+00 1.849395179748535156e+01
1.108004450798034668e+00 1.849575042724609375e+01
1.044935941696166992e+00 1.843317413330078125e+01
1.106384515762329102e+00 1.849377059936523438e+01
1.105107307434082031e+00 1.849247741699218750e+01
1.106248617172241211e+00 1.849374389648437500e+01
1.106141448020935059e+00 1.849366188049316406e+01
1.107207894325256348e+00 1.849477767944335938e+01
1.108130931854248047e+00 1.849565887451171875e+01
1.103567361831665039e+00 1.849128341674804688e+01
1.106167554855346680e+00 1.849376487731933594e+01
1.105608701705932617e+00 1.849308776855468750e+01
1.106225371360778809e+00 1.849376487731933594e+01
1.057837843894958496e+00 1.844565391540527344e+01
1.106708288192749023e+00 1.849430847167968750e+01
1.104852914810180664e+00 1.849240875244140625e+01
1.105966567993164062e+00 1.849361610412597656e+01
1.106937766075134277e+00 1.849450874328613281e+01
1.105302214622497559e+00 1.849289894104003906e+01
1.107235312461853027e+00 1.849481391906738281e+01
1.108425974845886230e+00 1.849604606628417969e+01
1.106151938438415527e+00 1.849378585815429688e+01
1.105703830718994141e+00 1.849308776855468750e+01
1.107379078865051270e+00 1.849511909484863281e+01
1.105659484863281250e+00 1.849325561523437500e+01
1.107913494110107422e+00 1.849565696716308594e+01
1.108782291412353516e+00 1.849644660949707031e+01
1.191347122192382812e+00 1.857920646667480469e+01
1.107900261878967285e+00 1.849526786804199219e+01
1.104009985923767090e+00 1.849157714843750000e+01
1.178992390632629395e+00 1.856568145751953125e+01
1.107922673225402832e+00 1.849532890319824219e+01
1.106202602386474609e+00 1.849378204345703125e+01
1.108708977699279785e+00 1.849651336669921875e+01
1.107243657112121582e+00 1.849492835998535156e+01
1.106282353401184082e+00 1.849385833740234375e+01
1.105653285980224609e+00 1.849321746826171875e+01
1.113156795501708984e+00 1.850052261352539062e+01
1.113033771514892578e+00 1.850070571899414062e+01
1.120831131935119629e+00 1.851001548767089844e+01
1.108302593231201172e+00 1.849603462219238281e+01
1.109726548194885254e+00 1.849779319763183594e+01
1.108092308044433594e+00 1.849592399597167969e+01
1.136357784271240234e+00 1.852596092224121094e+01
1.074250459671020508e+00 1.846326255798339844e+01
1.109311223030090332e+00 1.849726867675781250e+01
1.111714720726013184e+00 1.849994468688964844e+01
1.116744279861450195e+00 1.850502586364746094e+01
1.128852128982543945e+00 1.851807212829589844e+01
1.116117358207702637e+00 1.850441741943359375e+01
1.018501400947570801e+00 1.840919685363769531e+01
1.148420095443725586e+00 1.853886604309082031e+01
1.140998125076293945e+00 1.853083229064941406e+01
1.137807965278625488e+00 1.852727317810058594e+01
1.151375889778137207e+00 1.854181480407714844e+01
1.156954407691955566e+00 1.854777526855468750e+01
1.127113223075866699e+00 1.851824188232421875e+01
1.157171368598937988e+00 1.854786682128906250e+01
1.156054854393005371e+00 1.854664421081542969e+01
1.155855536460876465e+00 1.854653930664062500e+01
1.155694603919982910e+00 1.854644584655761719e+01
1.154145836830139160e+00 1.854509735107421875e+01
1.156536221504211426e+00 1.854686927795410156e+01
1.157401442527770996e+00 1.854824638366699219e+01
1.155116081237792969e+00 1.854575729370117188e+01
1.157573461532592773e+00 1.854801559448242188e+01
1.157114982604980469e+00 1.854770278930664062e+01
1.160563230514526367e+00 1.855128288269042969e+01
1.163016915321350098e+00 1.855367851257324219e+01
1.162178039550781250e+00 1.855273818969726562e+01
1.156081318855285645e+00 1.854673767089843750e+01
1.159237623214721680e+00 1.854988670349121094e+01
1.156552076339721680e+00 1.854737472534179688e+01
1.157611250877380371e+00 1.854844284057617188e+01
1.158415317535400391e+00 1.854888916015625000e+01
1.159018754959106445e+00 1.854974746704101562e+01
1.158944845199584961e+00 1.854953575134277344e+01
1.160376310348510742e+00 1.855058860778808594e+01
1.158187627792358398e+00 1.854898071289062500e+01
1.158966541290283203e+00 1.854959678649902344e+01
1.158669948577880859e+00 1.854864692687988281e+01
1.159382104873657227e+00 1.854962539672851562e+01
1.157783985137939453e+00 1.854847145080566406e+01
1.158646345138549805e+00 1.854929161071777344e+01
1.158763647079467773e+00 1.854952239990234375e+01
1.213174462318420410e+00 1.860391998291015625e+01
1.158257603645324707e+00 1.855021667480468750e+01
1.157375097274780273e+00 1.854799652099609375e+01
1.161757230758666992e+00 1.855224037170410156e+01
1.157282233238220215e+00 1.854798889160156250e+01
1.158154487609863281e+00 1.854903221130371094e+01
1.158795237541198730e+00 1.854942321777343750e+01
1.158087491989135742e+00 1.854877853393554688e+01
1.158995151519775391e+00 1.854978752136230469e+01
1.158200740814208984e+00 1.854898071289062500e+01
1.157453775405883789e+00 1.854809570312500000e+01
1.157491683959960938e+00 1.854844284057617188e+01
1.157788395881652832e+00 1.854833984375000000e+01
1.157046437263488770e+00 1.854765892028808594e+01
1.156258583068847656e+00 1.854678726196289062e+01
1.156144857406616211e+00 1.854658889770507812e+01
1.157323837280273438e+00 1.854794120788574219e+01
1.157501220703125000e+00 1.854800796508789062e+01
1.159044265747070312e+00 1.855011367797851562e+01
1.157618522644042969e+00 1.854801940917968750e+01
1.157903313636779785e+00 1.854873085021972656e+01
1.157730937004089355e+00 1.854837608337402344e+01
1.157389760017395020e+00 1.854784965515136719e+01
1.159192562103271484e+00 1.854992103576660156e+01
1.158781170845031738e+00 1.854963493347167969e+01
1.157576799392700195e+00 1.854844093322753906e+01
1.158525228500366211e+00 1.854846954345703125e+01
1.157838225364685059e+00 1.854783248901367188e+01
1.158103585243225098e+00 1.854831886291503906e+01
1.159236550331115723e+00 1.854975509643554688e+01
1.155652523040771484e+00 1.854630470275878906e+01
1.156135559082031250e+00 1.854689025878906250e+01
1.171921491622924805e+00 1.856628227233886719e+01
1.176507234573364258e+00 1.857015800476074219e+01
1.156407356262207031e+00 1.854697990417480469e+01
1.157923579216003418e+00 1.854470062255859375e+01
1.158950448036193848e+00 1.854937553405761719e+01
1.155800819396972656e+00 1.854629898071289062e+01
1.160724878311157227e+00 1.855106544494628906e+01
1.159855008125305176e+00 1.855049705505371094e+01
1.157800078392028809e+00 1.854826736450195312e+01
1.157655835151672363e+00 1.854839897155761719e+01
1.155096650123596191e+00 1.854581642150878906e+01
1.156948924064636230e+00 1.854772949218750000e+01
1.158172011375427246e+00 1.854897499084472656e+01
1.157297968864440918e+00 1.854775619506835938e+01
1.157495975494384766e+00 1.854820823669433594e+01
1.232371091842651367e+00 1.862319755554199219e+01
1.158512592315673828e+00 1.854909324645996094e+01
1.157386064529418945e+00 1.854818344116210938e+01
1.157189726829528809e+00 1.854700851440429688e+01
1.156055688858032227e+00 1.854664230346679688e+01
1.145837664604187012e+00 1.853615188598632812e+01
1.154629111289978027e+00 1.854543685913085938e+01
1.156022667884826660e+00 1.854660606384277344e+01
1.155710220336914062e+00 1.854627609252929688e+01
1.155734896659851074e+00 1.854648208618164062e+01
1.157446622848510742e+00 1.854797363281250000e+01
1.157398700714111328e+00 1.854818153381347656e+01
1.228311657905578613e+00 1.861795234680175781e+01
1.154900908470153809e+00 1.854549789428710938e+01
1.157780528068542480e+00 1.854842567443847656e+01
1.156756997108459473e+00 1.854739570617675781e+01
1.154385566711425781e+00 1.854481506347656250e+01
1.156867265701293945e+00 1.854755783081054688e+01
1.156632423400878906e+00 1.854739761352539062e+01
1.157052636146545410e+00 1.854763793945312500e+01
1.157366394996643066e+00 1.854815292358398438e+01
1.157365798950195312e+00 1.854806137084960938e+01
1.158356666564941406e+00 1.854912948608398438e+01
1.158103346824645996e+00 1.854865074157714844e+01
1.156781196594238281e+00 1.854736328125000000e+01
1.155662059783935547e+00 1.854677009582519531e+01
1.156874060630798340e+00 1.854740715026855469e+01
1.156403422355651855e+00 1.854724121093750000e+01
1.157813668251037598e+00 1.854860496520996094e+01
1.157466650009155273e+00 1.854815483093261719e+01
1.156959533691406250e+00 1.854746437072753906e+01
1.156921863555908203e+00 1.854732894897460938e+01
1.156446695327758789e+00 1.854706001281738281e+01
1.155239343643188477e+00 1.854587936401367188e+01
1.156911373138427734e+00 1.854712867736816406e+01
1.155734777450561523e+00 1.854637718200683594e+01
1.156311035156250000e+00 1.854722595214843750e+01
1.156801819801330566e+00 1.854759216308593750e+01
1.157967090606689453e+00 1.854866981506347656e+01
1.159182071685791016e+00 1.854986190795898438e+01
1.208704948425292969e+00 1.860187339782714844e+01
1.159714221954345703e+00 1.855051803588867188e+01
1.156405925750732422e+00 1.854686927795410156e+01
1.157546401023864746e+00 1.854831314086914062e+01
1.157620191574096680e+00 1.854808998107910156e+01
1.156813740730285645e+00 1.854756736755371094e+01
1.159544110298156738e+00 1.855029869079589844e+01
1.156942725181579590e+00 1.854762840270996094e+01
1.156226158142089844e+00 1.854710197448730469e+01
1.156786680221557617e+00 1.854743385314941406e+01
1.156448721885681152e+00 1.854703712463378906e+01
1.154655575752258301e+00 1.854522705078125000e+01
1.156817674636840820e+00 1.854729270935058594e+01
1.158012986183166504e+00 1.854888534545898438e+01
1.156416058540344238e+00 1.854719352722167969e+01
1.157826900482177734e+00 1.854844474792480469e+01
1.157354235649108887e+00 1.854815864562988281e+01
1.158009171485900879e+00 1.854874420166015625e+01
1.157101869583129883e+00 1.854753303527832031e+01
1.157456159591674805e+00 1.854802703857421875e+01
1.157396316528320312e+00 1.854825019836425781e+01
1.156221389770507812e+00 1.854675865173339844e+01
1.159114718437194824e+00 1.855000305175781250e+01
1.191481828689575195e+00 1.857209777832031250e+01
1.156149864196777344e+00 1.854653739929199219e+01
1.157812118530273438e+00 1.854867172241210938e+01
1.157230734825134277e+00 1.854805564880371094e+01
1.156566262245178223e+00 1.854691123962402344e+01
1.157599449157714844e+00 1.854763412475585938e+01
1.158437013626098633e+00 1.854923057556152344e+01
1.159062266349792480e+00 1.854946136474609375e+01
1.131950378417968750e+00 1.852250099182128906e+01
1.155930519104003906e+00 1.854690742492675781e+01
1.160365700721740723e+00 1.855114555358886719e+01
1.158529162406921387e+00 1.854924201965332031e+01
1.158662438392639160e+00 1.854945755004882812e+01
1.158185243606567383e+00 1.854858970642089844e+01
1.157475233078002930e+00 1.854824638366699219e+01
1.157261848449707031e+00 1.854778289794921875e+01
1.158695340156555176e+00 1.854943084716796875e+01
1.156774640083312988e+00 1.854742431640625000e+01
1.156093001365661621e+00 1.854682731628417969e+01
1.157299041748046875e+00 1.854773712158203125e+01
1.157623410224914551e+00 1.854823875427246094e+01
1.157154798507690430e+00 1.854753684997558594e+01
1.156690239906311035e+00 1.854755592346191406e+01
1.158270716667175293e+00 1.854903030395507812e+01
1.161348342895507812e+00 1.855210304260253906e+01
1.157006382942199707e+00 1.854872894287109375e+01
1.157582759857177734e+00 1.854854202270507812e+01
1.156720280647277832e+00 1.854754066467285156e+01
1.158483862876892090e+00 1.854918670654296875e+01
1.157238245010375977e+00 1.854767990112304688e+01
1.160537242889404297e+00 1.855108261108398438e+01
1.157473325729370117e+00 1.854807090759277344e+01
1.157305955886840820e+00 1.854789924621582031e+01
1.159289717674255371e+00 1.854989814758300781e+01
1.157719016075134277e+00 1.854857063293457031e+01
1.161398291587829590e+00 1.855026435852050781e+01
1.155985116958618164e+00 1.854660415649414062e+01
1.156324625015258789e+00 1.854694366455078125e+01
1.157402038574218750e+00 1.854800415039062500e+01
1.155678033828735352e+00 1.854643249511718750e+01
1.156711697578430176e+00 1.854752922058105469e+01
1.158120393753051758e+00 1.854881668090820312e+01
1.156149148941040039e+00 1.854688453674316406e+01
1.157847881317138672e+00 1.854850959777832031e+01
1.157506465911865234e+00 1.854827499389648438e+01
1.155793190002441406e+00 1.854642295837402344e+01
1.157431364059448242e+00 1.854816246032714844e+01
1.156667947769165039e+00 1.854730987548828125e+01
1.156378030776977539e+00 1.854710960388183594e+01
1.157411813735961914e+00 1.854787063598632812e+01
1.156222105026245117e+00 1.854727172851562500e+01
1.157305955886840820e+00 1.854777717590332031e+01
1.155762910842895508e+00 1.854635047912597656e+01
1.157302141189575195e+00 1.854772758483886719e+01
1.158335566520690918e+00 1.854889869689941406e+01
1.156262040138244629e+00 1.854577445983886719e+01
1.156999826431274414e+00 1.854787063598632812e+01
1.157247424125671387e+00 1.854719161987304688e+01
1.152550458908081055e+00 1.854301643371582031e+01
1.156114220619201660e+00 1.854674339294433594e+01
1.157004714012145996e+00 1.854769706726074219e+01
1.158850908279418945e+00 1.854957199096679688e+01
1.157148480415344238e+00 1.854789924621582031e+01
1.115498423576354980e+00 1.850473785400390625e+01
1.157817721366882324e+00 1.854867935180664062e+01
1.160323739051818848e+00 1.855131912231445312e+01
1.155198574066162109e+00 1.854599189758300781e+01
1.158815503120422363e+00 1.854943084716796875e+01
1.158477187156677246e+00 1.854909896850585938e+01
1.155012011528015137e+00 1.854577064514160156e+01
1.159396171569824219e+00 1.855023002624511719e+01
1.151881814002990723e+00 1.854263305664062500e+01
1.142299294471740723e+00 1.853246498107910156e+01
1.133549213409423828e+00 1.852316284179687500e+01
1.079718947410583496e+00 1.847098922729492188e+01
1.155813574790954590e+00 1.854630661010742188e+01
1.151110649108886719e+00 1.854411315917968750e+01
1.135331034660339355e+00 1.852587699890136719e+01
1.138013005256652832e+00 1.852778053283691406e+01
1.146543741226196289e+00 1.853676223754882812e+01
1.200496315956115723e+00 1.859188652038574219e+01
1.158855199813842773e+00 1.854896736145019531e+01
1.155763387680053711e+00 1.854794120788574219e+01
1.154567241668701172e+00 1.854519271850585938e+01
1.157356619834899902e+00 1.854803276062011719e+01
1.121963381767272949e+00 1.851301002502441406e+01
1.156581044197082520e+00 1.854725646972656250e+01
1.153883814811706543e+00 1.854424285888671875e+01
1.157751441001892090e+00 1.854850196838378906e+01
1.157408833503723145e+00 1.854807090759277344e+01
1.160188555717468262e+00 1.855098342895507812e+01
1.158120512962341309e+00 1.854869079589843750e+01
1.157186150550842285e+00 1.854779434204101562e+01
1.157728195190429688e+00 1.854816436767578125e+01
1.160229325294494629e+00 1.854895019531250000e+01
1.158531188964843750e+00 1.854907226562500000e+01
1.157062172889709473e+00 1.854775047302246094e+01
1.157782196998596191e+00 1.854841423034667969e+01
1.157491445541381836e+00 1.854653167724609375e+01
1.159129977226257324e+00 1.854969978332519531e+01
1.154473781585693359e+00 1.854528045654296875e+01
1.158723235130310059e+00 1.854921340942382812e+01
1.242329835891723633e+00 1.863334846496582031e+01
1.159143090248107910e+00 1.854995536804199219e+01
1.156378507614135742e+00 1.854702949523925781e+01
1.168906927108764648e+00 1.855975532531738281e+01
1.156075239181518555e+00 1.854650688171386719e+01
1.157826185226440430e+00 1.854854774475097656e+01
1.157625675201416016e+00 1.854834938049316406e+01
1.185562372207641602e+00 1.857740592956542969e+01
1.157393693923950195e+00 1.854816436767578125e+01
1.157803773880004883e+00 1.854844856262207031e+01
1.157561182975769043e+00 1.854835700988769531e+01
1.163605690002441406e+00 1.855424118041992188e+01
1.161118030548095703e+00 1.854995727539062500e+01
1.158378243446350098e+00 1.854925537109375000e+01
1.163204073905944824e+00 1.855383300781250000e+01
1.157902359962463379e+00 1.854855155944824219e+01
1.159525752067565918e+00 1.855008125305175781e+01
1.155978202819824219e+00 1.854664611816406250e+01
1.158297061920166016e+00 1.854887199401855469e+01
1.104860424995422363e+00 1.849546813964843750e+01
1.157434940338134766e+00 1.854807281494140625e+01
1.158299922943115234e+00 1.854893875122070312e+01
1.156854867935180664e+00 1.854715919494628906e+01
1.161115288734436035e+00 1.855181503295898438e+01
1.158263444900512695e+00 1.854893493652343750e+01
1.159453153610229492e+00 1.855024909973144531e+01
1.122883915901184082e+00 1.851072883605957031e+01
1.159391880035400391e+00 1.854981994628906250e+01
1.157558441162109375e+00 1.854841232299804688e+01
1.157741189002990723e+00 1.854838371276855469e+01
1.161306500434875488e+00 1.855211067199707031e+01
1.157440185546875000e+00 1.854858207702636719e+01
1.161192297935485840e+00 1.855209541320800781e+01
1.161439776420593262e+00 1.855196762084960938e+01
1.155008077621459961e+00 1.854570007324218750e+01
1.156238675117492676e+00 1.854706192016601562e+01
1.157553911209106445e+00 1.854812431335449219e+01
1.155874013900756836e+00 1.854650878906250000e+01
1.155214667320251465e+00 1.854591560363769531e+01
1.155665397644042969e+00 1.854650878906250000e+01
1.155706644058227539e+00 1.854530525207519531e+01
1.156841158866882324e+00 1.854764556884765625e+01
1.157651066780090332e+00 1.854826736450195312e+01
1.156514167785644531e+00 1.854723167419433594e+01
1.158305644989013672e+00 1.854896926879882812e+01
1.154958724975585938e+00 1.854410552978515625e+01
1.157069206237792969e+00 1.854776000976562500e+01
1.154261589050292969e+00 1.854501533508300781e+01
1.155696630477905273e+00 1.854636001586914062e+01
1.156644105911254883e+00 1.854726600646972656e+01
1.156016349792480469e+00 1.854663085937500000e+01
1.072679638862609863e+00 1.846362113952636719e+01
1.156401634216308594e+00 1.854626655578613281e+01
1.157981634140014648e+00 1.854819488525390625e+01
1.157385110855102539e+00 1.854796981811523438e+01
1.159542083740234375e+00 1.855028152465820312e+01
1.158088326454162598e+00 1.854861259460449219e+01
1.157050490379333496e+00 1.854744148254394531e+01
1.160173892974853516e+00 1.855092430114746094e+01
1.159222960472106934e+00 1.855030441284179688e+01
1.158452510833740234e+00 1.854904747009277344e+01
1.156833767890930176e+00 1.854726409912109375e+01
1.156808018684387207e+00 1.854759407043457031e+01
1.158259868621826172e+00 1.854908370971679688e+01
1.158286452293395996e+00 1.854870986938476562e+01
1.156474828720092773e+00 1.854690742492675781e+01
1.136733293533325195e+00 1.852782058715820312e+01
1.157962441444396973e+00 1.854873466491699219e+01
1.158118844032287598e+00 1.854876136779785156e+01
1.156605243682861328e+00 1.854723167419433594e+01
