# Supplementary material for: Functional protein dynamics in a crystal
Source: Nat Commun. 2024 Apr 15;15:3244. doi: 10.1038/s41467-024-47473-4 (PMC11018856; doi:10.1038/s41467-024-47473-4)
Supplement: Supplementary file 11 — Source Data [file 41467_2024_47473_MOESM11_ESM.zip › fig_data/Fig4/def/e.txt]

2.000000000000000000e+00 2.319999999999999840e+00 2.640000000000000124e+00 2.959999999999999964e+00 3.280000000000000249e+00 3.600000000000000089e+00 3.919999999999999929e+00 4.240000000000000213e+00 4.560000000000000497e+00 4.879999999999999893e+00 5.200000000000000178e+00 5.519999999999999574e+00 5.839999999999999858e+00 6.160000000000000142e+00 6.480000000000000426e+00 6.799999999999999822e+00 7.120000000000000107e+00 7.440000000000000391e+00 7.759999999999999787e+00 8.080000000000000071e+00 8.400000000000000355e+00 8.719999999999998863e+00 9.039999999999999147e+00 9.359999999999999432e+00 9.679999999999999716e+00 1.000000000000000000e+01 1.032000000000000028e+01 1.064000000000000057e+01 1.096000000000000085e+01 1.127999999999999936e+01 1.159999999999999964e+01 1.191999999999999993e+01 1.224000000000000021e+01 1.256000000000000050e+01 1.288000000000000078e+01 1.320000000000000107e+01 1.351999999999999957e+01 1.383999999999999986e+01 1.416000000000000014e+01 1.448000000000000043e+01 1.480000000000000071e+01 1.512000000000000099e+01 1.543999999999999950e+01 1.575999999999999979e+01 1.607999999999999829e+01 1.639999999999999858e+01 1.671999999999999886e+01 1.703999999999999915e+01 1.735999999999999943e+01 1.767999999999999972e+01
0.000000000000000000e+00 0.000000000000000000e+00 0.000000000000000000e+00 0.000000000000000000e+00 2.083379630658460191e-04 1.006966821484922385e-02 4.770939354207866939e-02 1.133358519078200705e-01 1.300028889530880916e-01 1.031272917175936193e-01 6.798762194715450569e-02 4.541767594835436489e-02 3.236183026289470022e-02 2.958399075535009248e-02 4.326485033000741776e-02 6.201526700593341240e-02 9.972443832085149673e-02 1.427809506877933121e-01 1.831290695348783970e-01 1.752816729260648632e-01 1.424337207493506507e-01 1.051412253605634728e-01 9.729382875174995282e-02 7.965454787884168608e-02 6.236249694437649010e-02 5.659847996622142247e-02 5.305673459410203963e-02 5.555679015089218936e-02 6.111246916598175177e-02 7.027933954087862978e-02 7.541834262983615478e-02 9.201593368741518841e-02 1.009744660992465681e-01 1.134052978955086832e-01 1.196554367874840680e-01 1.175026111691376413e-01 1.039606435698570003e-01 9.902997844396534133e-02 7.472388275294999938e-02 5.722349385541895816e-02 4.444543212071375149e-02 2.701448921087147917e-02 1.444476543923197027e-02 7.500166670370488238e-03 4.513989199759991036e-03 1.805595679903996284e-03 1.041689815329228551e-03 3.472299384430761835e-04 2.083379630658457209e-04 2.777839507544609793e-04
0.000000000000000000e+00 0.000000000000000000e+00 0.000000000000000000e+00 0.000000000000000000e+00 1.162037040111730331e-04 2.670157553152244321e-04 6.202416868885280441e-04 3.193646494523105263e-03 2.494921675454852845e-03 1.577443695543982640e-03 1.504634586336928582e-03 2.055657158064570778e-03 9.857819899550517712e-04 7.036389760226032615e-04 1.813280582817779186e-04 1.014109465525368488e-03 2.678349547785941181e-03 4.003302887147887519e-03 3.673715221048073649e-03 2.932966280169800946e-03 6.860451077015959414e-04 2.936198130011968312e-03 8.186551396386481392e-04 1.976414116567487122e-03 9.390849173735257458e-04 1.939570316744705820e-03 2.103746347513340675e-03 1.744900651232064552e-03 2.129677880746431041e-03 1.461132819976714318e-03 2.122866555571824819e-03 1.725719568158432535e-03 2.490738154006612737e-03 3.336715672679577051e-03 2.968213763542792288e-03 2.897323355044188753e-03 1.205326158420662059e-03 2.182101693272829428e-03 2.846711408336867824e-03 1.259438558439427824e-03 4.551817215209740214e-04 1.506920650304356289e-03 5.045027014277984282e-04 5.503370225296834407e-04 3.197737358341077598e-04 3.803586613483293647e-04 1.810794864859717923e-04 1.162037040111728569e-04 7.607539550815970331e-05 1.162037040111728569e-04
