# Supplementary material for: Functional protein dynamics in a crystal
Source: Nat Commun. 2024 Apr 15;15:3244. doi: 10.1038/s41467-024-47473-4 (PMC11018856; doi:10.1038/s41467-024-47473-4)
Supplement: Supplementary file 11 — Source Data [file 41467_2024_47473_MOESM11_ESM.zip › fig_data/Fig4/def/d.txt]

2.000000000000000000e+00 2.319999999999999840e+00 2.640000000000000124e+00 2.959999999999999964e+00 3.280000000000000249e+00 3.600000000000000089e+00 3.919999999999999929e+00 4.240000000000000213e+00 4.560000000000000497e+00 4.879999999999999893e+00 5.200000000000000178e+00 5.519999999999999574e+00 5.839999999999999858e+00 6.160000000000000142e+00 6.480000000000000426e+00 6.799999999999999822e+00 7.120000000000000107e+00 7.440000000000000391e+00 7.759999999999999787e+00 8.080000000000000071e+00 8.400000000000000355e+00 8.719999999999998863e+00 9.039999999999999147e+00 9.359999999999999432e+00 9.679999999999999716e+00 1.000000000000000000e+01 1.032000000000000028e+01 1.064000000000000057e+01 1.096000000000000085e+01 1.127999999999999936e+01 1.159999999999999964e+01 1.191999999999999993e+01 1.224000000000000021e+01 1.256000000000000050e+01 1.288000000000000078e+01 1.320000000000000107e+01 1.351999999999999957e+01 1.383999999999999986e+01 1.416000000000000014e+01 1.448000000000000043e+01 1.480000000000000071e+01 1.512000000000000099e+01 1.543999999999999950e+01 1.575999999999999979e+01 1.607999999999999829e+01 1.639999999999999858e+01 1.671999999999999886e+01 1.703999999999999915e+01 1.735999999999999943e+01 1.767999999999999972e+01
0.000000000000000000e+00 0.000000000000000000e+00 0.000000000000000000e+00 0.000000000000000000e+00 0.000000000000000000e+00 1.029896421845574728e-03 9.089244611843473251e-03 9.403117807072601531e-02 5.493107867754770668e-01 9.578363674408862938e-01 7.426534055241695853e-01 3.329181052521444917e-01 9.623809897468081631e-02 2.993238648252769668e-02 2.409630675873618635e-02 3.457509416195853752e-02 4.642707679430839451e-02 4.634533898305093214e-02 3.768113098974677777e-02 2.859188637790330278e-02 1.786788554090822448e-02 1.178659238334378578e-02 9.154634860849540992e-03 8.745945804561615008e-03 7.993957940991832517e-03 7.029451768152327265e-03 5.934165097300685664e-03 3.482030759573129328e-03 2.157878217200261042e-03 1.258762293366812038e-03 9.318110483364711646e-04 1.127981795354675689e-03 1.471280602636533714e-03 1.602061100648669847e-03 2.092487968194181158e-03 2.681000209248809475e-03 2.844475831763964950e-03 2.582914835739692251e-03 1.863622096672942329e-03 8.010305503243349235e-04 3.596463695333749068e-04 2.288658715212398313e-04 1.144329357606192787e-04 4.904268675455139532e-05 8.173781125758519130e-05 0.000000000000000000e+00 0.000000000000000000e+00 0.000000000000000000e+00 0.000000000000000000e+00 0.000000000000000000e+00
0.000000000000000000e+00 0.000000000000000000e+00 0.000000000000000000e+00 0.000000000000000000e+00 0.000000000000000000e+00 7.874028679373499553e-05 1.210161351964437836e-04 1.020904935394172054e-03 2.295654122402955230e-03 3.420072557058887863e-03 1.132733901175634684e-03 2.425793164323176467e-03 6.840238880886378601e-04 3.058348852706775103e-04 2.504967214555606117e-04 4.355942860193755869e-04 5.389243600685167564e-04 4.309063605714227602e-04 5.365388476859940222e-04 3.577091676241851486e-04 2.760754320017869113e-04 2.431339250180240428e-04 3.248191098299794835e-04 4.105809943489903695e-04 4.158840399706484185e-04 2.511360165525149493e-04 1.049304675133475067e-04 1.550865927185526502e-04 1.624918084299701161e-04 8.833736193572324529e-05 6.289032767600222001e-05 9.532184908658476502e-05 1.123114409219871837e-04 2.138970918837114433e-04 1.394821681294565008e-04 9.419374013187906765e-05 8.525845371943186043e-05 1.751555664885286385e-04 9.247577699133536480e-05 1.236377275658415403e-04 5.848681673728258428e-05 3.581571442150349808e-05 3.727817747891612352e-05 2.735470373424354337e-05 1.790785721075165078e-05 0.000000000000000000e+00 0.000000000000000000e+00 0.000000000000000000e+00 0.000000000000000000e+00 0.000000000000000000e+00
