# Supplementary material for: Functional protein dynamics in a crystal
Source: Nat Commun. 2024 Apr 15;15:3244. doi: 10.1038/s41467-024-47473-4 (PMC11018856; doi:10.1038/s41467-024-47473-4)
Supplement: Supplementary file 11 — Source Data [file 41467_2024_47473_MOESM11_ESM.zip › fig_data/Fig4/def/f.txt]

2.000000000000000000e+00 2.319999999999999840e+00 2.640000000000000124e+00 2.959999999999999964e+00 3.280000000000000249e+00 3.600000000000000089e+00 3.919999999999999929e+00 4.240000000000000213e+00 4.560000000000000497e+00 4.879999999999999893e+00 5.200000000000000178e+00 5.519999999999999574e+00 5.839999999999999858e+00 6.160000000000000142e+00 6.480000000000000426e+00 6.799999999999999822e+00 7.120000000000000107e+00 7.440000000000000391e+00 7.759999999999999787e+00 8.080000000000000071e+00 8.400000000000000355e+00 8.719999999999998863e+00 9.039999999999999147e+00 9.359999999999999432e+00 9.679999999999999716e+00 1.000000000000000000e+01 1.032000000000000028e+01 1.064000000000000057e+01 1.096000000000000085e+01 1.127999999999999936e+01 1.159999999999999964e+01 1.191999999999999993e+01 1.224000000000000021e+01 1.256000000000000050e+01 1.288000000000000078e+01 1.320000000000000107e+01 1.351999999999999957e+01 1.383999999999999986e+01 1.416000000000000014e+01 1.448000000000000043e+01 1.480000000000000071e+01 1.512000000000000099e+01 1.543999999999999950e+01 1.575999999999999979e+01 1.607999999999999829e+01 1.639999999999999858e+01 1.671999999999999886e+01 1.703999999999999915e+01 1.735999999999999943e+01 1.767999999999999972e+01
0.000000000000000000e+00 0.000000000000000000e+00 0.000000000000000000e+00 0.000000000000000000e+00 1.562656265626563546e-04 3.672242224222424523e-03 2.883100810081005300e-02 5.172392239223917720e-02 5.164578957895799710e-02 3.578482848284825213e-02 1.640789078907893897e-02 1.046979697969795987e-02 7.500750075007493745e-03 1.078232823282327182e-02 2.156465646564660610e-02 5.383350835083503677e-02 1.375918841884187227e-01 2.377581508150819756e-01 2.665891589158913555e-01 1.786897439743972693e-01 9.243111811181160820e-02 6.414703970397034327e-02 5.234898489848980457e-02 5.750575057505746129e-02 5.148952395239519281e-02 5.523989898989894315e-02 6.399077407740767776e-02 7.914853985398533076e-02 1.032134463446349459e-01 1.191525402540252881e-01 1.336071107110709810e-01 1.368886888688867765e-01 1.443894389438942494e-01 1.477491499149913567e-01 1.401702670267025441e-01 1.272002200220027912e-01 1.075107510751074219e-01 8.766501650165008097e-02 6.922567256725667417e-02 5.750575057505746129e-02 4.055093009300926588e-02 3.242511751175132517e-02 1.984573457345732705e-02 1.382950795079514530e-02 7.344484448444837769e-03 3.750375037503746872e-03 1.953320332033201424e-03 1.093859385938592910e-03 5.469296929692964550e-04 7.813281328132806887e-05
0.000000000000000000e+00 0.000000000000000000e+00 0.000000000000000000e+00 0.000000000000000000e+00 1.398066760972734046e-04 2.837809949407602830e-04 8.317909937957683377e-04 1.731248521507111268e-03 1.643424593474130399e-03 7.762362716964676512e-04 1.355290625881660181e-03 1.022011673576539133e-03 8.796677337837911000e-04 3.417381428701621120e-04 1.535876790249760416e-03 1.856184794124051112e-03 2.612997712095456535e-03 3.084486594242883632e-03 4.916655711895396609e-03 2.627840311314148282e-03 1.072946290371501335e-03 1.361883474349555008e-03 1.409169558692906872e-03 1.569402191430973627e-03 7.987643418449426368e-04 1.176781014747880442e-03 8.545527641309986697e-04 9.088190502478945502e-04 1.620833355850476816e-03 1.987374359747761613e-03 2.021551279428154997e-03 2.811757157583767014e-03 1.541529764538230067e-03 2.904544621183727075e-03 3.233896760771226824e-03 3.304214431870842236e-03 1.661992889075624476e-03 1.785182796184882955e-03 1.866074032877707402e-03 8.014634706226534582e-04 1.483469197748046300e-03 1.730231023465726150e-03 4.746239954061931532e-04 5.526931748478687567e-04 2.837194107602748457e-04 3.923199414461658397e-04 3.239645134684452157e-04 2.370228306295180294e-04 2.096532227364034519e-04 6.988586002937203134e-05
