# Supplementary material for: Functional protein dynamics in a crystal
Source: Nat Commun. 2024 Apr 15;15:3244. doi: 10.1038/s41467-024-47473-4 (PMC11018856; doi:10.1038/s41467-024-47473-4)
Supplement: Supplementary file 11 — Source Data [file 41467_2024_47473_MOESM11_ESM.zip › fig_data/Fig4/g/solution_apo.txt]

2.000000000000000000e+00 2.319999999999999840e+00 2.640000000000000124e+00 2.959999999999999964e+00 3.280000000000000249e+00 3.600000000000000089e+00 3.919999999999999929e+00 4.240000000000000213e+00 4.560000000000000497e+00 4.879999999999999893e+00 5.200000000000000178e+00 5.519999999999999574e+00 5.839999999999999858e+00 6.160000000000000142e+00 6.480000000000000426e+00 6.799999999999999822e+00 7.120000000000000107e+00 7.440000000000000391e+00 7.759999999999999787e+00 8.080000000000000071e+00 8.400000000000000355e+00 8.719999999999998863e+00 9.039999999999999147e+00 9.359999999999999432e+00 9.679999999999999716e+00 1.000000000000000000e+01 1.032000000000000028e+01 1.064000000000000057e+01 1.096000000000000085e+01 1.127999999999999936e+01 1.159999999999999964e+01 1.191999999999999993e+01 1.224000000000000021e+01 1.256000000000000050e+01 1.288000000000000078e+01 1.320000000000000107e+01 1.351999999999999957e+01 1.383999999999999986e+01 1.416000000000000014e+01 1.448000000000000043e+01 1.480000000000000071e+01 1.512000000000000099e+01 1.543999999999999950e+01 1.575999999999999979e+01 1.607999999999999829e+01 1.639999999999999858e+01 1.671999999999999886e+01 1.703999999999999915e+01 1.735999999999999943e+01 1.767999999999999972e+01
inf inf inf inf 8.763953264347430050e+00 5.606952843197316128e+00 3.546303800866848821e+00 2.961834888970368063e+00 2.963346605055686922e+00 3.330231260793190984e+00 4.109992914189904312e+00 4.559260644956464326e+00 4.892752253439540233e+00 4.529846759750171259e+00 3.836699579190223197e+00 2.921859173893717632e+00 1.983463336411170008e+00 1.436501295010402135e+00 1.322046536295806263e+00 1.722104250884594956e+00 2.381291580928983631e+00 2.746577335454947644e+00 2.949822732522364266e+00 2.855870326178499674e+00 2.966376910404868728e+00 2.896069779010803202e+00 2.749016361054306579e+00 2.536428940658692621e+00 2.270956140385045341e+00 2.127350755865863974e+00 2.012851795410670608e+00 1.988587173411039188e+00 1.935241192705746682e+00 1.912239376248918710e+00 1.964897402288634742e+00 2.061992898344884750e+00 2.230164426414086964e+00 2.434232358824734543e+00 2.670383494302294825e+00 2.855870326178499674e+00 3.205196561741487482e+00 3.428821924676672239e+00 3.919766177888839742e+00 4.280950712333541297e+00 4.913805662637372507e+00 5.585899433999484742e+00 6.238224620039175328e+00 6.818043115292117484e+00 7.511190295852062881e+00 9.457100444907375447e+00
nan nan nan nan 8.946732507498470488e-01 7.727730841634479486e-02 2.885056918188018057e-02 3.347094422535273894e-02 3.182107596518787135e-02 2.169177007704590349e-02 8.259992971087661007e-02 9.761523318535474114e-02 1.172773022680551336e-01 3.169428118779134274e-02 7.122194562646874672e-02 3.448010079572046138e-02 1.899092906175490689e-02 1.297321073396917601e-02 1.844281940004393466e-02 1.470616193669551687e-02 1.160806352113565379e-02 2.123065196203063540e-02 2.691875614064790506e-02 2.729122176020577079e-02 1.551314287899501279e-02 2.130309859840736134e-02 1.335431203093859036e-02 1.148244872141040811e-02 1.570370347327064084e-02 1.667924456760058738e-02 1.513056654446943809e-02 2.054046379446948511e-02 1.067619471211620971e-02 1.965862154100297618e-02 2.307120353958637404e-02 2.597648362006989634e-02 1.545885292824854262e-02 2.036368516683369559e-02 2.695638718518350921e-02 1.393710129174942358e-02 3.658286491445451177e-02 5.336082507144856990e-02 2.391566780505967674e-02 3.996477508920271565e-02 3.863026911580583200e-02 1.046081891872057551e-01 1.658532439127545222e-01 2.166849173453305466e-01 3.833275564144091319e-01 8.944495544751250860e-01
