# Supplementary material for: Functional protein dynamics in a crystal
Source: Nat Commun. 2024 Apr 15;15:3244. doi: 10.1038/s41467-024-47473-4 (PMC11018856; doi:10.1038/s41467-024-47473-4)
Supplement: Supplementary file 11 — Source Data [file 41467_2024_47473_MOESM11_ESM.zip › fig_data/Fig4/g/crystal_bound.txt]

2.000000000000000000e+00 2.319999999999999840e+00 2.640000000000000124e+00 2.959999999999999964e+00 3.280000000000000249e+00 3.600000000000000089e+00 3.919999999999999929e+00 4.240000000000000213e+00 4.560000000000000497e+00 4.879999999999999893e+00 5.200000000000000178e+00 5.519999999999999574e+00 5.839999999999999858e+00 6.160000000000000142e+00 6.480000000000000426e+00 6.799999999999999822e+00 7.120000000000000107e+00 7.440000000000000391e+00 7.759999999999999787e+00 8.080000000000000071e+00 8.400000000000000355e+00 8.719999999999998863e+00 9.039999999999999147e+00 9.359999999999999432e+00 9.679999999999999716e+00 1.000000000000000000e+01 1.032000000000000028e+01 1.064000000000000057e+01 1.096000000000000085e+01 1.127999999999999936e+01 1.159999999999999964e+01 1.191999999999999993e+01 1.224000000000000021e+01 1.256000000000000050e+01 1.288000000000000078e+01 1.320000000000000107e+01 1.351999999999999957e+01 1.383999999999999986e+01 1.416000000000000014e+01 1.448000000000000043e+01 1.480000000000000071e+01 1.512000000000000099e+01 1.543999999999999950e+01 1.575999999999999979e+01 1.607999999999999829e+01 1.639999999999999858e+01 1.671999999999999886e+01 1.703999999999999915e+01 1.735999999999999943e+01 1.767999999999999972e+01
inf inf inf inf inf 6.878297043112196363e+00 4.700663475253148427e+00 2.364128870102848001e+00 5.990909015143800476e-01 4.307832202949340300e-02 2.975258228789626758e-01 1.099858749421217752e+00 2.340929960475468974e+00 3.508814224829219786e+00 3.725696696754445814e+00 3.364621678023352214e+00 3.069872438348479005e+00 3.071634553341875407e+00 3.278595814072981618e+00 3.554632294485128519e+00 4.024750281327186485e+00 4.440792632218781399e+00 4.693494985774536055e+00 4.739165022607724431e+00 4.829069280028858380e+00 4.957646560816121983e+00 5.127028935238879370e+00 5.660139603794305252e+00 6.138629846917353916e+00 6.677626347650046590e+00 6.978380501669180447e+00 6.787325264906471034e+00 6.521622099173465692e+00 6.436464290833158408e+00 6.169401505584112932e+00 5.921565341679526639e+00 5.862376470289201613e+00 5.958836736476763818e+00 6.285233321109235050e+00 7.129611471393103805e+00 7.930389316145414647e+00 8.382374439888465645e+00 9.075521620448416371e+00 9.922819480835615380e+00 9.411993857069630209e+00 inf inf inf inf inf
nan nan nan nan nan 7.645456875423684018e-02 1.331421260670631081e-02 1.085708970514326008e-02 4.179153545989387070e-03 3.570622992940347424e-03 1.525252416200991801e-03 7.286456116545349075e-03 7.107620530499018235e-03 1.021752426754215549e-02 1.039564792910607771e-02 1.259849890730423312e-02 1.160797528683918216e-02 9.297728100101081833e-03 1.423892631651605366e-02 1.251086279849775509e-02 1.545092906319087654e-02 2.062800825806181126e-02 3.548138344862796639e-02 4.694529368508595230e-02 5.202479710808292218e-02 3.572625929241212556e-02 1.768243144449721180e-02 4.453912197420251823e-02 7.530165842296471235e-02 7.017795369405868677e-02 6.749257565498720246e-02 8.450654920065650555e-02 7.633584016585630294e-02 1.335136917044581761e-01 6.665852814906732260e-02 3.513380558753154831e-02 2.997334439173629170e-02 6.781314043533602509e-02 4.962152850431911927e-02 1.543483298056247399e-01 1.626231256363483146e-01 1.564921592871903189e-01 3.257644071711822686e-01 5.577733510227168567e-01 2.190890230020664797e-01 nan nan nan nan nan
