# Supplementary material for: Functional protein dynamics in a crystal
Source: Nat Commun. 2024 Apr 15;15:3244. doi: 10.1038/s41467-024-47473-4 (PMC11018856; doi:10.1038/s41467-024-47473-4)
Supplement: Supplementary file 11 — Source Data [file 41467_2024_47473_MOESM11_ESM.zip › fig_data/Fig4/g/solution_bound.txt]

2.000000000000000000e+00 2.319999999999999840e+00 2.640000000000000124e+00 2.959999999999999964e+00 3.280000000000000249e+00 3.600000000000000089e+00 3.919999999999999929e+00 4.240000000000000213e+00 4.560000000000000497e+00 4.879999999999999893e+00 5.200000000000000178e+00 5.519999999999999574e+00 5.839999999999999858e+00 6.160000000000000142e+00 6.480000000000000426e+00 6.799999999999999822e+00 7.120000000000000107e+00 7.440000000000000391e+00 7.759999999999999787e+00 8.080000000000000071e+00 8.400000000000000355e+00 8.719999999999998863e+00 9.039999999999999147e+00 9.359999999999999432e+00 9.679999999999999716e+00 1.000000000000000000e+01 1.032000000000000028e+01 1.064000000000000057e+01 1.096000000000000085e+01 1.127999999999999936e+01 1.159999999999999964e+01 1.191999999999999993e+01 1.224000000000000021e+01 1.256000000000000050e+01 1.288000000000000078e+01 1.320000000000000107e+01 1.351999999999999957e+01 1.383999999999999986e+01 1.416000000000000014e+01 1.448000000000000043e+01 1.480000000000000071e+01 1.512000000000000099e+01 1.543999999999999950e+01 1.575999999999999979e+01 1.607999999999999829e+01 1.639999999999999858e+01 1.671999999999999886e+01 1.703999999999999915e+01 1.735999999999999943e+01 1.767999999999999972e+01
inf inf inf inf 8.476348974426842986e+00 4.598227520674377899e+00 3.042626970872603920e+00 2.177399727570901167e+00 2.040198606057413322e+00 2.271791211858153581e+00 2.688429620564440459e+00 3.091853911637754582e+00 3.430775628969307434e+00 3.520521916825583020e+00 3.140414744307497230e+00 2.780374682218454296e+00 2.305344513486783598e+00 1.946443636519895160e+00 1.697564076741666650e+00 1.741361039433849678e+00 1.948878505022567209e+00 2.252450829097559559e+00 2.330019716757946391e+00 2.530056145965582814e+00 2.774791194792753934e+00 2.871773149854090601e+00 2.936393473928433195e+00 2.890349535427026328e+00 2.795039355622695787e+00 2.655277413247542295e+00 2.584704762601072847e+00 2.385793524674630905e+00 2.292887605001488804e+00 2.176787170124488302e+00 2.123139026567023802e+00 2.141294722928779315e+00 2.263742878675325088e+00 2.312332662120712090e+00 2.593955522373223577e+00 2.860790733185481827e+00 3.113493086741236038e+00 3.611381919476501334e+00 4.237423183393635107e+00 4.892830035970727742e+00 5.400573993199316192e+00 6.316864725073471298e+00 6.866911061992743370e+00 7.965523350660853374e+00 8.476348974426842986e+00 8.188666901975063084e+00
nan nan nan nan 5.577653841918690514e-01 2.651683745860364955e-02 1.300041020939593506e-02 2.817860757000889213e-02 1.919127871346883868e-02 1.529608379383892193e-02 2.213100772235352884e-02 4.526117013125269956e-02 3.046125580496989935e-02 2.378445091608724984e-02 4.191117197879529015e-03 1.635257759074619163e-02 2.685750446814922851e-02 2.803807418190933445e-02 2.006079772249585655e-02 1.673287475643245661e-02 4.816591914416612150e-03 2.792623083802561398e-02 8.414255561136230188e-03 2.481231981347387788e-02 1.505848808797908937e-02 3.426894711487414591e-02 3.965088246774990666e-02 3.140751376191670136e-02 3.484849998389389497e-02 2.079036071656354887e-02 2.814788129183841761e-02 1.875457324620350211e-02 2.466700989098072339e-02 2.942292586501573520e-02 2.480634263877649903e-02 2.465752314962323111e-02 1.159406210880885649e-02 2.203475884332883883e-02 3.809640644275117533e-02 2.200911677328771382e-02 1.024136114336116413e-02 5.578194125906048989e-02 3.492633394084541931e-02 7.337663904240920854e-02 7.084060720639520636e-02 2.106555003324737108e-01 1.738324439974880398e-01 3.346592305151214197e-01 3.651537837303127088e-01 4.183240381439017330e-01
