# Supplementary material for: Functional protein dynamics in a crystal
Source: Nat Commun. 2024 Apr 15;15:3244. doi: 10.1038/s41467-024-47473-4 (PMC11018856; doi:10.1038/s41467-024-47473-4)
Supplement: Supplementary file 11 — Source Data [file 41467_2024_47473_MOESM11_ESM.zip › fig_data/Fig4/g/readme.txt]

line 1: Ser14-Gly78 distance (Å) - x-axis
line 2: free energy value - y-axis
line 3: standard error for a free energy value value (n=5) for a shaded envelope
