# Supplementary material for: Functional protein dynamics in a crystal
Source: Nat Commun. 2024 Apr 15;15:3244. doi: 10.1038/s41467-024-47473-4 (PMC11018856; doi:10.1038/s41467-024-47473-4)
Supplement: Supplementary file 11 — Source Data [file 41467_2024_47473_MOESM11_ESM.zip › fig_data/Fig4/a/sim.txt]

-4.922737160993458261e+00 4.680282878077184350e+00 5.023235321044921875e+00
-5.157385957700015844e+00 4.891520614095664854e+00 5.035929203033447266e+00
-4.872386726959131664e+00 -2.934641555849348826e-01 4.667173862457275391e+00
-7.139799525557192439e+00 5.067706128642273100e+00 4.791238307952880859e+00
-5.266958677811714118e+00 3.924455943870818864e+00 4.976435184478759766e+00
-6.595686581259097458e+00 -2.451194065683041767e+00 4.845491409301757812e+00
6.414728891681501510e-01 6.701010163286812649e+00 5.238447189331054688e+00
-4.201744137483783170e+00 -2.814293100006127979e+00 5.097271442413330078e+00
-5.034612259428764780e+00 1.509145144183269505e+00 5.479874610900878906e+00
-1.764867315160969952e+00 8.877789766715022068e+00 5.129425048828125000e+00
1.148657306458710892e+01 3.479874421522576977e+00 7.022971153259277344e+00
-1.916398665171401561e+00 -8.857460469355823207e+00 4.695072650909423828e+00
-4.917448337120558510e-01 -7.287858703539942695e+00 4.921199321746826172e+00
-4.693283973840547851e+00 -6.559132808035396778e+00 4.523926258087158203e+00
-6.403040897611878890e+00 -8.985045784852772499e+00 4.980631351470947266e+00
-5.793287042153735911e+00 -1.057865479202550851e+01 4.725096225738525391e+00
1.040971808307186386e+00 -9.196510926133381503e+00 4.970763683319091797e+00
-1.311370864784092927e+00 -7.863719561329871155e+00 5.089484691619873047e+00
-4.369325185323166494e+00 -1.060397249560107014e+01 5.621155261993408203e+00
-4.902858913198548940e+00 -1.030369062205850739e+01 4.501858234405517578e+00
-5.689752164507237531e+00 -1.588298380205783999e+01 4.794225692749023438e+00
-6.619346143913221958e+00 -1.025611347389917682e+01 5.512486934661865234e+00
1.537888796821838211e+00 -1.561458931808681072e+01 4.825771331787109375e+00
-2.608193534216066478e+00 -5.784651358211757355e+00 5.345784187316894531e+00
4.319733797745755943e+00 -1.417412274763059266e+01 5.227745532989501953e+00
3.231387951481170973e+00 -1.702705331501889852e+00 5.001498222351074219e+00
-3.372579955630833570e+00 -9.762301539725310562e+00 5.471435070037841797e+00
2.959349325927357999e+00 -1.191781497954607971e+01 5.436601638793945312e+00
-3.652452953108853873e+00 -1.410584224207920201e+01 5.184997558593750000e+00
-6.129685631624168796e-01 -9.255294733109485250e+00 5.492339611053466797e+00
-5.447743003330296929e+00 -1.168083840748249180e+01 5.719753265380859375e+00
-2.309491881240091971e+00 -1.743565280851482768e+01 5.059299945831298828e+00
-2.668594569859948695e+00 -2.756144568951753637e+00 5.103971481323242188e+00
-1.218630874119807972e+00 1.159211392013477004e+00 5.396665573120117188e+00
4.333138561126104626e+00 1.738347018409061695e+00 4.720902919769287109e+00
1.492094159961441513e-01 -7.117755932943898856e-01 5.219012737274169922e+00
-1.989411559033872123e+00 3.028804831394241059e+00 5.793524742126464844e+00
-3.549577905837788538e+00 1.416279223408434262e+00 4.745460987091064453e+00
2.432826947868069301e+00 -3.147302825363219814e+00 5.214453697204589844e+00
-2.003629159274216587e+00 8.841520528362256659e-01 5.356353282928466797e+00
-2.346477287283587732e+00 5.129300464630643930e+00 5.365196704864501953e+00
1.717696086574946657e+00 -8.281301685725672712e+00 4.848785400390625000e+00
4.165584711709083621e+00 -2.225761626436898233e+00 5.667501926422119141e+00
-4.600610386867105106e+00 -1.017469557995888074e+01 4.752696037292480469e+00
-2.984471962280663693e+00 -1.065658583291923556e+01 5.070561885833740234e+00
-2.364538545062738972e+00 -6.767341453160588216e+00 5.413294792175292969e+00
-2.826683235261145732e+00 -1.071445358348857191e+01 5.297276020050048828e+00
5.872160524457259889e+00 -1.507177822586139904e+01 4.609599590301513672e+00
-1.714619953551507203e+00 -5.355966890974568351e+00 5.094871520996093750e+00
-1.734340123377036136e+00 -1.042864947508406415e+00 5.103979587554931641e+00
-8.096292776532772351e+00 -5.378111451186414982e+00 4.814530372619628906e+00
-8.147636824357511465e-01 1.613329829690434281e+01 5.675891876220703125e+00
-3.662343551175395895e+00 -4.618417994503721813e-01 5.506721973419189453e+00
-7.927637475624208285e+00 -1.920387687404802923e+00 5.072209835052490234e+00
-4.963939776360742351e-01 -8.883896781392439657e-01 5.235544204711914062e+00
8.617749289566946080e-01 4.708538196028738909e+00 5.411257266998291016e+00
-2.266873509188649827e+00 1.081423836240231529e+00 5.300544261932373047e+00
2.720298140290192457e+00 5.411427115142863897e+00 5.448266983032226562e+00
-5.438319094667980025e+00 1.226465723889985870e+00 5.142256736755371094e+00
-1.661377675057772674e+00 -1.061866396207440744e+01 5.225647926330566406e+00
-3.739818687786505169e+00 -1.417337271157719414e+01 4.730283260345458984e+00
4.773761725853402638e+00 -3.574857473069968705e+00 5.252781867980957031e+00
-1.183056898866638562e+00 2.356272492706954935e+00 5.056651115417480469e+00
1.015852720520573627e-01 6.819062398297939254e-01 5.238035202026367188e+00
-2.091859238194353932e+00 -5.823231830395263486e+00 5.085277557373046875e+00
-6.189108808353519287e+00 2.624971583395210306e-01 5.453440666198730469e+00
1.804675560857565086e+00 8.178928109694392212e-01 5.799493312835693359e+00
-1.580939219727024003e+00 -8.111254703587926329e+00 5.151401996612548828e+00
-4.027887798498249516e+00 -1.057165041939019012e+01 4.969717025756835938e+00
-2.792243580787774349e+00 -1.655928040906664123e+01 5.107994079589843750e+00
-6.106797696299295364e-01 -5.212085253864388257e+00 4.897837162017822266e+00
-1.496036126189944637e+00 -6.396271452483361486e+00 5.680475711822509766e+00
-6.457611986030208584e+00 -7.167488777463068672e+00 5.227752208709716797e+00
-9.619502521532391492e-01 2.425620400461124593e+00 4.841415882110595703e+00
-6.230918314236966182e+00 -1.163169422258752306e+01 5.482063293457031250e+00
-5.875265330128626395e+00 -1.036633694572662456e+01 4.830082416534423828e+00
1.075929659560701801e-01 -5.265576022250602506e+00 5.262415885925292969e+00
-5.572361405874104001e+00 -7.043458795539683237e+00 5.167752265930175781e+00
-7.516293725042404894e+00 -9.683621813797831379e+00 4.956707000732421875e+00
5.453690925301012626e+00 -1.316573747718757659e+01 4.830369949340820312e+00
-5.263227930881226868e+00 -1.314878471867824494e+01 4.884537220001220703e+00
-2.180941724116157499e+00 -1.454776806518282939e+01 5.231453895568847656e+00
-6.511643067028654031e-01 -9.717277618409182693e+00 5.301868438720703125e+00
-3.890532344027854972e+00 -9.961456607595327029e+00 5.280340671539306641e+00
-2.578897279688875166e+00 -1.047195966586189186e+01 5.578257083892822266e+00
-4.903577499069123213e+00 -1.093161159533038074e+01 5.883059978485107422e+00
-8.038502752885182900e+00 -1.088277797922382106e+01 5.146512508392333984e+00
-1.370155256704519431e-02 -3.232746796774686793e+00 5.041804313659667969e+00
-3.752092338035541097e+00 -1.262382119860094853e+01 5.161408901214599609e+00
-1.819708329376462430e+00 -1.506298140082274095e+01 4.863135337829589844e+00
-5.050487514272725242e+00 -1.310073867931370550e+01 4.967959403991699219e+00
-8.231133690413381387e+00 -5.053881834878024115e+00 5.095301628112792969e+00
-4.208526221599940165e+00 -2.071146773170956301e+00 5.443265438079833984e+00
2.483592397974611288e+00 -7.239392535829593633e+00 5.381540298461914062e+00
-1.790591493109110033e+00 2.509152993125098874e+00 5.253544330596923828e+00
-3.317682636693158216e+00 2.285940776394407070e+00 4.917369365692138672e+00
-4.730884140674398886e+00 -2.517581374673133698e+00 4.540848731994628906e+00
-6.765630207100238991e+00 4.282862024860786931e+00 4.464986324310302734e+00
-3.949835071544454679e-01 -4.215781052538321028e+00 5.194325923919677734e+00
-1.342037876528580753e+00 -2.803775528363582126e+00 5.809953689575195312e+00
5.232248076455872088e+00 -4.536783111843504024e+00 5.112741470336914062e+00
-1.396502616445475242e+00 7.329313137311018522e+00 5.901293277740478516e+00
-7.533805679729883131e+00 -4.299380729380509969e+00 5.013823509216308594e+00
-2.004087223829737141e+00 -3.936144087338478315e+00 6.100042343139648438e+00
-2.392779711618028493e+00 -1.656241212488445969e-01 5.447253227233886719e+00
-6.171341481652568017e-01 -3.845868913444442150e+00 5.209153652191162109e+00
2.261336280822204614e+00 -1.726241926135487503e+01 4.763613224029541016e+00
-9.019810538401024091e-01 -1.274037830785049508e+01 6.046513080596923828e+00
-9.864807509808336539e-01 -2.019797189216474109e+00 5.031753063201904297e+00
2.002754045753015966e+00 -1.651492888156667505e+01 4.742961883544921875e+00
-2.472849636720223732e+00 -5.207131906829199686e+00 5.685109615325927734e+00
-2.124815221363998585e+00 -6.760981172650725846e+00 5.131634712219238281e+00
2.402451879459081840e-01 1.662057165017984728e+00 4.626505374908447266e+00
2.942791833676229096e+00 -9.384541454264844873e+00 5.334308147430419922e+00
-8.828492301279403653e-01 -7.380029694473141610e+00 5.476306438446044922e+00
3.007964483119869581e-02 -6.825830303095026252e-01 5.250342845916748047e+00
-1.621400977720879322e+00 -9.555690065977671566e+00 5.820836067199707031e+00
-2.862028540860273473e+00 -1.311178488215075078e+01 5.136351585388183594e+00
1.053548544061778225e+00 4.987487258121231726e+00 5.673923492431640625e+00
2.560415380404418850e-01 -1.254453704438726191e+01 5.423821449279785156e+00
-8.954054253093285398e-03 -1.359991166746644886e+01 4.986082553863525391e+00
-1.367676106697545135e+00 -1.334277574012977574e+01 5.249397277832031250e+00
3.038039247640104357e+00 -8.792013206543652259e+00 5.868060588836669922e+00
-8.766941032121213784e-01 -1.324571806464047263e+00 5.180705547332763672e+00
-7.198639776598448892e-01 7.437660725677999185e-01 5.740958213806152344e+00
-5.501090968185764929e+00 2.445034644274183488e+00 5.708106517791748047e+00
-1.285293774117284515e+00 2.510300994852010081e+00 5.093976497650146484e+00
-9.172331751021578938e+00 -1.085840220218477548e+01 5.068606376647949219e+00
-7.361125559674563945e+00 5.841828012918427682e+00 4.942440032958984375e+00
-5.680041648037689406e+00 -9.941435023256106618e+00 5.085007667541503906e+00
-2.563279957003197662e+00 -4.854941114287462334e+00 5.426621437072753906e+00
-9.885497290263645098e-01 2.731693854163431023e+00 5.565307140350341797e+00
-5.119115991810370581e+00 -3.255704245211528569e+00 5.018524169921875000e+00
2.616905675686223454e+00 2.277528699163153814e+00 5.272287845611572266e+00
-2.731248114981679187e+00 -5.677366233951386398e+00 4.705067157745361328e+00
-6.016828740306865875e+00 -4.212495818672334913e+00 5.345659732818603516e+00
6.531657932332221250e+00 2.131803382142530179e+00 5.708961486816406250e+00
-4.319286065507466965e+00 -3.010405828530471339e+00 5.101934909820556641e+00
-1.830995049572054167e+00 -3.065073826587883854e+00 4.876744270324707031e+00
-1.084557300350516407e+01 2.493776956436292380e+00 4.914897918701171875e+00
-3.051934772829997033e+00 3.488603658996773937e+00 5.276890277862548828e+00
-7.108864423301315405e+00 3.489788901702387314e+00 5.522627353668212891e+00
-7.442443625573268662e+00 -1.048442377761614974e+00 5.543095588684082031e+00
-3.695397816105191247e+00 -2.298366059055827026e+00 4.943984985351562500e+00
-1.544297844981878498e+00 -3.189041506173975193e-01 5.390446186065673828e+00
4.718873252363781745e+00 7.490559140877081745e+00 5.054638862609863281e+00
1.254846786257922009e+00 5.686792440287306016e-01 4.840880870819091797e+00
4.733251764292576880e+00 -3.017743093049391589e+00 5.532098293304443359e+00
-3.772192702844718415e+00 2.856047012545348540e+00 5.558272361755371094e+00
-3.633898324924695444e+00 -5.676265323085689651e+00 5.278880596160888672e+00
1.565946175788775596e+00 4.171820010519174282e+00 4.949708461761474609e+00
2.185965072552573218e+01 -7.145057872633964635e+00 7.345996856689453125e+00
1.508539787800323051e+00 1.238230553273470119e-01 5.176764965057373047e+00
-1.527679019025504070e+00 -4.397956563227954696e+00 4.731869220733642578e+00
2.144194492078362602e-01 5.827747284789481785e-01 5.356287479400634766e+00
-1.409040033469906250e+00 -8.537193118996624364e-01 5.019307136535644531e+00
6.400160628843652999e-01 -2.421721078809189631e+00 5.091450691223144531e+00
-1.581202222934185997e+00 -8.304389611081651523e+00 5.200111389160156250e+00
5.019588416409276554e+00 3.432569805343522074e+00 5.860630512237548828e+00
-6.906761247956848537e-01 -6.989156399397697506e+00 5.611518859863281250e+00
-4.800252300070330769e+00 -7.734408043466061144e+00 4.733349800109863281e+00
-2.855747322109058572e+00 -8.691517996286250991e+00 4.982027530670166016e+00
-3.237730689584056298e-01 -9.473664401079696873e+00 5.076715946197509766e+00
1.496208145805076439e+00 -4.684458861621265235e+00 5.460486412048339844e+00
1.650166190595928617e+00 -7.337890553963705820e+00 5.542904376983642578e+00
-1.629584073616595186e+00 -6.932130044536714664e+00 5.190517902374267578e+00
-3.602285397838179470e+00 -1.043922832476265938e+01 5.651813507080078125e+00
-1.704558304462638896e+00 -2.314592230407470197e+00 5.011218070983886719e+00
4.266345562665497582e+00 7.897116943200911399e-01 5.201701164245605469e+00
-2.101709968671112705e+00 3.664323327367446481e+00 5.468839645385742188e+00
-4.530871713503236364e+00 6.707631810807138883e+00 4.638685703277587891e+00
-4.578087972803487560e+00 -1.813072626836713219e+00 5.597590446472167969e+00
-2.158520222757502882e+00 6.579580659226709649e+00 5.494224548339843750e+00
-6.024324599649697465e-01 -6.386867541981962937e+00 5.615999221801757812e+00
3.469691667219271025e+00 -1.671279772891150373e+00 6.225598335266113281e+00
-6.074679260572953154e+00 2.971618115112097058e+00 5.383949756622314453e+00
2.858154765847741308e-01 1.201335354129914990e+00 5.346653938293457031e+00
-4.815514971825739288e+00 2.288989755024058770e+00 5.623146057128906250e+00
-3.373810606583300675e+00 1.698015131564272640e+00 5.801032066345214844e+00
-1.038639285921571975e+01 1.951562191259335277e+00 5.192051410675048828e+00
2.357482068929892538e+00 2.915003876595116505e+00 4.700889587402343750e+00
-5.959738902125218729e+00 9.835902729870140249e+00 4.554995536804199219e+00
-2.513853015171048089e+00 1.164354640907255778e+01 5.919807434082031250e+00
-4.555832800990584630e+00 -7.869999658332893944e+00 5.235365390777587891e+00
-5.461590152944063581e-01 1.248075319197458732e+00 5.025673389434814453e+00
-7.541870867867896955e-01 8.678478570486024779e+00 5.557572364807128906e+00
-7.821786162187857050e-01 -2.251011152548662686e+00 5.668977260589599609e+00
2.775269353630976710e+00 -2.306026221551962796e-02 5.406851768493652344e+00
-2.907979110959617142e+00 -4.516880123271338476e+00 4.962293624877929688e+00
2.729669272784192025e+00 5.890104737145758662e+00 5.483616828918457031e+00
-4.374666741963201488e+00 3.662445558344057162e+00 4.898917675018310547e+00
-7.055509071144538069e+00 4.214226227640276434e+00 4.834675788879394531e+00
-7.281838301572785888e+00 -5.681360208759604902e-01 4.936161041259765625e+00
-3.263357467843977400e+00 3.643732441188980431e+00 5.588856220245361328e+00
-1.341521319499453746e+00 -3.737664433102305672e-01 4.585129737854003906e+00
-2.907722189836916549e+00 -2.821589436759333491e+00 5.584531784057617188e+00
-7.132158753600197798e+00 7.462923558939370539e-01 5.450323581695556641e+00
-9.671762328246309437e+00 8.498746239813369741e+00 4.964573860168457031e+00
-4.262286072692379690e+00 7.042115848031860637e+00 4.586599826812744141e+00
-5.228316928661690177e+00 1.940211591933126645e+00 5.091226100921630859e+00
-2.889325753345752368e+00 1.986480359370145443e+00 5.271142959594726562e+00
-1.184149905085206678e+00 -4.709225540009776001e-02 5.534706592559814453e+00
1.579413409923860145e+00 -4.893073024281435202e-01 5.932378768920898438e+00
-1.808378731346807766e-01 5.532627740237392011e+00 4.697748184204101562e+00
-4.147648242045042899e+00 -2.930452157914322342e+00 5.387526035308837891e+00
-9.232688700716092711e+00 6.540994589852147101e+00 5.007332801818847656e+00
-3.267114822965759835e+00 -5.336067219389403427e+00 5.407164573669433594e+00
-3.975565958830475033e+00 -4.888614918346679161e+00 4.904587268829345703e+00
-5.295927773832437957e+00 7.348376947522093694e+00 5.713126182556152344e+00
-5.482688979172954724e+00 4.763668783837242238e+00 5.560093879699707031e+00
-1.033537215900324213e+00 3.249051808343687675e+00 5.288987636566162109e+00
-5.254235279027723138e+00 1.227023295393089963e+00 5.220630645751953125e+00
-4.916321198450275709e+00 -1.678852060552064263e+00 4.866560459136962891e+00
-7.953058982420444956e+00 -6.030838711510165817e-01 5.118150711059570312e+00
-2.844481277414780074e+00 4.521233720968168335e+00 5.179836273193359375e+00
-6.897929561651910291e+00 -1.123772364495559062e+00 5.793742656707763672e+00
-7.436784142715875401e-01 -8.170864270893022363e-01 5.586297035217285156e+00
-3.206232142531473706e+00 -1.078229797406904611e+00 5.076034069061279297e+00
-1.737074482448719870e+00 2.747868432945478889e-01 5.032746315002441406e+00
-5.929071840433064899e+00 -7.856686754279186280e-01 5.538285732269287109e+00
-3.914550884174591072e+00 -1.494606241124531820e+01 5.357239246368408203e+00
2.161504652981962871e-01 -4.425819867030750032e+00 4.982614040374755859e+00
-2.466199128890689707e+00 -1.467822326823657209e+00 4.762245655059814453e+00
-5.781342811341434462e-01 -3.148330041697544157e+00 5.414110660552978516e+00
-7.411075124439205908e-01 -2.509686447840694168e+00 5.091028690338134766e+00
-4.301633706081501529e+00 -1.035351806560865229e-01 5.477057456970214844e+00
-2.213440911114473497e+00 3.380881992892519783e+00 5.193784236907958984e+00
-2.016841802669184336e+00 -5.191403167956701203e+00 5.866732120513916016e+00
-1.163134644013230634e+00 -5.537041216187580162e+00 5.462978839874267578e+00
-3.671210988254542951e-01 -1.790191366550800689e+00 5.259628772735595703e+00
-2.278311722758575630e+00 1.397276823243724309e+01 4.666744232177734375e+00
-3.696931236709649848e+00 -2.591716750713136896e+00 5.309406757354736328e+00
-8.674978612896532937e+00 -6.539641951739022518e-01 4.444390773773193359e+00
-9.472767410478876826e+00 -6.473051320270938547e+00 5.346457004547119141e+00
-5.233961211802848013e+00 4.211649116878867893e+00 5.522410392761230469e+00
-3.659489820974645369e+00 1.121659149605305661e+00 5.570835113525390625e+00
-6.709450990101863077e+00 2.531891989174711366e+00 4.835451126098632812e+00
-7.381834331385451975e+00 -4.012886284013874594e+00 5.486828327178955078e+00
-2.332065272515114529e+00 1.492651032171059544e+00 5.195970535278320312e+00
-6.764402277494142801e+00 6.833210555972922151e+00 5.370084762573242188e+00
-4.043251046854893005e+00 1.664297807610705604e+01 5.030251502990722656e+00
-7.406025132051717641e+00 7.599564616479396406e+00 5.073342323303222656e+00
-4.634803691010314530e+00 9.279428099836870558e+00 5.052306652069091797e+00
-3.791848803208401009e+00 1.876182761367119411e+01 5.165247440338134766e+00
-5.992090220648062626e+00 6.746930346241889254e+00 5.564679622650146484e+00
-9.318620005715148480e+00 2.286639554616557390e+01 4.856812953948974609e+00
-1.467358973515094922e-01 2.010728077310262929e+00 5.076345443725585938e+00
-6.058027427718898572e+00 8.240940630160032754e+00 5.876242160797119141e+00
-4.257387561015040234e+00 3.779837230691203587e+00 5.264372825622558594e+00
3.007832971384977405e+00 5.308850709769338039e+00 5.454586029052734375e+00
-3.247455915848426855e+00 3.556643655599030840e+00 5.154462337493896484e+00
-8.105230582114174354e+00 -8.901003324084699742e+00 5.480535507202148438e+00
-3.331252892665162779e+00 -3.554228210244592567e+00 5.166986942291259766e+00
2.453566119040961446e+00 -1.270124852510914160e+01 5.666347980499267578e+00
-5.646684696908980783e+00 -1.310153298511925257e+01 4.991622924804687500e+00
-5.965592523587052831e+00 -9.590552990060556837e+00 4.536747455596923828e+00
-1.175205722169866362e+01 1.058954776293595756e+01 5.334731101989746094e+00
-1.449105681921724065e+00 -3.402724506861970699e+00 4.725180625915527344e+00
-3.446981557791975792e+00 -7.068646760899311765e+00 5.247734546661376953e+00
-3.611993613489766219e-01 -9.693146892417463079e+00 5.294579505920410156e+00
-6.039887290221815697e+00 -5.473843263051372254e+00 4.771090984344482422e+00
-6.059997558973608811e+00 -4.828987038975798840e-01 5.624748229980468750e+00
-2.759128700368692400e+00 -3.590868364970684734e+00 5.445268630981445312e+00
-6.200866167466871026e+00 -1.713590254421687220e+00 4.619317531585693359e+00
-6.291846782642245728e+00 1.180273887884657391e+01 5.114416599273681641e+00
-4.654987205888678758e+00 -8.136236366720300595e+00 5.102958202362060547e+00
-4.992301546623688857e+00 -5.343015246629969184e+00 4.986354827880859375e+00
-2.588038535500284176e+00 -6.618592352772728837e+00 5.320178508758544922e+00
3.900795304966703014e+00 1.207889446262660371e+01 5.364756107330322266e+00
-6.331430582897763060e+00 3.575197561694128723e+00 5.364645004272460938e+00
-5.877988693926483599e+00 3.613467267043001474e+00 5.110977172851562500e+00
-4.883772646190226219e+00 1.392367743806667413e+01 5.042028427124023438e+00
1.790221647737945121e+00 8.022845376608165324e+00 4.933696269989013672e+00
-2.318335480111209268e+00 1.192326615063244999e+00 5.179658889770507812e+00
-1.686635469599766957e+00 4.862175503683469735e+00 5.451145172119140625e+00
-3.172925126954628805e+00 -6.129095412688922551e+00 5.314157485961914062e+00
1.587079190616596192e+00 -7.557523777508163398e+00 4.927334308624267578e+00
-4.367982138970208261e+00 -9.282447446288262682e+00 5.142809867858886719e+00
-4.145984929545243780e+00 -5.182975232577378577e+00 5.397627830505371094e+00
-8.746927501706633024e+00 -6.531184394224015755e+00 5.419211864471435547e+00
-5.798332253124750757e+00 2.123137615878814000e+00 5.255417346954345703e+00
-1.047387197574233753e+01 8.109277687931617962e+00 5.224784374237060547e+00
-7.709228711630038866e+00 3.382267197103207668e+00 4.844470024108886719e+00
-4.768458759665955782e+00 2.323713711181779384e+00 4.949759960174560547e+00
-2.638352593860640916e+00 5.710117369104247054e+00 5.733881950378417969e+00
-5.236155589561658275e+00 -1.885561852049222775e+00 5.556234836578369141e+00
-3.563305783918461422e+00 5.929530959868213991e+00 4.935847282409667969e+00
2.156944516685790902e-01 -2.657664924015822105e+00 5.546326637268066406e+00
-7.067571179268169246e+00 1.220704099885833571e+01 5.200279712677001953e+00
-2.237034579538197843e+00 6.556514716619544103e+00 5.238487720489501953e+00
-5.530038833876007587e+00 1.150590590603749597e+01 5.417792320251464844e+00
-6.691376525805970310e+00 1.151975785661440810e+01 5.375679016113281250e+00
-1.255359820258781411e+01 1.231786502060589328e+01 4.969163417816162109e+00
-3.431213313526883635e+00 9.572457051594410515e+00 4.946373462677001953e+00
9.687778585550705923e-01 1.656827559409830641e+01 4.989886283874511719e+00
4.563025077202029323e+00 -2.967935008522629481e+00 5.609462738037109375e+00
-5.611755194445985140e+00 5.792929063979570525e-01 4.679926395416259766e+00
-4.790151951599093572e+00 6.506656632224466108e+00 4.954037189483642578e+00
-1.118431266367214238e+00 2.101349994482892392e+00 4.895795345306396484e+00
-1.296161889747923013e+00 4.065014776033236465e+00 5.042192459106445312e+00
-2.779068987839762528e+00 1.032331486356324035e+01 5.030643939971923828e+00
-4.779890833276210671e+00 1.046845364928397437e+01 5.457444667816162109e+00
2.543013354379375812e+00 2.327619487560323996e-01 5.359374046325683594e+00
-5.242949329528794777e+00 -2.190886891605931197e+00 5.156587600708007812e+00
8.176758587419250546e-01 2.625881154709325482e+00 5.371574401855468750e+00
-3.285225988713806444e+00 9.628583750295614863e+00 4.985599517822265625e+00
-7.476131143196048434e+00 -4.516274452928507266e+00 5.266772270202636719e+00
-5.610571473732599124e+00 -2.774979981634809967e+00 5.434888362884521484e+00
-6.716505829762294155e+00 -7.345390520471729801e+00 4.671832561492919922e+00
-4.986185407260487756e-01 9.035761796201466467e+00 5.442595481872558594e+00
-2.109066495461897617e+00 1.685860690654112481e+00 4.965963363647460938e+00
-8.811716893546298834e+00 -4.431239048980087247e+00 5.255498886108398438e+00
-3.856026920150942061e+00 -2.458241529517525503e+00 5.315344333648681641e+00
5.913819577528551363e+00 1.709691033837941854e+00 5.252304077148437500e+00
1.417426137904815420e+00 -3.679080401238521869e+00 5.062352180480957031e+00
-3.527785432751747940e+00 2.312344347991797555e+00 5.128624916076660156e+00
4.542244166604774147e-01 -4.667960433468248738e+00 4.578427314758300781e+00
-2.094220613610571657e+00 -3.245892220863263677e+00 5.406897544860839844e+00
-4.187466193482532795e+00 -4.488045995007481359e+00 4.947121143341064453e+00
-9.394343629018779840e-01 -7.525710287167111545e+00 5.456648826599121094e+00
9.193257362913982433e+00 -3.902181923392730400e+00 6.929275512695312500e+00
1.813313554143203632e+01 -8.495799940379798798e+00 7.501056671142578125e+00
1.598048301845558150e+01 -5.901081551309729889e+00 7.173205852508544922e+00
9.899618888755533419e+00 1.425016061568061154e+01 7.275867938995361328e+00
1.710351888659897313e+01 -2.772536479195335968e+00 7.538311004638671875e+00
1.488746959150410731e+01 -7.064594497442815424e+00 6.274181842803955078e+00
2.197710952508109727e+01 4.155346586924607344e+00 7.550811767578125000e+00
1.361418134147466930e+01 -1.364573875065241815e+01 7.320840358734130859e+00
1.183142384547697112e+01 6.410756512614735669e+00 6.541744232177734375e+00
2.061874334105259621e+01 4.175312712947100380e+00 7.355237483978271484e+00
1.533145886033679162e+01 5.721244806935692928e+00 7.042566776275634766e+00
1.803842277032220309e+01 2.994819868256799467e+00 7.190073013305664062e+00
9.589415738170378845e+00 6.694448545397598593e+00 7.281668663024902344e+00
-2.782162915786393853e+00 -5.944829589372050194e+00 4.962964534759521484e+00
-4.914905859119578224e+00 5.397981031982596711e+00 5.440557956695556641e+00
-6.311723988974808464e+00 -2.911922705691112334e+00 4.960006713867187500e+00
-6.829268022589009668e+00 -2.942407935484931403e-01 4.962708473205566406e+00
-8.418638537572995517e+00 5.371750618602570526e+00 5.348129749298095703e+00
-7.936691915715960555e+00 2.606304213764865985e+00 5.461791992187500000e+00
-4.237117554149939735e+00 -5.845835243216319643e-01 5.195868015289306641e+00
-3.032041130355163094e+00 4.852493178425129727e+00 4.667023181915283203e+00
-2.832910396866197722e+00 4.135186004817491323e+00 5.631814002990722656e+00
-3.436180193120916382e+00 4.397743796382908243e+00 5.500273227691650391e+00
-3.825703624386416646e+00 2.240984945971059350e+00 5.656556129455566406e+00
-2.107923651361983453e+00 -1.818302457522437576e+00 4.692398548126220703e+00
-5.462441952571237991e+00 3.600939013964378210e-01 5.066266059875488281e+00
-4.797742618657891533e+00 7.891050070682052109e+00 5.541934490203857422e+00
-1.721709438513746138e+00 8.780632697393592423e+00 4.647778034210205078e+00
-7.759107581598028158e-01 5.088100381287346430e+00 5.769316196441650391e+00
-5.580246328574587800e+00 4.584225089755667781e+00 5.018247127532958984e+00
-5.431399911783990397e+00 -4.794678853310773370e+00 5.021652221679687500e+00
7.721349126223698844e-01 1.268641030303318429e+00 5.500485897064208984e+00
-9.106533058117466384e-01 -3.476252234593582902e+00 5.520811557769775391e+00
-2.892671987664570399e-02 1.016355703273178435e+01 5.007560729980468750e+00
-5.111893585721982269e+00 -1.366685659827832300e+00 5.099441528320312500e+00
-2.300325093440072077e+00 -1.305526966648347331e+00 4.485647678375244141e+00
2.148424646167196528e+00 1.618576994369855360e+00 5.068257331848144531e+00
-3.994635041856776425e+00 -3.187466383567165717e+00 4.830011367797851562e+00
4.522870389973340011e+00 -3.654986341639704595e+00 5.321557998657226562e+00
-5.079597091789817220e+00 -2.994207428275336369e+00 5.130304336547851562e+00
-1.032177396484673615e+01 -7.675351907910501481e+00 5.058000087738037109e+00
6.542834744494957278e+00 1.686368547884898206e+00 5.951291561126708984e+00
9.797405501089874180e-01 1.287664410415264804e+00 5.511632442474365234e+00
-2.168085068365765533e+00 -6.908164297608128557e+00 4.989919662475585938e+00
8.153804748018396165e-01 -4.226179754541724343e+00 5.195860385894775391e+00
1.782297625987616874e+00 8.645341853593604409e-01 5.665941715240478516e+00
-6.249304888727164276e+00 -3.513862119289873132e+00 5.183132648468017578e+00
-3.347736856675937123e+00 -2.278570247393969961e+00 4.837449550628662109e+00
-5.176622320255274801e+00 -2.227505310992754783e-01 4.965259552001953125e+00
-2.733184767708237040e+00 -1.529799138553530335e+00 5.272783279418945312e+00
-6.803604520637771103e+00 -6.376096375178499365e+00 4.901113510131835938e+00
3.859758334267570090e-01 -7.486949891964366444e+00 5.166131973266601562e+00
8.601045799589908114e-01 -1.532855064299392778e+00 4.433011054992675781e+00
-2.276355361368901153e+00 7.481939423275156820e-01 5.186297893524169922e+00
8.057521804607418181e-01 1.187560137689462225e+00 5.076354503631591797e+00
2.485639594153936205e+00 3.332621998482541148e+00 4.814984321594238281e+00
-4.460383906388760700e+00 6.345273808765822920e+00 4.931175231933593750e+00
-4.409963603883268135e+00 -1.342012020900559044e+01 4.837873458862304688e+00
4.385199968322862851e+00 5.343116651477393120e+00 5.407280921936035156e+00
-7.263377809580689792e+00 -7.850080688228047165e+00 4.701001167297363281e+00
-1.360140401126617826e+00 -9.316947929148364338e+00 4.470358371734619141e+00
-3.269145646653676351e+00 -4.987887105167794211e+00 4.746851444244384766e+00
6.142886039904056794e+00 -8.831564723237332881e-01 5.864512443542480469e+00
5.611426481502157060e+00 6.805981461913289676e-01 5.490073204040527344e+00
-7.083509878241065039e+00 -2.407029352752813711e+00 4.870338439941406250e+00
-8.330947502157227902e+00 -3.183687718520243237e+00 5.291585922241210938e+00
-3.969609095713667046e-01 2.028609324821435855e+00 5.547366619110107422e+00
4.063604672592240341e+00 -5.168401664128147388e+00 5.413717746734619141e+00
-1.040278689283448799e+00 -2.512332432538524341e+00 4.936292648315429688e+00
-5.270082821408196949e+00 -1.229370136018785642e+00 4.866290569305419922e+00
2.318512948833272524e+00 -4.192008457296241275e+00 5.502297401428222656e+00
-2.319029734465146486e+00 -1.209792627077039029e+01 4.577781677246093750e+00
-8.802620867182808340e+00 -3.596656088160620879e+00 5.335104465484619141e+00
3.985068613627644307e+00 -5.900599754683544695e+00 5.249435424804687500e+00
5.849394569377706077e+00 -6.394505836391298992e+00 5.924955368041992188e+00
2.845386398768028346e-01 5.943172752047129137e+00 5.503684043884277344e+00
-5.715553217167615330e+00 2.206262030636629845e+00 5.666257381439208984e+00
-4.582924799438226060e+00 -2.706817294223178738e+00 5.225724697113037109e+00
3.116811974033260935e+00 -7.389521238420638127e+00 5.087262630462646484e+00
1.304944952774957034e+00 -1.639242902070432706e+01 5.627127647399902344e+00
-1.703431417168838502e+00 -8.020817357256188274e+00 5.514586448669433594e+00
-5.514795015080963481e+00 8.556877498679549277e+00 5.212882995605468750e+00
-5.480752649403625165e-02 4.068466497822611494e+00 6.219330310821533203e+00
1.956976190106450630e+00 3.840954072959941179e+00 5.696573734283447266e+00
-1.623692459717305248e+00 3.918192721623415586e+00 5.941525459289550781e+00
2.583497041327581911e+01 -1.759340886934891213e+00 8.514098167419433594e+00
1.294457114138231546e+01 4.559163928434079693e+00 7.917075634002685547e+00
1.462887009178078657e+01 -4.120433696245294541e+00 6.944501876831054688e+00
1.931897475572131739e+01 4.867197173965390533e+00 7.626607418060302734e+00
1.442170690653648002e+01 -1.134590093767505081e+00 8.042360305786132812e+00
1.666294286457489804e+01 4.669526451491481822e+00 8.358228683471679688e+00
2.306682776718830397e+01 -1.696779904242716963e+00 8.953986167907714844e+00
1.745711900762360358e+01 4.525215288262903535e+00 8.026640892028808594e+00
1.511702538900456183e+01 4.115916437230784375e-01 6.751990318298339844e+00
2.548206344667960366e+01 -4.705530048036177249e-01 7.616160869598388672e+00
2.172736015944836652e+01 3.269168092429232342e+00 8.545119285583496094e+00
1.648932068327663458e+01 5.543099728549711003e+00 8.457242965698242188e+00
1.313254788243586901e+01 -1.180367490180888879e-01 8.022564888000488281e+00
1.871846328869928655e+01 -5.489648341797353837e+00 8.485798835754394531e+00
1.378024978817238200e+01 5.870319663709967273e+00 7.364865303039550781e+00
1.748870021349422643e+01 6.215133994350907187e+00 7.854718208312988281e+00
2.057684871648288194e+01 3.364585745383811943e+00 8.222007751464843750e+00
6.508362376881909661e+00 3.474628979562340181e+00 5.847571849822998047e+00
1.274868377691544730e+01 -3.947950215819261643e+00 7.347018241882324219e+00
1.481801950930953282e+01 -1.059332922901764995e+01 6.666766166687011719e+00
9.796853526395270961e+00 3.834990682417100949e+00 6.050470829010009766e+00
1.352614854868690841e+01 -5.194263564568353253e-01 6.812643527984619141e+00
1.577348066909755531e+01 6.831337209813839628e+00 8.285496711730957031e+00
1.808799489428149698e+01 6.667264913590578601e+00 8.272059440612792969e+00
1.611309901939671718e+01 3.302496404814879938e+00 7.793779373168945312e+00
1.639448984875377135e+01 3.535553453693649484e+00 7.601548194885253906e+00
2.127017076691443975e+01 2.153377632507408601e-01 8.413142204284667969e+00
1.869907963738255674e+01 -2.293033049187816808e+00 7.819640636444091797e+00
1.790780115966508035e+01 3.818422105329902561e+00 9.186969757080078125e+00
1.782064770241919760e+01 5.101354433017212253e-01 8.026809692382812500e+00
1.612908120861681738e+01 -1.449793798913393550e-01 8.332357406616210938e+00
2.165639888784189893e+01 4.969487616716958378e+00 8.076780319213867188e+00
1.971452346828406377e+01 3.158416187965515043e+00 8.227641105651855469e+00
1.728622842950237626e+01 1.040453528105003578e+01 7.702390670776367188e+00
1.919201645275758850e+01 1.412687458400564111e+01 8.333225250244140625e+00
1.377057687683489995e+01 6.522936521284184996e-01 7.557935237884521484e+00
1.389713518796656011e+01 1.034265074560664388e+01 6.047486782073974609e+00
2.088681388164804176e+01 3.390115996842861801e+00 7.467088699340820312e+00
2.259134712353320040e+01 3.931597265918414408e+00 8.352405548095703125e+00
2.484028757875285720e+01 4.762078043949097506e+00 8.930830001831054688e+00
1.631041330644951870e+01 2.846257255103175510e+00 7.455108642578125000e+00
1.943494823110733094e+01 -4.440528753156006703e-01 7.972692012786865234e+00
2.274097465435606225e+01 -2.408468109711865424e+00 7.606526851654052734e+00
1.748715649620690016e+01 3.646439392497569987e+00 7.705675125122070312e+00
1.422258323470525632e+01 1.143205382619138710e+01 7.539236068725585938e+00
1.290413387313824423e+01 7.179692436862988636e+00 7.730046272277832031e+00
1.460908967657556801e+01 2.862405686957976148e+00 7.976331710815429688e+00
2.187583846967867274e+01 7.284912741575476858e+00 7.635315418243408203e+00
2.130480583061745747e+01 1.198759506229638383e+01 7.183288097381591797e+00
1.818801432783017091e+01 5.940301275304498141e+00 7.618984222412109375e+00
1.738706448168581531e+01 5.675595206146577532e+00 7.800893783569335938e+00
2.313403257479974329e+01 1.082986487404665077e+01 8.439631462097167969e+00
2.343369255303125698e+01 4.339840323708887837e+00 8.449933052062988281e+00
1.761668470472286430e+01 6.707832120711872292e+00 8.060045242309570312e+00
1.523056714679676560e+01 -7.460679130206948617e-01 6.666462421417236328e+00
1.374699535132842243e+01 -5.824030322026536588e-01 7.509819030761718750e+00
1.321629264846906437e+01 -3.549460849078549973e+00 6.697389602661132812e+00
1.788905156711474120e+01 -2.212344574997194169e+00 7.805285930633544922e+00
1.464315117465696581e+01 7.299260552735382213e+00 7.806370258331298828e+00
1.736178837958287602e+01 1.214860316894360892e+01 7.394717216491699219e+00
9.850527226634888223e+00 6.456196338999744100e+00 7.807186603546142578e+00
1.019518631524536900e+01 -2.261134330912653034e+00 7.371899604797363281e+00
9.706260793296129563e+00 -4.358537616291857653e-02 7.395037174224853516e+00
2.329232489766578240e+01 1.393356390208677908e-01 8.157444953918457031e+00
1.467000529629112826e+01 -2.660590824068053362e+00 7.624109745025634766e+00
1.337385766816348820e+01 -8.935293851078059291e+00 6.478003978729248047e+00
-2.225007938303185107e+00 7.048291476621795226e+00 5.546185970306396484e+00
-5.864638435010236961e+00 3.703571908628796816e+00 4.891876697540283203e+00
1.263127405702812789e+00 8.847108818210761783e+00 4.882057666778564453e+00
-5.977180787865418843e+00 5.879710450289387325e+00 5.207541942596435547e+00
-5.506647424886672582e+00 9.219427713289039872e+00 5.406818389892578125e+00
-1.025829935254834702e+01 4.275558528429622918e+00 5.369622230529785156e+00
-1.255238784269050722e-01 7.687703695364899836e+00 5.884225845336914062e+00
2.258181818719957601e+00 1.349021232920508417e+01 5.512099742889404297e+00
-9.875224110208110417e+00 2.807123421370874006e+00 4.789039134979248047e+00
6.567211593627413357e-01 7.167686855540249091e+00 4.750179290771484375e+00
-1.226899402028729380e+00 6.023696622428107439e-01 5.462365150451660156e+00
-3.747011994251343125e+00 3.211598920797203327e+00 5.198259353637695312e+00
4.343764283017277350e+00 3.700013000501770843e+00 5.587814807891845703e+00
-4.038045398540603514e+00 8.551179727354698556e+00 5.223465442657470703e+00
-1.239284507498308230e+01 3.819665223079300453e+00 5.514829635620117188e+00
2.070357265371733035e+00 5.484146782612181248e+00 5.141269207000732422e+00
-9.901107045928654316e+00 6.056974743235781666e+00 4.809176445007324219e+00
-1.196306448450481064e+01 4.179429537357098212e+00 4.948273181915283203e+00
-4.513491190621744309e+00 8.815010363574824481e+00 4.619200706481933594e+00
-5.941427018045217778e-01 4.949870157331427656e+00 5.835545063018798828e+00
7.111895149533945526e-01 1.349999142289244336e+00 6.252011775970458984e+00
-5.670893583601917420e+00 -3.260103187993812046e+00 5.419978618621826172e+00
2.603369464384377885e+00 6.296038903826968181e+00 4.682029724121093750e+00
-1.127423228073071648e+01 1.406077576698665688e+01 4.691702842712402344e+00
1.661452650339753645e-02 6.593673421906307563e-01 5.860176563262939453e+00
3.215127076517752869e+00 7.786548846755624309e-01 5.656328678131103516e+00
-1.487620366820890938e+00 7.244714037818244634e+00 5.726314067840576172e+00
-4.091167307468610126e+00 3.694222894426578474e+00 5.778011798858642578e+00
4.762507270948520777e+00 -4.574683154082527459e+00 5.069794654846191406e+00
-3.390678689073323149e+00 -3.407227984126332654e+00 5.570155143737792969e+00
-4.612351833011593349e+00 -4.385378038098813214e+00 5.063828468322753906e+00
-8.732997533153453062e+00 -7.870417840189680270e+00 4.697551727294921875e+00
-4.517874758885776387e+00 6.396534388343569688e+00 5.442629814147949219e+00
-6.803628203421038023e+00 7.683382954915520813e+00 5.508950710296630859e+00
-2.064717638842079150e+00 -3.356706843444486665e+00 5.290299892425537109e+00
-2.838852453772808371e+00 7.387882856671973641e+00 4.943295478820800781e+00
-1.101208161620448500e+01 -9.671149579550257780e-01 4.891403675079345703e+00
-4.479895559937357996e-02 8.283918555548869023e+00 4.684894561767578125e+00
-7.002157504153991852e-01 2.589300811535333757e+00 5.280711650848388672e+00
-1.308385148749422733e+01 4.554818850142439146e+00 5.594810485839843750e+00
-6.192549348492100592e+00 3.948683924752689478e+00 5.036473274230957031e+00
-3.675422602398922933e+00 3.083345210397613556e+00 5.538105010986328125e+00
-4.118403472101687335e+00 2.852285679415384578e+00 5.584712028503417969e+00
-3.352945050488535195e+00 2.533943597594972452e+00 4.916524410247802734e+00
5.367577144550611523e-01 3.363858940023035426e+00 5.694290637969970703e+00
-7.764381921956682753e+00 8.079439071918116611e+00 4.872437000274658203e+00
-8.102122383498905123e+00 1.081399706712526942e+01 5.482678890228271484e+00
-6.557559142071884395e+00 6.402844855825287951e+00 5.666472434997558594e+00
-3.914949658929825382e+00 -1.680236241674556652e+00 5.356542110443115234e+00
-4.353469056472585308e+00 2.643220365344851608e+00 5.504822254180908203e+00
5.560279298098229184e+00 -6.012500302351400094e+00 5.228282451629638672e+00
-2.821007990282501599e+00 1.023908534226341160e+01 5.061434268951416016e+00
-4.974377199090219470e+00 8.782404923807987984e+00 5.266015052795410156e+00
-7.546403950817732742e+00 3.257459428139368729e+00 4.621716976165771484e+00
-4.045035245866265505e+00 -3.780650071088097697e+00 4.952360153198242188e+00
-1.630527127179894675e+00 2.320623085019803522e+00 4.959781169891357422e+00
6.139028734060663073e-01 -2.420904056699263229e+00 4.743594169616699219e+00
-6.919912944879182959e+00 3.284005226634198138e+00 4.656898975372314453e+00
-2.932205439480099596e+00 4.324118589904005772e-01 4.631517887115478516e+00
-3.162742740146586851e+00 2.485084502787131555e+00 5.285242080688476562e+00
1.389328844863438306e+01 -1.978571338011700931e+00 6.402275085449218750e+00
1.815294616714655263e+01 -3.953921860901995489e-01 7.442988395690917969e+00
2.055753376865781945e+01 -3.369214640374362801e+00 7.273289203643798828e+00
1.527104457792889036e+01 6.977726273222897291e+00 7.056865692138671875e+00
1.478924983118641023e+01 2.880349420910526675e-02 6.565520763397216797e+00
3.113498868320366952e+01 4.978512662637954556e+00 8.589507102966308594e+00
2.185917124882078610e+01 -2.661068931835739448e-01 7.666768074035644531e+00
2.719227594046558849e+01 1.590794174257400106e+00 8.506089210510253906e+00
2.104708369813813107e+01 2.214033917749157254e+00 7.553762435913085938e+00
2.438994353557078298e+01 1.092155987224830982e+00 7.590457439422607422e+00
2.043153937327408443e+01 -6.615626712178019897e-01 7.857034683227539062e+00
2.794769015742049234e+01 -8.326343368993988081e-01 8.451250076293945312e+00
2.239986794324012820e+01 -5.421117299094774467e+00 7.902538299560546875e+00
2.899226100956753172e+01 -1.082356067843636804e+00 8.116776466369628906e+00
3.402100081177498936e+01 3.244608678207415497e+00 9.313154220581054688e+00
2.447934020959527501e+01 6.001913663427543177e+00 7.898761272430419922e+00
3.149140191251201060e+01 4.625398364073238788e+00 9.104667663574218750e+00
1.826402265600313157e+01 2.471978683104866015e+00 7.292223453521728516e+00
2.228938220268625159e+01 1.273483396119741817e+00 7.057604789733886719e+00
2.145162684168347766e+01 8.966096630706768877e+00 7.566756725311279297e+00
2.675303483201055244e+01 1.755417048526875412e+00 7.925375461578369141e+00
1.776895454761025306e+01 5.130966816432620092e+00 8.204540252685546875e+00
2.361731140661455441e+01 5.716543086962622588e+00 8.810845375061035156e+00
1.154104268429270874e+01 8.714004134690529924e+00 6.762769222259521484e+00
1.573607445580692321e+01 -4.451416053896796399e+00 7.930110454559326172e+00
-1.846400874432243100e+00 4.661662163049081542e+00 5.284081459045410156e+00
1.636551963294711598e+01 2.050543900363128724e+00 7.175252437591552734e+00
1.203842107390688909e+01 5.110725958199111574e+00 6.077325820922851562e+00
2.545654224681370081e+01 1.685649469677832135e+00 6.929275035858154297e+00
1.630273297365815566e+01 8.271294118867540845e+00 7.394227027893066406e+00
7.979279104498904651e+00 9.028308045834549489e+00 6.841522693634033203e+00
1.861272439446002380e+01 3.729005901730853889e+00 7.727378845214843750e+00
2.095256216895979051e+01 8.240794174495357893e+00 7.302368164062500000e+00
2.540515510056889781e+01 6.135501605355659471e+00 7.244049549102783203e+00
2.347594052561134248e+01 -4.317189126859396486e-01 7.844306468963623047e+00
1.846441820109959409e+01 1.038977627992603514e+00 7.180272102355957031e+00
2.457750542043289599e+01 -4.018908677079046754e+00 6.927054405212402344e+00
3.012202088448548665e+01 -3.783598205405773296e+00 8.052558898925781250e+00
-2.038342328681021609e+00 2.230771460537047890e+00 4.542623043060302734e+00
1.682939462970658662e+00 -9.981528102520458301e-01 4.804098129272460938e+00
-1.896379254907524903e+00 -9.061001960375829611e+00 5.156848430633544922e+00
9.955741000755956804e+00 -2.597145499527851342e+00 6.496006965637207031e+00
-2.175554209429133135e+00 4.809939364155489949e-01 5.958575248718261719e+00
-1.674074684584955786e-01 -7.667150282496303149e+00 5.282448768615722656e+00
4.148017378298363589e+00 4.192838283700021762e+00 5.542041778564453125e+00
-5.246202199308205749e+00 5.278381383040853692e+00 4.985279083251953125e+00
1.330757275526300631e+00 6.530160002583889955e+00 5.336144924163818359e+00
-3.039857748645259150e+00 -3.878812056089856464e-01 5.669864177703857422e+00
1.129365217389387999e+00 -2.351045890777586411e+00 5.246309757232666016e+00
-5.815936684586403338e+00 -9.921342521194415065e-01 5.062982082366943359e+00
1.080960306017163752e+00 8.240683831920371460e+00 5.472327232360839844e+00
-5.126079226078472217e+00 9.688000865806449369e+00 5.035448074340820312e+00
-1.986659863790597669e+00 4.537504073080281586e+00 5.391720771789550781e+00
2.861499118621008808e+00 5.005629848303564167e+00 5.510961532592773438e+00
-4.935740952322706043e+00 8.775220448564013509e+00 5.121770858764648438e+00
5.828704049757108763e+00 -9.195900684926034963e-01 5.408926486968994141e+00
-2.146745728450521362e+00 4.233951541693629750e+00 4.913593292236328125e+00
1.301673858591509525e+00 -2.612678165184850076e+00 5.003296375274658203e+00
1.627128277402586365e-01 3.286184444962280127e-01 4.997491359710693359e+00
-5.646819806391143448e-01 -3.472177162207246148e+00 5.648117065429687500e+00
1.758232231130914203e+00 -3.431294384820764876e+00 4.764768123626708984e+00
-4.861468866898866814e+00 -2.143145645007216604e+00 4.762703418731689453e+00
-6.313108116559059901e+00 -2.690908643564440705e+00 5.099826335906982422e+00
-1.619626595182054540e+00 1.433412732941254708e+00 5.160832881927490234e+00
-9.907565417301224642e+00 1.056733461024336229e+01 4.987725734710693359e+00
-7.356382211459503218e+00 4.304094130974526422e+00 4.854455947875976562e+00
-2.057336879194011092e-01 -5.269126727375992303e+00 5.724558353424072266e+00
2.254166042799014136e+01 -3.666184232623568295e+00 7.335686683654785156e+00
1.090881239428208360e+01 7.597417381237885348e-01 7.476258754730224609e+00
2.640971419330050551e+01 -2.356716942779191193e+00 8.559491157531738281e+00
1.332325941353345655e+01 8.674609934701612346e+00 8.235106468200683594e+00
1.880277648427236414e+01 4.875353053314006146e+00 8.274811744689941406e+00
2.355119838242730879e+01 2.896321030413312236e+00 8.955821990966796875e+00
1.289216907762259279e+00 2.359851426773525329e+00 5.233971595764160156e+00
-3.356266175060732326e+00 7.371711867279119090e+00 5.511562824249267578e+00
-5.711773130847337399e+00 3.133298950151941042e+00 5.289138793945312500e+00
-1.743587691392518790e+00 -3.297816455766994004e+00 5.191619873046875000e+00
-3.580363435973657360e+00 -2.863738012278886913e+00 5.088217258453369141e+00
-3.022659574244973557e-01 -7.033844094203518083e+00 5.584734916687011719e+00
-1.013438325782940908e+00 -7.443986181319701245e+00 5.471902847290039062e+00
2.486102264171689558e-01 -2.512254578223949153e-01 5.355304241180419922e+00
7.458917665716680023e-01 8.467748288878514273e+00 5.104062080383300781e+00
-2.803035847737089359e+00 4.832617528134455220e+00 5.001462936401367188e+00
-3.741321104643709372e+00 -7.820521458383723257e+00 4.670961380004882812e+00
-8.845125077839444572e+00 5.616664965690684852e+00 4.589164733886718750e+00
9.522790548223319940e-02 -9.044982067216155164e-01 5.835021972656250000e+00
-8.197289609990959791e-01 2.236071371862006885e+00 5.558435916900634766e+00
-2.976028763670543587e+00 7.750978778491182108e-01 5.370255470275878906e+00
-4.457316007856096718e+00 5.762421018464808142e+00 5.476724624633789062e+00
-5.489031727103736991e+00 3.952379762249488060e+00 4.946426391601562500e+00
2.251264875677667199e+00 -2.261156101758643899e+00 5.767346858978271484e+00
-1.633593813834650188e+00 -1.791458878279920786e+00 6.111679077148437500e+00
-2.746674897527716652e+00 9.558078970397875906e+00 5.130724430084228516e+00
7.152127894404961550e-01 4.110290271039939825e+00 5.611920833587646484e+00
-1.544393627442979922e+00 4.487477782639238022e+00 5.763096809387207031e+00
-3.936565160239523298e+00 4.561508541280356432e+00 5.184015750885009766e+00
-4.846615211552768088e+00 -4.661619536968664157e+00 4.983660697937011719e+00
-6.455959375936023648e+00 8.887472162589956426e+00 4.511442661285400391e+00
-9.077381329111346986e+00 5.303759629794964958e+00 5.378675460815429688e+00
2.678945151746276121e+00 1.313464084430583334e+01 5.462876319885253906e+00
-4.689620226403199865e+00 9.633691528937466941e+00 5.394679069519042969e+00
1.335907729155803692e+00 -2.844099849291806148e+00 5.171086311340332031e+00
-2.062664978935495164e+00 -1.562831421145097988e+00 5.375393867492675781e+00
-3.242930191410224428e+00 -4.048387359741023594e-02 4.897697925567626953e+00
-6.829656677989598412e-01 6.282496267705777626e+00 5.420343875885009766e+00
2.881604073961459456e+00 -6.574734953190556119e+00 5.600861072540283203e+00
-9.025551586401189041e+00 5.168752826179777715e-01 5.025238037109375000e+00
-2.600267153032683964e+00 -3.127234693167689983e+00 5.078915596008300781e+00
3.675468760484714714e+00 -5.351733177759801841e+00 6.611302852630615234e+00
1.911044114922088033e+00 -2.385774044635370628e-01 4.719264507293701172e+00
1.256735584236406411e-01 -4.885696093941882090e+00 4.939185142517089844e+00
-4.118264254027407922e+00 -4.099200552451070401e+00 5.032539367675781250e+00
-5.750519859833193692e+00 2.586698133773764230e+00 4.974116802215576172e+00
1.441240288485227783e+00 5.348996194071747645e+00 5.138283252716064453e+00
-6.829638177511759167e+00 -2.830667973760435663e-01 5.436407566070556641e+00
-1.078717401903474649e+00 3.572793612854192613e-01 4.917055606842041016e+00
-5.599625411546379494e-01 1.383204273658953820e+00 4.677914142608642578e+00
-2.393663379680249559e+00 -7.927038237135760390e+00 4.764909744262695312e+00
-4.608461624355470576e+00 2.166309889596893079e+00 4.823130607604980469e+00
-4.633023455702111271e+00 -4.981489205050307234e+00 5.192313671112060547e+00
2.530482921055078105e+00 -7.495748468229743722e+00 4.914813518524169922e+00
-3.053164932675485499e+00 2.088197909387446760e+00 5.244182109832763672e+00
-3.576523510396484085e+00 -1.464033703664518571e+00 5.169233798980712891e+00
-2.427263560277903132e+00 1.195311906762458909e+00 4.822372913360595703e+00
2.253796385610419950e+00 5.691407931833847300e+00 5.442954063415527344e+00
2.105532708123045715e+00 2.877939835040741023e+00 5.101278305053710938e+00
-2.795287837851987423e+00 -1.410873791789818643e+00 5.563623428344726562e+00
-1.095000969372059041e+00 5.740962243067414761e+00 4.754146575927734375e+00
-1.213067232783345162e+00 1.638673920133793871e+00 5.430220603942871094e+00
-5.185621712492451962e+00 2.224936393311714777e+00 5.383142948150634766e+00
-4.493409454894315758e+00 -7.311811383760484340e+00 5.197578430175781250e+00
-8.057747265026710792e+00 1.575520189232731516e+00 4.811788082122802734e+00
-2.960029044245553020e+00 2.229848694761423111e+00 5.479441165924072266e+00
-6.500161716607641971e+00 2.506724720206639390e+00 5.089704513549804688e+00
-7.996090405171665694e+00 5.869421445539019899e+00 5.333033084869384766e+00
-9.010038122538601257e+00 4.796989614819985093e+00 4.987288475036621094e+00
-1.679880831004170405e+00 4.059963892939783214e+00 5.186989307403564453e+00
-2.268700399055295414e+00 3.582308788001177469e+00 5.122854709625244141e+00
8.512128460265585561e-01 -3.394498934476400276e+00 5.329183578491210938e+00
-3.135859372758764696e+00 4.259634307128118635e+00 5.132881641387939453e+00
9.468572028882821456e+00 -5.731753050054486653e-01 6.138738632202148438e+00
1.623798447161150627e+00 -6.570574182895569493e+00 5.081626415252685547e+00
-9.503497040526974970e+00 -9.357905389728951917e+00 4.726637840270996094e+00
-3.308136560500023471e+00 -9.462742676204129566e+00 5.022408008575439453e+00
3.980826862852684389e-01 2.264434197808238736e+00 4.903072834014892578e+00
-5.707494272927828849e-01 -1.035974735456754736e+01 5.228921890258789062e+00
2.970288178042058913e+00 -9.407701764672694367e+00 5.215107440948486328e+00
3.569463938248961909e+00 -6.547371304558857297e+00 5.034541130065917969e+00
-3.728541644199586003e+00 3.680010117877585252e+00 5.144449710845947266e+00
-6.192711045566106076e-01 7.949345785315502511e+00 5.032961845397949219e+00
1.865587991329240580e-01 7.543830915320784314e+00 5.457356452941894531e+00
7.634661055354003967e-01 8.152308748899452340e+00 5.964972019195556641e+00
-1.264009059353659703e+00 -2.071237307135337602e+00 5.693700790405273438e+00
-4.813559232974581326e-01 4.240323136160104589e+00 5.157459735870361328e+00
-2.308421352936933513e+00 3.303887659045514624e+00 4.962154865264892578e+00
-1.025560149187140224e+00 5.409402145842912013e+00 5.108234405517578125e+00
-2.987985953795137206e+00 7.956295543026036254e-01 5.615030288696289062e+00
-5.809885476734232945e+00 -4.363846023226665594e+00 5.411173820495605469e+00
-1.079821618385030435e+00 -3.010781997299384893e-01 5.004059314727783203e+00
-7.410909652247432255e+00 -5.743249961972266782e+00 5.171948432922363281e+00
-5.443870487833588179e+00 -4.936609748714428036e+00 5.411487102508544922e+00
-2.418940017022249922e+00 -5.294663532466064915e+00 4.864761829376220703e+00
-1.830030160870897760e+00 -1.149347018486360561e+01 5.532484054565429688e+00
-1.001060557208663049e+00 -3.105055192093616245e+00 4.805435180664062500e+00
4.333907702249537586e+00 -4.315015904742613984e+00 4.840007305145263672e+00
-1.117377293013420569e+01 -6.729579413517027930e+00 4.744269847869873047e+00
5.102289178492541710e-02 8.467721606137104118e+00 5.488245964050292969e+00
-3.577221369956573027e-01 2.480163766825939309e+00 5.132806301116943359e+00
-2.028964101372998652e+00 1.198556426743830094e+01 5.760079860687255859e+00
3.705541571796054257e+00 -3.306770039986192788e+00 5.635918617248535156e+00
-5.358772189008719877e+00 2.055135265323499549e+00 4.880508422851562500e+00
-5.734355815019758218e+00 1.679142793085387719e+00 5.068975925445556641e+00
8.803703232182488847e+00 9.789064504215122753e+00 5.642378807067871094e+00
-3.264625574839406852e+00 8.751989468052869370e+00 5.242665767669677734e+00
-4.327125464327735926e+00 4.409038007970053741e+00 5.222324371337890625e+00
3.359639299730584394e+00 3.462266334291490111e+00 6.210674762725830078e+00
1.358968443321870190e+01 9.893719751390376516e+00 6.525030612945556641e+00
-5.012088903953109131e+00 6.175998373946451458e+00 4.789158344268798828e+00
-4.174989207880066111e+00 3.404619887346994833e+00 4.562664031982421875e+00
-1.406556960061853934e+00 1.949417271665247142e+00 4.996171474456787109e+00
-1.432352941543594049e+00 8.296781679043343516e+00 5.010676383972167969e+00
-6.755045033895975548e-01 -1.249241987756617989e-01 5.210610389709472656e+00
-1.553294019593447262e+00 9.174059837668044892e+00 5.041885852813720703e+00
-5.610669232012607921e+00 5.788900681052903785e+00 5.279479026794433594e+00
-4.038427469732270403e+00 1.311573903390046647e+00 5.146372318267822266e+00
5.315095571180342704e-01 5.300484682334045239e+00 6.123045444488525391e+00
-1.880039984432808176e+00 8.905585022176511600e+00 5.650066375732421875e+00
-8.592830679085934342e-01 1.318938238423563725e+00 5.327880382537841797e+00
-6.950060548850595099e-01 5.062462779516963884e+00 5.739461898803710938e+00
-5.142687648425965374e-01 4.775150653504212528e+00 5.816479206085205078e+00
-2.451261031578747751e+00 1.220336456317834967e-01 5.492590904235839844e+00
-3.771287401317682253e+00 -4.431006850883722592e+00 5.521348476409912109e+00
3.053502285044210396e+00 1.178391508358292761e+00 4.725181579589843750e+00
2.708883166301687240e+00 5.319572074783970317e-01 5.326496601104736328e+00
-5.229743608300446489e+00 4.752499249545686366e-01 4.945968151092529297e+00
-3.642371979288395956e+00 5.190116449174713154e+00 5.133196830749511719e+00
-8.868550241461086170e-01 -1.278000880037712506e+00 5.034371852874755859e+00
-3.879667071790835919e+00 -4.282312327428596355e+00 5.207022666931152344e+00
-6.392989626807689119e-01 -1.753845170709035672e+00 4.893460750579833984e+00
-3.772958309133137789e+00 -4.001296493008392297e+00 5.623066902160644531e+00
-3.529674628053379060e+00 1.120520956970859849e+00 5.269498348236083984e+00
-3.293115325974259822e+00 2.772954936148460003e+00 5.283961772918701172e+00
-4.627092862920904714e+00 7.265170125674794477e+00 5.298028469085693359e+00
-5.089703402666263976e+00 5.929727153204933821e+00 5.499029636383056641e+00
-6.666995194363765975e+00 5.889040809327736881e+00 5.137092590332031250e+00
-2.265054265005514433e-01 -3.344082636954259780e+00 5.402102947235107422e+00
-9.698568976132818875e+00 1.378506935725573035e+00 5.365300655364990234e+00
-1.655700914816151670e+00 1.572673785317691308e+00 5.456164360046386719e+00
-4.240154580396517936e+00 1.568452303627321687e+00 4.946535587310791016e+00
-3.904092423074672080e+00 -2.726895495253064183e+00 4.848669528961181641e+00
-5.308870104557798619e+00 3.147017289148095198e-01 4.936297416687011719e+00
-3.083545266836024368e+00 4.158032492609496700e+00 4.877233028411865234e+00
-2.311414920637464121e+00 4.330373961483257039e-01 5.629683971405029297e+00
1.431027629294480796e+00 5.164296674383907160e+00 5.404228210449218750e+00
-1.535568243329187510e+00 1.121243762161552970e+00 5.607535362243652344e+00
6.596094189610727021e+00 7.224047904188446445e+00 6.689702987670898438e+00
1.394410900767483419e+00 3.393931621660489117e+00 4.669011592864990234e+00
-5.994160988610818919e+00 2.600983892810722065e+00 4.543862342834472656e+00
-2.619708895502280477e+00 9.469213183486429486e+00 4.796603679656982422e+00
-6.987209002864644525e+00 1.392680702339439414e+00 4.838381767272949219e+00
-8.168945765701804973e+00 -1.540912747500611912e+00 5.091179847717285156e+00
-6.957846262392713976e-01 -8.679531610165827971e+00 5.166158676147460938e+00
-2.762795754392203817e-01 -2.961896930707330178e+00 5.479253768920898438e+00
-3.243157320871301597e+00 -7.086553831438361151e+00 4.967994213104248047e+00
1.630052509852891185e-01 -2.200388998773032512e+00 4.946843147277832031e+00
6.300815583165342293e-02 -4.751088351414902711e-01 5.194468021392822266e+00
1.898025961948075491e-01 -5.914575142163959187e-01 4.906006336212158203e+00
3.981375642237848567e+00 1.129913038888782495e+01 5.591686248779296875e+00
-1.956098310493367132e+00 6.527229999208155498e+00 5.075374126434326172e+00
-8.820681598544643620e+00 3.885465915446279617e+00 4.793806076049804688e+00
1.880329039568938043e+01 6.351794308631770747e+00 7.135073661804199219e+00
1.249622319101885459e+01 1.729910292589665000e+00 5.920036792755126953e+00
1.679173743381954509e+01 4.148244746425328700e+00 6.559049606323242188e+00
2.103154963214645790e+01 5.018412756922286277e+00 6.968426704406738281e+00
7.614229840139629779e+00 2.294056199923432349e+00 5.429582595825195312e+00
1.629598889299549214e+01 7.125131895669698956e+00 6.699470043182373047e+00
1.880427851884039825e+01 5.734189862587268038e+00 7.260579109191894531e+00
1.762301378780767536e+01 9.515210401735475498e-01 5.492090702056884766e+00
3.346705946680607724e+00 2.776001530423746200e+00 5.118753910064697266e+00
1.814831780872265599e+00 2.622557154997295026e+00 5.129223346710205078e+00
-4.458372609054712249e-02 4.132695549118143852e+00 4.633190155029296875e+00
-4.978245577114353893e+00 -1.847546360515062380e+00 5.099421024322509766e+00
1.069656511146832933e+01 3.206189304974847443e-01 5.061803817749023438e+00
-2.039251188798990810e+00 2.200429854859071277e+00 4.785820960998535156e+00
4.824128547506026266e+00 7.686616414282020360e-01 5.530118465423583984e+00
-4.478082444167621468e+00 8.068242595413225970e+00 5.125767230987548828e+00
-5.923388071710229408e-01 6.940956469530735751e-01 5.576707363128662109e+00
-3.289641438612226576e+00 -6.978533147916382795e+00 4.530278205871582031e+00
-5.169432914969565473e+00 -6.112874573603909845e+00 4.694307804107666016e+00
-1.282076284940548705e+00 5.530527476243007001e+00 5.433132648468017578e+00
-2.952839115251052693e+00 1.224430662078305865e+00 5.388450145721435547e+00
-6.912673323898347988e+00 1.400963886173049389e+01 5.196090698242187500e+00
-2.811387189186828284e+00 9.351223139497498948e+00 5.174795150756835938e+00
-4.354416904632127050e+00 3.115913924004430235e+00 5.061767578125000000e+00
-1.177091147293066742e+00 -1.391754151488291402e-01 5.336308479309082031e+00
3.064321277862344317e+00 -2.180394579869727512e+00 5.345364570617675781e+00
-3.370053544708460969e+00 2.193105471303307130e+00 4.686357021331787109e+00
-9.810784228605852197e-01 7.722118385467842572e+00 5.452092170715332031e+00
1.149953792876885039e+00 -1.460525744742296794e+00 4.739416122436523438e+00
-1.223355873685272099e+00 1.142209815840432796e+00 4.716302871704101562e+00
-8.656356682497792221e-01 3.306614277789916567e+00 5.028007507324218750e+00
-1.831586207792850196e+00 2.245107909135763524e+00 5.669760227203369141e+00
-5.790999488264200856e+00 2.419360991913419134e+00 5.297603607177734375e+00
-1.280307770495857422e+00 4.223196717039040538e-01 5.315677165985107422e+00
-4.821630889295509093e+00 -8.110690961629369866e+00 4.844515323638916016e+00
-3.097163603990394698e+00 2.377355807848220703e-02 5.189268112182617188e+00
-3.306929696976619315e+00 -9.361808878352391616e+00 5.362899780273437500e+00
7.418237461795871290e-01 3.256249904311905308e-01 5.874612331390380859e+00
-1.064525485930938098e+00 3.508912602728566199e+00 5.069855690002441406e+00
1.220402340551007470e+01 8.285919749009409419e-01 5.881053924560546875e+00
1.903871287425861425e+00 -3.230357053302320036e+00 4.889989376068115234e+00
-8.862799508164916906e-01 1.904504973831493420e+00 4.844574451446533203e+00
-3.361384077880049670e-01 2.884015340709568775e+00 5.338246345520019531e+00
1.355300350347534000e+01 -6.098302485643380955e-01 6.202007293701171875e+00
-3.641150826250791894e+00 -6.030147262511865058e+00 4.606048107147216797e+00
-6.356384597802414049e+00 9.119866485079212992e-02 5.305863857269287109e+00
-7.946487336371776067e+00 -5.102298742197591608e+00 4.734108924865722656e+00
1.214497086217702915e+00 -6.454928524889375296e+00 5.077216148376464844e+00
-3.103571547684767840e+00 -2.906795090241556245e+00 5.617588043212890625e+00
-3.374312452203162671e+00 -4.845188358615683200e+00 4.728268146514892578e+00
-3.490139839617476092e+00 4.358342350362610418e+00 4.918381214141845703e+00
1.493480293337955622e+00 1.553999847272436785e+00 5.316439628601074219e+00
-4.321759782233034031e+00 -3.066212927699554669e+00 5.287059307098388672e+00
-5.883281954494447241e+00 -6.938018083224926080e+00 5.280962944030761719e+00
-9.203636426178279928e-01 1.610886608138730261e-02 4.823221206665039062e+00
6.774813307125221229e+00 -6.586174532705176610e+00 5.393557071685791016e+00
3.003928736987769188e+00 -2.790297076591464975e+00 4.744454860687255859e+00
2.116787975403533473e+00 1.501554345221030873e-01 5.315021514892578125e+00
6.379547921758206286e+00 -2.157215242804875643e+00 6.167180538177490234e+00
-2.948134094928809290e-01 3.504823785109729251e+00 5.590179920196533203e+00
6.493887319713005368e-01 4.294747262337357263e-01 4.686725139617919922e+00
-4.018436651385060898e+00 4.159380432299348840e+00 5.022907257080078125e+00
-1.042163262051599149e-01 2.527950656551978703e+00 4.995777606964111328e+00
-1.099185236903020702e+01 1.212548253456792580e+01 4.940503597259521484e+00
-6.078558546419552400e+00 7.815403224199458876e+00 4.776126384735107422e+00
-9.460610768956435379e+00 5.645247138588470825e+00 5.001704216003417969e+00
2.209020641375325056e+00 -9.569703106340803345e-01 5.104366779327392578e+00
-4.523383607440127463e+00 -7.628941135011135799e+00 4.698988437652587891e+00
-5.893103197739129939e+00 -5.893295099274364013e+00 4.886418819427490234e+00
2.111565771912381262e+00 4.037457601868601476e-01 5.849862575531005859e+00
3.690335813849653146e+00 4.819055710943919379e+00 5.450179100036621094e+00
-8.129040059599825341e+00 -3.918811283004032531e-02 5.073866844177246094e+00
-8.393993499115095513e-01 1.839499037178328189e+00 5.557738304138183594e+00
-9.602943859475921995e-01 1.706146167949015968e+00 5.357252597808837891e+00
2.378173191516119722e+00 4.075298947579721442e+00 5.235939502716064453e+00
-4.796471936984748830e+00 5.833031338041547720e+00 5.376440048217773438e+00
-1.405216572277548259e+00 -1.127416667729546962e+00 5.074501514434814453e+00
6.234768490889676107e-01 -1.225640439295398731e-01 6.223233699798583984e+00
-1.753763996887473642e+00 -5.522794647676163571e+00 5.401382923126220703e+00
-2.866485238833496041e+00 5.212753110394836575e+00 5.091985702514648438e+00
4.607880412656124136e+00 -1.142315972397362600e+00 5.617020130157470703e+00
2.230931898664341162e+00 2.565441826274271087e+00 5.574904441833496094e+00
-4.775684801844746197e-01 2.386151780184755822e+00 5.472425460815429688e+00
-3.679039902141255869e+00 4.632683396157642797e+00 5.295829772949218750e+00
-6.586607589169458876e+00 -1.359619523284513409e+00 5.558451175689697266e+00
-1.713253508859337471e+00 -2.978291920362264866e-01 5.621439456939697266e+00
-2.743130500135022576e+00 6.818110647210793296e+00 5.293447494506835938e+00
-1.086994211497982699e+00 -1.852207956548779455e+00 5.532777786254882812e+00
-1.036769979890982407e+00 -4.735432618125235749e+00 5.299586772918701172e+00
-4.354854128368360833e+00 4.508289302696700140e+00 5.059543609619140625e+00
3.739734961277619285e-01 6.858170276336930105e-01 5.310422420501708984e+00
8.540867054304484007e-01 6.741930093763155440e+00 5.341845512390136719e+00
-6.899717666645265313e-01 -1.044511294585881656e+00 5.076732635498046875e+00
-3.267453501967490848e+00 -4.861229242939986150e+00 4.607326507568359375e+00
-5.972947309829418572e+00 7.790652165530226547e+00 5.377468585968017578e+00
-5.841457491228745802e+00 1.462817193891692069e+00 5.101236820220947266e+00
-4.526585560660323360e+00 -5.779946562027608870e-02 4.936091423034667969e+00
-3.096261354534511234e+00 9.871921755796494224e+00 5.714046001434326172e+00
-6.152552060336190287e+00 6.253272434659828960e+00 4.895084857940673828e+00
-4.499955659819692144e+00 1.112177250509489035e+01 4.641237735748291016e+00
-6.541135271304664656e+00 5.650652155381656883e+00 5.144995689392089844e+00
-2.128036545373551691e-03 9.654705138944430942e+00 5.515695095062255859e+00
5.262973250598364933e-02 7.863976325414885338e+00 4.962070465087890625e+00
1.501205178669725360e+00 3.571069218481111474e+00 4.770016193389892578e+00
5.596347076569115231e+00 7.657456232038918564e+00 5.045736789703369141e+00
-6.813044504997576301e-01 -4.864441503411979895e+00 4.966929435729980469e+00
-4.273084443992092307e-02 2.510997496503238668e+00 4.949943065643310547e+00
-4.627931115309774412e+00 5.347763251091376624e+00 4.919632434844970703e+00
-1.640790464779604996e+00 -8.012338607154005921e-01 5.232292652130126953e+00
1.856623321085907108e+00 -6.665050114537917736e+00 4.413892269134521484e+00
-3.398760985284686509e+00 -5.709183127534124935e+00 4.852967262268066406e+00
-4.137793105167515861e+00 -2.516123976277705232e+00 4.603023529052734375e+00
-4.064538483974530436e+00 2.775806784052618603e+00 4.864337921142578125e+00
-9.887616369485692225e-01 -9.519523970202858010e+00 4.836534500122070312e+00
-3.835742223099887660e+00 -7.038862072521977709e+00 5.318072795867919922e+00
-5.081653272204292859e-01 3.725061123195828050e-01 5.002011299133300781e+00
-3.312975721198359480e+00 -9.751504131817687604e-01 4.920873165130615234e+00
-6.512777242586484938e+00 -5.926376802095000285e-01 4.893342971801757812e+00
-1.916077441206327281e+00 -1.453061242002832376e+00 5.220005512237548828e+00
-1.708005114491668364e+00 -6.951338021266558087e+00 5.222394943237304688e+00
2.832322193064959581e+00 -6.265704707668210638e+00 4.819056510925292969e+00
-5.046222204901447128e+00 -5.926900315500776451e+00 5.961921215057373047e+00
-3.267963150127766614e+00 -1.516427191417757392e+00 4.875091075897216797e+00
-4.539339154412114219e+00 -4.228325745807548941e+00 4.828560352325439453e+00
7.219151672913795892e+00 -6.963638931766453766e+00 6.060592174530029297e+00
8.237193802932830877e+00 -3.358861581193237633e+00 5.706727981567382812e+00
-2.319330734417032414e+00 -5.765521183179178166e+00 5.051586151123046875e+00
-1.965234947143938538e+00 -9.576587687952859973e-01 4.764407157897949219e+00
-2.773568136361755254e+00 2.565575598498051058e+00 5.157264709472656250e+00
2.957230093072086508e+00 4.250309204748952574e+00 5.158576011657714844e+00
-8.091917817490879017e+00 1.555233644173744656e+00 5.563208580017089844e+00
-7.897222634236721994e+00 2.283593540909491626e+00 4.579660415649414062e+00
-8.128723527069245947e-01 -2.416567163518256844e+00 6.033401966094970703e+00
-6.712228880142565579e+00 1.849630967820830030e+00 5.244102001190185547e+00
-5.697733656005085301e+00 4.140699243046624956e-01 5.379648208618164062e+00
-6.525898249701199028e+00 2.273082160968392440e+00 5.424016475677490234e+00
3.688496846058710865e+00 -4.893064240694500744e-01 5.594758987426757812e+00
-6.805582912523252759e+00 1.531718238164297086e+00 5.195890426635742188e+00
1.900212023536748873e+01 -6.320913579440816221e+00 8.416893005371093750e+00
1.168504199547321654e-01 7.515546148388181358e-01 5.499549388885498047e+00
-2.064134540830499187e+00 -6.595300943750805445e+00 5.040396213531494141e+00
5.631448489412977487e+00 -1.440913101700450172e+00 5.021790504455566406e+00
-2.585333121866956407e+00 -9.540899071485529959e+00 5.177827835083007812e+00
1.300136436025399078e+00 -3.966208029530924772e+00 4.950351715087890625e+00
7.640140985959909870e+00 -1.808303920115778007e+00 6.183317661285400391e+00
3.030997592186362777e+00 3.963664337627528234e+00 4.878658771514892578e+00
1.151034753996577287e+00 -7.891728648669182888e+00 4.684144020080566406e+00
-1.393261172521262470e+00 1.516414393449318387e+00 5.708509445190429688e+00
-7.369030701416795504e-01 -2.091480723574069778e+00 4.846053600311279297e+00
-9.028413787210055830e+00 -2.523410089393545719e-01 4.728736400604248047e+00
-3.270425928907204849e+00 4.563602415085191155e-01 4.921085357666015625e+00
-7.889643935256665408e+00 -2.547438770357198123e+00 5.015435218811035156e+00
-4.323126227898706375e+00 -1.530630567330800051e+00 5.179053783416748047e+00
-1.995088233545523781e+00 -1.278443573560866042e+01 5.149991035461425781e+00
-3.413806974156421425e+00 -4.318984637293095119e+00 4.986324787139892578e+00
-6.923777665022332606e+00 -6.510369747913816063e+00 5.116274356842041016e+00
2.224975283682450122e+00 -6.183772300645732578e+00 5.795745372772216797e+00
-4.236234958672805639e+00 -9.234501556024465430e+00 5.076563835144042969e+00
-1.661174054155643232e+00 -6.835697964324856102e+00 6.172342777252197266e+00
1.031282298439665679e+00 -1.174818911008907918e+01 5.024075984954833984e+00
-1.390607399029012425e+00 3.608445137700094119e+00 5.814206600189208984e+00
-1.208474859556906011e+01 -8.126544811211958930e+00 4.880039691925048828e+00
-8.242787635619448494e+00 -7.611620211694203775e+00 4.821323871612548828e+00
-1.761430555536608011e+01 1.334030430304110304e+01 5.045643806457519531e+00
-2.866147227318872837e+00 -5.465301432851051189e+00 6.048005104064941406e+00
-9.552789257322853445e+00 -7.056944938439325909e+00 4.648639678955078125e+00
5.949622439739562729e+00 -6.195814034407634452e+00 5.806285381317138672e+00
-6.753016382665985695e+00 -4.799672230741405810e-01 5.010325431823730469e+00
-9.761633252967174101e+00 -7.346824578722326304e-01 4.778477191925048828e+00
3.787367753094911471e+00 -4.701190223488931341e-01 4.834330558776855469e+00
-6.053048402971046571e-02 8.815700570847058160e-01 4.897821426391601562e+00
6.987785208570522766e-01 1.107113974485206542e+00 5.295769214630126953e+00
-3.277976933459604947e+00 -3.160211923563673864e+00 5.232986927032470703e+00
-1.343550810058820599e-01 -9.250413751527940320e+00 5.040770530700683594e+00
2.085449884775236296e+00 -1.296746306359959888e+01 4.610739707946777344e+00
3.756666643761603641e+00 -1.111857627681856586e+00 5.365526676177978516e+00
2.508810968367165550e-01 -7.276063105502649897e+00 5.050012588500976562e+00
1.257898542159953115e+00 -6.104149028934546806e+00 5.062196731567382812e+00
1.267537421860742253e+00 -1.880918700451558401e+00 5.232262611389160156e+00
-6.569323031515859057e+00 1.373736328595744016e+00 5.032192707061767578e+00
-2.651898815765661332e+00 -7.810213614433324514e-01 4.726486206054687500e+00
-2.659033288198957123e+00 -3.704147489686932637e+00 5.339901924133300781e+00
1.057349507867703098e+00 6.649079059936907399e+00 5.190650939941406250e+00
-3.471155111022918405e+00 -4.366968338200600819e+00 4.733219146728515625e+00
-1.960548554769110829e+00 -3.429886542498855384e+00 5.027864456176757812e+00
-9.457891807095203163e+00 -1.443721440703659153e+00 4.991840839385986328e+00
-7.927904743388006992e+00 1.644418467570378128e+00 5.081639289855957031e+00
-5.549003102053540637e+00 -1.435818792922197673e+01 4.925288200378417969e+00
-9.579534369535852578e-01 -1.762944809754058895e+01 4.953594207763671875e+00
-4.130038239393335253e+00 -5.625155614266438064e+00 4.608742713928222656e+00
9.529997481368572831e-01 -4.216286056930175774e-01 5.250227928161621094e+00
4.635761202471206488e+00 -7.764388136416829234e+00 5.803898334503173828e+00
5.560944049772721387e-01 -7.997889920621181759e+00 5.128207206726074219e+00
6.160003586460950586e+00 -4.290107586899464032e+00 5.307591438293457031e+00
-4.162041957950579629e+00 4.693995233753721075e-01 5.078151702880859375e+00
3.121458475789887999e+00 -9.909541683656861721e+00 4.890616893768310547e+00
-4.593408100398468363e+00 -1.522803158521025546e+00 4.990415573120117188e+00
-2.501888867085507062e+00 -5.726370278927583435e+00 5.241735458374023438e+00
-4.032267128431968217e+00 -1.480952956289650757e+01 4.912571430206298828e+00
-9.105526940881263798e+00 -5.383519854476391586e+00 5.171704292297363281e+00
-1.397209081217299920e+00 6.907405611885215624e-01 5.697808742523193359e+00
6.894636706367490708e-01 3.711597694905247824e+00 5.215865612030029297e+00
-2.614681528366671337e+00 -2.917044205307112170e-01 4.639849662780761719e+00
-2.752211915362892114e+00 -4.183759474158623703e-01 4.849555492401123047e+00
-1.615582956660092773e+00 3.290799553293514812e+00 4.907269954681396484e+00
-9.032231314790458043e+00 2.350793405059181218e+00 5.322277069091796875e+00
-1.642808432453398693e+00 8.219262778531311042e+00 4.571311473846435547e+00
-1.578838080520658993e+00 -4.871081300495583299e+00 4.873244285583496094e+00
-3.886236893014101579e+00 -1.653794304260657544e+00 5.137342453002929688e+00
-7.614901585649935356e+00 -9.674330359882593600e-01 5.317797660827636719e+00
5.564322465619825353e-01 -5.549963420929379110e-01 5.151464462280273438e+00
-5.255645299067566611e+00 9.528162358771211871e+00 5.290844440460205078e+00
1.204197242887014907e+00 -9.518718428144354871e-01 4.764753818511962891e+00
-1.712138051451327581e+00 2.440178660019800994e+00 5.599017620086669922e+00
-3.361946454279966634e+00 1.727887996858131547e+00 5.400829792022705078e+00
4.100359511600769058e-01 -4.653528673385729064e+00 5.076898097991943359e+00
-2.040297767084957581e+00 2.840090146925044579e+00 5.499321937561035156e+00
-3.506960802959019574e+00 8.053479466751360505e+00 5.534671783447265625e+00
-7.251241949252001717e+00 1.436054291304673658e+00 5.270213127136230469e+00
-5.240031221924589921e+00 2.946965226632614954e+00 5.320547103881835938e+00
-3.765312266018098875e+00 -3.001286535761905627e-01 5.497489929199218750e+00
1.607547549467925052e-01 4.610814467915270498e+00 5.896590709686279297e+00
-5.918191140974001563e+00 8.213330159929217444e+00 5.300957202911376953e+00
-4.110754882607604799e+00 8.285874388282623570e+00 5.324390888214111328e+00
3.767268786521793533e-01 4.645714732705759964e+00 4.700557708740234375e+00
-4.851667280152672235e-01 3.282850391291404435e+00 5.058793544769287109e+00
-2.071650759179258228e-01 -2.435660103776645435e+00 4.765094280242919922e+00
-2.285143535293248651e-01 3.988596649701786401e+00 5.098346233367919922e+00
-5.082770570792527920e+00 4.219992824809595255e+00 5.331367492675781250e+00
5.850805625474920113e+00 -4.749485999820273197e-01 5.625727653503417969e+00
4.212749579870747496e+00 1.285632099273188222e+00 5.193255424499511719e+00
2.039771678537758870e+00 6.823027808670232730e+00 5.965475559234619141e+00
-1.829607642759949693e+00 9.599672686287560319e-01 4.759943485260009766e+00
4.305896765222419376e+00 9.610374573964460154e+00 5.174644947052001953e+00
1.162807891208751387e+00 2.226869425671717195e+00 5.304351329803466797e+00
-3.947394071957767814e+00 1.454891903523960828e+01 5.448021888732910156e+00
1.331245657557596385e+00 6.638165570856438435e+00 5.193950653076171875e+00
-3.724950927035366899e+00 -2.502841602515796016e+00 5.528595924377441406e+00
-9.204006689228755311e-01 3.665637877265722988e+00 4.903662681579589844e+00
-2.816567697317143182e+00 4.925938668704167300e-01 4.777882575988769531e+00
-2.373270679456968846e-01 1.084494249577838154e+01 5.803612709045410156e+00
8.032535964101739090e-01 7.567158978945202286e+00 6.154886722564697266e+00
1.531734405742692706e+00 6.427877041503640143e+00 6.111686229705810547e+00
-2.134752694053550393e+00 5.333964725549621200e+00 5.420379638671875000e+00
-1.767581174047382575e+00 -5.194770123318938060e-01 5.444720268249511719e+00
-1.892562061179676514e+00 8.245187431292015035e+00 5.216938495635986328e+00
-3.916763527681778712e+00 1.046837276824827434e+01 5.099766731262207031e+00
1.204686310004470684e+00 7.159229948930316390e+00 5.298571586608886719e+00
-1.731517503218870102e+00 1.165430786785534956e+01 4.583730697631835938e+00
-6.706028230923594791e+00 7.476187711217288090e-01 5.380982875823974609e+00
-4.703415510975440306e+00 1.250490999601693609e+01 5.009647846221923828e+00
-4.254805565790075406e+00 3.536475385423936135e+00 4.839769840240478516e+00
4.946448066614315131e+00 6.874236146531936598e+00 5.129923820495605469e+00
-9.602715916465539570e-01 9.616486482281935366e+00 5.361057758331298828e+00
-2.227387088830592887e+00 1.369827563262934333e+01 5.159862995147705078e+00
-6.182661341263790078e+00 3.669111967460408685e+00 4.576837539672851562e+00
-4.860925739903675158e+00 4.148819986515927205e+00 5.355606555938720703e+00
6.842389786546228869e+00 4.747142891701746414e+00 6.081987380981445312e+00
2.001495425383116089e+00 -7.361437844010328746e+00 5.837907791137695312e+00
-5.432048145633253000e+00 -1.037610482013250790e+00 4.965823173522949219e+00
-3.082658312572116976e+00 5.593198950421822246e+00 5.397087574005126953e+00
-2.782838394313426722e+00 -5.368083420506465586e+00 5.062708377838134766e+00
-4.914531175459471157e+00 6.745248634703115087e+00 5.142796039581298828e+00
-1.301097973788593487e+00 5.615479140063668773e+00 5.040132522583007812e+00
2.031867940615208923e+00 1.049442789367486562e+01 5.966016769409179688e+00
7.592503962278606799e+00 1.039291300121569783e+01 5.339313030242919922e+00
-5.307014467226975896e+00 1.096945512219018593e+00 5.453484535217285156e+00
3.909551394712529326e-02 6.233398773151487271e-01 5.437103748321533203e+00
-1.693400431324773692e+00 -8.100525329402001873e+00 5.189592838287353516e+00
1.494308356033487994e+00 -8.995628399990255986e+00 4.948354244232177734e+00
4.527975704021033110e+00 -1.306656159051563071e+00 5.621854305267333984e+00
-7.749397424994030281e+00 1.106266086715176344e+00 4.894936084747314453e+00
-2.992095178715827419e+00 -1.682915580373753883e+00 4.798547267913818359e+00
4.935383054469298370e-01 7.045181463118707632e-02 5.304728507995605469e+00
-5.832844438657908803e+00 6.236553490189181703e-01 5.482561111450195312e+00
-4.040779896289986794e+00 -6.379684769792286048e+00 5.123578548431396484e+00
-1.274383829170133708e+00 -2.216576154098211404e+00 5.427282810211181641e+00
-3.171490848290721143e+00 -7.557134591289177417e-01 4.999022960662841797e+00
-5.025340548624562587e+00 -4.990788116913925876e+00 5.323090553283691406e+00
2.354278917631290824e+00 -4.380430526610135544e+00 4.805298805236816406e+00
-6.009150792731232649e+00 2.107113858319678013e+00 5.095370292663574219e+00
1.818763104026743127e+00 6.580413360779036935e+00 6.036035537719726562e+00
-3.231084332764013745e+00 -9.742048836708857351e+00 5.067166328430175781e+00
-1.154695042915730330e+00 1.029308977049550045e+00 5.158417701721191406e+00
7.758453064100306662e+00 -8.025431083104551888e+00 5.689648628234863281e+00
-7.509100933554847535e-01 -9.699967361815133415e+00 5.463672161102294922e+00
-4.637324242427586007e+00 -8.369779773393382527e+00 5.011794567108154297e+00
1.539671608948127157e-01 -2.961436107060166467e+00 5.499626636505126953e+00
7.463555142859739089e-01 -8.101881053908597252e+00 4.879728317260742188e+00
-3.376523081329464215e+00 -4.927581570471264882e+00 5.191087722778320312e+00
-6.245738574610386173e+00 -4.568686177579937002e+00 5.101158142089843750e+00
-4.623750499100612643e+00 -8.963518514079078514e+00 5.003933906555175781e+00
-1.770858367660045785e+00 -4.141770628416103328e+00 5.697105407714843750e+00
-4.969900627770086565e+00 -9.002343758185695322e+00 5.060171127319335938e+00
1.203508137292156333e-01 -4.094867113769750766e+00 5.228853702545166016e+00
-4.418508991803320463e-01 -4.647754871192656623e+00 5.525427818298339844e+00
-9.927220090336460245e+00 2.827819053099125846e+00 4.759565353393554688e+00
-7.328860774701068337e+00 -1.143609137664574149e+01 5.017778873443603516e+00
-1.293536530723814693e+00 -1.608236683570247294e+01 5.120686054229736328e+00
-4.753518465041320695e+00 -8.366606998051533850e+00 5.803530216217041016e+00
-3.901506788266437376e+00 -6.211244145834394992e+00 5.387766838073730469e+00
2.782187593771749068e+00 2.365055076117999810e+00 5.717418193817138672e+00
-4.105469368530582308e+00 -9.401272515210132852e-01 5.339372634887695312e+00
-1.940942745820452897e+00 8.013031083256512588e+00 5.888348102569580078e+00
6.388023588913884332e+00 -1.150230241106498141e+01 4.624421596527099609e+00
1.962422435835814483e+01 -2.808969661213654767e+00 7.714569091796875000e+00
-2.372866898064027730e+00 6.527321299161470414e+00 5.073335170745849609e+00
-2.571530682744034735e+00 -4.052095614285341263e+00 4.982220172882080078e+00
1.930760871008486035e+00 2.420152103292063095e-01 5.405082225799560547e+00
-1.181479629108427298e+00 -5.706066472468688922e+00 4.738125324249267578e+00
-1.956306731691763279e+00 -6.084505654778691763e+00 4.825730800628662109e+00
5.821351070142632089e+00 -1.085868563842908152e+01 4.918660640716552734e+00
-1.428360890718546772e+00 -1.088769188703715507e+01 5.346105098724365234e+00
-5.734542632417646502e+00 -1.114863654398670745e+00 4.492457389831542969e+00
6.369265277508456613e+00 -7.586460838919469651e+00 5.339260578155517578e+00
-7.197330221686732088e+00 2.076109073591461129e+00 4.783395767211914062e+00
1.572108154878555153e+00 -5.397963092724469725e+00 5.662241935729980469e+00
2.706124260881581201e+00 -2.746443333949936783e+00 4.858264446258544922e+00
-1.257556120823131396e+00 2.840572561764608928e+00 4.954281806945800781e+00
-1.432120933463341128e+00 -1.091526717696593884e+01 4.975408077239990234e+00
-6.161842769464214165e+00 -1.034340467741708025e+01 5.633981227874755859e+00
-1.018036070452024155e+01 -1.505651135327918055e+00 4.970885276794433594e+00
-2.629462133928802459e+00 -6.596066834899129816e+00 4.638989448547363281e+00
-6.352644149743628788e+00 -3.069780981891761851e+00 4.987261772155761719e+00
-4.161862727247521043e+00 -2.674164081531807735e+00 5.366845607757568359e+00
3.077983000816387538e+00 -7.198588519458388291e+00 5.473663330078125000e+00
-2.250642822076073024e+00 5.731611298385305808e+00 4.831789493560791016e+00
-2.026698010669980121e+00 -1.664573417682432499e+00 4.871400356292724609e+00
5.989615679151260030e-01 -8.975923270410497423e+00 5.629925727844238281e+00
2.271630614899152079e+01 -7.433999365954687910e+00 7.833290576934814453e+00
2.266565440619264749e+01 -1.670984007317914966e+00 8.026415824890136719e+00
9.070168674049220670e+00 -9.103792241827326492e+00 7.211952209472656250e+00
1.605732947677792666e+01 -3.110951186475239716e+00 7.279839038848876953e+00
1.165699711740162670e+01 -1.111579691399719216e+01 7.022349357604980469e+00
9.597483211435115180e+00 -8.725359052147014793e+00 7.299820899963378906e+00
1.104399120690673008e+01 -4.747845575363077053e+00 7.483557224273681641e+00
-7.286364852491151289e+00 1.174354597029819036e+00 5.531230926513671875e+00
1.718966978400551682e+01 3.221591747941047412e+00 7.246445655822753906e+00
5.687118206263855669e+00 -3.941670542316149994e+00 6.659413337707519531e+00
-2.046127902938058796e+00 3.556162949072133372e+00 5.496994018554687500e+00
1.819465508467499859e+01 -7.714520704171493826e+00 7.773344039916992188e+00
1.678223859020772935e+01 -4.174278198001275086e+00 8.196673393249511719e+00
2.110978696183604342e+01 -6.610215339842012483e+00 8.242040634155273438e+00
1.850303063220446731e+01 6.096262145134794252e+00 8.130843162536621094e+00
2.146560297919410232e+01 -1.934724883188049693e+00 8.094006538391113281e+00
8.623091871109014761e+00 5.981533533823741866e-01 6.776155948638916016e+00
3.378081452766124926e+00 -3.495854046588966479e+00 5.633817672729492188e+00
2.268697036244180509e+00 -6.328764578588369716e+00 5.605263233184814453e+00
8.351249457588851843e-01 1.174660327112297287e+00 5.528595924377441406e+00
-4.615364329839716895e+00 -2.559377122318879483e+00 5.279543876647949219e+00
2.493982249617363589e+00 -5.500843914874252505e+00 5.558891773223876953e+00
-2.478725022748775597e+00 -4.703523654787070463e+00 5.296129226684570312e+00
-2.680184750317594844e+00 -4.277083626354952095e+00 5.296890258789062500e+00
3.750370670135483309e+00 -8.266472619414698686e-01 5.536861896514892578e+00
-1.273667780876992506e+00 -1.027030662529866945e+01 5.852639198303222656e+00
1.442462378450937344e+01 2.769692354003669088e+00 7.669641494750976562e+00
1.427914496360457797e+01 5.144822513807506326e+00 7.257898330688476562e+00
1.318598539853459206e+00 -5.147379607648865374e+00 5.484972953796386719e+00
-7.816879151064146214e+00 -1.798586305132792829e+00 5.034357547760009766e+00
-4.642611421210594891e+00 -6.341937685851300799e+00 5.790173530578613281e+00
3.142221106487348425e+00 -1.128264465807523997e+01 5.587080478668212891e+00
-9.825299651113573063e+00 8.491073650275360762e+00 4.974418163299560547e+00
-5.451632522538388592e+00 -2.358946871160273684e+00 4.752149581909179688e+00
-6.478855621302652246e+00 8.244913480390382299e-01 4.829050540924072266e+00
-2.997705580549152038e-01 -6.739162940030654525e+00 5.090396404266357422e+00
2.281829035174202325e+00 -5.891838721055134620e+00 5.312193870544433594e+00
6.619330087171536592e-01 -1.361308479881647493e+00 6.067556381225585938e+00
-5.472146050970550846e+00 -1.098942482978090496e+01 5.295515537261962891e+00
-6.632107317550197667e-01 -1.042851222562470070e+01 5.006283760070800781e+00
-9.775929435533676326e+00 -1.139782309677509176e+01 4.986581325531005859e+00
3.981366039429443227e+00 -5.263412301879560218e+00 5.281705379486083984e+00
-9.146580374052776463e+00 -9.211307918604092038e+00 4.918992996215820312e+00
-5.003316398125889464e+00 -1.611405494691524387e+00 5.179357528686523438e+00
-2.348682050332377091e+00 -1.010229902180759964e+01 5.462437629699707031e+00
-2.326137742490619331e+00 -9.468746610736938907e-01 5.631451129913330078e+00
-4.361727311625898551e+00 -9.834648092832811273e+00 5.726090908050537109e+00
-7.899428492594182671e+00 -6.059136957182829519e+00 5.306000709533691406e+00
-1.395431930567203604e+00 -4.319404039591715261e+00 5.109487533569335938e+00
5.463177362381556046e-01 3.767160258682485718e+00 5.429197788238525391e+00
-6.037058522200661415e+00 -6.360201205115679990e+00 4.972584724426269531e+00
4.260190421584314713e+00 -4.870867097482244334e-01 5.361660957336425781e+00
-1.459808672809441044e+00 -5.185142496257586942e+00 5.079747676849365234e+00
3.167389178946971473e+00 -4.401383654848014082e+00 5.644990921020507812e+00
-4.621257769258929393e+00 -2.967443772313826500e+00 4.854921340942382812e+00
-2.427317888402490187e+00 -7.439558080519727667e+00 5.749214649200439453e+00
-1.344604055236387019e+01 4.495087064880261551e-01 5.414271354675292969e+00
-2.297579038043000121e+00 -2.055372642742984812e+00 4.751054763793945312e+00
-1.797591752708897372e+00 -7.185102387944986013e+00 5.740406990051269531e+00
-5.728739618507619369e+00 -2.860706420744049350e+00 5.510911941528320312e+00
-4.713281541917185846e-01 -5.530512892487505994e+00 4.920345783233642578e+00
-6.133513188665482119e+00 -5.943747302216665362e-01 5.419342041015625000e+00
-3.592933618655255845e+00 -3.669761400936413676e+00 5.375581741333007812e+00
-3.293130942743886180e+00 1.592845440873700502e+00 5.710429668426513672e+00
-3.536066523915609494e+00 5.277520307396160071e+00 5.194433689117431641e+00
7.800096877645384952e-01 -9.203502009958231866e+00 5.214488029479980469e+00
-1.188774299289023784e+00 -2.227092626451702362e+00 5.204085350036621094e+00
-2.304008298021316126e+00 -4.771235730449492785e+00 5.182935237884521484e+00
-2.995342723036851673e+00 2.070300089601936122e+00 5.783674716949462891e+00
-7.096936508123737219e+00 2.118109780611728166e+00 5.630068778991699219e+00
-8.536878482979332050e-01 6.903932507157962917e+00 5.200242042541503906e+00
1.002265075585594689e-01 2.806354511746329994e+00 5.153269290924072266e+00
-2.977553033190318832e+00 -5.116440941424892586e+00 5.023632049560546875e+00
-1.849274916718462780e+00 6.987126791500354095e+00 5.098082542419433594e+00
-6.296101394069283153e+00 -2.115637233701373798e+00 4.710795402526855469e+00
-7.057706544844811525e+00 7.068572001407845029e+00 5.003891944885253906e+00
4.351136564629361381e+00 2.065681431381578559e+00 5.192192077636718750e+00
-5.058451180830621396e+00 4.165456290840777731e-01 4.932281970977783203e+00
-6.914616825909371656e+00 2.030465568943500720e+00 5.297317028045654297e+00
-4.955785730090316754e+00 -3.346030841293185620e+00 4.817740440368652344e+00
-2.885120465478645535e+00 -2.273022468995523848e+00 5.465892791748046875e+00
2.524016295247500707e+00 -5.073519966911582912e+00 5.439612865447998047e+00
-4.070540426582379467e+00 -1.673784164535476959e+00 4.745058536529541016e+00
-3.468167181580209757e+00 -2.371801308586105606e+00 4.981805324554443359e+00
-4.093599248343248398e+00 -4.267666819183096649e+00 4.822588920593261719e+00
1.582519168365219109e+00 -6.325437226077108122e+00 5.527149677276611328e+00
2.076611148932010043e+00 -1.214895468013204027e+00 5.801658630371093750e+00
3.906662512147697774e-01 -5.326720673246699178e+00 5.338932037353515625e+00
-2.845604257928190606e+00 -7.493317964449160762e+00 5.218142032623291016e+00
-2.900802889103740512e+00 -3.446169931913503515e+00 5.236355781555175781e+00
-6.546715248630470718e+00 -2.308201767760445833e+00 4.888572216033935547e+00
-5.424814354368294289e+00 -4.304812191251102149e+00 4.529961109161376953e+00
-4.610232121276710560e-01 -6.971651870587892041e+00 5.308207511901855469e+00
-7.834325664966010905e+00 1.487111791961371887e+00 4.470076560974121094e+00
-7.758155328094669123e-01 -1.792682830729200427e+00 5.004408359527587891e+00
5.006224852300286798e+00 -7.959347302108648048e-01 5.530873775482177734e+00
-4.925407047982711006e+00 -4.412512685987405092e+00 5.083013534545898438e+00
-2.038754366341755109e+00 -1.969102063890662002e+00 5.607254028320312500e+00
-2.585441145943311092e+00 -3.106007918005914359e+00 5.071820735931396484e+00
4.918749990329732036e+00 -6.216160662153031424e+00 5.531451225280761719e+00
-5.608253232617578521e-02 -5.597651443310895480e+00 5.518599987030029297e+00
-1.142496734014880566e+01 -4.794455907855286192e+00 4.951716423034667969e+00
-3.125018054405884982e+00 -1.115613198167518050e+01 5.272392749786376953e+00
-6.964745747653445784e-01 5.998229166327482265e-01 5.231920719146728516e+00
-1.278172142360716468e-01 -9.671839081067872712e+00 5.616566181182861328e+00
-2.246243824929451627e+00 -4.426881391120614850e+00 5.341546535491943359e+00
-8.492722060974271514e+00 -7.154907297745000783e+00 4.897637844085693359e+00
-4.650320786362568626e+00 -5.601957621841780366e+00 4.704448699951171875e+00
-1.127823676534711383e+00 -1.381392081660426108e+01 4.882962703704833984e+00
-2.112550618522722967e+00 -7.692000060096660263e+00 5.385957717895507812e+00
1.691105880907495163e+01 -6.258250891262042259e+00 6.609939575195312500e+00
4.609370052370724835e+00 -8.408972057881017648e+00 5.310764312744140625e+00
-7.713911855753982749e+00 -9.677257774487477704e+00 5.200823307037353516e+00
-3.043781532446891980e+00 -8.283141784429922438e+00 5.125074386596679688e+00
-2.761816324067419615e+00 -6.411843048533071965e+00 4.938554286956787109e+00
2.582171432659101651e+00 -1.366296011362732266e+00 5.795542716979980469e+00
-3.248242062143810838e+00 -9.124741180964598186e+00 4.785876274108886719e+00
-7.097336179132159195e+00 -9.753237390194994916e+00 5.016368389129638672e+00
-9.698620979185931246e-01 -3.080905546245367166e+00 5.805283069610595703e+00
3.989414540738469572e-01 -9.909225284428991642e+00 4.628583908081054688e+00
6.216622372736047009e-01 -6.355492652341903970e+00 5.380438327789306641e+00
-3.162305136286061913e+00 -9.257708004354316955e+00 5.130541801452636719e+00
-7.536939613577462005e+00 -4.901482846498577128e-01 5.041824340820312500e+00
-1.900538723441023814e+00 -1.043338086012325405e+01 4.522069454193115234e+00
-2.333493795723440734e+00 -9.562181117789736007e+00 5.254239559173583984e+00
5.634967320249819167e+00 -1.104689865292441553e+01 4.969920635223388672e+00
1.034971906043329115e+00 -1.309302881677981745e+01 5.243785381317138672e+00
-9.971966729117996975e-01 -7.207050665172016757e+00 5.127668857574462891e+00
-5.334099577602388287e+00 -1.128317934337602857e+01 4.935932636260986328e+00
2.836350635489550243e+00 -1.117741880936626764e+01 4.562211990356445312e+00
2.569751512554423911e+00 -1.137191801254721391e+01 4.702348709106445312e+00
1.368594777086485248e+00 -1.129431517051715517e+01 5.031472206115722656e+00
-2.169057866603074203e+00 -5.671906350917734763e+00 5.040615558624267578e+00
1.361478526567602998e+01 -1.012372235728808612e+01 6.781160831451416016e+00
6.197419551009525351e-02 -2.435958946642351464e+00 4.923710346221923828e+00
1.419560841487789160e+00 -4.265475106556821494e+00 5.279829502105712891e+00
-6.080450535750835606e+00 -3.443426428820110630e+00 4.814874649047851562e+00
-6.785288276659369622e+00 -7.715078992354998277e+00 5.076618194580078125e+00
-4.065631807895817573e+00 -1.244980284850435659e+01 4.879233360290527344e+00
-2.983282287688637235e-01 -9.015927954950589296e+00 5.433071613311767578e+00
-2.421022237445668246e+00 -1.468753462416919220e+01 5.501054286956787109e+00
-4.228340006666021722e+00 -4.010774142063383785e+00 4.686456203460693359e+00
2.370996678867887120e+00 1.564516552135455152e+00 5.610799789428710938e+00
-3.766175510420610717e-01 -4.975905600100670512e+00 4.805688858032226562e+00
1.018103881433408553e+01 2.033501716795074743e-01 4.542715549468994141e+00
7.903002293075134688e+00 -5.869889304082744452e+00 4.498930931091308594e+00
-3.848909907034231637e+00 -9.448198748726267526e-01 4.656924724578857422e+00
6.460456680624748760e-01 -4.364853479613540976e+00 4.916840553283691406e+00
2.745888636613258993e-01 -3.366170635950655576e+00 4.931538105010986328e+00
-7.700724424385615663e+00 3.295898007905357030e+00 5.240469455718994141e+00
-1.787188104835454761e+00 6.079637387838350726e+00 4.664775848388671875e+00
-3.295201790703038203e+00 -1.368138233316807950e+00 4.708181858062744141e+00
-3.897010319901589526e+00 4.963466265553269530e+00 4.633227825164794922e+00
-3.149781030900599355e+00 2.096965097290750535e+00 4.769871234893798828e+00
-5.295059273640639219e+00 1.536239798199235285e+00 4.728551864624023438e+00
-4.701179361156231806e+00 3.444365338751771421e+00 4.855284690856933594e+00
9.980463016058999770e+00 1.329205305243130653e+01 4.786909580230712891e+00
6.322425979140482433e+00 5.521277639402180526e+00 4.717824459075927734e+00
3.281414830445590347e+00 9.546989484083651334e+00 3.990598201751708984e+00
5.919800325943288533e-01 1.060392396835672990e+01 5.190664291381835938e+00
3.605404241270477428e+00 8.724522813254474984e-01 3.890064477920532227e+00
3.785902976191332314e+00 4.189526715875180329e+00 4.277080059051513672e+00
4.696948111013947269e+00 5.440604153032441381e+00 4.228404521942138672e+00
1.327388967625582783e+00 -2.883024227549863650e+00 4.170675277709960938e+00
-1.786487592548401615e+00 8.503173543187596550e+00 3.761730432510375977e+00
7.385783721735879936e+00 6.817351347392256677e+00 5.053929328918457031e+00
6.957045747104496414e+00 7.873416902631760195e+00 4.423235893249511719e+00
4.305866043385032649e-01 -1.281220247401952506e+00 4.230709075927734375e+00
-4.249282305889240163e+00 5.874166723426906600e+00 5.276771545410156250e+00
-6.981900408712666817e+00 4.002928501460633726e+00 4.967268466949462891e+00
6.039546087792373008e+00 3.706711956907980721e+00 5.335072517395019531e+00
-7.030995285625920133e+00 1.033347247384220680e+00 4.823817729949951172e+00
-1.523759553838330394e+00 3.666760140427010484e+00 5.791938304901123047e+00
-2.944932865615923046e+00 5.683752557935950911e+00 5.129063129425048828e+00
-5.352267343510130893e+00 -4.815709674837221899e-01 5.498672008514404297e+00
-4.068862914211876181e+00 -7.625424261857415287e-01 5.187389850616455078e+00
-9.733967788340699201e+00 2.452117949677368625e+00 4.784201622009277344e+00
-1.974059675471754538e+00 9.022559413198900202e+00 5.875879764556884766e+00
-1.970953812493821955e+00 5.117563619789497587e+00 4.591701030731201172e+00
-5.910756478154005400e+00 6.612416591843763847e-01 5.646894931793212891e+00
-5.332389684431756649e+00 2.593344727057171895e+00 5.600864410400390625e+00
-4.825544478132680837e+00 2.772023223512210421e+00 4.924437999725341797e+00
-5.647581829860622626e+00 -6.621886616307141260e+00 5.148210048675537109e+00
-9.199176514668022664e-01 -1.384648083083259484e+00 5.639562129974365234e+00
-6.636299290531237460e+00 1.202435890268878005e+01 4.843168258666992188e+00
-6.591334054552285160e+00 9.032655847773906288e+00 4.958289146423339844e+00
1.357257265845959404e+00 7.692697633729824958e+00 5.083075523376464844e+00
-2.501190150877497409e+00 6.934682080137813287e+00 5.524275302886962891e+00
-2.148618029883956115e+00 6.476504671084054365e+00 5.567282199859619141e+00
6.554435078992292274e-01 -1.699220811573215251e+00 4.850854396820068359e+00
-7.574270151717137800e+00 -1.552466507655085337e+01 4.959625720977783203e+00
-3.817398219289298567e+00 -2.328481317296133279e-01 4.575127124786376953e+00
-1.118557683922741575e+01 -2.468649219474114531e+00 5.790366172790527344e+00
-7.899377141222477583e+00 4.370792387057861994e+00 4.894986152648925781e+00
-2.003396518703705276e+00 -6.170817657355718744e+00 4.891811847686767578e+00
-3.630227069288777919e+00 2.712981381495441546e+00 4.705956935882568359e+00
1.129026977478782834e-01 -6.004020896453475586e+00 5.152407169342041016e+00
-2.171697985400417252e+00 -1.577303031879604056e+01 5.317536830902099609e+00
-8.953241047042142853e+00 7.436655600296729673e+00 4.782009124755859375e+00
-4.732691396866910871e+00 5.808890657250407319e-01 5.452936649322509766e+00
-2.618234518425351265e+00 5.585689555012518070e+00 5.721858024597167969e+00
5.186792617925303772e-03 5.434567613195828706e+00 5.336777687072753906e+00
-7.751770810237716525e+00 -9.349923658482958144e-01 5.178765296936035156e+00
7.072387558279469300e-01 -6.615106121006674833e+00 4.596733093261718750e+00
5.945000082638795647e+00 -4.131717588668462504e+00 5.869012355804443359e+00
-2.303949442711467288e+00 -4.467885239806365760e+00 4.956209659576416016e+00
2.963233881764887334e-01 7.837416754130165364e-01 5.126820087432861328e+00
-3.591008245304613045e+00 -1.502369224521273305e-01 5.146395206451416016e+00
2.540250284154592642e+00 4.994414434781303314e+00 5.307817935943603516e+00
-4.565726099683844907e+00 1.876668143931018440e+00 4.997319221496582031e+00
-2.428133292315494351e+00 -9.677842167632109138e+00 4.876774311065673828e+00
-1.794882110739744352e+00 3.070340734796243254e+00 5.344653129577636719e+00
-1.758713355034591697e+00 -9.985996985268236870e+00 4.624218463897705078e+00
-4.434005548676886121e+00 -1.775268692842201013e+00 4.833724975585937500e+00
-5.796833077374155430e+00 3.826511301211769078e-01 4.609533309936523438e+00
1.735355139221585352e+00 -1.758967164584922083e+00 5.405973911285400391e+00
-1.627918522288045233e+00 6.400341651632596829e+00 5.495382308959960938e+00
-8.468656904625881054e+00 -7.935460883537650112e+00 5.110202789306640625e+00
-5.737508660519073267e+00 -1.626900724119360575e+01 4.507460594177246094e+00
2.868034859282430737e+00 -1.118424393809065442e+01 5.485233783721923828e+00
-2.400987798835738651e+00 -9.931166234109261026e+00 5.058707237243652344e+00
-6.589847983612934001e+00 -5.692880752945291611e+00 5.455142498016357422e+00
-4.483803257220961846e+00 -6.581253106103210904e+00 5.715468406677246094e+00
-6.488530624389935220e+00 -1.001634268594187738e+01 5.358416557312011719e+00
-2.405475130839021813e-01 -1.109003623462200139e+01 6.105612754821777344e+00
-5.069151403390131705e+00 -5.869854127252878584e+00 5.584771633148193359e+00
-2.955492295679043924e+00 -5.339428075559576214e+00 5.640967845916748047e+00
-1.181353026533694450e+00 -1.518823944675370541e+01 4.930314540863037109e+00
-6.960719149392374128e+00 -7.921805211230998900e+00 5.599938392639160156e+00
-4.072053014810046889e+00 -1.067979795072368532e+01 5.127620697021484375e+00
-1.943000817523659718e+00 -1.412771038254670586e+01 5.388408660888671875e+00
-6.833552805204341496e+00 -1.584891013647177083e+01 5.124928951263427734e+00
-1.052508373674613251e+00 -7.518796699415543294e+00 5.432694911956787109e+00
-3.570545188180950458e+00 -3.343368169442017201e+00 5.072771549224853516e+00
-4.703457264358292811e+00 -1.691352733348411519e+01 5.643734931945800781e+00
-3.890316345765004957e+00 -1.398353875322047024e+00 5.207861423492431641e+00
-4.850966003724031417e+00 4.348950897248372804e+00 5.185801506042480469e+00
-4.254314378700247090e+00 3.232938207517857876e+00 4.890217781066894531e+00
4.275695448860538095e-01 7.501286162153298243e+00 5.041683197021484375e+00
-4.175783453882266905e+00 -1.400352306922144052e+01 4.932564735412597656e+00
-3.027992974862967035e+00 4.564171536184877809e+00 5.611328125000000000e+00
-2.923554124330667747e+00 -5.238080907702139299e+00 5.217528343200683594e+00
3.716461787183024390e-03 -3.888222420195296958e-01 5.692569732666015625e+00
-2.958352615190209534e+00 -7.082477623596264427e-02 5.104268074035644531e+00
-5.137812369946596291e+00 9.871780904892450970e-01 5.030782222747802734e+00
-6.595119333070472933e+00 -6.125003137202027936e+00 5.738023757934570312e+00
-3.687132991532979798e+00 5.186676658252502570e+00 5.081308364868164062e+00
-1.040319735589441308e+01 9.122088114901359956e-01 5.149458408355712891e+00
-2.405224050507923650e+00 4.094485699143138868e-01 5.893341541290283203e+00
3.623534597888873332e+00 4.474015376917424902e+00 5.506736278533935547e+00
-5.566849457518411315e-01 4.906313988700336637e+00 5.300517082214355469e+00
1.178849440389309278e+00 -1.595962143287510404e+00 5.035799980163574219e+00
3.451654102652342182e+00 6.173444457099128702e-01 5.878920555114746094e+00
-2.402135124227581908e+00 -4.826553447595130386e+00 4.854475498199462891e+00
-5.483202969035382957e+00 2.853456116509516693e+00 4.520905017852783203e+00
-2.567682412110138479e+00 -7.675476083238884861e+00 5.207467079162597656e+00
-2.942371704106807151e+00 -2.268895590492721492e+00 5.152179718017578125e+00
-5.370259174866112595e+00 -8.630766062566754826e+00 5.312675476074218750e+00
-3.254771447735388623e+00 -3.461151906236364262e+00 4.785345554351806641e+00
-6.629420451641075296e+00 2.874969623684588971e+00 5.236953735351562500e+00
3.349397220337128722e+00 -9.655319698949556440e+00 5.814929485321044922e+00
-1.196299215333152333e+01 -7.712531744622061147e+00 4.830385684967041016e+00
-3.042804712503922815e+00 2.663824671568219227e+00 4.698659420013427734e+00
-8.439969751269392972e+00 5.353030374005995462e+00 4.849989891052246094e+00
-4.723089541398280744e+00 3.108813042603380872e+00 5.140130996704101562e+00
-9.849634356863530726e+00 2.955359373043522364e+00 4.624121665954589844e+00
-1.969128363743891441e+00 -4.842824521325516329e+00 5.756460666656494141e+00
-4.746683394177741988e+00 7.997689320290390036e+00 5.455292701721191406e+00
-5.626084249970261020e+00 2.131680953827889802e+00 4.666420459747314453e+00
-8.908529153429746827e+00 4.475752675037017347e+00 5.320940971374511719e+00
-8.581057603156557079e+00 4.332007117776335292e+00 4.634584426879882812e+00
-6.110571245939476981e+00 3.593813072633825101e+00 5.513089179992675781e+00
-5.486835481642104106e+00 -5.736145244547788735e+00 5.435634613037109375e+00
1.663794381342532880e+00 -8.588637165097885884e+00 5.013088226318359375e+00
-3.495245011061324458e+00 -3.149987135746895817e+00 4.708434104919433594e+00
-9.222850975088858760e+00 6.318931997313642412e+00 5.036470890045166016e+00
-4.501758700253786216e+00 1.027699006911938717e+00 4.894011020660400391e+00
-1.395541923420058339e+00 -1.264706682214705946e+00 4.879804611206054688e+00
-1.519123142156024286e+00 -2.951059098425085292e+00 5.136974334716796875e+00
-6.932046742543787943e+00 -4.617916606863028406e+00 4.909142017364501953e+00
-2.301725959962843127e-01 -1.425897413756897869e+01 4.636491775512695312e+00
-7.867509869387802723e+00 -2.824925921932459616e-01 4.521819591522216797e+00
5.544269140833132603e+00 -7.501623009119864349e+00 5.187493324279785156e+00
-9.475510924587544626e-01 -7.122155517766228350e+00 4.934295177459716797e+00
6.974672085909023878e+00 -1.114211293255864454e+01 4.761929512023925781e+00
-3.171260731799270260e+00 -3.246867841405813859e+00 5.276534557342529297e+00
6.276456770363457949e+00 4.190264937965011427e+00 6.679785251617431641e+00
-1.326699495484005675e+00 -5.476270295103896402e+00 4.825579643249511719e+00
-4.991844941259437896e-01 3.624339766821733644e+00 5.523808002471923828e+00
-3.999079899340178379e+00 -5.979046399858018113e+00 4.998843193054199219e+00
1.147362694028645214e+00 -1.050285459642542607e+00 5.030706405639648438e+00
-4.452091910183093582e+00 3.228158936899927056e+00 4.769550323486328125e+00
-3.658215460004301089e+00 6.711427913841616189e+00 5.291847229003906250e+00
-3.384741790059110578e+00 3.762147368103531786e+00 5.346420288085937500e+00
-2.381966030765844344e+00 -3.111207253754936453e+00 5.085242748260498047e+00
7.218704968644755748e-01 -3.827425167944223938e-01 5.322869300842285156e+00
-5.204153758717997569e+00 1.308659382766139245e+00 5.620790958404541016e+00
-3.041225975326782738e+00 3.901933700159998075e+00 5.085914611816406250e+00
-7.748812109136855142e+00 -6.418637031753026356e+00 5.495354175567626953e+00
-2.358782693070736958e+00 2.570817438859735571e+00 5.175093650817871094e+00
-3.423267813939783188e+00 7.662987328128066267e+00 4.667856693267822266e+00
6.963242863819267825e-01 -4.501627937785948053e-01 4.902420997619628906e+00
1.969020854747798754e+00 -3.189867873872360260e+00 5.869636058807373047e+00
3.761858144696006434e+00 -7.222224598283739638e+00 4.425957679748535156e+00
-8.344671347185075305e+00 -3.563568536777142803e+00 5.221235752105712891e+00
-1.098416812439422863e+01 -8.434867651597999227e+00 4.895648479461669922e+00
7.982867408695252243e-01 -2.162472769689257390e+00 5.811247825622558594e+00
-7.514872576954123584e-01 -1.355363392621628904e+01 5.036480426788330078e+00
-2.589943437130113768e+00 -8.574769682601091958e+00 5.828984737396240234e+00
-1.010712528392470499e+00 -2.899850408883242192e+00 5.287166118621826172e+00
8.395881386663955892e-02 -4.819095701023154987e+00 6.414083480834960938e+00
1.748867803797627740e+00 -8.747624268978242412e-01 5.681168079376220703e+00
-2.829226271011820587e-02 -3.935247919983932086e+00 5.453738212585449219e+00
-6.443255227571381027e+00 -7.163753190033990137e+00 4.972939491271972656e+00
-3.633289648368772884e+00 2.651842458299097594e+00 4.894742965698242188e+00
-2.034865100234224844e+00 6.814190311163175195e+00 5.058242321014404297e+00
-7.546463169295543949e+00 -6.874050094260280908e+00 4.516157627105712891e+00
3.068342450477235417e+00 -2.956747405917899751e+00 5.004363059997558594e+00
-3.841055628403601041e+00 1.091298359138237473e+01 5.482097148895263672e+00
1.203596348710669783e+00 6.074796620494144622e-02 5.588099002838134766e+00
-1.026732109223554090e+01 -2.743730135487182142e+00 4.688126564025878906e+00
9.112090508637746833e-01 -5.994254111305626687e+00 5.412338256835937500e+00
4.457615912314682127e+00 -2.885752394528399822e+00 6.466408729553222656e+00
4.487355155181469435e-01 8.207022068929507697e+00 4.623434066772460938e+00
-8.354900339336062132e+00 1.756579759938851903e-01 5.257468700408935547e+00
-2.458362995566933940e+00 -3.369281605568726690e+00 4.677282810211181641e+00
-1.838020184149425695e+00 2.358398205740452447e+00 4.948843955993652344e+00
-2.118891195527691451e+00 2.222992784455078696e-01 5.532093048095703125e+00
3.593403617071674994e+00 4.834960291282953904e+00 4.983508110046386719e+00
-8.177425751514342256e-01 -5.135945113773758564e-02 5.242560386657714844e+00
-1.847310826538056006e+00 3.251535699450018413e+00 4.618929862976074219e+00
-7.442804494105121904e+00 -1.867327207748624707e-01 5.268646240234375000e+00
-1.721968895800999766e+00 -7.628472283043137736e+00 4.912125587463378906e+00
-9.773271762816223784e+00 -4.770914382502306594e+00 5.165282726287841797e+00
-5.386314331568417657e+00 -6.615015643473531881e+00 5.138731002807617188e+00
-4.626016518919929155e+00 -5.404437492959447198e+00 5.318653106689453125e+00
-2.656279751808895195e+00 2.773955831569522079e+00 4.945523262023925781e+00
-1.885602944788664859e+00 -2.263211885285290492e+00 5.955788612365722656e+00
1.976545807746069583e+00 1.691501171813673876e+00 5.853248119354248047e+00
-2.399088684078183320e-01 -2.606564374551751495e+00 5.843375205993652344e+00
-1.443123437148516208e+00 -6.007513070826666635e-01 5.083082199096679688e+00
-1.060802141698658474e+01 1.769772073089729503e+00 4.902690410614013672e+00
1.054446866014820072e+00 -1.257858168361649831e+01 5.187255859375000000e+00
-1.216118072700455244e+00 5.780355275226715328e+00 4.873819351196289062e+00
-5.564956836017699082e+00 -5.332347074050858282e-01 4.656236648559570312e+00
-2.419292365557768498e+00 1.543795319528041166e+00 6.048720359802246094e+00
-4.544975427669267098e+00 4.873608785886273331e+00 5.798829555511474609e+00
-4.021912451885521378e+00 -6.779216718480030046e+00 5.201128959655761719e+00
-4.536253244005575169e+00 1.038246496324500390e+00 4.788959980010986328e+00
-5.428629906261331683e+00 -2.120943146870431395e+00 5.601911544799804688e+00
-5.842844928902064972e+00 -8.993356284332213235e+00 4.461323261260986328e+00
-1.574832001305340690e+01 2.400135086223430303e+00 4.867876052856445312e+00
-1.469141732177636994e+00 4.197277103371622076e+00 4.867788791656494141e+00
-2.733841317570531615e+00 5.670667169037316491e+00 4.652912139892578125e+00
8.006510268538012676e-02 -4.057909919664830944e+00 5.488408088684082031e+00
-5.274015032868860864e+00 -8.186196642601391460e+00 4.878574371337890625e+00
6.591646229670079793e-02 -9.467844087985641366e+00 5.441109180450439453e+00
-1.552664797837304267e+00 -4.840875653489616681e+00 5.347853660583496094e+00
-2.230293397842144643e+00 -4.313737550819176647e+00 4.929713726043701172e+00
-2.226499090045811258e+00 1.778763277576771662e+00 4.915993213653564453e+00
1.405936158365231448e+00 6.952500601458806884e+00 4.709334373474121094e+00
-4.501022104062202267e+00 -9.653776056238275727e-01 5.325307369232177734e+00
-7.489236970327631582e+00 -9.366537263202857844e+00 5.489523887634277344e+00
4.742204445584103034e+00 -8.557107305989713808e+00 5.783822536468505859e+00
-3.403002623980534658e+00 -1.977794193622496088e+00 5.004326820373535156e+00
-1.913004089371784566e+00 -2.004463192931665194e+00 5.424549579620361328e+00
3.364991450351629831e-01 -9.718850683096802001e+00 5.275765895843505859e+00
-4.579195937430777796e+00 5.900994518565251923e+00 4.820855140686035156e+00
-5.405599052018409623e+00 9.511578723485540898e-01 5.627399921417236328e+00
-3.705275795276262052e+00 -1.364656772516520844e+00 5.155623912811279297e+00
-2.399247536506999623e+00 7.137870918747108995e+00 5.808438301086425781e+00
-4.242320449949673389e+00 -1.662031320888913255e+00 5.270649909973144531e+00
-3.152547968781552967e+00 1.476348330288758337e+00 6.431262969970703125e+00
-5.791532432843201406e+00 -5.023629359598796640e+00 5.298434734344482422e+00
-5.675757945940373084e+00 1.555240851798680879e+00 4.723529338836669922e+00
-8.804991073256229761e-01 2.192420113292053330e+00 5.170547485351562500e+00
-1.056809662500171498e+00 -9.612363722986427828e-01 5.387338161468505859e+00
-6.413524722350718577e-01 3.356142600663169162e+00 5.244369506835937500e+00
-8.612595766819978849e+00 6.160172960672121611e+00 5.792287826538085938e+00
-4.837980935225845158e+00 -5.064255419846420025e+00 4.813022136688232422e+00
-7.348384405239255512e-01 -4.348376098253204702e+00 4.889225006103515625e+00
-1.505490379881721630e+00 1.005012961076988098e+01 4.818927288055419922e+00
-3.720675241106116360e+00 4.407681469507003236e+00 5.677508831024169922e+00
-5.585809599808235770e-01 -4.055973549180370341e+00 5.151315212249755859e+00
-3.308274741922959006e+00 2.595118839016259837e+00 5.140303134918212891e+00
-4.077222292286972305e+00 8.280310167283854383e+00 5.481916904449462891e+00
-7.998417073509584974e-01 5.156822634673147832e+00 4.834957599639892578e+00
3.226810564425579564e-01 8.833963183531375662e+00 4.730240345001220703e+00
-1.683782850733432923e+00 7.994579734939315230e-02 5.542747020721435547e+00
-3.220240238100122276e+00 -1.883724637742828056e+00 5.247991561889648438e+00
-9.672376847683240797e+00 2.572764129420815671e+00 4.428836822509765625e+00
-6.746736844879140271e+00 3.242195069941831154e+00 4.919035911560058594e+00
-3.609215808801464309e+00 -3.502809131027765921e-01 4.805141448974609375e+00
6.331736301492558727e-01 2.563126736115334481e+00 5.463645935058593750e+00
7.662995127738631007e-01 4.940361552115978050e+00 4.886035919189453125e+00
-4.606828667452345982e+00 1.205989761170662256e+01 4.566857337951660156e+00
-6.335972721643999606e+00 6.609587576901065908e+00 5.524648189544677734e+00
-4.426813954479947633e+00 -8.458947356570460929e-01 5.377628803253173828e+00
-2.318043323008515344e+00 1.063205579538438350e+01 5.125786304473876953e+00
-2.530056318225468726e+00 2.068976691151523717e+00 4.947212219238281250e+00
-7.452483239754188027e+00 4.249926367642946623e+00 4.714074611663818359e+00
-9.703405946112264147e+00 3.615052074554242267e+00 5.295414447784423828e+00
-1.115480698942540538e+00 6.040817994556950232e+00 4.852725505828857422e+00
-1.072263569415701667e+01 1.167782361645718758e+01 4.802926540374755859e+00
-5.091137957802494007e+00 1.137167611694422042e+01 5.076404094696044922e+00
-1.522223279304997900e+00 3.768142638988365878e+00 4.986082077026367188e+00
-5.369290270179888580e+00 3.319852716036904017e-01 5.169666767120361328e+00
-2.504297899677529138e+00 -6.159112342980012755e+00 4.799188137054443359e+00
-4.014422954206900762e+00 -2.412231671137693656e+00 5.084106922149658203e+00
5.811239996620424231e-01 3.368559845186147039e-01 5.088005542755126953e+00
-2.105915237188278333e+00 2.572525118474092487e+00 5.276637554168701172e+00
2.370846836425006376e+00 -2.317855780847093872e+00 5.590571880340576172e+00
1.694348214832989585e+00 -4.860566511209426288e+00 5.310751914978027344e+00
2.325142899613974912e+00 -4.948575676548779612e+00 5.534993648529052734e+00
3.707855553870760823e-01 -3.616749601695544492e+00 4.935125827789306641e+00
-6.468582234528598818e+00 -4.345939728048214157e+00 4.959743499755859375e+00
-5.574736290474717748e+00 -1.911228877663190828e-01 5.040137290954589844e+00
-3.398914691768817775e+00 -2.908580920184549168e-01 4.941873073577880859e+00
9.352974784818135490e-01 -6.872820196392471770e-01 5.625354290008544922e+00
-6.912769562575538096e+00 4.150797514231934215e+00 5.005548477172851562e+00
2.026133819829742055e+00 8.150307635169859566e+00 5.405086040496826172e+00
2.533225498145163512e-01 3.291897656048915266e+00 4.988108634948730469e+00
-5.565435581181250591e-01 -1.181879124040662310e+00 5.581205368041992188e+00
-2.503610237470564659e+00 1.529157895736701911e-02 4.974156379699707031e+00
-3.840668233305856383e+00 8.105369386223779671e+00 5.363892555236816406e+00
-4.782279416784188442e+00 -1.967372244880167820e-01 4.801856517791748047e+00
-2.098192137648835498e-01 -3.030999577000333289e+00 4.808862209320068359e+00
4.589211964433942192e+00 -3.154772887571030360e+00 4.564100265502929688e+00
1.330542302677487188e+00 5.012548660705589576e+00 5.061438083648681641e+00
-6.594892814721020180e+00 4.467962555969067218e+00 5.458615779876708984e+00
-8.726996649502087866e-01 4.695029412110268474e+00 5.579260349273681641e+00
1.749810379154225659e+00 1.028286131654940583e+01 5.027533531188964844e+00
-5.363701943072396006e+00 1.991207078169876077e+00 4.692330360412597656e+00
2.877444820078147725e+00 5.954734883672198720e+00 4.923193931579589844e+00
1.112917322896995032e+01 5.806282437668137675e+00 7.169579029083251953e+00
1.809953782198878258e+01 8.857262599136582537e+00 7.024638175964355469e+00
-8.922358619638737220e-02 4.950264705937927445e+00 4.811572074890136719e+00
-6.237591310615534512e-01 2.657148827651127476e+00 4.846244812011718750e+00
2.662607867021165031e+00 -3.519358904383245168e+00 5.335446357727050781e+00
8.728951158642532349e+00 4.414084037802725291e+00 5.974762439727783203e+00
-7.073674295236982879e+00 -7.079142614751448015e+00 5.343613624572753906e+00
-4.259399327825721393e+00 3.587600875455349225e+00 5.333201408386230469e+00
-7.887525731344124935e+00 8.027891344313788480e+00 4.760231494903564453e+00
-1.581702275958710935e+00 6.550019426716272797e+00 5.137752532958984375e+00
-3.312789523237984923e+00 -1.885430137682360785e+00 4.635186195373535156e+00
-5.134446912906145855e+00 -2.911330160386896182e+00 4.520671367645263672e+00
2.723821917895050237e+00 6.974125389795065466e+00 4.700786113739013672e+00
-7.289373819185887005e-01 5.417425601222127796e+00 4.310191631317138672e+00
4.252280359102999618e+00 5.600451142521805536e+00 4.242931842803955078e+00
5.844284236816368328e+00 2.610662188862403532e+00 4.683772087097167969e+00
2.007570634455325020e+01 3.547167970570376916e+00 6.707793712615966797e+00
2.411223297499706764e+00 -3.759623228809683138e+00 4.651290893554687500e+00
4.518360105232317459e+00 1.986228908407424054e+00 4.614156246185302734e+00
1.459143936252314333e+01 7.196033377221274563e+00 4.551593303680419922e+00
2.357007256512424931e+00 1.255399315489510137e+01 4.703832149505615234e+00
1.123499155494824819e+01 6.076944592510326260e+00 5.299188137054443359e+00
1.138142097540683828e+01 1.812718675236238974e+00 4.318267345428466797e+00
5.686611149478598470e+00 1.339788689734457527e+01 4.921808242797851562e+00
1.301907660554560975e+00 -2.447035234086578082e-01 4.591575145721435547e+00
7.871610904156290722e+00 -2.534834187170693198e+00 5.396419048309326172e+00
9.264997056748073945e+00 1.190887364247825531e+01 5.157175064086914062e+00
2.900710072255882732e+00 3.309927450469626553e+00 4.600143909454345703e+00
-2.224764595592934491e+00 -1.353893260124126918e+01 4.977197170257568359e+00
1.335133578800708243e+01 5.794418474425634180e+00 5.993504047393798828e+00
6.080060001308841500e+00 -1.155927161960417671e+00 4.408050060272216797e+00
1.033863325570747449e+01 3.048585613603324695e+00 4.554128646850585938e+00
7.396479055813808046e+00 5.712169364791149562e+00 4.443848133087158203e+00
1.156417331738383325e+01 3.312250479908591672e+00 5.155135154724121094e+00
7.347630143984440032e+00 9.012030381257330802e+00 4.447658061981201172e+00
1.287428649186137974e+01 1.331499645416293731e+01 5.569254398345947266e+00
-3.285918303253075212e+00 -8.547085208530274869e+00 4.763843059539794922e+00
-1.241329163400640567e+01 -6.101784118084511377e+00 5.041091442108154297e+00
-5.324167104072819789e+00 -1.487599677909177354e+00 4.930688381195068359e+00
-3.852419673046038717e+00 2.189693123474279801e+00 4.850742816925048828e+00
-6.476141500982902421e+00 -4.048328469276984087e+00 6.091583728790283203e+00
-1.167676726556082345e+00 -4.096631778491715892e+00 5.261578083038330078e+00
-3.323463655220812996e+00 -2.277555669317619547e+00 4.793057441711425781e+00
-5.125537412378277757e+00 5.961386573144907608e+00 4.611669540405273438e+00
-3.432336441237474389e+00 -1.872822987760204061e+00 5.078445434570312500e+00
-7.896624755029176157e+00 9.318836511764510888e+00 4.546118259429931641e+00
-1.476497702347245067e+01 7.005493857278533909e+00 4.598228931427001953e+00
-3.388420631479438505e+00 1.282454376283671094e+00 5.390908241271972656e+00
-2.828031964259851705e+00 6.923316751019426007e-01 4.646547317504882812e+00
-3.278302146710148968e+00 -7.486419591412963648e+00 5.087582588195800781e+00
-4.778592428908423173e+00 1.003441519224729461e+01 5.175267696380615234e+00
8.800114376798173765e-01 -8.381750125966723530e+00 4.698990345001220703e+00
1.498462486810944849e+00 -3.432256966681739296e+00 4.960575103759765625e+00
-1.953246337318476078e+00 7.235335987663340518e-01 5.090040683746337891e+00
-6.936134421187692967e-01 1.220561486943070761e+01 5.548811435699462891e+00
-3.483079349838740235e-01 -6.697118957333191958e+00 5.559731006622314453e+00
-1.560893718499949845e+00 -2.392400331901793464e+00 5.726377964019775391e+00
-6.595858159141052113e+00 2.229631646044061721e+00 4.987696170806884766e+00
-4.969184510487931195e-01 -2.974336725111756508e+00 5.797843933105468750e+00
-5.795967416855607901e+00 -4.114961310352232893e+00 5.178127765655517578e+00
-2.439554096118527582e+00 -2.032413154313736481e+00 5.360756874084472656e+00
-6.102515674475043284e+00 5.880296468769660834e+00 4.703415393829345703e+00
-4.239001230525851760e+00 8.647457548687156326e-01 5.258954048156738281e+00
-7.460782895985069718e-01 -7.585525722548199568e+00 5.000660896301269531e+00
6.204486186679517346e+00 -4.021030958882472639e+00 4.982718944549560547e+00
4.148216978190490067e+00 4.164914690865486158e+00 6.100704669952392578e+00
4.761160681015375040e+00 -1.123069747911675975e+01 5.752617835998535156e+00
-1.042960763441794558e+00 -6.095993258823141581e+00 4.418213367462158203e+00
-3.943604620309573150e+00 4.796021184793143322e-01 5.001539230346679688e+00
-3.594818710439851905e+00 2.335109634607004381e+00 4.892463684082031250e+00
-2.141936922377467301e-01 1.110559770004697855e+00 5.413114547729492188e+00
-5.742019267385656267e-01 5.317264615214906343e+00 4.809770584106445312e+00
-4.184657452525632593e+00 -7.540853837341071397e+00 5.264685153961181641e+00
-5.715510479498687069e+00 -1.698118929111716691e+00 5.177132606506347656e+00
-6.225574862838784362e+00 2.624544088841870848e-01 5.004239082336425781e+00
5.417374046304577639e+00 -3.800570165494012276e+00 5.524545669555664062e+00
5.687939454411691464e+00 1.467599260653701609e+00 5.713851451873779297e+00
1.998755508271204517e+00 -6.089808497716173719e+00 5.400907993316650391e+00
6.025089094379830534e+00 -9.794976380342905742e+00 5.007854461669921875e+00
-6.372083378223443173e-01 -1.736751790793669703e-01 4.979568481445312500e+00
-4.398693661901664775e+00 -7.915248972509742131e+00 4.764955043792724609e+00
-2.637072233208523020e+00 -4.916966245145879988e+00 5.729859828948974609e+00
5.861618027115922391e-01 -1.269683536419833025e+01 5.361381053924560547e+00
-2.499020410490675470e+00 -6.243069583234220232e+00 5.214153766632080078e+00
-5.571943481647679164e+00 -8.384880199371837151e+00 5.231567859649658203e+00
-2.885956739806046834e+00 -7.874291539647373384e+00 4.781182765960693359e+00
-5.725945855247085881e+00 -1.867655222743076937e+00 5.102872848510742188e+00
-2.782898697434854629e+00 6.403012160463804392e+00 4.422093391418457031e+00
-1.059893631044993789e+01 -7.519023938795737827e+00 4.627947330474853516e+00
-2.573630871740930193e+00 -1.819427441837728199e-01 5.197268486022949219e+00
-5.606185392148548274e+00 4.014366447466576560e+00 4.738196849822998047e+00
-7.096605060091170092e-01 6.956569363682801210e+00 4.892045021057128906e+00
-2.442252916710403454e+00 1.538759366775396709e+00 4.763128280639648438e+00
-4.748986238592514120e+00 -4.361435733589830832e+00 4.910448551177978516e+00
1.363028055179611231e+00 3.924266412812135729e-02 5.555988788604736328e+00
3.944529919504039306e+00 -2.367166049961400009e+00 5.308577537536621094e+00
2.573730720411276374e-01 5.479262169755005019e+00 4.894906044006347656e+00
3.042947947129253983e+00 2.602869503645067972e+00 4.716927051544189453e+00
6.313296143184904397e-01 -1.904696780939340028e+00 4.869436264038085938e+00
3.606139923637608824e+00 1.055586075907415822e+00 5.068095684051513672e+00
5.851443884111280802e+00 -4.319058678626502612e+00 4.884505748748779297e+00
4.294075341184985461e+00 3.080729125903011401e+00 5.816821575164794922e+00
-4.353753692351991056e+00 -4.250188993763538647e+00 4.898674011230468750e+00
-3.288562025114395215e+00 1.141829155119647332e+00 4.966345787048339844e+00
3.525983957176236583e+00 -1.268565549294860650e+00 5.549422264099121094e+00
-1.632063636876118329e+00 5.461294551819098508e+00 5.331642150878906250e+00
-7.050687621731241528e+00 9.986938179823049211e+00 5.609785556793212891e+00
-5.394194848442432910e-01 3.962186145160321082e+00 4.548988342285156250e+00
-9.327930123849379473e-01 -3.713890182785551386e-01 5.261493206024169922e+00
-3.341739206365937243e+00 -4.607578500943762201e+00 4.710041046142578125e+00
-1.901216556096022359e+00 -8.658842179143677598e+00 4.799147129058837891e+00
-7.641093890521204468e-01 6.969947700261571732e-01 5.337039947509765625e+00
3.797949964099257336e+00 -7.578191558488163615e+00 5.181832313537597656e+00
-4.203341123650905509e+00 6.987618117617993008e-01 5.722762107849121094e+00
4.362288279408258695e+00 1.243996198044929002e+01 5.451991081237792969e+00
1.652129282639494434e+00 4.799777969380210507e+00 4.497677326202392578e+00
-7.389905480640851287e+00 7.981458018848442970e-01 5.388597965240478516e+00
2.168768628580057811e+00 -4.874646934615104454e-01 5.288355827331542969e+00
1.127437531270051885e+01 1.135010467652378896e+00 5.897644519805908203e+00
-5.898841097873751771e+00 2.004934645944907778e+00 5.265567779541015625e+00
4.466073001197480075e+00 -6.080454740406536551e+00 4.857674598693847656e+00
-2.595315187459954931e+00 7.342605162840977862e+00 5.024501323699951172e+00
-7.059204464881238650e+00 7.381958652005849331e+00 4.924144268035888672e+00
9.022941364062442293e-01 5.116800221412820981e+00 5.225122928619384766e+00
-3.743329013497105340e+00 1.122225571409709133e+01 4.729904651641845703e+00
-2.732011213042877973e+00 1.592208141356983075e+00 5.559263229370117188e+00
-2.310103174943333393e+00 6.839785403605072034e+00 5.804852008819580078e+00
-3.903176209716113121e+00 1.042885633800221967e+01 5.211891651153564453e+00
-7.399899041424994550e+00 1.000583891493008437e+01 5.033152103424072266e+00
2.716853670400200649e+00 1.325756748294205067e+01 4.981656551361083984e+00
-8.151778591520740136e+00 1.023964683733820813e+01 5.116532802581787109e+00
4.068413452491352333e-01 1.447502436266885084e+01 6.599856376647949219e+00
9.690433978618210320e-01 4.863725378818727130e+00 5.381701469421386719e+00
2.431330856770827165e+00 9.015565437100057977e+00 6.023446559906005859e+00
-1.212891029881584615e+01 3.179101646743030418e+00 4.612614154815673828e+00
-1.997506938967394952e+00 -4.078315169587384048e+00 5.210940837860107422e+00
-5.082572504393154667e+00 2.661868850438010803e+00 5.220372676849365234e+00
-4.718997693272816818e+00 8.855769067543143080e+00 5.886416435241699219e+00
-6.874041578985485401e+00 8.609037327814597518e+00 4.760568618774414062e+00
-6.552376816114739988e+00 2.066636206312518098e+00 4.735927104949951172e+00
6.978088416992769272e-01 5.485377707516649437e+00 5.023873329162597656e+00
-5.984681661824631682e+00 4.474874079221250689e+00 4.930963039398193359e+00
-7.367962805559402639e+00 1.076069365544367429e+01 4.944442272186279297e+00
-4.777278986803856320e+00 9.950844543836065981e+00 4.585030555725097656e+00
-4.883070368592922428e+00 8.759838882094602042e+00 4.861718177795410156e+00
-4.105708856387151329e+00 -4.807349910626129708e-01 5.149174690246582031e+00
6.211341936412293485e-01 7.443326358975172141e+00 5.329192638397216797e+00
-6.148973761885619282e+00 6.688559148407918542e+00 4.921351432800292969e+00
-1.045658942344605968e+01 5.920145126667691216e+00 4.812129974365234375e+00
-1.544046944307488345e-01 -9.330152717757912439e-01 5.031073570251464844e+00
-8.191168366685930735e+00 7.848869529128204903e+00 5.009162902832031250e+00
-4.796835022743118238e+00 5.313720883065037093e+00 4.841993808746337891e+00
-4.779070047577554270e+00 4.346473523060933708e+00 4.755470752716064453e+00
2.278194575125561894e+00 4.431022595107089401e+00 4.998299598693847656e+00
-7.449232841774843905e+00 6.657258564702308590e+00 5.464576721191406250e+00
-5.766598671060401138e+00 7.170150988166684947e+00 4.704816818237304688e+00
-1.007756545380754964e+01 1.016447091064779151e+01 4.716238498687744141e+00
-1.013273358121479717e+01 7.915057792270729919e+00 4.668029785156250000e+00
-5.500332555794742895e+00 8.993070941221883885e+00 4.475937843322753906e+00
-9.194927083075906893e+00 1.171586646561207878e+01 4.599533081054687500e+00
-1.234413238186367501e+01 6.520752519632205590e+00 4.410102367401123047e+00
-1.620206643490918808e+01 4.307894992970532577e+00 5.033299446105957031e+00
-3.134135992343363153e+00 9.623396920677329547e+00 4.634932518005371094e+00
-8.321994497832370996e+00 3.932383547127627832e+00 4.766560554504394531e+00
-5.571809072016775666e+00 6.193577121717876999e+00 4.544040679931640625e+00
-5.596133327505727451e+00 1.242366724301323977e+01 4.980050086975097656e+00
1.444886150047092865e+00 4.665805727824174021e+00 5.835093021392822266e+00
-5.409079092364001973e+00 7.917839380867893517e+00 4.683385372161865234e+00
-4.263838759946994017e+00 1.236620367981029744e+01 4.977710247039794922e+00
-8.407037586422733355e+00 1.260492597133367099e+01 4.542158126831054688e+00
-6.197760028691752687e+00 1.239342301717035255e+01 5.682085514068603516e+00
-2.278758917314501975e+00 1.654532591293700960e+01 5.714579105377197266e+00
-5.384744216276750040e-01 6.367891975337232502e+00 5.290113925933837891e+00
-1.505124027224272520e+00 -5.900302091110003921e+00 5.449266910552978516e+00
-8.863027860527781243e+00 -4.217615236795172251e+00 4.625116348266601562e+00
-2.782363383465887186e+00 6.519754841373071486e+00 5.099568843841552734e+00
2.122249951654693323e-01 -3.676486715522561788e+00 5.547297477722167969e+00
5.866810435325987561e-01 5.489280703325476019e+00 4.535063266754150391e+00
1.881945772778930437e-01 6.092373685976169462e+00 4.948080539703369141e+00
5.210985269531223985e+00 4.171468380184732538e+00 5.252132892608642578e+00
-3.510500166860743398e+00 -9.202567345649088626e-01 4.736266136169433594e+00
1.052335118075787168e+00 1.821614149612310385e+00 5.876376152038574219e+00
6.143073638041278706e-01 -1.590663256246128476e+00 5.360167980194091797e+00
-1.797480706478409962e+00 6.532631303398780176e+00 5.296848297119140625e+00
1.462364720244673011e+00 3.344852887183422663e+00 5.132846355438232422e+00
-3.375842704084032864e+00 1.198470408017283440e+01 5.242987155914306641e+00
7.570551003651619648e-02 6.934084363797154538e+00 5.113825321197509766e+00
1.855162763690061389e+00 8.159609481664293895e+00 5.704506397247314453e+00
-5.077097251433240643e+00 6.312889996342414989e+00 5.297528266906738281e+00
2.096219058712105010e+00 5.489270108428662143e-02 4.978222370147705078e+00
-6.053897736161835574e+00 8.831962446697358970e+00 4.691652297973632812e+00
1.092696772022109242e+00 8.291931868401134054e+00 5.193553447723388672e+00
-3.041445280450680300e-01 1.259947462216132763e+01 5.300056457519531250e+00
5.476509557618496338e-01 3.370734067837570791e+00 5.444134712219238281e+00
3.778294944561277457e+00 8.497994317527238550e+00 5.240391731262207031e+00
-4.461562817526028013e+00 -9.361287967143113065e+00 4.948433876037597656e+00
2.948792659843391561e+00 6.210250115425752782e+00 5.058112621307373047e+00
-4.498861869140434067e+00 -3.674047753428927088e+00 5.618336200714111328e+00
4.444697712141541801e-02 -7.616785386288631443e+00 5.696412086486816406e+00
-6.454458216020882766e+00 -4.675659588769178754e+00 4.904304504394531250e+00
-5.623497781860629097e+00 9.722097713292409793e+00 5.399713516235351562e+00
1.418688800493274949e+00 1.500025442718815549e+00 5.053839206695556641e+00
-6.943847741408656127e+00 -1.546580939658768417e+00 5.169729232788085938e+00
-7.410888665760920979e+00 -3.050886357362960211e-01 4.428826808929443359e+00
-6.764203344731575029e+00 7.728410959389978352e+00 4.728319168090820312e+00
-2.829401050763406200e+00 2.878051326658096265e+00 4.832171916961669922e+00
-4.808069989470940442e+00 1.008963835949108656e+01 4.920924663543701172e+00
-6.772997600598150036e+00 -2.522998124835209133e+00 5.166479587554931641e+00
-6.628283815274000901e+00 3.792148094308476658e+00 5.060781478881835938e+00
-3.724235747688766196e+00 -3.665387645965095587e+00 5.300433158874511719e+00
-1.143054758597745391e+01 -1.182780457956530196e+00 5.266669273376464844e+00
-4.914481777712676802e+00 1.114705371195907402e+00 5.568994998931884766e+00
-9.466197457930629611e+00 5.611160132136220113e+00 4.874536514282226562e+00
-4.115633597327173376e+00 2.371588005433244994e+00 5.147357940673828125e+00
-4.777979204432760696e+00 -1.846984988551794160e-01 5.354112148284912109e+00
-2.437182105170224045e+00 4.296398784174682461e+00 5.109776020050048828e+00
-8.171751545334261735e+00 4.738010489606463871e+00 4.628283023834228516e+00
-2.984676512044170060e+00 3.460361382916290474e-01 5.887699127197265625e+00
4.498076407484821737e-02 -3.200847837660552919e+00 5.509002208709716797e+00
-1.885614927135134122e+00 -3.961340267197942744e+00 4.938197612762451172e+00
-3.937383708742530519e+00 3.178993121771500618e+00 5.678152084350585938e+00
5.475662155285938582e+00 3.145484370415027597e-01 5.774132728576660156e+00
-3.717328823077449051e+00 -7.338885674499286971e+00 5.452136993408203125e+00
-4.559032265609482160e+00 3.221973026681523855e+00 4.894701957702636719e+00
-9.008405637726841775e+00 -8.772783993429109084e-03 5.143802165985107422e+00
-1.249411018856286582e+01 3.703286218852146483e+00 5.072809696197509766e+00
-7.866503984157871443e+00 5.152306559742664049e+00 5.081869125366210938e+00
-2.199079343186400415e+00 6.114009232757316781e+00 5.195891857147216797e+00
-3.978367358683205790e+00 7.710610922156866387e+00 5.308409214019775391e+00
3.351111807352436855e+00 3.028405284133893538e+00 5.131042480468750000e+00
-7.455339642542216261e+00 -1.336384351319676922e+00 4.527440547943115234e+00
-6.783853501429913280e+00 8.687625775083487323e-01 4.956834793090820312e+00
-9.127105258785229935e+00 -1.784457915369352721e+00 4.898184776306152344e+00
-4.335619669214320737e+00 4.909893895701464395e+00 4.844480514526367188e+00
-1.991222276067269537e+00 2.625220155255724386e+00 5.203701019287109375e+00
-6.906833863865946554e+00 -1.481661579340243229e+00 5.007133960723876953e+00
-1.392052940152279872e+00 -1.512924749484451326e+00 5.259476184844970703e+00
-5.675989114885369169e+00 -3.555869349783317812e+00 4.830931186676025391e+00
-3.903428899065103597e+00 -5.138554978895405689e+00 4.967283248901367188e+00
-5.109360989104588135e+00 -6.182780692280011259e+00 4.719004631042480469e+00
-7.803099540383977128e+00 -3.414732781630549496e-01 4.303604602813720703e+00
-5.332943994863339476e-01 1.834032976815579197e+00 5.219426631927490234e+00
-6.377036729365491929e+00 -2.711882053820890093e+00 5.168076038360595703e+00
1.570629899142182762e+00 1.510973504683270630e+00 5.771983146667480469e+00
-2.456940365480816624e+00 4.414696492690788787e+00 5.507894992828369141e+00
-4.583553778845269377e+00 1.519662814610119428e+00 4.780387401580810547e+00
-4.653534972318227325e+00 3.139547829843296611e+00 5.218324661254882812e+00
4.921364245027968765e-01 7.434023707129179037e+00 5.004539012908935547e+00
-4.780468464611050905e+00 6.901840637067202522e+00 5.306091308593750000e+00
-1.611647925742308640e+00 -3.092880229389549207e+00 4.910845756530761719e+00
-3.273611891097103488e+00 4.105544839691064318e+00 5.447613716125488281e+00
-2.579982122124498400e-01 -1.943110598646658804e+00 5.297178745269775391e+00
-4.913622117902138875e-01 -6.908768531342596164e-01 5.168619155883789062e+00
4.204434422475512356e+00 -3.086306169986544390e+00 4.943905353546142578e+00
-4.261994380939024829e+00 1.261306036336822478e+00 5.094644546508789062e+00
-3.208522647710461140e+00 -1.356466987863093276e+00 5.059891223907470703e+00
-5.698027848259531680e+00 1.647118526670866556e+00 5.338059902191162109e+00
1.893868542108473108e+00 6.878523321801097268e+00 5.564081192016601562e+00
-5.326446913598327448e+00 -4.389935590839654900e+00 5.031997203826904297e+00
-4.094149574804878400e-02 -1.116199225422221453e+01 5.108954429626464844e+00
-3.917666574272032687e+00 -3.531192009942277554e+00 5.369524478912353516e+00
-1.686712765132180047e+00 -6.235394397065700645e+00 5.394896507263183594e+00
4.053841357595458383e+00 5.054975467418166168e+00 4.875346183776855469e+00
-9.248525172134715033e-01 -4.711981006553819462e+00 4.922215461730957031e+00
-2.938216719570957203e+00 9.090891898037634533e+00 5.157441616058349609e+00
-9.063395023545959717e+00 7.146998178189265527e-01 5.133701324462890625e+00
1.253516312763922613e+00 -5.988358818683618523e+00 5.419557094573974609e+00
-4.088536641690123652e+00 3.597271374721849213e+00 5.035881996154785156e+00
-3.346377882764000500e+00 4.256584452877880231e+00 5.209941864013671875e+00
4.680323740145175826e-01 -7.077495510478550855e+00 4.924926757812500000e+00
-1.015686111965409699e+00 3.690173211763990935e+00 5.434887886047363281e+00
-3.650676642694898000e+00 2.824530378442164924e+00 5.558498382568359375e+00
-6.069608853395847881e+00 5.577453432374857023e+00 4.824500560760498047e+00
-6.201932592167107572e+00 3.757921893709678773e+00 4.887791156768798828e+00
-3.506806365841961703e+00 5.458014997292930381e+00 5.835152149200439453e+00
-7.267313050530367358e-01 5.444887870411259989e+00 5.782067775726318359e+00
9.977294312002665810e-01 1.875284731711381880e+00 5.130088329315185547e+00
-5.894715644981096681e+00 -4.283780348242756109e-01 5.505307674407958984e+00
2.076962365397319044e-01 3.604620320869416084e+00 4.591327667236328125e+00
-4.557997098962879967e+00 1.071486914345337205e+01 5.177547454833984375e+00
-3.205548334039447056e+00 -1.635234714751445217e+00 5.350663185119628906e+00
-7.358934797967672914e+00 -2.399514983801473988e+00 5.120098114013671875e+00
-2.676397842867991539e+00 2.388272172769716928e+00 5.012424468994140625e+00
-1.517071754260606697e+00 2.858890361432345206e-01 4.545558452606201172e+00
-3.145358356752290252e+00 8.682567387391431524e+00 4.917428493499755859e+00
-7.011843761504814587e-01 -1.391328469297252068e+00 4.862860202789306641e+00
4.580882688958600291e+00 -4.821747080703160826e+00 4.842984676361083984e+00
-4.428974744919170980e+00 8.473818538878175488e+00 5.265681266784667969e+00
-5.018589430495502768e+00 4.364878800613001264e-01 4.982227802276611328e+00
-6.274296626914563912e-01 5.003404185921189296e+00 4.557434558868408203e+00
-8.986920148250170826e+00 1.420027142716345114e+00 4.480736255645751953e+00
-6.124361028666525097e-01 3.192549605592737816e+00 4.656877994537353516e+00
3.311588263575587998e+00 4.911508242221294118e+00 4.899090766906738281e+00
-8.673706036553243681e-01 3.034525649998205399e-01 4.952232360839843750e+00
2.577446582143967380e+00 -2.113628493734830138e-01 4.560404777526855469e+00
8.976575654034046892e+00 2.630956653317217953e+00 4.698649883270263672e+00
1.962521841720271221e+00 -5.821775767975181370e-01 5.416032791137695312e+00
-9.051624942492118464e+00 -3.090465098328760707e+00 4.698904037475585938e+00
3.648554777512105218e+00 -9.098797129313620502e-01 4.573061943054199219e+00
-1.158932595562138879e+01 -1.109230635789925978e+00 5.402499675750732422e+00
-9.010277045940819463e+00 -2.785094063083844773e+00 4.540143489837646484e+00
2.227201828342463497e+00 -8.059305056346341090e+00 4.733635902404785156e+00
-2.594245867150109408e+00 -8.629746814668889598e+00 4.676857471466064453e+00
-6.507253423319914631e+00 -3.140447460554823156e+00 5.109579563140869141e+00
3.438126285982562536e+00 3.679721040475603555e+00 5.382397174835205078e+00
-3.054412712884140291e+00 5.769211379312007004e+00 5.549034595489501953e+00
-2.687648975494591586e+00 3.991792170187269839e+00 4.774075984954833984e+00
-2.441264067791886649e+00 3.066085067836815004e+00 5.577043533325195312e+00
9.681986196042782211e-01 -3.488589740882230839e+00 4.953523635864257812e+00
-3.447585981893829032e+00 2.354315880654181292e+00 4.610195636749267578e+00
-9.767477195394581813e+00 6.041077558732416364e+00 4.835669040679931641e+00
-2.093430453840549710e+00 -5.912964901376216886e+00 5.258515834808349609e+00
1.457148093164062796e+00 -1.210293302293489148e+01 5.253885269165039062e+00
2.216630166849746786e+00 -1.351211572200974764e+01 4.657015800476074219e+00
-3.201509027085135628e+00 -9.185995264301186625e-01 5.283636569976806641e+00
-3.655845438019805549e+00 -1.570663328738822528e+00 5.065204620361328125e+00
-7.851874053995758551e+00 -3.103673193113772655e+00 5.042351245880126953e+00
-2.292367882223914854e+00 -3.688116470981557260e+00 5.723340034484863281e+00
-3.327270951086806761e-03 -3.693086143242272801e+00 5.306524276733398438e+00
-1.640282722566944518e+00 -1.127394002713231735e+01 5.568375110626220703e+00
-3.293720291227871577e+00 -8.774138152534545654e+00 5.128333568572998047e+00
-5.322864970493399461e+00 -7.997791315404006340e+00 4.856211662292480469e+00
9.385135472881861451e-01 -9.793683847485773697e+00 4.610196113586425781e+00
-7.317981532755935881e+00 -7.682521276147157074e+00 5.386558532714843750e+00
-3.860970500436388342e+00 1.262150009336099643e+01 5.234025001525878906e+00
-5.754762708249422376e-01 -3.775918178241567169e+00 4.903907775878906250e+00
-4.777815828175698165e+00 -2.679315225874420725e-02 5.144725322723388672e+00
-7.404145967169410092e+00 1.666463130030614970e+00 4.795215129852294922e+00
1.925882882388555428e+00 3.494858128724254165e+00 4.957357883453369141e+00
-7.883385357859590492e+00 -1.195881771778721125e+00 4.709183216094970703e+00
1.122030511469669367e+00 -5.189857988010602163e+00 4.364322185516357422e+00
-6.728959734573416007e+00 -6.955997785067748573e+00 5.179324626922607422e+00
-3.321875447662681502e+00 5.009504466730533068e+00 4.915861606597900391e+00
-5.432733990600337570e+00 1.668790678497480862e+00 5.295263767242431641e+00
-1.401051236779411679e+00 7.777978761315178957e+00 5.391235351562500000e+00
-3.085020635396052313e+00 3.339293439769753569e+00 4.722129821777343750e+00
1.047132831428142508e+00 1.041835334783529632e+00 5.108238220214843750e+00
-5.300828645417376528e+00 3.855108865041278143e+00 5.193698883056640625e+00
-9.736431807973936259e+00 6.774289898291184109e+00 4.813906192779541016e+00
1.762388010570801855e+00 1.039621034509473629e+00 5.415312767028808594e+00
-6.814524511735728041e+00 -5.203147598289228348e+00 4.979759693145751953e+00
-7.920786427990589296e-02 -5.955704903859142973e+00 4.340070724487304688e+00
-2.145671702212142151e-01 1.063462094278031067e+00 4.773772716522216797e+00
-7.019279658683004186e+00 5.819918228170330110e+00 5.081357955932617188e+00
-3.389932455583125837e+00 1.654391900782407632e+01 5.846476554870605469e+00
-5.898688164338898865e+00 1.293612677231603492e+01 4.996810436248779297e+00
-4.271410499840225583e+00 -2.198167756593043087e+00 4.966337203979492188e+00
-4.657846811925137942e+00 -5.071759008036750949e+00 5.120566844940185547e+00
-4.362468460146566862e+00 4.690022727443857953e+00 5.064040184020996094e+00
-4.850583689050211866e+00 -5.378915592242583532e-01 5.218325138092041016e+00
-2.319268249796251347e+00 5.880336384248261439e+00 5.361986160278320312e+00
-5.686158474469173996e+00 -2.187092008856469094e-01 5.043669700622558594e+00
-2.019050893508325117e+00 2.508662700641313137e+00 4.975238800048828125e+00
-8.260136451401029589e+00 -1.368292455472265967e+00 5.223390102386474609e+00
-1.052443527833316850e+00 2.062724154204353511e+00 4.952827930450439453e+00
-7.965541861542683399e+00 2.254911554636156001e+00 4.711901187896728516e+00
-7.631762050720363177e+00 4.510979243210156753e+00 5.152174472808837891e+00
-3.577905085026101162e+00 7.883755583425919866e+00 4.883913040161132812e+00
-3.591905559752624821e+00 -4.279758249957811955e+00 5.270010471343994141e+00
-3.699593538317003549e+00 5.396553649926630891e-01 5.271944046020507812e+00
-5.264254803032600627e+00 9.252712300027042147e+00 5.324772834777832031e+00
-3.323302775220674299e+00 -9.148195548701359314e+00 4.965823650360107422e+00
-7.124935706654057732e+00 -3.330380090158344686e+00 4.749600410461425781e+00
-7.748003612291185505e+00 -3.078568028459226280e+00 4.453694820404052734e+00
-3.161696931361975160e+00 2.908299647471664695e+00 5.012244701385498047e+00
-2.167520811917781565e+00 3.895757465367914563e+00 5.027853012084960938e+00
-7.301892440964048436e-01 -8.131741641196997605e+00 4.742847442626953125e+00
-5.897976071680433030e+00 2.615969882599134433e+00 5.374346733093261719e+00
-1.017146880715350576e+01 -2.106624394971640668e-01 5.567306518554687500e+00
-3.630208141259602339e+00 1.143111223256844555e+00 4.914367198944091797e+00
4.444995394086451057e+00 5.020224405540902879e+00 5.080217361450195312e+00
-4.288274395671019867e+00 5.732100898664116428e+00 5.437361717224121094e+00
-3.516397477038891051e+00 5.814329631275685806e+00 5.275918006896972656e+00
-2.890978638438790771e+00 1.569682325761581687e+01 5.544826507568359375e+00
-5.539878716111651613e+00 4.086740437488776578e+00 4.933913707733154297e+00
-3.466191486323435100e+00 -5.986997773470932593e-02 4.632850646972656250e+00
-8.698859805921003385e+00 8.461146959871822304e+00 5.064988613128662109e+00
-2.504480358052413091e+00 6.180713328643551163e-01 5.141527175903320312e+00
6.480962449777218914e-01 7.455634215709507906e+00 5.925756931304931641e+00
-6.760402685256562627e+00 -1.230806950451880599e+00 4.445021152496337891e+00
-3.266908335597047963e-01 1.816890706128628796e+00 4.948018550872802734e+00
-4.169084787383815716e+00 3.356351221041677046e+00 5.240640163421630859e+00
8.145134335577122187e-01 3.997090642498652535e+00 5.551558494567871094e+00
-1.398577864055299047e+00 -8.921655976270178590e-01 5.641639709472656250e+00
-5.542014986117108855e+00 5.780628929825392781e+00 4.974586486816406250e+00
-3.004610340950062408e+00 1.096579429599367828e+01 4.961753845214843750e+00
1.017727874096253871e+01 8.280453368631917499e+00 6.648330688476562500e+00
-5.196934211835442241e+00 2.474082197766569902e+00 4.762383937835693359e+00
3.498388795005173524e+00 6.923021503497075457e+00 4.947049617767333984e+00
-3.757450400335029084e+00 9.181316377799229045e+00 5.387819290161132812e+00
-1.846813377043934112e+00 3.915209875455592403e+00 5.269640445709228516e+00
-2.135316573973796039e+00 1.009672598138164235e+00 4.836175918579101562e+00
-3.552135141461539636e+00 3.722517298879239434e+00 4.746546268463134766e+00
-8.020710751446232578e+00 4.522868572591451475e+00 5.231777667999267578e+00
1.304831804331528511e-01 9.258877873839390205e+00 5.642490863800048828e+00
-4.498616381815002008e+00 -4.299311981177179831e+00 5.149272441864013672e+00
-6.011877683628371827e+00 3.764883506298151605e+00 4.916757106781005859e+00
-1.383699351098673036e+00 -5.485793245751296787e+00 5.449926376342773438e+00
-3.407116858864902120e+00 2.287031932567077597e+00 5.261843204498291016e+00
-3.741367538281233251e+00 9.035038278823195323e-01 5.236965656280517578e+00
-7.393064479849754456e+00 -9.477229723930132854e-01 4.492548942565917969e+00
-6.111699434615760929e+00 6.153669697093476998e+00 5.051782131195068359e+00
-3.040905516298688660e+00 7.570530714754428736e+00 5.908071517944335938e+00
-8.190663627271950631e+00 3.676140360356933368e+00 4.899000167846679688e+00
-5.828031780009492735e-01 2.618727542447544021e+00 5.073804378509521484e+00
-3.825377771405318761e+00 -3.611573650159993765e+00 5.015347480773925781e+00
-3.425321618072230567e+00 3.019341860083235130e+00 5.291825294494628906e+00
-1.654490769826505669e+00 -6.992589151789411206e-01 5.475354194641113281e+00
-6.653376277610415279e+00 -4.428902337288537439e+00 4.738280296325683594e+00
-6.975158916685453292e+00 2.637517594239435770e+00 5.080551147460937500e+00
-4.609328844479039233e-01 3.077239709471158768e+00 4.472349166870117188e+00
2.209311562195653278e-01 -2.675482138753812578e+00 5.023386001586914062e+00
-9.093803639613246004e-01 3.229521257873027906e+00 4.947838306427001953e+00
-1.958375694762101826e+00 3.634220948356329473e+00 5.287428379058837891e+00
-7.578051301381120375e+00 7.047461824750893555e+00 5.394248008728027344e+00
-5.357944313614702914e+00 -4.235391623230031932e+00 5.004999160766601562e+00
-5.190332416153061956e+00 7.186534833483728679e-01 5.278039932250976562e+00
-9.230071267755589615e-01 -4.825871901287657750e-01 4.983041763305664062e+00
-6.214343029349918446e+00 2.072443135213017484e+00 5.295281887054443359e+00
2.091329291257060796e-01 -1.308398883137524837e-01 4.757278919219970703e+00
-5.364206287296747533e+00 2.877071901739719717e+00 5.004327774047851562e+00
-2.000780292850284248e+00 4.663957348681930792e-01 4.779016971588134766e+00
-3.190024053591848041e+00 -8.468476683685828732e+00 4.781905174255371094e+00
-1.840090271174519510e+00 -6.981467270176283435e+00 5.542969226837158203e+00
-9.058475311211360292e+00 1.545035072526523834e+00 4.851833820343017578e+00
-7.857585358009636423e+00 -9.913020283130048682e+00 4.631424903869628906e+00
9.875886415503016824e-01 1.893758382089191228e+00 5.541244506835937500e+00
2.480456243367351821e+00 -5.296440205457176198e+00 4.816751956939697266e+00
4.451009305436547159e+00 -2.981418323588276853e-01 5.036864757537841797e+00
-2.419006947180699640e+00 1.462730259074251915e-02 5.390739440917968750e+00
9.327674076754048471e+00 -2.561040024218653510e+00 5.705651283264160156e+00
1.557871303390783169e+00 -1.938737804845067858e+00 5.122401237487792969e+00
-2.197558048383251084e+00 6.194544383836961821e+00 4.774108409881591797e+00
-5.041328747314083536e+00 4.030729687541971251e-01 4.926673412322998047e+00
-5.623673150202477267e+00 1.591311737121762215e+00 5.208530426025390625e+00
-2.352585037195011441e+00 -3.605185948940633267e+00 4.824810028076171875e+00
6.077036661313290011e+00 -6.463063850791799680e+00 5.253160476684570312e+00
-4.176613595782496802e+00 -1.028403517614141727e+01 4.534074306488037109e+00
-3.790939908793140578e+00 -6.128935793987864145e+00 5.064233303070068359e+00
4.764107058813989992e-01 -8.740766470802908472e+00 5.231543540954589844e+00
-3.263675685784169556e+00 -6.352058822962277418e+00 4.809050083160400391e+00
3.560808576023830163e+00 -3.340458394148841492e+00 4.994732379913330078e+00
-7.907085458165417968e+00 2.620585596343333101e+00 4.830999851226806641e+00
-1.599261646909307499e+00 7.235732885765582267e+00 5.305400848388671875e+00
-4.081187508074590298e+00 4.936545184321357915e+00 4.680064201354980469e+00
-5.642671613787096696e+00 8.699689552314721297e+00 4.811881065368652344e+00
4.278242943949639887e+00 -5.434791610536824358e+00 5.300165176391601562e+00
-2.178315243120791944e+00 -9.654408982043676257e-01 4.767606258392333984e+00
-4.372678364777362603e+00 4.798103641888820659e-01 4.618883609771728516e+00
-3.041459969350159831e+00 1.925474906266270159e+00 4.854368209838867188e+00
7.221222556873483356e+00 -1.073027744387748861e+01 5.391624450683593750e+00
-5.285790792838649388e+00 1.349749478092151511e+00 5.253085136413574219e+00
4.646328747640978030e+00 -5.002781830148699704e+00 5.587220191955566406e+00
9.004556876301435864e+00 -1.075910027842815531e+01 5.520926475524902344e+00
2.168060256085180715e+00 -3.212351093867265028e+00 5.773227214813232422e+00
-6.606880665842460587e+00 -6.113603208324698279e+00 4.852792739868164062e+00
-2.533811561953364766e+00 1.243049328087037830e+00 4.854166507720947266e+00
-7.566859917112248590e-01 -2.760549687842946742e+00 5.094958305358886719e+00
5.457725588561772589e+00 2.492851664425788649e-01 5.348802566528320312e+00
3.423828821244808918e+00 -9.951183225750637185e-01 5.450238227844238281e+00
8.563870730653366792e+00 -8.577704486738483292e-01 5.669725894927978516e+00
3.859707129139401616e+00 1.548887363781195958e+00 4.483994483947753906e+00
-3.268391229255579233e+00 -7.257045207103653972e+00 4.524457454681396484e+00
-2.964147732633640953e+00 3.274063208632681743e+00 5.097379684448242188e+00
-9.168254649404428136e-02 -3.288066372032824702e+00 4.877799034118652344e+00
1.721475176446975786e+00 -5.136854760767324279e+00 5.217237472534179688e+00
9.988909331230271249e-01 -1.544095936102662314e+01 4.997285842895507812e+00
3.698931748563834443e+00 -1.200185680220441498e+01 5.476175785064697266e+00
-1.715176443074234669e+00 -5.557290747440620571e+00 4.570522785186767578e+00
-1.755659084653218155e-02 3.142345798870497475e+00 5.363904953002929688e+00
2.223872077433039163e+00 -4.316934612831884621e+00 5.516837120056152344e+00
-1.692664530913576826e+00 -3.003627779279171683e+00 4.830005645751953125e+00
-1.717126131226057506e+00 6.231981481488004793e-01 4.564715385437011719e+00
1.430217469145734777e+00 -1.594011165413249831e+00 5.213952064514160156e+00
-2.735086898589247806e+00 -1.007684595111258830e+01 5.663266658782958984e+00
-1.919159635085891713e+00 -1.798940158735939709e+00 5.289130687713623047e+00
2.085419100607707854e+00 -6.283879999318720877e+00 4.832206249237060547e+00
-2.496886708608886618e+00 -4.019824125825309125e+00 5.000609397888183594e+00
-4.944592257781239120e+00 -1.229385231054296757e+00 4.844762325286865234e+00
-4.019142163450129424e+00 3.622043122059373399e+00 4.768091201782226562e+00
-4.597094281514739755e-01 -1.792198019624081429e+00 4.961946964263916016e+00
-7.140009807179810153e-01 1.006917190945115870e+01 5.355341434478759766e+00
-7.536467870514616862e+00 1.761683392896051803e-01 4.784101009368896484e+00
3.055386152280965106e+00 -1.208010063339780282e-01 5.107846736907958984e+00
2.134278857142529962e+00 2.484131978280739173e+00 5.534568309783935547e+00
-3.188622704751161163e-01 -1.655999451355229857e+00 4.684376239776611328e+00
-2.868560906130842358e+00 -2.203303120586901809e+00 5.225255012512207031e+00
-9.653281112076300019e+00 4.754131223608823120e+00 4.812163352966308594e+00
1.180050027767509668e+00 -1.053217838227505254e+00 4.970098972320556641e+00
3.899202281940000070e+00 2.356492957825905288e-01 4.993144035339355469e+00
-1.474154813670932873e-01 -3.777692571671973365e+00 4.950850486755371094e+00
-1.416600631358693185e-01 -4.614398359173892850e+00 5.316557407379150391e+00
3.124001228507223615e+00 3.475321444354349421e+00 5.133904457092285156e+00
-5.133062516383909646e+00 1.066479619561588876e+01 5.179846763610839844e+00
-3.945259579954517815e+00 3.365343847223111751e-01 4.903322219848632812e+00
-2.506049158140042810e+00 8.103873263101673885e+00 5.273262500762939453e+00
-9.415429621602353638e-01 1.138897082339100697e+00 4.843078613281250000e+00
3.071388732746642258e+00 3.092275931094801589e+00 4.913367748260498047e+00
3.983971137210203128e+00 3.875873286455749689e+00 5.956052780151367188e+00
-3.135000235518504486e+00 3.885680434148029772e+00 5.705880641937255859e+00
-3.819906439357598327e+00 3.366565831642970075e+00 5.379973411560058594e+00
3.045560229110485517e-01 5.538407097233299048e+00 5.657313823699951172e+00
6.303985235536997855e+00 1.761866953092406707e+00 4.667313098907470703e+00
6.301205104738398788e-01 -4.496805247198592426e+00 5.632696151733398438e+00
-1.690636012561950396e+00 -3.705894882706556981e+00 5.354898452758789062e+00
2.838460593433520973e+00 -1.362382291529706357e+00 5.382759571075439453e+00
-3.080282712521898780e+00 -1.910140877876193244e+00 4.756103992462158203e+00
-5.077569145528381789e+00 -6.940260373649709713e+00 5.425301074981689453e+00
1.000942457879118619e+00 -4.716512085839761781e+00 5.444941997528076172e+00
-2.435624591600248579e+00 -1.028861312832099273e+01 4.834223747253417969e+00
-3.742885830562044935e-01 -5.824341846803823053e+00 5.327942371368408203e+00
-1.628519529339779393e+00 -8.021472411670300673e+00 5.286631584167480469e+00
-3.207782079616526616e+00 -6.397933811889544131e+00 5.330113410949707031e+00
-1.722828908881312904e+00 -8.147012833734674331e+00 5.208308219909667969e+00
-6.338774496679721260e+00 -1.213050107025305246e+00 4.552813053131103516e+00
2.842017183835984451e+00 -5.499863159503818544e+00 4.819112300872802734e+00
4.116071223786138766e+00 -6.826723411154425492e+00 5.118548393249511719e+00
3.529805223092918887e-01 -3.965484085876050280e+00 4.771973609924316406e+00
-3.437233139283489169e+00 -9.909261069866957428e+00 5.231107711791992188e+00
-2.103715074111807137e+00 -7.325738273301113601e+00 4.579746246337890625e+00
-3.003459202372022574e+00 -6.672033959217044341e+00 5.297135353088378906e+00
-2.737784269372448342e+00 -1.925618574170649078e+00 4.567340850830078125e+00
-7.326015628082081399e+00 6.635594511835589238e+00 5.392039299011230469e+00
-1.819054228231414161e+00 -3.295450108571743808e+00 4.910655021667480469e+00
-5.013456381465513090e+00 -1.476577492839092454e+00 4.635778903961181641e+00
4.315502721038468437e+00 -3.150620195228948983e+00 4.846905708312988281e+00
-1.868713027496333945e+00 -2.508867697765262861e+00 5.019184112548828125e+00
-2.534625140375760921e+00 -3.575010081874888890e+00 4.714656829833984375e+00
-3.115417571677606468e+00 1.389033123645620371e+00 5.282860755920410156e+00
1.086025840512624407e+00 4.036355820529218263e-01 5.011288642883300781e+00
2.930916164199770524e+00 5.732334145562529848e+00 5.980675697326660156e+00
-3.429054227005633670e+00 4.647497209055942768e+00 5.087381362915039062e+00
-1.850742509720343598e+00 5.285007892817142228e+00 4.965129375457763672e+00
-5.089725269073909431e+00 2.448478665696305789e+00 5.048506259918212891e+00
6.550697420846045560e+00 9.535517813189704484e+00 6.103684902191162109e+00
-2.492099684952204353e+00 -5.029673809335079682e+00 5.721554756164550781e+00
-2.552073553783047011e+00 -1.309830872919782951e+00 5.629919528961181641e+00
-9.661564095990256007e+00 2.613183099864189174e-01 4.788493156433105469e+00
-7.237867220839734550e+00 6.930835801443794963e+00 5.491266727447509766e+00
-2.128492055986780596e+00 1.401975548731504650e+00 4.540769100189208984e+00
2.035186727410951413e+00 -3.343222936222614017e+00 5.057202339172363281e+00
-8.406038411345701178e+00 2.101059688152127958e+00 4.595062255859375000e+00
-5.203517558615269323e+00 7.905335996553954914e+00 5.100021362304687500e+00
2.649671223956609811e+00 1.097167987811046741e+00 5.243023872375488281e+00
-8.573465532805691680e+00 3.587021466953220106e+00 4.537674427032470703e+00
-6.698734435424755773e+00 7.886787230909487079e+00 4.879439353942871094e+00
-1.397995401518781655e+00 -3.588505605289126876e+00 4.857826709747314453e+00
-9.610309497999365291e+00 -9.056643297301452122e+00 4.561147212982177734e+00
-1.614381639080849640e+00 -1.246070059365853666e+01 4.704478263854980469e+00
-9.046844469125669974e+00 -8.174432373193591062e+00 4.495973110198974609e+00
-4.365979545128600314e+00 -6.562033980452454784e+00 5.016992568969726562e+00
-4.882771340571673946e+00 -9.729130974947308275e+00 3.927401542663574219e+00
1.520959544691728560e+00 -7.714396447248523359e+00 4.895918369293212891e+00
-3.301768413331834795e-01 -8.775478561231745189e+00 5.244851112365722656e+00
-1.589461706833990906e+00 -1.013942775272639452e+01 4.485364913940429688e+00
-1.664888965022514933e+00 -1.051069423469407482e+01 4.668169498443603516e+00
8.810775465323894551e-02 -2.558362004034441917e+00 4.795768260955810547e+00
-5.699161929941845450e+00 -6.531851195895766793e+00 4.953804492950439453e+00
1.953854695116442386e+00 -2.043655639584643691e+00 4.256627559661865234e+00
-7.203669745936074342e+00 -5.226967642409669601e+00 4.841993331909179688e+00
3.968499025357197230e-01 6.021714839307208411e-01 5.172350406646728516e+00
-2.117938486158815969e+00 -2.191013809965096648e+00 5.187755584716796875e+00
-7.212101248175357249e+00 -1.299069442821919607e+00 5.060412406921386719e+00
-2.830045129682916993e+00 -8.656743072853185339e+00 5.044924736022949219e+00
-6.025354720844429579e+00 -6.378970558439402971e+00 5.344888210296630859e+00
-1.574122368863580812e+00 1.024805078976312178e-01 4.778031349182128906e+00
-2.287410228332005524e-01 7.517066519308416517e+00 4.769747257232666016e+00
-4.791575092386126222e+00 4.062719011298103755e-01 4.901048660278320312e+00
-3.641644272835788509e+00 -1.851934446095726106e+00 5.290871620178222656e+00
-5.581148391230408290e-01 -6.574564613403156343e+00 5.110666275024414062e+00
1.134064139046746078e+00 -2.991141774081879756e+00 6.085011959075927734e+00
4.654460759205687026e+00 -6.247307310847376449e-01 6.180042743682861328e+00
1.823477181093888788e+01 6.776143996390789681e+00 6.627799987792968750e+00
1.148440231311600002e+01 -4.875903098267542646e+00 6.376098155975341797e+00
-1.949016955231182679e+00 3.288372479736052512e+00 5.081790447235107422e+00
-4.703278121612098239e+00 -2.690878114590655179e-01 5.422142982482910156e+00
-4.888805650216364596e-01 -2.498400459479867219e+00 5.326115608215332031e+00
-9.140755435910588034e+00 4.205509873461392267e+00 4.774609565734863281e+00
1.387126826619656250e-01 6.933167014105882764e+00 5.084593772888183594e+00
4.989329615999960943e+00 -1.455516101950026453e+00 5.129110813140869141e+00
1.048155070475307094e+00 2.534546390258697546e+00 5.439235210418701172e+00
4.659063195269474988e+00 1.866378441676941780e+00 4.901651382446289062e+00
2.472561981903223405e+00 8.575003178847863117e-01 5.522037029266357422e+00
-4.082786770159719580e+00 -1.247980894321229162e+00 4.564652442932128906e+00
1.857758349931728725e+00 -2.628004985422367934e+00 5.446145057678222656e+00
-5.557889799985941792e+00 -5.095265093205799012e+00 5.211850166320800781e+00
-1.128004781388923128e+01 -4.649072409431679098e+00 4.692595005035400391e+00
-1.471210077459915722e+00 -4.312365484877961341e-01 4.732021331787109375e+00
-6.491558701271113563e+00 -2.216465676760580816e+00 5.342291355133056641e+00
-7.011274712719318680e-01 6.195447037283183356e+00 4.843490600585937500e+00
-5.107299787257577606e+00 1.884766612554103382e+00 5.327993869781494141e+00
-4.103828244400107295e+00 -1.481560395427105803e+01 5.001463890075683594e+00
-2.242529955636261008e+00 -6.009523121896418019e+00 4.894141197204589844e+00
-1.926987160457943604e+00 -9.692160079489363866e+00 4.996200561523437500e+00
-3.177351262789980701e+00 -6.048605363609002694e+00 4.734829425811767578e+00
2.053194581459496515e-01 -5.924246597496627409e-01 4.898827552795410156e+00
6.189723751793140494e+00 -5.804594532146208685e+00 4.888763427734375000e+00
1.600669511931022804e+00 -4.719679914915984043e+00 5.642178535461425781e+00
-4.523318655427672752e+00 1.733065165543700825e+00 4.985068321228027344e+00
-8.050609931869651348e+00 6.097323233375474771e+00 4.916501045227050781e+00
-2.808612698396347973e+00 3.867203685129484203e+00 5.232609748840332031e+00
2.303319758370691694e+00 -4.742850431406374412e+00 4.653784751892089844e+00
-3.328041534856535755e+00 -4.263806370921951583e+00 4.985047340393066406e+00
-4.010791387517190110e+00 -7.032674165940154154e+00 5.105635643005371094e+00
1.414765911599979997e+00 -5.478277174010798056e+00 5.906658649444580078e+00
-2.347143155619772603e+00 -9.451084540166192483e+00 5.202663421630859375e+00
-3.902808153616826203e+00 2.927837746152045728e+00 5.234914779663085938e+00
3.213181477879929471e+00 -1.249863989690830657e+01 5.575876235961914062e+00
-1.790453902234583339e+00 -1.015482668848431302e+01 5.572414398193359375e+00
1.608854689603612664e+00 -2.646536289006102383e+00 4.691239833831787109e+00
-2.075858705958534500e+00 -2.509126751095560603e+00 5.657004833221435547e+00
3.748402112511667328e-01 -5.789717623683669601e+00 4.883818626403808594e+00
2.778058710428189748e+00 1.300934709219063734e+00 5.452947616577148438e+00
-2.221764680067149111e+00 -1.569879761907429172e+00 4.929860115051269531e+00
1.527204271021552318e+00 -5.027201625706840815e-01 5.367056369781494141e+00
-3.120340754816154138e+00 5.891833613722340601e+00 5.010221958160400391e+00
-2.021696001541463339e+00 -9.467512759825227331e-01 5.633520126342773438e+00
3.020418727764093703e+00 2.539039920044538157e+00 5.406748771667480469e+00
9.427910715142827636e-01 6.343273428521993829e+00 4.995559215545654297e+00
1.626690165111070741e+01 -2.112735977606227333e+00 6.748666286468505859e+00
-2.789094969015720515e+00 5.500443386448283789e-03 5.024830341339111328e+00
1.344762139433678616e+00 6.387325120394740097e+00 5.388373851776123047e+00
-6.405917937177883381e+00 1.170436857568420308e+01 5.177692890167236328e+00
-3.644506439205737358e+00 5.972477201296182869e+00 4.956864356994628906e+00
-2.628691835325565052e+00 4.460262074357680184e+00 5.431519031524658203e+00
-1.543633229810501550e+00 -6.869557562205621082e+00 4.606983184814453125e+00
-3.016086098631289847e+00 2.781570324724955690e+00 4.938372611999511719e+00
-6.376048540301360923e+00 -5.764269295312962171e+00 4.933770656585693359e+00
2.217199570118570051e+00 -3.313312025611519385e+00 6.025267601013183594e+00
-1.499574389342480218e+00 -2.897709192808698209e+00 5.335024356842041016e+00
1.458584273563524825e+00 -7.732096102520796599e+00 4.777478218078613281e+00
4.643255983264988451e+00 8.663792764686623071e-01 5.662047863006591797e+00
2.435759576556322248e+00 -7.458450294007871406e+00 5.217463016510009766e+00
-3.045620227474354902e+00 3.025585599051378582e-01 4.733307838439941406e+00
-3.918686275061940005e+00 4.033341091183904048e+00 4.651063442230224609e+00
-8.967528167676453998e-01 4.524818465441938997e+00 5.408704757690429688e+00
7.567228649669974772e+00 -2.859285057280988251e+00 5.410609245300292969e+00
-3.045305384354145772e+00 -1.118179671924306362e+01 5.700069427490234375e+00
-4.523673288834049622e+00 2.815047815283262089e+00 4.963277339935302734e+00
-1.936742990674340970e+00 -8.349614665124482471e+00 4.961499691009521484e+00
-6.024758224092003900e-01 -1.928079239334190009e-01 5.753173828125000000e+00
-5.119827859679275228e+00 -1.087191381515315669e+01 4.946166038513183594e+00
-1.075693765004369240e+01 -4.227787697638112796e+00 4.698307037353515625e+00
-3.470514554217434711e+00 -4.270688485905641762e+00 5.007176876068115234e+00
-3.532327328407793399e+00 -5.810029295432666885e+00 5.144096851348876953e+00
2.877235984053782225e+00 -1.095311955844557339e+01 5.400572776794433594e+00
-2.186159314604555703e+00 2.044505380453666810e+00 4.841757297515869141e+00
-3.083663928669424514e+00 -7.522670720095989694e+00 5.247919559478759766e+00
-5.504716462734740468e+00 -1.131999701444826556e+01 5.378342628479003906e+00
-4.603525052949965612e+00 -6.775313199554632071e+00 4.795808315277099609e+00
-8.454022207108174314e+00 -6.077974271555040886e+00 4.877108573913574219e+00
3.253081943735878778e-01 -6.512738882487554282e-01 5.901196002960205078e+00
1.145814346720626098e+00 -1.681231876905691092e+00 5.965926647186279297e+00
-3.873184653614714978e+00 -6.250756426467313887e+00 4.950342655181884766e+00
-5.006427016707499789e+00 -6.062906591984300597e+00 4.966857910156250000e+00
1.250371082646850152e+00 -3.369030700112102927e+00 5.514963150024414062e+00
1.113116283446729504e+01 -4.493406737678994567e+00 5.582374095916748047e+00
9.557242438935098505e-01 -1.007172940812614570e+01 5.178971290588378906e+00
-4.741904977466920634e+00 -1.071223957952702399e+01 4.880621910095214844e+00
-1.134908007833111965e+00 -3.435735013188268017e+00 4.861051559448242188e+00
-2.500071690362100529e+00 -7.178925419301098287e+00 5.279904842376708984e+00
-2.825973896547967268e+00 -4.427179485210951171e+00 4.974423885345458984e+00
2.562843292396421724e+00 -1.091033121554393803e+00 5.468841552734375000e+00
1.616790430233627340e+00 -3.544701354422009398e+00 5.325470447540283203e+00
-2.043582795267858021e+00 -9.501183548431475501e+00 4.375476837158203125e+00
-3.791901013886465499e+00 -1.006378015165272810e+00 4.519392013549804688e+00
-3.070334101603171550e+00 -7.809374594226616395e+00 4.727041721343994141e+00
-7.006520395344124630e+00 8.400157973816311241e-01 5.182481288909912109e+00
9.797167147505168039e-01 -4.618484201486155349e+00 4.773193836212158203e+00
-1.361236274767505305e+00 -3.542152173573403839e+00 5.402714252471923828e+00
-4.924683429711625315e+00 -7.854778974954804482e+00 5.415363311767578125e+00
-1.397667559068295429e+00 2.458667562279884145e+00 5.196284770965576172e+00
-4.082422154605520603e+00 5.545766551451528414e+00 5.218413829803466797e+00
1.449550147227935071e+00 1.415708985598209679e+00 5.359198093414306641e+00
5.955054181298612193e+00 -2.989444649071833382e+00 5.456388473510742188e+00
-2.802988232228927901e-01 6.082599208851125816e+00 5.067473888397216797e+00
2.968190191134938427e-01 4.973656779942136064e-01 4.960891246795654297e+00
2.040180908544305005e+00 4.506315251647314279e-01 5.003948211669921875e+00
-3.656286442485124688e+00 -2.696978940647481338e+00 3.998135805130004883e+00
2.883919297800677128e+00 -5.315707203002121517e+00 4.798555850982666016e+00
-1.584272631585516233e+00 -5.861797537332548380e+00 5.079716205596923828e+00
5.030370548946963005e+00 -4.698994540581615809e+00 5.392078876495361328e+00
8.621245858264645623e-01 1.719655523506472550e+00 5.015391349792480469e+00
6.833529912264086903e+00 -1.761287686584824597e+00 5.071706295013427734e+00
1.448207312087014254e+00 -6.788478901233392371e+00 5.148176670074462891e+00
-1.460954726038320439e+00 -4.394833785619596256e-01 5.839912891387939453e+00
-6.647881202805277390e+00 -2.909691193627581107e+00 4.876514434814453125e+00
1.350744415639619778e+00 -7.369681667524202062e+00 5.054352760314941406e+00
-1.539825376059166251e+00 -1.641263113963357512e+01 4.612382411956787109e+00
1.389497604233592920e+00 -6.626886162020079851e+00 4.908097743988037109e+00
6.345424018544958134e-02 1.203937948562484150e+00 5.185500144958496094e+00
-7.652165655471444561e-01 -5.046653155621082298e+00 4.965326786041259766e+00
7.745779069919107584e-01 -5.444578951444504433e+00 4.832469463348388672e+00
-6.289819937010387996e+00 1.162374284101917121e+00 4.765629291534423828e+00
-2.204940287170975122e+00 -1.766822634427607008e+00 4.789580345153808594e+00
-4.054666965892167241e+00 2.686800672774996013e+00 5.110587596893310547e+00
-3.759737954672699889e+00 5.168538399219848145e+00 4.880124092102050781e+00
-8.045247464729971654e+00 5.532659070979527804e+00 5.155938148498535156e+00
2.597375997318501772e-01 3.317469619088045718e+00 5.076869964599609375e+00
-1.679339115453901465e+00 -6.042161895615939748e+00 4.841104507446289062e+00
-2.369066099215255961e-01 -1.338034424003470768e+01 4.880583763122558594e+00
-2.488122645398024524e+00 3.698857804865623322e+00 4.714841365814208984e+00
-5.782598058291206655e+00 1.147789892362341080e+00 5.357717037200927734e+00
5.294602878394333523e+00 1.922748312412816685e-01 5.399270534515380859e+00
1.485474195964711530e+00 -9.464843902006556675e+00 5.605623722076416016e+00
-4.950552212922979534e-01 -5.935115943462866639e+00 4.597857952117919922e+00
5.295001161237121723e-01 -1.024855817108796430e+01 5.187146663665771484e+00
6.366868347207219614e-01 -1.316763150865646104e+01 5.182953834533691406e+00
1.148004983629603570e-01 -1.467436229311150164e+01 5.249502658843994141e+00
4.556597196231830793e-01 -7.277605413897322961e+00 5.097038745880126953e+00
4.395644721380641329e+00 -2.129691603818291590e+00 6.008238792419433594e+00
4.168153345598905268e+00 -4.899812183728785797e+00 5.339908123016357422e+00
-9.905102966913302553e-02 -3.414836772677553256e+00 5.032832145690917969e+00
9.788885004675329515e-01 -8.098993960329673669e+00 4.951655864715576172e+00
1.191663530648402469e-01 -6.039026192059886888e+00 4.704785346984863281e+00
-3.972592153411989457e+00 -6.529670655238493104e+00 5.405597686767578125e+00
-1.171742775160898864e+00 -7.174934980890897762e+00 5.072257518768310547e+00
1.948721175727785804e+00 -6.719048752337923425e+00 5.548528671264648438e+00
-1.502990956254730337e+00 -8.784042881125899704e-01 4.293416500091552734e+00
4.631430564518770332e+00 -8.476542872737127254e+00 5.878119945526123047e+00
5.453372422009524989e+00 -8.383982111449260088e+00 4.561950206756591797e+00
1.112378431407583745e+00 -3.140852518775430369e+00 5.319531440734863281e+00
2.939391672144473944e+00 7.614777629610123277e+00 4.662553787231445312e+00
6.302893496652049343e+00 -8.031694155009910574e+00 5.558499813079833984e+00
4.394616083799146367e+00 -1.100556391451927141e+01 4.761386394500732422e+00
6.153071753120702425e+00 -5.660281794951981915e+00 6.109434127807617188e+00
-7.335697319200952249e-01 -5.912829163972385338e+00 4.741003990173339844e+00
4.801463525608602012e+00 -1.034265365984833629e+01 5.312265396118164062e+00
5.013028303156021437e+00 -8.775764172830033516e+00 4.727888584136962891e+00
-2.225836951486279691e+00 -5.246696339154481414e+00 4.950022220611572266e+00
-4.298347141398262572e+00 -2.034440921440368921e+00 5.123806476593017578e+00
2.561211980560577306e+00 -7.372039634181465573e+00 5.145499229431152344e+00
-3.861397219167039374e+00 -3.581196881192506787e+00 4.767871379852294922e+00
-2.916489599448555570e+00 -4.799026814018563236e+00 5.237112522125244141e+00
-5.802735132937840490e+00 2.566712890574214700e+00 5.140670776367187500e+00
-2.766937385285991535e+00 -4.985812794910535750e+00 4.769434452056884766e+00
1.100595247726054771e+00 3.568503794717076349e+00 4.956793785095214844e+00
6.380284617918860590e+00 9.428833181552407794e+00 5.356539726257324219e+00
-1.046821572437417025e+01 4.564581603689735090e+00 4.787406921386718750e+00
5.483840405505774385e+01 6.499046045565549434e+00 1.234307575225830078e+01
5.327798928257276145e+01 3.132250129703014530e+00 1.172249221801757812e+01
4.758251710299106207e+01 2.486623586045468404e+00 1.039247035980224609e+01
5.344637795544239367e+01 9.079982751220969206e+00 1.217434787750244141e+01
3.846456112630907853e+01 -7.012217944125881175e+00 9.754001617431640625e+00
4.534135303257799166e+01 -6.648891905483891307e-01 1.062745761871337891e+01
4.383610891109893970e+01 6.766062220923394932e+00 1.007526779174804688e+01
4.459400426514748261e+01 6.315350898888538289e+00 1.147946834564208984e+01
4.534477904684865024e+01 4.175275816338877455e+00 1.116611003875732422e+01
4.317297235273410649e+01 1.044170465109784729e+01 1.104394245147705078e+01
5.173618801283358692e+01 6.383672301466079446e+00 1.122020912170410156e+01
4.685939172377785411e+01 7.939832472440316202e+00 1.070834255218505859e+01
4.757601888645628918e+01 -7.657490746123007952e+00 1.066956996917724609e+01
4.826945820584415969e+01 -3.692607168631897974e+00 1.102484798431396484e+01
3.962939612658566801e+01 -2.241870475889948811e-01 1.008356189727783203e+01
4.472460973148433538e+01 -8.926162707103461713e+00 1.108849430084228516e+01
4.591526049374008522e+01 -1.168294571142847893e+01 1.021342945098876953e+01
3.657389055844804915e+01 1.044016381506616575e+00 9.875113487243652344e+00
5.221952602357198714e+01 -4.538570947233746544e+00 1.104551124572753906e+01
3.067184949522035708e+01 2.881642709255581192e+00 9.237572669982910156e+00
4.505204653916280932e+01 -9.286538087556583942e-01 1.064652156829833984e+01
3.882313622919601670e+01 -1.904243172091990566e+00 1.041460800170898438e+01
3.536464676416594699e+01 6.767726716844363111e+00 9.282809257507324219e+00
4.054243129936687495e+01 6.192574097991666804e+00 9.893339157104492188e+00
3.804232373446309623e+01 3.836652109210446859e+00 1.034260082244873047e+01
4.170458764940210727e+01 -7.887309222880022341e-01 1.081816196441650391e+01
3.832322381769010633e+01 -1.056750641328638451e+01 1.068959617614746094e+01
3.772821492283957667e+01 -9.499249361402522851e+00 1.038265132904052734e+01
4.357939065752933061e+01 -1.190162493290697121e+01 1.004959678649902344e+01
3.989303855309048430e+01 -3.911586168917184025e+00 9.838511466979980469e+00
4.295079020296810057e+01 -3.847893140778122500e+00 1.054438686370849609e+01
4.084789539082498067e+01 -1.364895076732710777e+01 1.049855995178222656e+01
4.259782393365608044e+01 -1.174539092372544857e+01 1.038069152832031250e+01
4.138151905743334424e+01 -1.317157911110009394e+01 1.049844646453857422e+01
4.482270411900802287e+01 1.251535405226788189e+00 1.035499572753906250e+01
4.848045437361614773e+01 -8.114122727547922409e+00 1.144053363800048828e+01
3.900865333828233616e+01 -7.640935780124872068e+00 9.692652702331542969e+00
4.542057412716954445e+01 3.179025708525490046e+00 9.534245491027832031e+00
3.483061577923002261e+01 2.628261040249688207e+00 1.018644332885742188e+01
4.104426664299560912e+01 8.148682224284556241e+00 1.023893070220947266e+01
3.556118446570084046e+01 1.284964034250679066e-01 1.012757110595703125e+01
4.176240247521558757e+01 2.936431316715510498e+00 1.106040477752685547e+01
4.047370335402434449e+01 -5.334146558101024560e+00 1.058886337280273438e+01
4.069316253045947462e+01 -3.358900190228111260e+00 1.021697330474853516e+01
4.141275582962242652e+01 4.924028993055814318e+00 1.102385807037353516e+01
4.416395314006400241e+01 -5.612333034063905046e+00 1.045436763763427734e+01
3.950349148271985200e+01 -6.097137745035444034e+00 9.469386100769042969e+00
4.383553984099595624e+01 -4.251262480262917975e+00 1.083806800842285156e+01
3.388522356222372878e+01 -6.140720968414835390e+00 1.005342674255371094e+01
3.935623999199101775e+01 -9.647372992271217029e+00 9.910873413085937500e+00
4.333977549732306045e+01 -7.568761067309143442e+00 1.098044109344482422e+01
4.362753588007554839e+01 -6.900842212247844998e+00 1.050726032257080078e+01
4.393157567379346773e+01 -3.796708876867799787e-01 1.131201744079589844e+01
3.558870604451348640e+01 7.813018684617594189e+00 1.023225402832031250e+01
4.526505579916603494e+01 1.631803942365771309e+00 1.105431556701660156e+01
4.529889688086122845e+01 2.387509999732408406e-01 1.077758121490478516e+01
4.370033110639049312e+01 -2.616067440306080183e+00 1.074492454528808594e+01
4.778538580517879808e+01 5.347621972370534271e-01 1.125411224365234375e+01
4.219888921042204544e+01 -1.200312156649313344e+00 1.089764022827148438e+01
3.858972689824498303e+01 -1.661657626809430077e+00 9.480660438537597656e+00
4.424501925969423866e+01 -1.344289801475219015e+01 1.052259826660156250e+01
3.812563486711095351e+01 -9.424483062280991419e+00 1.048979759216308594e+01
3.840327808888256556e+01 -1.092815612664281311e+01 1.074524021148681641e+01
3.771615730949930168e+01 -8.014126545746622199e+00 1.075939273834228516e+01
3.332134347875434344e+01 -5.474381232325088220e+00 9.669640541076660156e+00
3.771153147945732798e+01 -1.363020653238911173e+01 9.825394630432128906e+00
4.680348279833467018e+01 -1.245705623233753023e+01 1.192048931121826172e+01
4.642007947909458920e+01 -1.232085997275985889e+01 1.254994010925292969e+01
4.044003965007479451e+01 -1.197513100842384581e+01 1.098089504241943359e+01
4.108651225513027327e+01 -1.325464484293393497e+01 1.039821720123291016e+01
4.643344304560395841e+01 -6.098091964576012991e+00 1.101600360870361328e+01
4.166897683264428309e+01 -7.213110215870264241e+00 1.074328136444091797e+01
4.494256038452471103e+01 -1.040160050232037392e+01 1.168439865112304688e+01
5.136873128942394828e+01 -2.579127574155682279e+00 1.176626682281494141e+01
4.799228956945690072e+01 -1.187256635446650321e+01 1.113549709320068359e+01
4.044433838661215930e+01 -1.311731510707310377e+01 1.010514640808105469e+01
2.790959269651097685e+01 -1.210075976524956687e+01 7.995275020599365234e+00
1.396957264865476223e+00 -3.089230100389384059e+00 5.984405994415283203e+00
-2.016492105403565827e+00 1.060466124829968049e+00 5.285385131835937500e+00
-5.037904565161011039e-01 -1.344741490060783029e+00 5.743955135345458984e+00
-3.344808025107855798e+00 -9.975029575644345226e-01 5.215686798095703125e+00
-1.317065391961457665e+00 5.184872037153760438e+00 5.263048648834228516e+00
3.799270081484872108e+00 -9.962052560555034741e-01 5.402638912200927734e+00
-1.655165997361055297e+00 -9.318517145960447667e-01 4.804312229156494141e+00
-4.420687761953239203e+00 1.336917489077749766e+00 5.175463676452636719e+00
-4.174947672496930551e+00 1.038798952242983020e+00 5.310827732086181641e+00
9.621935354987438682e-01 -1.155446206206605986e+00 5.242957592010498047e+00
2.548354220888132016e+00 1.317203917781970546e+00 5.130535125732421875e+00
-1.691133412362895161e+00 -1.390920171906240288e+00 6.087974071502685547e+00
-4.910242301037681223e+00 1.026918982615250275e+00 4.809514522552490234e+00
-8.484995669243748040e+00 -5.402601470254704275e+00 4.893361568450927734e+00
-7.345869474873119920e+00 9.868896448538999611e-01 5.680598258972167969e+00
-4.507938960693315344e+00 -5.188725394739275742e+00 4.841136932373046875e+00
-4.535133378320638009e+00 -1.751819489756627046e+00 4.999472141265869141e+00
-1.855466480520150796e+01 -2.986075423228963910e+00 6.062419414520263672e+00
1.666777228663038901e+00 5.657683919798858874e+00 5.146893978118896484e+00
-4.184399632017637316e+00 -1.290895315901670060e+00 4.872338771820068359e+00
-2.426660612098195280e+00 -7.469558608849268255e-01 5.465758323669433594e+00
-1.053609410754006825e+00 -5.258713764577350958e+00 5.217846870422363281e+00
-2.948903951620414965e+00 6.225899919123482285e+00 4.402920722961425781e+00
2.153124095603582866e+00 1.771858417982950240e-01 4.934751510620117188e+00
-5.298723623787439108e-01 -4.937885007253987268e+00 5.414798259735107422e+00
-5.598605095318412772e+00 6.975794716358064029e+00 5.260237693786621094e+00
-3.907278879646089109e+00 1.878959727559257553e+00 4.859639167785644531e+00
-1.051832092856430645e+00 -2.008937723429845779e+00 5.270236492156982422e+00
5.651525586656985567e+00 -4.001459723246734157e+00 5.355603218078613281e+00
-4.634957624258000841e+00 -4.595368868962095843e-01 5.344425201416015625e+00
2.326775800228465307e+00 -2.213047326174183205e+00 5.314837455749511719e+00
-2.392243606433791747e+00 -2.557220277951261611e+00 5.327989101409912109e+00
-6.280379254402555844e+00 -1.591195601568536011e+00 4.587558269500732422e+00
-4.995548497139259858e+00 1.844959069541105334e+00 5.052693367004394531e+00
-1.263227472456527600e+01 9.629839262187308790e+00 5.106414794921875000e+00
-3.262875522257745686e+00 -5.294939669166197627e-01 4.747104167938232422e+00
-5.515944118043436539e+00 -8.650703181644042061e+00 4.718773365020751953e+00
-2.687588966168667159e+00 -2.616901721543245518e+00 5.212426662445068359e+00
-3.544949788706611926e+00 -9.874875229272380706e-01 5.211390495300292969e+00
-2.667011916327676424e+00 -1.148363805522219394e+00 5.166770935058593750e+00
-1.548367867449954138e+00 6.023555042344067800e+00 5.403036117553710938e+00
-8.034912332765564713e+00 7.256205274075754552e+00 4.516867160797119141e+00
-1.438769499123999207e+00 5.171110284034558191e+00 5.170850276947021484e+00
-1.026550449471836934e+01 6.379870499987694288e+00 5.028061389923095703e+00
-2.812986267795349882e+00 4.428072723721537818e-01 4.752736091613769531e+00
-3.117102294434215271e+00 3.165937172322881299e-01 5.790173530578613281e+00
-4.304738182170984473e+00 -1.282486126151902717e+00 5.497692108154296875e+00
2.542317217347172531e-01 -2.920082668297537154e+00 5.246378421783447266e+00
3.048386292225480965e+00 -7.768049442939235050e+00 5.345551967620849609e+00
-1.851837186090951937e+00 1.229331386071303100e+00 5.158624172210693359e+00
-3.627826298032071239e+00 9.264223885009847947e+00 5.161947250366210938e+00
-7.270950220503579864e+00 4.521678289838279019e-01 4.776008129119873047e+00
-2.052623508001572450e+00 1.023197501898718720e+01 5.078501701354980469e+00
-5.797615309485163237e+00 -1.147581526176541855e+00 5.459258556365966797e+00
-3.439352425323630058e+00 2.439752423425538996e+00 5.001577377319335938e+00
-3.126060743285785648e-01 -4.772050256845559169e+00 5.594810009002685547e+00
-5.304572820622969864e+00 1.161343324930362009e+01 5.016632556915283203e+00
-3.948315239580703739e+00 3.872902503106562921e+00 4.989120483398437500e+00
-7.080878099175611062e+00 5.344535401498351490e+00 5.277054309844970703e+00
1.135920806602305766e-01 4.734603153999271896e+00 4.851476669311523438e+00
-5.288957042967309619e+00 1.043134789739078094e+01 4.653021812438964844e+00
-4.694697371909485994e+00 1.215522376703983376e+01 5.475000381469726562e+00
-2.899006460013685782e+00 1.010944185831776920e+01 4.827596187591552734e+00
2.056296198958887711e+00 5.595089563976799241e+00 4.859166145324707031e+00
8.721619060903925691e-01 -4.286943677705085776e+00 4.953928947448730469e+00
3.456893411566982488e-01 -8.611216818011309115e+00 5.435097694396972656e+00
2.613507905428407607e+00 -1.027367650621898498e+00 5.570144176483154297e+00
-5.794928844964874592e+00 -4.255940472491058557e+00 4.623697280883789062e+00
1.312145779263413914e+00 1.299741477284993785e+00 5.846787452697753906e+00
3.164709872973510585e+00 1.773761757617432266e+00 6.480082988739013672e+00
-4.571132861412417370e+00 8.787336086038931571e-01 4.888334274291992188e+00
1.712307516093244830e+00 3.117430936156655452e+00 5.325054645538330078e+00
2.043329568283765330e+00 7.313197639675599326e+00 4.706741809844970703e+00
5.598471291676288430e+00 -3.235808749770536785e+00 5.546638488769531250e+00
-6.485149336310336299e-01 -1.222253615223523227e+01 5.090970516204833984e+00
1.889840104101211948e-02 -8.621523766980303094e+00 4.828201770782470703e+00
-1.114662603583032707e+00 -6.221382491829154482e+00 5.230688095092773438e+00
2.470366764210002675e+00 -5.334048960576538434e+00 5.460040092468261719e+00
-1.676366314726540407e+00 -9.044078147434769788e-01 5.150037288665771484e+00
-6.559023238816704904e+00 2.034181157344670865e+00 5.416825771331787109e+00
-5.167944395364540533e+00 4.647240503766601805e+00 5.059741020202636719e+00
2.359621553895919988e+00 2.833412781743293696e+00 5.433615684509277344e+00
1.297395042475850913e+00 -1.627519612520187398e+00 5.101616382598876953e+00
2.750036797962177371e+00 1.677938828293907281e-01 5.555807590484619141e+00
2.772079498798524888e+00 -3.731479848501547014e+00 4.993737697601318359e+00
-5.093661143295334703e+00 -3.182032108563949357e+00 4.576834201812744141e+00
-9.602640431951391164e+00 3.787748437463154705e+00 4.960341930389404297e+00
-1.863356746621005922e+00 1.197512966492947406e+01 5.234224319458007812e+00
-1.165930240018778763e+00 -1.288202481744834760e+00 5.095586299896240234e+00
1.475548943645350164e+00 5.500620602265434478e+00 5.070484638214111328e+00
-1.482378016584905644e+00 -9.855724387197645209e-01 4.950969219207763672e+00
-3.073807835468640004e+00 -1.272848795693801938e+00 5.078871250152587891e+00
1.911475355339565252e-01 -1.518966934570583627e-01 5.522592544555664062e+00
-3.699802179720617534e+00 3.152628038843622083e+00 5.077225685119628906e+00
8.111476601557326305e+00 -5.811280243041276883e+00 5.996841430664062500e+00
1.536873018744557839e+00 -5.115543914566158534e+00 5.611329555511474609e+00
3.439205180289119923e+00 -6.272947358703000020e+00 5.791622161865234375e+00
9.065752397948347863e-01 -8.304275227037750895e+00 5.712978363037109375e+00
-1.738062721702644309e+00 -1.713317278479762562e+00 4.948677062988281250e+00
-4.306829287210190316e+00 -3.688254038207351426e-01 5.408845901489257812e+00
-2.646526894562867938e+00 -3.297723415861435026e+00 5.096987247467041016e+00
1.013099223583039965e+01 -5.450152332950482403e+00 5.961218833923339844e+00
-5.624553823398381169e+00 -2.314873167007331478e+00 4.749998569488525391e+00
5.590897079791298907e+00 -4.092409455535435114e+00 5.415773391723632812e+00
-3.675103211462887653e+00 5.808044769605199553e-01 5.663786888122558594e+00
-3.214136079125978540e+00 -6.117695516528796951e+00 4.959286212921142578e+00
-1.928003360976099145e+00 -4.984436802990176218e+00 5.194854736328125000e+00
3.831125004909435194e+00 -8.739332282076045288e+00 5.502201080322265625e+00
3.269827890244645818e+00 -1.203874880093163391e+01 5.742334842681884766e+00
3.886546979772528942e+00 -8.816780756782277351e+00 4.834759712219238281e+00
1.133978061534994808e+00 -6.272329570753619521e+00 4.874125480651855469e+00
1.948908300547763428e+00 2.053674290228137966e+00 5.257195472717285156e+00
-2.783211481021495626e+00 3.795378352405748057e+00 5.097312450408935547e+00
-4.118433370847641051e+00 3.957843251162930898e+00 5.188036918640136719e+00
2.074872301840597455e+00 -1.363766212024642543e+00 5.363471031188964844e+00
-2.515034430204418747e+00 -1.916658882426802490e+00 4.939805984497070312e+00
3.328916102101257213e+00 -6.966970220182661100e-01 5.266374588012695312e+00
-6.940785741323834968e-02 1.040096248685494551e+00 4.766405582427978516e+00
-1.171483012726704853e+00 -4.116447315512347105e-01 5.449598789215087891e+00
-8.245367091245364932e+00 -1.485574706293028679e+00 4.452570438385009766e+00
-9.118425544710749620e+00 -2.596877797311760272e+00 4.784440517425537109e+00
4.294101263640335731e+00 4.925624954346017326e+00 5.598340034484863281e+00
-3.702416784924918325e+00 -4.516677138785690993e+00 5.159353733062744141e+00
-1.092900845642058272e+01 -1.600880719938174046e+00 5.169063091278076172e+00
-3.011468044315024351e+00 -1.934783475077344050e+00 5.646246433258056641e+00
-4.270608835494251743e+00 -1.955765650311193760e+00 4.876905441284179688e+00
-2.870268821061247699e+00 -5.392966071888502633e+00 5.187417507171630859e+00
-1.413141760615354237e+00 -5.513873835973447157e+00 4.796936988830566406e+00
-2.756198561559545013e+00 -9.558350188510154055e+00 5.083829402923583984e+00
4.952822965643581377e+00 5.423224863739575241e-01 6.162247180938720703e+00
3.716220791002230239e+00 -4.048820751560546327e+00 4.904047966003417969e+00
-2.662396050421170113e+00 -6.855026333819468576e+00 5.552209377288818359e+00
-1.190164705077466412e+00 -2.836806724575822169e+00 5.584879398345947266e+00
3.567780316241924154e+00 -3.894098486133033887e+00 5.663257122039794922e+00
4.090558320360286437e+00 -5.487108796097223795e+00 5.648823261260986328e+00
-5.770105124643224670e+00 -5.898583386558835961e+00 5.430036067962646484e+00
-2.535961171761507593e+00 -1.119851088061148126e+01 4.938428878784179688e+00
4.248052972725346876e+00 -4.405125800887576659e+00 5.412883281707763672e+00
5.473766221188494097e-01 -5.599979047088869955e+00 5.495777130126953125e+00
8.357645493338432985e+00 -1.109778178633331613e+01 6.450970172882080078e+00
-9.295148445639394019e-01 -1.324254202419779869e+00 5.187965869903564453e+00
3.806516550943884525e+00 -7.700547084618396987e+00 4.866261959075927734e+00
5.087160981280017147e+00 -5.287312334265009461e+00 5.132104873657226562e+00
2.907147516982442337e+00 -9.817333677572140260e+00 4.986650943756103516e+00
-1.182199713594998425e+00 -3.516707355055735729e+00 5.030955791473388672e+00
3.481955668368874601e+00 -5.386547636581538789e+00 4.788258552551269531e+00
1.479162057142446862e+00 -7.457463261233788998e+00 4.855399131774902344e+00
2.479580069799017128e+00 2.916873010460798277e+00 5.653768539428710938e+00
1.523317234204306425e+00 -1.350187072131284793e+01 5.032551288604736328e+00
2.221644399928174085e+00 -4.378354380134367396e+00 5.525306701660156250e+00
-2.887738241192241984e-01 -4.502002579022994944e+00 5.336711883544921875e+00
7.697053872875857516e-01 -1.112310155925174193e+01 4.979458332061767578e+00
-4.303085679218241033e+00 -6.129770486594657619e+00 4.712376117706298828e+00
-9.207563271726200149e-01 -8.647553226689078443e+00 5.285046577453613281e+00
-1.846089078581474086e+00 -6.121062944917500914e+00 5.414694309234619141e+00
2.923149111910231301e+00 8.049884554050376617e-02 5.321186065673828125e+00
2.179790682078741160e+00 -9.871067734528011783e+00 4.707718849182128906e+00
2.856374019533194808e+00 -5.726404929223825491e+00 5.584021568298339844e+00
5.365918087549364834e+00 -6.051420734830106340e+00 5.088859081268310547e+00
-7.078096014056095342e+00 -8.735776430779791824e+00 5.252052307128906250e+00
-2.076629250099188084e+00 -5.123949523601513789e+00 5.440991401672363281e+00
3.738767324389707269e+00 -7.630141963599766264e+00 4.998490810394287109e+00
6.883414685181790116e-01 -1.430280803807923817e+01 5.217441082000732422e+00
4.415806136028475493e+00 -6.178875171231118735e+00 6.094301700592041016e+00
-1.016142885145904229e+00 -2.174264285212159198e+00 4.721505641937255859e+00
-1.397995442521502429e+00 -4.854465923106651815e+00 5.817910194396972656e+00
-7.286047197357108374e+00 -4.098165898048713451e+00 5.446069240570068359e+00
1.935001436297180799e+00 -6.360463051637605503e+00 5.717252731323242188e+00
-7.602356764425697300e+00 2.667131802298420062e+00 5.036300182342529297e+00
1.246005096442697635e+00 -1.021149492137853976e+01 5.629446983337402344e+00
-5.023539324294935549e-01 -1.474550467862282765e+01 4.797414302825927734e+00
-6.409796761052274583e+00 -5.507590935015434397e+00 5.816287994384765625e+00
-4.641986063761072145e+00 -3.552344943925078269e+00 5.169545173645019531e+00
3.266282334986851499e+00 -5.805945193925753145e+00 5.680018424987792969e+00
3.577580072934268607e+00 -1.413103002601006075e+01 5.048027992248535156e+00
-8.890769483070618540e-01 -4.477759761119805226e+00 5.030050754547119141e+00
-4.027081870854456014e+00 7.345318832971819978e-01 5.159390449523925781e+00
6.198763399454272793e+00 -3.304742528667412582e+00 5.303940773010253906e+00
-2.596480300502604699e+00 -1.756460647642640538e+00 5.231530189514160156e+00
-1.249598421972767243e-01 -2.239343704713889771e+00 5.724946498870849609e+00
-1.726288371907760855e+00 -7.505896752022742646e+00 5.470047950744628906e+00
-3.459083919936011942e+00 -5.297199029435561535e+00 5.749274730682373047e+00
-1.825754252518584586e+00 -4.400505981006447520e+00 4.792025089263916016e+00
-3.086603247168709707e+00 -6.314499727689980801e+00 5.385267734527587891e+00
-1.381890026373116420e+00 -1.048383043989888286e+01 5.687764167785644531e+00
-1.030560228379660881e+00 -4.261568936455329748e+00 4.821543216705322266e+00
-4.230121895470874804e+00 -5.119067901222922323e+00 5.426546096801757812e+00
-2.659959412461798234e+00 -8.132778237782176234e+00 4.968832969665527344e+00
3.271430379388493570e+00 -8.519736592022759680e+00 6.012739181518554688e+00
1.484616166437249252e+00 -9.932252524812069439e+00 4.858442783355712891e+00
3.315461365585963271e+00 -9.507855356935760227e+00 4.703553199768066406e+00
3.972305013167755638e-01 -5.147600298003876418e+00 5.028054714202880859e+00
-1.840565531319344306e+00 -6.054726541953881380e+00 4.199214458465576172e+00
-1.999339722460651503e+00 -7.747701061433663883e-01 5.655917644500732422e+00
9.825418359904698917e+00 -1.011143569990686153e+01 5.374170780181884766e+00
-6.739435477131274332e+00 -6.973357311891116517e+00 4.770019531250000000e+00
-8.449478717037116615e-01 -1.235023837259679791e+00 5.193502426147460938e+00
-8.162061617613931119e+00 -1.126023127410219971e+01 4.825207233428955078e+00
-2.817058249008591364e+00 -3.964367634519258221e+00 4.790783405303955078e+00
-1.965975530893670775e-01 -7.300660703870447854e+00 5.088243961334228516e+00
-5.757888784949518168e+00 -3.350738207194860596e+00 5.278426647186279297e+00
1.587916352003175824e+00 -4.221345859979945381e+00 5.758523941040039062e+00
6.760680332208687915e+00 -3.201001710628921693e+00 5.283238887786865234e+00
-1.061902693947097548e-01 -7.842574549016542385e+00 5.614570140838623047e+00
3.335017462810349720e+00 -1.125508687113065776e+01 5.661263465881347656e+00
1.091458858273344434e+00 -1.024297773968542735e+01 5.491882801055908203e+00
-2.490923364733561574e+00 -1.019808125553838707e+01 5.772373199462890625e+00
-2.510021894846577339e+00 -3.255558837447557252e+00 5.517036437988281250e+00
7.242800931614543636e-01 -4.247833154795111810e+00 5.771213054656982422e+00
-3.970671371206172751e+00 -3.371066485240645783e+00 5.767944812774658203e+00
-5.132489808179632185e+00 -5.919875334947709788e+00 5.200365066528320312e+00
1.772283832028785922e+00 -1.250013625266621098e+01 5.578574657440185547e+00
6.828887678131422057e+00 -5.713155761534633115e+00 6.004181861877441406e+00
2.646657415332427377e+00 -6.474492748721312196e+00 5.323642730712890625e+00
-2.775488005553104820e+00 -1.151065605002899339e+00 4.707728862762451172e+00
1.680486681347046707e+00 -4.053049325714074946e+00 5.462509632110595703e+00
-1.129731137035738353e+00 -4.484455816033206865e+00 5.572574615478515625e+00
7.420129881930876969e-01 -3.654081012944478069e+00 5.165742397308349609e+00
-1.982274392758602843e-01 -6.909824847441435880e-01 5.562417507171630859e+00
-6.632697591178754237e+00 -1.331553440203725813e+01 5.667778015136718750e+00
-6.522620719292071101e+00 -1.418738373824377952e+01 4.894813060760498047e+00
-4.551079467630892772e+00 -1.504594388538533600e+01 5.398739337921142578e+00
1.829432818383573078e+00 -7.317727161318869911e+00 5.516132831573486328e+00
6.002756112444165737e+00 -2.988991660220384206e-01 5.911193370819091797e+00
3.508247045435147204e-01 -7.510679057655092805e+00 5.918059349060058594e+00
-5.373540614250145175e-01 -9.737731879580209693e+00 4.998488426208496094e+00
3.782432292819473574e+00 -1.594131511859803041e+01 5.640128135681152344e+00
-3.501637724958905906e+00 -9.041760794694088332e+00 5.711796283721923828e+00
-6.179883792539474285e+00 -4.108375761976891027e+00 5.043411731719970703e+00
-1.545385952654357631e+00 3.053447197387640699e+00 6.057785987854003906e+00
-2.029116470587679633e-01 1.192747320145380596e-01 4.590806961059570312e+00
1.875585118279355701e+00 -4.585485329306526303e+00 6.087905883789062500e+00
-8.229152697275884165e+00 -2.918890208335920833e-01 5.154233932495117188e+00
-1.853372714095099738e+00 -2.546850563773258802e+00 5.685082912445068359e+00
-9.602669093902902020e+00 -2.081964730765105021e+00 4.740609169006347656e+00
-1.938937256488265093e-01 4.052393096648165383e+00 4.944766521453857422e+00
6.652346660715365623e+00 -4.748178799734800393e+00 6.275897502899169922e+00
5.341517727124990067e+00 -4.828737440893436705e+00 4.840692520141601562e+00
-7.066895171135395337e+00 3.861244391909295082e-02 5.631420135498046875e+00
5.837191439488512934e+00 -6.404959212800258150e+00 6.210299491882324219e+00
-1.619534041277227665e+00 -4.468741349779556393e-01 5.977976799011230469e+00
-2.067684996566360400e+00 -7.418832780796066118e+00 6.678051948547363281e+00
-1.166230517578433989e+00 -3.955135575062430853e+00 5.522653579711914062e+00
9.801677678201187405e+00 -1.281466139209915589e+01 5.991237163543701172e+00
1.595400455155080977e+01 -1.092140334528801482e+01 6.662536621093750000e+00
1.335742257542771050e+01 -1.198784850716866757e+01 7.242672443389892578e+00
1.981456242985812111e+01 -6.600971927783538362e+00 6.747940540313720703e+00
-1.871242872085136844e+00 -1.033274872368796160e+01 5.408464908599853516e+00
2.208641113934973177e+01 -4.112176337314132901e+00 8.033508300781250000e+00
2.227746556595114313e+01 -2.364758304306074255e+00 8.317841529846191406e+00
1.951718337529289826e+01 -5.465739278084498665e+00 8.198342323303222656e+00
1.567549194986473005e+01 -1.675865024560723882e+01 7.936884403228759766e+00
1.824486927994265173e+01 -9.062309409071264810e+00 6.565470218658447266e+00
1.720706169300921928e+01 -9.858438335095685900e+00 7.613126754760742188e+00
1.952824776229671500e+01 -1.468348891217707930e+01 7.063101291656494141e+00
1.862387219552484297e+01 -6.628211303376247976e+00 8.808246612548828125e+00
1.738774449585525872e+01 -4.726903210215300355e+00 8.309904098510742188e+00
2.009363312999085593e+01 -7.231526807625846542e-01 7.436784267425537109e+00
1.511076875008411413e+01 -2.935028918804034603e+00 7.331974506378173828e+00
2.252442738997798344e+01 3.104918321620133703e+00 7.853573799133300781e+00
2.068313744735684523e+01 -1.359926951848052123e+00 8.073345184326171875e+00
2.720228621662774771e+01 5.752471152522208087e+00 8.185732841491699219e+00
2.285658272752031550e+01 -5.952388967309230949e+00 8.063076972961425781e+00
2.481235396603949184e+01 -2.907511333975427714e+00 8.448611259460449219e+00
2.472648207089564210e+01 -7.915405232526616430e+00 8.155618667602539062e+00
1.659358078369264078e+01 -2.541581539702961301e+00 7.929528713226318359e+00
1.491869540759638824e+01 -3.431074264543737762e+00 7.204700946807861328e+00
1.184731181596551863e+01 -6.509719651880280900e+00 7.173464775085449219e+00
1.317038052044567031e+01 -5.282325636436119076e+00 8.676545143127441406e+00
2.110078540839942107e+01 -4.262348208009540507e+00 8.230520248413085938e+00
8.009756042778713336e+00 -6.866476979967928163e-01 5.935291290283203125e+00
1.225474623405635555e+01 -3.851463345375872871e-01 7.163442611694335938e+00
1.429723726587883981e+01 2.232838360752755769e+00 7.195624828338623047e+00
1.254032696841375838e+01 2.660457055708131957e-01 6.773462772369384766e+00
1.521216102646433299e+01 -5.101403397459166378e+00 7.188554763793945312e+00
1.148349561989357426e+01 -1.001946758915644331e+01 7.156395912170410156e+00
1.798731785663552785e+01 -1.169262782142452384e+00 7.748968601226806641e+00
1.490544326324029534e+01 4.815196031198043514e-02 7.284780502319335938e+00
1.949261844655616827e+01 -4.871410193574066128e+00 7.887833118438720703e+00
1.899102746328006219e+01 -2.520315522326283642e+00 7.511730194091796875e+00
1.246356785894941943e+01 -3.777292645696350704e+00 7.224997520446777344e+00
1.459332410752639753e+01 7.029304008508917789e+00 6.898908138275146484e+00
-4.595719043082202027e-01 6.070147040401845384e-01 5.341181755065917969e+00
-5.943319299617133566e+00 4.527923410546764060e+00 5.001309871673583984e+00
3.971230436601470792e+00 3.068666429995475120e+00 5.401258945465087891e+00
-3.446218494944771615e-01 1.042953699978259330e+01 5.318920135498046875e+00
-2.191416189556780747e+00 -1.089897609505200426e+00 5.409657478332519531e+00
3.646762628092855785e+00 -5.553652873403128076e+00 5.176542282104492188e+00
-4.032941383388732426e+00 4.769051202806756429e+00 4.770996570587158203e+00
-1.095989512642489006e+00 6.056715662918159993e+00 5.451908588409423828e+00
7.992408839899432849e+00 -2.993910453147164752e+00 6.100625038146972656e+00
-2.547409585950873190e+00 -8.786389224752774396e+00 4.570927619934082031e+00
-3.624896423263791245e+00 2.992106103960700203e+00 4.567725658416748047e+00
-2.457599386082437665e+00 6.143109594663910267e-01 4.773867607116699219e+00
-6.334929280479641100e+00 -7.101322617184694153e+00 5.168181896209716797e+00
-1.801895765076343636e+00 -5.319091018101896218e+00 5.494016170501708984e+00
-5.017982467320202256e-01 -7.757812315772210532e+00 4.692598342895507812e+00
-7.997645694294630125e+00 -2.593116448241564065e+00 4.744522094726562500e+00
-2.420889181521836075e+00 -4.362515380269921250e-02 4.724469661712646484e+00
2.736837685687751431e+00 -5.061610215346479258e+00 4.674902439117431641e+00
3.065396607802442386e+00 -4.078135717649583825e+00 5.585214138031005859e+00
6.415174999525503630e+00 6.952252493302759184e+00 5.956224918365478516e+00
-2.693383728456022030e+00 -3.284208284392118316e+00 5.309886455535888672e+00
-1.275343063511531261e+00 3.361219078869610577e+00 4.714962482452392578e+00
-2.795460451275828095e+00 1.441907586046749223e+01 5.171970844268798828e+00
-8.349016612460042452e+00 1.531754520732496738e-01 5.260306358337402344e+00
-4.231928969597825940e+00 -3.315147310857819996e+00 4.711389064788818359e+00
-6.969457338168747462e-01 -1.978754640142579513e+00 4.661083698272705078e+00
5.455667573462408271e+00 4.920478558889279874e+00 4.800592422485351562e+00
-2.089779199107774765e+00 2.241185794244775931e+00 5.422082901000976562e+00
2.392449562341353086e+00 5.757030129711116828e+00 5.018265247344970703e+00
-3.791203348244662319e+00 4.103079216825912257e-01 5.260806083679199219e+00
1.192916152745487013e+00 -4.634108121226728549e+00 5.492281436920166016e+00
-2.625799473066017686e+00 -4.798314852089565541e+00 5.549126625061035156e+00
4.584185692110832600e-01 -8.675098152378645011e+00 5.741160392761230469e+00
-7.615806014352954456e+00 -2.493462666435530828e+00 5.048307895660400391e+00
-3.839070959673143157e+00 -6.276307535254749936e+00 4.858116626739501953e+00
-3.685826299826726160e+00 9.620519023824658511e-03 5.141935825347900391e+00
-4.116487952087482860e+00 6.658851699032219962e-01 4.865808963775634766e+00
-2.374503795366817993e+00 4.907567678992912352e-01 5.131521224975585938e+00
-7.324188919141515486e-01 -4.972738762305037419e+00 5.019132614135742188e+00
3.778293055162547542e+00 -4.918345020397785206e+00 5.979583740234375000e+00
2.168393370373886242e+00 -1.145282125605050272e+00 5.539216995239257812e+00
-1.458581449713544975e+00 3.100692445740782954e+00 5.393871784210205078e+00
-3.102973944779452875e+00 -2.726193475095499252e+00 4.396030426025390625e+00
-1.526365865778398945e+00 -4.286703965826088591e+00 5.300802230834960938e+00
-3.833033593632575897e+00 -1.071829202301279516e+01 4.800051212310791016e+00
-3.262710342168427591e+00 -1.777253885964914293e+00 4.710850715637207031e+00
2.838149111440758432e+00 -9.921514503208722857e+00 4.993707656860351562e+00
-2.269106908831143576e-01 -8.414366311204664939e+00 5.022680759429931641e+00
-4.634721166428406924e+00 -3.188152076748265618e+00 5.044217109680175781e+00
-1.932205794805438082e+00 -5.263961787303988338e+00 5.206429004669189453e+00
-1.249273654706242853e+00 4.488730628896460573e+00 5.210154056549072266e+00
-4.805570641303116730e+00 -6.394025482441595187e+00 4.463999748229980469e+00
-5.403948639630380413e+00 -2.346788475241857075e+00 4.721166133880615234e+00
-1.502162799972816876e+00 -8.380032587719654202e+00 5.213321208953857422e+00
-5.548072261258004900e+00 -1.668517437441696671e+01 5.457692146301269531e+00
-1.383841549871545507e+00 -1.226072000431351228e+01 5.083562374114990234e+00
2.713534579537025149e+00 -1.250080601958833704e+01 5.353477001190185547e+00
-2.767583631939428912e+00 3.384299481735216109e+00 4.906954765319824219e+00
-6.771699374157788220e+00 6.522835175781927397e+00 4.654265880584716797e+00
-6.085540703625305525e+00 1.666130291915393302e+00 4.936913013458251953e+00
-3.777538453981867050e+00 1.203699340968842080e+01 5.222037315368652344e+00
-5.408241823141340276e+00 -1.363636485526472431e+00 4.728413581848144531e+00
-8.582724710264683310e+00 -7.954991612744326090e+00 4.826509952545166016e+00
1.070756759311737305e+00 -4.949922700904710204e+00 4.895324707031250000e+00
-3.911148566914314451e+00 3.172984672811790752e+00 5.293420314788818359e+00
-1.954470857040762510e+00 -1.200474917355517057e+01 5.154240608215332031e+00
-1.233491721407807162e+01 -1.636964840637311269e+01 4.944017410278320312e+00
-5.942060422631677774e+00 -1.442614142670843869e+01 5.147397518157958984e+00
-1.065176050840621436e+01 1.251032110966715960e+00 5.230249881744384766e+00
4.667334441026572023e+00 2.277176421721489596e+00 5.232874393463134766e+00
1.568371515982730946e+00 -1.024334578512912231e+01 4.483194351196289062e+00
7.838040323922726316e+00 -9.058660955719858521e+00 5.281110286712646484e+00
1.027532319021784435e+00 -1.381364300501245346e+01 5.541335105895996094e+00
-7.070992900637338430e+00 -1.639654464274869028e+01 4.535909652709960938e+00
-1.280722346430959568e+01 -1.456693602463552217e+01 4.568654060363769531e+00
-3.495231314887167429e+00 3.380614700022442243e+00 4.905181407928466797e+00
1.155922212628930268e+01 -7.017737096966826016e+00 5.969000339508056641e+00
-3.636440606251964969e+00 -1.116094286259211188e+01 5.328678607940673828e+00
1.465837599294460780e+01 -5.778320380460671757e+00 6.511905193328857422e+00
2.531320272890189127e+00 -3.968491818386883807e+00 5.741812705993652344e+00
-9.094863007185741921e+00 -1.132860315471224055e+01 4.837778568267822266e+00
2.801132490169307987e-01 -1.005425104173126094e+01 4.577136993408203125e+00
-1.063781806612186109e+01 -1.014392321697870791e+01 5.080217838287353516e+00
-5.132383397880439624e+00 -4.151109497216683764e+00 4.818502902984619141e+00
-9.478370793828837293e+00 -1.444878211348682839e+01 5.089953899383544922e+00
-1.418613986832203855e+00 -1.060289280508590615e+01 5.194672107696533203e+00
-3.639190460227369250e+00 -8.183721644360343106e+00 5.022998332977294922e+00
-1.985170243873349172e+00 -6.216694779592738307e+00 5.268671035766601562e+00
3.421421499214150064e-02 -7.425530487758375209e+00 4.719121456146240234e+00
9.958419009782847053e-02 -7.561256341854010188e+00 5.700964927673339844e+00
5.895558668814153691e+00 -6.056297092726359743e+00 6.029067993164062500e+00
-6.910978408581496701e+00 -1.054645818865509987e+01 4.874812602996826172e+00
-6.217212774783257956e+00 -5.127888883029292799e+00 4.403567314147949219e+00
9.036739691623170145e-01 -7.735997410523841822e+00 4.551241397857666016e+00
1.332663876454984075e+00 -7.850520919218435090e+00 5.043365478515625000e+00
-2.856535355906353324e+00 2.348556994916966900e+00 4.771633625030517578e+00
2.977915071052048557e+00 -1.122452528460958376e+01 5.473793029785156250e+00
2.564551939839448291e+00 -8.284700996532384565e+00 5.880859851837158203e+00
-4.963357470329819776e+00 2.386220042348124348e+00 4.789207458496093750e+00
-1.450131712246181648e+00 -2.697133637277570273e+00 5.145144462585449219e+00
1.460977745582247245e+00 -4.610926148093117405e+00 5.624389648437500000e+00
3.425107858928295168e-01 1.249501508483439105e+00 5.321080207824707031e+00
3.033094489352265111e+00 -5.442805676881928179e+00 4.869887828826904297e+00
8.100905074703677045e+00 -2.717724245320022547e+00 5.798934936523437500e+00
-5.544963394215089991e+00 4.111992357251712527e-01 5.211094856262207031e+00
6.019575288155351034e-01 4.674201523630325261e-02 4.921719551086425781e+00
1.765197909324674574e+00 -2.562436765325511345e+00 5.222117424011230469e+00
1.650671056234916723e+00 8.662943380574205321e+00 5.779256820678710938e+00
-6.780492952774616278e+00 -9.760226786232589768e-03 5.241753578186035156e+00
-5.258930354722994416e+00 -8.769095221015476227e+00 5.209232807159423828e+00
-8.324518282142353343e+00 -1.316924720020797146e+01 4.703213214874267578e+00
-5.041261337819479493e+00 -6.920709489111750656e+00 4.554271697998046875e+00
-8.378665347356450965e+00 -2.030138642653220860e+00 4.900164604187011719e+00
-2.020101019590128111e+00 -1.129995832434141922e-01 4.781213760375976562e+00
-1.774247931081266660e+00 -1.179567278251055562e+01 4.776443481445312500e+00
2.030972700683595367e+00 -3.615443840578502765e+00 5.631925582885742188e+00
-3.238314585839019433e+00 -7.947185386373009086e-01 5.018974304199218750e+00
-1.403177259879951455e+00 -4.962070805539463336e+00 5.419124126434326172e+00
4.233625205239522904e-01 -1.427879427154038705e+00 4.780900001525878906e+00
-3.955591781817645813e+00 1.982520771166159879e+00 4.693294525146484375e+00
-1.302295385855091858e+00 2.471652373947866632e+00 5.516405105590820312e+00
2.194515433570066776e+01 -6.469611585786361196e-01 7.673363208770751953e+00
9.453240117163332457e+00 5.089383458961702189e+00 6.501554965972900391e+00
1.928613724363432524e+01 -3.143771135098866409e+00 7.638364315032958984e+00
1.523543698274464475e+01 3.361355905051334858e+00 6.430437564849853516e+00
-3.374835435115070226e+00 -6.043092063959545346e-01 5.111887454986572266e+00
-2.647586989085839893e+00 4.456899568313724913e+00 4.890041828155517578e+00
-2.132866195487363115e+00 5.537818333082921818e+00 5.702728271484375000e+00
-2.410114055973883396e+00 -1.507953481166271148e+00 5.574856281280517578e+00
-5.740547695729663502e+00 3.945753746259060613e+00 4.881199359893798828e+00
-1.055598518941188724e+00 -1.300960116417391710e+01 5.892046451568603516e+00
3.146823615790890205e-01 -7.001045574305669206e+00 5.220279216766357422e+00
1.809960064342040487e-01 2.692091555966130034e+00 5.359674453735351562e+00
-1.020413379622360139e+01 -7.171403833445400444e+00 5.296187400817871094e+00
-2.080295890868108233e-01 1.125055597845680211e+01 5.254797935485839844e+00
-4.410514073614101527e+00 -3.852111436003384348e+00 5.636463165283203125e+00
-3.017068672737063029e+00 -9.297276673294138760e+00 5.391744613647460938e+00
-7.335181343050199310e+00 6.053978767403120465e+00 5.342825889587402344e+00
1.057121621385356924e+00 3.959466333928892023e+00 5.604996204376220703e+00
-7.421337046546080174e+00 -8.336895784398663523e+00 4.677649497985839844e+00
-4.827827788540312248e+00 -4.775098486875044124e+00 4.852527141571044922e+00
7.488048854856281800e-01 -1.688481574943580199e+00 5.386659145355224609e+00
-2.060542015298108875e+00 -2.578265747192726165e-01 5.526754379272460938e+00
1.706363430284329130e+00 7.728467842724647596e+00 5.993914127349853516e+00
-4.669799414469477661e+00 5.984280617551697823e+00 5.036754131317138672e+00
-9.988795660859786096e+00 3.294559211330578274e-01 4.919115543365478516e+00
-8.983283520647582066e+00 -3.878987955692127620e+00 4.818114280700683594e+00
-5.257327606017979882e+00 -3.156265798667562184e+00 5.661996364593505859e+00
-2.374552628135358834e+00 1.162305364719110834e+00 5.809353828430175781e+00
-3.562175926745204446e+00 -1.549041918563111464e+00 5.617018699645996094e+00
3.368245104886896879e+00 3.621824321945530833e+00 5.616848945617675781e+00
4.331476599401483440e+00 -9.397005888879286228e-01 4.813169002532958984e+00
-4.668553911399578205e+00 4.405385456989412418e+00 4.849516391754150391e+00
-3.933501860710278741e+00 3.227490603836379979e+00 4.801022529602050781e+00
-6.575933422534518513e+00 2.703373595524155792e+00 4.902795791625976562e+00
-2.715455280536341665e+00 5.281168497888750757e-01 4.685327529907226562e+00
-3.604222356515412784e+00 3.528475596934564251e+00 5.087740898132324219e+00
-1.343184813969067637e+00 -3.642795832234278386e+00 5.499289512634277344e+00
3.740548664504728671e-01 1.171301664232931028e+00 5.674700260162353516e+00
1.030398083190998548e+01 7.936186357954451154e+00 7.440335273742675781e+00
5.147677926151470018e+00 2.071961944805201128e+00 5.695163249969482422e+00
-3.701135578830998529e+00 3.263634186234548817e+00 5.501462459564208984e+00
3.397420583845899289e-01 -3.022883727096212225e-01 5.698316097259521484e+00
-2.883600428636500901e+00 9.432869023784494544e+00 4.889949321746826172e+00
7.707651600655442969e-01 4.612697220648688479e+00 4.871847629547119141e+00
-6.695599249111126028e-01 1.720475746019890950e+00 4.787285804748535156e+00
-1.378317916881758448e-02 2.355240233292898555e+00 5.921696662902832031e+00
-8.643285930722317545e+00 6.965238610100365158e+00 5.060534477233886719e+00
2.873043566493959644e-01 3.843354779106972430e+00 5.410555362701416016e+00
-4.787983425304210172e+00 1.837879171413232982e+00 4.769872188568115234e+00
-3.657683528734407385e+00 -3.990322341775309756e+00 4.978372573852539062e+00
-9.655844554640424349e+00 4.150586736343799821e+00 5.723165035247802734e+00
-4.574585398480401466e+00 -3.409890904901447861e+00 5.531773090362548828e+00
5.526880220129670729e-01 5.175208908711209643e-01 4.959161281585693359e+00
-9.112872288192810921e-02 5.037028470136100999e+00 5.478013038635253906e+00
-3.317831826354384006e+00 4.763145115665646578e+00 5.215035915374755859e+00
-2.709068827352937969e+00 7.547385749643481745e+00 4.800897598266601562e+00
-3.090011760971916654e+00 3.533956184082167162e+00 5.077114105224609375e+00
1.966696514344088653e+00 2.273227021731984987e+00 5.475163459777832031e+00
4.391403796429029782e+00 2.564255819165810912e+00 4.714624881744384766e+00
-3.690061416690318286e+00 -3.002512922717695876e+00 6.034608840942382812e+00
-5.430235811977990323e+00 1.462473093334186736e+00 5.210960865020751953e+00
-6.879860289890286085e-01 -5.382459240627225583e+00 5.407078266143798828e+00
-5.369834451569284184e+00 2.116084619152764468e+00 5.334792613983154297e+00
2.748782610837522622e+00 1.765917617462991807e+00 4.878740310668945312e+00
-4.519501328462161460e+00 2.043594250005263291e+00 4.549252510070800781e+00
-2.996522298555906794e+00 -7.204738242137949555e+00 5.156153678894042969e+00
-7.156330521612288997e+00 3.623382925898301021e+00 4.797425270080566406e+00
-4.912545288539777566e+00 -3.829755026200042156e+00 5.357993602752685547e+00
1.001534517842724181e+00 -1.552703041632992331e+00 4.863342761993408203e+00
-1.010895415879393511e+01 -5.873068081036484145e+00 4.642336368560791016e+00
-6.401464442046537195e-01 3.467184432458028098e+00 5.112739086151123047e+00
-1.180828672963017567e+01 -1.765973266213378690e+00 4.525020122528076172e+00
1.281494913825069526e+00 -1.185675965292290002e+01 5.436146736145019531e+00
9.473708486334313505e-01 -4.002477844146539177e+00 4.697009563446044922e+00
3.517628290912095945e-01 -6.147768892555959042e+00 5.185152530670166016e+00
-6.328710514469362280e+00 3.146206134233733853e-01 5.573526859283447266e+00
-4.523646918200131317e+00 -5.192592670656290821e+00 5.602336883544921875e+00
-1.879233691711868603e+00 1.203095196727522342e+01 5.029951095581054688e+00
1.447273390446598640e+00 8.707464802616144084e+00 5.350008487701416016e+00
-9.395176525032915560e-01 7.555109728663079949e+00 4.747965812683105469e+00
-2.082856366663110581e+00 6.325588288148428440e+00 4.841571807861328125e+00
2.601859153265376978e+00 -3.811039011617662009e+00 4.796050071716308594e+00
-5.274146281143011983e+00 5.576113736430728274e+00 4.932799339294433594e+00
6.940457023404067449e-01 2.309161129249538202e+00 5.205823421478271484e+00
-3.216876761838565191e+00 -1.750994997135263409e+00 4.626633167266845703e+00
5.431204217043591242e+00 3.266521361115906075e+00 5.792626380920410156e+00
-1.323775601298381233e+01 -6.402047608519032984e+00 4.884158611297607422e+00
-2.016193142166335051e+00 5.152028760480525937e-01 5.036556720733642578e+00
2.583240003795899575e+00 -3.213411585544084570e+00 5.658658981323242188e+00
-7.646644358859697732e+00 -2.445153896620316125e+00 5.399751663208007812e+00
3.205750376634771914e+00 6.610061907216059573e+00 4.948545932769775391e+00
-1.833137971823876888e-01 -8.762822399305472132e+00 4.999870300292968750e+00
-6.154981787290427775e-01 1.673984673129155887e+00 5.123054504394531250e+00
-3.751051701969063679e+00 -2.732805521138569116e+00 5.612452507019042969e+00
3.023399732230242609e+00 1.513150164650698959e-01 4.953735828399658203e+00
1.313457435273080343e+00 -4.571976283023938770e+00 5.384971141815185547e+00
1.796997768995715061e+00 -9.460736729696447966e+00 5.009860038757324219e+00
-8.909014172604882376e+00 -3.741174697768049118e+00 4.769340038299560547e+00
-4.396384465080439341e+00 3.052772250412211008e+00 5.229663848876953125e+00
-3.603455251988874064e+00 8.137022784447417223e+00 5.335890293121337891e+00
-2.833052095715701268e-01 1.593967893150668669e+00 4.713769435882568359e+00
-1.039780892021337699e+01 -1.424530607366063961e+00 5.166566371917724609e+00
-1.310657581496805224e-01 2.151858038601317080e+00 5.371641159057617188e+00
-1.896767299594976475e+00 2.036712520194120302e+00 4.477342605590820312e+00
-5.818124265164034137e-01 2.244447185597394423e+00 5.178543090820312500e+00
-6.873606597669184914e+00 -6.893872324274517016e-01 4.565958023071289062e+00
-5.023362531212598014e+00 -3.822508386656315871e-01 5.269848346710205078e+00
-3.694604331800952046e+00 3.683917807309132098e+00 5.317950725555419922e+00
-5.997255579247500634e+00 -2.198789409392335692e+00 4.980461597442626953e+00
2.168789410043403088e+00 -2.867248678290189368e+00 5.353973388671875000e+00
5.105394196555072206e+00 -9.309971321354408857e+00 5.834175109863281250e+00
-7.040959001580154863e-01 2.255089077983726487e+00 6.104990482330322266e+00
-4.079380345658560891e+00 -1.902097243956619277e+00 5.189970970153808594e+00
-5.528256690985503319e+00 6.184060903487578642e+00 5.026312351226806641e+00
-7.113198534916996607e+00 -5.376781254234233032e-01 5.402945518493652344e+00
1.975587606546537645e+00 2.697077007073933608e+00 5.463157653808593750e+00
-2.997285761958724315e+00 -1.425903008610782452e+00 4.729291439056396484e+00
-4.486223741694823630e+00 5.728199511626683726e-01 5.002170085906982422e+00
-3.157011123645923067e+00 4.988630340208443315e+00 5.540280342102050781e+00
-1.514727147300564125e+00 7.653382323539716481e+00 5.405432701110839844e+00
-2.956307272042094425e+00 -3.508719198744677747e+00 5.741760253906250000e+00
-9.253063739291919276e+00 -3.124531272139128291e+00 5.139737129211425781e+00
-3.005242146148316973e+00 -4.837886206362326469e+00 4.796344280242919922e+00
1.506851147955294046e+01 -2.940660413291962261e-01 7.013151168823242188e+00
-7.918369975278559680e-01 -1.756840713546064858e+00 5.589346408843994141e+00
1.009789170012084236e+00 6.626459960283382244e+00 5.310639381408691406e+00
-4.774021711668614110e+00 1.499003742315358600e+00 5.187686920166015625e+00
2.343689542807635195e+00 7.044384180024934494e+00 6.586965084075927734e+00
5.061213778971325183e+00 9.709068768788672088e+00 6.082671165466308594e+00
-6.275628066787656500e+00 5.630653679487145347e+00 4.958288192749023438e+00
4.648479881534365865e-01 5.746500205341265044e+00 5.316043853759765625e+00
-1.118585414280375945e+00 1.047426211158553944e+00 4.994930744171142578e+00
-7.160950560923398989e+00 1.819657694076824539e+00 5.154589176177978516e+00
4.574194530876189546e+00 8.284222802708603339e+00 4.628111839294433594e+00
-4.075193640848653764e+00 7.162972363112241503e+00 4.816992282867431641e+00
-4.446518510589616113e+00 7.103118483715689102e-01 5.376577854156494141e+00
-7.070141451608597194e+00 4.796815402994730193e-01 5.114188194274902344e+00
-5.576326410194617722e+00 8.401154017815596120e+00 5.178765773773193359e+00
6.760244175533228983e+00 1.099284467375504981e+01 6.417864322662353516e+00
-7.094162016545890737e+00 8.399438329098583012e+00 5.429419517517089844e+00
-5.345718045379072692e+00 1.030926510253495465e+00 4.990764617919921875e+00
1.098178229410613937e+00 -6.951824466753020459e-01 5.935796737670898438e+00
-2.020184102971411377e+00 3.580802081800865011e+00 4.909308433532714844e+00
-7.189049783385447201e-01 1.238214409006048289e+00 4.802798271179199219e+00
-1.687806224886439221e-01 7.177327786124692466e+00 5.703596115112304688e+00
-1.059389784319658112e+01 5.235051259168636228e+00 5.025982856750488281e+00
3.153872295920216451e-01 8.386907094208249092e+00 5.285193443298339844e+00
-6.649588422767195972e+00 -7.943848877025333488e-01 4.826612949371337891e+00
-6.007954487099512519e+00 4.585298670058469028e+00 5.215189933776855469e+00
3.680759556400124310e+00 -4.177229590323951136e+00 5.217452526092529297e+00
5.136839885407207262e+00 -3.603639410418319478e-01 4.736548900604248047e+00
-9.447339851852472492e+00 3.236311281542175955e+00 5.190856933593750000e+00
-4.732319416342443574e+00 -6.009900719177289297e+00 5.064050674438476562e+00
1.174685323348826804e+00 -3.670580964784085243e+00 5.245875835418701172e+00
1.024800500827492300e+00 5.309348350652279613e+00 4.893616676330566406e+00
-3.364609137548538520e+00 6.406655657790658154e+00 4.909265995025634766e+00
-2.750274383734885308e+00 1.778762205994667722e+00 5.226146221160888672e+00
-2.794504147376418501e+00 5.704100164380011329e+00 5.236965656280517578e+00
-7.865571850096157114e+00 6.069706802182873950e+00 5.376597881317138672e+00
-7.222470040883512965e+00 4.785494860702071307e+00 5.242528438568115234e+00
-3.313734768412759379e-01 5.421771816937527966e+00 5.561617374420166016e+00
-1.117066639993582378e+01 -3.536539357419145602e-01 4.739629268646240234e+00
-8.841060637298056690e+00 -1.058697869185922968e+01 4.676386356353759766e+00
-7.168224267713064535e+00 7.853566460830835538e+00 4.932565212249755859e+00
-3.756315382919666490e+00 -2.192297020611523983e+00 4.735884666442871094e+00
8.515682217878046689e-01 4.919203801572714418e+00 4.962046623229980469e+00
1.930600844010979200e+00 3.016051179625306666e+00 5.028796672821044922e+00
1.060711739475912241e+00 -1.872668458270816849e+00 5.306797027587890625e+00
3.336252702323884822e+00 -1.356669742367912601e+00 5.286721229553222656e+00
7.608664928879744771e-01 -9.624509056374584759e+00 5.237995624542236328e+00
-3.568875842120734720e+00 -8.322181745099154426e+00 5.384997367858886719e+00
-4.274453003858488032e+00 -4.273688327463769809e+00 5.153880596160888672e+00
-3.849772961223846490e+00 2.420223739972626464e-01 5.072099208831787109e+00
-6.082936170439513290e+00 -3.455800053834362284e+00 4.951150417327880859e+00
1.001972924586833180e+01 -2.919061129313314851e+00 5.061521530151367188e+00
-1.098304093230422218e+01 1.812808701214164930e+00 4.885458469390869141e+00
-5.942945326101870540e-01 1.121278711495642844e+00 5.137490272521972656e+00
-1.584279491298292708e+00 1.337686095618903259e+01 4.654632091522216797e+00
-5.356839019387797052e+00 3.555828498706498753e+00 5.001299858093261719e+00
-6.974054070489892787e+00 1.081855436882947163e+00 4.850787162780761719e+00
-1.999052160328059990e+00 3.137197735645501862e+00 5.298048973083496094e+00
-4.969697833826810296e+00 -1.365157802526207442e+00 5.305525779724121094e+00
1.073074222076745166e+01 5.746575693042951016e+00 5.523712158203125000e+00
1.003367063942023130e+00 4.242949383853578560e+00 5.088163375854492188e+00
-1.144713648032121078e+01 -2.106622358351321278e+00 5.373509883880615234e+00
-1.914678099053198856e+00 7.247485381948881589e+00 5.246811389923095703e+00
-1.158145415643152631e+01 -7.313305690686733307e-01 4.757039546966552734e+00
-4.722528049501605985e+00 1.278236326949843571e+00 5.399192810058593750e+00
-5.983677551400155892e+00 2.457624019022416562e+00 5.475544929504394531e+00
-1.584459419856958151e+00 1.419883928487752078e-01 4.721662521362304688e+00
1.233759321463201220e+00 -1.199619967637284512e+00 4.537455558776855469e+00
-3.357108714364309243e+00 -3.106782456777537060e+00 5.038594245910644531e+00
-5.692192576712501229e+00 -5.236579372623947570e+00 5.253540039062500000e+00
-7.523430053385882665e+00 5.485391785403007647e-01 4.706559181213378906e+00
-9.637294399468228079e-01 2.243627283813194762e+00 5.026747226715087891e+00
1.669531256749670511e+00 -2.101795223476662589e+00 4.592529296875000000e+00
-5.041017270432549324e+00 1.205682645703868294e+00 5.167302608489990234e+00
-6.994129154320788189e+00 -6.582635648673668349e+00 4.954271793365478516e+00
-1.147081995090083684e+00 -6.697231188171977934e+00 5.672082424163818359e+00
-1.657489379473984892e+00 -7.018317326293701974e+00 5.316521644592285156e+00
-1.579772784749546632e+00 -7.281743751581831958e+00 5.276117324829101562e+00
-8.070182794729600317e+00 -1.119748383843825756e+01 4.771218299865722656e+00
3.046390345781683884e+00 -5.136231658160546942e+00 4.845998287200927734e+00
-2.154921930963880516e+00 -1.105996048624407457e+01 5.182065010070800781e+00
-3.571676308225852914e+00 -1.375714348170825474e+01 4.685432910919189453e+00
-3.526787927944204926e-01 -8.667295261209805091e+00 4.958406925201416016e+00
-5.274544436682204740e+00 -5.343572496441272079e+00 5.543645381927490234e+00
-5.734999449972554508e+00 1.134631060540792769e-01 5.234395503997802734e+00
-3.727882486856945121e+00 -2.653641336461053601e+00 5.085557937622070312e+00
-2.103075002588411735e+00 -9.439154719636400515e+00 5.132846355438232422e+00
-2.861809731937988932e+00 -3.559899776788427728e-02 5.490836620330810547e+00
-5.616423546800680455e+00 3.094611250730285867e+00 4.620595455169677734e+00
-8.286637081341629241e+00 -5.635323393058980557e+00 5.493106365203857422e+00
-6.503809720780100001e+00 -3.287591906865182878e+00 4.792106628417968750e+00
-2.994518522115343639e+00 -8.445076011356270618e-01 5.289319992065429688e+00
4.524144996704595911e+00 3.545068704541463500e+00 5.205056667327880859e+00
-1.642756193010921129e+00 -3.848204821492899441e+00 4.756491661071777344e+00
-3.782710962947645861e+00 -1.937697456137282837e-02 5.971760272979736328e+00
2.304116020773922635e+00 -2.337844481352103543e+00 5.480017185211181641e+00
-1.014322100491446754e+01 5.910206058910206117e+00 5.777792930603027344e+00
-5.151504624792555553e-01 1.031805930679021932e+00 5.542498588562011719e+00
-1.449267649164628913e-03 8.700589037490223276e+00 5.396239757537841797e+00
-5.012582989593199478e-01 -6.220756845757602349e+00 4.590969562530517578e+00
-4.161485944468406473e+00 -7.133333789338317743e+00 5.208309650421142578e+00
-4.363525993783290424e+00 1.834030479414941572e+00 5.085362911224365234e+00
-2.586076470226769342e+00 3.866105132155372437e-01 5.499616146087646484e+00
-9.906510267511251522e-01 -1.488436310926674722e+00 6.417583942413330078e+00
-6.934305231439840123e-01 9.154144912195509853e-01 5.085371017456054688e+00
-3.193082397999349897e+00 -3.239821764786150027e+00 5.568418502807617188e+00
-7.309845752553001397e+00 -5.301271428948306941e+00 4.693377971649169922e+00
-7.035057781009010469e+00 8.062917763998004972e+00 5.188245773315429688e+00
-4.098233077912404987e+00 -2.852923502819272095e+00 4.638457298278808594e+00
1.650529773744959794e+00 8.019191474883941240e+00 5.584943294525146484e+00
-2.015366496420281095e+00 3.576790814519717365e+00 5.517118453979492188e+00
1.050568864447700701e+00 3.580369925303763967e+00 4.966628074645996094e+00
3.465821797008277638e+00 1.073866977024469271e+01 6.023021697998046875e+00
3.913570321233800442e+00 5.094651284953058301e+00 5.915116310119628906e+00
3.007285489113996846e+00 2.254333635858945861e+00 5.661397457122802734e+00
-3.840579876750028543e+00 -1.449171724796868066e+00 5.026458740234375000e+00
-2.326106623756527547e+00 -2.076353864427285423e+00 4.660408020019531250e+00
5.478515517148407898e-01 -1.838998850557803655e+00 4.833652973175048828e+00
-7.497840716513922699e-01 1.198111978962466129e+00 4.907269954681396484e+00
-4.637145685191931932e+00 -4.635585624861011667e+00 5.145356655120849609e+00
1.580509746286472561e+00 1.507497698754848292e+00 5.028647899627685547e+00
2.946290378355294504e+00 -5.439889812570691596e+00 5.256121158599853516e+00
-2.393779271764831851e+00 1.115028210321978630e+00 4.883903503417968750e+00
-7.285732795698744546e+00 3.344119360859691525e+00 5.081438064575195312e+00
-5.579323319692541361e+00 -3.258897831290104019e+00 4.952473640441894531e+00
-2.703862205997652701e+00 -3.166178863376323704e+00 5.712030410766601562e+00
6.715045971299175243e+00 6.697078381337368214e+00 5.318129062652587891e+00
-3.769718246038812559e+00 1.554095414266140507e+00 5.548531055450439453e+00
-4.441546117229001389e+00 8.221997210717806315e-01 5.255303382873535156e+00
-6.667124112823430870e+00 8.539079895558266742e+00 5.061511993408203125e+00
6.131660565278695962e+00 -4.444604006370548310e-01 5.295707225799560547e+00
-5.072137479243937541e+00 -6.010366620588195374e+00 5.330889701843261719e+00
5.596679648971249144e+00 2.660344708446167772e+00 5.935403347015380859e+00
-3.232270412742192178e+00 -3.304131816271184352e+00 4.792589187622070312e+00
-1.171712833752816429e+01 -4.525200402428489532e+00 5.653714656829833984e+00
2.518725498466328094e+00 3.155149345447688880e+00 5.478285789489746094e+00
6.057196808521551068e-01 -1.907219334590477544e+00 5.085125923156738281e+00
-1.631013656339553641e+00 -1.147299234678511937e+01 4.908372402191162109e+00
-5.427212543153893343e+00 1.380041007868588965e+00 4.861040115356445312e+00
-7.438584291886205513e+00 -2.033602282059532751e+00 5.070711612701416016e+00
-1.709134297691293325e+00 -8.114876198546333796e+00 5.614767074584960938e+00
-3.146816149247301908e+00 8.914570777166674898e-03 5.613028526306152344e+00
-2.072750806412624325e+00 -1.847788947175554419e+00 6.094472885131835938e+00
-8.286341845534447970e+00 5.090899523400437054e+00 4.936335086822509766e+00
-4.966442256504830510e+00 3.694630336476442789e+00 4.465387821197509766e+00
-4.883529921360333370e-01 8.619843999588056249e+00 5.348288536071777344e+00
6.141822869795072748e-01 1.859305806635468183e+00 5.066162586212158203e+00
2.635591140997451287e+00 9.670612099365410330e+00 5.263099193572998047e+00
-5.146148008778055782e+00 -4.815093812328727019e+00 5.253930568695068359e+00
-1.320831141132694064e+00 -9.112454069915374433e+00 5.271017074584960938e+00
1.424378803279311878e+00 -1.760410860536532618e-01 5.471242427825927734e+00
-3.185365276661416001e-01 1.081846794298869696e+01 5.868569374084472656e+00
-5.587563350669297879e-01 8.699874994043542031e+00 5.270311355590820312e+00
1.495841904426956415e+00 3.893847898591837886e+00 6.269059181213378906e+00
-1.225378576272481546e+01 5.259441957181475225e+00 4.819709300994873047e+00
-2.547536933312845253e+00 -1.258388128837686915e-02 5.620800971984863281e+00
-6.599735158807069624e+00 7.847171167300124317e+00 5.466819286346435547e+00
-7.156977675209836853e+00 -6.529571293094401874e+00 5.524066925048828125e+00
-5.579425577434198757e+00 -2.228065358088587633e+00 5.425576210021972656e+00
7.616081627635151730e-02 -4.954531960635605303e-01 5.089303016662597656e+00
-8.508966683482512394e+00 -8.949758200553571408e-01 4.969677925109863281e+00
-6.222062748168625923e+00 -4.098810088187903489e+00 4.965976238250732422e+00
-1.076200679512157166e+01 1.361347984138333356e+00 5.092976093292236328e+00
-2.079102279674676645e-01 -5.407852602245115214e+00 5.145845413208007812e+00
-1.360444821648627345e+00 -7.397529018658513422e+00 4.991932868957519531e+00
-2.012873548706142213e+00 -4.798727821587855047e+00 4.776619911193847656e+00
-1.520913649703400150e+00 -8.644206260765473715e+00 5.768448352813720703e+00
-5.351829954060991490e+00 -5.024805282495928616e+00 5.214728832244873047e+00
-4.547051407007372426e+00 1.641952382862584825e-01 5.096490383148193359e+00
-5.356374625151817170e+00 -2.318745632606362683e+00 5.108602046966552734e+00
-5.011690376579608142e+00 7.805066297012596799e+00 5.314450263977050781e+00
-3.497074494400661759e+00 -4.912319179940419916e-02 5.773129463195800781e+00
9.627557533104635912e-01 -2.217383615818683928e+00 5.563435554504394531e+00
1.540669108089367789e+01 -1.051780380705199214e+01 7.506595134735107422e+00
8.067135049330641294e+00 -1.169365502702644477e+01 5.641319751739501953e+00
-6.979554527136229147e+00 -9.598230515637231619e-01 5.328423500061035156e+00
-6.062032979553948486e-01 -2.073188323845665870e+00 5.129815101623535156e+00
-4.404500934336076590e+00 -7.324769125839321937e+00 5.396274566650390625e+00
-3.698730238040945917e+00 2.612301370767412756e+00 5.596642971038818359e+00
-3.467120995770283987e+00 -7.867102421487789377e-01 4.930578231811523438e+00
-7.459214203427817935e+00 -3.553033778880461124e-01 4.858488559722900391e+00
-5.623513039123047896e+00 -1.066413890686061627e+00 5.337424278259277344e+00
6.329332587970307178e-02 3.846139586787308051e+00 5.099704742431640625e+00
-9.402516576319388975e+00 -4.100402462144129068e+00 5.340073585510253906e+00
3.592973235583665215e-01 2.659564594702704898e+00 5.046394824981689453e+00
-1.555172138798921688e+00 -8.164973987438632008e+00 5.139278888702392578e+00
-9.266215155108435964e-01 -8.014730672123715038e+00 5.126596450805664062e+00
-6.060695438911099409e+00 4.840504395880277921e-01 5.268955707550048828e+00
-7.177322995603831579e+00 -6.430646032150453273e+00 4.409820556640625000e+00
1.696862571179805212e-02 -1.817152152787197439e+00 5.749756336212158203e+00
-1.730501962426616025e-01 -1.951134541087972574e+00 5.151399135589599609e+00
-2.451898543986230194e+00 2.725050302090110232e+00 5.545862197875976562e+00
-7.049090378001443113e+00 1.384763470187792223e+00 5.038670539855957031e+00
8.212473990634232557e-01 -3.761031318792519507e+00 5.705830097198486328e+00
-1.148732723680467416e+00 -5.096241028351187197e+00 5.197355747222900391e+00
-9.828835809717519467e+00 5.729004289800071703e+00 5.167532920837402344e+00
-3.510246674259806188e+00 3.324703388097584256e+00 5.763098239898681641e+00
2.684982210186161566e+00 4.228482504996135205e+00 5.063892841339111328e+00
-8.900757758721400847e+00 -3.498217482226462227e+00 5.346980094909667969e+00
-6.715110271695395205e+00 -1.104416595659794353e+01 5.091179370880126953e+00
1.836883507077761601e+00 -4.339829550485187148e+00 5.359674453735351562e+00
-1.113236110276359936e+00 2.123294247050993011e+00 4.998221874237060547e+00
-3.609343386453815583e+00 -4.868634656336463529e+00 5.688110828399658203e+00
-2.297017927731380471e+00 3.513394726115035116e+00 5.361474514007568359e+00
1.256637973909782602e+00 6.865267572552965269e+00 4.767105102539062500e+00
-7.311053981054256745e+00 9.017782272804735655e+00 5.534069538116455078e+00
-4.643673836690149770e+00 -2.645228367729233643e+00 4.962119102478027344e+00
-3.040947693442834332e+00 1.583965179898084497e+00 5.130673885345458984e+00
-2.556789664065841627e+00 9.985239611438951002e+00 5.587281703948974609e+00
-7.316905814244035966e+00 -1.609746055614236449e+00 4.834769248962402344e+00
-1.146267620045906810e+01 -2.082305948088404524e+00 5.140367507934570312e+00
-6.120684813397001989e+00 1.000924247479790807e-01 5.267164230346679688e+00
-4.737989664579244753e+00 2.555743567531004512e+00 4.715783119201660156e+00
-9.045545399160624667e-02 -3.405184533918164114e+00 5.074367046356201172e+00
-4.890217127129472097e+00 -3.047061401319971718e+00 5.025721549987792969e+00
-5.050072357148043700e+00 -3.145261267035802888e+00 5.146084785461425781e+00
-5.308955264008082153e+00 3.282224408171922736e+00 5.394718170166015625e+00
-4.112457848002287086e+00 6.248214717066867152e+00 5.290614604949951172e+00
-5.686881189507658085e+00 5.634398167295675108e+00 5.014440059661865234e+00
-6.901458293337619843e+00 7.388528607997368880e+00 4.585422039031982422e+00
-1.081136814209487085e+01 2.594166614769965129e+00 5.110361576080322266e+00
-9.582369512781585996e+00 1.715227568441652473e+00 5.033020496368408203e+00
-1.674127960420116690e+00 -1.907652916336373683e-01 5.593040466308593750e+00
3.143912184492443807e+00 -1.138347924076509310e+00 5.395878791809082031e+00
9.833115484192948230e+00 1.907966416037862656e+00 5.716934680938720703e+00
-1.896903854230899800e+00 -7.312555953536693520e-01 5.070256710052490234e+00
1.642256106901080370e+00 -2.109193927874045471e+00 4.783994197845458984e+00
-2.318363234399213990e+00 -2.804201383446874196e+00 5.133711338043212891e+00
-8.243291331848577874e-01 -4.784147584661393005e+00 5.449139118194580078e+00
-3.629148735849663687e+00 -7.576519827000317342e+00 4.916105270385742188e+00
-5.253525113890063380e+00 1.674222372684587290e+00 5.433545112609863281e+00
-2.499176716628693562e+00 -1.742000155722879473e+00 5.435385227203369141e+00
9.036867866209195022e-01 -1.208503244148519729e+00 5.275508880615234375e+00
-2.890329892754921470e+00 -4.739952733522580175e+00 5.372541904449462891e+00
-1.434048191556645646e+00 -2.739270768775322829e+00 5.799794673919677734e+00
-3.340528802397141561e+00 -9.826793777469440272e-01 5.148311614990234375e+00
6.794425571715809298e+00 -2.687940926282811116e+00 5.829734325408935547e+00
-4.722326896797639506e+00 -1.105750989254496996e+00 5.022965431213378906e+00
-1.279402344180421203e+00 5.462318094606486429e-01 5.228778362274169922e+00
-3.920739901471222311e+00 1.870244044484826729e+00 5.532532215118408203e+00
3.623077064701927252e+00 -1.206726094957467765e+01 5.639096260070800781e+00
7.278747700704082391e-01 -1.948367023337576054e+00 5.356586933135986328e+00
-2.736015692367772090e+00 5.839348092885122909e+00 5.061511516571044922e+00
-1.284717203362832016e+00 1.782618728927729324e+00 4.785948276519775391e+00
-4.449576997948796908e+00 2.412897124353620804e+00 5.375156402587890625e+00
-3.231578327413187623e-01 1.708544238880333577e+00 5.809241771697998047e+00
-1.684831442904296539e+00 5.877900418734276933e+00 5.071972846984863281e+00
-3.394652644552556442e+00 -1.819872557275014513e+00 4.969647884368896484e+00
-1.134437957118713136e+01 -3.662542860006149370e-01 4.627677917480468750e+00
-4.020527867357070129e+00 -3.008165345054193196e+00 4.922613143920898438e+00
-4.686246476759378332e+00 1.473858173970744145e+00 5.017430782318115234e+00
-2.368960450813299090e+00 1.719592007685345703e+00 5.384479045867919922e+00
-9.130991716970461303e-01 6.200228641735757051e+00 4.861800670623779297e+00
-4.587854362999358671e+00 7.164792022958183182e+00 5.122323989868164062e+00
-5.532693977681359065e+00 -5.187769253584157525e+00 5.135805606842041016e+00
-9.186549347761962636e+00 9.641664375985262714e-01 4.688987731933593750e+00
-6.761023624160466206e+00 -3.679066064015294568e+00 4.899163246154785156e+00
-4.834872284099367867e+00 3.845421180967622643e+00 4.656221866607666016e+00
-6.906623394908009139e+00 -4.934721780387206103e+00 5.436423301696777344e+00
-8.744693743642667272e+00 -1.512472231830519487e+00 4.638686180114746094e+00
-8.785673892711484356e+00 -3.855035726357036285e+00 5.099520206451416016e+00
1.451684585626241697e+00 -9.710743433449063877e-01 5.652264595031738281e+00
1.122174858719230528e+01 -1.528174717753059397e+01 4.775887489318847656e+00
1.576815485290804020e+01 -1.411308958913677136e+00 6.369718074798583984e+00
2.253041354113448858e+00 -2.356220433798315028e+00 5.116386413574218750e+00
7.580645633108608061e-01 -6.134521978068742776e+00 5.382389545440673828e+00
7.746869646007981114e-01 -8.654458697249125976e+00 5.177083492279052734e+00
-1.096207193295974935e+00 2.508221812842175602e+00 4.712314128875732422e+00
5.685068520240901258e+00 1.158621100038535356e+00 5.585929393768310547e+00
9.287336401915185391e+00 -9.495463419186673804e+00 5.404165744781494141e+00
-3.142096013713737701e-01 -1.030555013566568867e+01 5.209894180297851562e+00
-3.548687394223964287e+00 4.574222712611313746e+00 5.296470165252685547e+00
-8.057779450916388697e+00 -2.076834755363522245e+00 5.488651275634765625e+00
-5.097305240744448795e+00 -3.247813951972271074e+00 5.099509716033935547e+00
4.289876936373484995e+00 2.504289851399320810e+00 5.513038158416748047e+00
-1.314225771971224921e+00 9.261416327885498845e-01 5.268803119659423828e+00
4.075625637840459170e+00 3.332354854748611039e+00 5.711129665374755859e+00
1.156076244889729043e+00 2.169531159959273481e+00 5.296528339385986328e+00
-5.050345074388619793e+00 6.025303198957632667e+00 5.286444664001464844e+00
-2.048898918645933431e+00 -8.799058085249622518e-01 5.407929897308349609e+00
-6.095176717564148916e+00 8.544506613131742867e+00 5.216982841491699219e+00
2.690267626113666655e+00 4.251519172972221483e+00 4.900806903839111328e+00
4.485808112209688225e+00 3.142768568824512609e+00 5.322189331054687500e+00
-8.827543581963908093e-01 -1.926062807264858012e+00 4.940820217132568359e+00
-3.145799406232528295e+00 -4.172837480993827342e+00 4.570177078247070312e+00
1.971590773610034431e+00 9.697542238754621735e-01 5.378086090087890625e+00
-1.244980329685698495e+00 3.988012780232414567e+00 5.015876293182373047e+00
2.925720032711944363e+00 3.618914219963152767e+00 5.583807945251464844e+00
3.558852223851475038e+00 -1.194184068835472345e+00 5.654184818267822266e+00
3.559708882981803324e+00 3.111809772504291471e-01 5.831065177917480469e+00
-1.351718597292649093e+00 5.982311938150163932e+00 4.883122920989990234e+00
-1.551246970420970595e+00 1.167528855652531483e+01 5.626675605773925781e+00
8.569891118603005786e-01 4.245554236870204612e+00 4.837883472442626953e+00
-3.425213601621746484e+00 4.130907464275547447e+00 5.370073795318603516e+00
-7.159411021890210058e+00 -3.486531432054167823e+00 5.042628765106201172e+00
-3.647510247471092981e+00 5.287579495677447561e+00 4.776380062103271484e+00
-2.723272323047435606e+00 8.652005749857087924e-01 5.279451847076416016e+00
-1.126335819991157727e+00 4.839079585733061073e+00 5.957098007202148438e+00
-7.495705688740885719e-01 -9.932738625325702175e-01 5.475354671478271484e+00
-1.107321138006365890e+00 5.384194038646746172e+00 5.247893810272216797e+00
-6.556551260767605527e+00 1.736316216959659098e+00 4.693346023559570312e+00
-8.497452506062579403e+00 -6.359005531079271023e+00 5.005137443542480469e+00
-2.325800278033471891e-01 -9.589779995116023414e+00 5.045026779174804688e+00
-1.991834192725835173e+00 1.147689650092979186e+00 4.819555282592773438e+00
-1.438585850513081299e+00 2.906683144457765433e+00 5.657756328582763672e+00
4.066588892722813320e+00 -2.737061313215482183e+00 5.785613059997558594e+00
-5.055721162898360710e+00 2.966788568023009720e+00 5.066052436828613281e+00
-3.302246988579096598e+00 -1.063226152894167775e+01 5.020021438598632812e+00
5.314515959621579633e-01 -3.304039803977516065e+00 5.474130153656005859e+00
1.723968416649477753e+00 1.028894791477731019e+01 6.002775192260742188e+00
1.170055994840605962e+00 3.104090962388873720e+00 5.264038562774658203e+00
-5.502287710380048047e+00 7.766805538241799312e+00 5.499546527862548828e+00
7.276747265467661485e+00 6.876480084952747873e+00 5.047028064727783203e+00
-3.438820075350647709e+00 7.770106863950514864e+00 4.505829334259033203e+00
6.891746769868747791e+00 -6.872367982391001995e+00 5.017947673797607422e+00
1.307298094092037122e+00 3.150976459998263923e+00 5.342932224273681641e+00
2.532324407479788153e+00 4.983564779649298337e+00 6.073392391204833984e+00
3.321360666491767866e+00 3.884866476466991791e+00 5.025594234466552734e+00
-8.272904954586098869e-01 4.837582415067821273e+00 5.240993022918701172e+00
-6.634369167253240107e+00 -2.501673317326047918e+00 5.125154495239257812e+00
-5.284016916537832564e+00 6.835826686234117489e+00 4.968168735504150391e+00
-1.088728079499848711e+01 1.196929396204756735e+01 4.631350517272949219e+00
8.778591694168766391e-02 6.937337083270010751e+00 5.725051879882812500e+00
-1.195048176356050718e+01 1.297731202516428262e+01 4.813117504119873047e+00
-3.980062225443132817e+00 5.839637271376366456e+00 5.016533851623535156e+00
-1.001227507604475342e+01 1.008065434540686667e+01 4.951534748077392578e+00
-4.327189349282209996e+00 2.354408793595248905e+00 5.162577152252197266e+00
-3.874424333544457255e+00 5.058454833282798546e+00 5.527974605560302734e+00
-4.477687803597754090e+00 2.723660668946262131e+00 5.936236858367919922e+00
-1.485726123940017129e-01 4.320831833476747263e+00 5.453200340270996094e+00
-5.540332991478303271e+00 -9.124477243890605216e-01 5.300744533538818359e+00
-4.565927094111377649e+00 3.069411518405962269e+00 4.769548416137695312e+00
-2.388879969306107132e+00 9.910676828248037751e+00 4.939505577087402344e+00
2.521787251398678986e+00 3.920843240003929697e+00 5.186791419982910156e+00
-2.852566733977148772e+00 6.739769532011957942e+00 4.952122211456298828e+00
-1.021476287428782825e+00 4.829373146412157425e+00 4.975993156433105469e+00
2.370419527474736110e-02 -1.471741948398814337e+00 5.181024551391601562e+00
1.711830394270233757e+00 3.272087078686090500e+00 5.278808116912841797e+00
1.753916307769135097e+00 4.191159780373866717e+00 5.298737049102783203e+00
-3.802392706382602849e+00 1.399669759713239481e+00 4.615733623504638672e+00
-4.412563708429775744e+00 6.974902410750739357e+00 4.909104347229003906e+00
-3.657150052510607097e+00 4.463420556245169202e+00 4.998208999633789062e+00
1.915671476169342524e+00 3.303562257958970183e-01 6.164828777313232422e+00
-2.988909045061467040e+00 5.241140555169579329e+00 5.792634963989257812e+00
-2.626644088743232075e+00 9.599231916465518211e+00 6.506721019744873047e+00
2.298394000152276906e+00 6.609529499407257980e+00 5.231443881988525391e+00
1.841687256482774426e+00 3.669472651994468038e+00 5.805524826049804688e+00
1.065532782454615734e+01 -6.409808467128168541e-01 7.306018829345703125e+00
1.537284591613754792e+01 6.306686637472327384e-01 7.134296894073486328e+00
5.293310202429821310e+00 4.423709438742506883e+00 6.310546398162841797e+00
1.435981503443857932e+01 5.879877750733755626e+00 7.008038043975830078e+00
1.328570794016697221e+01 1.069847202137722952e+01 6.043187141418457031e+00
8.722159739673276846e+00 -7.638429960286164944e-01 5.990435123443603516e+00
-8.967992593638980381e-01 6.738061269708941481e+00 5.321702003479003906e+00
-4.642237364580633630e-01 -1.829746251752489283e-01 5.664362430572509766e+00
-8.542398200454263346e+00 4.835216932217544006e+00 4.809719085693359375e+00
3.109413228706057630e+00 -5.314737273759866376e-01 5.355081081390380859e+00
1.813411772784508935e+00 5.543373986601801029e+00 5.374327182769775391e+00
1.213020863022488793e+00 1.160442976476337407e+01 5.867485046386718750e+00
-3.154786704687967402e-01 5.653723982642215873e+00 5.347916126251220703e+00
-9.707506848416935341e+00 5.233661791844538058e+00 4.739324569702148438e+00
-2.502654096323346788e+00 5.667768709162574581e+00 4.899276256561279297e+00
1.270637810027913428e+00 9.481761071505387051e+00 5.319341182708740234e+00
-3.649159948844386658e+00 1.143449036708391908e+01 5.134247779846191406e+00
-4.453678494935698895e-01 9.309350671935144206e+00 5.019223213195800781e+00
-3.574327658500101812e+00 4.428911438463266848e+00 4.665084838867187500e+00
-5.980239719577288504e+00 5.829263655250517928e+00 5.678406715393066406e+00
-3.391992314532357167e+00 2.480967252442642046e+00 4.924560546875000000e+00
2.538800125995544832e+00 7.312258256926467581e+00 5.242575168609619141e+00
-1.695296168437388618e+00 4.266843995095748632e+00 5.046434879302978516e+00
-3.947113484835688801e+00 2.897630069322982393e+00 5.277546405792236328e+00
-2.240469662379680926e+00 8.969604150366274453e+00 5.299970626831054688e+00
3.638948833659635618e+00 9.839777640193869246e+00 4.402703285217285156e+00
-4.531158770844177508e-01 7.380391345436362549e+00 5.127748489379882812e+00
4.285245166765352387e-01 1.145921387851440088e+01 5.012643337249755859e+00
-3.152571495438950322e+00 7.500834228544905891e+00 5.418496131896972656e+00
-2.128358192449460784e+00 2.099203333852618591e+00 5.240285873413085938e+00
1.088028654335876766e+01 5.374547148303248534e+00 5.722944736480712891e+00
-4.258548330129157122e+00 -4.540439686938632313e+00 4.979898929595947266e+00
3.902165394581606161e+00 7.216175464679282392e+00 5.855749607086181641e+00
-1.104276883368643158e+00 -7.460286005774294793e-01 5.751262187957763672e+00
-2.136451427003701387e+00 9.546077837989402681e+00 5.070413112640380859e+00
2.064022518609717416e+00 2.148514328627509684e+00 5.124627590179443359e+00
-4.846445284488206440e+00 1.625689511492596440e+00 5.252142906188964844e+00
-3.148263734066480524e+00 4.736062014636196693e+00 5.241479396820068359e+00
-4.707716046992490355e+00 5.825390144965789219e+00 5.043153285980224609e+00
8.867422012489993843e-01 5.789773990081292787e-02 5.040367603302001953e+00
4.889577131987085323e+00 1.474726036234982551e+01 5.319681167602539062e+00
-6.706989582567030261e+00 1.716094064882048409e+00 5.075096130371093750e+00
-6.245254782579245934e+00 -8.206370689568767696e-02 4.802020072937011719e+00
5.622462869001441987e+00 6.829637680247181208e+00 5.631607532501220703e+00
-4.687445910642420444e-01 3.850325937895744399e+00 4.925332069396972656e+00
-3.874278769571372294e+00 6.054092254265950324e+00 5.124500751495361328e+00
-2.441109443560221415e+00 8.480452043789769689e+00 4.860493659973144531e+00
-6.900807660582750636e+00 1.020857799648001141e+01 4.925414562225341797e+00
6.847273822436134028e-01 1.642088384342478946e+00 5.273756027221679688e+00
4.358476920645445674e+00 -3.364608224095180233e+00 4.826230525970458984e+00
-4.209549538808813551e+00 -1.155258423541316359e+00 4.858538627624511719e+00
4.527899348970333193e+00 -8.038550720121985904e+00 5.220736980438232422e+00
4.686311161402542780e+00 3.690007607279180313e+00 4.990201473236083984e+00
-3.113814619550457685e+00 3.084466578478624044e+00 4.827557086944580078e+00
-2.347496671776844401e+00 2.601147307695819144e-01 5.071578502655029297e+00
-5.796929988921028176e+00 -2.466900712221917757e+00 4.543544769287109375e+00
-2.196355659062706245e+00 7.040559619511215672e+00 4.425269603729248047e+00
-6.918498998163486569e+00 6.241220970758116771e+00 5.235934734344482422e+00
-1.164437329956936296e+01 -3.166176881803046239e+00 4.780680656433105469e+00
8.092752135915376455e-01 8.935558354497839417e+00 5.424437046051025391e+00
8.493281031563544303e-01 9.800698315750256739e+00 4.851525306701660156e+00
-2.724474015954770678e+00 -1.461051578739196222e+00 5.101950645446777344e+00
-7.216079511061482599e+00 5.852536800105534454e+00 5.410008907318115234e+00
-6.812034627206934090e+00 -4.766403749286002522e+00 4.977741241455078125e+00
-9.657603209259729482e+00 -3.581479014553635043e+00 4.825299739837646484e+00
-8.698657625117313330e+00 -7.665880907823143797e-01 4.786659240722656250e+00
-2.101752085283092875e+00 -9.597022689906917203e-02 5.226040840148925781e+00
-5.376859817120712037e+00 -5.317154650212036593e+00 4.758938789367675781e+00
-6.070473395851888831e+00 4.686600519114688668e-01 4.552568912506103516e+00
-2.260618926105074422e+00 1.212685408555932653e+00 4.863889217376708984e+00
-2.696097878716380070e+00 6.565315454637361547e-01 4.786375522613525391e+00
-5.713300947743721103e+00 -1.218264051044407914e+01 5.081192493438720703e+00
-9.142106841437492193e+00 1.058724998065151723e+01 4.930578231811523438e+00
-7.250386376482259587e-01 9.044093667321410734e+00 5.300538063049316406e+00
-9.049623918777477627e+00 2.013508964273827306e+00 4.992884635925292969e+00
-4.729990063048828297e+00 2.078501815507972417e+00 4.666743755340576172e+00
-6.733643274890189545e+00 3.142882660533654171e+00 4.874063968658447266e+00
-5.628759255160300512e+00 4.050953051488862755e+00 4.863190174102783203e+00
-9.612492175869910227e+00 1.127160002201283318e+00 4.801301956176757812e+00
-6.051773300016925816e+00 9.850796711402153294e-01 4.985991477966308594e+00
-2.707899271535152863e+00 -1.178155881699793683e+00 4.901356697082519531e+00
-2.255165362420197717e+00 -6.287518155685787313e+00 4.706048965454101562e+00
1.710086062534284190e+00 5.213579537092445371e-01 5.077893257141113281e+00
-5.193361707925710391e+00 4.553977564391678001e+00 5.115916728973388672e+00
-9.961016351290999937e-01 -7.364779174780833326e-02 4.997849941253662109e+00
6.815076381899420888e-01 4.350895514468960279e+00 5.101235866546630859e+00
-6.098095750352475974e+00 -2.550910191166087415e+00 5.220067977905273438e+00
2.476361553270248095e+00 3.628439053267361381e+00 5.009251117706298828e+00
-1.067582258301678522e+01 -4.888736179531094628e+00 5.027573108673095703e+00
-5.113594151625683537e+00 3.767837491552608942e+00 4.765637397766113281e+00
-1.803579826923847218e+00 -3.371686869263113451e+00 5.195634365081787109e+00
-5.979655864031061085e+00 -6.944135621937744141e+00 4.867588043212890625e+00
2.018800655552936085e+00 -8.378679715277709050e+00 5.236085891723632812e+00
-9.742240680800819064e+00 -7.882915554319092521e+00 4.842209815979003906e+00
-3.376565958334498241e+00 -6.262639778578340533e+00 4.625689983367919922e+00
-7.136729094337978196e+00 -2.782575815904959171e+00 4.435696601867675781e+00
-3.316714942507039243e+00 -3.964596136562734685e+00 4.072862148284912109e+00
-5.614872138939122515e+00 9.337216499861953345e-01 4.293086528778076172e+00
-5.927316982917030241e-01 -6.239997685587280074e+00 5.219588756561279297e+00
-5.639842933505761380e+00 2.190110196749884164e+00 5.273983955383300781e+00
-8.372649400530853825e+00 -1.146839287771195481e+00 4.640894412994384766e+00
-1.317065578590522312e+00 7.503379095559663980e+00 4.610021591186523438e+00
1.032132481567926252e+00 -9.006445119825855272e+00 5.224500179290771484e+00
-1.241082184165220648e+00 -7.771853954331962910e+00 5.145571708679199219e+00
4.417168001507785213e-01 -2.872946239760271414e+00 5.045196533203125000e+00
-4.427481396395313240e+00 -2.947726612432106652e+00 4.717308998107910156e+00
-5.407509019853470988e+00 4.055310948961054152e+00 5.367085456848144531e+00
-3.399104018053380472e+00 3.854425865931360384e+00 4.694911003112792969e+00
-5.324183001370836443e+00 -3.019368040815896492e+00 4.809927940368652344e+00
3.602384093747549310e-01 -2.846469459531909330e+00 5.021564006805419922e+00
-3.172959198369534661e+00 6.296307824478943882e-01 5.267656326293945312e+00
-9.984597610570235204e+00 4.178648650090211802e+00 5.512140750885009766e+00
-2.816357328240967295e+00 6.145926091568860272e+00 4.687780857086181641e+00
-1.775524637631631153e+00 6.292788983643986533e+00 4.897040367126464844e+00
-8.066973677120371278e+00 3.951450405612733086e-01 5.005976676940917969e+00
2.119415974144941983e-01 -1.386884107880158146e+00 5.939841270446777344e+00
-6.922854180795802392e+00 -7.204913317069339129e+00 5.448909759521484375e+00
8.846951869224608522e-01 -3.605004352644113119e+00 4.817821502685546875e+00
-4.026716834439969972e+00 -8.001153604280858644e+00 5.615388870239257812e+00
-3.355048790243296830e-01 1.941486609858411594e+00 5.419243812561035156e+00
3.453448609597127739e+00 -1.501100897963249459e+01 4.856202125549316406e+00
2.965123406552832908e+00 -1.260605093773770236e+01 4.697851181030273438e+00
-7.843907554530640258e-01 2.096183914709697227e+00 5.828705310821533203e+00
1.133283749050481459e+00 3.967847204474954204e+00 5.614169597625732422e+00
-8.135943098257131245e-01 -2.775201818345245819e+00 5.142189979553222656e+00
-9.989777467934523258e+00 5.310223598954528335e+00 4.472651004791259766e+00
1.873255544351543955e+00 -6.286708691099337720e+00 5.263894557952880859e+00
1.818001645203819683e+00 -4.710940604475108096e+00 4.986552238464355469e+00
-6.178447479406457887e+00 1.544850348810794305e+00 4.690534114837646484e+00
4.560593610735470094e+00 -3.226955785908734775e+00 5.110783100128173828e+00
-3.573896697764008312e+00 -2.921014087102086210e-02 4.944836139678955078e+00
6.215761717456716795e+00 -7.597476892430643503e-01 5.878479003906250000e+00
-1.164765560139776834e+00 -6.679960818366124542e+00 5.412401676177978516e+00
-4.576164895785051812e+00 -7.053397055236012569e-01 5.258991718292236328e+00
-6.662446008959707733e+00 -3.351768012561043619e+00 4.909102439880371094e+00
-1.572603389928357576e+00 4.718309155285199452e+00 5.840421199798583984e+00
1.349365829833038433e+00 5.024270861362653662e+00 4.512936115264892578e+00
-6.117955821275398165e+00 1.287444027943218394e+01 5.560899734497070312e+00
4.002181896415356377e+00 -8.446726487586341259e-01 5.069892883300781250e+00
-1.100499423136805532e+01 6.129769287448930903e+00 5.269791126251220703e+00
2.431124422285321440e+00 -9.627147597814888158e+00 5.384775161743164062e+00
1.064259064786705844e+00 -1.555351081109536437e+01 5.028499126434326172e+00
1.352205280696744172e+00 -7.719179248691928841e+00 5.101725101470947266e+00
1.140575033871502830e+00 -3.417180233959858704e+00 4.655780792236328125e+00
-1.482729000048362833e+00 3.046151209678910066e-01 5.678671836853027344e+00
-5.959575506193131034e+00 1.644869602364018801e+00 5.450634479522705078e+00
4.823121324694175982e+00 -1.286834124896113263e+00 5.928110599517822266e+00
2.662104300874420737e+00 -5.880443356413772804e+00 4.927769184112548828e+00
-2.452162778108329277e+00 -3.162297889375917936e+00 5.170716285705566406e+00
-4.060909872704425716e+00 -3.942639635898766315e+00 5.030994892120361328e+00
-1.152298381675239458e+00 6.126317959775742672e+00 5.309471607208251953e+00
1.919172099783925667e-01 -6.522616430071531468e+00 5.130145549774169922e+00
2.764581038014672032e+00 -1.582710361552456035e+00 5.181988239288330078e+00
-2.028253589322168260e+00 -9.168508878362269243e-02 5.196872711181640625e+00
-5.598820856394201684e+00 1.522524895230518593e+00 5.116375446319580078e+00
1.824978264061661304e-01 -1.153207378480882106e+01 5.545547485351562500e+00
1.038440550800071360e+00 -1.594667685076837316e+01 4.781714916229248047e+00
1.376446936816303257e+00 -4.890506536600722320e+00 5.441195964813232422e+00
-7.033617077963262298e-01 -1.465884327869025938e+01 5.226604461669921875e+00
-5.827169719218757926e+00 -8.166278726615709971e+00 5.614037036895751953e+00
3.747795165791213412e-01 -7.551349391329013727e+00 5.297972202301025391e+00
-2.424876798633106123e+00 -1.328454655525105288e+01 6.189417362213134766e+00
-2.757350053085275032e+00 -8.708971551380119136e-01 4.912240505218505859e+00
-4.265145917827125821e+00 4.330258914879294707e+00 5.444500923156738281e+00
-1.953160361423611269e+00 -2.239467794121903665e+00 5.082480430603027344e+00
2.868285822045094413e+00 -7.542674877061081418e+00 5.059466361999511719e+00
-2.440438419829638050e+00 6.096192312163283056e+00 5.383102893829345703e+00
3.458114027413242919e+00 6.335932663221356620e+00 4.838438987731933594e+00
-2.274656251609135538e+00 -8.620347199867230970e+00 5.402408123016357422e+00
1.443219333063715526e+00 -1.160692781451806255e+01 5.107054710388183594e+00
-6.263177810587924554e+00 -1.456441452369714362e+01 4.882192611694335938e+00
-3.738366863527892381e+00 -1.019121254022309309e+01 5.163970470428466797e+00
-2.454918443551101781e+00 -1.237427528648333386e+01 5.058328628540039062e+00
-1.438658691327536987e+00 9.108642243387205184e+00 4.988567352294921875e+00
-6.965045871498468655e-01 -6.383310585027521356e+00 5.096607208251953125e+00
-2.750859986363965337e+00 -7.681944882244293726e-01 5.269270420074462891e+00
-4.259277696068268781e-01 -5.891349470077254402e+00 5.149806022644042969e+00
-2.052371303597543495e+00 -1.729165981662292406e+00 4.927859783172607422e+00
-8.481174061286274046e-01 4.237637872233290359e+00 4.678301334381103516e+00
-2.507898777302943749e+00 3.490946072733809302e+00 5.021663665771484375e+00
3.129014792080964558e+00 -4.211245537776333592e+00 5.431399822235107422e+00
7.656406159873469619e+00 -1.050150289732601117e+01 5.625247001647949219e+00
5.658285857589320678e+00 1.197325080054129298e+00 4.765910148620605469e+00
3.708514567840823339e+00 -1.192577071546128575e+00 5.411413669586181641e+00
-4.588101900260025956e-01 -4.687824900376734938e+00 5.495124816894531250e+00
-4.627825284709693676e+00 -1.368940862542849146e+01 5.347177028656005859e+00
6.395477445855897614e+00 -9.648826853997307662e-01 5.541308879852294922e+00
1.995393177880740110e+00 1.463998235281581406e-02 5.235064983367919922e+00
-1.204750353847144906e+00 1.046506385882300272e+01 5.744318962097167969e+00
7.328547416345494447e-01 -5.906431382614093506e-01 5.983653545379638672e+00
3.932111645042362547e+00 -7.985287171381622251e+00 5.611924171447753906e+00
-3.966693937313499951e+00 -3.101284010172638883e+00 4.990129470825195312e+00
-2.642970805838746884e+00 3.753145678999306512e+00 5.094664096832275391e+00
-4.666725227315116520e+00 7.086017745600215356e+00 5.103666305541992188e+00
-7.949413104326770174e-01 2.662703465776919742e+00 5.346063613891601562e+00
9.635530022988798571e-01 4.995887050235095828e+00 4.906944274902343750e+00
-2.154379473056391880e+00 5.463451027430270557e+00 5.100078105926513672e+00
-2.443751702870927023e+00 8.109743066817758361e+00 5.366878509521484375e+00
1.417464446917936494e+00 5.046873741264509050e+00 5.345549106597900391e+00
-1.491260330114470234e+00 1.713675264615193150e+00 5.355754375457763672e+00
-3.491295476300424472e+00 -1.296818894529489175e+00 5.793807983398437500e+00
3.537970749608587262e+00 -5.855030479574600655e+00 5.704990863800048828e+00
-7.807576847225615069e+00 -6.724078325489442953e+00 5.465756893157958984e+00
-5.975159565403012074e+00 -8.388081122034913850e-01 4.839224815368652344e+00
-5.620405810480957776e+00 6.370750336638019817e+00 5.046742439270019531e+00
1.009667833546176841e+00 5.625744316925000099e+00 5.816827774047851562e+00
2.278131836693477297e+00 -1.337738411076634826e+00 4.988126277923583984e+00
-6.057270503697244735e+00 1.275605191854970233e+00 5.205006122589111328e+00
-4.406607293704477790e+00 -1.306107341148480216e+01 4.546261310577392578e+00
-1.778350554918079807e+00 -1.188825588318369242e+01 5.013243198394775391e+00
5.032979920892782566e+00 -1.001206879961585017e+01 4.992014408111572266e+00
-1.576658566768735392e+00 -3.212405309489175576e+00 5.319042205810546875e+00
-2.931168023810680534e+00 -4.344069292167318963e+00 5.194121360778808594e+00
-1.357672824700073555e+00 -3.450203451460954529e+00 4.823081493377685547e+00
7.871728327375679513e+00 5.012050130203109966e+00 5.404118537902832031e+00
-5.513047452822783079e+00 4.141039023477557812e+00 4.777300834655761719e+00
-3.920154401344718931e+00 1.464040249336205246e+00 5.129261016845703125e+00
-3.478525984124314352e-02 -6.839558322894525588e+00 4.597608566284179688e+00
-1.064539576876269988e+00 -1.415043856497604668e+00 5.132991313934326172e+00
8.758642607697385563e-01 3.009520255981633641e-01 4.270550251007080078e+00
-4.349376246815332969e+00 1.470722943229776924e-01 5.042459487915039062e+00
1.131738137449184833e+00 -3.597201108797515090e+00 5.179827213287353516e+00
-6.020905938159896387e+00 -3.132118311863798965e+00 4.868326187133789062e+00
-4.101802016585720523e+00 7.787588632607940653e+00 4.931704044342041016e+00
3.497369509653818653e+00 -3.336995781532025696e+00 5.403415203094482422e+00
-8.635983989570997776e-01 7.140954933782413860e+00 5.391448020935058594e+00
7.790662136619291189e+00 -2.149666024545770160e+00 4.991042613983154297e+00
2.886176861587637532e+00 -3.229952844445137750e+00 5.077411651611328125e+00
4.231511903123670315e+00 -1.727023958220646360e+00 5.302453041076660156e+00
5.036111398073307654e+00 -3.796756058244330045e+00 5.997890949249267578e+00
4.682582823858730592e+00 7.774876979537364008e+00 5.868270874023437500e+00
-1.216814554810104809e+00 8.070231140665745651e-01 4.574342250823974609e+00
-2.589272374726320436e+00 3.232098013225601196e+00 4.874147415161132812e+00
4.535207767561182934e-01 -5.554914669508408842e+00 5.107584476470947266e+00
-2.035602608474720743e+00 2.205331373526192018e-01 5.574558734893798828e+00
-1.466095721140626473e+00 -5.987516522531291407e+00 5.082549571990966797e+00
-3.022215686743677243e-01 -2.607487749974731983e+00 4.365513801574707031e+00
-5.907428748463862123e-01 -2.571648921733439952e+00 5.397063732147216797e+00
-2.971635361427872102e+00 -7.316174162330268960e-01 4.646095752716064453e+00
7.038644651749446091e+00 -1.494153753100541104e+00 5.860486030578613281e+00
4.092555411610387939e-01 4.025603676544760312e-02 5.475818157196044922e+00
5.046267794104579707e-01 -7.981177018785013288e+00 5.223035335540771484e+00
-5.860802002240736108e+00 -5.854200718306477036e+00 4.632083892822265625e+00
-4.584390355236251047e+00 -3.090765918161484382e+00 5.601660251617431641e+00
-7.620351445239029076e+00 -3.187295612400133926e+00 5.248790264129638672e+00
-4.868885775746332634e+00 -4.498666760450057645e+00 5.114303588867187500e+00
-9.483329504482278516e-01 1.319165961015855038e+00 5.055449962615966797e+00
2.044028366826073029e+00 3.976097357733288540e+00 5.565483093261718750e+00
8.617941019354927734e-01 -7.643641735036072582e+00 5.460045814514160156e+00
2.157853818567653459e+00 -7.422932323178372371e+00 5.320801258087158203e+00
7.690092109168050527e+00 3.473503254221131709e+00 5.871900558471679688e+00
6.101194043484165164e+00 -7.126802439148571366e+00 4.889877796173095703e+00
1.655024961335749945e+00 6.361475235292377572e-01 5.532766342163085938e+00
-1.531187225914216743e+00 -1.590103775856759327e+00 5.663117408752441406e+00
-3.337616782871767107e+00 -5.555986150513352761e+00 4.409003257751464844e+00
-5.649339828047056145e+00 3.235419554383941687e+00 5.474531650543212891e+00
1.216720879645141373e+01 7.444766861116472789e+00 6.136367321014404297e+00
5.449630134475457410e+00 6.863825037862584466e+00 6.049141407012939453e+00
-1.288593912800078956e+00 -3.829032508623892106e+00 5.343873500823974609e+00
5.154945261349110908e+00 2.765153350304335955e+00 5.753077983856201172e+00
-9.114937171086356926e+00 1.107403650767506464e+00 5.046137332916259766e+00
-5.355993256674398850e+00 -6.749980558051612789e+00 5.241613864898681641e+00
-1.066254742133769007e+01 -1.013959537221445162e+00 4.917183876037597656e+00
-5.331399443656516191e+00 -7.237828338757588575e+00 4.798061847686767578e+00
6.401587801658894961e+00 -3.752769086059759118e+00 5.610187530517578125e+00
1.073375303964975602e+00 -3.105513198313352596e+00 5.659549713134765625e+00
-4.006266472853274863e+00 5.153612081139079315e+00 5.445492744445800781e+00
-1.076425277071941800e+00 4.742509955793948961e+00 5.764096260070800781e+00
-4.442006216033214105e-01 7.513279551796390177e-01 5.403304576873779297e+00
8.865896816037651673e-01 7.850898647506198813e+00 5.112007141113281250e+00
1.170344258170087803e+00 1.344437259750561253e+01 5.245550155639648438e+00
-1.427634456393606310e+00 1.236716137940707583e+01 5.081160545349121094e+00
1.378837032302004051e+00 4.573261972180253210e+00 4.930011272430419922e+00
-8.314077267511740033e+00 -2.032228420879920172e+00 5.105781078338623047e+00
-6.004664566336930243e+00 4.490694891058605975e+00 5.110002040863037109e+00
1.830909715896770207e+00 -5.475578184409140903e+00 5.230076313018798828e+00
9.133023573865146627e-01 9.540892102991449519e+00 5.019105911254882812e+00
-6.258217431008603171e+00 -1.925358949377441231e+00 5.501181602478027344e+00
-2.301478741022814134e+00 3.609388262307209772e+00 5.762594699859619141e+00
2.510789518885229832e+00 4.183924764439553634e+00 5.622465133666992188e+00
4.913414486552218907e-01 -1.668882346259372706e+00 5.363311290740966797e+00
1.660196808964948811e+00 6.385083338341543957e+00 5.266507148742675781e+00
-4.367913077069627836e-01 -1.278578564372188309e+00 5.082775592803955078e+00
1.128378579919423785e+01 -5.911601208485308678e-01 5.047237396240234375e+00
-1.228437632961774106e+00 2.556325833358738198e+00 5.602651119232177734e+00
1.117004491573066804e+00 -2.412125482566407353e+00 5.330487251281738281e+00
4.355439267144616267e+00 -1.611152971643345477e+00 5.715216636657714844e+00
-4.811743410276283051e+00 1.384240671540915679e+00 4.857426166534423828e+00
-1.903790689974721229e+00 -3.535264427256360698e+00 4.575882911682128906e+00
-2.452533377099667344e+00 -1.538682570868827870e+00 5.050368309020996094e+00
-5.460421191679669661e+00 -1.132936536451543219e+01 5.064839839935302734e+00
1.493051229983776373e+00 7.863636589608880456e+00 6.005871295928955078e+00
3.838568358306935213e-01 5.873831252342880838e+00 5.666833400726318359e+00
-8.206726900638532385e+00 5.673190467400432979e+00 5.252943038940429688e+00
6.229808127685634744e+00 2.542444931131416119e+00 6.193819046020507812e+00
1.238196497656370454e+01 -2.816749331130274925e+00 5.264607906341552734e+00
1.151270277133912856e+01 1.933181496936016153e+00 6.577013015747070312e+00
2.215041705428469232e+00 -1.596733270076629907e+00 5.947252750396728516e+00
1.470093428488458975e-01 -1.196557402110752832e+01 5.217862129211425781e+00
-3.809204723126486059e+00 -6.556460352527804680e+00 5.337470531463623047e+00
1.367457146551917246e-01 -7.573202675423137187e+00 5.599545955657958984e+00
1.680687662432386764e+00 -1.246038859291241785e+01 5.343678474426269531e+00
3.503188485558122456e-01 6.374126644125200913e-01 5.156520843505859375e+00
5.197899343067454714e-01 -6.942001659901951172e+00 5.015635490417480469e+00
-1.871096862993240517e+00 -4.216522061415478362e+00 4.795228481292724609e+00
-5.242000802511141089e+00 3.285767857766869415e+00 5.313436508178710938e+00
4.556844625315844333e+00 -6.914051287120386746e+00 5.199703216552734375e+00
-3.645993435475152644e+00 -1.824963009090498633e-01 4.590097904205322266e+00
-7.794133577549947844e+00 4.159077517032036653e+00 4.946705341339111328e+00
-2.253230994478773175e-01 -4.701011243068092149e+00 5.256139278411865234e+00
-6.478185065279242316e+00 -1.528522376116207004e+00 5.266165733337402344e+00
-6.050568325132635650e+00 3.116401011885156613e+00 4.966882228851318359e+00
-8.446620347623112757e-03 -8.696010866810242046e-01 5.663690567016601562e+00
-3.347823047279828490e+00 2.544087371152613741e+00 4.648386001586914062e+00
-2.098315656729920153e+00 -2.510978889124037661e+00 5.694847106933593750e+00
-1.487734351390662368e+01 5.949035722632207701e+00 5.030924797058105469e+00
-1.056527793122715231e+01 -2.882191703866182841e+00 5.167533874511718750e+00
1.869612116717662476e+00 6.391647805697497908e+00 5.245158195495605469e+00
-7.097645123461675531e-01 3.025299919669650173e+00 4.860012054443359375e+00
6.017573390007356693e+00 1.415405868773405684e+00 5.432026386260986328e+00
-3.741168574198648233e+00 -7.130999563986635259e+00 5.103039741516113281e+00
-8.274489838142628173e+00 -5.413451976118520692e-01 5.201565742492675781e+00
4.307331912270028207e-01 5.529258755924739255e+00 5.249382495880126953e+00
2.682813853018738204e+00 6.282660776104870060e+00 4.918587684631347656e+00
1.506336425927821132e+00 1.786737984788477063e-01 5.298511505126953125e+00
1.840118033187234436e+00 5.427806547711391261e+00 4.941993236541748047e+00
-5.578441673494808128e+00 1.217251268693446953e+01 5.565725326538085938e+00
-8.475594721099658502e-01 -4.310271365135231569e+00 4.741570949554443359e+00
2.944948932930087970e+00 8.749314257966796404e+00 5.028249263763427734e+00
-5.095988699097399710e+00 7.141475772833676849e+00 4.651503562927246094e+00
-1.608699903019815913e+00 5.093482026641382276e+00 5.424279689788818359e+00
-6.960169453677092832e+00 3.853346537976869879e+00 5.062420845031738281e+00
-5.504140408790694217e+00 -1.294317233775446330e-01 5.231416225433349609e+00
-1.548496054113627007e+00 -8.959035694842127917e-01 5.759609222412109375e+00
-3.736779931369223817e+00 -1.612435251935752989e+00 4.971375465393066406e+00
-3.706312555280619314e+00 -5.268975595254998812e-01 5.026371955871582031e+00
-3.174989576117508427e+00 7.592540288306788288e-01 4.791796207427978516e+00
-2.430463163957981010e+00 -3.508937361053839910e-01 5.675543785095214844e+00
-4.089883008421414168e+00 -1.539001202702349747e-01 5.509580612182617188e+00
5.415439665994411511e-01 -2.505740423923329629e+00 4.995069980621337891e+00
-2.946390116731437692e-01 1.212171496309187368e+01 4.755882263183593750e+00
-6.810270581878999363e-02 2.833145173904421554e+00 4.830580711364746094e+00
1.510832023022634862e+00 6.074945178446393257e+00 5.062036037445068359e+00
-4.143111955039960215e+00 6.328883099162372794e+00 4.759855270385742188e+00
-4.103351342221892573e+00 1.792410919533933056e+00 5.530503273010253906e+00
8.214427745243804146e-01 7.077212178386228514e-01 4.901490211486816406e+00
-2.102436986976197630e+00 6.667074311574371137e+00 5.247296333312988281e+00
1.127132387291998467e-01 8.713699729458605603e+00 5.297528743743896484e+00
-1.621425376673484964e+00 7.171583226984616921e+00 4.924071788787841797e+00
-7.561918087616620099e+00 3.236659773905483650e+00 4.964009284973144531e+00
-2.004862793332780058e+00 7.209698944016871280e+00 5.072532653808593750e+00
-3.931821071823040636e+00 7.501202347163438588e+00 5.208704471588134766e+00
-5.439021120773515072e+00 6.901437976267194685e+00 5.109345912933349609e+00
-2.105548712598265482e+00 1.060481179619026193e+01 5.792528629302978516e+00
-5.762414175106851388e+00 3.088097470378912135e+00 4.979781627655029297e+00
-5.836549664213663391e+00 5.582805248699592049e+00 4.593953132629394531e+00
-6.119573746585208696e+00 8.881427294275990647e+00 4.909186840057373047e+00
6.124434797242559458e-01 -4.963678804276557166e+00 5.533155441284179688e+00
2.307831066679985721e+00 -1.287905693683302655e+00 5.219223499298095703e+00
-9.272549371216165071e+00 -1.855733364772926830e+00 4.843811511993408203e+00
7.514448940847185732e+00 -3.003753548959543274e+00 5.453761100769042969e+00
-6.531039378041452181e+00 9.859415864649596628e-01 5.188152313232421875e+00
-4.088441499172517091e+00 -6.837044367728803529e+00 5.076260089874267578e+00
-2.232073241403355723e+00 -1.441526589170284112e+01 5.195950508117675781e+00
-5.238737029273964119e+00 -1.180768329392430438e+01 5.031592845916748047e+00
-4.619182826266594155e+00 9.014558624093882422e-01 5.079181671142578125e+00
-7.154570201075302727e+00 -2.959093237585287639e+00 4.667022705078125000e+00
-5.189826252367028658e+00 -9.831830482944122096e+00 4.879149436950683594e+00
-5.525003880087184349e+00 3.444609164550239910e+00 5.104839324951171875e+00
-3.615997351902175527e+00 1.139378216561868218e+00 4.807587623596191406e+00
-6.685266732955909674e+00 2.262544225395651587e+00 4.684665203094482422e+00
-4.341393878052619115e+00 -5.138914451106407100e+00 4.630109310150146484e+00
2.630023401250142001e+00 -7.140562384634907112e+00 5.140863895416259766e+00
-1.270320595921383466e+00 -8.539613443765293965e+00 5.402156352996826172e+00
-2.050710089578536843e-01 -9.319044837456816666e+00 5.180424690246582031e+00
-8.002661068601287786e-01 8.755177717563661366e-02 4.954565525054931641e+00
6.112871525304122144e+00 -9.800633360367720925e+00 4.524302005767822266e+00
-6.655682157800494991e+00 -5.486476341639776599e+00 5.186532497406005859e+00
-5.973504212588588658e+00 -8.163931048525563838e+00 4.794361591339111328e+00
3.309994235632829351e-01 9.874591379681032066e+00 5.046366691589355469e+00
-4.522263136781556447e+00 -2.421806134212784123e+00 4.378698825836181641e+00
-5.014089451195381741e+00 -3.364577278185994835e+00 5.072856426239013672e+00
6.143462041186266154e-01 -7.071208693248508759e+00 5.133468627929687500e+00
9.641389326224333089e+00 -2.090682747442254019e+00 5.967982769012451172e+00
-3.856713444790594636e+00 -3.968947115327274844e-01 5.155783653259277344e+00
-3.394339655459547078e+00 2.682880506692327138e+00 4.617391586303710938e+00
1.744904761344810318e+00 -8.961304755462291993e+00 5.095508098602294922e+00
-4.666078228089215463e-01 -6.213607176303222346e+00 5.094834327697753906e+00
-9.881860924557715364e+00 -3.242389891090629472e+00 4.777898311614990234e+00
-1.055414527806045122e+01 -4.220246332992056537e+00 5.251998901367187500e+00
-3.955672995469759812e+00 6.536896835070141187e-02 4.994577884674072266e+00
-1.190198760812298140e+00 -4.456255157664835487e+00 4.718705654144287109e+00
-2.274455686311902092e+00 -7.310369052974424742e-01 5.015837669372558594e+00
-4.680680925862090724e+00 -4.173195538723058817e+00 5.419402599334716797e+00
-1.144588214548218075e-01 2.509385268750228826e-01 5.591359138488769531e+00
-3.047508800875352364e+00 3.525690660257576603e+00 5.520227909088134766e+00
-1.042745475914903430e+01 5.920047735165849812e-01 4.938469886779785156e+00
-4.719506231426304765e+00 6.966083085691033183e+00 5.666940689086914062e+00
-3.190190653242982233e+00 4.831440850195794390e+00 5.271215438842773438e+00
-2.167922603382143265e+00 -5.143109428499064606e+00 4.798219680786132812e+00
-1.508501238225772090e+00 5.499629352130289917e+00 4.973742485046386719e+00
1.189906889524671163e+00 9.895791626877418423e+00 5.002768039703369141e+00
-1.824062175630916660e-01 1.036228759111306408e+00 5.513066768646240234e+00
-8.723224392582487496e+00 3.023527011095369144e+00 4.969548225402832031e+00
-4.620054235967675282e+00 6.381212202815603085e+00 5.069989681243896484e+00
-7.527090570587601226e-01 -9.878708314260471746e-03 5.592638969421386719e+00
-9.368185060460377800e-01 -3.946691131627189542e+00 4.689915180206298828e+00
-3.230092205252416804e+00 4.573792999192702879e+00 4.754147529602050781e+00
-4.498336815947417300e+00 1.239323756335249094e+01 5.374022006988525391e+00
2.860210101961475626e+00 7.237299156685118362e+00 5.588094711303710938e+00
-5.982799437644133356e+00 -1.147685940283900763e+01 4.978360176086425781e+00
-2.364830996446478650e+00 4.099868033081902396e+00 5.224844932556152344e+00
-3.525390316501934240e+00 4.018777542103999068e+00 5.618336200714111328e+00
-8.432294097683280754e+00 1.292951569329460781e+01 5.041447162628173828e+00
-5.345448600152734819e+00 3.902066313353093729e+00 5.096615791320800781e+00
2.789028850006429305e+00 -2.470243318612283190e+00 4.889878273010253906e+00
-3.341530811809060530e+00 9.121892914181710665e-01 5.196741104125976562e+00
7.671411211636445238e-01 -4.772457846454245534e+00 5.618702888488769531e+00
1.009143536492598914e+00 5.939502233533479725e+00 4.819014072418212891e+00
-1.504004364662947957e+00 4.707048473288972801e+00 5.086065769195556641e+00
-1.765533039753318878e+00 -7.900551565582337732e-01 5.225839138031005859e+00
-2.266356304132688959e-01 2.722090739718150965e-01 5.302922248840332031e+00
2.038630992161079902e+00 5.703358911599365477e+00 5.005218029022216797e+00
-2.249366738974196256e+00 1.057329945518341496e+01 4.701841831207275391e+00
2.569503987275084667e-02 8.377540961249465568e+00 5.432451248168945312e+00
-1.279449253197422642e+01 -4.437123906956659702e+00 5.365249633789062500e+00
2.350780619206184419e+00 3.024152852761631483e+00 5.147950172424316406e+00
-1.907181784747554246e-02 8.991033318772721827e+00 5.754554271697998047e+00
-8.509823100617119884e-01 3.882568030866638153e+00 5.379991054534912109e+00
-2.717570792182131267e+00 1.220008300662576373e+00 5.420978546142578125e+00
-1.919816737522722860e+00 7.787255759869596616e+00 5.016345024108886719e+00
-2.904335069172728101e+00 7.469024596559712847e+00 5.330598354339599609e+00
-3.584162002161569216e+00 -1.503572068701355402e-01 5.042162895202636719e+00
-2.182230292370758828e+00 8.784746650428097325e+00 5.085861206054687500e+00
-4.636434303572230853e+00 1.423958299755136991e+01 5.285632610321044922e+00
2.251378935301168394e+00 2.983158359784451541e+00 5.684903144836425781e+00
-5.277912461401032651e+00 4.728444425781787586e-01 5.338386058807373047e+00
-4.628458006172887274e+00 6.302948332751883154e-01 5.238071918487548828e+00
-2.845437703418456810e+00 1.105841873622170013e+01 5.157771587371826172e+00
5.580147664640022320e+00 1.248099014817819885e+01 5.288495063781738281e+00
2.754123715053783616e+00 2.014466415534895027e+00 5.171712875366210938e+00
1.870697335232399672e+00 -6.976629563129768674e-02 5.099502563476562500e+00
1.027552435537116615e+01 2.617708610064489516e+00 5.803516387939453125e+00
-3.205728562133769444e+00 6.607042136245523167e+00 5.121856689453125000e+00
-7.871773046615890834e+00 5.963443377218478503e+00 5.547405719757080078e+00
7.811431508477763019e-01 5.013213971518484691e+00 5.545230388641357422e+00
1.503351264719691383e+00 4.197364703643602368e+00 5.454409122467041016e+00
-3.650089318663092275e+00 1.289472914357308486e+00 5.381430625915527344e+00
-2.517135742997105741e+00 -2.572330446354870848e+00 5.068306922912597656e+00
4.375383245707600288e+00 2.461068578398768913e+00 5.844263553619384766e+00
-5.425652060896205775e+00 1.374407019233066851e+00 5.465126991271972656e+00
-2.293589571630163082e+00 1.857919154733838729e+00 5.523848056793212891e+00
-3.324000957347942098e+00 -5.210181705921539397e+00 5.366955280303955078e+00
1.094091530862753292e-01 1.392429649511314649e+00 5.522181987762451172e+00
-5.147775205720687808e+00 -9.545674470436280146e+00 4.980974197387695312e+00
-8.468931027611722451e-01 -3.296194102435603845e+00 4.731445789337158203e+00
-4.627748770918603149e+00 -3.053814637612542349e+00 5.622720718383789062e+00
-5.643134125610404617e+00 3.658520564828011246e+00 5.063301563262939453e+00
8.485984296812345562e+00 3.268834359778380882e+00 7.104374408721923828e+00
-6.351201880761925267e+00 6.805161204688741083e-01 4.784286022186279297e+00
3.114744016786139991e+00 5.851890340987123018e+00 5.187029361724853516e+00
4.352845765953391455e-01 4.426624527896211303e-01 4.837125778198242188e+00
1.002068990159550310e+01 3.599806641668880314e+00 5.818967819213867188e+00
-2.088286679071699403e+00 6.505624062808501584e+00 5.315352439880371094e+00
-6.009885229916672955e+00 3.018103177713327145e+00 4.811755657196044922e+00
-4.574225476667281853e+00 -2.856384583642820996e+00 4.699330806732177734e+00
-3.166848322804975968e+00 -5.789435253491610922e+00 5.254157543182373047e+00
-1.608138497770823960e+00 7.773946067066655807e+00 5.624360084533691406e+00
-1.084816587003216926e+00 1.919744270025363297e+00 5.006177902221679688e+00
1.159683246164540105e+00 2.479854841833150747e+00 6.383321285247802734e+00
-3.061069192474751954e+00 2.195455636083415651e+00 5.177374839782714844e+00
-3.830460596281457075e+00 8.277056638474478589e+00 5.451265811920166016e+00
-2.118440642274441288e+00 7.406094219467588502e+00 5.237224102020263672e+00
-5.897004202561265451e+00 5.299900716980712190e+00 4.942902565002441406e+00
-2.583134249244303238e+00 2.823736553466960508e+00 5.369078636169433594e+00
-4.346080457157524002e+00 1.508773209833806694e+00 5.318798542022705078e+00
1.399915352536898361e+00 9.686260058788802141e+00 5.939914226531982422e+00
-1.411978423156126761e+00 -3.359063457044614065e+00 5.216751098632812500e+00
-1.325422196706123712e+00 7.234217549736261965e+00 5.527060985565185547e+00
-4.619417919735004041e+00 2.887309808996930904e+00 4.957632541656494141e+00
-5.315312249981081649e+00 -2.996093713405481918e+00 5.080287933349609375e+00
-4.082149433951650863e+00 -1.389336134077311380e+00 5.189247608184814453e+00
4.402203824482109340e-02 -2.552839075049229134e-02 5.465549945831298828e+00
8.767572832780100578e-01 -3.783873521813383434e+00 5.226508140563964844e+00
-5.907044115014442376e+00 1.928567144777030951e+00 5.196930885314941406e+00
1.099649071222952967e+00 -5.173269874278608960e+00 4.735546112060546875e+00
-6.828456456921226270e+00 3.944304977632228759e+00 4.753840446472167969e+00
-2.974433255332475490e+00 -6.673691625813107819e+00 4.601053714752197266e+00
3.918559501526998057e-01 -4.474083900194727015e+00 6.010480403900146484e+00
-2.479722564325144596e+00 -8.439769492622195557e+00 5.114575862884521484e+00
-5.577967155032403923e+00 -1.170091265783548984e+01 5.417313575744628906e+00
-2.680744840593532352e+00 -1.152442889588564334e+01 5.561557769775390625e+00
3.378659234896285835e+00 -9.960718568344471890e+00 6.001074790954589844e+00
8.926966416789117176e-01 -4.716788434518119910e-01 5.501908779144287109e+00
8.691499784380565807e-02 -7.423866194580608813e+00 5.632803440093994141e+00
7.376544980605648227e-01 -1.193199249714056265e+01 5.349000930786132812e+00
-2.113076349184829894e+00 -3.930830842678586290e+00 5.517520427703857422e+00
2.117453587098790280e+00 -4.866589851829233204e+00 5.315128326416015625e+00
-3.679292284465615070e-01 -5.013030442985630941e+00 5.310611724853515625e+00
2.908756522809197165e+00 -1.104484857086990779e+01 5.427669525146484375e+00
4.599881300613465562e+00 -4.257981588040935073e+00 6.330269336700439453e+00
7.699455501203729124e-01 -1.062835186664757714e+01 5.703550815582275391e+00
5.558898964001916632e+00 -1.222797117855485105e+01 5.619476795196533203e+00
1.640364634827270462e+00 -8.120228374568448260e+00 4.895683765411376953e+00
5.157263254375163974e-01 -6.218296517681523916e+00 5.762758731842041016e+00
-3.002931241962252695e+00 -7.515278911899614833e+00 5.776869297027587891e+00
8.138581773444776957e+00 -9.085269519790852399e+00 5.407207012176513672e+00
3.194111853619369779e+00 -5.035387951883332214e+00 5.185029506683349609e+00
-4.953846909597268144e+00 -7.157820990606796663e+00 5.314818859100341797e+00
-5.646141490377638128e+00 -8.866563680519215396e+00 4.600196361541748047e+00
-4.519150286843420794e+00 -3.511934186731981988e+00 4.873970985412597656e+00
-3.684377743859903909e+00 -2.464005611773935289e+00 5.096491336822509766e+00
-5.287334555229011634e+00 -3.362486951793286050e+00 5.131785392761230469e+00
-4.096727528965872445e+00 -8.919440607795198872e+00 4.788693904876708984e+00
-9.514585767352928158e+00 -7.562109974984407401e+00 4.967990398406982422e+00
-2.553423372845779138e+00 2.662654926006518430e+00 5.463973999023437500e+00
2.797106348772506745e+00 -2.979392049816379728e+00 5.852360725402832031e+00
-1.438970089951396636e+00 -2.207038384615156890e+00 4.956349372863769531e+00
3.639933888288158670e+00 -1.367764055729329264e+01 5.328125476837158203e+00
-6.195344565899862488e+00 -9.882776268714762224e+00 5.222310543060302734e+00
-5.711364345384580155e+00 -1.134654882409406618e+01 5.039256095886230469e+00
-4.118654547428623580e+00 -6.582343192594294123e+00 4.972174644470214844e+00
1.294187255632167632e-01 2.377162228642758723e+00 4.644718647003173828e+00
-9.428578880182184596e-01 1.906196775805823407e+01 5.258574485778808594e+00
-1.297134938965820439e+00 -6.442572025207965680e+00 4.839639186859130859e+00
-6.331780443087210442e-01 -5.353784632964676549e-01 5.347568988800048828e+00
4.471810789637888028e+00 1.088794339052416582e+01 5.901129245758056641e+00
-3.994921443302969166e+00 8.763922818627532862e+00 5.140798568725585938e+00
-2.310873862006116664e+00 9.963883515281692027e+00 4.895111083984375000e+00
-2.075935713552787831e+00 1.190763810221855179e+00 5.223276138305664062e+00
3.711581001871061769e+00 7.122985459449521883e+00 5.580859661102294922e+00
-3.938886079561040532e+00 1.024133726282828505e+01 4.988745689392089844e+00
-5.397312648748541442e+00 -2.465870332273531584e+00 4.761143684387207031e+00
-8.845708286291394273e+00 9.886052917298171039e+00 5.198537826538085938e+00
-2.918040956587758306e+00 7.190475747840515020e+00 5.979580879211425781e+00
-3.960721324688597722e+00 -1.316796430693794839e+01 5.052166938781738281e+00
-2.925221863816394929e+00 1.250585043210232428e+01 5.594194412231445312e+00
1.113665265802452620e+00 6.146605561335608314e+00 4.740178585052490234e+00
1.694240568004977132e-01 -7.098463520321286246e+00 4.624825477600097656e+00
-1.532731196441268651e+00 1.243489044063068150e+01 5.068755626678466797e+00
5.921701419262170418e+00 3.369897520615343200e+00 5.526201248168945312e+00
-3.452909192579435071e+00 6.908744156482645948e+00 5.093219757080078125e+00
-7.644067794454779019e+00 -2.637407894979127310e+00 5.328134536743164062e+00
7.606981456101257200e-01 -8.668740015029506862e-01 5.448707580566406250e+00
2.348139129556011118e-01 -2.806951646095129593e+00 5.552352428436279297e+00
-1.356208873979093177e+00 -5.525720401547866700e+00 5.481441020965576172e+00
-5.715664780456412686e+00 -4.666513494409681329e+00 4.958284854888916016e+00
-1.051192820768556224e+01 -4.435471390085748311e+00 4.884191513061523438e+00
-5.046940188320862219e+00 -8.575866252663093547e+00 5.119345188140869141e+00
7.068986490008512646e+00 -9.104302766916282152e+00 5.535758972167968750e+00
3.388498413722790481e+00 -6.736483648537972435e+00 6.029310703277587891e+00
8.118496741403413708e+00 -4.554285746390198675e+00 6.171239852905273438e+00
-5.955567941090653683e+00 7.295268755193403010e+00 5.381381511688232422e+00
-1.739821567346823583e+00 8.466007164297625565e+00 4.915863037109375000e+00
7.324195089081777521e-01 5.145731118935516157e+00 4.801606655120849609e+00
-1.266507862991666178e+00 1.347426932632119101e+00 5.145422935485839844e+00
-2.601073172833693548e+00 4.730989271009564234e+00 5.706511974334716797e+00
4.196825498051890979e-01 2.153490169933816478e+00 5.331988334655761719e+00
-6.636196461552769321e+00 7.258474782502041478e+00 5.593727588653564453e+00
-7.114572984233600295e+00 -1.081677949633000457e+00 4.751526355743408203e+00
-5.882427198777498423e-02 9.574520255650454947e-01 6.127032279968261719e+00
-2.421822934312734876e+00 1.466677850993722387e+00 4.791241645812988281e+00
-1.517064458001317728e+00 -9.844801861400457099e+00 5.035254955291748047e+00
-1.470457149745475922e+00 6.248589595800031482e+00 5.550423145294189453e+00
-5.448630340667734551e+00 4.867209373042696186e+00 5.517762184143066406e+00
-2.648207153633447053e+00 1.083401752841843368e+01 5.310829162597656250e+00
-3.097803479933736615e+00 -2.143029085067675421e+00 5.513457775115966797e+00
-1.057886293021823798e+00 -1.198918419546224001e+01 4.968650817871093750e+00
-1.326496002890838133e+00 -9.121983435041132182e+00 5.533950328826904297e+00
-2.352811097323332490e+00 -8.897763887283745010e-01 5.343091011047363281e+00
-4.929925548985687023e+00 2.951374359774858736e+00 5.136506080627441406e+00
-1.636597969054345958e+00 1.122490569961615448e+00 4.697412490844726562e+00
-7.192888170422017113e-01 5.450834691801725640e+00 5.475552558898925781e+00
-6.646744001972181515e+00 -3.618776502883381152e+00 4.620445251464843750e+00
-1.654899343505941145e+00 3.700202353346618178e+00 4.970641613006591797e+00
-9.723934106977452529e+00 6.175213560799416079e+00 5.104899406433105469e+00
-2.742552839453022084e+00 -4.100121703692488850e+00 5.175423622131347656e+00
-2.945806754830648355e+00 -7.401917409687454041e-01 5.652697086334228516e+00
-1.443602934407660632e+00 2.882463957627824591e+00 5.523137569427490234e+00
-5.386322158898982693e+00 -9.352817330030931409e-01 4.731120109558105469e+00
-6.313176910809345621e+00 -3.981248684633231782e+00 5.509574413299560547e+00
-1.218779758888671871e+01 3.094838327931906719e+00 4.669872283935546875e+00
2.270235854668055886e+00 -9.630888745976605492e+00 5.687751293182373047e+00
-8.884181467064506954e-01 8.585129056157997596e+00 5.259487152099609375e+00
-1.489159200108437986e+01 2.328126903240218759e+00 5.058311939239501953e+00
-4.599583233894684042e+00 2.630705574541386538e-01 5.092014312744140625e+00
-2.091995553973204469e+00 2.247022245024491660e+00 5.165364265441894531e+00
-5.259617167784545799e+00 7.053207758598574184e-01 4.716376304626464844e+00
-8.024823260240792067e+00 9.213492527830737799e+00 4.822779178619384766e+00
-3.643645505558665398e+00 -1.060023951810123100e+00 5.012473583221435547e+00
-3.280710053798312487e+00 -2.078230520726126240e+00 5.370419502258300781e+00
-2.107965918184883325e+00 -1.671252909606271153e+00 4.624512672424316406e+00
-4.869742697267757769e+00 -8.198503291286214356e-01 4.581417083740234375e+00
-1.482694205560197709e+00 -3.437331567331237459e+00 5.097459793090820312e+00
6.084139037608280454e+00 -5.215519114899806574e+00 5.444318294525146484e+00
-5.156886876859896329e-01 -5.396710238419057504e+00 5.719378948211669922e+00
4.440028219199887438e+00 -1.206043946513219556e+00 4.890286922454833984e+00
-4.201943877766399993e+00 -5.108920404893099843e+00 5.201213359832763672e+00
-3.880532186322608879e-01 -3.280177036522354594e+00 5.563208580017089844e+00
-1.316098145346001447e+00 -6.506015133426808816e+00 4.823558330535888672e+00
-7.503409521183372455e+00 -5.631758227265142303e+00 5.002329349517822266e+00
-3.027069968065458028e+00 7.824999664559778800e+00 5.227398395538330078e+00
-4.841714605796137993e-02 -8.341413072892384761e+00 5.142808437347412109e+00
-2.981615213950546739e+00 -1.135375297808164241e+01 4.884847640991210938e+00
-6.302906787628975493e+00 -2.811627787622949515e-01 5.107984542846679688e+00
-4.201998885651041071e+00 8.101574142684135893e+00 4.799105644226074219e+00
3.659226614253576620e-02 -5.963524082968254092e+00 5.212389945983886719e+00
-8.852223750027118365e-01 8.802685737500058616e-02 4.979659080505371094e+00
-3.521287416081045230e+00 -1.855913986317613285e+00 5.390310287475585938e+00
-7.212566341787740143e+00 -4.883675175823525727e+00 5.032240390777587891e+00
-6.624019391542699253e+00 -4.562660493363567937e+00 5.167678833007812500e+00
-2.674495713548755482e+00 2.426431656828894834e+00 5.245572090148925781e+00
-1.139064750269627879e+01 8.541772084868609838e+00 4.766815185546875000e+00
-1.994965168647045317e+00 6.030836982961914394e+00 5.244139671325683594e+00
-6.616651668441031475e+00 -1.323129072038880771e+01 4.985828399658203125e+00
-1.915808689089124162e+00 2.384699247298010416e+00 5.165018081665039062e+00
-1.534871729781061456e+00 6.410950857449234652e-01 6.251629352569580078e+00
9.831128505938759032e-02 -8.996043431357083620e+00 4.710507869720458984e+00
-2.995962949239867612e-01 -1.250621090957726089e+01 4.819167613983154297e+00
9.336220629059568399e-01 -3.825809494534921029e+00 4.830632686614990234e+00
-2.295653831812278334e+00 -8.106726054876698839e+00 4.640009403228759766e+00
-5.378951509689761323e+00 -5.296450121929300536e+00 5.272465705871582031e+00
6.586399751397610913e+00 -9.450903276528171304e+00 5.355378627777099609e+00
1.741984651605845480e+00 -2.546933902841065134e+00 5.522851943969726562e+00
2.987020014188380923e+00 -2.443959975622317149e+00 5.323628425598144531e+00
2.395174218586357817e+00 3.458077980823232589e-01 5.624643325805664062e+00
-5.658383934168376150e+00 -7.567913138464125167e-01 5.161290168762207031e+00
-1.121202325558455337e+00 -6.982670406967538268e-01 4.923555374145507812e+00
-1.482901191097393045e+00 5.296209444851227133e+00 4.868533611297607422e+00
4.707854746905424825e+00 -3.667290894487342356e+00 5.732266902923583984e+00
3.916761095566049455e+00 -7.820771365252381813e+00 5.686288356781005859e+00
-7.688972747547749620e+00 -5.133626189088059455e+00 4.432991504669189453e+00
-2.667587347356443761e+00 -8.583742657830224942e+00 4.961160182952880859e+00
-3.422397227582286483e+00 8.085556225160139832e-02 4.805852413177490234e+00
-1.571802854435511154e+00 -5.440079697282374838e+00 4.923799514770507812e+00
7.259963186186908501e-01 1.434730539746492006e+00 5.200632572174072266e+00
1.149766003318189567e+00 -8.618677501398064322e+00 5.603544235229492188e+00
-2.933712183777732907e+00 -1.306042738169857742e+01 5.105300426483154297e+00
4.408802532066537161e+00 -5.705642146437363671e+00 5.870418548583984375e+00
-4.099868618847684054e+00 -9.251850898016893865e+00 5.606228351593017578e+00
-3.520998889711310476e+00 -5.381230687673133062e+00 4.775657653808593750e+00
-3.583849303240480566e+00 -9.780082602763222610e+00 5.286464214324951172e+00
-1.638966364416657884e+00 -3.898156597481630570e+00 4.759504318237304688e+00
-2.364952119908983796e+00 2.879460744320475385e+00 4.808586597442626953e+00
-2.564267236646084580e+00 -2.476257483570652784e+00 5.062222480773925781e+00
-1.883706969937045894e+00 -2.937534672022689808e+00 5.506443977355957031e+00
-9.289239662147126264e-01 -1.079774310736163834e+01 5.404463291168212891e+00
-3.617597535712205659e+00 -3.711967874197352746e+00 5.122449874877929688e+00
-3.368371404551905535e+00 7.075112417248909047e+00 5.005156993865966797e+00
8.326417042250298550e+00 6.578042377206073654e-01 5.753301143646240234e+00
1.325845935241214413e+00 8.146388290645049324e+00 5.219931602478027344e+00
2.572264615491710593e-01 -2.702204985706230467e+00 5.572907447814941406e+00
-4.108309567995880318e-01 -1.050411649854778595e+01 5.389919757843017578e+00
-3.118190960885049434e-01 -8.171715892612400722e+00 5.576276779174804688e+00
-5.990186420718317528e+00 -6.655469557314343199e+00 5.663663864135742188e+00
-5.114949266808955564e+00 -1.339913923949866792e+01 5.132368087768554688e+00
-2.123381693777926404e+00 -2.839202855446035567e+00 5.526210784912109375e+00
6.884746111834427751e-01 6.056285913676108024e+00 5.379190444946289062e+00
-4.519038756680965108e+00 -9.488044391366560859e+00 5.217765331268310547e+00
-6.361008068832065376e+00 -9.467791193339627043e+00 4.555578708648681641e+00
-1.108034116658445711e+01 -9.824212794274547633e+00 4.568377971649169922e+00
1.264419644812627141e-01 -8.139133104660709606e+00 5.287250995635986328e+00
-8.517513774666220172e+00 -1.324101352065903958e+00 4.893270492553710938e+00
4.851591435355598891e-01 2.109456832536647841e+00 5.686659336090087891e+00
-2.548501551560068190e+00 1.553231863783042677e+00 5.666860103607177734e+00
2.780142018290296502e+00 -5.834466351690833719e+00 4.922611713409423828e+00
3.550035933720605996e+00 2.993783063028222724e+00 5.435385704040527344e+00
-2.187264494262293635e+00 -7.019524519296322929e+00 5.227437973022460938e+00
-5.143804556511993198e+00 1.656568473256151863e+00 5.227514266967773438e+00
-2.061189939955527517e-01 -2.289031024396319669e+00 5.408971786499023438e+00
9.698045615667960639e-02 5.943326178009654015e+00 5.099743843078613281e+00
-3.933827522384365949e+00 3.382974759244935292e+00 5.463651657104492188e+00
-2.843851040710891898e+00 3.790066830523760366e+00 4.765470981597900391e+00
2.577389411332704050e+00 3.768595413302090691e+00 5.205554962158203125e+00
-1.485905504823331613e+00 1.086754296222273197e+01 5.748478412628173828e+00
2.734807096787360781e+00 2.708850303219385136e+00 5.695551395416259766e+00
1.763784913317623548e+00 7.953448188453106305e+00 5.381104946136474609e+00
-1.518561902893252435e+00 7.862353340259258250e-01 5.010847091674804688e+00
-1.983045986795512194e-01 5.383970917235713083e-01 5.667786598205566406e+00
-1.412244115890757490e+00 1.072680155014138270e+00 5.956088542938232422e+00
-1.300946205375700604e+00 -6.062088640562969033e+00 5.637393951416015625e+00
-4.897552383307680834e+00 -1.825851494442561895e+00 5.353455543518066406e+00
-6.290460477642635162e+00 -4.355212624570061308e+00 5.808853626251220703e+00
-1.695682698422788404e+00 3.050401721628499985e+00 5.550713062286376953e+00
-5.267436250317385493e+00 -1.310096780117677717e+00 4.963889598846435547e+00
1.714981122206986175e+00 -3.931551910017590412e+00 5.231790065765380859e+00
-7.107748388228336545e-01 -4.071538702382033748e+00 5.537148475646972656e+00
-3.160440785351779525e+00 5.890094973575211945e+00 5.446779727935791016e+00
-3.902602230290102892e+00 1.421480920298120454e+00 4.873315334320068359e+00
-2.511744576467464185e+00 -2.842936829487903716e-01 5.097146511077880859e+00
-2.099936026833448821e+00 -1.865071143845278723e+00 5.402603149414062500e+00
3.953612426072562691e+00 -4.919745846372622466e+00 6.009409427642822266e+00
2.056745372132033456e+00 1.520029937227582550e+01 4.708513259887695312e+00
-1.098155181394347979e+00 -1.611520445942826951e+00 4.817052364349365234e+00
2.103511671736468003e+01 4.430042826186677551e+00 7.137825965881347656e+00
-2.795983053345976632e+00 -7.826967360955430664e+00 5.045949935913085938e+00
-1.070432606729484482e+00 -2.957958851377120002e+00 4.717880249023437500e+00
-9.043827741333577697e-01 -2.938192292707926256e-01 5.332721710205078125e+00
9.700201059756569100e-01 -1.714639664160583665e+00 5.307409286499023438e+00
4.848569867503669251e-01 3.943574411361825405e+00 5.517841339111328125e+00
-2.441568609484125130e+00 -5.012835331172414755e+00 5.132894515991210938e+00
-3.289140639086890694e+00 -4.571975978370281801e+00 5.304349422454833984e+00
2.712377716568992181e-01 -2.016373009281258621e+00 5.193544864654541016e+00
-6.566835271207520641e+00 -4.435794040358139512e+00 4.947785854339599609e+00
-2.633149335034075555e+00 -8.415769100466823360e+00 5.539041042327880859e+00
1.894426614307254786e+00 -1.084619847074153931e+01 5.210268974304199219e+00
-2.586868790216987790e+00 -1.415964327646534571e+00 5.188388824462890625e+00
5.816131101018021887e+00 -1.022750930067772046e+01 4.880359172821044922e+00
-9.458689328451917788e+00 -3.904823742476594806e+00 4.975519180297851562e+00
-4.123311753477376662e+00 -9.713229795462746452e+00 5.266963958740234375e+00
6.965832990015831117e-01 -4.105811920131769988e+00 5.167526721954345703e+00
-1.859823754946013707e+00 -1.643095348209541839e+01 5.326969623565673828e+00
-1.973486956050173324e+00 -1.942953263949607390e+01 5.061917304992675781e+00
-8.030354365417647244e+00 -1.692959295043939250e+01 5.591296672821044922e+00
-1.348744976412389995e+00 -1.708266810100337452e+01 5.430016517639160156e+00
-1.929656391345994537e+00 -1.567114453514948558e+01 5.675431251525878906e+00
2.415395117516907497e+00 -1.686443638654272092e+01 5.271887302398681641e+00
-4.762426905095126450e+00 -9.458422537273545316e+00 5.240468502044677734e+00
-8.664560091343730619e+00 -1.633237878768853690e+01 5.141623973846435547e+00
-3.197813581597410693e+00 -6.316569484392459799e+00 5.169031620025634766e+00
-4.064996064045930169e+00 -9.782601046660470701e+00 5.450302600860595703e+00
3.032817417132671167e+00 -1.092910651332183791e+00 4.909114837646484375e+00
6.517772840384512989e+00 -1.202773087893975834e+01 5.352243423461914062e+00
-6.186633877028480555e+00 -3.405471925376970965e+00 5.163341999053955078e+00
-4.086790116665106609e+00 1.147186180578383174e+00 4.980773925781250000e+00
3.296670717266500517e-01 9.294805048669410041e+00 6.235407352447509766e+00
-4.701092169706155843e+00 -2.215326990352255887e+00 5.507394790649414062e+00
-5.744352115378719148e+00 -1.229560862126128029e+01 5.560765266418457031e+00
-3.296865798825926674e+00 -5.204448232753287051e+00 5.153299808502197266e+00
-5.653541750347848449e+00 -4.386005126677774868e+00 5.491465568542480469e+00
-5.614193327670485623e+00 -9.544256335006291447e-01 4.858519077301025391e+00
-3.307562692875344545e+00 -4.602452276388790509e+00 4.775239944458007812e+00
-6.433131228760418985e+00 -3.743581952163201887e+00 4.895602226257324219e+00
2.431805150551619832e+00 -2.895863460456531424e+00 5.274931430816650391e+00
-6.032384281356576672e+00 1.870902807040162097e+00 5.321135520935058594e+00
-3.109106218329585669e+00 -8.029435346415377595e+00 4.685818672180175781e+00
-5.705029906045550270e+00 -9.670229144958158329e+00 4.902619361877441406e+00
-2.684215478735616056e+00 -3.918328814998058629e+00 5.104255199432373047e+00
-1.207533677780448178e+00 -2.768533870705322197e+00 5.906514167785644531e+00
-3.233341039437896747e+00 2.415621907854414552e+00 4.970133304595947266e+00
9.436582297977818001e-01 5.916187289469746702e+00 5.759054183959960938e+00
-6.351153984179639167e+00 -2.767386565784921260e+00 4.871192455291748047e+00
-1.054128342182216826e+01 -3.070778920704140269e+00 5.013113021850585938e+00
4.171899672029915962e+00 -4.667912705945404639e+00 5.362090587615966797e+00
3.657904338231051433e+00 -6.492317699873189074e-01 5.258563518524169922e+00
-5.739339759136290908e+00 -7.337933667001958149e+00 4.840957164764404297e+00
-3.690696326100848967e+00 -8.961355240200495231e+00 4.825285911560058594e+00
-4.945622947904384503e+00 -1.098527403951822468e+00 5.342689514160156250e+00
-7.882800450777111223e+00 6.456734637709844460e-01 4.903886795043945312e+00
-4.427235358765249096e+00 5.539234650321172460e+00 5.070365905761718750e+00
3.130730068197670857e+00 3.104419463211781416e+00 5.468691349029541016e+00
-2.035450409534925953e+00 -1.089862530946250185e+00 5.291154861450195312e+00
-3.276433207454054752e+00 7.700188486838377422e+00 5.481205940246582031e+00
4.268489044253424680e+00 -2.634970790082382663e+00 5.318853378295898438e+00
-7.414235204894287001e+00 1.881850073707103110e+00 5.160511016845703125e+00
-1.310036495141663870e+00 1.393230279289312756e+00 4.880830287933349609e+00
-2.542942692393854287e+00 6.298297269912437990e+00 5.073243141174316406e+00
-6.193974102877807475e+00 2.794837245825378513e+00 5.377640724182128906e+00
-3.015341404681435300e+00 2.258844746939633996e+00 5.004935741424560547e+00
-2.732256888514504212e+00 -2.351477740674615013e+00 5.047988414764404297e+00
-9.265296473004198674e+00 2.254130326601085255e+00 5.158187389373779297e+00
-5.662077355604088424e+00 -1.755083772564395073e+00 4.712982654571533203e+00
-9.978518118620849364e+00 -2.827011797101662838e-01 4.609924316406250000e+00
-8.921208768006730239e+00 1.198287872812173305e+01 5.151473045349121094e+00
-4.948977387895390212e-01 4.516630192150689282e+00 4.352311611175537109e+00
-8.446468253122469960e+00 1.533870415470704884e+01 5.368816852569580078e+00
-6.217862698403639143e+00 -1.795967213861390688e+00 4.641402244567871094e+00
8.035976726802018799e-01 9.218223844263283340e+00 5.226028442382812500e+00
1.619964738634929402e+00 2.512100630535894386e+00 5.448331356048583984e+00
-3.974721572443500328e+00 3.968980058746839124e+00 5.414011478424072266e+00
-9.620174180250057105e+00 4.822651000752879114e+00 4.592189788818359375e+00
-4.726527565150172805e+00 3.423263991087543090e+00 5.234942436218261719e+00
3.385672505912959096e+00 1.108521737830639786e+01 6.312280178070068359e+00
3.597270283839738347e+00 -2.667997082148452659e+00 5.398836135864257812e+00
-6.084379684765435670e+00 -8.946291248013953368e-01 5.236609458923339844e+00
-1.893911127149358054e+00 -3.331090595106094732e+00 4.875459194183349609e+00
-3.820088937805054208e+00 1.005996684382692941e+01 5.111801147460937500e+00
7.898537541816252450e+00 6.881179999098437916e-01 6.367675304412841797e+00
-7.640607384270960090e+00 2.896009420525480493e+00 5.014240741729736328e+00
-5.694653633473750531e+00 5.230236729710784349e-01 4.843172550201416016e+00
-1.500272704676524516e+00 6.581459474561786926e+00 5.762760162353515625e+00
2.317910679899869919e+01 4.393613127659534712e+00 8.149804115295410156e+00
3.569400944713557733e-01 8.921471502900050865e+00 4.781610012054443359e+00
-4.339267351162870767e+00 2.000441540090692971e+00 4.724501609802246094e+00
-4.829526700543358864e+00 -5.408586076216296945e+00 4.899029731750488281e+00
-3.855647738651214240e+00 5.569096366961593603e+00 5.425431251525878906e+00
-8.638086397888537604e+00 5.662762139355270286e+00 5.398499011993408203e+00
1.422944787845915826e+01 6.516420478678428552e+00 7.291309356689453125e+00
-5.418997343770768360e+00 5.636812932621502625e+00 5.091100692749023438e+00
-1.880434296891451806e+00 6.184396327127987369e+00 5.385360717773437500e+00
-3.135166640322127218e+00 7.124348366518620246e+00 5.247722625732421875e+00
-7.321518750316393209e+00 1.154789049021899494e+01 5.394990921020507812e+00
-7.593863977010920863e+00 2.453968000278996975e+00 5.102235794067382812e+00
-7.621363370221548195e+00 7.610814292804782610e+00 5.168658733367919922e+00
-5.233161407202198134e+00 -1.321052881019425307e+00 5.295763492584228516e+00
-3.114009702551881809e+00 -2.605108535177973916e+00 5.289546489715576172e+00
-5.803615400429649185e+00 1.599805292226033959e+00 5.100842475891113281e+00
-4.501455845385251564e+00 7.333795000942703979e+00 5.462931156158447266e+00
-7.109582523697212331e+00 -8.298339674745963679e-01 5.141060352325439453e+00
2.054935808153229626e+00 -7.273181019960779814e+00 5.337591171264648438e+00
-4.604273926102354864e+00 -2.369633886505150944e+00 5.214767932891845703e+00
-9.185983831282001688e+00 -2.363040328551930358e+00 4.663593292236328125e+00
-3.440131039111887556e+00 -1.320445634824214620e+00 5.400156974792480469e+00
-4.631617154864944297e+00 4.919324489650493959e+00 5.791321277618408203e+00
6.638503483718976916e+00 2.623754126856865376e+00 6.061983108520507812e+00
-5.148355530402999314e+00 1.059889512282248258e+00 5.105977535247802734e+00
-1.207092112965962638e+00 9.822055133598937005e+00 4.977167606353759766e+00
-6.981458446578749033e+00 6.410769200162152792e+00 4.888243675231933594e+00
-5.172081712551265475e+00 -5.071940280095180498e+00 4.982709884643554688e+00
-3.789744128669383372e+00 -8.229457954120302787e-01 5.166479110717773438e+00
-4.694451514937370895e+00 -5.978860941241877391e+00 5.242176532745361328e+00
-1.068232591116559682e+01 8.396190056529416523e+00 5.351056575775146484e+00
-3.683652955100951143e+00 -4.011898681533512256e-01 4.728435516357421875e+00
-7.999111074223089979e+00 -8.978159334873386799e-01 5.566525459289550781e+00
-3.164758568214305789e+00 3.044073952415794260e+00 5.167455196380615234e+00
-1.083379507825930155e+01 7.461374753771544022e+00 4.814788818359375000e+00
-6.167272936468812361e+00 8.586904604284566034e+00 5.115798473358154297e+00
-2.536057575163259248e+00 3.880578401661313181e-01 5.328125000000000000e+00
-6.960935086593068810e+00 -1.041132465304198185e+01 4.877767086029052734e+00
-8.444741692475814077e+00 -7.782718311586913629e-01 4.706658840179443359e+00
-6.846319707108088792e+00 -3.589856843890612215e+00 5.996315002441406250e+00
-3.692023307635382334e+00 2.730295169355584139e+00 5.422675609588623047e+00
-3.144753170780741680e+00 6.560015796887149087e+00 5.534057140350341797e+00
-3.783159452300927761e+00 -2.863372158667616962e-01 5.418441295623779297e+00
-2.919878026621085976e+00 3.213247226307214710e+00 5.382871150970458984e+00
-8.911137350192267492e-01 3.990616362662317673e+00 6.205692291259765625e+00
-8.544593092287755542e-01 3.093009392888215636e+00 5.247095108032226562e+00
-1.923244854621922295e+00 -2.912071156455171561e+00 5.194265365600585938e+00
-1.135446467684870875e+01 6.770919703230300790e+00 5.504407882690429688e+00
-2.394151568341211789e+00 6.311926873318980391e+00 5.370027542114257812e+00
-6.247601484610559197e+00 1.269957063281033172e+01 4.740318298339843750e+00
-7.801806065914059118e+00 -1.294174667249459176e+00 4.803936004638671875e+00
-2.264745273174355034e-01 1.234639332249541965e+01 5.050129413604736328e+00
-4.392331875203296043e+00 -4.248646219350977304e+00 4.891318321228027344e+00
-2.955695952867452014e-01 -3.248473637214951193e+00 5.636743545532226562e+00
4.658301495626086530e-01 -3.827542747989218785e+00 5.325956344604492188e+00
-2.799333133946003027e+00 -1.257611246096915325e+00 4.892013072967529297e+00
2.167879026050707036e+00 5.899835471904998130e+00 4.984062671661376953e+00
-5.523856318557973211e+00 1.052717989965285206e+01 5.317481040954589844e+00
-5.359121078327238052e+00 1.891990882832120802e+00 5.231626033782958984e+00
-8.512880015865014194e-01 2.522126756965872296e+00 5.438611507415771484e+00
-4.000819308842242350e+00 1.383483076726493399e+00 5.383510589599609375e+00
-5.288205410553211472e+00 1.082184919296096837e+01 5.441837787628173828e+00
-5.952931838840106238e+00 -6.214217488856347282e-01 5.611818313598632812e+00
-2.348622552973311794e+00 5.899535726447848738e+00 5.073255538940429688e+00
-4.691052808277653696e+00 1.645575606186476803e+00 5.424656391143798828e+00
-8.860950233531537990e+00 4.828659623425339831e+00 5.298538208007812500e+00
-5.766648527911917732e+00 3.045052173540717888e+00 5.153590679168701172e+00
-4.093255845031709583e+00 -5.573897083274840902e+00 5.216138362884521484e+00
-3.507363867884629283e+00 3.037337828768035819e-01 4.759527683258056641e+00
-1.791581052632027715e+00 7.827704661959871579e+00 4.990280151367187500e+00
-6.386826065016530940e-01 2.953417397061805616e+00 5.647439956665039062e+00
-4.862303405543133117e+00 -9.845329232784555629e+00 4.968653678894042969e+00
1.310046541104579743e-01 -2.550679019096114608e+00 5.486182212829589844e+00
-6.092248645526688655e+00 -6.693780984679400525e+00 5.625423431396484375e+00
-2.809529831873611272e+00 -1.457286325247546976e+00 5.653290748596191406e+00
-1.271837884252118966e+00 -1.380916979548124779e+01 4.952546119689941406e+00
-5.095624517635566342e+00 -1.341692312668896392e+01 4.915627956390380859e+00
-5.416467006553070895e+00 -1.693579762000380029e+01 4.878442287445068359e+00
-6.475487605310944694e+00 -7.625021936161033409e+00 4.941386222839355469e+00
1.935501432990177628e-01 -9.733781108164611950e+00 4.656919956207275391e+00
1.448161286833815842e+00 -1.405075846774307280e+01 4.975671291351318359e+00
-4.223083680422326402e+00 8.781543952322198865e-02 5.003257751464843750e+00
2.103603371737954753e+00 -2.151435708908291744e+01 4.553340435028076172e+00
-4.864673156995376502e+00 -8.092570040595164826e+00 4.849174976348876953e+00
-2.598937485237486467e+00 -1.857574982116881213e+00 5.786313056945800781e+00
3.081480234303738963e-01 -1.174988507628537704e+01 5.322491168975830078e+00
-5.577836762293904016e-01 -8.184351670430697112e+00 4.848317623138427734e+00
-3.241564810792381568e+00 -1.226643805111344498e+01 5.640239715576171875e+00
-7.057896350276144481e+00 -9.796757571397824549e+00 5.233106136322021484e+00
-3.880570957699285284e+00 2.150636279160487607e+00 5.222577095031738281e+00
-1.537426074814417287e+00 -4.825123188756846204e+00 4.897542476654052734e+00
-5.271729772764517818e+00 4.034141713258408424e-01 5.213618278503417969e+00
6.362245299255560038e-01 -6.365456829806526606e+00 5.469491958618164062e+00
-7.849395220353370561e+00 -8.964461929139627472e+00 4.634339809417724609e+00
5.075132921996114987e-01 -8.453750466033623567e+00 5.507325649261474609e+00
-4.569927621888155045e+00 -1.138338100662357810e+01 4.948142051696777344e+00
-8.249771761273182236e+00 -1.510407381590801990e+01 4.821057319641113281e+00
2.342354680559167956e+00 -1.248593708575184458e+01 4.919084548950195312e+00
-6.789110138312819842e+00 -1.368806288016349626e+01 5.270483493804931641e+00
-1.036350142414839137e+00 -5.519142102102033043e+00 4.619804382324218750e+00
-3.675700391957460456e-01 -1.681100533365016148e+01 4.711551666259765625e+00
-4.359375618927931129e+00 -7.272124990805880707e+00 4.840175628662109375e+00
-8.770147636585098994e+00 -9.600579258393340254e+00 4.771343231201171875e+00
-8.856547028848417824e+00 -9.196202695270429217e+00 5.039898395538330078e+00
-6.214707917223001310e+00 -1.251601709277918140e+01 5.006404876708984375e+00
-1.879242247779961517e+00 -8.005209592691549858e+00 5.279033660888671875e+00
-3.695775102780354260e+00 -3.279704199966996248e-01 5.036211967468261719e+00
-7.143698483176071257e+00 -1.385825755005372750e+00 5.131947040557861328e+00
4.402589543977914133e+00 4.001474234184112966e+00 5.231538295745849609e+00
6.070970905680451724e-01 8.044227698324984965e-01 4.940466403961181641e+00
-1.794881975541221752e+00 3.235021141463104044e+00 5.554907321929931641e+00
-1.997756333475375623e-03 7.519705836878097571e+00 5.136431217193603516e+00
-4.144487689152807519e+00 3.460254210361968674e+00 5.090982913970947266e+00
-1.729912521279897142e+00 8.485432977078650740e-01 4.900838375091552734e+00
-1.052787447297558021e+00 6.945333407970805339e+00 5.071063995361328125e+00
-6.826764465994299869e+00 -5.563103573220528730e+00 4.662683963775634766e+00
-1.748331778041517293e+00 -1.352665968997603052e+01 5.025544166564941406e+00
2.732879975476643075e+00 -2.371501062252923564e+00 5.495571136474609375e+00
-5.471865955515997193e+00 -9.742066192462907281e+00 4.959364414215087891e+00
7.627732443050736499e+00 2.167863901416358097e+00 5.893300056457519531e+00
-9.714601924894346041e-01 -6.928030484920820520e+00 4.918874263763427734e+00
9.367185961506796499e-01 -3.683185691054607913e-01 4.354654312133789062e+00
-5.388901637036285663e+00 9.477866745616182698e+00 5.249655723571777344e+00
-1.002346133649801274e+01 5.034233191636054094e+00 5.042074203491210938e+00
-4.803325539977449488e+00 -4.918084094533059947e+00 5.111222267150878906e+00
2.991746734372187522e+00 -1.465960246225435881e+01 4.953998565673828125e+00
-1.206332480904273918e+00 -1.408129193464274920e+01 5.656977176666259766e+00
-5.147142283616717329e+00 -2.973339277776362088e+00 5.384144783020019531e+00
-4.666589999841306735e+00 -7.001559554147155140e+00 4.721395969390869141e+00
-7.588859269927041851e+00 -1.624114362895826957e+01 4.969769477844238281e+00
-4.869210760420427775e+00 6.150311834930884736e+00 5.171588897705078125e+00
-3.847037654935834716e+00 3.047483874551638383e+00 4.792442798614501953e+00
-4.159169786917881417e+00 -5.699481138534976399e-01 5.130671977996826172e+00
-2.426021134312692507e+00 -1.894033694072815965e+00 5.207119464874267578e+00
-2.895724922257123524e+00 -1.688538039849668326e+00 4.985950946807861328e+00
-4.529502037734681075e+00 4.877470059164584981e+00 4.627312660217285156e+00
-1.017183976380196420e+01 4.402375008182113802e+00 5.064938545227050781e+00
-3.242369142422316219e+00 7.678358465876089500e-01 4.249071598052978516e+00
1.902850407931509480e+01 8.401091074582415885e+00 7.247517108917236328e+00
1.953862318909562390e+01 -1.015377506608516889e+01 7.580031871795654297e+00
1.837186172601115430e+01 3.455804394610404895e+00 7.252706050872802734e+00
1.840576553087040779e+01 7.750487363870479207e+00 8.291184425354003906e+00
1.392049912803625134e+01 -1.169919101037493903e+01 7.426348209381103516e+00
2.355423971999327648e+01 5.152452294199710181e+00 7.820442199707031250e+00
2.369099610740651940e+01 2.452269943763826510e-01 8.701807022094726562e+00
1.495955220965744559e+01 -6.499574834724441530e+00 7.368051528930664062e+00
1.681284967724403501e+01 -4.513249368340503942e+00 6.624697208404541016e+00
-4.849795950091571939e+00 2.854611301615908481e+00 4.359976768493652344e+00
-6.108425609454728011e+00 -7.086560505209773098e+00 4.654481410980224609e+00
-7.062914907940569975e+00 9.577876949428651088e+00 4.994846343994140625e+00
-2.234336035146476274e+00 1.608423421960850641e+00 5.335176944732666016e+00
-7.185630558574006344e+00 -1.912542208207891892e-01 5.275964260101318359e+00
-1.470178046152191165e+00 -8.550163428167806279e-01 4.960734844207763672e+00
-1.195863308299526029e+00 -7.314746170184989182e+00 4.999338626861572266e+00
-1.653388204738879819e-01 -3.913440551769067355e+00 5.724492549896240234e+00
-5.531742265657157098e+00 -5.745745394916153437e+00 5.189655303955078125e+00
-8.138959167554194352e+00 2.647219826705446089e+00 5.154212951660156250e+00
5.103547121177555157e-01 4.543747163556111524e+00 5.063535690307617188e+00
-5.252618344047864873e+00 -3.361189494073490991e+00 5.703445911407470703e+00
-1.803836322329384734e+00 -3.401687311719989726e+00 4.654396533966064453e+00
-4.299945492891835919e+00 -3.201340651310027763e+00 5.057252407073974609e+00
-2.521413622061445814e-01 -2.593506773573350355e+00 5.711689472198486328e+00
-6.035874590906066040e+00 3.615746122475652413e+00 4.969466686248779297e+00
-2.724784565017044358e+00 -5.470476827511875584e+00 5.171094894409179688e+00
-4.031810428892606879e+00 -6.674075838181379616e+00 5.385668277740478516e+00
2.554481608216552679e+00 7.678759785550176353e+00 5.757385730743408203e+00
2.948042028249043822e-01 -3.272176116680594937e+00 6.140819072723388672e+00
1.807073142191712445e-01 -8.596412020945692234e+00 4.822503566741943359e+00
-3.889354276811233913e+00 7.179351286969928303e+00 4.919197082519531250e+00
-1.012432756673581835e+01 2.287611365576602385e+00 4.788506984710693359e+00
-1.532159598699099901e+00 3.593337383872468038e+00 5.063496589660644531e+00
-8.063672530983112097e+00 5.458096005379069027e+00 5.090147495269775391e+00
-2.624903504731161519e+00 6.728559579195222184e+00 4.835473537445068359e+00
9.586958367618940713e-01 -1.255561522603265168e+01 5.808363437652587891e+00
-1.071797947199604195e+01 -3.756467669280673327e+00 4.988364219665527344e+00
2.269493736963039687e+00 5.051882100285723931e-01 5.520996570587158203e+00
-5.628402529201460835e-02 9.869961788358258659e+00 5.059852123260498047e+00
-9.777846441527270338e-01 -8.037054989107659253e+00 5.147173881530761719e+00
-3.039504568046962785e+00 -1.869375081821984530e+00 5.353398799896240234e+00
-1.047293717051617445e+00 -1.116570803134252898e+01 5.047543525695800781e+00
-6.920740924729103405e+00 -5.845666540493662744e+00 5.008281230926513672e+00
-3.088660487511483144e+00 4.624312126905125275e+00 5.149174213409423828e+00
-3.850732067650039614e+00 -7.823313131328032632e+00 5.405414104461669922e+00
-1.091401317518002934e+01 4.808591352555528609e+00 5.585348129272460938e+00
-3.857578274391985751e+00 -7.454177421608369158e+00 4.956742763519287109e+00
4.564165557154947983e+00 -8.884006095740852871e+00 5.707714557647705078e+00
2.113212204066990285e+00 -9.347206132583492533e+00 5.336486816406250000e+00
-2.780132996520775723e+00 -9.882912621177773360e+00 5.299328327178955078e+00
-1.665137099005953303e+00 -8.836364214897949765e+00 5.590440273284912109e+00
-4.286865877533437841e-01 -1.480131217715405567e+00 5.567236900329589844e+00
-4.564475370807491217e+00 7.763220606188333761e+00 4.775585174560546875e+00
-4.117679967347342540e+00 -1.278974455180434866e+01 4.917835235595703125e+00
-9.458325395624260779e+00 -7.794565800003862677e+00 4.937559604644775391e+00
-4.625348190213159683e+00 -1.289964525899549130e+00 4.834800243377685547e+00
-1.004283267782813915e+01 6.054875976339737065e+00 5.444942474365234375e+00
-5.303725805159994700e+00 -6.300380539417798964e+00 4.830049991607666016e+00
-5.758796286444741064e+00 -4.291682041330320274e+00 5.357388973236083984e+00
-4.377046493863619325e+00 -8.655511331716160939e+00 5.574305534362792969e+00
-4.690105414073575396e+00 -6.141935329464325299e+00 5.321447372436523438e+00
-2.510808002521685012e+00 -5.845868603798481722e+00 5.675505161285400391e+00
-3.076738522784593588e+00 -7.347862737632604890e+00 5.628304958343505859e+00
-5.609998922872221350e+00 -1.729052121461286395e+00 5.138111591339111328e+00
-4.952701580744782284e+00 5.333615081783718015e-01 5.559476375579833984e+00
-9.412232129335264263e-02 -6.865169779130174454e+00 5.207584381103515625e+00
-4.169460390352928592e+00 4.806360192251688090e+00 5.133147716522216797e+00
-1.239376078293554784e+01 -1.049623922999151127e+01 4.856480121612548828e+00
-4.895708406420374637e+00 -6.475409828151916791e+00 5.190087318420410156e+00
5.005156374100716565e-01 -3.496806661919190873e+00 5.974988937377929688e+00
-4.880083967963660285e+00 -1.616646571444295244e+00 4.948434352874755859e+00
-1.043619355701063078e+01 -6.374102083661045803e+00 4.908312320709228516e+00
-3.254095379820589606e+00 -3.137467351399657378e+00 5.133858680725097656e+00
-1.480501009757102970e+00 -3.141129553944664643e+00 4.770555019378662109e+00
1.832159020349651612e+00 -1.362792631359773310e+01 5.492596149444580078e+00
-9.103204797960929184e+00 -5.786984977202185298e+00 4.653686046600341797e+00
-7.541821461414410344e+00 -1.037041881575052393e+01 4.992604255676269531e+00
3.282605850859279251e-01 -3.437723551463824467e+00 4.972663879394531250e+00
-6.374511841488986974e+00 1.079222333387262012e+01 5.107973098754882812e+00
-5.064302910790076773e+00 1.109195644108638312e+01 5.710884571075439453e+00
-6.062325679143842017e+00 7.259264617909450656e+00 5.157023429870605469e+00
-1.357353148831459633e+00 -2.106039555214574310e+00 5.565427780151367188e+00
-8.669036908843258615e+00 4.773632553442125337e-01 4.634328365325927734e+00
-2.356913806636962150e+00 3.674655484152600238e+00 4.593802928924560547e+00
8.708587717272880724e+00 -4.311881768328860609e+00 6.676085472106933594e+00
7.647743034826453012e+00 -7.786398683582897995e+00 6.544112205505371094e+00
-2.826695767400827730e+00 -1.182852092072934092e+01 4.894344806671142578e+00
-4.980658507171943583e+00 3.127741437392620671e+00 5.128098011016845703e+00
-6.026012235723361421e-01 -9.224958111492611579e+00 5.105114936828613281e+00
-4.992953684611635135e-01 -1.083008659563785692e+01 4.566430091857910156e+00
-8.167250996000777752e-01 -1.332872085394737205e+01 4.416217327117919922e+00
1.083603150986983898e+00 -3.848916869378226080e-01 5.317086696624755859e+00
-5.287054151606796815e+00 -8.527317417630283503e-01 4.927452564239501953e+00
-2.381566343694068610e+00 -1.516113858439602247e+01 5.554717540740966797e+00
-8.353725448489098815e-01 -6.195942540685090094e+00 5.077852725982666016e+00
4.968033945189620049e+00 -1.621649384470761035e+01 5.234083652496337891e+00
-4.534743469328714305e+00 -1.110619456512819703e+01 5.268568038940429688e+00
-3.110872494982047431e+00 -6.275609762025463390e+00 4.633410453796386719e+00
-1.366739546839655928e+00 -1.251628671081663136e+01 5.033380031585693359e+00
4.522872834865523828e+00 -2.230441564239661290e+01 6.055895805358886719e+00
-7.347651887214719402e+00 -1.088282806759547405e+01 5.241699218750000000e+00
-7.900331577531019001e-01 -1.269866185868038144e+01 5.344043254852294922e+00
3.552153487251294095e+00 -1.100244955732781271e+01 6.013367652893066406e+00
-7.428818755496892301e+00 -7.513633730095656382e+00 4.742995262145996094e+00
1.233776726025071824e+00 -3.702932327673488899e+00 5.166545391082763672e+00
-6.220132718604140187e+00 -1.284592298895615414e+01 4.966147422790527344e+00
-2.906863994799097295e+00 -9.472886825467615068e+00 5.326630115509033203e+00
8.358143920632246093e-01 -5.727030011819422839e+00 4.732872486114501953e+00
-3.829658125716685291e+00 -1.348114851940664849e+01 5.354551792144775391e+00
-2.981964786561043024e+00 1.290655130142926765e+00 5.142354965209960938e+00
1.955288357797427157e+00 -5.969651917586682011e+00 4.967029571533203125e+00
-2.669252725317488917e+00 6.866891179228029607e-01 5.037955760955810547e+00
1.021915459800631076e+01 2.221687626052091691e+00 5.820739746093750000e+00
-5.547205256978895882e+00 -1.696810451149524113e+00 5.422307491302490234e+00
-1.225227203639604134e+00 -1.608995534733947963e+00 5.052107810974121094e+00
-6.282439345830082011e+00 -4.307198924127403572e+00 4.784580230712890625e+00
-3.540723689177964761e-01 -1.444509703901410091e+00 4.942733764648437500e+00
-7.467927719554666055e+00 -1.400449583691247391e+00 4.772129058837890625e+00
-6.803459413429181701e+00 -3.080351619667397678e+00 4.793171882629394531e+00
-3.547986491531070818e+00 5.028153163549022864e+00 5.202165126800537109e+00
-2.217620278817720614e+00 1.014112093934753656e+00 5.127822875976562500e+00
6.840723947932882965e+00 9.109740697175324087e+00 4.875047206878662109e+00
7.175903877771102835e+00 3.473519936712793355e-01 5.170103549957275391e+00
-7.072613842938390016e-01 4.035501646357638528e+00 5.459728717803955078e+00
4.186165247228093911e+00 4.681237605184654704e+00 5.095438003540039062e+00
4.996952566016450437e-01 -2.195728991356267201e+00 5.089184284210205078e+00
-4.786866100899251464e+00 -1.242572555525500722e+00 4.980450630187988281e+00
1.587372058336127489e+00 -1.071905458361130314e+01 4.772797107696533203e+00
1.423236236962146295e+00 4.811050765268163332e+00 4.675779819488525391e+00
8.469907146964738232e+00 4.156734689095856083e+00 6.001350402832031250e+00
-1.221369259757246306e+00 6.096283044356170855e+00 5.480528831481933594e+00
-3.488094215537435261e+00 4.136016390954912580e+00 5.238816261291503906e+00
-3.812784496156097713e+00 2.736580565237257012e+00 5.060209751129150391e+00
-6.047884133592495992e+00 -5.895294077387894127e+00 5.110721111297607422e+00
-1.161792498583831268e+01 1.408569566607724477e+00 5.294877052307128906e+00
-6.733503261356949210e+00 -8.635290266925908398e+00 4.711147785186767578e+00
-5.566056431589108122e+00 -2.024417015969149691e+00 4.694946289062500000e+00
-3.296454390815053426e+00 -1.007198624946655663e+01 4.811173915863037109e+00
-4.447470729503811171e+00 -3.247135995939668618e+00 5.167792797088623047e+00
-6.256005364763946197e+00 -1.158615593244922914e+00 4.984636306762695312e+00
-7.439740234665812579e+00 3.984246036833734017e+00 5.062676906585693359e+00
2.528962926677375211e+00 -4.403680005503127215e-01 4.753872394561767578e+00
-6.871413877766854306e+00 -7.429208985757951744e+00 5.133243560791015625e+00
-3.979304038030481827e+00 -1.281787292876828133e+01 4.956189155578613281e+00
-6.773046971589697485e+00 -5.033525530531993475e+00 4.956422328948974609e+00
-4.803726286800199752e+00 -2.356734660316957886e+00 4.595617294311523438e+00
4.152948345500837024e-02 -6.732759013455996033e+00 5.110019683837890625e+00
-2.652229839989049154e+00 -6.989585958398128795e+00 4.491601943969726562e+00
-2.084952477216306388e+00 -6.420322696728812062e+00 5.053720951080322266e+00
-5.677906909587955298e+00 -1.401110682230528504e+01 4.783860206604003906e+00
-7.394463638886207946e+00 -3.694074338447979944e+00 5.378780841827392578e+00
-3.870856551477969365e+00 -2.504600323952596685e+00 5.169953823089599609e+00
-4.523742050498630540e+00 -9.437772456502667495e+00 5.021086215972900391e+00
-2.505712772463534410e+00 -8.777318797697382990e+00 5.325956344604492188e+00
-9.385314838385915293e-01 -4.160866527504330392e+00 5.061631202697753906e+00
-6.329698067080059332e+00 9.269956677318516580e-03 5.050949573516845703e+00
-9.443177409852697934e+00 -5.415631737030544457e+00 4.949102878570556641e+00
-4.863120919496533467e+00 -1.129152247055932179e+01 4.925627708435058594e+00
-2.485963437034813595e+00 2.128106291676318484e+00 4.694698333740234375e+00
-7.663989287967785557e+00 -5.146023125280723143e-01 4.957628726959228516e+00
-2.166661803393220787e+00 3.597300865906645662e+00 5.193437576293945312e+00
-2.367604562820000424e+00 -5.372963401024075658e+00 4.970521926879882812e+00
1.170949339157600466e+00 -9.177659009420931824e+00 5.167455196380615234e+00
-5.823716001767146544e+00 -4.920922191905123810e+00 4.964866161346435547e+00
-2.896841227842791966e+00 -4.686098137925075235e+00 4.710243701934814453e+00
1.458750769880409193e+00 9.031401604538297434e+00 5.064398288726806641e+00
-3.640160694086562732e-01 3.897577998328150883e+00 4.976503372192382812e+00
-4.486831108820229730e+00 1.487979840483437233e+00 5.161486625671386719e+00
-9.926454069867348906e+00 3.193727776094157811e+00 5.335627555847167969e+00
-5.423528332317621548e+00 2.641327708577435374e+00 5.067869186401367188e+00
2.852894296085194181e+00 -1.832474543270052436e+00 5.628783226013183594e+00
5.608456750189355411e+00 -5.409454531623649309e+00 5.497656822204589844e+00
1.484766300173815878e+01 3.403632503674936416e+00 7.784512519836425781e+00
-8.741457747917996457e+00 3.469236872135229799e+00 5.075609207153320312e+00
-1.551909811810783024e+00 2.853681155101108313e+00 5.012477397918701172e+00
3.834559877553955776e-01 -4.260187322378692354e-01 5.472550392150878906e+00
4.227759134475161495e+00 -9.827691509907505729e-01 5.051039695739746094e+00
1.079189651967077612e+00 3.247905224507434685e+00 5.406736373901367188e+00
2.847004116398634821e+00 -2.697773104020895207e+00 5.227554321289062500e+00
-7.995005567670234292e+00 -3.153308946283208680e+00 5.295602321624755859e+00
-3.349056909257206893e+00 1.465568338688661987e+00 5.415727615356445312e+00
-8.699956462995565687e+00 7.468570137016598665e+00 5.053215980529785156e+00
-4.001331377973156300e+00 -1.100756299984111397e+00 5.752670288085937500e+00
1.949936403534958229e+00 -4.274400755974635535e-01 5.178425788879394531e+00
1.651998331500502015e+00 5.763368258233318109e+00 5.098046779632568359e+00
-5.769777184780755519e+00 1.103750526868498616e+00 5.277585029602050781e+00
-3.390531313765499544e+00 -7.740796827930270796e-01 5.384170055389404297e+00
-1.347250987806968558e-01 -5.485315457997177013e+00 5.342537879943847656e+00
-5.859652831367234249e+00 6.211267411356026003e+00 5.507940292358398438e+00
-9.795366670598886216e+00 2.824801947738766028e+00 4.877644062042236328e+00
2.506179206136427418e+00 3.099886569194239883e+00 6.094825267791748047e+00
3.880887869067901175e+00 2.545544105553351866e+00 5.375361442565917969e+00
-1.031404487439478324e+01 4.578595645550660898e+00 4.757090568542480469e+00
-3.017457309767980433e+00 1.155368660870839559e+00 5.483866214752197266e+00
1.267249869089537961e+00 1.666816989963282758e+00 5.002739429473876953e+00
-5.861376352128440104e+00 -3.141849177678734506e+00 5.403267860412597656e+00
-3.976122198418144404e-01 -7.429070997811691335e+00 5.483677864074707031e+00
-3.842725071144547755e+00 -1.024061116150017092e+01 5.450385570526123047e+00
-6.582987615771798140e+00 -5.735256415454375478e+00 5.205402851104736328e+00
-5.507621466220860018e-01 2.112826700565252347e-01 5.316821575164794922e+00
-1.364726914718041417e+00 -2.624729284411793540e+00 5.830070495605468750e+00
3.760914111052571229e+00 -6.024400005117196422e+00 5.618493556976318359e+00
-7.304196745316595241e+00 -2.137911507944585399e+00 5.245132923126220703e+00
4.433025656229710454e-01 4.089194454407037327e+00 5.380568504333496094e+00
-9.489269825246056556e+00 5.813438056905512852e+00 6.091639518737792969e+00
-1.613215727813710476e+00 -1.639683190975409932e+00 5.615877628326416016e+00
-2.270244212725930577e+00 7.284468043705256690e-01 4.962724208831787109e+00
-1.861513351898399282e+00 -1.079532609972615553e+01 5.611648082733154297e+00
-3.464081666823354499e+00 3.102176883959025577e+00 5.056974887847900391e+00
2.731394469035588024e+00 -4.937228751452807707e+00 5.647778511047363281e+00
-5.523372248346971602e+00 6.667883300732422747e+00 5.049577713012695312e+00
-5.067092673136460723e-01 1.378841709313730313e+01 5.873986721038818359e+00
-1.030967595533466863e+01 6.545720001424922607e+00 4.976805686950683594e+00
-4.347763812278342854e+00 4.869309496068258802e+00 4.882959365844726562e+00
-6.408218972654160517e-01 2.334935553611499348e-01 5.171848297119140625e+00
-6.331806955672615311e-01 8.997166108260238104e+00 5.378263473510742188e+00
-1.256678839589345786e+00 1.558662339403611163e+01 5.729417800903320312e+00
-4.379693202624673098e+00 6.822707547123006755e+00 5.530008792877197266e+00
-1.761253014883293888e+00 6.479840282246573935e+00 5.583143234252929688e+00
-3.801483475651846078e+00 -2.455392312259523813e+00 5.102521419525146484e+00
4.634680456909980428e+00 4.243896744211317795e+00 5.112630844116210938e+00
8.293910250898118841e-01 -1.347624897419424483e+00 5.638848781585693359e+00
-9.705822535989742095e-01 2.729342928977704030e+00 5.369713306427001953e+00
3.775111334171673771e+00 6.969415081670367940e+00 5.449920177459716797e+00
-6.566053063575623128e+00 4.195030867398387153e-01 4.913524150848388672e+00
-3.685180481720653489e+00 -5.935710000054281288e+00 5.315845966339111328e+00
-1.795611611520385731e+00 6.865988489040824483e+00 5.027623176574707031e+00
-5.289130355209453960e+00 6.181753463621680211e+00 6.086600303649902344e+00
-9.263438060215614556e+00 5.198362167022264835e+00 5.530745029449462891e+00
-8.424635188420156240e+00 1.094931139389236030e+01 5.120402812957763672e+00
-7.249651997985564478e+00 1.084142071618087755e+01 4.958921432495117188e+00
-1.808104893870891461e+00 5.738142034998562124e+00 5.028172969818115234e+00
-9.010266038892494223e+00 7.029183246995664547e+00 5.057382106781005859e+00
-8.000974760444758971e+00 -1.395115322486432108e+00 5.418512821197509766e+00
-4.461232536572866003e+00 -2.776971269828008460e+00 5.748297214508056641e+00
-5.889732326387719041e+00 -1.403563679749688875e+00 5.148244380950927734e+00
2.064132395010647603e+00 9.677413560641215939e-01 4.701372623443603516e+00
-5.143527958364257024e+00 -1.957740541862926342e+00 4.878094673156738281e+00
-5.208158258376637484e+00 6.537574117133711837e+00 5.576340198516845703e+00
-1.825310702934965112e+00 -4.429331584920428888e+00 4.611845016479492188e+00
-2.890251692156756480e+00 -2.676822531407725414e+00 4.909808635711669922e+00
-8.862820363692531345e+00 5.613951202191333145e+00 4.699904441833496094e+00
-4.250298109484877962e+00 7.870569199518024917e-01 5.085520267486572266e+00
4.717299007699475855e-01 9.671581757846704264e+00 5.633152961730957031e+00
2.785212533849092953e+00 9.171883510992646649e+00 5.539703845977783203e+00
-6.486432339325445273e-01 2.029045255644421175e+00 5.625425338745117188e+00
1.414937984894931056e+00 2.409055194207849748e+00 5.471113681793212891e+00
-1.478605253576995016e-02 8.955003542505879821e+00 5.694752693176269531e+00
9.076187814337870918e+00 -1.039076210330101696e-01 5.832066059112548828e+00
-4.199762397444312789e+00 4.873263160406966499e+00 5.553124904632568359e+00
-3.358132238359601729e+00 1.734929439396791562e+00 5.527547836303710938e+00
-4.487702170485736275e+00 5.419869261811387950e+00 5.284420013427734375e+00
-1.555181834834356014e+00 2.480749063082337891e+00 4.648837566375732422e+00
-6.514196182349863307e+00 -1.664891531031333249e+00 5.035444259643554688e+00
-6.698328696973552265e-01 5.445228819070331294e-01 5.178975105285644531e+00
-3.914637120747548771e+00 -3.091921449169576785e+00 5.405359745025634766e+00
1.368231180553155735e+00 -1.245449662259140888e+00 4.516656875610351562e+00
-6.774352888603055511e+00 3.894130047635906866e+00 4.964443206787109375e+00
-2.428771562710080101e+00 5.049769797844898989e+00 5.313107490539550781e+00
-3.755707876864599282e+00 -3.464335590640514884e+00 4.733969688415527344e+00
2.397682781644632666e+00 1.239078039362066841e+00 5.755744457244873047e+00
-3.572686291009680382e+00 2.292783226680620512e+00 5.029808521270751953e+00
-3.664063175585718479e+00 2.380115014685486585e+00 5.367467880249023438e+00
-9.619168949388542389e-01 -8.577168047434490461e+00 5.297632217407226562e+00
-4.518119058931585386e+00 2.533588344210128795e+00 5.540379524230957031e+00
-7.960391934998097163e+00 1.567487348198570718e-01 5.118105888366699219e+00
-6.668022401652371478e+00 -7.551220095980498925e+00 5.702463626861572266e+00
-5.905013604924910453e+00 1.649604482229233948e+00 4.832566738128662109e+00
-4.947305518335326724e+00 -9.715627553191503729e-01 5.554945945739746094e+00
-1.425144459129847441e+00 -4.757782622266284456e-01 5.458149433135986328e+00
1.236886049101796559e+00 1.050802086801554402e+01 5.695059776306152344e+00
-2.367851938207524043e+00 4.726378614240449139e+00 5.790735721588134766e+00
-6.154538654529703834e+00 -6.647153434949967910e+00 4.844914436340332031e+00
-9.261035349856463483e+00 1.153027453128543911e+01 5.040506362915039062e+00
-1.165163379778468133e+01 -4.797534065431665162e+00 5.101498126983642578e+00
-9.100655949944489009e+00 8.928675112469228736e+00 5.255043029785156250e+00
-2.595886611067589111e+00 9.008128351451590632e+00 4.966538906097412109e+00
-7.576819870662268031e+00 1.129224285885760537e+01 4.720776081085205078e+00
-1.604442954229644336e+00 2.073612736193124195e-01 5.528706073760986328e+00
-8.513484335103436607e+00 1.169177131782255863e+01 5.392632961273193359e+00
-1.299117500731069352e+00 3.359137848394771808e+00 5.510943412780761719e+00
-7.826317026405251731e-01 1.400664122126301869e+01 5.646564960479736328e+00
-8.817790365229148719e+00 6.179718089736254250e+00 4.966053009033203125e+00
-4.436572994228567879e+00 -3.878174817009156339e+00 5.433773040771484375e+00
-5.361079651968819526e+00 7.024341114435172173e+00 5.244472026824951172e+00
-3.969299551620160571e+00 5.148848003832680931e+00 5.410832405090332031e+00
-8.672892234807672907e+00 1.422925096434038750e+00 5.739567279815673828e+00
-3.659098787863117153e+00 -6.275085219105362100e+00 5.140916824340820312e+00
-4.714913223384058050e+00 1.477728126657423369e+00 5.027723312377929688e+00
-5.009850472765447371e+00 3.884176272353747628e+00 5.350380897521972656e+00
-7.527386166444845372e+00 3.384359038976919809e+00 5.389924049377441406e+00
-5.106164009774547097e+00 6.968005838593620993e+00 5.144056320190429688e+00
-2.092783003639835826e+00 -2.553196971119565450e+00 6.054445743560791016e+00
-8.651437995668056047e+00 1.029568571752423334e-01 5.384953975677490234e+00
1.759659326382958744e+00 7.104544642390145270e+00 5.758281707763671875e+00
1.808959558348178787e+00 2.448494281330665157e+00 5.927950382232666016e+00
-9.767107469563052646e+00 9.231759507527245390e+00 5.280473232269287109e+00
-2.480732207304459092e+00 1.268173557713924460e+01 5.974372863769531250e+00
2.670964386660295009e+00 -2.512568435563505176e+00 6.203444004058837891e+00
3.731155782693346135e-01 -6.556254611582965630e-01 5.633740425109863281e+00
-2.606063688627097807e+00 -1.419562394582879250e+00 4.883544921875000000e+00
-4.307295170567400966e+00 -1.047236095755140006e+01 4.804591655731201172e+00
2.915996934504330174e-01 -6.641271512469145710e-01 5.422720909118652344e+00
-6.608548402540019850e+00 2.794659494075485195e+00 4.870688438415527344e+00
-4.026508326860215092e+00 1.080030849435958018e+01 4.815580844879150391e+00
1.698581976960894746e+00 1.848339603803317077e+00 4.787495136260986328e+00
-4.490908010145287399e+00 4.233628840161723694e+00 4.931946277618408203e+00
-6.400925687793073138e+00 1.237217474864465849e+01 4.980412006378173828e+00
-3.429366775425112479e+00 2.263776884704277848e+00 4.999886989593505859e+00
-4.300135064471570345e+00 -6.134204472660080398e+00 5.883145809173583984e+00
-2.467288045119012896e+00 -1.002748865664349731e+00 5.505579471588134766e+00
-6.466546927517582866e+00 3.521867325704840734e+00 4.797780513763427734e+00
1.597552023128224974e+00 7.848415478255195143e-01 4.518916606903076172e+00
4.309362611876796922e-01 -9.385607788033750509e+00 5.672998905181884766e+00
-4.691790496579918646e+00 4.052860891562358070e+00 4.825710773468017578e+00
-7.977533994726150546e+00 -5.754965113250623432e+00 5.226740837097167969e+00
-4.210452732360031369e+00 -2.077104836953087286e-01 5.244789600372314453e+00
4.303214005407723364e-01 -3.227337039551155584e+00 5.221207141876220703e+00
-2.173130558194673601e+00 6.962472557675829066e+00 5.022002696990966797e+00
-3.377731205923396374e+00 6.965396522686694958e+00 5.795104503631591797e+00
-2.212739309806948995e+00 6.975615536921655035e+00 5.224566459655761719e+00
3.013053769177513885e+00 -4.295638741684203232e+00 5.347895622253417969e+00
-6.719037093812922912e-01 6.077398013917020947e+00 5.305929660797119141e+00
-1.935912715474088497e+00 -6.687172546662903727e+00 4.761524677276611328e+00
-5.338555370613101481e+00 1.397055114244893481e+00 4.609438419342041016e+00
-3.087380067624370561e+00 6.163672532428503104e+00 5.145262241363525391e+00
-1.666580408054037621e+00 4.532991363721694533e+00 5.057131767272949219e+00
-3.683067423202079915e-01 3.528254507378182581e+00 5.391272544860839844e+00
-1.793234682770267430e+00 5.725184411763668546e-01 5.385693073272705078e+00
-2.165708195378702516e+00 1.811317611025633267e+00 5.329858303070068359e+00
-6.346479184438418741e+00 8.513692751376504830e+00 4.755637168884277344e+00
-6.783957936468545391e+00 6.769987419466811041e+00 4.678256988525390625e+00
-9.761624503993980184e+00 7.538874356832966583e+00 5.040129661560058594e+00
-1.753753969676415503e+00 -9.925636126927885883e+00 4.689949512481689453e+00
-4.556909307273084409e+00 -2.669723838410921424e+00 5.041160583496093750e+00
-8.354466980711983126e+00 -6.833551060863814364e+00 5.254759311676025391e+00
-2.224869648225514807e-01 -1.415743297366814035e+00 4.852938652038574219e+00
3.363084945786128710e+00 -8.461068344397604246e-01 4.949676513671875000e+00
6.978859942459740562e-02 4.316505337993166158e+00 5.670176029205322266e+00
-1.958229544456870252e+00 7.054264369093201203e+00 5.095663547515869141e+00
1.576919594840133243e+01 4.831234773196261045e+00 7.099141120910644531e+00
1.389280714125652416e+01 -7.302398039550720421e-01 7.083199024200439453e+00
8.859127330737349482e+00 -1.139806940684394920e+00 6.803483009338378906e+00
1.195353846586910329e+01 -5.199579136840487337e+00 7.399324893951416016e+00
1.158504059611003889e+01 9.808145309398431877e+00 6.964750289916992188e+00
1.515217753012525925e+01 1.676337195052897577e+00 7.308735370635986328e+00
1.175543274546809158e+01 -7.844059813027045580e-01 7.222978591918945312e+00
1.764794812575988558e+01 -7.202298998485204606e+00 6.680500030517578125e+00
1.003564019175879629e+01 5.398842497370800686e+00 6.253872871398925781e+00
4.236871064881637672e+00 3.641498546007746473e+00 6.181206703186035156e+00
-4.433084283178103213e+00 6.796708364565201776e+00 5.097635269165039062e+00
-2.857514499477210368e+00 9.665590328771662687e-01 5.522881031036376953e+00
-6.898835944827440336e+00 2.287788560883782518e-01 5.636638164520263672e+00
-6.176615207835935983e-01 8.436580279376830305e+00 5.435126304626464844e+00
-8.581905418009874609e+00 -1.960928099953867854e+00 5.586154460906982422e+00
-9.283883810403452230e+00 4.899815441348351008e+00 4.945557117462158203e+00
-7.282813032084974880e-01 1.414581684291136732e+01 5.403878211975097656e+00
1.108815783884758321e+00 8.197306895420812367e+00 6.031408786773681641e+00
-4.343224732739393801e+00 1.093959169051912816e+01 5.200276851654052734e+00
-6.841540693210355073e+00 -1.989435714838767133e+00 4.984567642211914062e+00
-5.953377371810913310e+00 4.537844940551588380e+00 5.112824916839599609e+00
-5.120015050624861175e+00 2.767696634587983429e+00 5.225531578063964844e+00
-4.613003149244040202e+00 1.689718310607532459e+01 5.168643474578857422e+00
-2.205880369285021292e+00 2.058983820760698968e+00 4.733921051025390625e+00
2.085132527668839497e+00 -7.678854337026369548e-01 5.258697032928466797e+00
-3.988081951368184885e+00 9.377611419668019366e-01 5.203978538513183594e+00
-6.318079348994082522e+00 3.577517476360667192e+00 4.740496158599853516e+00
-6.094796740258021650e-01 3.638398943217571180e+00 5.353141784667968750e+00
1.395764420413060924e-01 -5.456482503711287180e+00 5.094633579254150391e+00
-1.800440480450975489e+00 3.076287289751917786e+00 5.028606891632080078e+00
-1.138676605043967394e+00 -7.800849382078261840e+00 5.584650993347167969e+00
1.023938960997945813e+01 -2.047884512167811977e+00 7.150972366333007812e+00
1.163786588844831016e+01 1.178330343675046876e+01 7.755272388458251953e+00
1.654754769224584265e+01 6.875127837594227742e+00 7.436062335968017578e+00
1.019303982016654508e+01 2.361305636528393759e+00 7.269572257995605469e+00
-2.687762909888181895e+00 1.169341736009263144e+01 5.568536758422851562e+00
-5.105523648772149592e+00 1.615633729002749419e+01 4.892618179321289062e+00
-2.784775803961298646e+00 6.665375849552481746e+00 5.434924125671386719e+00
-8.815441196692342940e-01 1.056839759435096049e+01 5.382741928100585938e+00
-2.542453870292873841e+00 1.947934632660620391e+00 5.374885559082031250e+00
-5.010016572493302789e+00 1.480737815166014437e+00 5.119227409362792969e+00
-1.662369687961326115e+00 6.263617365892404365e+00 5.174303531646728516e+00
-7.451301434358271081e+00 2.679301353958666532e+00 5.291473388671875000e+00
-7.695278794032918146e-01 9.385298803435047077e+00 5.921332359313964844e+00
-1.059662233740687753e+01 3.665241893194469469e+00 5.575669288635253906e+00
-5.901641644969918055e+00 7.161047098833103419e+00 5.192427158355712891e+00
-4.804046872357986331e+00 2.675747747676141319e+00 5.284647464752197266e+00
-1.118524965763028289e+00 5.979208946156250981e+00 5.069961547851562500e+00
-6.810242023337715445e+00 1.589042126255526988e+00 5.255065441131591797e+00
1.500542520858181739e+00 1.813561468489936956e+01 6.164624214172363281e+00
4.179299451350195760e+00 5.310472017956567647e+00 4.848306179046630859e+00
3.784715999815698062e+00 4.363276260776015825e+00 5.661325454711914062e+00
6.550744675930446626e+00 1.333059226789530349e+01 5.762728214263916016e+00
-3.437495415324847148e+00 5.495183898477145945e+00 5.135319709777832031e+00
-1.081555845334533572e+01 1.344333220368605097e+01 5.231500625610351562e+00
-1.163542531215555975e+01 -2.412554908712226664e-01 5.178243160247802734e+00
-3.485271438450284087e+00 3.565526478791321008e+00 4.823870182037353516e+00
-1.064624972829753347e+01 4.429808857343132900e+00 5.427724838256835938e+00
5.075074195682766076e-01 6.387354501085130032e+00 5.472285747528076172e+00
-7.517200098324771318e+00 1.104900235770746164e+01 5.343949317932128906e+00
-9.880059974287032531e+00 1.217647456466245259e+01 5.083592414855957031e+00
-7.909718971920865371e+00 4.110431151415337325e+00 5.444997310638427734e+00
-1.364848750083531126e+00 1.940991361393457293e+00 4.950100421905517578e+00
-7.213732961255574949e+00 1.196960765871286636e+00 5.533215999603271484e+00
-7.905240259276965498e-01 2.353188613704015442e+00 4.873623371124267578e+00
-1.067896176038274358e+00 4.258049660868264752e+00 5.263278484344482422e+00
2.837252710619509455e-01 -3.921987775120627795e+00 5.502734661102294922e+00
3.411791121841198926e+00 -7.426619035072595132e+00 5.842166900634765625e+00
-1.768641240233118639e+00 4.751299399549449021e+00 4.850906372070312500e+00
-5.190674296750796834e+00 -3.368691549098770555e+00 5.439901351928710938e+00
-3.487429864102790766e+00 1.692093997948262096e+00 5.201750278472900391e+00
5.760950115647338610e-01 -1.041615056883963319e+01 4.614859104156494141e+00
-6.898417119262884256e+00 -1.887450098806219945e+00 5.477461814880371094e+00
-9.651060037554989535e+00 1.135948525740825765e+01 5.740818977355957031e+00
-1.102435766197804590e+01 2.083307912633286296e+00 5.180705547332763672e+00
1.075267468348238165e+00 1.291696170749716988e+00 4.941748142242431641e+00
-3.935033871383342152e+00 -6.445030814491115034e-01 5.059198379516601562e+00
-1.352183775432689528e+00 -3.020440140274678775e+00 5.031353950500488281e+00
-7.944193950514486957e+00 -3.987511851028018306e+00 4.716790199279785156e+00
-5.515638984659195998e+00 -1.039563039417428891e+00 4.730039596557617188e+00
1.531631085351894184e+00 3.334518214460355789e+00 4.998738288879394531e+00
-4.592380921737859722e+00 7.531882059823831188e-01 5.590662956237792969e+00
-4.478128069507703479e+00 -3.227557960879285037e+00 5.484741687774658203e+00
-7.472522377269761762e+00 6.125140278025656748e+00 4.788362503051757812e+00
-7.609186008117794664e+00 2.981192537725973590e+00 5.176078796386718750e+00
-8.767650908279568611e+00 2.311004562731224787e+00 4.656467437744140625e+00
-1.127585352865793755e+00 -1.158525668222717853e+00 5.434234619140625000e+00
3.088119364476550999e+00 9.709317963095148940e+00 5.431040287017822266e+00
-2.202211855646924565e+00 2.474325484381295404e+00 5.513403415679931641e+00
-6.006956173309467850e+00 7.647531852226109983e+00 5.698367118835449219e+00
-1.601253637640293714e+00 -1.142886654631525944e+00 5.034817695617675781e+00
-1.066859303213100318e+01 -9.036670883892137240e+00 4.442792892456054688e+00
-6.423490864212388018e+00 9.537395003144247263e-02 5.026339054107666016e+00
3.512072223988784714e+00 -2.500295074988239996e+00 4.799352645874023438e+00
-2.085533365218855462e+00 -4.296471436485962414e+00 5.221313953399658203e+00
-1.097047239849844935e+01 -5.284534877699108790e+00 5.351747989654541016e+00
-1.035350686357964101e+01 -7.363680829354501967e+00 4.960824489593505859e+00
-1.169428520780304304e+01 -9.494085644099363730e-01 5.162579059600830078e+00
-1.695680386947700180e+00 -1.635527127264501779e+00 4.684743404388427734e+00
-4.778151340774324574e+00 3.356056133040871137e-01 4.538305282592773438e+00
-4.555092060444462909e+00 -4.040202918410876975e+00 4.791639804840087891e+00
-3.891661770228782569e+00 -3.545737375282989046e+00 5.132971763610839844e+00
-6.521437237574184032e+00 -3.911438337988346170e+00 4.985600948333740234e+00
-3.148226784470435025e+00 -1.037746365424290573e+01 4.457263946533203125e+00
6.528769029145965463e-01 -2.961363717476245272e-02 4.609013557434082031e+00
1.041621091088568291e-01 -3.706782334039922855e+00 4.778083324432373047e+00
-7.007297149594669428e+00 2.803078346750090155e+00 5.704264163970947266e+00
1.939395456072124713e+00 4.520620784795138292e+00 5.204642772674560547e+00
-4.954291604820233452e+00 4.656071695551533551e+00 5.343985557556152344e+00
-4.744741216853428090e-01 -7.056814850597571187e+00 5.872878551483154297e+00
2.015842154360180771e+00 -9.801816094741967689e+00 5.227083683013916016e+00
-3.046953353576534962e+00 3.810345655224003369e+00 5.720076084136962891e+00
-1.153098979487847231e+01 9.272864810800115265e+00 5.245656967163085938e+00
-4.231500364608843157e+00 3.318695322332584574e+00 4.876743316650390625e+00
3.997159956368568912e-01 -1.323847740783037796e+00 5.373231887817382812e+00
2.709721993396273731e+00 -3.248022842057570525e+00 5.668596744537353516e+00
2.321983206579514736e+00 4.584689465995194446e+00 5.645226478576660156e+00
-1.243419516925158730e+00 -1.544945322920306952e+00 5.273790836334228516e+00
-1.080377543481331948e+01 -3.873382209301974299e+00 4.796437263488769531e+00
-3.139887391993019250e+00 -9.799649739739186849e-01 5.042281150817871094e+00
-9.266130039702725751e-01 -7.409087061335507762e+00 5.220161914825439453e+00
-9.808143658489184347e+00 1.161874722137639315e+00 5.442884445190429688e+00
-2.867746663836494125e+00 -6.737847335574245200e+00 5.717569828033447266e+00
5.655934914340223774e-01 -3.557599647879487126e+00 5.038502693176269531e+00
-3.264001996234337621e+00 -8.974745660594252161e-01 5.270637035369873047e+00
2.513074456844875293e+00 -8.860652566613467229e+00 5.250988483428955078e+00
-1.668749658497344468e+00 -4.338736915165850583e+00 4.670344352722167969e+00
-4.936321192193480201e+00 1.060322603968446353e+00 5.206697940826416016e+00
-1.530544160485375560e+00 -1.113719323722243359e+00 5.607038974761962891e+00
1.510033862153902895e+00 1.868632510853947881e+00 5.420416831970214844e+00
6.319735053776509570e-01 5.858125909828938438e-01 5.279099464416503906e+00
-1.718306260248704254e+00 2.811872438118466988e+00 4.969246864318847656e+00
-7.717259489443080156e+00 1.735845386163532289e-01 5.187812328338623047e+00
-9.861295014250648361e-01 -3.117859880407475970e+00 5.314527511596679688e+00
-6.800968565148959755e+00 2.235664378423599885e+00 4.973540306091308594e+00
-1.690116882750710259e+00 -2.230310198374441111e+00 5.236917018890380859e+00
1.936500351453096513e+00 3.562368934464147152e+00 5.712275505065917969e+00
-7.427564513558571946e+00 5.442402035630691692e+00 4.415666580200195312e+00
-1.044533669853384250e+00 -1.208719640045807120e+00 5.626541137695312500e+00
-5.451051411541131264e-01 -8.568900854438858516e+00 5.584524631500244141e+00
-1.646909073227506681e+00 -4.802308032012839512e+00 5.519346714019775391e+00
-4.564308424091891858e-01 -1.291612687688811789e+01 5.350561141967773438e+00
2.414604017404000658e+00 -6.238227008719637645e+00 5.303071975708007812e+00
-1.832375821754874901e+00 -1.333354547393188305e+01 5.063022136688232422e+00
-6.001570816515476636e+00 1.465403082561780868e-01 4.900143146514892578e+00
2.777444637601844679e+00 -1.055400343071619318e+01 5.458426475524902344e+00
-4.286272715353880436e+00 -8.913484826952595697e+00 5.125718593597412109e+00
-7.601961162958657425e+00 -1.350235220619969034e+00 4.691993236541748047e+00
-1.014217423635589377e+01 -4.699005769846350766e+00 4.413658142089843750e+00
2.067977899136352882e-02 -7.267927443293226375e+00 4.959718227386474609e+00
-3.523392669860684112e+00 7.092869460185127206e-01 5.105291843414306641e+00
-2.987163602869897350e+00 7.811214093076862319e+00 5.702799797058105469e+00
-2.927828083753085675e+00 1.380230897910500243e+00 5.268814563751220703e+00
-1.289429723167232478e+00 1.275569630521417608e+01 5.095702648162841797e+00
-5.227095713072965388e+00 3.787180605899234664e-02 5.498271942138671875e+00
-3.135805689530426932e+00 5.163981921338273162e-01 4.950082302093505859e+00
2.983787867171498132e+00 2.066673017690292546e+00 5.321352958679199219e+00
-6.721304266235295977e+00 1.627000244822740971e+00 5.353551387786865234e+00
-1.868496373266111676e-01 -4.024455857719940965e+00 4.902653217315673828e+00
-7.563670149646682939e-01 -2.786976028122687854e+00 5.125124454498291016e+00
9.301719904187960575e-03 -1.497985456540420035e+00 6.218715190887451172e+00
-3.100640403209610874e+00 1.098753387794096348e+01 5.195825576782226562e+00
-6.450214327066703390e+00 4.364822943616208484e+00 5.654072284698486328e+00
6.987770615414559128e-01 -4.699495143055287372e+00 5.064157962799072266e+00
-5.276861932640757757e+00 -3.320191630561336815e+00 4.976324558258056641e+00
-8.716073590644809244e+00 -6.309113530966615535e+00 5.189894199371337891e+00
-6.305722544357703185e+00 2.428616772684590863e+00 5.200568199157714844e+00
2.551855837368527169e+00 1.350873390224492354e+01 5.703402996063232422e+00
-4.510084148931492454e-01 6.361891280684742078e+00 5.359896183013916016e+00
2.042793272439635821e+00 2.774113028999921071e-01 6.125722885131835938e+00
7.762751084451705585e-01 4.150231448894896036e-01 5.314255714416503906e+00
3.609091943365162258e+00 5.456583452950450663e+00 5.131314277648925781e+00
-2.143958692577432767e+00 -9.457493270737624136e-02 5.550263881683349609e+00
-1.574266357576318498e+00 7.173843066134269364e+00 5.186638832092285156e+00
-3.336627242995772846e+00 7.613098178554915663e+00 5.008553028106689453e+00
-2.357088523394461177e+00 1.395430955214085955e+01 5.213876724243164062e+00
-6.805390854848104354e+00 2.799540075975643472e+00 5.111329078674316406e+00
-3.366504608445860747e+00 1.456648872590616595e+00 4.868201732635498047e+00
-7.982227331240018486e+00 6.738575792174998469e+00 5.507895469665527344e+00
-1.322176726291771764e+01 7.670444924281653698e+00 4.996685981750488281e+00
-4.149384731166795071e+00 8.921820366537520641e-01 5.012432575225830078e+00
-5.904794868234492178e+00 -1.458612970877258608e+00 4.871189594268798828e+00
-4.551783156470116110e-01 -3.011368955128969627e-01 5.132143497467041016e+00
-6.035417025800803081e+00 5.298884324326876616e+00 5.507641792297363281e+00
-2.457390535367413698e+00 1.344119501088394486e+01 6.065406799316406250e+00
-1.024486838004697553e+01 6.586925444610181479e+00 4.779236793518066406e+00
-3.407298969887441409e+00 1.565553888519650494e+00 5.939849853515625000e+00
-2.321156066690395647e+00 6.600156567966241283e+00 4.738533496856689453e+00
-6.629084900340155073e+00 4.107206611874541835e+00 4.942631244659423828e+00
-2.299331925411275401e-01 -9.873745487253293707e-01 5.789032936096191406e+00
-2.375428845755668039e+00 1.223387223428178849e+00 5.072447776794433594e+00
-2.832414298274654296e+00 -5.766902291570881189e+00 5.745364189147949219e+00
-2.695474866655410029e+00 7.728236580673750744e+00 5.446291446685791016e+00
-4.375458233562388166e+00 5.595928652305009798e+00 4.938400745391845703e+00
-4.032642819556607527e+00 1.107175917827572675e+01 5.693995952606201172e+00
-5.934072580687362652e+00 -4.794032386662513412e-01 4.921899795532226562e+00
-6.306834103301391714e+00 2.358509517392828325e+00 5.494744777679443359e+00
-4.758114484153258772e+00 7.948687901273410183e+00 5.626945018768310547e+00
1.918170783065187956e+00 -7.117884206873791975e+00 5.663294315338134766e+00
3.721338920792363059e-01 -2.875740146325028945e+00 5.394153118133544922e+00
-5.340515095811461777e+00 -4.628457128730809611e-01 5.060684204101562500e+00
-8.049443670700248132e-01 -1.057782568576666016e+01 5.646732330322265625e+00
2.107012393020657903e+00 -2.557818965108140663e+00 6.177102088928222656e+00
-7.767995345116267103e+00 -2.369461848838002371e+00 4.994288444519042969e+00
-2.679327537126487968e+00 3.452672356749370230e+00 5.799570560455322266e+00
-4.842937060217034961e+00 -8.158171392870094962e+00 5.412438869476318359e+00
-5.695742214729660802e+00 -4.328974750320614184e+00 5.422968387603759766e+00
-6.973184046037689932e+00 -9.122103265146884965e+00 5.037998676300048828e+00
-1.041619514948244341e-02 4.801776620018514130e+00 5.302647113800048828e+00
-6.903812806613900399e+00 -1.376763943508860555e+00 5.403490066528320312e+00
-3.056324811974646227e+00 3.487042843679512671e+00 5.020288467407226562e+00
-6.926871910442796043e+00 -4.548691039651219903e+00 5.008052349090576172e+00
-2.398793354151912638e+00 -2.506668262129272851e+00 5.483186721801757812e+00
-2.672027441803746406e+00 -3.549621243003335813e+00 5.175432205200195312e+00
-1.462104225491371423e+00 -3.485047211524705091e+00 5.068522453308105469e+00
-3.423427655094808397e+00 2.358683247593637233e+00 5.088063716888427734e+00
-3.323675887847677313e+00 -3.816652125306777776e+00 5.488333225250244141e+00
-1.712453427429599051e+00 -1.461438013912116585e+00 5.220504760742187500e+00
-4.336468988878265485e+00 -7.539413897500188422e-02 5.074051380157470703e+00
-6.724514448509462561e+00 1.881493182905715100e+00 4.910089969635009766e+00
-3.932187518211797350e+00 2.078404939316891742e+00 5.124733924865722656e+00
2.204901609414000596e+00 5.809589070683499612e-01 5.654536247253417969e+00
-2.432694702966650802e+00 -4.486028093748733347e+00 4.808860301971435547e+00
-4.608298285695119567e+00 -5.573566689885716130e+00 4.996938228607177734e+00
-1.917478562100719763e+00 5.440380830029962311e+00 5.760718822479248047e+00
-3.697962573988475832e+00 -4.043005451124956906e+00 4.843182563781738281e+00
-2.531978838512536800e+00 -5.884090951095644506e+00 4.750924587249755859e+00
-2.048310821770613188e+00 -5.709629096124137604e+00 5.100461483001708984e+00
-2.554999745828181457e+00 -3.916865170011587072e+00 5.006256580352783203e+00
2.174440796444801760e-01 6.486961653073927137e-01 4.614010810852050781e+00
-3.788471354440925865e+00 7.027993405186702680e-02 5.179553985595703125e+00
-7.936691601286485209e+00 7.195746920198264895e+00 4.901765346527099609e+00
-6.403723307153836863e+00 6.435978975841190053e-01 5.237500667572021484e+00
2.152145003521870326e+00 1.207213303153665152e+00 5.226909160614013672e+00
-5.418271708621066551e+00 -1.066828264362039924e+00 4.882960319519042969e+00
-6.713799914987921724e+00 1.952342617938836344e+00 4.980811595916748047e+00
-5.046380984909520251e+00 -7.462951844624122755e-01 5.373023986816406250e+00
3.596916689244783250e+00 -8.159220858383195107e+00 5.212569236755371094e+00
-6.684475658697679457e+00 -1.675877555356624748e+00 5.289846897125244141e+00
3.032468314267579235e+00 7.749829778486243548e+00 5.493979930877685547e+00
-8.580622529136727294e+00 2.390460808498461542e+00 4.711965560913085938e+00
-1.686097256810085554e+01 2.803645642917248715e+00 4.616643428802490234e+00
-8.068010274161741435e+00 7.221632976145548888e+00 5.255227088928222656e+00
-7.120955222934867379e+00 7.105314439621489564e-01 5.459285736083984375e+00
-1.432749767567182309e+00 -4.952266167280055420e+00 5.069209575653076172e+00
-5.094516536089883196e+00 -3.627774739648462088e+00 4.904058933258056641e+00
-3.638596467895692133e+00 3.129593792856431911e+00 5.027473449707031250e+00
-5.226388327413175716e+00 1.005194037348612923e+01 5.808597564697265625e+00
-2.322963286697143026e+00 4.532894668529696691e-02 5.085774898529052734e+00
5.337566225195587322e+00 -4.988260070317755535e+00 5.181409358978271484e+00
-6.377717532580403414e+00 -8.539993969393513851e+00 5.399895668029785156e+00
-1.602943574673134641e+00 -6.811286570602309354e+00 5.135087490081787109e+00
-5.040911499571697485e-01 -1.577746946323560495e+00 5.441111087799072266e+00
-6.072412356359877528e+00 2.988144656809678779e+00 4.821732997894287109e+00
-5.972285309091998506e+00 -6.921768975195424778e-01 5.235215187072753906e+00
-3.830582936688009532e+00 -4.050829858896770830e+00 4.721376419067382812e+00
-6.669404431869609517e+00 -2.661597686376854455e+00 4.997789859771728516e+00
-6.585006858362858040e+00 4.327050562013349477e+00 4.788297176361083984e+00
-1.278670536127406088e+01 -3.258398617157683752e+00 4.878791332244873047e+00
-3.353756248807504114e+00 1.073291038752393900e-01 5.184177875518798828e+00
-1.527975742907109691e+01 -2.866393694679806314e-01 4.358564853668212891e+00
5.352710710239299008e-01 -9.263075953478692171e-01 5.746346473693847656e+00
-7.451159692251307476e+00 8.546838432331211877e-01 4.814018249511718750e+00
-5.498100331672340246e+00 -1.054077468028157405e+01 4.775040149688720703e+00
-1.065104719067943329e+01 1.070896683265278071e+01 4.684378623962402344e+00
1.914302602201597425e-01 2.256412296264011630e+00 4.557554244995117188e+00
-1.351756876995356116e+01 -7.425128667167180119e-02 4.861738204956054688e+00
-2.472233468844680537e+00 2.761951929049855536e+00 5.401637554168701172e+00
-1.696285935972102310e+00 1.800970809520730409e+00 4.565053462982177734e+00
-1.258248276707874602e+01 4.027603930183176750e+00 5.103077888488769531e+00
-9.063688482562280768e+00 2.135388874930391534e+00 4.947836399078369141e+00
-3.856531925599614663e+00 -2.759620941195690236e+00 5.447421550750732422e+00
-1.647121073448335693e+00 -4.501621603384658776e+00 4.591613769531250000e+00
-2.022053420735061113e+00 -7.545508112849876881e+00 4.828022480010986328e+00
-1.781167273514716376e+00 2.320119870390829675e+00 5.478294372558593750e+00
-9.710130448589882945e+00 2.747587541697797509e+00 4.888127803802490234e+00
-5.935411520774646732e+00 3.823960315437721635e-01 4.464018821716308594e+00
-6.053940967263669037e+00 -6.520756227773695457e+00 4.849311351776123047e+00
-9.329116703094191720e+00 -1.146404410341410607e+00 4.656016349792480469e+00
-4.451269857052877477e+00 -1.611720752445194860e-02 5.052214622497558594e+00
-1.889181435260463893e+00 5.529771925324298287e-01 4.982099056243896484e+00
-7.072668324200566126e+00 4.762523224602803751e+00 5.014867305755615234e+00
-4.844697084069524706e+00 1.364694860921459973e+00 5.139989376068115234e+00
-9.722256422017711230e+00 1.167114575302564905e+00 4.890288352966308594e+00
-4.513759991744554334e+00 4.117814154787591718e+00 5.494306564331054688e+00
-5.048613590307735599e+00 1.960664224663035249e+00 5.241623401641845703e+00
-8.738211088260593229e+00 -3.720724620679130457e+00 4.697435379028320312e+00
-1.007659063258173582e+01 -4.387059834981453244e-01 4.730052471160888672e+00
3.653850360065417746e+00 5.070905115777362582e+00 5.560766220092773438e+00
-1.149308477262734840e+01 5.005654548238391399e+00 4.878297328948974609e+00
-2.185064073160617237e+00 5.919744339155469603e+00 4.760872840881347656e+00
-4.813337088773816497e+00 -2.973599260114002885e+00 5.369943141937255859e+00
-9.174571255800372249e-01 9.779932734805935723e+00 5.260447502136230469e+00
-7.075840009302382327e+00 3.514385737468478599e+00 5.206121444702148438e+00
-3.293044701011274444e+00 -2.519357005825999529e+00 4.719555854797363281e+00
-1.438628592667541461e+01 4.170904694799066448e+00 5.297112464904785156e+00
-8.602330609199327682e+00 5.571530269025712911e+00 5.295902252197265625e+00
-5.528929215650406626e+00 -3.076432521379981022e+00 5.038510799407958984e+00
-8.408920164962101040e+00 -1.207816412404713491e+00 5.332671642303466797e+00
-7.829922368302900892e+00 -9.022247544132797614e+00 5.288506031036376953e+00
-4.681109981764889127e+00 -3.159166659167688351e+00 4.330324172973632812e+00
-8.482891753616920383e+00 9.361090267158078682e-01 4.600044250488281250e+00
-4.680658645661671002e+00 -5.893328808263948559e+00 4.578691959381103516e+00
-2.436079394606853743e+00 -5.231568249787035718e+00 4.881129264831542969e+00
-4.119062246174598485e+00 -7.781716921809621823e+00 4.683684349060058594e+00
-9.660219155137681923e+00 -4.356649620239828380e+00 5.150815486907958984e+00
-6.600524355949448641e+00 1.192616806576100918e+00 5.025426864624023438e+00
-8.673957776185757140e+00 2.761574100368089923e-01 5.060179710388183594e+00
-4.312390890985623670e+00 7.776974068438000653e-01 4.864615917205810547e+00
-8.458282329253570708e+00 -1.698301172467854059e+00 4.770861625671386719e+00
3.749454406827132380e-01 -5.647208846518577907e+00 5.261148929595947266e+00
5.877725318096671536e+00 1.190394186931474030e+00 5.103261947631835938e+00
-5.700274980305078287e+00 5.894880817506334969e-01 5.049488067626953125e+00
9.559578806868841427e-01 -2.042396047794162950e+00 5.457986354827880859e+00
-3.236391859183342934e-01 -1.888918321917004928e+00 5.464887619018554688e+00
-2.964981886924516807e+00 -4.124016654108870306e+00 5.298538208007812500e+00
-4.275667605149308770e+00 1.200269301518189557e+00 5.073113918304443359e+00
-5.442217842507639070e+00 -7.889881437726442570e-01 5.149787425994873047e+00
9.765586648844043482e-01 -1.626705888285902013e+00 5.379313468933105469e+00
-6.498368634271602495e+00 -1.221584828258286626e+00 5.002260208129882812e+00
-3.357714733034765864e+00 2.794094885127677230e+00 5.505351543426513672e+00
-6.289997481221014652e-01 4.561098437898783997e-01 5.372838497161865234e+00
4.593458969105217449e+00 -7.421098427930329366e-01 5.037578105926513672e+00
3.429932607767183672e+00 -1.394075388265866744e+00 5.260645389556884766e+00
-5.074758684285210819e+00 -4.860122401167453532e+00 5.219710826873779297e+00
-2.464209511042175560e+00 -3.555774722167011070e-01 4.400796890258789062e+00
-8.828299938828786608e+00 6.736096290292199029e+00 5.532285690307617188e+00
-4.756291127999475954e+00 -2.545999694991316620e-01 5.680432319641113281e+00
-9.360472034545839648e+00 -4.021110965582410657e+00 5.075284004211425781e+00
-7.239218988107986696e+00 3.793891906191853458e+00 4.734560966491699219e+00
-7.286045348338534566e+00 -3.637733417880393727e+00 4.748230934143066406e+00
-6.331027626960485932e-01 -1.680298917560573146e+00 5.030734539031982422e+00
-2.940942647387775999e+00 1.170599417565902689e+00 5.403636455535888672e+00
3.923426816965210229e+00 -2.455220013496385079e+00 5.414396286010742188e+00
-6.411677302670534928e+00 -1.835729564677689440e+00 4.576963901519775391e+00
-9.626060965764205335e+00 -4.514561684086456639e-01 4.875552177429199219e+00
-2.680238209346722744e+00 1.057938005245279589e+00 5.257991313934326172e+00
-3.087961336055974559e+00 2.920977752174224396e+00 5.411422252655029297e+00
-4.429414727624890524e+00 3.430205024094567512e-01 5.254053115844726562e+00
5.906189538676456241e-01 6.322955383495421078e-02 5.413373470306396484e+00
-3.334652471578347654e+00 1.332858986241461263e+00 4.880719184875488281e+00
-1.557096744387118115e+01 -4.055657152986736347e-01 4.971790313720703125e+00
-3.951728467246388821e+00 -4.709351539065720793e+00 4.977610588073730469e+00
-2.112877903102909904e+00 1.724751254844728354e+00 5.433016777038574219e+00
-4.335061077985121969e+00 5.367218037541785947e+00 5.439980506896972656e+00
-1.249299219932061611e+01 1.348501013547672223e+01 5.026579856872558594e+00
-1.080881566162139862e+01 2.066392349367174308e+00 5.044053077697753906e+00
-1.123448665563508619e+01 8.232506964924876769e+00 4.994004726409912109e+00
-4.680178008268661038e+00 6.413716916380979072e+00 5.294855117797851562e+00
-1.337697694955033434e+01 4.042900726741194717e+00 4.741360664367675781e+00
-1.197457973253303898e+01 6.154112880768001226e-01 4.666911602020263672e+00
2.713917469272187688e+00 5.948797083838909927e+00 5.992012977600097656e+00
-5.319677796670752024e+00 6.741498062627634624e+00 5.236220836639404297e+00
-6.180172441175553644e+00 7.961460356334522537e+00 5.060196876525878906e+00
-1.284755557413566862e+01 4.949438308279556331e+00 4.937143802642822266e+00
-1.026037717424239837e+01 7.107698269965078808e+00 5.479609012603759766e+00
2.299851898439818632e-01 2.915680292373661331e+00 5.018097400665283203e+00
-7.831038402608871074e+00 6.079436728587108263e+00 4.953251838684082031e+00
-7.357216297761338453e+00 6.682674015908619758e+00 5.186648368835449219e+00
-6.713769359230402856e+00 7.091379122875095753e+00 4.784057140350341797e+00
-5.961677886067470844e+00 1.308252286557516086e+01 5.082026958465576172e+00
9.229460156370061785e-02 5.666009290932131570e+00 5.755873203277587891e+00
9.090348374190966307e-01 -6.358443008837429744e+00 5.058359622955322266e+00
-3.179384233578269825e+00 -3.112791478402507028e+00 5.214269638061523438e+00
6.330298283708748031e+00 -1.940460698118332550e+00 5.399165630340576172e+00
-3.724244862597188899e+00 3.325383721976248985e+00 4.808671474456787109e+00
-3.342105262336784399e+00 3.502147932477863268e+00 5.090076446533203125e+00
8.410056185475012214e-01 4.629802690186203940e+00 5.393570423126220703e+00
1.719456321864949899e+00 -1.567172655937288939e+00 5.578459739685058594e+00
-2.729281123592270042e+00 -8.205941775005040739e+00 5.143712997436523438e+00
-5.734264771415602979e+00 -3.408866013197345612e+00 5.073862552642822266e+00
-5.162780898196433377e+00 -4.265015756566447713e+00 5.031840801239013672e+00
2.195203224005362941e+00 2.403929034304838730e+00 4.822342395782470703e+00
-9.609361659276904888e+00 1.739412889008831842e+00 5.204325199127197266e+00
2.967307602981763104e+00 1.819642242984240710e-01 6.091280937194824219e+00
-1.472615023092429754e+00 -1.821711402770455734e+00 5.227169036865234375e+00
-4.648101458709346545e+00 -1.805201841724898948e+00 4.878163814544677734e+00
1.603214357823218528e+00 -2.671623338010323145e+00 4.829802989959716797e+00
-6.942369206327197340e+00 -4.632523593069877599e+00 4.769078731536865234e+00
5.355205477000771985e+00 -1.773021162899913961e+00 5.585720539093017578e+00
-6.137916615175774027e+00 9.161999447794166862e-02 4.726648807525634766e+00
-4.105126259959850366e+00 -1.208097507640688129e+00 4.816325664520263672e+00
-4.904115233347901004e+00 5.075305892179536871e-01 4.835928440093994141e+00
-2.554661303138721973e+00 8.644687286167608287e-01 5.771258354187011719e+00
6.395668538949375481e+00 3.363153461709373460e+00 5.344803333282470703e+00
-3.204550551239604417e+00 -1.705093841090216999e+00 5.373147010803222656e+00
3.059245493734090715e-01 -3.270252521567444948e+00 5.129572391510009766e+00
-5.496412795129341333e+00 -8.257892217688429071e+00 4.699246406555175781e+00
-3.639700225774149089e+00 -9.552550495161378663e+00 5.069722652435302734e+00
2.059430871582790257e+00 2.424318547626340248e+00 5.224680900573730469e+00
-1.037790004563001744e+01 -4.676918501917377569e+00 4.975259780883789062e+00
2.016166341492862557e+00 -4.988129361190981825e+00 4.999049663543701172e+00
-5.806303354682248674e+00 2.954573849736558344e+00 4.992185592651367188e+00
5.110251174013270337e+00 -7.200062850987533070e-01 5.591752052307128906e+00
-2.729474382976598612e+00 -8.650195696423741865e+00 4.599151611328125000e+00
5.030964572185523398e-01 -1.229217597664547768e+01 5.288259983062744141e+00
-1.145714798556856540e+00 1.548038542509437177e+00 4.979416847229003906e+00
-3.103310127992316314e+00 3.569567151267785565e+00 4.865318775177001953e+00
9.774664968961009892e-01 4.897292060397131941e+00 4.743091106414794922e+00
4.765026406322554919e+00 -3.413325408012522821e+00 4.995969295501708984e+00
3.060939099106501970e+00 -3.151309917835882768e+00 5.540631294250488281e+00
-1.388910424398787979e+00 -2.308055452934975271e+00 5.567889213562011719e+00
-4.983990134679239681e+00 1.758222880231766538e+00 4.929282188415527344e+00
-4.333452748151753298e+00 -6.478716494581617802e+00 4.796897411346435547e+00
6.285337740871591583e-01 -1.068627465521434416e+01 5.460349082946777344e+00
-6.894100499139582894e+00 -1.163124307792939227e+01 4.981615543365478516e+00
-3.279993678720753536e+00 -7.633333872820576183e+00 5.342471599578857422e+00
-3.778383729108993005e+00 -1.038987501248052325e+01 5.126694679260253906e+00
-1.397281398913697570e-01 -8.791876819010898458e+00 5.413890838623046875e+00
-2.482664085747861016e+00 1.301384686411400704e+00 4.969769477844238281e+00
-9.633934987259430427e-01 -6.537813249922064252e+00 5.751615047454833984e+00
-7.355162420819183478e-02 -5.140860982346244334e+00 4.639105796813964844e+00
-3.383000054755045394e-01 -4.089339912593892734e+00 5.069764614105224609e+00
-4.897017659229139674e+00 6.186077505766055529e-01 4.575990200042724609e+00
-2.763527595434695172e+00 4.032383527056398798e+00 4.662918090820312500e+00
-3.959548493898763954e+00 2.722766469823162616e+00 5.639094829559326172e+00
1.388483438022725114e+00 -2.496191466131318482e+00 5.240135669708251953e+00
-3.877165326516564203e+00 -1.165355267627120917e+01 5.006407260894775391e+00
-1.088698285260294796e+01 -3.263321748909376208e+00 5.091924190521240234e+00
-9.149842693712180619e+00 -5.270103243873265342e+00 5.737056732177734375e+00
-1.699469948306730149e+00 -7.694939032311671312e+00 5.232025146484375000e+00
-9.465914539049684606e+00 -7.512499657215636617e+00 4.946108818054199219e+00
-3.887599717030248314e+00 -1.563512746270422760e+01 5.681644439697265625e+00
8.152270316796617067e-01 -8.900252244541972502e+00 5.380418777465820312e+00
-8.516245467834867355e+00 -1.004719473844217070e+01 4.864165306091308594e+00
5.211741629949965926e+00 -1.090405468526059174e+01 5.007335662841796875e+00
1.354092963275127071e+00 -1.132815852405059154e+01 5.255418300628662109e+00
-7.715675391797752525e+00 -1.039356800549170901e+00 5.050399780273437500e+00
-1.609072189393330632e+00 -3.427406542658234523e-01 4.665307998657226562e+00
1.811792229709958457e+00 -2.324385034089608837e+00 5.310830593109130859e+00
-2.373793866319712453e+00 -4.378807941082365041e+00 5.073725700378417969e+00
-6.215378618061727423e+00 1.802583491544725192e+00 5.211495399475097656e+00
-3.325497368361691741e+00 2.584141500198203545e+00 5.312276840209960938e+00
2.348110155806537147e+00 3.463468675667305874e+00 5.481369018554687500e+00
-6.364798347661420941e+00 -1.414227602271601159e+00 4.714773178100585938e+00
1.271750346837460466e+00 -2.106860763435244976e+00 4.922335624694824219e+00
-2.397549635878579277e+00 -6.693839858651058350e+00 4.664451122283935547e+00
1.728636449852351209e+00 -5.198057930855186193e+00 4.882398605346679688e+00
-3.703012974090287290e+00 -7.966347034368249425e+00 5.360540866851806641e+00
2.437637738578582347e+00 -6.390053761006580402e+00 5.340019702911376953e+00
1.397816435133752977e+00 3.991679481112625272e+00 5.369924545288085938e+00
2.648306692881398750e+00 -3.549762053748496626e+00 5.795402526855468750e+00
-8.845204049549454384e-01 3.738349184193356489e+00 5.264172077178955078e+00
8.402482958879975428e+00 5.857699182899845702e+00 6.830294132232666016e+00
1.365021901326258913e+01 3.491214313059749497e+00 7.081814289093017578e+00
1.717630528076431062e+01 -2.251139573116592185e+00 7.562729835510253906e+00
-3.697664674501448090e+00 -4.208754978243183231e+00 4.613892078399658203e+00
6.308518189536179710e-01 -8.033539163854635845e+00 5.332119941711425781e+00
1.062190402704300318e+01 -4.087042922540285339e+00 6.729886054992675781e+00
2.242705083157769119e-01 -6.327821981438455090e+00 4.807222843170166016e+00
-2.233520888220414946e+00 -6.858191214092683730e-01 5.100372314453125000e+00
-3.875301845972525250e+00 -9.634733615677756546e+00 5.267590522766113281e+00
2.784866549109840772e+00 2.800223842253541484e+00 5.382936477661132812e+00
-3.332565137058113303e-01 -2.544825291619713159e+00 5.017230987548828125e+00
-2.074901999294659127e+00 -1.977334971521440554e+00 4.715676784515380859e+00
-3.032135668018037578e+00 7.366291383286508676e+00 4.746979713439941406e+00
8.943251128940269412e-01 -4.485091271034976623e-01 5.180830955505371094e+00
3.405207685973592913e+00 -4.077770618439169326e+00 6.060577869415283203e+00
3.359689570792729896e-01 -5.613046881918868358e-01 5.027067184448242188e+00
-2.272654184953632583e+00 -6.420548757036256049e+00 5.240793228149414062e+00
1.933572235166480247e-01 1.103803288739282573e+00 5.304394245147705078e+00
-6.286643207568496372e-01 1.204432915813158589e+00 5.212573051452636719e+00
-2.143535820304152129e+00 -1.039879704868555166e+01 5.921798229217529297e+00
-5.460243622123991392e-01 -3.277136624413402810e+00 4.968759059906005859e+00
-4.643479542384817194e+00 -2.797704084964923954e+00 5.018936157226562500e+00
-6.941643230806155529e+00 6.859781428146481730e+00 5.123181819915771484e+00
-1.914599715092385912e+00 -1.148248350396778150e+01 5.590795993804931641e+00
-3.388991713928382055e-01 -7.187262447889398054e+00 4.709112167358398438e+00
2.894022167549471281e+00 -2.026243088763940214e+00 5.470002174377441406e+00
-9.855357411402414058e+00 6.272006127668375619e+00 4.916321277618408203e+00
-4.234266217232691698e-01 -1.097256497849234336e+01 5.052654266357421875e+00
-1.154114476426493008e+00 -1.411920659478882989e+01 5.031082153320312500e+00
2.714911025026521263e-01 -8.121594371670795454e+00 4.800727367401123047e+00
-3.389693275759355640e+00 7.673131425831933861e+00 5.177818298339843750e+00
-2.388825885810212046e+00 -8.892198076856191458e-01 5.314528465270996094e+00
-4.812843511266588159e+00 -3.550461976847854917e+00 4.803227901458740234e+00
-1.686915854468985732e+00 6.682309840150550961e+00 5.169922351837158203e+00
-3.680394420338942929e+00 -8.586505272873708350e+00 4.786627292633056641e+00
-1.536139286401460913e+00 -1.002801106349649984e+01 5.164222240447998047e+00
-5.020474916427645873e+00 -1.377889911064245609e+01 5.233220100402832031e+00
-4.430229769412052931e+00 -2.220370379543116357e+01 5.630887985229492188e+00
-5.550168790919639328e+00 -1.561448512226227692e+01 5.152688503265380859e+00
-4.578341296665821680e+00 -1.019933702032248668e+01 5.140280246734619141e+00
-5.888887690496874328e+00 -3.352029774238853399e+00 4.868574142456054688e+00
1.579332740828901960e+00 -4.101138195388400298e+00 5.424636363983154297e+00
-5.327349864356323295e-01 -3.368615327050324737e+00 5.398963928222656250e+00
-5.625614360886405763e+00 -1.202739642496738348e+01 5.140612602233886719e+00
-1.077409110790863433e+00 -6.104982627229588843e+00 4.756742000579833984e+00
-4.051553497590466790e+00 -2.774793975935338164e+00 5.157993316650390625e+00
-3.040942668077653011e+00 4.295895745598953930e+00 4.847948551177978516e+00
-3.385528106344697807e+00 -3.864281262776037451e+00 5.238901615142822266e+00
-4.573851565828252141e+00 -1.062086113609234239e+01 5.037082195281982422e+00
-5.265079586483500940e+00 -3.177844187210242310e+00 5.374040603637695312e+00
5.132551618191501241e-02 -4.143775378663659303e+00 5.384662628173828125e+00
2.043745933306833629e-01 -5.163608620770711255e+00 5.355269432067871094e+00
3.337180054392667294e+00 -2.076158333717127213e+00 6.006212711334228516e+00
5.009304806542632882e+00 4.777114380013310679e+00 5.493169307708740234e+00
5.612646784070257633e-02 -1.867777393323585944e+00 5.434733390808105469e+00
-1.966211648781871046e+00 1.042047735377039652e+00 4.448922157287597656e+00
-1.386246780469014839e+00 -2.414879865603459130e+00 5.728855133056640625e+00
-8.739566782859531813e+00 4.342386052829687593e+00 4.974928379058837891e+00
-1.386291696758140901e+00 4.006019510471180434e-01 5.103226184844970703e+00
4.188363674525078295e+00 -7.316728754852549699e+00 4.844379425048828125e+00
4.293239677285121125e+00 -6.973833474972940039e+00 5.797502994537353516e+00
-5.469738711485691240e+00 -6.751499182255421561e-02 4.916635036468505859e+00
-8.796082698340766726e+00 8.976238629131987778e+00 4.934632778167724609e+00
-3.712605068708411338e+00 6.966286012631225377e-01 4.974957942962646484e+00
-5.829506647285733756e-01 -6.506470814821316395e+00 5.507494926452636719e+00
-1.916238301892941420e+00 5.800159582315328244e+00 4.917105197906494141e+00
-4.684763013555472533e+00 2.937061148619088957e+00 4.844728469848632812e+00
-8.107910106766869074e-01 7.174129172047383207e+00 4.760893821716308594e+00
-3.022849948993380664e+00 5.029698751803550749e+00 5.641722679138183594e+00
-6.041574528699994673e+00 9.106485662080469723e+00 4.935373306274414062e+00
-3.044899574942293352e+00 1.514326940006968547e+00 5.086855411529541016e+00
-3.164163265639439171e+00 -6.552158680924138778e+00 4.701512336730957031e+00
-4.121557686295701295e+00 1.699047028819900662e+00 5.072927474975585938e+00
-4.297789252546831307e+00 4.951609148000790661e+00 5.320178985595703125e+00
-4.138636220634925422e+00 -2.785450996769178733e+00 5.211191177368164062e+00
-6.348878846335610504e+00 1.624208320482899426e+00 5.021575450897216797e+00
-5.522246770652533776e+00 2.736887973547029951e+00 4.675724029541015625e+00
-1.656525152540445411e+00 5.843480330786108290e+00 5.059535503387451172e+00
-7.064145164241798780e-02 1.192403155415843585e+01 5.333665370941162109e+00
-4.887889688891050355e+00 5.652206169166642979e+00 5.518603801727294922e+00
-1.849012914694571519e+00 5.592903757543462362e+00 4.991120815277099609e+00
-5.617819646010480561e+00 2.227969552063227887e+00 5.128086566925048828e+00
-6.179111535791398602e+00 1.096546170923961228e+01 4.670438766479492188e+00
1.188163188745135379e+00 3.219740969110942430e+00 5.505825042724609375e+00
-8.663939557399553237e+00 7.024191293807075631e+00 5.503715515136718750e+00
-9.393980063146409876e+00 5.753997857259733451e+00 4.666113376617431641e+00
-2.742999314427274182e+00 2.861150820455689470e+00 5.357770919799804688e+00
-5.764941738632311186e+00 4.022855448257970146e+00 4.753946304321289062e+00
3.057160406592330126e+00 6.986826978207381522e+00 5.444529533386230469e+00
-5.989572617493161388e+00 4.393400602792106646e+00 4.854214668273925781e+00
3.481289656366992613e+00 5.092294952333912050e+00 5.349129199981689453e+00
-9.977675419132458146e+00 4.996372940303976051e+00 5.629261970520019531e+00
-5.355196070076053694e+00 1.474864740352255410e+01 4.822424411773681641e+00
-1.663466656712492719e+00 2.792098642371901640e+00 5.720358848571777344e+00
-2.435016035478587693e+00 7.342400577135340001e+00 6.149194240570068359e+00
-5.860070130374468000e+00 1.287885551923477223e+01 5.515368938446044922e+00
-6.779482979788696184e+00 -1.958429578253935821e+00 5.007573127746582031e+00
-1.139660655511482767e+00 8.348985299604962940e-01 4.405000686645507812e+00
-1.234294242848196177e+01 -2.806530043321219026e+00 4.762530803680419922e+00
-1.559826355010043386e+01 -1.193706779913954019e+00 5.130339145660400391e+00
-5.048068970093756214e+00 8.965468354325363265e+00 4.876158237457275391e+00
-1.930279120881063237e+00 9.873247001599559924e-01 4.922417163848876953e+00
4.545522212616853963e+00 -4.474853124586728015e+00 5.527434349060058594e+00
-6.033871221661257778e+00 -5.717645859719652890e+00 5.068361759185791016e+00
-5.547060764331629201e+00 -1.874597813905654053e+00 4.984405517578125000e+00
-1.168623059534264597e+00 -3.077983358266759506e+00 4.599847793579101562e+00
5.870606853995565366e+00 -8.856448291872386136e+00 5.808691978454589844e+00
-7.543755162263648950e-01 -1.300922783784203673e+01 4.612452030181884766e+00
-3.782702755063007238e+00 -1.073383488677085218e+01 5.017351627349853516e+00
-2.178023908423047494e+00 -6.385803525288102023e+00 5.019501686096191406e+00
-4.332784220326038493e+00 -6.965872774359469055e+00 5.370867252349853516e+00
-1.432597808762775538e-01 -6.495627911720163183e+00 5.311667442321777344e+00
4.987206274743814838e+00 -1.741492501688838956e+00 5.366431236267089844e+00
-4.015220629643690309e+00 -2.055227391342775434e+00 4.810746669769287109e+00
2.274011585214003617e+01 -1.360894249244961252e+01 7.107617378234863281e+00
9.700180618157187240e+00 -2.063057987258044346e+00 6.859267234802246094e+00
1.865151794096480575e+00 -6.172525913564670397e+00 5.496870994567871094e+00
-1.263457570089410176e+00 -1.053577820179619540e+00 4.618105888366699219e+00
-3.867023807229867938e+00 -5.192178572007069448e+00 4.982338428497314453e+00
-4.506515095276458105e+00 -2.299922709809848254e+00 4.861214160919189453e+00
-9.221345971167307809e+00 -3.632321611236328796e+00 4.742679595947265625e+00
3.172593958739293729e+00 -3.306212856663108823e+00 5.579938888549804688e+00
-2.557276656725793185e+00 6.604408260647396389e-01 5.405906200408935547e+00
-1.271699236236600417e+00 -1.930778465307324776e+00 5.935327529907226562e+00
2.890353979009633090e+00 8.175324936486759952e+00 4.757112503051757812e+00
-4.538403191494937872e+00 -2.521862539311128248e+00 5.242241859436035156e+00
-7.649793840142835144e+00 -2.000772494700529869e+00 4.557160377502441406e+00
-1.970227322197377617e+00 -3.345636514056033128e+00 5.065816402435302734e+00
-3.467738531211284059e+00 -3.847791857162840556e-01 5.209665775299072266e+00
-6.372706310169830246e+00 3.259158691130448204e+00 4.802258968353271484e+00
-5.601362616714889775e+00 -1.997699028209711569e+00 5.458370685577392578e+00
-8.373272910549736991e+00 -5.679835393356518658e+00 4.560285568237304688e+00
1.652461556618590954e+00 -5.500498076200608821e+00 5.165201187133789062e+00
4.368348894025503526e+00 -5.316011293697753715e+00 4.801115512847900391e+00
7.140555691766951263e+00 -1.247637854896517418e+01 5.167852878570556641e+00
1.452147230145198531e+00 -9.214213412663028180e+00 5.439688682556152344e+00
-5.445796770432412615e+00 -8.190270177662772877e-01 5.123990058898925781e+00
1.103550276902371063e+00 6.436933596126672263e+00 5.065918445587158203e+00
-5.527564486393511167e+00 7.690181765866611618e-01 4.604496002197265625e+00
3.546688147936114532e+00 1.268261428221166121e+01 5.480520725250244141e+00
2.502871414193643673e+00 1.152627098936152450e+00 5.333565235137939453e+00
5.295090790365486910e+00 3.238332422242927944e+00 5.621031284332275391e+00
2.201690909053092282e-01 1.684524563205633818e+00 4.996179103851318359e+00
2.653974085139226169e+00 2.690127722337738447e-01 5.109069824218750000e+00
-1.246926427435017892e+01 -1.124846152868967719e+00 5.259222507476806641e+00
-4.685905611953603334e+00 -9.801662480696955448e-01 5.148844242095947266e+00
-2.210295939165287216e+00 4.739748509460609327e+00 5.226976871490478516e+00
-2.368086998781270047e+00 3.921735801610355399e+00 4.798674583435058594e+00
-4.530702989658188518e-01 -1.445851406341917000e+00 4.824935913085937500e+00
-6.822902046892662220e+00 4.665434023904909466e+00 4.534260749816894531e+00
-1.665886322559279709e+00 -3.690834267161760884e+00 5.684813499450683594e+00
-1.038562768377505563e+01 -2.414330133159941383e+00 4.809209823608398438e+00
-1.961934244009783779e+00 -2.358224707213822935e+00 5.022986888885498047e+00
-6.732012237143588429e+00 -5.211469513529240594e+00 4.698618888854980469e+00
-1.121456007692948376e+01 -3.280906200788525240e+00 4.878256320953369141e+00
1.223605683185601833e+01 -2.628759979067286645e-01 7.480557441711425781e+00
8.790498857667571997e+00 -3.485262459345473740e+00 7.227212429046630859e+00
-7.295235891203283529e+00 2.980909502219233342e+00 5.216255664825439453e+00
-2.184255553957894058e+00 2.007576926532657513e+00 5.454082012176513672e+00
7.838474805933132394e+00 9.445883060644795215e-01 5.683185100555419922e+00
-8.053638366790311087e-01 2.393467902707349992e+00 4.699020385742187500e+00
-5.665255984775120268e+00 1.196625726990647287e+00 5.326492309570312500e+00
-5.529216666934313018e+00 1.776664246827116544e+00 5.243155956268310547e+00
-1.092428064474235150e+01 -1.288697728842315193e+01 5.168800830841064453e+00
3.870457492171487601e+00 -7.006198625788537804e+00 5.519791603088378906e+00
-8.760584049903123116e+00 -1.082368417967996521e+01 4.681947708129882812e+00
6.566688198738242832e+00 -9.860406185391290990e+00 5.732417106628417969e+00
-6.275070896713625501e+00 -5.196051274593993519e+00 4.810167789459228516e+00
-5.440001510333155821e+00 1.373879478522019859e+00 5.190396308898925781e+00
-4.364186098066861419e+00 1.254470770924199918e+01 5.146473884582519531e+00
-1.013601196146234074e+01 -4.691045395112377392e+00 4.754629611968994141e+00
1.335889662063976191e+00 1.319656928586637523e+00 5.607620716094970703e+00
-3.168412147263751866e+00 -4.563549621462786199e+00 5.093268871307373047e+00
-1.844075028309023256e+00 -4.322478344373773318e+00 5.505097389221191406e+00
-4.372184824388640756e+00 -4.180788931570959654e+00 5.075877189636230469e+00
-3.833631304724431477e+00 -3.060778438249748934e+00 4.599674701690673828e+00
-1.048820286408756353e+00 -1.887476207124634264e+00 4.687578201293945312e+00
9.592207886582304610e-01 -3.554949640700568736e+00 5.358927249908447266e+00
2.458448664343441337e+00 8.466101418869216744e+00 4.862602233886718750e+00
4.867390021489727658e+00 1.747402552168649537e-01 4.988027572631835938e+00
-3.134886848993851061e+00 -5.170971590806260565e+00 5.203430175781250000e+00
6.693211367645213183e-01 1.685698092202927656e+00 5.264932155609130859e+00
1.668892531339103869e+00 -8.347781249746161203e-01 5.231704235076904297e+00
1.172515532352109924e+00 -5.871916147144695675e-01 5.286899089813232422e+00
-6.865502244672845311e-01 1.064310403489101908e+01 5.324998855590820312e+00
-2.649881899197029433e+00 -1.069793026411243630e+00 5.318286895751953125e+00
-5.503864249607810066e+00 7.305574603367586128e+00 4.763245582580566406e+00
-2.193075407700006973e+00 -5.633015286382452302e+00 5.387614727020263672e+00
-6.699602711828479329e+00 -4.215315733449229163e-01 4.890123844146728516e+00
1.030359610583156504e+00 6.574139870396990659e+00 5.015479564666748047e+00
-3.041029661322677935e+00 8.030515656235339250e+00 5.061877727508544922e+00
-1.335937775616212075e+00 7.276617708114168970e+00 4.632288932800292969e+00
-2.188359526161232527e+00 1.134298160829716728e+01 5.396193027496337891e+00
-1.436699319363966687e+01 6.991463613154778933e+00 4.922246932983398438e+00
-8.335586096057047811e+00 2.103564248934182856e+01 5.362221240997314453e+00
-4.247696157683786389e+00 8.620742725409664686e+00 4.835174083709716797e+00
-2.894605260055721718e+00 1.093144181369448908e+01 4.962955474853515625e+00
-9.480085092682642767e+00 4.246906705562630613e+00 5.091673374176025391e+00
-5.662876758763464302e+00 4.818753805616739605e+00 4.922366619110107422e+00
-8.528908486917574638e-01 1.390395712758379254e+00 4.829833030700683594e+00
-6.124857831836492572e+00 9.223347383632447105e+00 5.246237277984619141e+00
-9.439057635504914501e+00 1.105607518124573296e+01 5.571802616119384766e+00
-7.687292452577417556e+00 2.315169613878978350e+00 4.820516109466552734e+00
-2.824213513949605403e+00 6.595048896903734637e-01 4.744352817535400391e+00
-3.043118808297053945e+00 1.856439712737376901e-01 5.299328804016113281e+00
-1.733067934659950904e+00 5.403214478677396571e+00 5.368137836456298828e+00
4.326913262667597238e+00 -5.613540549705109406e+00 6.342942237854003906e+00
-6.268508520131426121e-01 3.959558029608119867e+00 5.087169170379638672e+00
7.960526606907566416e-01 -6.987580029312121965e+00 5.019145965576171875e+00
1.145569718791016101e+00 -4.363445767654540397e+00 5.699773311614990234e+00
-2.960968123936607910e+00 -9.697081913436461420e+00 5.171203136444091797e+00
3.678982547582767548e+00 -3.440564502758209464e+00 4.882520675659179688e+00
-2.216187449535919285e+00 4.692717192515107882e+00 5.490918159484863281e+00
1.186779235978247415e+00 5.556526790075061228e+00 5.211768150329589844e+00
8.202561184135403138e+00 1.092534505976577031e-01 5.994706153869628906e+00
3.531839416032473533e+00 6.941636955608249115e-01 5.308530807495117188e+00
2.983130733809732371e-01 -7.937521395828627924e+00 4.667533397674560547e+00
7.633553614534702159e-03 -1.307035395984954107e+01 5.054641246795654297e+00
-5.509917289743849089e+00 -2.338110371920150587e+00 4.815587520599365234e+00
2.763245696906960203e-01 -8.340959064944607704e+00 5.549181938171386719e+00
-2.339525947172400588e+00 -6.522472842886870126e+00 5.379673004150390625e+00
3.011097058429632600e-01 7.713622345907099387e+00 5.428425312042236328e+00
6.268522481196700191e+00 7.345733858729107446e+00 6.222353458404541016e+00
-2.676980478536619690e-01 -1.464289628255071918e+00 6.036341190338134766e+00
-1.540105391879942776e+00 6.549090671096095662e+00 5.357413291931152344e+00
-5.881941883917363612e+00 1.771456885571840800e+01 5.736557006835937500e+00
-6.834228593508431260e+00 1.192977271813463069e+01 4.688754081726074219e+00
-3.819890974475329770e+00 4.343061321180031520e+00 4.945340633392333984e+00
-1.883926405331968423e+00 7.223593148360820670e+00 5.612112045288085938e+00
6.838159673907493463e+00 1.273755134908198805e+01 5.292815685272216797e+00
2.267867347447428461e+00 4.166254347172321459e+00 4.963034629821777344e+00
-6.198686862642422746e+00 9.893838409503622700e+00 4.918473243713378906e+00
4.164908279628427024e-01 4.265731250058177437e+00 5.202789783477783203e+00
-4.574850108019330897e+00 9.810018184413152653e+00 5.699666976928710938e+00
1.221653745314872364e+00 -3.580869010446919187e+00 4.948507308959960938e+00
-2.669799808324469836e+00 1.528162541762270399e+00 5.451880931854248047e+00
2.608585153293682790e+00 6.916008417810212805e+00 5.042151927947998047e+00
-3.306312770412444646e+00 -2.417141477535412530e+00 5.503097534179687500e+00
-5.464750512481437283e+00 2.460762289638430467e+00 4.915425777435302734e+00
-5.777272055680408025e-01 -6.141107730158648970e+00 5.647299766540527344e+00
-4.255779935049027962e+00 1.213950559671609852e+01 5.583307266235351562e+00
-3.231276998278901580e+00 2.136927971329799281e+00 5.396935939788818359e+00
-6.611814775504202935e+00 3.518207617253112929e+00 5.715881824493408203e+00
-3.334317264796113900e+00 6.037726751615331899e+00 5.980319976806640625e+00
-5.801501272411847765e+00 -2.973523618157358328e+00 5.275507450103759766e+00
-6.089672210586578593e+00 1.027039146947602077e+01 5.435746192932128906e+00
-5.544416393569334689e-01 1.177292484969726161e+00 5.465171337127685547e+00
3.481019080703672497e+00 1.155512515586783096e+01 4.671562671661376953e+00
5.655975295326157726e-01 3.116617195531550699e+00 5.680396556854248047e+00
-9.560935994593561915e+00 2.506526620731008848e+00 5.148106575012207031e+00
-9.305144148732798826e+00 -1.482737943694562577e-01 4.883903026580810547e+00
-7.539646999083995382e+00 -2.670891478859526380e+00 4.839306831359863281e+00
-2.331138276287061384e+00 -4.711387038417965023e+00 5.268281459808349609e+00
-4.436088365027950786e+00 -6.700112543554780586e+00 5.430802345275878906e+00
-4.117656851227589065e+00 1.486008732215553296e+00 5.654767513275146484e+00
-5.610636013542522615e-01 5.282170542952637327e+00 5.942162513732910156e+00
-1.104077996542983264e+01 -9.193107859785861535e+00 5.060394763946533203e+00
-5.052266107305451115e+00 -7.266967456175373208e+00 5.427880764007568359e+00
-8.950959238004090324e+00 -5.784471243235381976e+00 4.574954509735107422e+00
-6.136327127574043416e+00 -8.112320341959924352e-01 5.270986080169677734e+00
-3.457940303458686415e+00 -2.242548449513391606e+00 5.514898300170898438e+00
7.208620656595202014e+00 -1.901025629913050707e+01 4.907911777496337891e+00
3.548598328416253445e+00 -1.020699281521491031e+00 5.149785518646240234e+00
-6.622484637700036814e+00 9.445081414413282417e+00 4.972989082336425781e+00
-5.849513367005479303e+00 -4.641017154834579550e+00 5.155870914459228516e+00
-3.750833328431831148e+00 -1.668788772776589324e+00 5.174639701843261719e+00
-5.651719540935514763e-01 -8.206394067197629871e-01 5.082911968231201172e+00
-1.258602869683787207e+00 -2.164319339483608662e+00 5.332598686218261719e+00
-9.586809859388903732e+00 7.103271621722774043e+00 5.132143974304199219e+00
-1.885338762092165332e+00 -1.354787997177035130e+00 5.200357437133789062e+00
-7.077179323207158035e+00 -1.725458325495603873e+01 4.829948425292968750e+00
-4.299713653843808991e+00 -4.903519482079034653e+00 5.223275184631347656e+00
8.393943978146479523e+00 3.471546405259988699e+00 5.874486923217773438e+00
2.888721510425221517e+00 3.400185281560023309e+00 5.328125000000000000e+00
-3.092493474385158425e+00 -9.054885448271686954e+00 5.436717987060546875e+00
-2.859226924119163904e+00 -1.694868355984865627e+00 5.349525451660156250e+00
1.913147977606318717e+00 -1.087656036981508922e+00 5.986854553222656250e+00
-6.932392764526233542e+00 -6.568775124134822008e+00 5.279744625091552734e+00
-5.989150269897145940e+00 -7.491609438254912767e+00 4.824541091918945312e+00
-3.410285381897729895e+00 1.137453591420611865e+00 5.042151451110839844e+00
8.657152693198584270e-01 -6.061202978433874122e+00 5.514580726623535156e+00
-4.729284583481675242e+00 -8.748293603554920139e+00 4.947545528411865234e+00
-6.758499741230986402e+00 1.912629216282313527e+00 5.012476444244384766e+00
-3.366760402341634428e+00 -1.913940735554473971e+00 5.155950546264648438e+00
1.024755887206519334e-01 -1.026490518791249418e+00 5.522344589233398438e+00
-3.742003560967221976e+00 -1.711680667939441625e+00 5.083987236022949219e+00
-5.204441632272212459e+00 2.861848712037116105e+00 5.107808589935302734e+00
-2.340409549858513683e-01 6.000580801716485446e+00 5.682514190673828125e+00
6.096924756532420275e+00 1.062470055299148619e+00 5.679835319519042969e+00
-2.280226797373485770e+00 1.129973910916463709e+00 5.330073833465576172e+00
2.447542275362609487e+00 6.162840511606131333e-01 5.409158229827880859e+00
-1.749752253683678260e+00 9.935291596826504090e+00 4.951454639434814453e+00
-2.125187926595900390e+00 1.077577675694356607e+01 5.262173652648925781e+00
-5.409345043397850716e+00 3.042244638559841174e+00 5.203626632690429688e+00
-3.474810183789994955e+00 7.820920656172074104e+00 5.430239677429199219e+00
-3.694806770650387318e+00 5.796034946921309050e+00 5.301859378814697266e+00
7.615564489774617751e-01 1.231520926039379321e-01 4.612431526184082031e+00
-3.356108411692451998e+00 1.040063319975481271e+01 5.169419765472412109e+00
-2.974597533963021068e+00 6.427381181397026744e+00 5.072789669036865234e+00
-2.049016680674413227e+00 -4.150292378697277407e+00 5.310945034027099609e+00
-4.611648386415290624e+00 3.651050895079629655e+00 4.761091709136962891e+00
3.080353844582588430e-01 1.201376466833298373e+01 5.200359344482421875e+00
-3.813117696671082690e+00 1.831591823178999823e+00 5.616457939147949219e+00
4.291280653151818281e-01 2.957901327108529266e+00 5.659911155700683594e+00
6.284830710927699293e+00 6.110815392390410494e+00 5.820766925811767578e+00
1.220550172201867678e+00 8.433679752569503307e+00 5.112758636474609375e+00
-4.911493710931218004e+00 1.866779093530795519e+00 5.568715095520019531e+00
-7.969481961546259541e+00 5.314687309678301830e+00 5.048030853271484375e+00
-3.824837605592304346e+00 -6.412417790146333063e-01 5.238749504089355469e+00
-6.011635942865328097e+00 -1.290899944629396945e+00 4.916532993316650391e+00
4.173478069363641296e+00 1.344543386542690566e+00 5.145853042602539062e+00
-6.424044949634882151e+00 4.719981124467737210e+00 4.909624576568603516e+00
-2.653123574466604406e+00 -1.074888334765242925e+00 5.309780597686767578e+00
-2.568543490183625710e+00 1.246613892584631067e+01 4.683685302734375000e+00
-4.968554497613131282e+00 -1.660878983162917377e+00 5.419273376464843750e+00
-7.414017619763267675e+00 8.125386490954925378e+00 5.259295940399169922e+00
7.686695118975626073e+00 2.967042885177678890e+00 5.092749118804931641e+00
-5.640518738462233728e+00 6.830791510452227655e+00 4.987485408782958984e+00
-5.684189538889951265e+00 7.584906711857832384e+00 5.683696269989013672e+00
-9.705356303862897605e+00 6.394052108712202642e-01 4.567649841308593750e+00
-1.902408755989721145e+00 9.615183195778236325e-01 5.221542358398437500e+00
-2.622623120707074929e+00 -1.015884415640249339e+00 5.498626708984375000e+00
1.679388195429560859e+00 1.868914246561654835e+00 5.227100372314453125e+00
-7.710081732282775491e+00 -4.411534544136293867e+00 5.188149452209472656e+00
-4.355539665731730792e-01 6.203009973164022917e+00 5.567305564880371094e+00
-1.808379911166181075e-01 5.176458236743391339e+00 5.682868480682373047e+00
-2.263768213191718282e+00 1.161112063842884368e+01 5.435310363769531250e+00
-3.547714218260864083e+00 1.188210639097999888e+01 5.538329601287841797e+00
-8.101538406371609824e+00 7.625896439620873934e+00 4.860700607299804688e+00
-3.378238523841233132e+00 7.078284570987764646e+00 5.327465534210205078e+00
-4.455522837559493965e+00 5.163309445886589799e+00 5.290689945220947266e+00
-5.484086136722768678e+00 4.540241729626630196e+00 4.947089672088623047e+00
-5.016386171996286336e+00 4.691906172453749413e+00 4.828063488006591797e+00
[truncated: 9,226,647 more chars]
