# Supplementary material for: Functional protein dynamics in a crystal
Source: Nat Commun. 2024 Apr 15;15:3244. doi: 10.1038/s41467-024-47473-4 (PMC11018856; doi:10.1038/s41467-024-47473-4)
Supplement: Supplementary file 11 — Source Data [file 41467_2024_47473_MOESM11_ESM.zip › fig_data/Fig4/a/readme.txt]

sim.txt: simulation data
    column 1 - PC1 coordinate
    column 2 - PC2 coordinate
    column 3 - Ser14-Gly78 distance (A)
    
exp.txt: crystal structure
    column 1 - PC1 coordinate
    column 2 - PC2 coordinate
    
