# Supplementary material for: Functional protein dynamics in a crystal
Source: Nat Commun. 2024 Apr 15;15:3244. doi: 10.1038/s41467-024-47473-4 (PMC11018856; doi:10.1038/s41467-024-47473-4)
Supplement: Supplementary file 11 — Source Data [file 41467_2024_47473_MOESM11_ESM.zip › fig_data/Fig4/b/closed.txt]

3.000000000000000000e+00 3.093333244323730469e+00 3.186666727066040039e+00 3.279999971389770508e+00 3.373333215713500977e+00 3.466666698455810547e+00 3.559999942779541016e+00 3.653333425521850586e+00 3.746666669845581055e+00 3.839999914169311523e+00 3.933333396911621094e+00 4.026666641235351562e+00 4.119999885559082031e+00 4.213333129882812500e+00 4.306666851043701172e+00 4.400000095367431641e+00 4.493333339691162109e+00 4.586666584014892578e+00 4.679999828338623047e+00 4.773333549499511719e+00 4.866666793823242188e+00 4.960000038146972656e+00 5.053333282470703125e+00 5.146666526794433594e+00 5.239999771118164062e+00 5.333333492279052734e+00 5.426666736602783203e+00 5.519999980926513672e+00 5.613333225250244141e+00 5.706666469573974609e+00 5.800000190734863281e+00 5.893333435058593750e+00 5.986666679382324219e+00 6.079999923706054688e+00 6.173333168029785156e+00 6.266666889190673828e+00 6.360000133514404297e+00 6.453333377838134766e+00 6.546666622161865234e+00 6.639999866485595703e+00 6.733333110809326172e+00 6.826666831970214844e+00 6.920000076293945312e+00 7.013333320617675781e+00 7.106666564941406250e+00 7.199999809265136719e+00 7.293333530426025391e+00 7.386666774749755859e+00 7.480000019073486328e+00 7.573333263397216797e+00 7.666666507720947266e+00 7.760000228881835938e+00 7.853333473205566406e+00 7.946666717529296875e+00 8.039999961853027344e+00 8.133333206176757812e+00 8.226666450500488281e+00 8.319999694824218750e+00 8.413332939147949219e+00 8.506667137145996094e+00 8.600000381469726562e+00 8.693333625793457031e+00 8.786666870117187500e+00 8.880000114440917969e+00 8.973333358764648438e+00 9.066666603088378906e+00 9.159999847412109375e+00 9.253333091735839844e+00 9.346666336059570312e+00 9.439999580383300781e+00 9.533333778381347656e+00 9.626667022705078125e+00 9.720000267028808594e+00 9.813333511352539062e+00 9.906666755676269531e+00 1.000000000000000000e+01 1.009333324432373047e+01 1.018666648864746094e+01 1.027999973297119141e+01 1.037333297729492188e+01 1.046666622161865234e+01 1.056000041961669922e+01 1.065333366394042969e+01 1.074666690826416016e+01 1.084000015258789062e+01 1.093333339691162109e+01 1.102666664123535156e+01 1.111999988555908203e+01 1.121333312988281250e+01 1.130666637420654297e+01 1.139999961853027344e+01 1.149333286285400391e+01 1.158666706085205078e+01 1.168000030517578125e+01 1.177333354949951172e+01 1.186666679382324219e+01 1.196000003814697266e+01 1.205333328247070312e+01 1.214666652679443359e+01 1.223999977111816406e+01 1.233333301544189453e+01 1.242666625976562500e+01 1.252000045776367188e+01 1.261333370208740234e+01 1.270666694641113281e+01 1.280000019073486328e+01 1.289333343505859375e+01 1.298666667938232422e+01 1.307999992370605469e+01 1.317333316802978516e+01 1.326666641235351562e+01 1.335999965667724609e+01 1.345333290100097656e+01 1.354666709899902344e+01 1.364000034332275391e+01 1.373333358764648438e+01 1.382666683197021484e+01 1.392000007629394531e+01 1.401333332061767578e+01 1.410666656494140625e+01 1.419999980926513672e+01 1.429333305358886719e+01 1.438666629791259766e+01 1.447999954223632812e+01 1.457333374023437500e+01 1.466666698455810547e+01 1.476000022888183594e+01 1.485333347320556641e+01 1.494666671752929688e+01 1.503999996185302734e+01 1.513333320617675781e+01 1.522666645050048828e+01 1.531999969482421875e+01 1.541333293914794922e+01 1.550666713714599609e+01 1.560000038146972656e+01 1.569333362579345703e+01 1.578666687011718750e+01 1.588000011444091797e+01 1.597333335876464844e+01 1.606666755676269531e+01 1.615999984741210938e+01 1.625333404541015625e+01 1.634666633605957031e+01 1.644000053405761719e+01 1.653333282470703125e+01 1.662666702270507812e+01 1.671999931335449219e+01 1.681333351135253906e+01 1.690666580200195312e+01
0.000000000000000000e+00 0.000000000000000000e+00 0.000000000000000000e+00 0.000000000000000000e+00 0.000000000000000000e+00 0.000000000000000000e+00 0.000000000000000000e+00 4.746509516783131580e-04 7.594415226853010962e-04 1.803669008928171719e-03 3.892137803762167874e-03 6.360322752489396166e-03 1.414459836001373191e-02 2.790933337061441907e-02 5.591388210770529416e-02 1.176185058258860106e-01 2.400784513588908042e-01 4.094339109177129732e-01 6.119168806359882584e-01 8.317783277210759607e-01 9.908813267236465938e-01 1.083058541539575037e+00 1.096728488947910529e+00 1.047554650354037165e+00 9.424621146376188641e-01 8.120328481312582003e-01 6.566321265517783834e-01 5.242045110335290525e-01 3.902580124699090436e-01 2.680814878864459794e-01 1.942271694267657667e-01 1.236940380073684176e-01 8.543717130209636801e-02 5.895164819844649767e-02 3.332032657512129514e-02 2.249845510955204506e-02 1.680264368941228673e-02 1.234092474363614189e-02 8.163996368866987055e-03 7.214694465510360089e-03 4.841414972453521835e-03 3.892137803762167874e-03 2.658045329398553945e-03 1.803673616377590022e-03 1.139162284027951536e-03 7.594376427378073807e-04 4.746509516783131580e-04 7.594415226853010962e-04 4.746509516783131580e-04 1.898603806713252740e-04 3.797188213689036904e-04 0.000000000000000000e+00 0.000000000000000000e+00 1.898603806713252740e-04 9.493019033566263702e-05 0.000000000000000000e+00 0.000000000000000000e+00 0.000000000000000000e+00 0.000000000000000000e+00 0.000000000000000000e+00 0.000000000000000000e+00 0.000000000000000000e+00 0.000000000000000000e+00 0.000000000000000000e+00 0.000000000000000000e+00 0.000000000000000000e+00 0.000000000000000000e+00 0.000000000000000000e+00 0.000000000000000000e+00 0.000000000000000000e+00 0.000000000000000000e+00 0.000000000000000000e+00 0.000000000000000000e+00 0.000000000000000000e+00 0.000000000000000000e+00 0.000000000000000000e+00 0.000000000000000000e+00 0.000000000000000000e+00 0.000000000000000000e+00 0.000000000000000000e+00 0.000000000000000000e+00 0.000000000000000000e+00 0.000000000000000000e+00 0.000000000000000000e+00 0.000000000000000000e+00 0.000000000000000000e+00 0.000000000000000000e+00 0.000000000000000000e+00 0.000000000000000000e+00 0.000000000000000000e+00 0.000000000000000000e+00 0.000000000000000000e+00 0.000000000000000000e+00 0.000000000000000000e+00 0.000000000000000000e+00 0.000000000000000000e+00 0.000000000000000000e+00 0.000000000000000000e+00 0.000000000000000000e+00 0.000000000000000000e+00 0.000000000000000000e+00 0.000000000000000000e+00 0.000000000000000000e+00 0.000000000000000000e+00 0.000000000000000000e+00 0.000000000000000000e+00 0.000000000000000000e+00 0.000000000000000000e+00 0.000000000000000000e+00 0.000000000000000000e+00 0.000000000000000000e+00 0.000000000000000000e+00 0.000000000000000000e+00 0.000000000000000000e+00 0.000000000000000000e+00 0.000000000000000000e+00 0.000000000000000000e+00 0.000000000000000000e+00 0.000000000000000000e+00 0.000000000000000000e+00 0.000000000000000000e+00 0.000000000000000000e+00 0.000000000000000000e+00 0.000000000000000000e+00 0.000000000000000000e+00 0.000000000000000000e+00 0.000000000000000000e+00 0.000000000000000000e+00 0.000000000000000000e+00 0.000000000000000000e+00 0.000000000000000000e+00 0.000000000000000000e+00 0.000000000000000000e+00 0.000000000000000000e+00 0.000000000000000000e+00 0.000000000000000000e+00 0.000000000000000000e+00 0.000000000000000000e+00 0.000000000000000000e+00 0.000000000000000000e+00 0.000000000000000000e+00 0.000000000000000000e+00 0.000000000000000000e+00 0.000000000000000000e+00 0.000000000000000000e+00 0.000000000000000000e+00 0.000000000000000000e+00 0.000000000000000000e+00 0.000000000000000000e+00 0.000000000000000000e+00
