# Supplementary material for: Functional protein dynamics in a crystal
Source: Nat Commun. 2024 Apr 15;15:3244. doi: 10.1038/s41467-024-47473-4 (PMC11018856; doi:10.1038/s41467-024-47473-4)
Supplement: Supplementary file 11 — Source Data [file 41467_2024_47473_MOESM11_ESM.zip › fig_data/Fig4/b/intermediate.txt]

3.000000000000000000e+00 3.174999952316284180e+00 3.349999904632568359e+00 3.525000095367431641e+00 3.700000047683715820e+00 3.875000000000000000e+00 4.050000190734863281e+00 4.224999904632568359e+00 4.400000095367431641e+00 4.574999809265136719e+00 4.750000000000000000e+00 4.925000190734863281e+00 5.099999904632568359e+00 5.275000095367431641e+00 5.449999809265136719e+00 5.625000000000000000e+00 5.800000190734863281e+00 5.974999904632568359e+00 6.150000095367431641e+00 6.324999809265136719e+00 6.500000000000000000e+00 6.675000190734863281e+00 6.849999904632568359e+00 7.025000095367431641e+00 7.199999809265136719e+00 7.375000000000000000e+00 7.550000190734863281e+00 7.724999904632568359e+00 7.900000095367431641e+00 8.074999809265136719e+00 8.250000000000000000e+00 8.425000190734863281e+00 8.600000381469726562e+00 8.774999618530273438e+00 8.949999809265136719e+00 9.125000000000000000e+00 9.300000190734863281e+00 9.475000381469726562e+00 9.649999618530273438e+00 9.824999809265136719e+00 1.000000000000000000e+01 1.017500019073486328e+01 1.035000038146972656e+01 1.052499961853027344e+01 1.069999980926513672e+01 1.087500000000000000e+01 1.105000019073486328e+01 1.122500038146972656e+01 1.139999961853027344e+01 1.157499980926513672e+01 1.175000000000000000e+01 1.192500019073486328e+01 1.210000038146972656e+01 1.227499961853027344e+01 1.244999980926513672e+01 1.262500000000000000e+01 1.280000019073486328e+01 1.297500038146972656e+01 1.314999961853027344e+01 1.332499980926513672e+01 1.350000000000000000e+01 1.367500019073486328e+01 1.385000038146972656e+01 1.402499961853027344e+01 1.419999980926513672e+01 1.437500000000000000e+01 1.455000019073486328e+01 1.472500038146972656e+01 1.489999961853027344e+01 1.507499980926513672e+01 1.525000000000000000e+01 1.542500019073486328e+01 1.560000038146972656e+01 1.577499961853027344e+01 1.594999980926513672e+01 1.612500000000000000e+01 1.629999923706054688e+01 1.647500038146972656e+01 1.664999961853027344e+01 1.682500076293945312e+01
0.000000000000000000e+00 0.000000000000000000e+00 0.000000000000000000e+00 0.000000000000000000e+00 4.420769976253620544e-04 3.094534767407345049e-03 5.747008798809965721e-03 7.515298720846408723e-03 3.094543199359212245e-03 5.746993139470783600e-03 7.515298720846408723e-03 5.304931198901506953e-03 8.399451511534221718e-03 1.370440559716222702e-02 1.635682662772453694e-02 1.945136139513188242e-02 3.006127679377520664e-02 3.403988244148078990e-02 5.481762238864890807e-02 8.974150825481300164e-02 1.445589812774573935e-01 2.232491879537717716e-01 3.107797059267661810e-01 4.067113919157822055e-01 4.602015275530065841e-01 4.641802151111016905e-01 4.743492647017764074e-01 4.221829575534306045e-01 3.483571487278656065e-01 3.156425462755491629e-01 2.630354552296242931e-01 2.152912045324824331e-01 1.582642120036881483e-01 1.339491477892036375e-01 1.184764739521669136e-01 1.034458765104740996e-01 9.946718895237893765e-02 9.769941578998625475e-02 8.443659151068612367e-02 7.471091081312017379e-02 7.205845244105674174e-02 6.012238976677126978e-02 6.056479621370188665e-02 4.420763953439063587e-02 3.403988244148078990e-02 2.696666011597828941e-02 1.945136139513188242e-02 1.679899457022388312e-02 1.282021546497328669e-02 8.399451511534221718e-03 4.862840348782970605e-03 6.631145930158595728e-03 4.420788044795758397e-03 7.515298720846408723e-03 9.283604302222032978e-03 6.189069534814690098e-03 8.399451511534221718e-03 8.399497285111941561e-03 1.547267383703672394e-02 1.016775709290984597e-02 1.370436825566109795e-02 8.841527906878128215e-03 1.016781250303024423e-02 7.073222325502502225e-03 3.978687558095157610e-03 2.652458372063438118e-03 2.652458372063438118e-03 4.420788044795758288e-04 8.841527906878127781e-04 4.420763953439063891e-04 1.326229186031719059e-03 0.000000000000000000e+00 4.420788044795758288e-04 0.000000000000000000e+00 0.000000000000000000e+00 8.841576089591516576e-04 0.000000000000000000e+00 0.000000000000000000e+00 0.000000000000000000e+00 0.000000000000000000e+00
