# Supplementary material for: Functional protein dynamics in a crystal
Source: Nat Commun. 2024 Apr 15;15:3244. doi: 10.1038/s41467-024-47473-4 (PMC11018856; doi:10.1038/s41467-024-47473-4)
Supplement: Supplementary file 11 — Source Data [file 41467_2024_47473_MOESM11_ESM.zip › fig_data/Fig4/b/open.txt]

3.000000000000000000e+00 3.349999904632568359e+00 3.700000047683715820e+00 4.050000190734863281e+00 4.400000095367431641e+00 4.750000000000000000e+00 5.099999904632568359e+00 5.449999809265136719e+00 5.800000190734863281e+00 6.150000095367431641e+00 6.500000000000000000e+00 6.849999904632568359e+00 7.199999809265136719e+00 7.550000190734863281e+00 7.900000095367431641e+00 8.250000000000000000e+00 8.600000381469726562e+00 8.949999809265136719e+00 9.300000190734863281e+00 9.649999618530273438e+00 1.000000000000000000e+01 1.035000038146972656e+01 1.069999980926513672e+01 1.105000019073486328e+01 1.139999961853027344e+01 1.175000000000000000e+01 1.210000038146972656e+01 1.244999980926513672e+01 1.280000019073486328e+01 1.314999961853027344e+01 1.350000000000000000e+01 1.385000038146972656e+01 1.419999980926513672e+01 1.455000019073486328e+01 1.489999961853027344e+01 1.525000000000000000e+01 1.560000038146972656e+01 1.594999980926513672e+01 1.629999923706054688e+01 1.664999961853027344e+01
0.000000000000000000e+00 0.000000000000000000e+00 0.000000000000000000e+00 0.000000000000000000e+00 0.000000000000000000e+00 0.000000000000000000e+00 0.000000000000000000e+00 0.000000000000000000e+00 0.000000000000000000e+00 0.000000000000000000e+00 0.000000000000000000e+00 0.000000000000000000e+00 0.000000000000000000e+00 0.000000000000000000e+00 0.000000000000000000e+00 0.000000000000000000e+00 0.000000000000000000e+00 0.000000000000000000e+00 0.000000000000000000e+00 0.000000000000000000e+00 0.000000000000000000e+00 7.072147347050420502e-03 0.000000000000000000e+00 1.414429469410084100e-02 2.121638423099752452e-02 4.243276846199504904e-02 1.343707995939579791e-01 2.263080984639736226e-01 2.616694518408655967e-01 5.021210934669414483e-01 5.657702461599339872e-01 5.799160824581345297e-01 2.828851230799669936e-01 1.131543575528067280e-01 7.072128076999174839e-02 2.828851230799670283e-02 0.000000000000000000e+00 7.072147347050420502e-03 0.000000000000000000e+00 0.000000000000000000e+00
